# Supplementary material for: Inclusive Composite Interval Mapping of QTL by Environment Interactions in Biparental Populations
Source: PLoS One. 2015 Jul 10;10(7):e0132414. doi: 10.1371/journal.pone.0132414 (PMC4498613; doi:10.1371/journal.pone.0132414)
Supplement: S1 File — (ZIP) [file pone.0132414.s001.zip › BC1 population/e=1/run_00001.met]

!**********************Note: lines staring with "!" are remarks and will be ignored in the program********************
!*********************************General Information**********************************
!Assuming F1 = P1 x P2, populations available in QTL IciMapping are: 
!  1, P1BC1F1 = P1 x F1, the first backcrossing where P1 is used as the recurrent parent;
!  2, P2BC1F1 = P2 x F1, the first backcrossing where P2 is used as the recurrent parent;
!  3, F1DH, F1-derived doubled haploids; 
!  4, RIL or F1RIL, recombination inbred lines through the repeated selfing of F1;
!  5, P1BC1RIL, recombination inbred lines through the repeated selfing of P1BC1F1;
!  6, P2BC1RIL, recombination inbred lines through the repeated selfing of P2BC1F1;
!  7, F2, the selfing generation of F1;
!  8, F3, the selfing generation of F2;
!  9, P1BC2F1, the second backcrossing where P1 is used as the recurrent parent; 
! 10, P2BC2F1, the second backcrossing where P2 is used as the recurrent parent;
! 11, P1BC2RIL, recombination inred lines through the repeated selfing of P1BC2F1; 
! 12, P2BC2RIL, recombination inred lines through the repeated selfing of P2BC2F1; 
! 13, P1BC1F2, the selfing generation of P1BC1F1; 
! 14, P2BC1F2, the selfing generation of P2BC1F1; 
! 15, P1BC2F2, the selfing generation of P1BC2F1; 
! 16, P2BC2F2, the selfing generation of P2BC2F1; 
! 17, P1BC1DH, P1BC1F1-derived doubled haploids; 
! 18, P2BC1DH, P2BC1F1-derived doubled haploids; 
! 19, P1BC2DH, P1BC2F1-derived doubled haploids; 
! 20, P2BC2DH, P2BC2F1-derived doubled haploids; 
   1      !Mapping Population (see remarks above)
   2      !Mapping Function (1 for Kosambi; 2 for Haldane; 3 for Morgan)
   2      !Marker Space Type (1 for intervals; 2 for positions)
   1      !Marker Space Unit(1 for centiMorgans; 2 for Morgan)
   6      !Number of Chromosomes (or Linkage Groups)
 200      !Size of the mapping population
   1      !Number of environments
 
!***************************************** Chromosomes and Linkage Maps **********************************************
!Chromosome                 NumMarkers
-CH1                        16
-CH2                        16
-CH3                        16
-CH4                        16
-CH5                        16
-CH6                        16
!Linkage map (Marker name followed by position or the interval length)
 MK-1-1                1     0.000
 MK-1-2                1    10.000
 MK-1-3                1    20.000
 MK-1-4                1    30.000
 MK-1-5                1    40.000
 MK-1-6                1    50.000
 MK-1-7                1    60.000
 MK-1-8                1    70.000
 MK-1-9                1    80.000
 MK-1-10               1    90.000
 MK-1-11               1   100.000
 MK-1-12               1   110.000
 MK-1-13               1   120.000
 MK-1-14               1   130.000
 MK-1-15               1   140.000
 MK-1-16               1   150.000
 MK-2-1                2     0.000
 MK-2-2                2    10.000
 MK-2-3                2    20.000
 MK-2-4                2    30.000
 MK-2-5                2    40.000
 MK-2-6                2    50.000
 MK-2-7                2    60.000
 MK-2-8                2    70.000
 MK-2-9                2    80.000
 MK-2-10               2    90.000
 MK-2-11               2   100.000
 MK-2-12               2   110.000
 MK-2-13               2   120.000
 MK-2-14               2   130.000
 MK-2-15               2   140.000
 MK-2-16               2   150.000
 MK-3-1                3     0.000
 MK-3-2                3    10.000
 MK-3-3                3    20.000
 MK-3-4                3    30.000
 MK-3-5                3    40.000
 MK-3-6                3    50.000
 MK-3-7                3    60.000
 MK-3-8                3    70.000
 MK-3-9                3    80.000
 MK-3-10               3    90.000
 MK-3-11               3   100.000
 MK-3-12               3   110.000
 MK-3-13               3   120.000
 MK-3-14               3   130.000
 MK-3-15               3   140.000
 MK-3-16               3   150.000
 MK-4-1                4     0.000
 MK-4-2                4    10.000
 MK-4-3                4    20.000
 MK-4-4                4    30.000
 MK-4-5                4    40.000
 MK-4-6                4    50.000
 MK-4-7                4    60.000
 MK-4-8                4    70.000
 MK-4-9                4    80.000
 MK-4-10               4    90.000
 MK-4-11               4   100.000
 MK-4-12               4   110.000
 MK-4-13               4   120.000
 MK-4-14               4   130.000
 MK-4-15               4   140.000
 MK-4-16               4   150.000
 MK-5-1                5     0.000
 MK-5-2                5    10.000
 MK-5-3                5    20.000
 MK-5-4                5    30.000
 MK-5-5                5    40.000
 MK-5-6                5    50.000
 MK-5-7                5    60.000
 MK-5-8                5    70.000
 MK-5-9                5    80.000
 MK-5-10               5    90.000
 MK-5-11               5   100.000
 MK-5-12               5   110.000
 MK-5-13               5   120.000
 MK-5-14               5   130.000
 MK-5-15               5   140.000
 MK-5-16               5   150.000
 MK-6-1                6     0.000
 MK-6-2                6    10.000
 MK-6-3                6    20.000
 MK-6-4                6    30.000
 MK-6-5                6    40.000
 MK-6-6                6    50.000
 MK-6-7                6    60.000
 MK-6-8                6    70.000
 MK-6-9                6    80.000
 MK-6-10               6    90.000
 MK-6-11               6   100.000
 MK-6-12               6   110.000
 MK-6-13               6   120.000
 MK-6-14               6   130.000
 MK-6-15               6   140.000
 MK-6-16               6   150.000
!*********************************** Marker Types ********************************************************************
!Co-dominant marker: When heterozygote F1 is present, P1 is coded as 2, F1 is coded as 1, and P2 is coded as 0; Otherwise, P1 is coded as 2, and P2 is coded as 0. 
!Dominant marker: When heterozygote F1 is present, P1 and F1 are coded as 12, and P2 is coded as 0; Otherwise, P1 is coded as 2, and P2 is coded as 0.  
!Recessive markers: When heterozygote F1 is present, P1 is coded as 2, and F1 and P2 are coded as 10; Otherwise, P1 is coded as 2, and P2 is coded as 0. 
!Missing marker is coded as -1. 
 MK-1-1                 1   2   2   2   1   2   1   2   2   1   1   1   2   2   1   2   2   2   1   2   2   2   1   1   2   1   1   1   2   2   2   1   2   1   2   1   1   2   1   1   1   2   2   1   2   1   2   2   2   1   2   2   1   1   1   2   1   1   1   1   1   2   1   1   1   2   1   1   1   2   2   1   1   1   1   2   2   2   2   1   2   1   1   1   2   2   2   2   2   2   1   2   2   1   2   1   2   2   2   2   2   1   1   2   1   2   2   1   2   1   2   2   2   2   1   2   1   2   2   1   1   2   2   2   2   2   2   2   2   1   1   2   1   2   1   1   1   1   2   1   1   2   1   2   1   1   2   2   2   2   2   1   2   2   2   1   1   2   2   1   2   2   1   2   2   2   2   1   1   2   2   1   2   1   1   1   2   2   2   1   2   2   2   1   1   1   1   1   2   2   1   1   1   1   2   2   1   1   1   1
 MK-1-2                 1   2   2   2   1   2   2   1   2   1   1   1   2   2   1   2   2   2   1   2   2   2   1   1   2   2   1   1   2   2   2   1   2   1   2   2   1   2   1   1   1   2   2   1   2   1   2   2   2   1   2   1   1   1   1   2   2   1   1   1   1   2   2   1   1   2   1   2   1   2   2   1   1   2   1   2   2   2   1   1   2   1   1   1   2   2   2   2   2   2   1   2   2   1   2   1   2   2   2   2   2   1   1   2   1   2   2   1   1   1   2   1   2   2   1   2   1   2   2   1   1   2   2   2   2   2   2   2   2   1   1   2   1   2   1   1   1   2   2   1   1   2   1   2   1   1   2   2   2   2   2   1   1   2   2   1   1   2   2   1   2   2   1   2   2   2   2   2   1   2   2   1   2   1   1   2   2   2   2   1   2   1   2   1   1   1   1   1   1   2   1   2   1   1   2   2   1   1   1   1
 MK-1-3                 1   2   1   2   1   2   2   2   2   1   1   1   2   2   1   2   2   2   1   2   2   2   1   1   2   2   1   1   2   2   2   1   2   1   2   1   1   2   1   1   1   2   2   1   2   1   2   2   2   1   2   1   1   1   1   2   2   1   1   1   1   2   2   1   2   2   1   2   1   2   2   1   1   2   2   2   2   2   2   1   2   1   1   1   2   2   2   2   2   2   1   2   2   1   2   1   1   2   2   2   2   1   1   2   1   2   2   1   1   1   2   1   2   2   2   2   1   2   2   1   1   2   2   2   2   2   2   1   2   1   2   2   1   2   1   2   1   2   2   1   1   2   1   2   1   1   2   2   2   1   2   1   1   2   2   1   1   2   2   1   1   2   2   2   2   2   2   2   1   2   2   1   2   1   2   2   2   2   2   1   2   2   2   1   1   1   1   1   1   2   1   2   1   2   2   2   2   1   1   1
 MK-1-4                 1   2   1   2   1   2   2   2   2   1   1   2   2   2   1   1   2   2   1   2   1   1   1   1   1   2   1   1   2   2   2   1   2   2   1   1   2   2   1   1   1   2   2   1   1   2   2   2   1   1   2   1   1   1   1   2   2   1   1   1   1   2   2   1   2   2   1   2   1   2   2   1   1   2   2   1   2   2   2   1   2   1   1   1   2   2   1   2   2   2   1   2   2   1   2   1   1   2   1   1   2   1   1   2   1   2   2   1   1   1   2   1   1   2   2   1   1   1   2   1   1   1   2   1   1   2   2   1   2   1   2   1   1   2   1   2   1   2   2   1   1   1   2   2   1   1   2   2   1   1   2   1   1   2   2   1   1   2   2   1   1   1   2   2   1   2   2   2   2   2   2   1   2   1   2   2   2   2   2   1   2   2   2   1   1   1   1   1   1   2   1   2   1   2   2   2   2   1   1   1
 MK-1-5                 1   2   1   2   1   2   2   2   2   1   1   2   1   2   1   1   2   2   1   2   1   1   1   1   1   2   1   1   2   2   2   1   2   2   1   1   2   2   1   1   1   2   2   1   1   2   2   2   2   1   2   1   1   2   1   2   2   1   1   1   1   2   1   1   2   2   1   1   1   2   2   1   1   2   2   2   2   2   1   1   2   2   1   1   2   2   1   2   2   2   1   1   2   1   2   2   1   2   1   2   2   1   1   2   1   2   2   1   1   1   2   1   1   2   2   1   1   1   1   2   1   1   1   1   1   1   1   1   2   1   1   1   1   2   1   2   1   2   2   1   1   1   2   2   1   1   2   1   1   1   2   1   1   1   2   1   1   2   2   1   1   2   2   2   1   2   2   1   2   2   2   1   2   1   2   2   2   2   2   1   2   2   2   1   1   1   1   1   1   1   1   2   1   2   2   1   2   1   2   1
 MK-1-6                 1   2   1   2   1   2   2   2   2   1   1   2   1   2   1   1   2   2   1   2   2   1   1   1   1   2   1   1   2   2   2   1   2   2   1   1   2   2   1   1   1   2   2   1   1   2   2   2   2   1   2   2   1   2   1   2   2   1   1   1   1   2   1   1   2   2   1   1   1   2   1   1   1   2   1   2   2   1   1   1   2   2   2   1   2   2   1   2   2   2   1   1   2   1   1   2   1   2   1   2   2   1   1   2   1   2   2   1   1   1   2   1   1   2   2   1   1   1   1   2   1   1   1   1   2   1   1   1   2   1   1   1   1   2   1   2   1   2   2   1   1   1   2   2   1   1   2   1   2   1   2   1   1   1   2   1   1   2   2   1   1   2   2   2   1   2   2   1   2   2   1   1   2   1   2   2   1   2   2   1   2   2   2   1   1   1   1   1   1   1   1   2   1   2   2   2   2   1   2   2
 MK-1-7                 1   2   2   2   1   2   2   2   2   1   1   2   1   2   1   1   2   2   1   2   2   1   1   1   1   2   1   1   2   2   2   1   2   2   2   1   2   2   1   1   1   2   2   1   1   1   1   2   2   1   2   2   2   2   1   2   1   1   2   1   1   2   1   1   2   2   1   1   1   2   1   1   1   2   1   2   1   1   1   1   2   2   2   1   2   2   1   2   2   2   1   1   2   1   1   2   1   2   1   2   2   2   1   2   2   2   2   1   1   2   2   1   1   1   2   1   1   1   1   2   1   1   1   1   2   1   1   2   1   1   1   1   1   2   2   2   1   2   2   1   1   1   2   1   1   1   2   1   2   1   2   1   1   1   1   1   1   2   2   1   1   2   2   2   1   2   2   1   1   2   1   1   2   1   2   2   1   2   2   1   2   2   2   1   1   1   1   1   1   1   1   2   2   2   2   2   2   1   2   2
 MK-1-8                 1   2   2   2   1   2   2   2   2   1   1   2   1   2   1   1   2   2   1   2   2   1   1   1   1   2   1   1   2   2   2   1   2   2   2   1   2   2   1   2   1   2   2   1   1   1   1   2   2   1   2   2   2   2   1   2   1   1   2   1   1   2   2   1   2   2   2   1   2   2   1   1   1   2   1   2   1   1   1   2   2   2   2   1   2   2   2   2   2   2   1   1   2   1   1   2   1   2   1   2   2   2   1   2   2   2   2   1   1   2   2   1   1   1   2   1   1   1   1   2   1   1   1   1   2   2   1   2   1   1   1   1   1   2   2   2   1   2   1   1   1   1   2   1   2   1   2   1   2   1   1   1   1   1   1   1   1   2   2   2   1   2   2   2   2   2   2   1   1   2   1   1   2   1   2   2   1   2   2   1   2   2   2   1   1   1   1   1   1   1   2   1   2   2   2   2   2   1   1   2
 MK-1-9                 1   2   2   2   1   2   2   2   2   1   1   2   1   2   1   1   2   2   1   2   1   1   1   1   1   2   1   1   2   2   2   1   2   2   2   1   2   2   1   2   1   2   2   1   1   1   1   2   2   1   2   2   2   1   1   2   2   1   2   1   1   2   2   1   2   2   2   1   2   2   1   1   1   2   1   1   1   1   1   2   2   2   2   2   2   2   2   2   1   2   1   1   2   1   1   2   1   2   1   2   2   2   1   2   1   2   2   1   2   2   2   1   1   1   2   1   1   1   1   2   1   1   1   2   2   2   1   2   1   1   1   1   1   2   2   2   1   2   1   1   1   2   2   1   2   1   2   1   2   1   1   1   1   1   1   1   1   2   2   2   2   2   2   2   2   2   1   1   2   2   1   1   2   1   2   2   1   2   2   1   2   2   2   1   1   1   1   1   1   1   2   1   1   2   2   2   2   1   1   2
 MK-1-10                1   2   2   2   1   2   1   2   2   1   1   2   1   2   1   1   2   2   1   2   1   1   1   1   1   2   1   1   2   2   2   1   2   1   2   1   2   2   1   2   1   1   2   1   1   1   1   2   2   1   2   2   2   1   1   2   2   1   2   1   1   2   2   1   1   2   2   1   2   2   1   1   1   2   1   1   1   1   1   2   2   2   2   2   2   2   2   2   2   2   1   1   2   1   1   2   2   2   1   2   2   2   1   2   1   2   2   1   2   2   2   2   1   1   1   1   1   1   1   2   1   1   1   2   2   2   1   2   1   1   1   1   1   2   2   2   1   2   1   1   1   2   2   1   2   2   2   1   2   1   1   2   1   1   1   1   1   2   2   2   2   2   2   1   2   2   1   1   2   2   1   1   2   1   2   2   1   2   2   1   2   2   2   1   1   1   1   1   1   1   2   1   1   2   2   2   2   1   1   2
 MK-1-11                2   2   2   2   1   2   1   2   2   1   1   2   1   2   1   1   2   2   1   2   2   1   1   1   1   2   1   1   2   2   2   1   2   1   1   1   2   2   1   2   1   1   2   1   1   1   1   2   2   2   2   2   1   2   1   1   2   1   2   1   1   2   2   1   1   2   2   1   2   2   1   1   1   2   2   1   1   1   1   2   2   2   2   2   1   2   2   2   2   2   1   2   2   1   1   2   2   2   1   2   2   2   1   2   1   2   1   1   2   2   2   2   1   1   2   1   2   1   1   2   2   1   1   2   2   2   1   2   1   1   1   1   2   2   2   2   1   2   1   2   2   2   2   1   2   2   2   1   2   2   1   2   1   1   1   1   1   2   2   2   2   2   2   2   2   1   1   1   2   2   2   1   2   1   2   2   2   2   2   1   2   1   2   1   1   1   1   1   1   1   2   1   1   2   2   2   2   1   1   2
 MK-1-12                2   2   2   2   1   2   2   2   2   1   1   2   1   2   1   1   2   2   1   2   2   1   2   1   1   2   1   1   1   2   2   1   2   1   1   1   2   2   1   2   1   1   2   1   1   1   1   2   2   2   2   2   1   2   1   1   2   1   1   2   2   2   2   1   1   2   2   1   2   2   1   1   1   2   1   1   1   1   1   2   2   2   2   2   1   2   2   2   2   1   1   2   2   1   1   2   2   2   1   2   2   1   1   2   1   2   1   1   2   2   2   2   1   1   2   1   1   1   1   2   2   1   1   2   2   2   2   2   1   1   1   1   2   1   2   2   1   2   1   2   1   2   2   1   2   2   2   2   2   2   1   1   2   1   1   1   1   2   2   2   2   2   2   2   2   1   1   1   2   2   2   1   2   1   2   2   2   2   2   1   2   2   1   1   2   1   1   2   1   1   2   1   1   2   2   2   2   1   1   2
 MK-1-13                2   2   2   1   1   2   2   2   2   1   1   2   1   2   1   1   2   2   1   2   2   1   2   1   1   2   1   1   2   2   2   1   2   1   1   1   2   2   1   2   1   2   1   1   1   2   1   2   2   2   2   2   1   2   1   1   2   1   1   2   2   2   2   1   1   2   2   2   2   1   1   1   1   2   1   1   1   1   1   2   2   2   2   2   2   2   2   2   2   1   1   2   2   1   1   1   2   2   2   2   2   1   1   2   1   2   1   2   2   2   2   2   1   1   2   1   1   1   1   2   2   1   1   2   2   2   2   2   1   1   1   1   2   1   2   2   1   1   1   2   1   2   2   1   2   1   2   2   2   2   1   1   2   1   1   1   1   2   2   2   2   2   2   2   1   1   2   2   2   2   1   1   2   1   2   2   2   2   2   1   2   2   1   1   2   1   1   2   1   1   2   1   1   2   2   2   2   1   1   2
 MK-1-14                2   2   2   1   1   2   2   2   2   2   1   2   1   2   1   1   2   2   1   2   2   1   2   1   1   2   1   1   2   2   2   1   2   1   1   1   2   2   1   2   1   2   1   1   1   2   1   2   2   1   2   2   1   2   1   1   2   2   1   2   2   2   2   1   1   2   2   2   2   1   1   1   1   2   1   1   1   1   1   1   2   2   2   2   2   2   2   2   2   2   1   2   2   1   1   1   2   2   1   2   1   1   1   2   1   2   1   1   2   2   1   2   1   1   2   1   1   1   1   2   1   1   1   2   2   2   2   1   1   1   1   1   2   2   2   2   2   1   1   2   1   2   2   1   2   1   2   2   2   1   1   1   1   1   1   1   1   2   2   2   2   2   2   2   1   2   2   2   2   1   1   1   2   1   2   2   2   2   1   1   2   2   1   1   2   1   1   2   1   1   2   1   1   2   2   2   2   1   1   2
 MK-1-15                2   2   2   1   2   2   2   2   2   2   1   2   1   2   1   1   2   2   1   2   2   2   2   1   2   2   1   1   2   2   2   1   2   1   1   1   1   2   1   2   1   2   1   1   1   2   1   1   2   1   1   2   1   1   1   1   2   1   1   2   2   2   2   1   2   2   2   2   2   1   2   1   2   2   1   2   1   1   1   1   2   2   2   2   1   2   2   2   2   2   1   2   1   2   1   1   2   2   1   2   1   1   1   1   1   2   1   1   2   2   1   1   1   1   2   1   2   1   1   2   2   1   1   2   2   2   2   1   1   1   1   1   2   2   2   2   2   2   2   2   1   2   2   1   2   1   2   2   2   1   1   1   1   1   1   1   1   2   2   2   1   1   2   2   1   2   2   2   2   1   1   1   2   1   2   1   2   2   1   2   2   2   1   1   2   1   1   2   1   1   2   1   2   2   2   2   2   1   1   2
 MK-1-16                1   2   2   1   2   2   2   2   2   2   1   1   1   2   1   1   2   2   1   2   2   2   2   2   2   1   1   1   2   2   1   1   2   1   1   1   1   1   1   2   1   2   2   1   1   2   1   1   2   1   1   2   1   2   1   1   2   1   1   2   2   2   2   1   2   2   2   2   2   1   2   1   2   2   1   2   1   1   1   1   2   2   2   2   1   2   2   2   2   2   1   2   1   2   1   1   2   2   1   2   1   1   2   1   1   1   1   1   2   2   1   1   2   1   2   1   2   1   1   2   2   1   2   2   2   2   2   1   1   1   1   1   2   2   2   2   2   2   2   1   1   1   2   1   2   2   2   2   2   1   1   1   1   2   1   1   1   2   2   2   1   1   2   2   2   2   2   2   2   1   1   1   2   1   2   1   2   2   1   2   2   2   1   1   2   1   1   1   1   1   2   1   2   2   2   2   2   1   1   2
 MK-2-1                 1   2   2   2   2   1   2   2   1   2   1   2   1   1   2   1   1   2   1   1   2   1   1   1   2   1   2   1   2   2   1   2   2   2   2   2   1   1   1   1   1   1   1   2   1   1   2   1   2   1   2   2   2   1   2   1   2   1   2   1   1   2   1   1   1   1   1   2   1   2   1   2   2   2   1   2   2   1   2   2   1   2   2   2   2   1   1   1   2   1   1   2   1   1   2   2   1   2   1   1   1   2   2   1   2   2   2   1   1   2   2   2   1   1   1   2   2   2   2   1   1   1   2   1   2   2   1   1   1   2   1   2   1   2   2   1   1   1   1   1   1   2   2   2   1   2   2   1   2   1   1   1   2   2   2   2   2   2   1   1   2   2   1   2   1   1   2   1   1   2   1   2   1   1   2   2   1   2   2   1   2   2   1   1   1   2   2   2   2   1   2   2   1   1   2   1   2   2   2   2
 MK-2-2                 1   1   1   2   2   1   2   2   2   2   1   2   1   1   2   1   1   2   2   2   2   1   1   1   2   1   2   1   2   1   1   2   2   2   2   2   1   1   1   1   1   1   1   2   1   1   2   1   2   1   1   1   2   1   2   2   2   2   2   1   1   2   1   1   1   1   1   2   1   2   1   2   2   2   1   2   2   1   2   2   1   2   2   2   2   1   1   1   2   2   1   2   1   1   2   1   1   2   1   1   1   2   2   1   2   2   2   1   1   2   1   2   1   1   1   2   2   2   2   2   2   1   2   1   2   2   1   1   1   2   1   2   1   2   2   1   1   1   2   1   1   2   1   2   1   2   2   1   2   1   1   2   2   2   2   2   2   2   1   1   2   2   1   2   1   1   2   2   1   2   1   2   1   1   2   2   2   2   2   1   2   2   1   1   1   2   2   2   2   1   2   2   1   1   1   1   2   2   2   2
 MK-2-3                 1   2   1   2   2   2   2   2   2   2   1   2   1   1   2   2   1   2   2   2   2   1   1   1   2   1   2   1   1   2   1   2   2   2   2   2   1   1   1   1   2   2   1   2   1   1   2   1   2   1   1   1   2   1   2   2   2   2   2   2   1   2   1   1   1   1   2   1   1   2   1   2   2   2   1   2   2   1   2   2   1   2   2   2   2   1   1   1   2   2   1   2   1   1   2   1   1   2   2   1   2   2   2   1   2   2   2   1   1   2   1   2   1   1   1   2   2   2   2   2   2   1   2   1   2   2   1   1   1   2   1   2   1   2   1   1   1   1   1   1   1   2   1   2   1   2   2   1   2   1   2   1   2   2   2   2   2   2   1   1   2   2   1   2   1   1   2   2   1   2   1   2   1   1   2   2   2   2   2   1   2   2   2   2   1   2   2   2   1   1   2   2   1   1   1   1   2   2   2   2
 MK-2-4                 1   2   1   2   2   2   2   2   2   2   1   2   1   1   2   2   1   2   2   2   2   1   1   1   2   1   2   1   2   2   1   2   2   2   2   2   1   1   1   1   2   2   1   2   1   1   2   1   2   1   1   1   2   1   2   2   2   2   2   2   1   2   1   1   2   2   2   1   1   2   1   2   2   2   1   2   2   1   1   2   1   2   2   1   2   1   2   1   2   2   1   2   1   1   2   1   1   2   2   1   2   2   1   1   2   2   2   1   1   2   1   2   1   1   1   2   2   2   2   2   2   1   2   1   2   1   1   1   1   2   1   2   1   2   1   1   2   1   1   2   1   2   1   2   2   2   2   2   2   1   2   2   1   2   2   2   2   2   1   1   2   2   1   2   1   1   2   2   1   2   1   2   1   1   2   2   2   2   2   1   2   2   1   2   1   2   2   2   2   1   2   2   1   1   1   2   2   2   1   2
 MK-2-5                 2   1   1   2   2   2   2   1   2   2   1   2   1   1   2   2   1   2   2   2   2   1   1   1   2   1   2   1   2   2   1   2   2   2   2   2   1   1   1   1   1   2   1   2   1   1   2   1   2   1   1   1   2   1   2   2   2   2   1   2   1   2   1   1   2   2   2   1   1   2   1   2   2   1   1   2   1   1   1   1   1   1   2   1   1   1   2   1   2   2   1   1   1   1   2   1   1   2   2   1   1   2   1   1   2   2   2   1   1   2   2   2   1   1   1   2   2   2   2   2   2   1   2   1   2   1   1   1   1   2   1   2   2   2   1   1   2   1   1   2   2   1   1   2   2   2   2   2   2   1   2   1   1   2   1   2   2   2   1   1   2   2   1   2   1   1   2   2   1   2   1   2   1   1   2   2   2   2   2   1   2   2   2   1   1   2   2   2   2   1   2   2   1   1   1   2   2   2   1   2
 MK-2-6                 2   1   1   2   2   2   2   1   2   2   1   2   2   1   2   2   1   1   2   2   2   1   1   1   1   1   2   1   2   2   1   2   2   2   2   2   1   1   1   1   1   2   1   2   1   1   2   1   1   1   1   1   2   1   1   2   2   2   1   2   1   2   1   2   2   1   2   1   1   2   1   2   2   1   1   2   2   1   1   2   1   1   2   1   1   1   2   1   2   2   1   1   1   1   2   1   1   2   1   1   1   2   2   1   2   2   2   1   1   2   2   2   1   1   1   2   2   2   2   1   2   1   2   1   1   1   1   1   1   2   1   2   2   2   2   1   2   2   1   2   2   1   1   2   2   2   2   1   2   1   2   1   1   2   2   2   1   2   1   1   2   2   1   2   1   1   2   2   1   2   1   2   1   1   2   2   2   2   2   1   2   1   2   1   1   2   1   2   2   1   2   2   1   1   1   2   2   2   1   2
 MK-2-7                 2   1   1   2   2   2   2   2   2   2   1   2   2   1   2   1   1   1   2   2   2   1   1   1   1   1   2   1   2   1   1   2   2   2   2   2   1   1   1   1   1   2   1   2   1   1   2   1   1   1   1   1   1   2   1   2   2   2   1   2   1   2   1   2   2   2   2   2   1   2   1   2   2   1   1   2   2   1   1   1   1   1   1   1   1   1   2   1   2   2   1   1   1   1   2   1   1   2   1   1   2   2   2   1   2   2   2   1   2   2   2   2   2   1   1   2   2   2   2   1   2   1   2   1   2   1   2   1   1   2   1   2   2   2   1   1   2   2   1   2   2   1   1   2   2   2   2   1   2   1   2   1   1   2   2   2   1   2   1   1   2   2   1   2   1   1   2   1   1   2   1   1   1   1   2   2   2   2   2   1   2   1   2   1   1   2   1   2   2   1   2   2   1   1   1   2   2   2   1   2
 MK-2-8                 2   1   1   2   2   1   2   2   1   2   1   2   2   1   2   1   1   1   2   2   2   1   1   1   1   1   2   1   2   1   1   2   2   2   1   2   1   1   1   1   1   2   1   2   1   1   2   1   1   1   1   1   1   2   1   2   2   2   1   2   1   2   1   2   2   2   2   2   2   2   1   2   2   2   1   2   2   2   1   1   2   1   1   1   1   1   2   1   2   2   1   1   1   1   2   1   1   2   1   1   2   2   2   1   2   2   2   1   2   2   2   2   2   1   1   1   2   2   2   1   2   1   2   1   2   1   2   1   1   2   1   2   2   2   1   1   2   2   1   2   2   2   1   2   2   2   2   1   1   1   2   1   1   2   2   2   1   1   1   1   1   2   1   1   1   1   2   1   1   2   1   2   1   1   2   2   2   2   2   1   2   1   2   1   1   2   1   2   2   1   2   2   1   1   1   2   2   2   1   2
 MK-2-9                 2   1   1   1   1   1   2   1   1   1   1   2   2   1   2   1   1   1   2   2   2   2   1   2   1   1   2   1   2   1   1   2   2   2   1   1   1   1   1   1   1   2   1   2   1   1   2   2   1   1   1   1   1   2   1   2   2   2   1   2   1   2   1   2   2   2   2   2   2   2   1   2   2   2   2   2   2   2   1   1   2   1   1   1   1   1   2   1   2   2   1   1   1   1   2   1   1   2   1   1   2   2   2   1   2   2   2   1   2   2   2   2   2   1   1   1   2   2   2   1   2   1   2   1   2   2   2   1   1   2   1   2   2   2   2   1   2   2   1   2   2   2   1   2   2   1   2   1   1   1   2   1   1   2   2   2   2   2   1   1   1   2   2   1   1   1   2   1   1   2   1   2   1   1   2   2   2   2   2   1   2   1   2   1   1   2   1   2   2   1   2   2   1   1   1   2   2   2   2   2
 MK-2-10                2   1   1   1   1   1   2   1   2   1   1   2   2   1   2   1   1   1   2   2   2   2   1   2   1   1   2   1   2   1   1   1   2   2   1   1   1   1   1   1   1   2   1   2   1   2   2   2   1   1   1   1   2   2   1   2   2   2   1   2   1   2   1   2   1   2   2   2   2   2   1   1   2   2   2   2   2   2   1   1   2   1   1   1   1   1   2   1   2   2   1   2   1   1   2   1   1   1   1   1   2   2   2   1   2   1   2   1   2   2   2   2   2   1   1   1   2   1   2   1   2   2   2   1   1   2   2   1   1   2   1   2   2   2   2   1   1   2   1   2   2   2   1   2   2   1   2   1   1   1   2   2   1   2   2   2   2   2   2   1   1   2   2   2   1   1   2   1   1   2   2   2   1   1   2   2   2   2   2   1   1   1   2   1   1   2   1   2   2   1   2   1   1   1   1   2   2   2   2   2
 MK-2-11                2   1   1   1   1   1   2   1   2   2   1   2   2   1   2   1   1   1   2   2   2   2   1   2   1   1   2   1   2   1   1   1   2   2   1   1   1   1   1   1   1   2   1   2   1   2   2   2   1   1   1   1   2   2   1   2   2   2   1   2   1   2   1   2   1   2   1   2   2   2   2   1   2   1   2   2   2   2   1   1   2   1   1   1   2   1   2   1   2   1   1   2   2   1   2   1   1   1   1   1   1   2   2   1   2   1   2   2   2   1   2   2   2   1   2   1   2   1   2   1   2   2   2   1   1   1   2   1   1   2   1   2   2   2   2   1   1   2   2   2   2   2   1   2   2   1   1   2   1   1   2   2   1   2   2   2   2   2   2   1   2   2   2   2   1   1   2   1   1   1   2   2   1   1   2   2   1   2   2   1   1   1   2   1   1   2   1   2   2   1   2   1   1   1   1   2   2   2   2   2
 MK-2-12                2   1   1   1   1   1   2   1   2   2   2   2   2   1   2   2   1   1   2   2   2   2   1   2   2   1   2   1   2   1   1   1   2   2   1   1   1   1   1   1   2   2   1   2   1   2   2   2   1   1   1   1   2   2   1   2   2   2   1   2   1   2   1   2   1   2   1   2   2   1   1   1   2   1   2   2   2   2   1   2   2   1   1   1   2   2   2   1   2   1   1   2   2   1   2   2   1   1   1   1   2   1   1   1   2   2   2   2   2   1   2   2   2   1   2   1   2   1   2   2   2   2   2   1   1   1   2   1   1   2   2   1   2   2   2   1   1   2   2   2   2   2   1   2   2   1   1   2   1   1   2   2   2   2   2   2   2   2   2   2   2   1   2   2   1   1   2   1   1   1   2   2   2   1   2   2   1   1   2   2   1   1   2   1   1   2   1   2   2   2   2   1   1   1   1   2   2   2   2   2
 MK-2-13                2   1   1   1   1   1   2   1   2   2   2   2   2   2   2   2   1   1   2   2   2   2   1   2   2   1   2   1   2   1   2   1   2   2   1   1   1   1   1   1   2   2   1   2   1   2   2   2   1   1   1   1   2   2   1   2   2   2   1   2   1   2   1   2   1   2   1   2   2   1   1   1   2   1   2   2   2   2   1   2   2   1   1   1   2   2   2   1   1   1   1   2   1   1   1   2   1   1   1   1   2   1   1   1   2   2   2   1   1   2   2   2   2   1   2   1   1   1   2   1   2   2   2   1   1   1   2   1   1   2   2   1   2   2   2   1   1   2   2   2   2   2   1   2   2   1   1   2   1   1   2   2   2   2   2   2   2   2   2   2   2   1   2   2   1   1   2   1   1   1   2   2   2   1   2   2   1   1   2   2   2   1   2   1   1   2   2   2   2   2   2   1   1   1   1   2   2   2   2   2
 MK-2-14                2   1   1   1   1   1   2   1   2   2   2   2   2   2   2   2   1   1   1   2   2   2   1   1   2   1   2   2   2   1   1   1   2   2   1   1   1   1   1   1   2   2   1   2   2   2   1   2   1   1   2   1   2   2   1   2   2   2   1   2   1   1   1   2   1   1   1   2   2   2   1   1   2   1   2   2   2   2   1   2   2   2   1   1   2   1   2   1   2   1   1   2   2   1   1   2   1   1   1   1   2   2   1   1   2   2   2   1   1   2   2   2   2   1   2   1   1   1   2   1   2   2   2   1   1   1   2   1   1   2   2   1   2   2   2   1   1   1   2   1   1   2   1   2   2   1   1   2   1   1   2   2   2   2   2   2   2   2   2   2   2   1   2   2   1   1   2   1   1   1   2   2   2   1   2   2   1   1   2   2   2   1   1   1   1   2   2   2   2   1   2   1   1   1   1   2   2   2   2   2
 MK-2-15                2   1   1   1   1   1   2   1   1   2   2   2   2   2   2   2   1   1   1   2   2   2   2   1   2   1   2   2   2   2   1   1   2   2   1   1   1   1   1   1   2   2   1   2   2   2   1   2   1   1   2   1   2   2   1   2   2   2   1   2   1   1   1   2   1   1   1   2   2   2   1   1   1   1   2   2   2   2   1   2   2   2   1   1   2   1   1   1   2   1   2   2   2   1   1   2   1   1   1   1   2   2   1   1   2   2   1   1   2   2   2   2   2   1   2   1   1   2   2   1   2   2   2   1   1   1   2   1   1   2   2   1   2   2   2   1   1   1   2   1   1   1   1   2   2   1   1   1   1   1   2   2   2   2   2   2   2   2   2   2   2   1   2   2   1   2   2   1   2   1   2   2   2   1   2   2   1   1   2   1   2   1   1   1   1   2   2   2   2   1   2   1   1   1   1   2   2   2   2   2
 MK-2-16                2   1   1   1   2   1   2   1   1   1   2   2   2   2   2   2   1   1   1   2   1   2   2   1   2   1   1   2   2   1   1   1   1   2   1   1   1   1   1   1   2   2   1   2   2   2   1   2   1   2   2   1   2   2   2   2   1   2   1   2   1   1   1   2   1   1   1   2   2   2   1   2   1   1   2   2   2   2   1   2   2   2   1   1   1   1   1   1   1   2   2   1   1   1   1   1   2   1   1   1   2   2   1   1   2   2   1   1   2   1   2   2   2   1   2   1   1   2   2   1   2   2   2   1   1   1   2   1   1   2   2   1   2   2   2   1   1   1   2   1   1   1   1   2   2   1   1   1   1   1   2   2   2   2   2   2   2   2   2   2   1   1   2   2   1   2   2   1   2   1   2   2   2   1   2   1   1   2   2   1   2   1   1   1   1   2   2   2   2   1   2   2   1   1   1   2   2   2   2   2
 MK-3-1                 2   2   1   1   2   1   2   2   1   2   1   2   2   1   1   2   2   2   1   2   2   2   2   1   2   1   1   2   2   1   1   1   1   2   2   1   1   2   2   2   2   2   2   2   2   2   1   1   1   1   1   2   2   2   1   1   2   1   2   1   1   2   2   2   1   1   1   1   1   1   1   2   1   1   2   1   2   2   2   2   2   1   2   2   2   1   1   1   2   1   2   2   2   2   2   2   1   1   2   2   2   1   2   1   2   1   2   1   2   2   2   1   1   2   1   1   1   1   2   1   1   2   1   2   1   1   1   1   2   1   2   2   1   2   2   1   2   2   2   1   1   1   1   2   1   1   1   1   2   1   2   2   1   1   1   2   1   1   1   1   2   2   1   2   1   2   1   2   1   2   2   1   2   1   1   2   2   1   2   2   2   2   1   2   2   2   1   2   2   2   2   2   1   2   1   2   2   1   1   1
 MK-3-2                 2   2   1   1   2   1   2   2   1   2   1   2   2   1   1   2   1   2   1   2   2   2   2   1   2   1   1   2   2   2   1   1   1   2   2   1   1   2   2   2   1   2   2   2   1   2   1   1   1   1   1   2   2   2   1   1   2   1   2   1   1   2   2   2   1   1   2   1   1   1   1   2   1   1   2   1   2   2   2   2   2   1   2   2   2   1   1   1   2   1   2   2   2   2   2   2   1   1   2   2   2   1   2   2   2   1   2   1   2   2   2   1   1   2   1   1   1   2   2   1   1   2   1   2   2   1   1   2   2   1   2   2   1   2   2   1   1   2   2   1   1   1   1   2   2   1   1   1   1   1   2   2   1   1   1   2   1   1   1   1   2   2   1   2   1   2   1   2   1   2   2   1   2   1   1   2   2   1   1   2   2   2   1   2   2   2   1   2   2   2   2   2   1   1   1   2   2   1   1   1
 MK-3-3                 2   2   1   1   2   1   2   1   1   2   1   2   1   1   1   2   1   2   1   2   2   2   2   1   2   1   1   2   2   2   1   1   1   2   2   1   1   2   2   2   1   2   2   2   1   2   1   1   2   1   1   2   2   2   1   1   1   1   2   1   1   2   2   2   1   1   1   2   2   1   1   2   1   1   1   1   2   2   2   2   2   1   2   1   2   1   1   1   2   1   2   2   2   2   1   2   1   1   2   2   1   1   2   2   2   2   2   1   2   2   2   1   1   2   1   1   1   2   2   1   1   2   1   2   2   1   1   2   2   1   2   2   1   2   2   1   1   2   2   1   1   1   1   2   2   1   1   1   1   1   2   2   1   1   1   1   1   1   1   1   2   1   1   2   2   1   1   2   1   2   2   1   2   1   1   2   2   1   1   2   1   2   1   2   2   2   2   2   2   2   2   2   1   1   1   2   2   1   1   1
 MK-3-4                 2   2   1   1   1   1   2   1   1   2   1   2   1   1   1   2   1   2   1   2   2   2   2   1   2   2   1   2   2   1   1   1   1   2   2   1   1   2   2   2   2   2   2   2   1   2   1   1   2   1   1   2   2   2   2   1   1   1   2   1   1   1   2   2   1   1   1   2   2   1   1   2   1   1   1   1   2   2   2   2   2   1   2   1   2   2   1   1   1   1   2   2   2   2   1   2   1   1   2   2   1   1   2   2   1   2   2   1   2   2   2   1   1   2   1   1   1   2   2   1   1   2   1   2   2   1   1   2   2   1   2   2   1   2   2   1   1   2   2   1   1   1   1   2   2   1   2   1   1   1   2   2   1   1   1   1   1   1   1   1   2   1   2   2   2   1   1   2   1   2   2   1   2   1   1   2   2   1   1   1   1   1   2   2   2   1   2   2   2   2   2   2   1   1   1   2   2   1   1   1
 MK-3-5                 2   2   1   1   1   1   2   1   1   2   1   2   1   1   1   2   1   2   1   2   2   2   2   1   2   2   1   2   2   1   1   2   1   2   2   1   1   2   2   2   2   2   2   2   1   1   1   1   2   1   1   2   2   2   2   1   1   1   2   1   2   1   2   2   1   1   1   2   1   1   1   2   1   1   1   1   2   2   1   2   1   1   2   1   2   2   1   1   1   1   2   2   2   2   1   2   1   1   2   2   1   1   2   2   1   2   2   1   2   2   2   1   1   2   1   1   1   2   2   1   1   2   1   1   2   2   1   1   2   1   2   2   2   2   2   2   1   2   2   1   1   1   1   2   2   1   2   1   1   1   2   2   1   1   1   2   1   1   1   1   2   1   2   2   2   1   1   2   1   2   2   1   2   1   1   2   2   1   1   1   1   1   2   2   2   2   2   2   2   2   2   2   1   1   2   2   2   1   1   1
 MK-3-6                 2   2   1   2   1   2   2   1   1   2   1   2   1   1   1   2   1   2   1   2   2   2   2   1   2   2   1   2   2   1   1   2   2   2   2   1   1   2   1   2   2   2   2   2   1   2   1   1   2   1   1   2   2   2   2   1   1   1   2   1   2   1   2   2   1   2   1   2   1   1   1   2   1   1   1   1   2   2   2   2   1   1   2   1   2   1   1   1   1   1   2   2   2   1   1   2   1   1   2   2   1   1   2   2   1   2   2   2   2   2   2   1   1   2   1   1   1   2   2   1   1   2   1   1   2   1   1   1   1   1   2   2   2   2   2   2   1   2   2   1   1   1   1   2   2   1   2   1   1   2   2   2   1   1   1   2   1   1   2   1   1   1   2   2   2   1   1   2   1   2   2   1   2   1   2   2   2   1   1   1   1   1   2   2   2   2   2   2   2   2   2   2   1   1   2   2   2   1   1   1
 MK-3-7                 2   2   2   2   1   2   2   1   1   2   1   2   1   2   1   2   1   2   1   2   2   2   2   1   2   2   1   2   2   1   1   2   2   2   2   1   1   2   1   2   2   2   2   2   1   2   1   1   2   1   1   1   2   1   2   1   1   1   2   1   2   1   2   2   1   2   1   2   1   1   1   2   1   1   1   1   2   2   2   2   1   1   2   1   2   2   1   1   1   2   1   2   2   1   1   2   1   1   2   2   2   2   2   2   1   2   2   2   2   2   2   1   1   2   1   1   1   2   2   1   2   2   1   1   2   2   1   1   2   1   2   2   2   2   2   1   1   2   1   1   2   1   1   2   2   1   2   1   1   2   2   2   1   1   1   2   1   1   2   1   1   1   2   1   2   1   1   2   1   2   2   1   2   1   2   2   2   1   1   1   1   1   2   2   2   2   2   2   2   2   2   2   2   1   2   1   2   1   1   1
 MK-3-8                 2   2   2   2   2   2   2   1   2   2   1   2   1   2   1   2   2   2   1   2   2   2   2   1   2   2   1   2   2   1   1   2   2   2   2   1   1   2   1   2   2   2   2   2   1   2   1   1   2   1   2   1   2   2   2   1   1   1   2   1   2   1   2   1   1   2   1   2   1   1   1   2   2   1   1   1   2   2   2   2   1   1   2   1   2   2   1   1   1   2   1   2   2   1   1   2   1   2   2   1   2   2   2   2   1   2   2   2   1   2   2   1   1   2   1   1   1   2   1   1   2   2   1   1   1   2   1   1   2   1   2   2   2   2   2   1   1   2   1   1   2   1   1   2   2   1   2   1   1   2   2   2   1   1   1   2   2   1   2   1   2   1   2   1   2   1   1   1   1   1   2   1   2   1   2   2   2   1   1   1   1   1   2   2   2   2   2   2   2   2   2   2   2   1   2   1   2   1   1   1
 MK-3-9                 2   2   2   2   2   2   2   1   2   2   1   2   1   2   1   2   2   1   1   2   2   2   2   1   2   2   1   2   2   2   1   2   2   2   2   2   1   2   1   2   2   2   2   2   1   2   1   1   2   1   2   1   2   2   2   1   1   1   2   1   2   1   2   1   1   2   1   2   1   2   1   2   2   1   1   1   2   1   2   2   1   1   2   1   2   2   1   1   1   2   1   2   1   1   1   2   1   2   2   1   2   2   1   2   1   2   1   2   1   2   2   1   1   2   1   1   1   2   1   1   2   1   2   1   1   1   1   1   2   1   2   2   2   2   2   1   1   2   1   1   2   1   2   2   2   1   2   1   1   1   2   2   1   1   1   2   2   1   2   1   2   1   2   1   1   1   1   1   1   1   2   1   2   1   2   2   2   1   1   1   1   2   2   2   2   2   2   2   2   2   2   2   2   1   2   1   2   1   1   1
 MK-3-10                2   2   2   2   1   2   2   1   2   2   1   2   1   2   1   2   2   1   1   1   2   1   2   1   2   2   1   2   2   2   1   2   2   2   2   2   1   2   1   2   2   2   2   2   1   2   1   1   2   2   2   1   2   1   2   1   1   1   2   2   2   1   2   1   2   2   2   2   2   2   1   2   2   1   1   1   2   1   2   2   1   1   2   1   2   2   1   1   1   2   1   2   1   1   1   2   1   2   2   1   1   2   1   1   1   2   1   2   2   2   2   1   1   2   1   1   1   2   1   1   2   1   2   1   1   1   1   1   2   1   2   2   2   2   2   1   1   2   1   1   2   1   2   1   2   1   2   1   1   1   2   1   1   1   1   2   2   1   2   1   2   1   2   1   1   1   1   1   1   1   2   1   2   1   2   2   1   1   1   1   1   2   2   2   2   1   2   2   2   2   2   2   2   1   2   1   2   1   1   1
 MK-3-11                2   2   2   2   1   1   2   1   2   2   1   2   1   2   1   2   2   2   1   1   2   1   1   1   2   2   1   2   2   2   2   2   2   2   2   2   1   2   1   2   1   1   2   2   1   2   1   1   2   2   2   1   1   1   2   1   1   1   2   2   1   1   2   1   2   2   2   1   2   1   1   2   2   1   1   1   2   1   2   2   1   1   2   1   2   2   1   1   1   2   1   2   2   1   1   2   1   2   2   1   1   2   1   1   1   2   1   2   2   2   2   1   1   2   1   1   2   2   1   1   2   1   2   1   1   1   2   1   2   1   2   2   2   2   2   2   1   2   1   1   2   1   2   1   2   2   2   1   1   1   2   1   1   1   1   2   2   1   1   1   2   1   2   2   1   1   2   1   2   1   2   1   2   1   2   2   2   1   1   1   1   2   2   1   2   1   2   2   1   2   2   1   2   1   2   2   2   1   1   1
 MK-3-12                2   2   2   1   1   1   2   1   2   2   1   2   1   2   1   2   2   2   1   1   2   1   1   1   2   2   1   2   2   2   2   2   2   2   2   1   2   2   1   2   1   1   2   2   2   2   1   2   2   2   2   1   1   1   2   2   1   1   2   2   1   1   2   1   2   2   2   1   2   1   1   2   2   1   1   1   2   1   2   2   1   1   2   1   2   2   1   1   2   2   1   2   2   1   1   2   1   1   2   1   1   1   1   1   1   2   1   2   2   2   2   1   1   2   1   1   2   2   1   1   2   1   2   1   1   1   2   1   2   1   2   1   2   2   2   2   1   2   1   1   2   1   2   1   2   2   2   1   1   1   2   1   1   2   1   2   2   1   1   1   2   1   2   2   2   1   2   1   1   1   1   1   2   1   2   2   2   1   1   1   1   2   2   1   2   1   2   2   1   2   2   1   2   1   2   2   2   1   1   2
 MK-3-13                2   2   2   1   1   2   2   1   2   2   1   2   1   1   1   2   2   2   1   1   2   1   1   1   2   2   1   2   2   1   2   2   2   2   2   1   2   2   1   2   1   1   2   2   2   2   1   2   1   2   2   1   1   1   2   2   1   1   1   2   1   1   2   1   2   2   2   1   2   1   1   2   2   1   1   1   2   1   2   2   1   1   2   1   2   2   1   1   1   1   1   2   2   1   2   2   1   1   2   1   1   1   1   1   1   1   1   2   2   2   2   1   1   2   1   2   2   2   1   2   2   1   2   1   1   1   2   1   2   1   1   1   2   2   2   2   1   2   1   1   2   1   2   1   2   2   2   2   1   1   2   1   1   2   1   1   2   1   1   1   2   1   1   2   2   2   2   1   1   1   1   1   2   1   2   2   2   1   1   1   1   2   2   1   2   1   2   2   1   2   2   2   2   1   2   2   2   1   1   2
 MK-3-14                2   2   2   1   1   2   2   1   2   2   1   2   1   2   1   1   2   2   1   1   2   1   1   2   2   2   2   1   2   1   2   2   2   2   2   1   2   2   1   2   1   1   2   2   2   2   1   2   1   2   2   1   1   1   2   2   1   1   1   1   1   1   2   1   2   2   2   1   2   1   1   2   2   1   2   1   2   1   2   2   1   1   2   1   2   2   1   1   1   1   1   2   2   1   2   2   1   1   2   1   1   2   1   1   1   1   1   2   2   2   2   1   1   2   1   2   2   2   1   2   2   1   2   1   1   1   2   2   1   1   1   1   2   2   2   2   1   2   1   1   2   1   2   1   2   2   2   2   1   1   2   1   1   2   1   1   2   1   1   1   2   1   1   1   2   2   2   2   1   1   1   1   2   2   2   2   2   2   1   1   1   2   2   1   2   1   2   2   1   2   2   2   2   1   2   2   2   1   1   2
 MK-3-15                2   2   2   2   1   2   2   2   2   2   1   2   1   2   2   1   2   2   1   2   2   1   1   2   2   2   2   1   2   1   2   2   2   2   2   1   2   1   1   2   1   2   2   2   2   2   1   2   1   2   2   1   2   1   2   2   1   1   1   1   2   1   2   1   1   2   2   1   1   1   1   2   2   1   2   1   2   1   2   2   1   1   1   1   1   2   2   1   1   1   1   2   2   1   2   2   2   1   2   1   1   1   1   1   1   1   1   2   2   2   1   1   1   2   1   2   2   2   1   2   2   2   2   1   1   1   2   2   1   1   1   1   2   2   1   2   1   2   1   1   2   1   2   1   2   2   2   2   1   1   2   2   1   2   1   1   2   1   1   1   2   1   1   1   2   2   2   2   1   1   1   1   2   2   2   2   2   2   1   1   1   2   1   1   2   1   2   2   1   2   2   2   2   1   2   2   2   1   1   2
 MK-3-16                2   2   2   2   1   2   1   2   2   2   1   2   1   2   2   1   2   2   1   1   2   1   1   2   2   2   2   1   2   1   2   2   2   2   2   1   2   1   1   2   1   1   2   1   2   2   1   2   1   2   2   1   2   1   2   2   1   1   1   1   2   2   2   1   1   2   2   1   1   1   1   1   2   1   1   1   2   1   2   2   1   1   1   2   1   2   2   1   1   1   1   2   1   1   2   2   2   1   2   1   1   2   2   1   1   1   1   2   2   2   1   1   1   2   1   2   2   2   1   2   2   2   2   1   1   1   2   2   1   1   1   1   2   2   1   2   1   2   1   1   2   1   2   1   2   2   2   1   1   2   2   2   1   2   1   1   2   1   1   1   2   1   1   1   1   2   2   2   1   1   1   1   2   2   1   1   2   2   1   1   1   2   1   1   2   1   2   2   1   2   2   2   2   1   2   2   2   2   1   1
 MK-4-1                 2   1   1   2   1   1   2   1   1   2   1   2   1   1   2   2   2   2   1   2   2   1   2   1   1   1   1   2   2   2   2   2   1   2   2   2   2   1   2   2   2   1   2   1   1   1   2   1   2   2   2   2   2   2   1   2   1   1   1   2   1   2   2   2   1   2   1   2   2   1   1   2   1   1   1   1   1   2   1   2   1   2   1   2   1   2   1   2   2   1   1   2   1   1   1   2   2   1   2   2   1   1   2   2   2   2   2   1   1   2   2   2   2   1   1   2   2   1   2   2   2   1   2   1   1   2   1   2   1   2   1   1   1   1   1   1   2   1   1   2   1   2   2   1   2   1   2   2   2   2   2   1   1   2   2   1   1   1   1   1   1   1   1   2   1   1   2   1   2   2   1   1   2   1   2   1   2   2   1   2   2   2   1   2   1   2   1   2   1   1   1   2   2   2   2   1   1   1   1   2
 MK-4-2                 2   1   1   2   1   1   2   2   1   2   1   2   1   2   2   2   2   2   1   2   2   2   1   1   1   1   1   2   1   2   1   1   2   2   2   2   2   1   2   2   2   1   2   1   1   2   2   1   2   2   2   2   2   2   1   2   1   1   1   2   1   2   2   2   2   1   1   2   2   1   1   2   2   1   1   1   1   2   1   2   1   2   1   2   1   1   1   2   2   1   1   2   1   1   1   2   2   1   2   2   1   1   1   2   2   2   2   1   1   2   2   2   2   1   1   2   2   1   1   2   2   1   2   1   1   2   1   2   1   2   1   1   1   1   1   1   2   1   1   2   2   2   1   1   2   1   2   2   2   2   2   1   1   2   2   2   2   1   1   1   1   1   1   2   1   1   2   1   2   2   1   1   2   1   2   1   2   2   1   2   2   2   1   2   1   2   1   2   1   1   1   2   2   2   2   1   1   1   1   2
 MK-4-3                 2   1   1   2   1   1   2   2   1   2   1   1   1   1   2   2   2   2   1   2   2   2   1   1   1   1   1   2   1   2   1   1   2   2   2   2   2   1   2   2   2   1   2   1   1   2   2   2   2   2   2   2   2   2   1   2   1   1   2   1   1   2   2   2   2   2   1   1   2   1   1   2   1   1   1   1   1   2   2   2   1   2   1   2   1   1   1   2   2   1   1   2   1   1   1   2   2   1   2   2   1   2   1   2   2   2   2   2   1   2   2   2   2   1   1   1   2   1   1   2   2   1   2   1   1   2   1   2   1   2   1   1   2   1   1   1   2   1   1   2   2   2   1   1   2   1   2   2   1   2   2   1   1   2   2   2   2   1   1   1   1   1   2   2   1   1   2   1   2   2   1   2   2   1   2   2   2   2   1   2   2   2   1   2   1   2   1   2   1   1   1   2   2   2   2   1   1   1   1   2
 MK-4-4                 2   1   1   2   1   1   2   2   1   2   1   1   2   1   2   2   2   2   1   2   2   2   1   1   2   1   1   2   2   2   1   1   2   2   2   2   2   1   2   2   1   1   2   1   1   2   2   2   1   2   2   2   2   2   1   2   1   1   2   1   1   2   2   2   2   2   1   1   2   1   1   2   1   1   1   1   1   2   2   1   1   2   1   2   1   1   1   2   2   2   1   1   1   1   1   2   2   1   2   2   1   2   1   2   2   2   2   2   1   2   2   2   2   1   1   1   2   1   1   2   2   2   2   2   2   2   2   2   1   2   2   1   2   1   1   1   2   2   1   2   2   2   1   1   2   1   2   2   1   2   2   1   1   2   2   2   2   1   1   1   1   1   2   2   1   1   2   1   2   2   1   2   2   1   2   2   2   2   1   2   2   2   1   2   1   2   1   2   1   1   1   2   2   2   2   1   1   1   1   2
 MK-4-5                 2   1   1   2   1   1   2   2   1   2   1   1   1   1   1   1   1   2   1   1   2   2   1   2   2   1   1   2   2   2   1   1   2   2   1   2   2   1   2   2   1   1   2   1   1   2   1   2   1   2   2   2   2   2   1   1   1   2   2   1   1   2   2   2   2   2   1   1   2   1   1   2   1   1   1   1   1   2   2   2   1   2   1   2   1   1   1   2   2   2   1   1   1   2   1   2   2   1   2   2   1   2   1   2   2   2   2   2   1   2   2   2   2   1   1   1   2   1   1   2   2   1   2   2   2   2   2   2   2   2   1   1   2   1   1   1   2   2   1   2   2   2   1   1   2   1   2   1   1   2   2   1   1   2   2   2   2   1   1   1   1   1   2   2   2   2   2   1   2   2   1   2   2   1   1   2   2   2   1   2   2   2   1   2   1   2   1   2   1   1   1   2   2   2   2   1   1   1   1   2
 MK-4-6                 2   1   1   2   2   1   2   2   1   2   1   1   1   1   1   1   1   1   1   1   2   2   1   2   2   1   1   1   2   2   1   1   2   2   1   2   2   1   2   2   1   1   2   1   1   2   1   2   1   2   2   1   2   1   1   1   1   2   2   1   1   2   2   2   2   2   1   1   2   1   1   1   1   1   1   1   1   2   2   1   1   2   1   2   1   1   1   2   2   2   1   1   1   2   1   2   2   2   2   2   1   2   1   2   1   2   2   1   1   2   2   2   2   1   1   2   2   1   1   2   2   1   2   2   2   2   2   2   2   2   1   1   2   1   2   1   2   2   1   1   2   2   1   1   1   1   2   1   1   2   1   1   1   2   1   2   2   1   1   1   1   1   2   2   2   2   2   1   2   2   1   2   2   1   1   2   2   2   1   2   1   2   2   2   1   2   1   2   1   1   2   2   1   2   2   1   1   2   1   2
 MK-4-7                 2   1   1   2   2   1   2   2   1   2   1   1   1   2   1   1   1   1   1   2   2   2   1   2   2   1   1   1   2   2   1   1   2   2   1   2   2   2   2   2   2   1   2   1   1   2   1   2   1   2   1   1   2   1   1   1   2   2   2   1   1   2   2   2   2   2   2   1   2   1   1   1   1   1   1   1   1   2   2   1   1   2   1   2   1   1   1   2   2   2   1   1   1   2   1   2   2   1   2   2   1   2   1   2   1   2   2   2   1   2   2   2   2   1   1   2   2   1   1   2   2   1   2   2   2   2   2   2   2   2   1   1   2   1   2   1   1   2   1   1   2   1   2   1   1   1   1   1   1   2   1   1   1   2   1   2   2   1   1   1   1   1   2   2   2   2   2   1   2   2   1   2   2   1   1   2   2   2   1   2   1   2   1   2   1   2   1   2   1   1   2   2   1   2   2   1   1   1   1   2
 MK-4-8                 2   1   1   2   2   1   2   2   2   2   1   1   1   2   1   1   1   1   1   1   2   1   1   2   2   1   1   1   2   2   1   1   1   1   1   2   2   2   2   2   2   1   2   1   1   2   1   2   1   2   1   2   2   1   1   1   2   2   2   1   1   2   2   2   2   2   2   2   2   1   1   1   1   1   1   1   1   2   1   1   1   2   1   2   1   1   1   2   2   2   1   1   1   2   1   2   1   1   2   2   1   2   1   2   1   2   2   2   1   2   2   2   2   1   1   2   1   1   1   2   2   1   2   2   2   2   2   2   2   2   1   2   2   1   2   1   1   2   2   1   2   1   2   1   1   1   1   1   1   2   1   1   1   2   1   2   2   1   1   1   1   1   2   2   2   2   2   1   2   2   2   2   2   1   1   2   2   1   1   2   1   2   1   2   1   2   1   2   1   1   2   2   1   2   2   1   1   1   1   2
 MK-4-9                 2   1   1   2   2   1   2   2   2   2   1   2   1   2   1   1   1   1   1   1   1   1   1   2   2   1   1   1   2   2   1   1   1   1   1   2   2   2   2   2   1   1   1   1   1   2   2   2   1   2   1   2   2   2   1   1   2   2   2   2   1   2   2   2   1   2   2   2   2   1   2   1   1   1   1   2   1   2   1   1   1   2   1   2   2   1   2   2   2   2   1   1   1   1   1   2   1   1   2   2   1   2   1   2   1   2   2   2   1   2   2   2   2   1   1   2   1   1   2   1   2   1   2   2   2   2   2   2   1   1   1   2   2   1   2   1   1   2   2   1   2   1   2   1   1   2   1   1   2   2   1   2   1   2   1   2   1   1   1   1   1   1   2   2   2   2   2   1   2   2   2   2   2   2   1   2   2   1   1   2   1   2   1   2   1   2   1   2   2   1   2   2   1   2   2   1   1   2   1   1
 MK-4-10                2   2   1   2   2   1   2   2   2   2   1   2   1   2   1   1   1   1   1   1   1   2   1   2   2   2   1   1   2   2   1   1   2   1   1   2   2   2   2   2   1   1   1   1   1   2   2   2   2   2   1   2   2   2   1   1   2   2   2   1   1   2   2   2   1   2   2   2   2   1   2   1   2   1   1   2   1   2   1   1   2   2   1   2   2   1   2   1   2   2   2   2   2   1   1   2   1   1   2   2   1   2   1   2   1   2   2   2   1   2   2   2   2   1   1   2   1   1   2   1   2   2   2   2   2   2   1   2   1   1   1   2   2   1   2   1   1   2   2   1   2   1   2   1   1   2   1   1   2   2   2   1   1   2   1   2   2   1   1   1   1   1   1   2   2   2   2   1   2   2   2   2   2   2   1   2   2   1   1   2   1   2   1   2   1   2   1   2   2   1   2   2   1   2   2   1   1   2   1   1
 MK-4-11                2   2   1   2   2   1   1   2   2   2   1   2   1   2   1   1   1   1   1   1   1   2   1   2   2   2   1   1   2   2   1   1   2   1   1   2   2   2   2   2   1   1   1   1   1   2   1   2   2   1   2   2   2   2   1   1   1   2   2   1   1   2   2   2   2   2   2   2   2   1   2   1   2   1   1   2   1   2   2   1   2   2   1   1   2   1   2   1   1   2   2   2   2   1   1   2   1   1   2   2   1   2   1   2   1   2   2   2   1   2   2   2   2   1   1   2   1   1   2   2   2   1   2   2   2   2   1   2   1   1   1   2   2   1   2   1   1   2   2   1   2   1   2   2   1   2   1   1   2   2   2   1   1   2   1   2   2   1   1   1   1   1   2   2   2   2   2   2   2   2   2   2   2   2   1   2   2   1   1   2   2   2   1   2   2   2   1   2   2   1   1   2   1   2   2   2   2   2   1   1
 MK-4-12                1   2   1   2   2   1   2   2   2   2   1   2   1   2   1   2   1   1   1   1   1   1   1   2   2   1   1   2   2   2   1   1   2   1   1   2   2   2   2   2   1   1   1   1   1   2   1   2   2   1   1   2   2   2   1   1   1   1   2   1   1   2   2   2   2   1   2   2   1   1   2   1   2   1   1   2   1   2   2   1   2   2   1   1   2   1   2   1   1   2   2   1   2   1   1   2   1   1   2   2   1   2   1   2   1   2   2   2   1   2   2   2   2   1   1   2   2   1   2   2   2   1   2   2   2   2   1   2   1   2   1   2   2   1   2   1   1   1   2   1   2   1   2   2   1   2   1   2   1   2   2   2   1   2   1   2   2   1   2   1   1   1   2   2   2   1   2   2   2   2   2   2   2   2   1   2   2   1   1   2   2   1   1   2   2   2   1   2   2   1   1   1   1   2   2   2   2   2   1   1
 MK-4-13                1   2   1   2   2   2   2   2   2   2   1   2   1   2   1   2   1   1   1   1   1   1   1   2   1   1   1   2   2   2   1   1   2   1   1   2   2   2   2   2   1   1   1   1   1   2   1   2   2   1   1   2   2   2   2   1   2   1   2   1   1   2   2   2   1   1   2   2   1   1   2   1   2   1   1   2   1   2   2   2   2   2   1   1   2   1   2   1   1   2   2   1   1   1   1   1   1   1   2   2   1   2   1   2   2   2   2   2   1   2   2   2   2   1   1   2   1   2   2   2   2   1   2   2   2   1   1   2   1   2   1   2   2   1   2   1   1   1   2   1   2   1   2   2   1   2   1   1   2   1   2   2   1   2   1   2   1   2   1   1   1   1   2   2   2   1   2   1   2   2   2   2   2   2   1   2   2   1   1   2   2   1   1   2   2   2   1   2   2   1   1   1   1   1   2   1   2   2   1   1
 MK-4-14                1   2   1   2   2   1   2   2   2   2   1   2   2   2   1   2   1   1   1   1   1   1   1   2   1   1   1   2   2   2   1   1   2   1   1   1   2   2   2   2   1   1   1   1   1   2   1   2   2   1   2   2   2   2   2   1   2   1   2   1   1   2   2   2   2   1   2   2   2   1   2   1   2   1   1   2   2   2   2   2   2   2   2   1   2   1   2   1   1   2   2   1   1   1   1   1   1   1   2   2   1   2   1   2   2   2   2   2   1   2   2   2   2   1   1   2   1   2   2   2   2   1   2   2   2   1   1   2   1   2   1   2   2   1   1   1   1   1   2   1   1   1   2   2   1   2   1   1   2   1   2   2   1   1   1   2   1   2   1   1   1   1   2   2   2   1   2   1   1   2   2   2   2   2   2   2   2   2   1   2   2   1   1   2   2   2   1   2   2   1   1   1   1   1   2   1   2   2   1   1
 MK-4-15                1   2   1   2   2   1   2   2   2   2   2   2   2   2   1   2   1   1   2   1   1   1   1   2   2   1   1   2   1   2   1   1   2   1   1   1   2   2   2   2   1   1   1   1   1   2   1   2   2   2   2   2   2   2   1   1   2   1   2   1   2   1   2   2   2   1   2   2   2   1   2   1   2   1   2   2   2   2   2   2   2   1   2   2   2   2   2   1   1   2   2   1   1   1   1   1   1   1   2   2   1   2   1   2   2   2   2   2   2   2   2   2   2   1   1   2   1   2   2   2   2   1   1   2   2   1   1   2   1   2   1   2   1   1   1   1   1   1   1   1   2   1   2   2   1   2   1   1   2   1   2   2   1   1   1   2   1   2   1   1   1   1   2   2   2   1   1   1   1   2   2   2   1   2   2   2   2   2   1   2   2   1   1   2   2   2   1   2   2   2   1   1   1   1   2   1   2   2   1   1
 MK-4-16                1   2   1   2   2   1   2   2   2   2   2   2   2   2   1   2   1   1   2   1   2   1   1   2   2   1   1   2   1   2   1   1   2   2   1   1   2   2   2   2   1   1   1   1   1   2   1   2   2   2   2   2   2   2   2   1   2   2   2   1   2   1   2   2   2   1   2   2   2   1   2   1   2   1   2   2   2   2   2   2   1   1   2   2   2   2   2   1   1   2   2   1   2   1   1   1   1   1   2   2   1   2   1   2   2   2   2   2   2   2   2   2   2   1   1   2   1   2   2   2   1   1   1   2   2   1   1   2   1   2   1   1   1   1   1   1   2   1   2   1   2   1   1   2   1   2   1   1   2   1   2   2   1   1   1   2   2   2   1   1   1   1   2   2   2   1   1   1   1   1   2   2   1   2   2   2   1   2   1   2   1   1   1   1   2   2   1   2   2   1   1   1   1   1   2   1   2   2   2   1
 MK-5-1                 2   1   1   2   1   1   2   2   2   1   1   1   1   2   1   1   2   1   1   2   1   1   2   2   1   2   1   1   2   1   1   2   1   1   1   2   2   2   2   2   1   1   2   2   2   1   2   2   1   1   1   2   2   1   2   1   2   2   2   1   1   1   1   1   2   1   1   1   1   2   1   2   1   2   1   2   2   2   2   2   1   2   2   1   2   1   1   1   1   1   2   2   2   2   2   2   1   2   2   1   1   2   1   2   1   2   2   2   1   1   2   1   1   1   1   2   1   1   1   2   2   2   2   1   2   1   2   2   2   1   2   1   1   2   2   1   2   1   2   1   1   2   1   1   1   2   1   2   1   2   2   2   2   1   2   1   1   1   1   2   2   2   2   2   2   2   1   1   1   2   2   1   2   1   2   2   2   1   1   2   2   2   1   1   2   2   1   1   1   1   1   2   1   2   1   2   1   1   1   2
 MK-5-2                 2   1   1   1   1   1   2   2   2   1   1   1   1   2   1   1   1   1   2   2   1   1   2   1   2   2   1   1   2   1   1   2   1   1   1   2   2   2   2   2   2   1   2   2   2   1   2   1   1   1   1   2   2   1   2   1   2   2   2   2   2   1   1   1   2   1   1   1   2   2   1   2   2   2   1   2   2   2   1   2   1   2   2   2   2   1   1   1   1   1   2   2   2   2   2   2   1   2   2   1   1   2   1   2   1   2   2   2   1   1   2   1   1   1   1   1   1   1   1   1   2   2   2   1   2   1   2   2   1   1   2   1   1   2   2   1   2   1   2   1   1   1   1   1   1   1   1   2   1   2   2   2   2   1   2   1   2   2   1   2   2   2   2   2   2   2   2   1   1   2   2   1   1   1   2   2   2   1   1   2   2   2   1   1   1   2   1   1   1   1   1   2   1   1   1   2   1   1   1   1
 MK-5-3                 2   1   2   1   1   1   2   2   2   1   1   1   1   2   1   1   1   1   2   2   1   1   2   1   2   2   1   1   2   1   2   2   1   1   1   2   2   1   2   2   1   1   2   2   2   2   2   1   1   1   1   2   2   1   2   1   2   2   1   2   2   1   1   1   2   1   1   2   2   2   1   2   2   2   1   2   2   2   1   2   1   2   2   2   1   1   1   1   2   1   2   2   1   2   2   2   2   2   2   1   1   2   1   2   1   2   2   2   1   2   2   1   1   1   1   2   2   1   1   1   2   2   2   1   2   1   1   2   1   1   1   1   1   2   2   1   2   1   2   1   1   1   1   1   1   1   1   2   1   2   2   2   2   1   2   1   2   2   1   2   2   2   2   2   2   2   2   1   1   1   2   1   1   1   2   2   2   2   2   2   2   2   1   1   1   1   1   1   1   1   1   2   1   1   1   2   1   2   1   1
 MK-5-4                 2   1   2   1   1   1   2   2   2   2   1   1   2   2   2   2   1   1   2   2   1   1   2   2   2   2   1   1   2   1   1   2   1   1   2   2   2   1   2   2   1   1   2   2   2   2   2   1   2   1   1   2   2   1   2   1   2   2   1   2   2   1   1   1   2   1   1   2   2   2   1   2   2   2   1   2   2   2   1   2   1   2   2   2   1   1   1   1   1   1   1   2   2   2   2   2   2   2   2   2   2   2   1   2   1   2   2   1   1   2   1   1   1   1   2   2   2   2   1   1   2   2   2   1   2   1   1   2   1   1   1   1   1   2   2   1   1   1   1   1   1   1   1   1   1   1   1   2   1   2   2   2   2   1   2   1   2   2   1   2   2   1   2   2   2   2   2   1   1   1   2   1   1   1   2   2   2   2   2   2   2   1   1   1   1   1   1   1   1   1   2   2   1   1   1   2   1   2   1   1
 MK-5-5                 2   1   2   1   1   1   2   1   2   2   1   1   2   2   2   2   1   1   2   2   1   1   2   2   2   2   1   1   2   1   1   2   1   1   2   2   2   2   2   2   2   1   2   1   2   2   2   1   2   2   1   2   2   1   2   1   2   2   1   2   2   1   1   2   2   1   1   2   2   2   1   2   2   2   1   2   1   2   1   2   1   2   2   2   1   1   2   1   1   1   1   2   2   2   2   2   1   2   2   2   2   2   1   2   2   2   2   1   1   2   1   1   1   1   2   1   2   2   1   1   2   2   1   1   2   1   1   2   1   1   1   1   1   2   2   1   1   1   1   1   1   1   1   1   1   1   1   2   1   2   1   2   2   1   2   1   2   2   1   2   2   1   2   2   2   1   2   1   1   1   2   1   1   1   2   2   2   2   1   2   2   1   1   1   1   1   1   2   1   1   2   2   1   1   1   2   1   2   1   2
 MK-5-6                 2   1   2   1   1   1   2   1   2   2   1   1   2   2   1   2   2   1   2   2   1   1   2   2   2   2   1   1   2   1   1   2   1   1   2   2   2   2   2   2   1   1   2   1   2   2   1   1   2   2   1   2   2   1   2   1   2   2   1   1   2   1   1   1   2   1   1   2   2   2   1   2   2   2   1   2   1   2   1   2   1   2   2   2   1   1   2   1   1   1   2   2   2   2   1   2   1   2   2   2   2   2   1   2   2   2   2   1   1   2   1   1   1   1   2   1   2   2   1   1   2   2   2   2   2   1   1   2   1   2   1   1   1   2   2   1   1   1   2   1   1   1   1   1   1   1   2   2   1   1   2   2   2   1   2   1   2   2   1   2   2   1   2   2   1   1   2   1   1   1   2   1   2   1   2   2   2   2   1   1   2   1   1   1   1   1   1   2   1   1   1   2   1   1   1   2   1   2   1   2
 MK-5-7                 2   1   1   1   1   1   2   1   2   2   1   1   2   2   1   1   2   1   2   2   1   1   2   2   2   2   1   1   2   1   1   2   1   1   2   2   2   2   2   2   2   1   2   1   2   2   2   1   2   2   1   2   2   1   2   2   2   2   1   1   2   1   2   1   2   1   1   2   2   2   1   2   2   2   1   2   1   2   1   2   1   2   2   2   1   1   2   1   1   1   2   2   2   2   1   2   1   2   2   2   2   2   2   2   2   2   2   1   1   2   1   1   1   1   2   1   2   2   1   1   2   2   2   2   2   1   1   2   1   2   1   1   1   2   2   1   1   1   2   1   1   1   1   1   2   2   2   2   1   1   2   1   2   1   2   1   1   2   1   1   2   1   2   2   1   1   2   1   1   1   2   1   2   1   2   2   2   2   1   1   2   1   1   1   1   1   1   2   1   1   1   2   1   1   2   2   1   2   1   2
 MK-5-8                 2   1   1   1   1   1   2   1   2   2   1   1   2   2   1   1   2   1   2   1   1   1   2   2   2   1   1   2   2   1   1   2   1   1   1   2   2   1   2   2   2   1   2   1   2   2   2   1   2   2   1   2   2   1   2   2   2   2   1   1   2   1   2   1   2   1   1   2   2   2   1   2   2   1   1   2   1   2   1   1   1   2   2   2   1   1   2   1   1   1   2   2   2   2   1   2   1   2   2   2   1   2   1   2   2   1   2   1   2   2   1   1   1   1   2   1   2   2   1   1   2   1   2   2   2   1   1   2   1   2   1   2   1   2   2   1   1   1   2   1   1   1   1   1   2   2   2   2   1   1   2   1   2   1   2   1   1   2   1   1   2   1   2   2   1   1   2   1   1   1   2   1   2   1   2   2   2   2   1   1   2   1   1   1   1   1   1   2   1   1   1   2   1   1   1   2   2   2   2   2
 MK-5-9                 1   1   1   1   1   1   2   1   2   2   1   1   2   2   1   1   2   1   1   1   2   1   2   2   2   1   1   2   2   2   2   2   1   1   1   1   2   1   2   2   2   1   2   1   2   2   1   1   2   2   1   2   2   1   2   2   2   2   1   1   2   1   2   1   2   1   1   2   2   2   1   2   2   1   1   1   1   2   1   1   2   2   1   1   1   1   2   1   1   1   2   2   2   2   1   2   2   1   2   2   1   2   1   2   2   1   2   1   2   1   1   2   1   1   2   1   2   1   1   1   2   1   2   2   2   1   2   2   1   2   2   2   1   2   2   1   1   1   1   1   1   1   2   1   2   2   2   2   1   1   2   1   2   1   2   1   2   2   1   1   2   1   2   2   1   1   2   1   1   2   2   2   2   1   1   2   1   2   1   1   2   1   1   1   2   1   1   2   1   1   1   1   1   1   1   2   2   2   2   2
 MK-5-10                1   1   1   2   1   1   2   1   2   2   1   2   2   2   2   1   2   1   1   1   2   2   2   2   2   1   1   2   2   2   2   1   1   1   1   1   1   1   2   2   2   1   2   1   2   2   1   2   1   2   1   2   2   1   1   2   2   2   1   1   2   1   2   1   2   1   1   2   2   2   1   2   2   1   1   1   1   2   1   1   2   2   1   1   1   1   2   1   1   1   2   2   1   2   1   1   2   1   1   2   2   1   1   2   2   1   2   1   1   1   1   2   1   1   2   1   2   1   1   1   2   1   2   2   2   1   2   2   2   2   2   2   1   2   2   1   1   1   1   1   1   1   2   1   2   2   2   2   1   1   2   1   2   1   2   1   2   2   2   1   2   1   2   2   1   2   1   1   1   2   2   2   2   2   1   2   1   2   2   1   2   1   1   1   1   1   1   2   1   1   1   2   1   1   2   2   2   2   2   2
 MK-5-11                2   1   1   2   1   1   1   1   2   2   1   2   2   2   2   1   2   1   1   2   2   1   2   2   2   1   1   2   2   2   2   2   1   1   1   1   1   1   2   2   2   1   2   1   2   2   2   2   1   2   1   1   2   1   1   2   2   2   1   1   2   1   2   1   2   2   1   2   2   2   1   2   2   1   1   1   1   2   1   1   2   2   1   1   1   1   2   1   1   1   2   2   1   2   1   1   2   1   1   2   1   1   1   2   2   1   2   1   1   1   1   1   2   1   2   1   2   1   1   1   2   1   2   2   2   1   2   2   2   2   2   2   1   2   2   1   1   2   1   1   1   1   2   1   2   2   2   2   1   2   2   1   1   1   2   1   2   2   2   1   2   1   2   2   1   2   1   1   1   2   2   2   2   2   1   2   1   2   2   1   2   1   1   1   1   1   1   2   1   1   1   2   1   1   2   1   1   2   2   2
 MK-5-12                1   2   1   2   1   1   1   1   2   2   1   1   2   2   1   1   2   1   1   2   2   1   2   2   2   2   1   2   2   2   2   2   1   1   1   1   1   1   2   2   2   1   2   1   1   2   2   2   1   2   1   1   2   2   1   2   2   2   1   1   2   1   2   1   2   2   1   2   2   2   1   2   2   1   1   1   1   2   1   2   2   1   1   1   1   1   2   1   1   1   2   2   1   2   2   1   2   1   1   1   1   1   1   1   2   1   2   1   1   1   1   1   2   1   2   2   2   1   2   1   2   2   2   2   2   1   2   2   2   2   2   2   1   2   2   1   1   2   1   1   1   2   2   1   2   2   2   2   1   2   2   1   1   1   2   1   2   2   2   1   2   1   2   2   2   2   1   1   1   1   2   1   1   2   1   2   1   2   2   1   2   1   1   1   1   1   1   2   2   1   1   2   1   1   2   2   1   2   2   2
 MK-5-13                1   2   1   2   1   1   1   1   2   2   1   1   2   2   2   1   2   1   1   2   2   1   2   2   2   2   1   1   2   2   2   2   1   1   1   1   1   1   2   2   2   1   2   1   1   2   2   2   1   2   1   1   2   2   1   2   2   2   1   1   2   1   2   1   2   2   1   2   2   2   1   2   2   1   1   1   1   2   1   2   2   1   1   1   1   1   2   1   1   2   1   2   1   2   2   1   2   1   1   1   1   1   1   1   2   1   2   1   1   1   2   1   2   1   2   2   2   1   2   1   2   2   2   1   2   1   2   2   2   2   2   1   1   2   2   1   1   2   1   1   1   1   2   2   2   2   2   2   1   2   2   1   1   1   2   1   2   2   2   1   2   1   1   2   1   1   1   1   1   1   2   1   1   2   1   2   1   2   2   1   2   1   1   1   1   1   1   2   2   1   1   2   1   1   2   2   1   2   2   2
 MK-5-14                1   2   1   2   1   1   1   1   2   2   1   1   2   2   2   1   2   1   1   2   2   1   2   2   2   2   1   1   2   2   2   2   1   1   1   1   1   1   2   2   2   1   2   1   1   2   2   1   1   2   1   1   2   2   1   2   2   2   1   2   2   1   2   1   1   2   1   2   2   2   1   2   2   1   1   1   1   2   1   2   2   1   2   1   1   1   2   2   2   1   2   2   1   2   2   1   2   1   1   1   1   1   1   2   2   1   1   1   1   1   2   1   2   1   2   2   2   1   2   1   2   2   2   1   2   1   2   2   2   2   2   1   2   2   2   1   1   2   1   1   2   1   2   2   2   2   2   2   1   2   2   1   1   2   1   2   2   2   2   1   1   1   1   2   1   1   1   1   1   1   2   2   1   2   1   2   1   2   2   1   1   1   1   2   1   1   1   2   2   1   1   2   1   1   2   2   1   2   2   2
 MK-5-15                1   2   1   2   1   2   1   1   2   2   1   1   2   2   1   1   2   1   2   2   2   1   1   2   2   2   1   2   2   2   2   2   1   1   1   1   1   1   2   2   2   1   2   2   1   2   1   1   1   2   2   1   2   2   1   2   2   1   1   2   2   1   2   1   1   2   1   2   2   2   1   1   2   1   1   1   1   2   1   2   2   1   2   1   1   1   2   2   2   2   2   2   1   1   2   1   2   1   1   1   1   1   1   2   2   1   1   1   1   1   1   1   2   1   2   2   2   1   2   1   2   2   2   1   2   1   2   2   1   1   2   1   2   2   2   1   1   2   1   1   2   1   2   2   2   2   1   2   1   2   1   2   1   2   1   2   2   2   2   1   2   1   1   2   1   1   1   1   2   1   2   2   1   2   1   2   1   2   2   1   1   1   2   2   2   1   1   2   2   1   1   2   1   1   2   2   1   2   2   2
 MK-5-16                1   2   1   2   1   2   1   1   2   2   1   1   2   2   1   1   2   1   2   2   2   1   1   2   2   2   1   2   2   2   2   2   1   1   1   1   1   1   2   2   2   1   2   2   1   2   1   1   1   2   2   1   2   2   1   2   2   1   1   2   1   1   2   1   1   2   1   2   2   2   1   1   2   1   1   1   1   2   1   2   2   1   2   2   1   1   2   2   2   1   2   2   1   1   2   1   2   1   1   1   1   1   1   2   2   1   1   1   1   1   1   1   2   1   2   2   2   1   2   1   2   2   2   1   2   2   2   2   2   1   2   2   1   2   2   1   1   2   1   1   2   1   2   2   2   2   1   2   1   2   1   2   1   2   1   2   2   1   2   1   1   1   1   2   1   1   1   1   2   1   2   2   1   2   1   2   1   2   2   1   1   1   2   2   1   1   1   2   2   1   1   2   1   1   2   2   1   2   2   2
 MK-6-1                 1   1   2   1   2   2   1   2   2   2   1   2   1   2   1   1   1   2   2   2   2   2   2   2   2   2   1   2   2   1   1   1   1   2   2   1   2   2   1   1   2   2   2   2   1   1   2   1   2   2   2   2   1   1   2   1   2   1   1   1   1   2   1   2   1   1   1   1   1   2   2   1   2   1   2   2   2   1   2   1   2   2   2   1   2   2   1   1   2   2   1   2   1   2   2   1   1   1   1   1   1   2   2   2   1   2   1   2   2   2   2   1   1   1   2   2   1   2   2   1   1   2   1   1   1   2   2   2   2   2   1   1   1   2   1   2   1   1   1   2   1   1   2   1   2   1   1   1   2   2   1   1   1   2   1   1   2   2   2   1   1   2   1   2   2   2   2   1   1   1   2   1   1   2   2   2   2   2   2   1   1   1   1   2   2   2   2   1   2   1   2   2   1   1   2   1   1   2   2   2
 MK-6-2                 1   2   1   1   2   2   1   2   2   2   1   2   1   2   2   1   1   2   2   2   2   2   2   2   2   2   1   2   2   1   1   1   1   2   2   1   2   2   1   1   2   1   1   2   1   2   2   1   1   2   2   2   1   1   2   1   2   1   1   1   1   1   1   2   1   1   1   1   1   2   1   1   2   1   2   2   2   1   2   1   2   2   2   2   2   2   1   1   2   2   1   2   1   2   2   1   1   1   1   1   1   2   2   2   1   2   1   1   2   2   2   1   1   1   2   2   1   2   1   1   1   2   1   2   1   2   2   2   2   2   1   1   1   2   1   2   1   1   1   2   1   1   2   1   2   1   1   1   2   2   1   2   1   2   1   2   2   2   2   1   1   2   1   2   2   2   2   1   1   1   2   1   1   2   2   1   2   2   2   1   1   1   1   2   2   1   2   1   2   1   2   2   1   1   2   1   1   2   2   2
 MK-6-3                 1   2   1   1   2   2   1   2   2   2   1   2   1   2   2   1   1   2   2   2   2   2   2   2   2   2   1   2   2   1   1   1   1   2   2   1   2   2   1   1   1   1   1   2   1   2   2   1   1   2   2   2   1   1   2   1   2   1   1   1   1   1   1   2   1   1   1   1   1   2   1   1   2   1   2   2   2   1   1   1   2   2   2   2   2   1   1   2   2   2   1   2   1   2   2   1   1   1   1   1   2   2   2   2   1   2   1   1   2   2   2   1   1   1   2   2   1   2   1   1   1   2   1   2   1   2   2   2   2   2   1   1   1   1   1   2   1   1   2   2   1   1   2   1   2   1   1   1   2   2   1   2   1   2   1   2   2   2   2   2   1   2   1   1   2   2   1   1   1   1   2   1   1   2   2   1   2   2   2   1   1   1   1   2   1   1   1   1   2   1   2   2   1   1   2   1   1   2   2   2
 MK-6-4                 1   2   1   1   2   2   2   2   2   2   1   2   2   1   2   1   1   2   2   2   1   1   2   2   2   1   1   2   2   1   1   1   1   1   2   1   2   2   1   1   1   1   1   2   1   2   1   1   1   2   2   2   1   1   2   2   2   1   1   1   1   2   1   2   2   1   1   1   1   2   1   1   2   2   2   2   2   2   1   2   2   2   2   2   2   2   1   2   2   2   1   2   1   2   2   1   1   1   1   1   2   2   2   2   1   2   1   1   2   2   2   1   1   1   2   2   1   2   1   1   1   2   1   2   1   2   2   1   1   2   1   1   1   1   1   1   1   1   2   2   1   2   2   1   2   1   1   1   2   2   1   1   1   2   1   2   2   2   1   2   1   2   1   1   2   2   1   1   2   1   2   1   1   2   2   1   2   2   2   1   1   1   1   2   1   2   1   1   2   1   2   2   1   1   2   1   1   2   1   2
 MK-6-5                 1   2   1   1   2   2   2   2   2   2   1   2   2   1   1   1   1   2   2   2   1   1   2   2   2   1   1   1   2   1   1   2   1   1   2   1   1   2   1   1   1   1   1   2   1   2   1   1   1   2   2   2   1   1   2   2   2   1   1   1   1   2   1   2   2   1   1   1   1   2   1   1   1   2   2   2   2   1   1   2   2   2   2   2   1   2   1   2   2   2   1   2   1   2   2   2   1   2   1   1   2   2   2   2   1   2   1   1   2   2   2   1   1   1   2   2   1   2   1   1   1   2   1   2   1   2   2   1   1   2   1   1   1   1   1   1   1   1   2   2   1   2   2   1   1   2   1   1   2   2   1   2   1   2   2   2   2   2   1   1   1   2   1   1   2   2   1   1   2   1   2   1   1   2   2   1   2   2   2   1   1   1   1   2   1   2   1   1   2   1   1   1   1   1   2   1   1   2   1   2
 MK-6-6                 1   2   2   1   1   2   2   2   2   2   1   2   2   2   1   2   1   2   2   2   1   1   2   2   1   1   1   1   2   1   2   2   2   1   2   1   1   2   1   1   2   1   1   2   1   2   1   1   1   2   2   2   1   1   2   2   2   1   1   1   2   2   2   2   2   1   1   1   1   2   1   1   2   2   2   2   2   1   1   2   2   2   2   2   2   2   1   2   2   2   1   2   1   2   2   2   1   2   2   1   2   2   2   2   2   2   1   1   2   2   2   1   1   1   2   2   1   2   1   1   2   2   1   2   1   2   2   1   1   2   1   1   1   2   1   1   1   1   2   2   1   2   2   1   1   2   1   1   2   2   1   2   1   2   2   2   2   2   1   1   1   2   1   1   2   2   1   1   2   1   2   1   1   2   2   1   2   2   2   1   1   1   1   1   1   2   1   1   2   1   1   1   1   1   2   1   1   2   1   2
 MK-6-7                 1   2   2   1   2   2   2   2   2   2   1   2   2   1   1   2   1   2   2   2   1   1   2   1   1   1   1   1   2   1   2   2   1   1   2   1   1   2   1   1   1   1   1   2   1   2   1   1   1   2   2   1   1   1   2   2   2   1   1   1   2   1   2   1   2   1   1   1   1   2   1   1   2   2   2   2   2   2   1   2   2   2   1   2   2   2   1   2   2   2   1   2   1   2   2   2   1   2   2   2   1   2   2   2   2   2   1   1   2   2   2   1   1   1   2   2   1   2   1   1   2   2   2   2   1   2   2   1   1   1   2   1   1   2   1   1   1   1   2   1   1   2   1   2   1   2   1   1   2   2   1   1   1   2   2   2   2   2   1   1   1   2   2   1   2   2   1   1   2   1   2   1   1   2   2   1   2   2   2   1   1   1   1   1   1   2   1   1   2   1   1   1   1   1   1   1   1   2   1   2
 MK-6-8                 1   2   2   1   2   2   2   2   2   2   1   2   2   1   2   2   1   2   2   2   1   2   2   1   1   1   1   1   2   1   2   2   1   1   2   1   1   2   1   1   2   1   1   2   2   2   1   1   1   2   2   1   1   1   2   2   2   1   1   1   2   1   2   1   2   1   1   1   1   2   1   1   2   2   1   2   2   2   1   2   2   2   1   2   2   2   1   2   2   2   1   2   1   2   2   1   1   2   1   2   1   2   2   2   2   2   1   1   2   2   2   1   1   1   2   2   1   2   1   1   2   2   1   2   1   2   2   1   1   1   1   1   1   1   1   1   1   1   2   1   1   2   1   2   1   1   1   1   2   2   1   1   1   2   1   2   1   2   1   1   1   2   2   1   2   1   1   1   2   1   2   1   1   2   2   1   2   1   2   1   1   1   1   1   1   2   1   1   1   1   1   1   1   1   1   1   1   2   1   2
 MK-6-9                 1   2   2   1   2   2   2   2   2   2   1   2   2   1   2   2   2   2   1   2   1   2   2   1   2   1   1   1   2   1   2   2   1   1   2   1   1   2   2   1   2   1   1   2   2   1   1   1   1   2   2   1   2   1   2   2   2   1   1   1   2   1   2   1   1   2   1   1   1   2   1   1   2   2   1   2   2   2   1   2   2   2   1   2   2   2   1   2   2   2   1   2   1   2   2   1   1   2   1   2   1   2   2   2   2   2   2   1   2   2   2   2   1   1   2   2   1   2   1   1   2   2   2   2   1   2   2   1   1   1   1   1   2   1   1   1   1   1   2   1   1   2   1   2   1   1   1   1   2   2   1   1   1   2   1   2   1   2   1   2   1   2   2   1   2   1   1   1   2   1   2   1   1   2   2   1   2   1   2   1   2   1   1   1   1   2   2   1   1   1   1   1   1   1   1   1   2   2   1   2
 MK-6-10                1   2   2   1   2   2   2   2   2   2   1   2   2   1   2   2   2   2   1   2   1   2   2   1   2   1   1   1   2   1   2   2   2   1   2   2   2   2   2   1   2   1   1   2   2   1   1   1   1   2   2   1   2   1   2   2   2   1   1   1   2   1   2   1   1   2   1   1   1   2   1   1   2   2   1   2   2   2   1   2   2   2   1   2   1   2   2   2   2   2   1   2   1   2   2   2   1   2   1   1   1   2   2   2   2   2   1   1   2   2   2   2   1   1   2   2   1   2   1   2   2   2   2   2   1   2   2   1   2   1   1   1   2   2   1   1   1   1   1   1   1   2   1   2   2   1   1   1   2   2   1   1   1   2   1   2   1   1   2   2   1   2   2   2   2   1   1   2   2   1   2   1   1   2   2   1   2   1   2   1   2   1   1   1   1   2   2   1   1   1   1   1   1   1   1   1   2   2   1   2
 MK-6-11                2   2   2   1   2   2   2   2   2   2   1   1   2   1   2   1   2   2   1   2   1   1   2   1   2   1   2   1   2   1   2   2   2   1   2   2   2   2   2   1   2   2   1   2   2   1   2   1   1   2   2   1   2   1   2   2   2   1   1   1   2   1   2   1   1   2   1   1   2   2   2   2   2   2   1   2   2   2   1   2   2   2   1   2   1   2   2   2   2   2   1   2   1   2   2   2   1   2   1   1   2   2   2   2   2   2   1   1   2   2   2   2   2   1   2   2   1   2   1   1   2   2   2   2   1   1   2   2   2   1   1   1   1   1   1   1   1   1   1   1   1   2   1   2   2   1   1   1   2   2   1   1   2   2   1   2   1   1   2   2   1   2   2   2   2   1   2   2   2   2   2   1   1   2   2   1   2   1   2   1   2   1   1   1   1   2   2   1   1   1   1   1   1   1   1   1   2   2   1   2
 MK-6-12                2   2   2   1   2   2   1   2   1   1   1   1   1   1   2   1   2   2   1   2   1   1   2   1   2   1   2   1   2   1   2   2   2   1   2   1   2   2   1   1   2   2   1   2   2   1   2   2   1   2   2   1   2   1   2   2   2   1   1   1   2   1   2   1   1   2   1   1   2   2   1   2   2   2   1   2   2   2   2   1   2   2   1   2   1   2   2   2   2   2   1   2   1   2   2   2   1   2   1   1   2   1   2   2   2   1   1   1   2   2   2   2   2   1   2   2   1   1   1   1   2   2   2   2   2   1   2   2   2   2   1   1   1   1   1   1   1   1   1   1   1   2   1   1   2   1   1   1   2   2   1   2   2   2   1   2   1   1   2   2   1   2   2   2   2   1   1   2   2   2   2   1   1   2   2   1   2   1   2   1   2   1   2   1   1   2   2   1   1   1   1   1   1   1   1   1   1   2   1   1
 MK-6-13                2   2   2   1   2   2   1   2   1   1   1   2   1   1   2   1   1   2   1   2   2   2   2   1   2   1   2   1   2   2   2   2   2   1   2   1   2   2   1   1   2   2   1   1   2   1   2   2   1   2   2   1   2   1   2   2   2   1   2   1   2   1   2   1   1   2   1   1   2   2   1   2   2   2   1   2   2   2   2   1   2   1   1   2   1   2   2   2   2   2   1   2   1   2   2   2   1   2   1   1   2   1   2   2   2   1   1   1   2   2   2   2   2   1   2   2   1   1   1   1   2   2   2   2   2   1   1   2   2   1   2   1   1   1   1   1   1   1   1   1   1   2   1   1   2   1   1   2   2   2   1   2   2   1   1   2   1   1   2   2   1   2   2   2   2   1   1   1   2   2   2   2   1   2   2   2   1   1   2   1   2   1   2   1   1   1   2   1   1   2   1   1   1   2   1   1   1   2   1   1
 MK-6-14                2   2   2   1   2   2   1   2   1   1   1   2   1   1   2   2   1   1   2   2   2   2   2   1   2   1   2   1   2   1   2   2   2   1   2   1   2   2   1   1   2   2   1   1   2   1   2   2   1   2   2   1   2   1   2   2   2   1   2   1   2   1   2   1   1   2   1   1   2   2   1   2   2   2   1   2   2   2   2   1   2   1   1   2   1   2   2   2   2   2   1   2   1   1   2   2   2   2   1   1   2   1   1   1   2   1   1   1   2   2   2   2   1   1   2   2   1   1   1   1   2   2   2   2   2   2   2   2   2   1   2   1   1   1   1   1   2   1   1   1   1   2   1   1   2   1   1   2   2   2   1   2   2   1   1   2   1   1   2   2   1   2   1   2   2   1   1   1   2   2   2   2   1   2   2   1   1   1   2   1   2   1   2   1   1   1   2   2   1   2   1   1   1   2   1   1   1   2   1   1
 MK-6-15                2   2   2   1   1   2   1   2   1   1   1   1   1   2   2   2   1   1   2   2   2   2   2   1   2   1   2   1   2   2   1   2   2   1   2   1   2   2   1   1   2   1   1   1   2   1   2   2   1   2   2   2   1   1   1   2   1   1   2   1   2   2   2   1   1   2   1   1   2   2   2   2   2   1   1   2   2   2   2   1   1   2   1   2   1   2   2   2   2   2   1   2   1   1   2   2   1   2   1   1   2   2   1   1   2   1   1   1   2   2   2   2   1   1   1   1   1   1   1   1   2   2   2   2   2   2   2   2   1   1   2   1   1   1   1   1   2   1   1   1   1   1   1   1   2   1   2   2   2   2   1   2   2   1   1   2   1   1   2   2   1   2   1   2   2   2   1   1   2   2   2   2   1   2   2   1   2   1   2   1   2   1   2   1   1   1   2   2   1   2   1   1   1   2   1   1   1   2   1   2
 MK-6-16                2   2   2   1   1   2   1   2   1   2   1   1   1   2   2   2   1   1   1   2   2   2   2   1   1   1   2   1   2   2   1   2   2   1   1   1   2   2   1   1   2   1   1   1   2   1   2   1   1   2   2   2   1   1   2   2   2   1   2   1   2   2   1   1   1   2   1   1   2   2   2   2   2   2   1   2   1   2   2   1   1   2   1   2   1   2   2   2   2   2   1   2   1   1   2   1   1   2   1   1   2   2   1   1   2   1   1   1   2   2   2   1   1   1   1   1   2   1   1   1   2   2   2   2   2   2   2   2   1   1   2   1   1   1   1   1   2   1   1   1   1   1   1   2   2   1   2   1   2   2   1   1   2   1   1   2   2   1   2   2   1   2   1   2   2   2   1   1   2   2   2   2   1   2   2   1   2   1   2   1   1   1   2   1   1   1   2   2   1   2   2   1   1   2   1   1   2   2   1   2
 
!****************************************** Phenotypic Data **********************************************************
!-100.0 is resevred for missing phenotype
SimulatedTrait1         9.2426   11.3866    9.2411    8.6423   10.2518   10.3525    8.9887   10.7017   12.7520   11.2601   10.1036    9.8272   10.9348   11.0208   10.5218    8.9659    9.6693    9.6714   10.7415    9.4454   10.0188   10.4149   11.1094   10.8299    9.5640    9.4741    7.9805   10.4558    9.3537   10.3760   10.2123   10.6247   11.6105   11.1775   10.4701    9.0427    9.8379   10.2106   11.2661   10.9987   10.3100   10.3975    9.0292   10.7961   10.9327    9.7983    9.8686   10.0734    8.4139   10.1108   10.0139    9.6398    9.2651    9.5183   10.5159    9.2604    9.8133   10.4242    8.2809    8.9452   10.2178   10.3141   11.5027    9.8803    9.5636   10.5406    8.5756   10.9780    9.3083    8.7970   11.0528    9.8158    8.6761    9.7099   11.4581    9.2321    9.3223    9.4758    7.4072   10.0107   11.1882   11.1420   10.4814   10.2656    9.6642   11.3321   10.1767    9.8720    9.1744    9.0091   10.4377   10.9641   11.2633    8.6600    9.6177    9.4736    8.5052    9.2614   10.9584   10.2332   11.6527   11.3337   10.3417   10.3406    8.7388   11.5910    9.6281   10.5322   10.9597   11.2490   10.8556    9.6571    8.8658    9.7305   11.6858    8.9580   10.7979   11.7550    8.2755   10.3611   11.0530    8.6823    9.5511   10.8513    9.9534   11.3882    7.6554   11.6585   10.7496   11.2510   10.8306    8.4820   10.3708    8.4213    9.3116   10.2971    9.9109    8.1075   11.0111    9.1421   10.6172    9.1533   12.0055   10.1985   10.4104   10.5998   10.3417   11.4431    8.8128    9.5417   10.8605    8.6612   10.7770    9.5994   10.2944   10.9842    9.4985    9.9898   11.1296   10.5795   12.1313    9.1938    9.7248    9.5490   11.6513    8.5325    9.3133    9.5231    9.2076   11.9815    9.9966   10.6566   10.6779    8.5519   11.1427   10.9030   10.1019    9.0093   11.0536    9.4578    9.8681    9.7414    9.9573   12.7218    9.3252   10.6173   11.4993    8.7359    9.2295    8.5944   10.4998   12.4127    8.1950    9.6894    9.3148    9.3205    9.1954   12.2710    9.6750   10.5674
 
