# Supplementary material for: Inclusive Composite Interval Mapping of QTL by Environment Interactions in Biparental Populations
Source: PLoS One. 2015 Jul 10;10(7):e0132414. doi: 10.1371/journal.pone.0132414 (PMC4498613; doi:10.1371/journal.pone.0132414)
Supplement: S1 File — (ZIP) [file pone.0132414.s001.zip › BC1 population/e=1/run_00002.met]

!**********************Note: lines staring with "!" are remarks and will be ignored in the program********************
!*********************************General Information**********************************
!Assuming F1 = P1 x P2, populations available in QTL IciMapping are: 
!  1, P1BC1F1 = P1 x F1, the first backcrossing where P1 is used as the recurrent parent;
!  2, P2BC1F1 = P2 x F1, the first backcrossing where P2 is used as the recurrent parent;
!  3, F1DH, F1-derived doubled haploids; 
!  4, RIL or F1RIL, recombination inbred lines through the repeated selfing of F1;
!  5, P1BC1RIL, recombination inbred lines through the repeated selfing of P1BC1F1;
!  6, P2BC1RIL, recombination inbred lines through the repeated selfing of P2BC1F1;
!  7, F2, the selfing generation of F1;
!  8, F3, the selfing generation of F2;
!  9, P1BC2F1, the second backcrossing where P1 is used as the recurrent parent; 
! 10, P2BC2F1, the second backcrossing where P2 is used as the recurrent parent;
! 11, P1BC2RIL, recombination inred lines through the repeated selfing of P1BC2F1; 
! 12, P2BC2RIL, recombination inred lines through the repeated selfing of P2BC2F1; 
! 13, P1BC1F2, the selfing generation of P1BC1F1; 
! 14, P2BC1F2, the selfing generation of P2BC1F1; 
! 15, P1BC2F2, the selfing generation of P1BC2F1; 
! 16, P2BC2F2, the selfing generation of P2BC2F1; 
! 17, P1BC1DH, P1BC1F1-derived doubled haploids; 
! 18, P2BC1DH, P2BC1F1-derived doubled haploids; 
! 19, P1BC2DH, P1BC2F1-derived doubled haploids; 
! 20, P2BC2DH, P2BC2F1-derived doubled haploids; 
   1      !Mapping Population (see remarks above)
   2      !Mapping Function (1 for Kosambi; 2 for Haldane; 3 for Morgan)
   2      !Marker Space Type (1 for intervals; 2 for positions)
   1      !Marker Space Unit(1 for centiMorgans; 2 for Morgan)
   6      !Number of Chromosomes (or Linkage Groups)
 200      !Size of the mapping population
   1      !Number of environments
 
!***************************************** Chromosomes and Linkage Maps **********************************************
!Chromosome                 NumMarkers
-CH1                        16
-CH2                        16
-CH3                        16
-CH4                        16
-CH5                        16
-CH6                        16
!Linkage map (Marker name followed by position or the interval length)
 MK-1-1                1     0.000
 MK-1-2                1    10.000
 MK-1-3                1    20.000
 MK-1-4                1    30.000
 MK-1-5                1    40.000
 MK-1-6                1    50.000
 MK-1-7                1    60.000
 MK-1-8                1    70.000
 MK-1-9                1    80.000
 MK-1-10               1    90.000
 MK-1-11               1   100.000
 MK-1-12               1   110.000
 MK-1-13               1   120.000
 MK-1-14               1   130.000
 MK-1-15               1   140.000
 MK-1-16               1   150.000
 MK-2-1                2     0.000
 MK-2-2                2    10.000
 MK-2-3                2    20.000
 MK-2-4                2    30.000
 MK-2-5                2    40.000
 MK-2-6                2    50.000
 MK-2-7                2    60.000
 MK-2-8                2    70.000
 MK-2-9                2    80.000
 MK-2-10               2    90.000
 MK-2-11               2   100.000
 MK-2-12               2   110.000
 MK-2-13               2   120.000
 MK-2-14               2   130.000
 MK-2-15               2   140.000
 MK-2-16               2   150.000
 MK-3-1                3     0.000
 MK-3-2                3    10.000
 MK-3-3                3    20.000
 MK-3-4                3    30.000
 MK-3-5                3    40.000
 MK-3-6                3    50.000
 MK-3-7                3    60.000
 MK-3-8                3    70.000
 MK-3-9                3    80.000
 MK-3-10               3    90.000
 MK-3-11               3   100.000
 MK-3-12               3   110.000
 MK-3-13               3   120.000
 MK-3-14               3   130.000
 MK-3-15               3   140.000
 MK-3-16               3   150.000
 MK-4-1                4     0.000
 MK-4-2                4    10.000
 MK-4-3                4    20.000
 MK-4-4                4    30.000
 MK-4-5                4    40.000
 MK-4-6                4    50.000
 MK-4-7                4    60.000
 MK-4-8                4    70.000
 MK-4-9                4    80.000
 MK-4-10               4    90.000
 MK-4-11               4   100.000
 MK-4-12               4   110.000
 MK-4-13               4   120.000
 MK-4-14               4   130.000
 MK-4-15               4   140.000
 MK-4-16               4   150.000
 MK-5-1                5     0.000
 MK-5-2                5    10.000
 MK-5-3                5    20.000
 MK-5-4                5    30.000
 MK-5-5                5    40.000
 MK-5-6                5    50.000
 MK-5-7                5    60.000
 MK-5-8                5    70.000
 MK-5-9                5    80.000
 MK-5-10               5    90.000
 MK-5-11               5   100.000
 MK-5-12               5   110.000
 MK-5-13               5   120.000
 MK-5-14               5   130.000
 MK-5-15               5   140.000
 MK-5-16               5   150.000
 MK-6-1                6     0.000
 MK-6-2                6    10.000
 MK-6-3                6    20.000
 MK-6-4                6    30.000
 MK-6-5                6    40.000
 MK-6-6                6    50.000
 MK-6-7                6    60.000
 MK-6-8                6    70.000
 MK-6-9                6    80.000
 MK-6-10               6    90.000
 MK-6-11               6   100.000
 MK-6-12               6   110.000
 MK-6-13               6   120.000
 MK-6-14               6   130.000
 MK-6-15               6   140.000
 MK-6-16               6   150.000
!*********************************** Marker Types ********************************************************************
!Co-dominant marker: When heterozygote F1 is present, P1 is coded as 2, F1 is coded as 1, and P2 is coded as 0; Otherwise, P1 is coded as 2, and P2 is coded as 0. 
!Dominant marker: When heterozygote F1 is present, P1 and F1 are coded as 12, and P2 is coded as 0; Otherwise, P1 is coded as 2, and P2 is coded as 0.  
!Recessive markers: When heterozygote F1 is present, P1 is coded as 2, and F1 and P2 are coded as 10; Otherwise, P1 is coded as 2, and P2 is coded as 0. 
!Missing marker is coded as -1. 
 MK-1-1                 1   1   1   1   1   1   2   1   2   1   1   2   2   1   1   1   2   2   1   2   2   1   2   2   2   1   2   1   1   2   1   1   1   1   1   2   1   2   1   1   2   2   1   2   1   2   1   2   2   1   1   2   2   2   1   1   1   1   1   1   2   1   2   1   1   2   2   1   1   2   2   1   1   2   2   2   2   2   2   1   2   2   2   1   1   1   2   2   1   1   1   2   1   1   1   1   1   1   2   2   2   2   2   2   1   1   1   1   1   2   1   2   2   1   2   1   2   1   1   1   1   2   1   1   1   2   1   1   2   1   2   1   1   1   1   1   1   2   2   2   2   1   2   2   1   2   1   1   2   2   1   1   2   2   1   1   1   2   2   1   2   2   1   2   2   2   1   2   1   2   1   2   1   2   1   1   1   1   1   2   1   2   2   1   1   2   1   2   1   1   1   1   2   1   2   2   1   1   2   2
 MK-1-2                 1   1   1   1   1   1   2   1   2   1   1   2   2   1   1   1   2   2   1   2   2   1   2   2   2   1   2   1   1   2   1   1   1   1   1   2   1   2   1   1   2   2   1   2   2   2   1   2   2   1   1   2   2   2   1   1   1   1   1   1   2   2   2   1   1   2   2   1   1   2   2   1   1   2   2   2   2   2   2   1   2   2   2   1   1   1   2   2   1   1   1   2   1   1   1   1   1   1   2   2   2   2   2   2   1   1   1   1   1   2   2   2   2   2   2   1   2   1   1   1   1   2   1   1   1   2   1   1   2   1   2   1   1   1   1   1   1   2   2   2   1   1   2   2   1   2   1   1   2   2   1   1   2   2   1   1   1   2   2   1   2   2   1   1   2   1   1   2   1   2   1   1   1   2   1   1   1   1   1   2   1   2   2   1   1   2   1   2   1   1   1   1   1   1   2   2   2   1   2   2
 MK-1-3                 1   1   1   1   1   1   2   1   2   1   1   2   2   1   1   1   2   2   1   2   1   1   2   2   2   1   2   1   2   2   1   1   1   1   1   2   1   2   2   1   2   2   1   2   2   2   1   2   2   2   1   2   1   2   1   1   2   1   1   1   2   2   1   1   1   2   2   1   1   1   2   1   1   1   1   2   2   2   2   2   2   2   1   2   1   1   1   2   1   1   1   2   1   1   1   1   1   1   2   2   2   2   2   1   1   1   1   2   1   2   2   1   2   2   2   1   2   1   1   2   1   2   1   1   1   2   1   1   2   1   2   1   1   1   1   2   1   2   2   2   1   1   2   2   1   2   1   1   2   1   1   1   2   2   1   1   1   2   2   1   2   2   1   1   2   1   1   2   1   2   1   2   1   2   1   1   1   1   1   2   1   2   2   2   1   2   1   2   1   1   1   1   1   1   2   2   2   1   2   2
 MK-1-4                 1   1   2   1   1   1   2   1   2   1   1   1   1   2   1   1   2   2   2   2   1   1   2   2   2   1   2   1   2   2   1   2   1   1   1   2   1   2   2   1   1   2   1   2   2   2   1   2   2   2   2   2   1   2   1   1   2   1   1   1   2   2   1   1   1   1   2   1   1   2   2   2   1   1   1   1   2   2   2   2   2   2   1   2   1   1   1   2   1   1   1   1   1   2   1   1   1   1   2   2   2   2   2   1   1   1   1   2   2   2   2   1   2   2   2   1   2   2   1   2   1   2   1   1   1   2   1   1   2   1   2   1   1   1   1   2   1   2   1   1   1   1   2   2   1   2   1   1   2   1   1   1   2   2   1   2   2   2   2   1   2   2   1   1   1   1   1   2   1   2   1   1   1   2   1   1   1   1   1   2   1   2   2   2   1   2   1   2   1   1   2   1   1   1   2   2   2   1   2   2
 MK-1-5                 1   1   2   1   1   1   1   2   2   1   1   1   1   2   1   1   2   2   2   1   1   1   2   2   2   1   2   1   2   2   1   2   1   1   1   2   1   2   2   1   1   2   1   2   2   2   1   2   2   2   2   2   1   1   1   1   2   1   1   1   2   2   1   1   1   1   2   1   1   2   2   1   1   1   1   1   2   2   1   2   2   2   1   2   2   1   1   2   1   1   2   1   1   2   1   2   1   1   2   2   2   2   2   1   1   1   1   2   2   2   2   1   2   2   2   1   2   2   1   2   1   2   1   1   1   2   1   1   2   2   2   1   1   2   1   2   1   2   1   2   1   2   2   2   1   2   1   1   2   1   1   1   2   2   1   2   2   2   2   2   2   2   1   1   1   1   1   1   1   2   1   1   1   2   1   1   1   2   1   2   1   2   2   2   1   2   1   2   1   1   2   1   1   1   2   2   2   1   2   2
 MK-1-6                 1   1   2   1   1   1   1   2   1   1   1   1   1   2   1   1   1   1   2   1   2   1   2   2   2   2   2   1   2   2   1   2   1   1   2   2   1   2   2   1   1   2   1   2   2   2   1   2   2   2   2   2   1   1   1   1   2   2   1   1   2   2   1   1   1   1   2   1   1   2   2   1   1   1   1   1   2   2   1   2   1   2   1   2   2   1   1   2   1   1   2   1   1   2   1   2   1   1   2   2   2   2   2   1   1   1   1   2   2   2   2   1   2   2   2   1   2   2   1   1   1   2   1   1   1   2   1   1   2   2   2   2   1   1   1   2   1   2   1   2   1   2   2   2   1   2   1   1   2   1   1   1   2   2   1   2   2   2   2   2   2   2   1   1   1   1   1   2   1   2   1   1   1   2   1   1   1   2   2   2   1   2   2   2   1   2   1   2   1   1   2   1   1   2   2   2   2   1   2   2
 MK-1-7                 1   1   2   1   1   1   2   2   1   1   1   1   1   2   2   1   1   1   2   1   2   1   2   2   2   2   2   1   2   2   1   2   1   1   2   2   1   2   1   1   1   2   2   2   2   2   1   2   1   2   2   2   1   1   2   1   2   2   1   1   2   2   1   1   1   1   2   1   1   2   2   1   1   2   1   1   2   2   1   2   1   2   1   2   2   2   1   2   1   1   1   1   2   1   1   2   1   2   2   2   2   1   2   1   2   2   1   2   2   2   2   1   2   2   2   1   2   2   1   1   1   2   1   1   1   2   1   1   2   2   2   2   1   2   1   2   1   2   1   2   1   2   2   2   1   1   1   1   2   1   1   1   2   2   1   2   2   2   1   2   2   2   1   1   1   1   1   2   1   2   1   1   1   2   1   2   1   2   2   2   1   2   2   2   1   2   1   2   1   1   2   1   1   2   1   2   2   2   1   2
 MK-1-8                 1   1   2   1   1   1   2   1   1   1   1   1   1   2   2   2   1   1   2   1   2   1   2   2   2   2   1   1   2   2   1   2   2   1   2   2   1   2   1   1   1   2   2   2   2   2   1   2   1   2   2   1   1   1   2   1   2   2   2   1   2   2   1   1   1   1   2   1   1   2   2   1   1   2   1   1   2   2   1   2   1   2   2   2   2   1   1   2   1   1   1   2   2   1   1   2   1   2   2   2   1   1   2   1   2   2   2   2   2   1   2   2   2   1   2   1   2   2   1   1   1   2   1   1   1   2   1   1   2   2   2   2   1   2   1   2   2   2   1   2   1   2   2   2   1   2   1   1   2   1   1   2   2   2   1   2   1   1   1   2   1   2   1   2   1   1   1   2   2   2   1   1   2   2   1   2   1   2   2   2   1   2   2   2   1   2   1   2   1   1   2   1   1   2   1   2   1   2   1   2
 MK-1-9                 1   1   2   1   1   2   2   2   1   2   1   1   1   1   2   2   1   1   2   2   2   1   2   2   1   2   1   1   2   2   2   1   2   1   2   2   1   2   1   1   1   2   2   2   1   2   1   2   2   1   2   1   1   1   2   1   2   1   2   1   2   2   1   1   1   1   2   1   1   2   2   2   1   2   1   1   2   2   2   2   1   2   2   1   2   1   1   2   1   1   1   2   2   2   2   2   1   2   2   2   1   1   2   1   2   2   2   2   2   1   2   2   2   2   2   1   1   2   1   1   1   2   1   1   1   2   1   1   2   2   2   2   1   2   2   2   1   2   1   2   1   2   2   2   1   2   1   1   2   1   1   2   2   2   1   1   1   1   1   2   2   2   1   2   1   1   2   2   2   2   1   1   2   2   1   2   1   2   2   2   1   2   2   2   2   2   2   2   1   1   2   1   1   2   1   1   1   2   1   2
 MK-1-10                2   1   2   1   1   2   1   2   1   2   1   1   1   1   2   2   1   1   2   2   2   1   1   2   1   2   2   1   2   1   2   2   2   1   2   2   2   2   1   1   1   2   2   2   1   2   1   2   2   1   2   1   1   1   2   1   2   1   2   1   2   2   2   1   1   1   2   1   1   2   2   2   1   2   1   1   2   2   1   2   2   2   1   1   2   1   1   2   1   1   1   2   2   2   2   2   1   2   2   2   1   1   2   1   2   2   2   2   2   1   2   2   2   2   2   1   1   2   1   2   1   2   1   1   1   1   1   1   2   2   2   2   1   2   2   2   1   2   1   1   1   2   2   2   1   2   1   1   2   1   1   2   2   2   1   1   1   1   1   2   2   2   1   2   1   1   2   1   2   2   1   1   2   1   1   2   1   2   2   2   1   2   2   1   2   1   2   2   1   1   2   1   1   2   1   1   1   2   1   2
 MK-1-11                2   1   2   2   2   2   1   2   1   2   1   1   1   1   2   2   2   1   2   2   2   1   1   2   1   2   2   1   2   1   2   2   1   1   2   2   2   1   1   2   1   2   2   2   1   2   1   2   2   2   2   1   1   1   1   1   2   1   2   1   2   2   2   1   2   1   2   1   1   1   2   1   1   2   1   1   2   2   1   2   2   1   1   1   2   1   1   2   1   1   1   2   2   2   2   2   1   2   2   1   1   1   2   1   2   2   2   2   2   1   2   2   1   2   2   1   1   2   2   1   1   2   1   1   1   1   2   1   2   2   2   2   2   2   2   2   1   2   1   1   1   2   2   1   1   2   1   1   2   1   2   2   2   2   1   1   1   1   1   2   2   2   1   2   1   1   2   1   2   2   1   1   1   1   1   2   2   2   2   2   1   2   2   1   2   1   2   2   1   1   2   1   1   2   1   1   1   2   1   2
 MK-1-12                2   1   2   2   2   2   1   2   1   2   1   1   1   1   2   2   2   2   2   2   2   1   1   1   1   2   2   1   2   1   2   1   1   1   2   2   2   1   1   2   1   2   2   2   1   2   1   2   2   2   2   1   1   1   1   1   2   1   2   1   2   2   1   1   2   1   2   1   1   1   2   1   1   2   1   1   2   2   1   2   2   2   1   1   2   1   1   2   1   1   1   2   2   2   2   2   1   2   2   1   2   1   2   1   2   2   2   1   2   1   2   2   1   2   2   1   1   2   2   1   1   2   1   1   1   1   2   1   2   2   2   2   2   2   2   2   1   2   1   1   1   2   1   2   1   2   1   1   2   1   2   2   2   2   2   1   1   1   1   2   2   2   2   2   1   1   2   2   2   2   1   1   2   1   1   2   2   2   2   2   1   2   2   1   2   1   2   2   1   1   2   1   1   2   1   1   1   1   1   1
 MK-1-13                2   1   2   2   2   2   1   2   1   2   2   1   1   1   1   2   2   2   2   1   2   2   1   1   1   2   2   1   2   1   1   1   1   1   2   2   2   1   1   2   1   2   2   2   1   2   2   2   2   2   2   1   2   1   1   1   2   1   2   1   2   2   1   1   2   1   2   1   1   2   2   1   1   2   1   1   2   2   1   2   2   2   1   1   2   1   1   2   1   1   2   2   2   2   2   2   1   2   2   1   2   1   2   1   2   2   2   1   2   1   2   2   1   2   2   1   1   1   2   1   1   2   1   1   1   1   2   1   1   2   2   2   2   2   2   2   1   2   1   1   1   2   1   2   1   2   1   1   2   1   2   2   2   2   2   1   1   1   1   2   2   2   2   2   1   1   2   2   2   2   1   1   2   1   1   2   2   2   2   1   1   2   2   1   2   1   2   2   1   1   2   1   1   2   1   1   1   2   1   1
 MK-1-14                2   1   1   2   2   1   1   2   1   2   2   1   1   1   1   2   2   2   2   1   2   2   1   1   1   2   2   1   2   2   1   1   1   1   2   2   2   1   1   2   1   2   1   1   1   2   2   2   2   2   2   1   2   1   2   1   2   1   1   1   2   2   1   2   2   1   2   2   1   2   2   1   1   2   1   1   2   2   1   1   2   2   1   1   2   1   1   2   1   1   2   2   2   2   2   2   1   2   2   1   2   1   2   1   2   2   1   1   1   1   2   2   1   2   2   1   1   1   2   1   1   2   1   1   1   1   2   1   1   2   2   2   2   2   2   2   1   2   1   1   2   2   1   2   1   2   1   1   2   1   2   2   2   2   2   1   1   1   1   2   2   2   2   2   1   1   2   2   2   2   1   1   2   1   2   2   2   1   2   1   1   2   2   1   2   1   2   2   1   1   2   1   1   2   1   1   1   2   1   1
 MK-1-15                1   1   1   2   2   1   1   1   1   2   2   1   1   1   2   2   2   2   2   1   2   2   1   1   1   2   2   1   2   2   1   1   1   1   2   2   1   1   2   1   1   2   1   1   1   1   2   2   2   2   2   1   2   1   2   2   2   1   1   1   2   2   1   2   1   1   2   1   1   2   2   1   1   2   1   1   2   2   1   1   2   2   1   1   2   1   1   1   1   1   2   2   2   2   2   2   1   2   2   1   2   1   2   1   2   2   1   1   1   1   2   2   2   2   1   1   1   1   2   1   1   2   1   1   1   1   2   1   1   2   2   1   2   2   2   2   1   1   1   1   2   2   1   2   1   1   1   2   2   1   2   2   2   2   2   1   1   1   1   2   2   2   1   2   2   1   2   2   2   1   1   1   2   1   2   2   2   1   2   2   1   2   2   1   2   1   2   2   1   1   2   1   1   2   1   1   1   2   1   1
 MK-1-16                1   1   1   2   2   1   1   1   1   2   2   1   1   1   2   2   2   2   2   1   1   2   1   1   1   2   2   1   2   2   1   2   1   1   1   2   2   1   2   1   1   2   1   1   1   1   2   2   2   2   2   1   2   1   1   2   2   1   1   1   2   2   1   2   1   1   2   1   2   2   2   1   1   2   1   1   2   2   1   1   1   2   1   1   2   1   2   1   1   1   2   2   1   2   2   2   1   2   2   1   2   1   2   1   2   2   1   1   1   1   2   2   2   2   1   1   1   1   2   2   1   2   1   1   1   1   2   1   2   2   1   1   2   2   2   2   2   1   1   1   2   1   1   2   1   1   1   2   2   1   2   2   2   2   2   1   1   1   1   2   2   2   1   2   2   1   2   2   2   1   1   1   2   1   2   2   2   1   2   2   1   2   2   1   2   1   2   2   1   1   2   1   1   2   1   1   1   2   1   1
 MK-2-1                 2   2   1   2   2   1   2   1   2   2   1   1   1   1   2   1   2   2   1   2   2   1   2   2   2   2   2   2   2   1   2   2   1   1   1   2   2   1   1   1   2   2   1   2   2   1   2   1   1   2   1   1   1   2   2   1   1   2   2   1   2   1   1   1   2   2   1   2   2   2   2   2   1   1   2   2   1   1   2   2   2   2   2   1   1   2   1   2   2   2   1   1   2   2   1   1   1   1   1   1   2   1   1   2   1   1   1   2   2   2   2   2   1   2   1   1   2   1   2   1   1   1   1   2   1   1   2   2   1   1   1   1   2   2   1   2   1   1   1   1   1   2   2   1   1   2   2   2   2   1   1   2   2   2   2   2   1   1   2   2   1   2   1   2   1   1   1   2   2   2   2   1   2   2   1   2   1   2   1   1   2   1   1   1   2   1   1   1   1   2   1   2   2   2   2   1   2   2   2   1
 MK-2-2                 2   2   1   2   2   1   2   1   2   2   1   2   1   1   2   1   2   1   2   2   2   1   2   2   2   2   2   2   2   2   2   2   2   1   1   2   2   1   1   1   2   2   1   1   1   1   2   1   1   2   2   1   1   2   1   1   1   2   2   1   2   1   1   1   2   2   2   2   2   2   2   2   1   1   2   2   1   1   2   2   2   2   2   1   1   2   1   2   2   2   1   1   2   2   1   1   1   1   1   2   2   1   1   2   2   1   1   2   2   2   2   2   1   2   1   1   2   1   2   1   1   1   1   2   1   1   2   2   1   1   1   1   2   2   1   1   2   1   1   1   1   2   2   1   1   2   2   2   2   1   2   2   2   2   2   2   1   1   2   2   1   2   1   2   1   1   1   2   2   2   2   1   2   1   1   2   1   2   1   2   2   1   1   1   2   1   1   2   1   2   1   2   2   2   1   1   2   2   2   1
 MK-2-3                 2   2   1   2   2   1   2   1   2   2   1   2   1   1   2   1   2   1   2   2   2   1   2   2   2   2   1   2   2   2   2   2   2   1   1   2   2   1   1   1   2   2   1   1   1   1   2   1   1   2   2   1   1   2   1   1   1   2   2   1   2   1   1   1   2   2   2   2   1   2   2   2   1   1   2   2   1   1   2   1   2   2   2   1   1   1   1   2   2   2   1   1   2   1   1   1   1   1   1   2   2   1   1   2   2   1   1   2   2   2   2   2   1   2   1   1   2   1   2   2   2   1   1   2   1   1   2   2   1   1   1   2   2   2   1   1   2   1   1   1   2   2   2   1   1   2   2   2   2   1   2   2   2   2   2   2   1   1   2   2   1   2   1   2   1   1   1   2   2   2   2   1   2   1   1   2   1   1   1   2   2   1   1   1   2   1   1   2   1   2   1   2   1   2   2   1   2   2   2   1
 MK-2-4                 2   2   1   2   2   1   2   1   2   2   2   2   1   1   2   1   2   1   2   2   2   2   2   2   2   2   2   2   2   2   2   2   2   1   1   2   2   1   1   1   2   2   1   1   1   1   2   2   1   2   2   1   1   2   1   1   1   2   2   2   2   1   1   1   2   2   2   2   1   1   2   2   1   1   2   2   1   1   2   1   2   2   2   1   1   2   1   2   2   2   1   1   2   1   1   1   1   1   1   2   2   1   2   2   1   1   1   2   2   2   2   2   1   2   1   1   2   1   2   2   2   1   1   2   2   1   2   2   1   1   1   1   2   2   1   1   2   1   1   1   2   2   2   1   1   2   2   2   2   1   2   2   2   2   2   1   1   1   2   2   1   2   1   2   1   1   1   2   2   2   2   1   2   1   1   2   1   1   1   2   2   1   1   1   2   1   1   2   1   2   1   2   1   2   2   1   2   2   2   2
 MK-2-5                 2   2   1   2   2   1   2   1   2   2   1   2   1   1   2   1   2   1   2   2   2   2   2   2   2   2   2   2   2   2   2   2   2   1   1   2   2   1   1   1   2   2   1   1   1   1   2   1   1   2   1   1   1   2   1   1   1   2   2   2   2   2   1   2   2   2   2   2   1   1   1   2   1   1   2   2   1   1   2   1   2   2   2   1   1   1   2   2   2   2   1   1   2   1   2   1   1   1   1   2   2   1   2   2   1   1   1   2   2   2   2   2   1   2   2   1   2   1   2   2   2   1   1   2   2   1   2   2   1   1   1   1   2   2   1   2   2   1   1   1   2   2   2   1   1   2   2   1   1   1   1   2   1   2   2   1   1   1   2   2   1   2   1   2   1   1   1   2   2   2   2   1   2   1   1   2   1   1   1   2   2   1   1   1   1   1   1   2   1   2   1   2   1   2   2   1   2   2   2   2
 MK-2-6                 2   2   1   2   2   1   2   1   2   2   1   2   1   1   2   1   1   1   2   2   2   2   2   2   2   2   2   2   2   2   2   2   2   1   1   2   2   1   1   1   2   2   1   1   1   1   2   1   1   2   1   2   1   2   1   1   1   2   2   2   2   2   1   1   2   2   1   2   2   1   1   2   1   1   2   2   1   1   2   1   2   2   2   1   1   1   2   2   2   2   1   1   2   1   2   1   1   1   1   1   2   1   1   2   1   1   1   2   2   2   2   2   1   2   2   1   2   2   2   2   2   1   1   2   2   1   2   2   1   1   1   2   2   2   1   2   2   1   1   1   2   2   2   1   1   2   2   1   1   1   1   2   1   2   2   1   1   1   2   2   1   2   1   2   1   1   1   2   2   2   2   1   1   1   1   2   1   1   1   2   2   1   1   1   1   1   2   2   1   2   2   2   1   2   2   2   2   2   2   2
 MK-2-7                 2   2   2   2   2   1   2   1   2   2   1   2   1   1   2   1   1   1   2   2   2   2   2   2   2   2   2   2   2   2   2   2   2   1   1   2   2   2   1   1   2   2   1   1   1   1   2   1   1   1   1   2   2   2   1   1   1   2   2   2   2   2   1   2   2   2   1   2   2   1   1   2   1   1   2   2   1   1   2   1   2   2   2   1   1   1   2   2   2   2   1   1   2   1   2   1   1   1   1   1   1   1   1   1   1   1   1   2   1   2   2   2   1   2   2   1   2   2   2   2   2   1   1   2   2   1   2   2   1   1   1   2   2   2   1   2   2   1   1   2   1   2   2   1   1   2   2   1   1   1   1   2   1   2   2   1   1   1   1   2   1   2   1   2   1   1   1   1   2   2   2   1   1   1   2   2   1   1   1   1   2   1   1   1   1   1   2   1   2   2   2   2   1   2   2   2   2   2   2   2
 MK-2-8                 2   2   2   2   2   1   2   1   2   2   2   2   1   1   1   1   2   1   2   2   2   2   2   2   2   1   2   2   1   2   2   2   2   1   1   2   2   2   1   1   2   1   1   1   1   2   2   1   1   1   1   2   2   2   1   1   1   2   2   2   2   2   1   2   2   2   1   2   2   1   1   2   1   1   2   1   1   1   1   1   2   2   2   1   1   1   2   2   1   1   1   1   2   2   1   1   1   1   1   1   2   1   1   2   1   2   1   2   1   2   2   2   1   2   2   1   2   1   2   2   2   1   1   2   2   1   2   2   1   1   1   1   2   1   1   2   2   1   1   2   1   2   2   1   1   2   2   1   1   1   1   2   1   2   2   1   1   1   2   1   1   2   1   2   1   1   1   1   2   2   2   1   1   1   2   2   1   1   1   1   2   1   1   1   1   1   1   1   2   2   2   2   1   2   2   2   2   2   2   2
 MK-2-9                 1   2   2   2   2   1   2   1   2   2   1   2   1   1   1   1   2   1   2   2   2   2   2   2   2   1   2   2   1   2   1   2   2   2   1   2   2   2   1   1   2   1   1   1   1   2   2   1   1   1   1   2   2   2   1   1   1   2   2   2   2   2   1   2   2   2   1   2   2   1   1   2   1   1   2   1   1   1   1   1   2   2   1   1   2   1   2   2   2   1   2   1   2   2   2   2   1   1   1   1   2   1   1   2   1   2   2   2   1   2   2   2   2   2   2   1   2   1   2   2   2   1   1   2   1   1   2   2   1   1   1   1   2   2   1   2   2   1   2   2   2   2   1   1   1   2   2   1   1   2   1   1   1   2   2   1   1   1   2   1   1   2   1   2   2   1   1   1   2   2   1   1   1   1   2   2   1   1   2   1   2   2   1   2   1   1   1   1   2   2   2   2   1   2   2   2   2   2   2   2
 MK-2-10                1   2   2   2   2   1   2   1   2   2   2   2   1   1   1   1   2   1   2   2   2   2   2   1   2   1   2   2   1   2   1   2   2   2   1   2   2   2   1   2   2   1   1   1   1   2   2   1   1   1   1   2   2   2   1   1   1   2   2   2   2   2   1   2   2   2   1   2   2   1   1   2   1   1   2   2   1   1   1   1   1   2   1   1   2   1   2   2   2   1   2   1   2   2   2   2   1   1   1   1   2   1   1   1   1   2   1   2   1   2   2   2   2   2   2   1   1   1   2   1   2   1   1   2   1   1   2   2   1   1   1   1   2   2   1   2   2   1   1   2   2   2   2   1   1   2   2   1   1   2   1   1   1   2   2   1   1   1   2   1   1   2   1   2   2   1   1   1   1   2   2   1   1   1   2   2   1   1   2   1   2   2   1   2   1   1   1   1   2   2   2   2   1   2   2   2   2   2   2   2
 MK-2-11                1   2   2   2   2   1   1   1   2   2   2   2   1   1   1   2   2   1   1   2   2   2   2   1   2   1   2   2   1   2   1   1   2   1   2   2   2   2   1   2   2   1   1   1   1   2   2   1   1   1   1   2   2   2   1   1   1   2   2   2   2   2   1   2   2   2   1   1   2   1   1   2   1   2   2   2   1   2   1   1   1   2   1   1   1   1   2   2   2   1   2   1   2   1   2   2   1   1   1   1   2   1   1   1   1   2   1   1   1   2   2   2   2   1   2   1   1   1   2   1   2   1   1   2   1   1   2   2   1   1   1   1   2   1   1   2   2   1   1   2   2   2   2   1   1   2   2   2   1   2   1   1   1   2   2   1   1   1   2   1   1   2   1   2   1   1   1   1   1   2   2   1   1   1   2   2   1   1   2   2   2   2   1   2   2   1   1   2   2   2   2   2   1   1   2   2   2   2   2   2
 MK-2-12                1   2   2   2   2   1   1   1   1   2   2   2   1   2   1   2   2   1   1   2   2   2   2   1   2   1   2   2   2   2   1   1   2   1   2   2   2   2   1   2   1   1   1   1   1   2   2   1   1   1   1   2   2   2   1   1   1   2   1   2   2   2   1   2   2   2   1   1   2   1   1   2   1   2   2   2   2   2   1   2   1   1   2   2   1   1   2   2   2   1   2   1   2   1   2   2   1   2   1   1   2   1   1   1   1   2   1   1   1   2   2   1   2   1   2   1   1   1   2   1   2   1   1   2   1   1   2   2   1   1   1   1   2   1   1   2   2   1   2   2   2   2   2   1   1   2   2   2   1   2   1   1   1   2   2   1   1   1   2   1   1   2   1   2   1   1   2   1   1   2   2   1   1   1   2   2   1   1   2   1   2   2   1   2   2   1   1   2   2   2   2   2   1   2   2   2   2   2   2   2
 MK-2-13                1   2   2   2   2   2   1   1   1   2   2   2   1   2   1   2   1   1   1   2   2   2   2   1   2   1   2   2   2   2   2   1   2   1   1   2   2   2   2   1   1   2   1   1   1   2   2   1   1   1   1   2   2   2   1   1   1   2   1   2   2   2   1   2   1   2   1   1   2   1   1   2   1   2   2   2   2   2   1   1   1   1   2   2   1   1   2   2   2   1   2   1   2   1   2   2   1   2   1   1   2   2   1   1   1   2   1   1   1   2   2   1   2   1   2   1   1   1   2   1   2   1   1   2   1   1   2   2   1   1   1   1   2   1   1   2   2   1   2   2   2   2   2   1   2   2   2   1   1   2   2   1   1   2   2   1   1   2   2   1   1   2   1   2   2   1   2   1   1   2   1   1   1   1   2   2   1   1   2   1   1   2   1   2   2   1   1   2   2   2   2   2   2   2   2   2   2   2   2   2
 MK-2-14                2   1   2   2   2   2   1   1   1   2   2   2   1   2   1   2   1   1   1   2   2   2   2   1   2   1   1   2   2   2   2   1   2   1   2   2   2   2   2   1   1   2   1   1   1   2   2   1   1   1   1   2   2   2   1   1   1   1   1   2   2   2   1   2   1   2   1   1   2   1   1   1   1   2   2   2   2   2   2   1   1   1   2   2   1   2   2   2   1   1   2   2   2   1   2   2   1   1   1   1   2   2   1   1   1   2   1   1   1   1   1   1   2   1   2   1   1   1   2   1   2   1   1   2   1   1   2   2   1   1   1   1   2   1   1   2   2   1   2   2   2   2   2   2   2   2   2   1   1   1   2   1   1   1   2   1   1   2   2   1   1   2   2   2   1   1   2   1   1   2   1   1   1   1   2   2   1   1   2   1   2   2   1   2   2   2   1   2   2   2   2   2   2   2   1   2   2   2   2   2
 MK-2-15                2   1   1   2   2   2   1   1   1   2   2   2   1   2   1   2   1   1   1   2   2   2   2   1   2   1   1   2   2   2   2   1   2   1   2   2   2   2   2   1   2   2   1   1   1   2   2   1   1   1   1   2   2   2   1   1   1   1   1   2   2   2   1   2   1   2   1   1   2   1   1   1   1   2   1   2   2   2   2   2   1   2   2   1   1   2   2   2   2   1   2   2   2   1   2   2   1   1   1   2   2   2   1   1   1   2   1   1   1   1   1   1   2   1   2   1   1   1   1   1   2   1   1   2   1   1   2   2   1   1   1   1   2   1   1   2   2   1   2   2   2   2   1   2   2   2   2   1   1   1   2   2   2   1   2   1   1   2   2   1   1   1   2   2   2   1   2   1   1   2   1   1   1   1   2   2   1   1   2   2   2   2   1   2   2   2   1   2   1   2   2   2   2   2   1   2   2   1   2   2
 MK-2-16                2   2   1   2   2   2   1   1   2   1   2   2   1   2   1   1   1   1   1   2   2   2   2   1   2   1   1   2   1   2   2   1   2   1   2   2   1   2   2   1   2   2   1   1   1   2   2   1   1   1   1   2   2   2   1   1   1   1   2   2   2   2   1   2   1   2   1   1   2   1   1   1   1   1   1   2   2   2   2   2   1   2   2   1   1   2   2   2   1   1   2   2   2   1   1   2   1   1   1   2   2   2   1   1   1   2   2   1   1   1   1   1   1   1   2   1   1   1   2   1   1   1   1   2   1   1   2   2   1   1   2   1   2   1   1   2   2   1   2   2   2   1   1   1   2   1   2   1   1   1   2   1   2   1   2   1   1   2   2   1   1   1   2   2   2   1   2   1   1   2   1   1   1   1   2   2   1   1   2   2   2   2   1   2   2   2   1   2   1   2   2   2   2   2   1   2   1   1   2   2
 MK-3-1                 2   2   1   2   1   2   2   1   1   2   2   1   1   2   2   1   2   1   1   1   1   2   1   1   1   2   1   2   2   1   1   1   1   2   1   1   1   1   2   1   2   1   1   2   2   2   1   1   1   2   1   1   2   2   2   1   1   2   2   2   2   2   1   2   2   1   2   1   1   1   2   2   2   1   2   2   1   1   1   1   1   1   2   2   1   1   2   1   1   1   2   1   2   2   1   1   2   1   2   1   1   2   2   1   1   1   1   1   1   2   2   1   1   1   1   2   1   2   1   2   1   2   1   2   2   2   2   1   2   1   2   1   1   1   2   2   2   1   1   2   1   1   2   1   1   1   1   2   1   1   1   1   1   1   1   1   2   1   1   2   2   1   2   2   2   1   1   1   1   2   2   2   1   1   1   1   2   2   2   2   2   2   1   1   1   2   1   2   2   1   2   2   1   2   2   2   2   1   2   2
 MK-3-2                 2   2   1   2   1   2   2   1   1   2   1   1   1   1   2   1   2   1   1   1   1   2   1   1   1   1   1   2   2   1   1   1   1   2   1   1   1   1   2   2   2   1   1   1   2   2   1   1   1   2   1   1   2   1   2   1   2   2   2   2   1   2   2   2   2   1   2   1   1   1   2   2   2   1   2   1   1   1   1   1   1   1   2   2   1   1   2   1   1   1   2   1   2   1   1   1   2   1   2   1   1   1   2   1   1   1   1   1   2   1   2   1   1   1   1   2   1   2   1   2   1   2   1   2   2   2   2   1   2   1   2   2   1   1   2   2   2   1   1   2   1   1   2   1   1   1   1   2   1   1   1   1   1   1   2   1   2   1   1   2   2   2   1   2   1   1   1   1   1   2   2   2   1   1   1   1   2   2   2   2   2   2   1   1   1   2   1   2   2   1   2   2   1   2   2   2   2   1   2   2
 MK-3-3                 1   2   2   2   1   2   2   1   1   2   1   1   1   1   2   1   2   1   1   1   1   2   1   1   1   1   1   2   1   1   1   1   1   2   1   1   1   1   2   2   2   1   1   1   2   1   2   1   1   2   1   1   2   2   2   1   1   2   2   2   1   2   1   2   2   1   2   1   1   1   1   2   2   1   2   2   1   1   1   1   1   1   2   1   1   1   2   1   1   1   2   1   2   2   1   1   2   1   2   2   1   1   2   1   1   2   1   1   2   1   2   1   2   1   1   2   1   1   1   2   1   2   1   2   2   2   2   1   2   2   2   2   1   1   2   2   2   1   1   2   1   1   2   1   2   1   1   2   1   1   1   2   1   1   2   2   2   1   1   2   1   2   2   2   1   2   1   1   2   2   2   2   1   1   2   1   2   2   2   2   1   2   1   1   1   2   1   1   2   1   2   2   1   2   2   2   2   1   2   2
 MK-3-4                 1   2   2   2   1   2   2   2   1   2   1   1   1   1   2   1   2   1   2   1   1   2   2   1   1   1   1   2   1   1   1   2   1   1   1   2   1   1   2   2   2   2   1   1   2   2   2   1   1   2   1   1   2   2   2   1   1   2   2   2   1   2   1   2   2   1   2   1   1   1   2   2   2   1   2   2   1   1   1   1   1   1   2   1   1   2   2   2   1   1   2   1   2   1   1   1   1   1   2   2   1   1   2   1   2   2   2   2   2   1   2   1   2   1   1   2   1   2   1   2   1   2   1   2   2   2   2   1   2   2   2   2   1   1   2   1   2   1   1   2   1   1   2   1   2   1   1   2   1   1   1   2   1   1   2   2   2   1   1   2   1   2   2   2   1   2   1   1   2   2   2   2   1   2   2   2   2   2   2   2   1   1   1   1   1   1   1   1   2   2   2   2   1   2   2   2   2   1   2   1
 MK-3-5                 1   1   2   2   1   2   2   2   1   2   1   1   1   1   2   1   2   2   2   1   1   2   2   1   1   1   1   2   1   1   1   2   1   1   1   1   2   1   2   2   2   2   1   1   2   1   1   2   1   2   1   1   2   2   2   1   1   2   1   2   1   2   1   2   1   1   2   1   1   1   2   1   2   1   2   2   1   1   1   1   1   1   2   2   1   2   2   2   1   1   2   1   2   1   2   1   1   1   2   2   1   1   2   1   2   2   2   2   2   1   2   1   1   2   1   2   1   2   1   2   1   2   1   1   1   2   2   1   2   2   2   2   1   1   2   1   2   1   1   1   1   1   2   1   2   1   1   2   1   1   1   2   1   1   2   2   2   1   1   2   1   2   2   2   1   2   1   1   2   1   2   2   2   2   2   2   2   2   2   2   1   1   1   1   1   2   1   1   2   2   2   2   2   2   2   2   2   1   2   1
 MK-3-6                 1   1   2   2   1   2   2   2   1   2   2   1   1   1   1   1   1   2   2   1   1   2   2   1   1   1   1   2   1   1   1   2   2   1   1   1   2   2   2   1   2   2   1   1   2   2   1   2   1   2   2   1   2   2   2   1   1   2   1   2   1   2   1   2   1   1   2   1   1   1   2   1   1   1   2   2   1   1   1   1   1   1   2   2   1   2   2   2   2   1   2   1   2   1   2   1   1   2   2   2   1   1   2   1   1   2   2   2   2   2   2   2   1   2   2   2   1   2   1   2   1   2   1   1   1   2   2   1   2   2   2   2   1   1   2   1   1   1   1   1   1   1   2   1   2   1   1   2   1   1   1   2   1   1   2   2   2   1   1   2   1   2   2   1   1   2   1   1   2   1   2   2   2   2   2   2   2   2   2   2   1   1   1   1   1   2   1   1   2   2   2   2   2   2   2   2   2   1   2   1
 MK-3-7                 1   1   2   2   2   2   2   2   2   2   2   1   1   1   1   2   1   2   2   1   1   2   2   1   1   2   1   2   1   1   1   2   2   1   1   1   2   2   1   1   2   2   1   1   2   2   1   2   1   2   2   1   2   2   1   1   1   2   1   2   1   2   1   2   1   1   2   1   1   2   2   1   1   1   2   1   1   1   2   1   1   1   2   2   1   2   1   2   2   1   2   1   2   1   2   1   1   2   2   2   1   1   2   1   1   2   2   2   2   2   1   2   1   2   2   2   1   2   1   2   1   2   1   1   1   2   2   1   2   2   2   2   1   1   2   1   1   1   2   1   2   1   2   1   2   1   1   2   1   1   2   1   1   1   2   2   1   1   2   2   1   2   2   1   2   1   1   1   2   1   2   2   2   2   2   2   2   2   2   2   1   2   1   1   1   2   1   1   2   2   2   2   2   2   2   2   2   1   2   1
 MK-3-8                 1   1   1   2   2   2   2   2   2   2   2   1   1   1   1   2   1   2   2   2   1   2   2   1   1   2   1   2   1   1   1   2   2   1   2   1   2   1   1   1   2   2   1   1   2   2   1   2   1   2   1   1   2   2   1   1   1   2   2   2   1   2   1   2   1   1   2   1   1   2   2   1   1   1   2   1   1   1   2   1   2   2   2   2   1   2   1   1   2   1   2   1   2   1   2   1   1   2   2   2   1   1   2   1   1   2   2   2   2   2   1   2   1   2   2   2   1   2   1   2   2   2   1   1   1   2   2   1   2   2   2   2   1   1   2   1   1   1   2   1   2   1   2   1   2   1   1   2   1   1   1   1   1   1   2   2   1   1   2   2   1   2   2   1   2   1   1   1   2   1   2   2   2   2   2   2   2   2   2   2   1   2   1   1   1   2   1   1   2   2   2   2   2   2   2   2   2   1   2   1
 MK-3-9                 1   1   1   2   2   2   2   2   2   2   2   1   1   1   1   2   1   2   2   2   1   2   2   1   1   2   1   2   2   1   1   1   2   1   2   1   2   1   1   1   2   2   2   1   2   2   1   2   1   2   1   1   2   2   1   1   2   2   2   2   1   2   1   2   1   1   2   1   1   2   2   1   1   1   2   1   2   2   2   1   2   2   2   2   1   2   1   1   2   1   2   1   2   1   2   1   1   2   2   2   1   1   2   1   1   2   2   2   2   2   1   2   1   2   2   2   1   2   1   2   2   2   1   1   1   2   2   1   2   2   2   2   1   1   2   1   1   1   2   1   2   1   2   2   2   2   1   2   1   1   1   1   1   1   2   2   1   1   2   2   1   2   2   1   2   1   2   1   2   1   2   2   2   2   2   2   2   2   2   2   2   2   1   2   1   2   1   1   2   2   2   2   2   2   2   2   2   1   2   1
 MK-3-10                1   1   1   2   2   2   1   2   1   2   2   2   1   1   1   2   1   2   2   2   1   2   2   1   1   2   1   2   2   1   1   1   2   2   2   1   2   1   1   1   2   2   2   1   1   2   1   2   2   2   1   1   2   2   1   1   2   2   2   2   2   2   1   2   1   1   2   1   1   2   2   1   2   1   1   1   2   2   2   2   2   2   1   2   1   2   1   1   2   1   1   1   2   1   2   1   1   2   2   1   1   1   2   1   1   2   2   2   2   2   1   2   1   2   2   2   1   2   1   2   2   2   2   1   1   2   1   1   2   2   2   2   1   1   2   1   1   1   2   1   2   1   1   2   2   2   1   2   1   1   1   1   1   1   2   2   1   1   2   2   2   2   2   1   2   1   2   1   2   1   1   2   2   2   2   2   2   2   2   2   1   2   1   2   1   2   1   1   2   2   2   2   2   2   2   1   2   2   2   1
 MK-3-11                2   1   1   2   2   2   2   2   1   2   2   1   1   1   1   2   1   1   1   2   1   2   2   1   1   2   1   2   2   1   1   1   2   2   2   1   2   1   1   1   2   2   2   1   1   2   1   2   1   2   1   1   2   2   2   1   2   2   2   2   2   2   1   2   1   1   2   1   1   2   2   1   2   1   1   1   2   2   2   2   2   2   1   2   1   2   2   1   2   1   1   1   2   1   2   1   1   2   2   1   1   1   2   1   1   2   2   2   1   2   2   2   1   2   1   2   1   2   1   2   2   2   2   2   1   2   1   1   2   1   2   2   1   1   2   1   1   1   2   2   2   1   1   2   2   2   1   2   1   1   1   1   1   2   2   2   1   2   2   2   2   2   2   1   2   1   2   1   2   1   1   2   1   2   2   2   2   2   2   2   1   2   1   2   1   2   1   1   2   2   2   2   2   2   2   1   2   2   1   1
 MK-3-12                2   1   1   2   2   2   2   2   1   2   1   1   1   1   2   2   1   2   1   2   2   2   2   1   1   2   1   2   2   1   1   1   2   2   2   1   2   1   1   2   2   1   2   1   1   2   1   2   1   2   2   1   2   2   2   1   2   2   2   2   2   2   1   2   1   1   2   1   1   2   2   1   2   1   1   1   2   2   2   2   2   2   1   2   1   2   2   1   2   1   1   1   2   2   2   1   1   2   2   1   1   1   2   1   2   2   2   2   1   1   2   2   1   2   2   2   1   2   2   1   2   1   2   2   1   2   1   1   2   1   2   2   1   1   2   1   1   1   2   2   2   1   1   2   2   2   1   2   1   1   1   2   1   2   2   2   1   2   2   2   2   2   2   1   2   1   2   1   2   1   1   2   1   2   2   2   2   2   2   2   1   2   1   2   1   2   1   1   2   2   2   2   2   2   2   1   2   2   1   1
 MK-3-13                2   1   1   2   2   2   2   2   1   2   1   1   1   1   2   2   1   2   1   2   2   2   2   1   1   2   1   2   2   1   2   1   2   2   2   1   2   1   1   1   2   1   2   1   1   2   2   2   1   2   2   1   2   2   2   1   2   2   2   2   2   2   2   2   2   1   2   1   1   2   1   1   2   1   1   1   2   2   2   2   2   2   1   2   2   2   2   1   2   1   1   1   2   2   2   1   1   2   2   1   1   1   2   1   2   2   2   2   1   1   1   2   1   2   2   1   1   2   2   1   2   1   2   2   1   1   1   1   2   1   2   2   1   1   1   1   1   1   2   2   2   1   1   2   2   2   2   2   1   2   1   2   1   2   2   2   1   2   2   2   2   2   2   1   2   1   2   1   2   2   1   2   1   2   2   2   2   2   2   2   1   2   1   2   1   2   2   1   2   1   2   2   2   1   2   1   2   2   1   1
 MK-3-14                2   1   1   2   2   2   2   2   1   1   1   1   1   1   2   2   1   2   2   2   2   2   2   1   1   2   1   2   2   1   2   1   2   2   2   1   2   1   1   1   2   1   2   1   1   1   2   2   1   2   2   1   2   2   2   1   2   2   2   2   2   1   2   2   2   1   1   1   1   2   2   1   2   1   2   1   2   2   2   2   2   2   1   2   2   2   2   1   2   1   1   1   2   2   2   1   2   1   2   1   1   2   2   1   2   2   2   2   1   1   1   1   1   2   2   1   1   2   2   1   2   1   2   2   1   1   1   2   2   1   2   2   1   1   1   1   1   1   2   2   2   2   1   2   2   2   2   2   2   2   1   2   2   1   2   2   1   1   2   2   2   2   2   1   2   1   2   1   2   1   1   2   2   2   2   2   2   2   2   1   1   2   1   1   1   2   2   1   2   1   2   2   2   1   2   1   2   1   1   2
 MK-3-15                2   1   1   2   2   2   2   2   2   1   1   1   1   1   2   2   1   2   2   2   2   2   2   1   1   2   1   2   2   1   1   1   2   2   2   1   2   1   1   1   2   1   2   1   1   1   2   2   2   2   2   1   2   2   2   1   2   2   2   1   2   2   2   2   2   1   1   1   1   2   2   1   2   2   2   1   2   2   2   2   2   2   1   2   2   2   2   1   1   2   1   1   1   2   2   1   2   1   2   1   1   2   2   1   2   2   2   2   2   1   1   1   1   2   2   1   1   2   2   2   1   1   2   2   1   1   1   2   2   1   2   2   1   2   1   2   1   1   2   2   2   2   1   2   2   2   1   2   2   2   1   2   2   1   2   2   2   1   2   2   2   2   2   1   2   1   2   1   2   1   1   2   2   2   2   2   2   2   2   1   1   2   1   1   1   2   2   1   2   1   2   2   2   1   2   1   2   1   1   2
 MK-3-16                2   1   1   2   2   2   2   2   2   1   1   1   1   1   2   2   1   2   1   2   2   1   1   1   1   1   1   2   2   1   1   1   2   2   2   1   2   1   1   1   2   1   2   1   1   1   2   2   2   2   2   1   2   2   2   1   2   1   2   1   2   2   2   2   2   2   1   1   1   2   2   1   2   2   2   1   2   1   2   2   2   2   1   2   2   2   2   1   1   2   1   1   1   2   2   2   1   1   2   1   1   2   2   1   2   2   2   2   2   1   1   1   1   2   2   2   1   2   2   2   1   1   2   2   1   2   1   2   2   1   2   2   1   2   1   2   1   1   2   2   2   1   1   2   2   2   1   2   2   2   2   2   2   1   2   2   2   1   2   2   2   2   2   1   2   2   2   2   2   1   1   2   2   1   2   2   2   2   2   1   1   2   1   1   1   2   1   1   2   1   2   2   2   1   2   2   1   2   1   2
 MK-4-1                 1   2   1   1   2   2   2   2   2   1   2   2   1   1   2   2   1   1   1   1   2   1   1   1   2   1   2   2   2   2   2   1   2   2   2   2   2   1   2   1   2   1   1   2   2   1   2   1   1   1   1   1   1   2   2   2   1   1   2   1   1   1   1   1   2   1   1   2   2   1   1   1   2   1   2   2   2   2   2   1   2   2   2   2   2   1   2   1   1   2   2   2   1   2   2   2   1   2   1   2   1   2   2   2   2   1   1   1   2   1   2   2   1   2   2   1   2   2   1   2   2   2   1   2   2   1   2   2   1   1   2   2   2   2   2   2   1   1   1   2   2   2   2   2   1   2   2   1   1   1   2   1   1   1   2   1   1   2   2   2   1   1   1   1   1   1   2   1   2   2   1   1   2   1   1   2   2   2   2   2   1   1   1   1   1   1   1   1   1   1   1   2   1   2   2   2   1   2   1   2
 MK-4-2                 1   1   1   1   2   1   2   2   2   1   2   2   1   1   1   2   1   1   1   1   1   2   1   1   2   1   2   2   2   2   2   2   2   2   2   2   2   1   2   1   2   1   1   2   2   2   2   1   1   1   1   1   1   2   2   2   1   2   2   1   1   2   1   1   2   1   1   1   2   1   1   1   2   1   2   2   2   2   2   1   2   2   2   2   2   1   2   1   1   2   2   2   1   2   2   2   1   2   1   2   1   2   2   1   2   1   1   1   1   1   2   2   1   2   2   1   2   2   2   2   1   2   2   2   2   1   2   2   1   1   1   2   2   1   2   2   1   1   1   2   2   2   2   2   1   2   2   1   1   1   2   1   1   1   2   1   2   2   2   2   1   1   1   1   1   1   2   1   2   2   1   1   2   2   2   1   2   2   2   2   1   2   1   1   1   1   1   1   1   1   1   2   2   2   2   2   1   2   1   2
 MK-4-3                 2   2   1   1   2   2   2   2   2   1   1   1   1   1   1   2   1   1   1   1   1   2   1   1   2   2   2   2   2   2   2   2   2   2   2   2   2   2   2   1   2   1   1   2   2   2   1   1   1   1   1   1   1   2   2   1   1   2   2   1   1   2   1   1   2   1   2   1   2   2   1   2   2   1   2   2   2   2   2   1   2   2   1   1   2   1   2   2   1   2   2   2   1   2   2   2   1   2   1   2   1   2   1   1   2   1   1   1   1   1   2   2   1   2   2   1   2   1   2   2   1   2   2   2   2   1   2   2   1   1   2   2   2   1   2   2   1   1   1   2   2   2   2   2   1   2   2   1   1   1   1   1   1   2   2   1   2   2   2   2   1   1   1   1   1   1   2   1   2   2   1   2   2   2   2   1   2   2   2   2   1   2   1   2   1   1   1   1   1   1   1   2   2   2   2   2   1   2   1   2
 MK-4-4                 2   2   1   1   2   2   2   2   2   1   1   1   2   1   1   2   1   1   1   1   1   2   1   1   2   2   2   2   2   2   2   1   1   2   2   2   2   1   2   1   2   1   1   2   2   2   1   1   1   2   2   1   2   2   2   2   2   1   2   1   1   2   1   1   2   1   2   1   1   2   2   2   2   1   2   2   2   2   2   1   2   2   1   1   2   1   2   2   1   2   2   2   2   2   2   2   1   2   1   2   1   2   1   1   2   1   1   1   1   2   2   1   1   2   2   1   2   2   2   2   2   2   2   2   2   1   1   2   1   1   2   2   2   1   2   2   1   1   1   2   2   2   2   2   1   1   2   1   1   2   1   1   1   2   2   1   2   2   2   2   2   1   1   1   1   2   2   1   2   2   1   2   2   2   2   1   2   2   2   2   1   2   2   2   2   1   1   1   1   1   2   2   2   2   1   2   1   2   1   2
 MK-4-5                 2   2   1   1   2   1   2   2   2   1   1   1   1   1   1   2   1   1   1   1   1   2   1   1   2   2   2   2   2   2   2   1   1   2   1   2   2   1   2   1   2   2   1   2   2   2   1   1   1   2   2   1   1   2   2   2   2   1   2   1   1   2   1   1   2   1   2   2   1   2   2   2   2   1   2   2   2   2   2   2   2   1   1   2   2   2   1   2   1   2   2   2   2   2   1   2   1   2   2   2   1   2   1   1   2   1   2   1   1   1   2   1   1   2   2   1   2   2   2   1   2   2   2   2   2   1   1   2   1   1   2   2   2   1   2   2   1   1   1   2   2   2   2   2   1   2   2   1   1   2   1   1   1   2   2   1   2   2   1   2   2   1   1   1   1   2   2   2   1   2   1   2   2   1   2   1   2   2   2   2   1   1   2   2   2   1   1   1   1   1   2   2   2   2   1   2   1   2   1   2
 MK-4-6                 2   2   1   1   2   1   2   2   2   1   1   1   1   2   1   2   1   1   2   1   1   2   1   1   2   2   1   2   2   2   2   1   1   1   1   2   2   1   2   1   2   2   1   2   2   2   1   1   1   2   2   1   1   2   2   2   2   1   1   1   1   2   1   1   2   1   2   1   1   2   2   2   2   1   2   2   2   2   2   2   2   1   1   2   2   2   1   2   1   1   1   2   2   2   2   2   1   2   2   2   1   2   1   1   2   1   2   2   1   1   2   1   1   2   2   1   2   2   2   1   2   2   2   2   2   1   1   2   1   1   2   2   2   1   2   2   1   1   1   2   2   2   2   2   2   2   2   1   1   2   1   1   1   2   2   1   2   2   1   2   2   1   1   1   1   1   2   2   1   1   1   2   2   1   2   1   2   2   2   2   1   1   2   2   2   1   1   2   2   1   2   2   2   2   1   2   1   2   1   1
 MK-4-7                 2   2   1   1   1   1   2   2   2   1   1   1   1   2   1   2   1   1   2   1   1   2   1   1   2   2   1   2   2   2   2   1   1   1   1   2   2   1   2   1   2   2   1   2   1   2   2   1   1   1   2   1   1   1   2   2   1   1   1   1   1   2   1   1   2   1   2   2   1   2   2   2   2   2   2   2   1   2   2   2   2   1   1   2   2   2   1   2   2   1   1   2   2   2   2   2   1   2   2   2   1   2   1   1   2   1   2   2   1   1   2   2   1   2   2   1   2   2   2   1   2   2   2   2   2   1   2   2   1   2   2   2   2   1   2   2   1   1   1   2   2   2   2   2   2   1   2   1   1   2   1   1   1   2   2   1   2   2   1   2   2   1   1   1   1   1   2   2   1   1   1   2   2   1   2   2   2   2   2   2   1   1   1   2   2   1   1   1   2   1   2   2   1   2   1   2   1   2   1   1
 MK-4-8                 2   1   1   2   1   1   2   2   2   1   1   1   1   1   1   2   1   1   2   1   1   2   1   1   2   2   1   2   1   2   2   1   1   1   1   2   2   1   2   1   1   2   1   2   1   2   2   1   1   1   2   1   1   1   1   2   2   1   1   1   1   2   1   1   2   1   2   2   1   2   2   2   1   2   2   2   1   2   2   2   1   2   1   1   2   2   1   1   2   2   2   2   2   2   1   2   1   2   2   2   1   2   1   1   2   1   2   2   1   1   2   1   1   2   2   2   2   2   2   1   2   2   2   2   2   1   2   2   1   2   2   2   2   1   2   1   2   1   1   2   2   2   2   2   2   1   2   1   1   2   2   1   1   2   2   1   2   2   1   2   2   1   2   1   1   1   2   2   1   1   2   2   2   1   2   2   2   2   2   2   1   1   1   2   2   1   1   2   2   1   2   2   1   2   1   2   1   2   1   2
 MK-4-9                 1   1   1   2   1   1   2   2   2   1   1   1   1   1   1   2   1   1   2   1   1   2   1   1   1   2   1   2   1   2   2   1   1   1   1   2   2   1   2   1   1   2   1   2   1   2   2   1   1   1   1   1   1   1   1   2   2   1   1   1   1   2   1   1   2   1   2   2   1   2   2   2   1   2   2   2   1   2   2   2   1   2   1   1   2   2   1   1   2   2   2   2   2   2   1   2   2   2   2   1   1   2   1   1   2   2   2   2   1   1   2   1   1   2   2   2   1   2   2   1   1   2   2   2   2   1   2   2   1   1   2   2   2   1   2   1   2   1   1   2   2   2   2   2   2   1   2   1   1   2   2   1   1   2   2   1   2   2   1   1   2   1   2   1   1   1   2   2   1   2   2   2   2   1   2   2   2   2   2   2   1   1   1   2   2   1   1   2   2   1   2   2   1   2   1   2   1   1   1   2
 MK-4-10                1   2   1   2   1   1   2   2   2   1   1   1   1   1   1   2   1   1   2   1   1   2   1   1   1   2   1   2   2   2   2   1   1   1   1   2   1   1   2   1   2   2   1   2   1   2   2   2   1   1   1   1   1   1   1   2   2   1   1   1   1   2   1   1   2   1   2   2   2   2   2   2   1   2   2   2   1   2   2   2   1   1   1   1   2   2   1   1   2   2   2   2   1   1   1   2   2   2   2   1   1   2   1   1   2   2   2   2   1   1   2   1   1   2   2   2   1   2   2   1   1   2   2   1   2   1   2   2   1   1   2   2   2   1   2   1   2   1   1   2   1   2   2   2   1   1   2   1   1   2   2   2   1   2   2   1   2   2   1   1   2   1   2   1   1   1   2   2   2   2   2   2   2   1   2   2   2   2   2   2   1   1   1   2   2   1   1   2   2   1   2   2   1   2   1   2   1   1   1   2
 MK-4-11                1   2   1   1   1   1   1   2   1   1   1   1   1   2   1   2   1   1   1   1   1   2   1   1   2   2   1   2   2   2   2   1   1   1   1   2   2   1   1   1   2   2   1   2   1   2   2   2   1   2   1   1   2   1   1   2   2   1   1   2   1   2   1   1   1   1   2   2   2   2   2   2   1   2   2   2   1   2   2   1   2   1   1   1   2   2   1   2   2   2   2   2   1   1   1   2   2   2   2   1   1   2   1   1   2   2   1   2   1   1   2   1   1   2   2   2   2   2   2   1   1   2   2   1   1   1   2   2   1   1   2   2   2   1   2   1   2   1   1   1   1   1   2   2   1   1   2   1   2   2   1   2   1   2   2   1   2   2   1   1   2   1   2   1   1   1   2   2   2   2   2   2   2   2   2   2   2   2   2   2   1   1   1   2   2   1   1   1   2   1   2   2   1   1   1   2   1   1   1   2
 MK-4-12                1   2   1   1   1   2   1   1   1   2   1   1   1   2   1   2   2   1   1   1   1   2   1   1   2   2   1   2   2   2   2   2   1   1   1   1   2   1   1   1   2   2   2   2   1   1   2   2   1   2   1   1   2   1   1   2   2   1   1   2   1   2   1   1   1   1   2   2   2   2   2   2   1   1   2   2   1   2   2   1   2   1   2   1   2   2   1   2   1   2   2   1   1   1   1   2   2   2   2   1   1   2   1   1   2   2   2   2   1   1   2   1   1   2   2   1   2   2   2   1   1   2   2   1   1   1   2   2   1   1   2   2   2   1   2   1   2   2   1   1   1   1   2   2   1   1   2   1   2   2   2   2   1   2   2   2   2   2   1   1   2   1   2   1   1   1   2   2   2   2   2   2   1   2   2   2   2   2   2   2   1   1   1   2   2   1   1   1   1   2   2   2   1   1   1   2   1   1   1   2
 MK-4-13                1   2   1   1   1   2   1   1   1   1   1   1   1   2   1   2   2   1   1   1   1   2   1   1   2   2   1   2   2   2   2   2   2   1   1   1   2   1   1   1   2   2   2   2   1   1   2   2   1   2   1   1   2   1   1   2   2   1   1   2   1   2   1   1   1   1   2   2   2   2   1   2   1   1   2   2   1   2   2   1   2   1   1   1   2   2   1   2   2   2   2   1   1   2   1   2   2   2   2   1   1   2   1   1   2   2   2   2   1   1   2   2   1   2   2   1   2   2   2   1   1   2   2   1   1   1   2   2   2   1   2   2   2   1   1   1   2   2   1   1   1   1   2   2   1   1   2   1   2   2   1   2   1   2   2   2   2   1   1   1   2   1   2   1   1   1   2   2   2   2   1   1   1   1   2   2   2   2   2   2   1   1   1   2   2   1   1   1   1   1   2   2   1   1   1   2   1   1   1   2
 MK-4-14                1   1   1   1   1   2   1   1   1   1   2   1   2   2   1   2   2   1   2   1   1   2   1   1   1   2   1   2   2   2   2   2   2   1   1   1   2   1   1   1   2   2   2   2   1   1   2   1   1   2   1   2   2   2   1   2   2   1   2   2   1   2   1   2   1   1   2   2   2   2   2   2   1   2   2   1   1   1   2   1   1   1   1   1   2   2   1   2   2   1   2   1   1   2   1   2   2   2   2   1   1   2   1   1   2   2   2   2   1   1   2   2   2   2   2   1   2   2   2   1   1   2   2   1   1   1   1   2   2   1   2   2   2   1   1   1   2   2   1   1   1   1   2   2   1   1   2   1   2   2   1   2   1   2   2   2   2   1   1   1   2   1   2   1   1   1   2   2   2   2   2   1   1   1   2   2   2   1   2   2   1   1   1   2   2   1   1   1   1   1   1   2   1   1   1   2   1   1   1   2
 MK-4-15                2   1   1   1   1   2   1   2   1   1   2   1   2   2   1   2   2   1   1   1   2   2   1   1   1   2   1   2   1   2   2   2   2   2   1   1   2   1   1   1   2   2   2   2   1   1   1   1   1   2   1   2   2   1   2   2   2   1   2   2   1   2   1   1   1   1   2   2   2   2   2   2   1   2   2   1   1   2   2   1   1   1   1   1   2   1   1   2   2   1   2   1   2   2   1   2   2   2   2   1   1   2   1   1   2   2   2   2   1   1   2   2   2   2   2   1   2   2   2   1   1   2   2   1   1   1   1   2   2   1   2   2   2   1   1   1   2   2   1   1   1   1   1   2   1   1   1   1   2   2   1   1   1   2   2   2   2   1   1   1   2   1   2   1   1   1   2   2   2   2   2   1   1   2   2   2   2   1   2   2   1   1   1   2   2   1   1   1   1   2   1   2   1   1   1   2   1   1   2   2
 MK-4-16                2   1   1   1   1   2   1   2   1   1   2   1   2   2   1   2   2   1   1   2   2   2   1   1   1   2   2   2   1   2   2   2   2   2   1   1   2   2   1   1   2   2   2   2   1   1   1   1   1   2   1   2   2   1   2   2   2   1   2   2   1   2   1   1   1   1   2   2   2   2   2   2   2   2   2   1   1   2   2   1   1   1   1   1   1   1   1   2   2   1   2   2   1   2   1   2   2   1   2   1   1   1   2   1   2   2   2   2   1   1   2   2   2   2   2   2   2   2   2   1   1   2   2   2   1   1   1   2   2   2   2   2   2   1   1   1   2   2   1   2   1   1   1   2   1   1   1   1   2   2   1   1   1   1   2   2   2   1   1   2   2   1   2   1   1   1   2   2   2   2   2   1   1   2   2   2   2   1   2   2   2   1   2   2   2   1   1   1   1   2   1   2   1   1   1   2   1   1   2   2
 MK-5-1                 1   1   2   2   2   1   2   2   1   1   2   2   1   2   1   1   1   2   1   1   1   1   2   2   2   2   1   2   2   1   1   2   1   1   2   2   1   2   2   1   2   1   2   1   1   2   2   2   1   2   2   1   1   2   1   2   1   1   2   1   1   2   1   1   1   1   2   2   1   1   1   1   2   2   1   1   2   1   1   1   1   2   1   1   2   1   1   2   1   1   2   1   2   1   1   1   1   1   1   1   1   2   1   2   1   1   2   2   1   2   1   2   2   1   1   1   1   1   2   1   1   1   1   2   1   1   2   1   2   2   2   1   2   2   1   1   1   2   2   2   2   1   2   1   2   2   2   2   2   2   1   2   2   1   1   2   1   2   2   2   2   2   1   1   2   2   2   1   2   1   2   1   2   2   2   2   1   1   1   2   1   1   2   2   1   2   2   1   1   2   1   2   2   1   1   2   1   2   2   2
 MK-5-2                 1   1   2   2   2   1   2   2   1   1   2   2   1   2   1   1   1   2   1   1   1   1   2   2   2   2   1   2   2   1   1   2   1   1   2   1   1   2   2   1   1   1   2   1   1   1   2   2   1   2   2   1   1   2   1   2   1   1   1   1   1   2   1   1   1   1   2   2   1   2   1   2   2   2   1   2   2   1   2   1   1   2   1   1   2   1   1   1   2   2   2   1   2   1   1   1   1   1   2   1   1   2   1   2   1   1   2   2   1   2   1   2   2   1   1   1   1   1   2   2   1   1   1   2   1   2   2   2   2   2   2   1   2   2   1   1   1   2   2   2   2   1   2   1   2   2   2   2   2   2   1   2   2   1   1   2   1   2   2   2   2   2   2   2   2   2   2   1   2   1   2   1   2   2   2   2   1   1   1   2   1   1   2   2   1   2   2   1   1   2   1   2   2   1   1   2   1   2   2   2
 MK-5-3                 1   1   2   2   1   1   2   2   1   1   2   2   1   2   1   1   1   2   1   1   1   2   2   2   2   2   1   2   2   1   1   2   1   1   2   1   1   2   2   1   1   1   2   1   1   2   2   2   2   2   2   1   1   2   2   2   1   1   1   1   1   2   1   1   1   1   2   2   1   2   1   2   2   2   1   2   2   1   2   1   1   2   1   1   2   1   1   1   2   2   2   1   2   2   1   1   1   1   2   1   2   2   1   2   1   1   2   2   1   2   1   2   2   1   1   1   1   1   2   2   1   1   1   2   1   2   1   2   2   2   2   1   2   2   1   1   1   2   2   2   2   1   2   1   2   2   2   2   2   2   1   2   2   1   2   2   1   2   2   2   2   2   2   1   2   2   1   1   2   1   2   1   2   2   2   2   1   1   1   2   1   2   1   2   1   2   2   2   1   2   1   2   2   1   1   2   1   2   2   2
 MK-5-4                 2   1   2   2   1   1   2   2   1   1   2   1   1   2   1   1   1   2   2   1   1   2   2   2   2   1   1   2   2   1   1   2   1   1   2   1   1   2   2   1   1   1   2   2   1   2   2   2   2   2   2   2   1   2   2   2   1   1   1   1   1   2   1   1   1   1   2   2   1   2   1   2   2   2   1   2   1   1   2   1   1   2   1   1   2   1   1   1   2   1   2   2   2   2   1   1   2   1   2   1   2   2   1   2   1   1   2   2   1   2   1   2   2   1   1   2   1   1   1   2   1   1   1   2   1   2   1   2   2   2   2   1   2   2   1   1   1   2   2   2   2   1   2   1   2   2   2   1   2   2   1   2   2   1   2   2   1   2   2   2   1   2   2   2   2   2   1   1   2   1   2   2   2   2   2   2   2   1   1   2   1   2   1   2   1   2   2   2   1   1   1   2   2   1   2   2   1   2   2   2
 MK-5-5                 2   1   1   2   2   1   2   1   1   1   2   1   1   2   1   1   1   2   2   1   1   2   1   2   2   1   1   2   2   1   1   2   2   1   2   1   2   2   2   1   1   1   2   2   1   1   2   2   2   2   2   2   1   2   2   2   1   1   1   1   1   1   1   1   1   2   2   1   1   2   1   2   2   2   1   2   1   1   2   1   1   2   1   1   2   1   1   1   2   1   2   2   2   2   1   1   2   1   2   1   2   2   1   2   1   1   1   2   1   2   1   2   1   2   1   2   1   1   1   2   1   1   1   2   1   1   1   1   2   1   2   1   2   2   1   1   1   2   2   1   2   1   2   1   2   2   2   1   2   2   1   2   2   1   2   1   1   1   1   2   1   2   2   2   2   2   1   1   2   1   2   2   2   2   2   2   2   1   1   2   1   2   1   1   2   2   1   2   1   1   1   2   2   1   2   2   1   2   1   2
 MK-5-6                 2   1   1   2   2   1   2   1   1   1   2   1   1   2   1   1   1   2   2   1   1   2   1   2   2   1   1   2   2   1   1   2   2   1   2   1   2   2   1   1   1   1   2   1   2   1   2   2   1   2   2   2   1   2   2   2   1   2   1   1   1   1   1   2   1   2   2   1   1   2   1   2   1   2   1   2   1   1   2   1   1   2   1   1   2   1   1   1   2   1   2   1   1   2   1   1   2   1   2   1   2   2   1   2   1   1   1   2   1   2   1   2   1   2   2   2   2   1   1   2   1   1   1   2   1   1   1   1   2   1   2   1   2   2   1   1   1   2   2   2   2   1   2   1   2   2   2   2   2   1   2   1   2   1   2   1   1   1   1   2   1   1   2   1   1   2   2   1   2   1   1   2   2   2   2   2   2   1   1   1   1   2   1   1   2   2   1   2   1   1   1   2   1   2   2   2   1   1   1   2
 MK-5-7                 1   1   1   2   2   1   2   1   1   1   1   1   1   2   2   1   1   2   2   1   1   2   1   2   2   2   1   2   2   1   1   2   2   1   2   2   2   1   1   1   1   1   2   2   2   1   1   1   2   2   2   2   1   2   2   2   1   2   1   1   2   1   1   2   1   2   2   1   1   2   1   2   1   1   1   1   1   1   2   1   1   2   1   2   2   1   1   1   2   1   2   1   1   2   1   1   2   1   2   1   2   2   1   2   1   1   1   2   1   1   1   2   1   2   2   2   2   1   1   2   1   1   1   2   1   1   1   1   2   1   2   1   2   2   1   1   1   2   2   2   2   1   2   1   2   2   2   2   2   1   2   1   2   1   2   1   1   1   1   1   1   1   2   1   1   2   2   1   2   1   2   2   2   2   2   1   1   1   1   1   1   2   1   1   2   2   1   2   1   1   1   2   1   2   2   2   1   1   1   2
 MK-5-8                 1   2   1   2   2   1   2   1   1   1   1   1   1   2   2   1   1   2   2   1   1   2   1   2   2   2   1   2   2   1   1   1   2   1   2   2   2   1   1   1   1   1   2   2   2   2   1   1   2   2   2   2   1   2   2   2   1   2   1   1   2   1   1   2   1   1   2   1   1   2   1   2   1   2   1   1   1   1   2   1   1   2   1   2   2   1   1   1   2   1   2   1   1   2   1   1   2   1   2   1   1   2   1   2   2   1   1   2   1   2   1   2   1   2   2   2   2   1   1   2   1   1   1   2   1   1   1   1   2   1   1   1   2   1   1   1   1   2   2   2   2   2   2   1   2   2   2   2   2   1   2   1   2   1   2   1   1   2   1   1   1   1   2   1   2   2   2   1   2   1   2   2   2   2   2   1   1   1   1   1   1   2   1   1   2   2   1   2   1   1   1   2   1   2   2   2   1   2   1   2
 MK-5-9                 1   2   1   2   2   1   2   2   1   1   2   1   1   2   2   1   1   2   2   1   1   2   1   2   2   2   1   2   2   1   1   1   2   1   2   1   2   1   2   1   2   1   2   2   2   2   1   1   2   2   2   2   2   2   2   1   1   2   1   1   2   1   1   2   1   1   2   1   2   2   1   2   1   2   1   1   1   1   2   1   1   1   1   2   2   1   2   1   2   1   2   1   1   2   1   1   2   1   2   1   1   2   1   2   2   1   2   2   1   2   1   2   1   2   1   2   2   1   1   2   1   1   1   2   1   1   1   1   2   1   1   1   2   1   1   1   1   2   2   2   2   2   2   1   2   2   2   1   2   1   2   1   2   1   2   1   1   2   1   1   2   1   2   1   2   2   2   1   2   1   2   2   2   2   2   1   1   1   1   1   1   2   1   1   2   2   2   2   1   1   1   2   2   1   2   2   1   2   1   2
 MK-5-10                1   1   1   2   2   1   1   2   1   1   2   1   1   1   1   1   2   2   2   1   2   1   1   2   2   2   1   2   2   1   1   2   2   2   1   1   2   1   2   2   2   1   2   2   2   2   1   1   2   2   1   2   2   1   2   1   1   2   1   1   2   1   1   2   1   1   2   2   2   2   1   2   1   2   1   1   1   1   2   1   1   1   1   2   2   2   2   2   1   1   2   2   1   2   1   1   1   1   2   1   1   2   1   2   2   1   2   2   1   2   1   2   1   2   1   2   2   1   1   2   1   1   1   2   1   1   1   1   2   1   1   1   2   1   1   1   1   2   2   2   2   2   2   1   2   2   2   1   2   1   2   1   2   1   2   1   1   2   1   1   2   1   2   1   2   2   2   1   2   1   2   2   2   2   1   1   1   1   1   1   1   2   1   1   2   2   2   2   1   1   1   1   1   1   2   2   1   2   1   2
 MK-5-11                1   1   1   1   2   1   2   2   1   1   2   2   1   1   1   2   2   2   2   1   2   1   1   2   2   2   1   2   2   1   1   2   2   2   1   1   2   1   2   2   2   1   2   1   2   2   1   1   2   2   1   1   1   2   2   1   1   2   1   1   2   1   1   2   2   2   2   2   2   2   1   2   1   2   1   1   1   1   2   1   2   1   1   2   2   2   2   2   1   1   2   2   1   2   1   1   1   1   2   1   1   2   1   2   1   1   2   2   2   1   1   2   1   2   1   2   2   1   1   2   1   1   1   1   1   1   1   1   2   1   1   1   1   1   1   1   1   2   2   2   2   2   2   1   1   2   2   1   2   1   2   1   2   1   2   1   1   2   1   1   2   1   2   1   2   2   2   1   2   1   1   2   2   2   1   1   1   1   1   1   1   2   1   1   2   2   1   2   1   1   1   2   1   1   2   1   1   2   1   2
 MK-5-12                1   1   1   1   1   1   2   2   2   1   2   2   1   1   2   2   2   2   2   1   2   1   1   2   2   2   1   2   2   1   1   2   2   2   1   2   2   1   2   2   2   2   2   1   2   2   2   1   2   2   1   1   1   2   2   1   1   2   1   1   2   1   1   2   2   1   2   2   2   2   1   2   1   2   1   1   1   1   2   1   2   1   1   2   2   2   2   2   1   1   2   2   2   2   2   2   2   2   2   1   1   2   1   2   1   1   2   2   2   1   1   2   1   2   2   2   2   1   1   2   1   1   1   1   1   1   1   1   2   2   1   1   1   1   1   1   1   2   2   2   2   2   2   2   1   2   2   1   2   1   2   1   2   1   2   1   1   1   1   2   2   1   1   1   2   2   2   1   2   1   1   2   2   1   1   1   1   1   1   1   1   1   1   1   2   2   2   2   1   1   1   2   2   1   2   1   2   2   1   2
 MK-5-13                2   1   1   1   1   1   2   2   2   1   2   2   1   1   2   2   2   2   2   1   2   1   1   2   2   2   1   2   2   1   1   2   2   2   1   2   2   1   2   2   2   2   2   1   2   2   2   1   2   2   1   1   1   2   1   1   2   2   2   1   2   1   1   2   2   1   2   2   1   1   1   2   1   2   1   1   1   1   2   1   2   1   2   2   2   1   2   2   2   2   2   1   2   2   2   2   2   2   1   2   1   1   1   2   1   1   2   2   1   1   1   2   1   2   2   2   2   2   1   2   1   1   1   1   1   1   1   1   2   2   1   1   1   1   1   1   1   2   1   2   2   2   1   1   1   2   2   1   2   1   2   2   2   1   2   1   1   1   1   2   2   1   1   1   2   2   2   1   2   1   1   2   2   1   1   1   1   1   1   1   1   1   2   1   2   2   2   2   1   1   1   2   2   1   2   1   2   2   1   2
 MK-5-14                2   1   1   1   1   1   1   2   2   1   2   1   1   1   2   2   2   1   2   1   2   1   1   2   2   2   1   2   2   2   1   2   2   1   1   2   2   1   2   2   2   2   2   1   2   2   2   1   2   2   2   1   1   2   1   1   2   2   1   1   2   1   1   2   2   1   2   2   2   1   1   2   2   2   1   1   1   2   2   1   1   1   1   2   2   1   2   2   2   2   2   1   2   2   2   2   2   2   1   2   1   2   1   2   1   1   2   2   1   1   1   2   1   2   2   1   1   2   1   1   2   1   1   1   1   1   2   1   1   2   1   1   1   1   1   1   1   2   1   2   2   1   1   1   1   2   2   1   2   1   2   2   1   1   2   1   1   1   1   2   2   1   1   1   2   2   2   1   2   1   1   2   2   1   1   1   1   1   1   1   2   1   2   1   2   1   2   2   1   1   1   2   2   1   2   1   2   2   1   2
 MK-5-15                2   2   1   1   1   1   1   2   2   1   2   2   1   1   2   2   2   1   1   1   2   1   1   2   2   2   1   2   2   2   1   2   1   1   1   2   1   1   2   2   2   2   2   2   2   2   1   1   1   2   2   1   2   1   1   1   2   2   1   2   2   1   1   2   2   1   2   2   2   1   1   2   2   2   1   1   1   2   2   1   1   1   1   2   1   1   2   1   2   2   2   1   2   2   2   2   2   2   1   2   1   1   1   2   1   1   2   2   1   1   1   2   1   2   2   1   1   2   1   1   2   1   1   1   1   1   2   1   1   2   1   1   1   1   1   1   1   2   1   2   2   1   2   2   1   2   2   1   2   1   2   2   1   1   2   1   1   1   1   2   2   1   1   1   2   2   2   1   2   1   1   2   2   1   1   1   1   2   1   1   2   1   2   1   1   1   2   2   2   1   2   2   2   2   2   1   2   2   1   2
 MK-5-16                2   2   1   1   1   1   1   2   2   1   2   2   1   1   2   1   2   2   1   1   2   1   1   2   2   2   1   2   2   2   1   2   1   1   1   2   1   1   2   2   2   2   2   2   2   2   1   1   1   2   2   1   2   1   1   1   2   2   1   2   2   1   1   2   2   1   2   2   2   1   1   2   2   2   1   1   1   2   1   1   1   1   1   2   1   1   1   1   1   2   2   1   2   2   2   2   2   2   1   2   2   1   1   2   1   1   2   2   1   1   1   2   1   2   2   1   2   2   1   1   2   1   1   1   1   1   2   1   1   2   1   1   1   1   1   1   1   2   1   2   2   1   2   2   1   2   2   1   2   1   2   2   1   1   2   1   1   1   1   2   2   1   1   1   2   1   2   1   2   1   1   2   2   1   1   1   1   2   2   1   2   1   2   1   1   1   2   2   2   2   2   2   2   1   1   1   2   2   1   2
 MK-6-1                 1   2   2   2   1   1   1   2   1   1   2   1   1   1   1   2   2   2   2   2   2   2   2   1   2   1   1   1   2   1   2   1   1   2   2   2   1   2   2   1   1   2   2   2   2   2   2   1   1   1   2   1   2   1   2   2   1   2   2   2   2   2   1   2   2   1   1   1   2   1   2   1   1   1   1   2   2   2   2   2   1   1   1   1   2   1   1   1   2   1   2   2   1   1   1   1   1   2   2   2   2   1   1   1   1   1   2   2   2   2   1   1   2   2   1   1   1   1   1   2   2   1   1   2   2   2   1   2   1   1   1   2   1   1   1   1   2   2   1   1   2   2   2   1   1   2   2   2   2   1   1   2   2   1   1   1   1   1   1   1   2   1   1   1   1   2   2   2   2   1   1   1   2   1   2   2   2   1   2   1   1   1   2   2   1   1   1   1   1   1   2   2   2   2   2   2   1   1   1   2
 MK-6-2                 1   1   1   2   1   1   1   1   2   1   2   1   1   1   2   2   2   2   2   1   2   1   2   1   2   1   1   1   2   2   2   1   2   2   2   2   1   2   2   1   1   2   2   2   2   2   1   1   1   1   2   1   2   1   2   2   1   2   2   2   2   2   1   2   2   2   1   1   2   1   2   1   1   1   1   2   2   2   2   2   1   1   1   1   2   1   1   1   2   1   2   2   1   1   1   1   1   2   2   2   2   1   1   1   1   1   1   2   2   2   1   1   2   2   1   1   2   1   1   2   2   1   1   2   2   2   1   2   2   1   1   2   2   1   1   2   2   2   1   1   2   2   2   1   1   1   2   2   2   1   1   2   2   1   1   1   1   1   2   1   2   2   2   1   1   2   1   2   2   1   1   2   2   1   2   2   1   1   2   1   1   1   2   2   1   1   1   1   1   1   2   2   2   2   1   2   1   1   1   2
 MK-6-3                 1   1   1   2   1   1   2   1   2   1   1   1   1   1   2   2   2   2   2   1   2   1   2   1   2   1   1   1   2   2   2   1   2   2   2   2   1   2   2   1   2   2   2   2   2   2   2   1   1   1   2   1   2   1   2   2   1   2   2   2   2   2   1   2   2   2   1   1   2   1   2   1   2   1   1   2   2   2   2   2   1   1   1   1   2   1   2   1   2   1   2   2   1   1   1   1   1   2   2   2   2   1   1   1   1   2   1   1   1   2   2   1   2   2   1   1   2   1   1   2   2   1   1   1   2   2   1   2   2   1   1   1   2   1   1   2   2   2   2   1   2   2   2   2   1   1   2   2   2   1   1   2   2   1   1   1   1   1   2   1   2   2   2   1   1   2   1   1   2   2   1   2   2   2   1   2   1   1   2   1   1   1   1   2   2   1   1   1   1   2   2   2   2   2   1   2   1   1   1   2
 MK-6-4                 1   1   1   2   1   1   2   1   2   1   1   1   1   1   2   2   2   2   2   1   2   1   2   1   2   1   1   1   2   2   2   1   2   2   2   2   1   2   2   1   2   2   2   2   2   2   2   1   1   1   1   1   2   2   1   2   1   2   2   1   2   2   1   2   2   2   1   1   2   1   2   1   2   1   1   2   2   2   2   2   1   1   1   1   2   1   2   1   2   2   2   2   1   1   1   1   1   2   2   2   2   1   1   1   1   2   1   1   1   2   2   1   2   2   1   1   2   1   1   2   2   2   1   1   2   2   2   2   2   1   2   1   2   1   2   2   2   2   2   1   2   2   2   2   1   1   2   2   2   2   1   2   2   1   1   1   1   1   2   1   2   1   2   1   1   2   1   1   2   2   1   2   2   2   1   2   1   2   2   1   1   1   2   2   1   1   1   1   1   2   2   2   2   2   1   2   1   1   1   2
 MK-6-5                 1   1   1   2   1   1   2   2   2   1   1   2   1   1   1   2   2   2   2   1   2   1   2   1   1   2   1   1   2   2   2   1   1   2   2   2   1   2   2   1   2   2   2   2   2   2   2   1   1   1   1   2   2   2   1   2   1   2   2   2   2   2   1   2   2   2   1   1   2   1   2   1   2   1   1   1   2   2   2   1   1   1   1   1   1   1   2   1   2   2   2   2   1   1   1   1   1   2   2   2   2   1   1   1   1   2   1   1   1   2   2   1   2   2   1   1   1   1   1   2   2   2   1   1   2   2   2   2   2   2   2   1   2   1   2   2   2   2   2   1   2   2   2   2   1   1   2   2   2   2   1   2   2   1   1   2   1   1   2   2   2   1   2   1   1   2   1   1   2   2   1   2   2   2   1   2   1   2   2   1   1   1   2   2   1   1   1   1   1   2   2   2   2   2   1   2   1   1   1   2
 MK-6-6                 1   2   1   2   1   1   2   2   1   1   1   2   1   1   1   2   2   1   2   1   2   1   2   1   1   2   1   1   2   2   2   1   1   2   2   2   1   2   2   1   2   2   2   1   2   2   2   1   1   2   1   2   1   2   1   2   1   2   2   1   2   2   1   2   2   2   1   1   2   1   1   1   2   1   1   1   2   2   2   1   1   1   1   1   1   1   2   1   2   2   2   2   1   1   1   1   1   2   2   2   2   1   1   1   1   2   1   1   1   2   2   1   2   2   1   1   2   1   1   2   2   1   2   1   2   2   1   1   2   2   2   1   2   1   2   2   2   2   2   1   2   2   2   2   1   1   2   2   2   2   1   2   2   2   1   1   1   2   2   2   2   1   2   1   1   2   1   1   2   2   2   2   2   2   1   2   1   2   2   1   1   1   2   2   1   1   1   1   1   2   2   2   2   2   1   2   2   1   1   2
 MK-6-7                 1   2   1   2   1   1   2   2   1   1   1   2   1   1   1   2   2   1   2   1   2   1   2   1   1   2   1   1   2   2   2   1   2   2   2   2   1   2   2   2   2   2   2   1   2   2   2   1   1   2   1   2   1   2   1   2   1   2   2   1   2   2   1   2   2   1   2   1   1   2   1   2   1   1   1   1   2   2   2   1   1   1   1   1   1   1   2   1   1   2   2   2   1   2   1   1   1   2   2   2   2   1   1   1   1   2   1   1   1   2   2   1   2   2   1   1   2   1   1   2   2   1   2   1   2   1   1   1   2   2   2   1   2   1   2   2   2   2   2   1   2   2   2   1   1   1   2   2   2   2   1   2   2   2   1   1   1   2   2   2   2   1   2   1   1   2   2   1   2   2   1   2   2   2   1   2   1   2   2   1   1   2   2   2   1   1   1   2   1   2   2   2   1   2   1   2   2   1   1   2
 MK-6-8                 1   2   1   2   1   2   2   2   1   1   1   2   1   1   1   2   2   1   2   1   2   1   1   1   1   2   1   1   2   2   2   2   2   2   2   2   1   2   2   2   2   2   2   1   2   2   2   1   1   2   1   2   1   2   1   2   1   2   2   1   2   2   1   2   2   1   2   1   1   2   1   2   1   1   1   1   2   2   2   1   1   2   1   1   1   2   1   1   2   2   1   1   1   2   1   1   1   2   2   2   2   1   1   1   1   2   1   1   1   2   2   1   2   2   1   1   2   1   1   2   2   1   2   1   2   1   1   1   2   2   2   1   2   1   2   2   2   2   2   2   2   2   1   1   2   1   2   2   2   2   1   2   2   2   1   1   1   2   2   1   2   1   1   1   2   2   2   1   2   2   1   2   2   2   1   2   1   2   2   1   2   2   2   2   1   1   1   2   2   2   2   2   1   2   1   2   1   1   1   2
 MK-6-9                 1   2   1   2   1   1   2   2   1   2   1   2   1   1   1   2   2   1   1   1   2   1   1   1   1   2   1   1   2   2   2   2   2   2   2   1   1   2   2   2   2   2   2   1   2   2   2   1   1   2   1   2   1   1   1   2   1   2   2   1   2   2   1   2   2   1   2   1   1   2   1   2   1   1   1   1   2   2   2   1   1   1   1   1   1   2   1   1   2   2   1   1   1   2   1   1   1   2   2   2   2   1   1   1   1   2   2   1   1   2   2   1   2   2   1   1   2   1   1   2   2   1   2   1   2   1   1   1   2   2   2   1   2   1   2   2   2   2   2   2   2   2   1   1   2   1   1   2   2   2   1   2   2   2   1   1   1   2   2   1   2   1   1   1   2   2   2   1   2   2   1   2   2   2   1   2   1   2   2   1   1   2   1   2   1   1   2   2   2   2   2   2   2   1   1   2   1   1   1   2
 MK-6-10                1   2   1   2   1   1   2   2   1   2   1   2   1   1   1   2   2   1   1   1   2   1   1   1   1   2   1   1   2   1   2   1   2   2   2   1   2   2   2   2   2   2   1   1   2   2   2   1   1   2   1   2   1   1   1   2   1   2   2   1   2   2   1   2   2   1   2   1   1   2   1   2   1   1   1   1   2   2   2   1   1   2   1   1   1   2   1   1   2   2   1   1   1   2   1   1   2   2   2   2   2   1   1   1   1   2   1   1   1   2   2   1   2   2   1   1   2   2   1   2   2   1   2   1   2   1   1   1   2   2   2   1   2   1   2   2   2   1   2   2   2   2   1   1   1   1   1   2   2   2   1   2   2   2   1   1   1   2   2   1   2   2   1   1   2   2   2   1   2   2   1   2   2   2   1   2   1   2   2   1   1   2   1   2   2   1   2   2   2   2   2   2   2   1   1   2   1   1   1   2
 MK-6-11                1   2   1   2   2   1   2   2   1   1   1   2   1   1   2   2   2   1   1   1   2   1   1   1   2   2   1   2   2   1   2   1   2   2   2   1   1   2   2   2   2   2   1   1   2   1   2   1   1   2   2   2   1   1   1   2   1   2   2   1   2   2   2   2   2   1   1   1   1   2   2   2   1   1   1   1   2   2   2   1   1   2   1   1   1   2   1   1   2   2   1   1   1   2   2   1   2   2   2   2   2   1   1   1   1   2   1   1   1   1   2   1   2   2   1   1   2   2   2   2   2   1   2   1   2   1   1   1   2   2   2   1   2   1   2   2   2   1   2   2   2   2   1   1   1   1   1   2   2   2   1   2   2   2   1   1   1   2   2   1   2   2   1   1   2   1   2   1   2   2   1   2   2   2   1   2   1   2   2   1   1   2   1   2   1   1   2   2   2   2   2   2   2   1   1   2   1   1   1   2
 MK-6-12                1   2   1   2   2   1   2   2   1   1   1   2   1   1   2   2   2   1   1   1   2   1   1   2   2   1   1   2   2   1   2   1   2   2   2   1   1   2   2   2   2   2   1   1   2   1   2   1   1   2   2   2   1   1   1   2   2   2   2   1   2   2   2   2   2   1   1   1   1   2   2   2   1   1   1   1   2   2   2   1   1   2   1   1   1   2   1   1   2   2   1   1   1   2   2   1   2   2   2   1   2   1   1   1   1   2   1   1   1   1   2   1   2   2   2   1   2   2   2   2   2   1   2   1   2   1   1   1   2   2   2   1   2   1   2   2   2   1   2   2   2   2   1   2   1   1   1   2   1   1   1   2   2   2   1   1   1   2   1   1   2   2   2   1   2   1   2   2   2   2   1   2   2   2   1   2   2   1   2   1   1   2   1   1   1   2   2   2   2   2   2   2   2   2   1   1   1   1   1   2
 MK-6-13                1   2   2   2   2   1   2   2   1   2   1   2   1   1   2   2   2   1   1   1   2   1   1   2   2   1   1   2   2   1   2   1   2   2   2   2   2   1   2   2   2   2   1   2   2   1   2   1   1   2   1   2   1   1   1   2   2   2   2   1   2   2   2   2   2   2   1   1   1   2   2   2   1   1   1   1   2   2   2   1   1   2   1   1   1   2   1   2   2   2   1   1   2   2   2   1   2   2   1   1   2   1   1   1   1   2   2   2   1   1   2   1   2   2   2   1   2   2   2   2   1   1   2   1   2   1   1   1   2   2   2   1   2   1   1   2   2   1   2   2   2   2   1   2   1   1   2   2   1   1   1   2   2   2   1   1   1   1   1   1   2   2   2   1   2   1   2   2   2   2   1   2   2   2   1   2   2   1   2   2   2   2   1   1   1   2   2   2   2   1   2   2   1   2   1   1   1   1   1   1
 MK-6-14                1   2   2   2   2   1   2   1   1   2   1   2   1   1   2   2   2   1   1   1   2   1   1   2   2   1   1   2   2   1   2   1   2   2   1   1   2   1   2   2   2   2   1   2   2   1   2   1   1   2   1   2   1   1   1   2   2   2   2   1   2   2   2   2   2   2   2   1   1   2   2   2   1   1   1   1   2   2   2   1   1   2   1   1   2   1   1   2   2   2   1   1   1   1   2   1   2   2   1   1   2   1   1   1   1   2   2   2   1   1   2   1   2   2   2   1   2   2   2   1   1   1   2   1   2   2   1   1   2   2   1   1   2   1   1   2   2   1   2   2   2   2   1   2   1   1   2   2   1   1   1   2   2   2   1   1   1   1   1   1   2   2   2   1   1   1   2   2   2   1   1   2   2   2   1   2   2   2   2   2   2   2   1   1   1   1   2   2   2   1   2   2   1   2   1   1   1   1   1   1
 MK-6-15                1   2   2   2   2   1   1   1   1   2   1   2   1   1   2   2   1   1   1   1   2   1   1   2   2   1   1   2   2   1   2   1   2   2   1   1   2   1   2   2   2   2   1   2   2   1   2   1   1   2   1   2   2   1   1   2   2   2   2   1   2   2   2   2   1   2   2   1   2   2   2   2   1   1   1   1   2   1   2   1   1   2   1   1   2   1   1   2   2   2   1   1   1   1   2   1   2   2   1   1   2   1   1   1   1   2   2   2   1   1   2   1   2   2   1   1   2   2   2   1   1   1   2   2   1   2   1   1   2   2   1   1   2   1   1   2   1   1   2   2   2   2   1   2   1   1   2   2   1   1   1   2   2   2   1   2   1   1   2   1   2   2   2   1   1   1   2   2   2   1   1   2   1   1   1   2   2   2   1   1   2   1   1   1   1   2   2   1   2   1   2   2   1   2   2   1   1   1   1   1
 MK-6-16                1   2   2   2   2   2   1   1   1   2   1   2   1   1   2   2   1   1   1   2   2   1   1   2   2   1   1   2   2   1   2   1   2   2   1   1   2   2   1   1   2   2   1   2   2   1   2   1   1   2   1   2   2   1   1   2   2   2   2   1   2   2   2   2   1   2   2   2   2   2   2   2   1   1   1   1   2   1   2   1   1   2   1   1   2   1   1   2   2   2   1   1   1   1   2   1   2   2   1   1   2   1   1   1   1   2   2   2   1   1   2   1   2   2   1   1   2   2   2   1   1   1   2   2   1   2   1   1   2   2   1   1   2   1   1   2   1   1   2   2   2   2   1   2   1   1   2   2   1   1   1   2   1   2   1   2   1   1   2   1   2   2   2   1   1   1   2   2   2   1   1   2   1   1   1   2   2   2   2   1   1   1   1   1   1   2   2   1   2   1   2   2   1   2   2   1   1   1   1   1
 
!****************************************** Phenotypic Data **********************************************************
!-100.0 is resevred for missing phenotype
SimulatedTrait1        10.7317    9.4709   10.4311   11.5739   10.7989    9.2381    8.8762   11.0702    9.4128   10.2974   10.4900   11.7088   10.4804    9.9993   10.5512    8.7546   11.0677   10.7511    9.5237   10.7075   11.7862   10.4191    9.3835    9.3510   11.2090    9.4443    9.2490   10.5174    9.6964    9.8682    9.4337   10.5655   10.8841    9.8631    8.6253   11.5798    9.0519    9.0866    9.8265    8.6463    9.7879   10.6555   10.1417    8.8003    9.3689    9.2711    9.4085   10.0021    9.0143   10.5729   10.0187    9.6092    8.9357    9.0080   11.1342   10.1545    9.2037    9.4889    9.5408    9.5521   10.1590    9.4880   10.3067    8.9490   11.1274   10.8498    8.4788    9.9309   10.3218   10.7631    9.8809    9.2823   11.4335    8.5879   10.4456    9.7271    9.3446    9.2274    8.2791   10.0875    8.8135   10.5532   10.5248   10.0350   10.8958   11.4382   10.0826    9.4225   10.3663   11.3892    9.1555   10.1981    9.4400    7.3356    9.9998    8.2382    8.3569   11.4379   10.6754    9.9005   10.5023    9.9044    8.9688   10.5429   10.1972   10.0918   10.2249    9.6656   10.8019   10.0442    8.2000    9.1438   10.2543   10.8462    8.4156    9.1951    9.2276    9.8935    9.7296    9.9886   11.5494    9.4490    8.1790    9.8140   10.7726   11.2665    9.8299    9.3729   10.3152   10.2985   10.8107   10.2950   10.6682    8.8298   11.4083    8.8778    9.1665    9.1694   10.1003    9.7466   11.0108    9.0326    9.6026    9.3675   10.0404    8.9157    9.7606    7.6708    9.3824   12.7856   10.1176   10.6087   10.5113    9.6220   10.1346   10.4439   10.2270    9.1824   10.8558   10.5193    8.5677    9.8078   11.2547    8.6750    9.2451    9.8814    8.6847    9.7547   11.1543   10.7236    8.8450   10.1186    9.2727   11.4746    9.1000   10.3819   11.2223    9.7340    8.4969   11.6169    8.7948   10.4586   11.0053   10.3640    8.3583    9.6225    8.9087   10.0154    8.9220   10.0595    9.9283    9.5010   10.2320    8.9719   10.7552   10.4106    9.5060    9.7171   11.6584   10.8278
 
