# Supplementary material for: Inclusive Composite Interval Mapping of QTL by Environment Interactions in Biparental Populations
Source: PLoS One. 2015 Jul 10;10(7):e0132414. doi: 10.1371/journal.pone.0132414 (PMC4498613; doi:10.1371/journal.pone.0132414)
Supplement: S1 File — (ZIP) [file pone.0132414.s001.zip › BC1 population/e=1/run_00003.met]

!**********************Note: lines staring with "!" are remarks and will be ignored in the program********************
!*********************************General Information**********************************
!Assuming F1 = P1 x P2, populations available in QTL IciMapping are: 
!  1, P1BC1F1 = P1 x F1, the first backcrossing where P1 is used as the recurrent parent;
!  2, P2BC1F1 = P2 x F1, the first backcrossing where P2 is used as the recurrent parent;
!  3, F1DH, F1-derived doubled haploids; 
!  4, RIL or F1RIL, recombination inbred lines through the repeated selfing of F1;
!  5, P1BC1RIL, recombination inbred lines through the repeated selfing of P1BC1F1;
!  6, P2BC1RIL, recombination inbred lines through the repeated selfing of P2BC1F1;
!  7, F2, the selfing generation of F1;
!  8, F3, the selfing generation of F2;
!  9, P1BC2F1, the second backcrossing where P1 is used as the recurrent parent; 
! 10, P2BC2F1, the second backcrossing where P2 is used as the recurrent parent;
! 11, P1BC2RIL, recombination inred lines through the repeated selfing of P1BC2F1; 
! 12, P2BC2RIL, recombination inred lines through the repeated selfing of P2BC2F1; 
! 13, P1BC1F2, the selfing generation of P1BC1F1; 
! 14, P2BC1F2, the selfing generation of P2BC1F1; 
! 15, P1BC2F2, the selfing generation of P1BC2F1; 
! 16, P2BC2F2, the selfing generation of P2BC2F1; 
! 17, P1BC1DH, P1BC1F1-derived doubled haploids; 
! 18, P2BC1DH, P2BC1F1-derived doubled haploids; 
! 19, P1BC2DH, P1BC2F1-derived doubled haploids; 
! 20, P2BC2DH, P2BC2F1-derived doubled haploids; 
   1      !Mapping Population (see remarks above)
   2      !Mapping Function (1 for Kosambi; 2 for Haldane; 3 for Morgan)
   2      !Marker Space Type (1 for intervals; 2 for positions)
   1      !Marker Space Unit(1 for centiMorgans; 2 for Morgan)
   6      !Number of Chromosomes (or Linkage Groups)
 200      !Size of the mapping population
   1      !Number of environments
 
!***************************************** Chromosomes and Linkage Maps **********************************************
!Chromosome                 NumMarkers
-CH1                        16
-CH2                        16
-CH3                        16
-CH4                        16
-CH5                        16
-CH6                        16
!Linkage map (Marker name followed by position or the interval length)
 MK-1-1                1     0.000
 MK-1-2                1    10.000
 MK-1-3                1    20.000
 MK-1-4                1    30.000
 MK-1-5                1    40.000
 MK-1-6                1    50.000
 MK-1-7                1    60.000
 MK-1-8                1    70.000
 MK-1-9                1    80.000
 MK-1-10               1    90.000
 MK-1-11               1   100.000
 MK-1-12               1   110.000
 MK-1-13               1   120.000
 MK-1-14               1   130.000
 MK-1-15               1   140.000
 MK-1-16               1   150.000
 MK-2-1                2     0.000
 MK-2-2                2    10.000
 MK-2-3                2    20.000
 MK-2-4                2    30.000
 MK-2-5                2    40.000
 MK-2-6                2    50.000
 MK-2-7                2    60.000
 MK-2-8                2    70.000
 MK-2-9                2    80.000
 MK-2-10               2    90.000
 MK-2-11               2   100.000
 MK-2-12               2   110.000
 MK-2-13               2   120.000
 MK-2-14               2   130.000
 MK-2-15               2   140.000
 MK-2-16               2   150.000
 MK-3-1                3     0.000
 MK-3-2                3    10.000
 MK-3-3                3    20.000
 MK-3-4                3    30.000
 MK-3-5                3    40.000
 MK-3-6                3    50.000
 MK-3-7                3    60.000
 MK-3-8                3    70.000
 MK-3-9                3    80.000
 MK-3-10               3    90.000
 MK-3-11               3   100.000
 MK-3-12               3   110.000
 MK-3-13               3   120.000
 MK-3-14               3   130.000
 MK-3-15               3   140.000
 MK-3-16               3   150.000
 MK-4-1                4     0.000
 MK-4-2                4    10.000
 MK-4-3                4    20.000
 MK-4-4                4    30.000
 MK-4-5                4    40.000
 MK-4-6                4    50.000
 MK-4-7                4    60.000
 MK-4-8                4    70.000
 MK-4-9                4    80.000
 MK-4-10               4    90.000
 MK-4-11               4   100.000
 MK-4-12               4   110.000
 MK-4-13               4   120.000
 MK-4-14               4   130.000
 MK-4-15               4   140.000
 MK-4-16               4   150.000
 MK-5-1                5     0.000
 MK-5-2                5    10.000
 MK-5-3                5    20.000
 MK-5-4                5    30.000
 MK-5-5                5    40.000
 MK-5-6                5    50.000
 MK-5-7                5    60.000
 MK-5-8                5    70.000
 MK-5-9                5    80.000
 MK-5-10               5    90.000
 MK-5-11               5   100.000
 MK-5-12               5   110.000
 MK-5-13               5   120.000
 MK-5-14               5   130.000
 MK-5-15               5   140.000
 MK-5-16               5   150.000
 MK-6-1                6     0.000
 MK-6-2                6    10.000
 MK-6-3                6    20.000
 MK-6-4                6    30.000
 MK-6-5                6    40.000
 MK-6-6                6    50.000
 MK-6-7                6    60.000
 MK-6-8                6    70.000
 MK-6-9                6    80.000
 MK-6-10               6    90.000
 MK-6-11               6   100.000
 MK-6-12               6   110.000
 MK-6-13               6   120.000
 MK-6-14               6   130.000
 MK-6-15               6   140.000
 MK-6-16               6   150.000
!*********************************** Marker Types ********************************************************************
!Co-dominant marker: When heterozygote F1 is present, P1 is coded as 2, F1 is coded as 1, and P2 is coded as 0; Otherwise, P1 is coded as 2, and P2 is coded as 0. 
!Dominant marker: When heterozygote F1 is present, P1 and F1 are coded as 12, and P2 is coded as 0; Otherwise, P1 is coded as 2, and P2 is coded as 0.  
!Recessive markers: When heterozygote F1 is present, P1 is coded as 2, and F1 and P2 are coded as 10; Otherwise, P1 is coded as 2, and P2 is coded as 0. 
!Missing marker is coded as -1. 
 MK-1-1                 1   1   1   1   1   1   1   2   1   2   1   1   2   1   2   2   2   1   1   1   2   1   1   1   2   2   2   1   1   1   2   1   1   2   1   1   1   2   2   1   1   1   2   1   1   2   2   2   2   1   1   1   1   2   1   1   1   2   1   1   1   2   1   2   1   1   2   2   1   2   1   1   1   1   2   1   1   2   1   2   2   2   1   1   2   2   2   2   1   2   2   2   1   1   2   2   2   1   2   2   2   2   1   1   2   1   1   2   1   2   1   2   2   2   2   2   1   1   2   2   1   2   2   1   2   1   1   1   2   2   2   2   1   2   2   1   1   2   1   2   1   1   1   2   1   1   1   1   2   2   1   2   2   1   1   1   1   2   2   2   1   1   2   1   2   2   2   1   1   1   2   2   2   1   2   1   1   1   2   2   2   2   2   1   2   2   1   1   1   2   1   2   1   2   2   2   2   1   2   2
 MK-1-2                 1   1   1   1   1   1   1   2   1   2   1   1   2   1   2   2   2   1   1   1   2   2   1   1   2   2   2   1   1   1   1   1   1   2   1   1   1   2   2   1   1   1   1   1   1   2   2   2   2   1   1   1   1   2   2   1   1   2   1   1   1   2   1   2   1   2   2   2   1   2   1   1   1   1   2   2   1   2   1   2   2   2   2   1   2   2   2   1   1   2   2   2   1   1   2   2   2   1   2   2   2   2   1   2   2   1   1   2   1   2   1   2   2   2   2   2   1   1   2   1   1   2   1   1   2   1   1   1   2   2   2   2   1   2   2   1   1   2   2   2   1   2   1   2   1   1   1   1   2   2   1   2   2   1   1   1   1   2   2   1   1   1   2   1   2   2   1   1   1   1   2   2   2   1   2   1   1   1   2   2   2   2   2   1   1   2   1   1   1   2   1   2   1   2   2   1   2   1   2   1
 MK-1-3                 1   2   1   1   1   1   1   2   1   2   1   1   2   1   2   2   2   1   1   1   2   2   1   1   2   2   2   1   1   1   1   1   1   2   1   1   1   2   2   1   1   1   1   1   1   2   2   2   2   1   1   1   1   2   2   1   1   2   1   1   1   2   2   2   1   2   1   2   2   2   1   1   1   1   2   2   1   2   1   2   2   2   2   1   2   2   2   1   1   1   2   2   1   1   2   2   2   1   2   2   2   2   1   2   2   1   1   2   2   2   1   2   2   2   2   2   1   1   2   1   2   2   1   1   2   1   1   1   2   2   2   2   1   2   2   1   1   2   2   2   1   2   2   2   1   1   1   1   2   2   1   2   2   1   1   1   1   2   2   1   1   1   2   1   2   1   1   1   1   1   2   2   2   1   2   1   1   1   2   2   2   2   2   1   1   2   1   1   1   2   1   2   1   2   1   1   2   1   2   1
 MK-1-4                 1   2   2   1   1   1   1   2   1   2   1   1   2   1   2   2   2   1   1   1   2   2   1   1   2   2   2   1   1   1   1   1   1   2   1   1   1   2   2   1   1   1   1   1   1   2   2   2   1   2   1   1   1   2   2   1   1   2   1   1   1   1   2   2   1   2   1   2   2   2   1   1   2   1   2   2   1   2   1   2   2   2   2   1   2   2   2   1   1   1   2   2   1   1   1   2   2   1   2   2   1   2   1   2   2   1   2   2   2   2   1   2   2   2   2   2   1   2   1   1   2   2   1   1   2   1   1   2   2   2   2   2   1   2   2   1   1   2   1   2   1   2   2   2   1   2   1   1   2   2   1   2   2   1   1   1   1   2   2   1   1   1   2   1   2   1   1   1   1   1   1   2   2   2   2   1   1   1   2   2   1   2   2   1   1   2   2   2   1   2   2   2   1   2   1   1   2   1   2   1
 MK-1-5                 2   1   2   1   1   1   1   2   1   2   1   1   2   1   2   2   2   1   1   1   2   2   2   1   2   1   2   2   1   1   1   1   1   2   1   1   1   2   2   1   1   1   1   1   1   2   2   2   1   2   1   1   1   2   2   2   2   2   1   1   1   1   2   2   1   2   1   2   1   2   2   1   2   2   2   2   1   2   1   2   2   2   2   1   2   2   2   1   1   1   2   2   1   1   1   2   2   1   2   2   1   2   1   2   2   1   2   2   2   2   1   1   2   2   2   2   2   2   1   1   2   2   1   1   2   1   1   2   2   2   2   2   1   2   2   1   1   2   1   2   1   1   2   2   1   2   1   1   2   2   1   2   2   1   1   2   1   2   2   2   1   1   2   1   2   1   1   1   1   1   1   2   1   2   2   1   1   1   2   2   1   1   2   1   2   2   2   2   1   2   2   2   1   2   1   1   2   1   2   1
 MK-1-6                 2   1   2   1   1   1   1   2   1   2   1   1   2   1   1   2   2   1   2   1   1   2   2   1   2   1   1   2   1   1   1   2   1   2   1   1   1   2   2   1   1   1   1   1   1   2   2   2   1   2   1   1   1   2   2   2   2   1   1   1   2   1   2   2   1   2   2   1   1   2   2   1   2   2   2   2   1   2   1   2   2   2   2   1   2   1   1   1   1   1   2   2   1   1   1   2   2   1   2   2   2   2   1   2   2   1   2   2   2   2   1   1   2   2   2   2   2   1   1   1   1   2   1   1   2   1   1   1   2   2   1   2   1   2   2   1   1   2   1   2   1   1   1   2   1   2   1   1   1   2   1   2   2   1   1   2   1   2   2   2   1   1   2   1   2   1   1   1   1   1   1   1   1   2   2   1   1   1   2   2   1   1   2   1   2   2   2   2   1   2   2   2   1   2   1   1   2   1   2   1
 MK-1-7                 2   2   2   1   1   1   1   2   1   2   1   1   2   1   1   2   2   1   2   1   1   2   2   1   2   2   1   2   1   1   1   2   2   2   1   1   1   2   2   1   1   1   1   1   1   2   2   2   1   2   1   1   1   2   2   2   2   1   1   1   2   1   2   2   1   2   2   2   1   2   2   2   2   2   2   2   1   1   1   2   2   2   2   1   2   1   1   1   1   1   2   2   2   1   1   2   2   1   1   2   2   2   1   2   2   1   1   2   2   2   1   1   2   2   2   2   2   1   1   1   1   2   1   1   2   1   1   1   2   2   1   2   1   2   2   1   1   2   1   1   1   1   1   2   1   2   1   1   1   2   1   2   2   1   2   2   1   2   2   1   1   1   2   1   1   1   1   1   1   1   2   1   1   2   2   1   1   1   2   2   1   1   1   2   2   2   2   2   1   2   2   2   1   2   1   1   2   1   2   1
 MK-1-8                 2   2   2   2   2   2   1   2   1   2   1   1   2   1   1   2   2   1   1   1   2   2   2   1   2   2   1   2   1   1   1   2   2   2   1   1   1   2   2   1   1   1   1   1   1   2   2   2   1   2   1   1   1   2   1   2   2   2   1   1   2   1   2   1   1   2   2   2   1   2   2   2   2   2   2   2   1   2   1   1   2   2   2   1   2   1   1   1   1   1   1   2   2   1   1   2   2   1   2   2   2   2   1   2   2   2   1   2   2   2   1   1   2   2   2   2   2   1   1   1   2   2   1   1   2   2   2   1   2   2   1   2   1   2   2   1   1   2   1   1   1   1   1   2   1   2   1   1   1   2   1   2   2   1   2   2   1   2   2   1   1   1   2   1   1   1   1   1   1   1   2   1   1   2   2   2   2   1   2   2   1   1   1   2   2   2   1   2   1   2   2   2   1   1   1   1   2   1   2   1
 MK-1-9                 2   1   2   2   2   2   1   2   1   2   2   1   2   1   1   2   1   1   1   1   2   2   2   1   2   2   1   2   1   1   2   2   2   2   1   2   1   2   2   1   1   1   2   2   2   2   2   1   1   2   1   1   1   2   1   2   2   2   1   1   2   1   2   1   1   2   1   2   1   2   2   2   2   2   2   2   1   2   2   1   2   2   1   1   1   1   1   1   1   2   1   2   2   1   1   2   2   1   2   2   2   2   1   2   1   2   1   2   2   2   1   1   2   2   2   2   2   1   1   1   2   2   1   1   2   2   2   1   2   2   2   2   1   2   2   1   1   2   1   1   2   1   1   2   1   2   1   1   1   2   1   2   2   1   2   2   1   2   2   1   1   1   2   1   1   1   1   1   1   1   2   1   1   2   2   2   2   1   2   2   2   1   1   2   2   2   1   2   1   1   2   2   1   1   1   1   2   1   2   1
 MK-1-10                1   1   2   2   2   2   1   2   1   2   2   1   2   2   1   2   1   1   1   1   2   2   2   2   2   2   1   2   1   1   2   2   2   2   1   1   1   2   2   1   1   1   2   2   2   2   2   1   2   2   1   1   1   2   1   2   1   2   2   1   2   1   2   1   1   2   1   2   1   2   1   2   2   2   2   2   1   2   2   2   2   2   1   1   1   1   1   1   1   2   1   2   1   1   2   2   2   1   1   2   2   2   1   2   1   2   1   1   2   2   1   1   2   2   2   2   2   1   1   1   2   1   1   1   2   1   2   1   2   2   2   2   2   2   1   2   1   2   1   1   1   1   1   2   1   2   1   1   1   2   1   2   2   1   2   2   1   2   1   1   1   1   2   1   2   1   1   1   1   1   2   1   1   2   2   2   2   1   2   2   2   1   1   1   2   1   1   1   1   1   2   2   1   2   1   1   1   1   2   1
 MK-1-11                2   1   2   2   2   2   1   2   1   2   2   1   2   2   1   2   1   1   1   1   2   1   2   2   2   2   1   2   1   1   1   2   2   1   1   1   1   2   2   1   1   1   2   2   2   2   1   1   2   2   1   1   2   2   1   2   1   2   2   2   2   1   2   1   1   2   1   2   1   2   1   2   1   2   2   2   1   2   2   2   1   2   2   1   2   1   1   2   1   2   1   2   1   1   2   2   2   1   1   2   2   2   1   2   1   2   1   1   2   2   1   1   2   2   2   2   2   1   1   1   2   1   1   1   1   1   2   1   2   2   2   2   2   2   2   2   1   2   1   2   1   1   2   2   1   2   2   1   1   2   1   2   2   1   2   1   1   2   1   1   1   1   2   2   2   1   1   1   1   2   2   1   1   2   2   1   2   1   2   2   2   1   1   1   2   1   1   2   1   1   2   2   1   2   2   1   1   1   2   1
 MK-1-12                2   1   2   2   2   2   1   2   1   2   2   1   2   2   1   2   1   1   1   1   2   1   2   2   2   2   1   2   1   1   1   2   1   1   1   1   2   2   2   1   1   1   2   2   2   2   1   1   1   2   1   1   2   2   2   2   1   2   2   2   2   2   2   1   2   2   2   2   1   1   1   2   1   2   1   2   1   1   2   2   1   2   2   2   2   1   1   2   1   2   1   2   1   1   2   2   2   1   1   2   2   2   2   2   1   2   1   1   2   2   1   1   2   2   2   2   2   2   1   1   2   1   1   1   1   1   2   1   2   2   2   2   2   2   2   2   1   2   1   2   1   1   2   2   1   2   2   1   1   2   1   1   2   1   2   1   1   2   1   1   2   1   2   2   2   1   1   2   1   2   2   1   1   2   2   1   2   1   2   2   2   2   1   1   1   1   1   2   1   1   2   2   1   2   2   2   1   1   2   1
 MK-1-13                2   1   2   2   2   1   1   2   1   2   2   2   2   2   1   2   2   1   1   1   2   1   2   2   2   2   1   2   1   1   1   2   1   1   1   1   2   2   2   1   1   1   1   2   2   2   1   1   1   2   1   1   2   2   2   2   1   2   2   2   2   2   2   1   2   2   2   2   1   1   1   2   1   2   1   2   1   1   2   2   1   2   2   2   2   1   1   2   2   2   1   2   2   2   1   2   2   1   1   2   2   2   2   2   1   2   1   1   2   1   1   1   2   2   2   2   2   2   1   1   2   1   1   1   1   1   1   1   1   2   2   2   2   2   1   2   1   2   2   2   1   1   2   1   1   2   2   1   1   2   1   1   2   1   2   1   1   1   1   1   2   1   2   2   2   1   2   2   1   2   2   1   1   2   2   2   2   1   2   2   2   2   1   1   1   1   1   2   2   1   2   1   1   2   2   2   1   1   1   1
 MK-1-14                2   1   2   2   2   1   2   2   1   2   1   2   2   2   1   2   2   1   1   1   1   1   2   2   2   2   1   2   1   1   1   2   1   2   1   1   2   2   2   2   1   1   2   2   2   2   1   1   1   1   1   2   2   1   2   2   1   2   1   2   2   2   2   1   2   2   2   2   1   2   1   2   1   2   1   2   1   1   2   2   1   2   2   2   2   2   1   2   2   2   1   2   2   2   1   2   2   1   1   2   2   1   1   2   1   2   1   1   1   1   1   1   2   1   2   2   2   2   1   1   2   1   1   1   1   1   1   1   1   2   2   2   2   2   1   2   1   2   1   2   1   1   2   1   1   2   2   1   1   2   1   1   2   1   2   1   1   2   1   1   2   1   2   1   2   1   2   2   1   2   2   1   1   2   2   2   2   1   2   2   2   2   1   1   2   1   1   2   2   1   2   1   1   2   2   2   1   1   1   1
 MK-1-15                2   2   2   2   1   1   2   2   1   2   1   2   2   2   1   2   2   1   1   1   2   1   2   2   2   1   1   2   1   1   1   2   1   2   1   1   2   2   2   2   1   1   2   1   2   2   1   1   2   1   1   2   2   1   1   2   1   2   1   2   2   2   2   1   2   2   2   2   1   2   1   2   1   2   1   2   2   1   2   2   1   2   2   2   2   2   1   2   2   2   1   1   2   1   1   1   2   2   1   2   1   1   1   2   1   2   1   1   1   1   1   1   2   1   2   2   2   2   1   1   2   1   2   1   1   1   1   1   1   2   2   2   2   2   1   2   1   2   1   2   2   1   2   1   1   2   2   1   1   2   2   1   2   1   2   1   2   1   1   1   1   1   1   1   1   1   2   2   1   2   2   1   1   1   2   2   2   1   2   2   2   2   1   1   2   1   1   2   2   1   2   1   1   2   2   2   1   1   2   1
 MK-1-16                2   2   2   2   1   1   2   2   1   2   1   2   2   2   1   2   2   1   1   1   2   1   2   1   2   1   1   2   1   2   1   2   1   2   2   1   2   2   2   2   1   1   2   1   2   2   2   1   2   1   1   2   2   1   1   2   1   2   2   2   2   2   2   1   2   2   2   2   1   2   1   2   1   2   1   2   2   1   2   2   1   2   2   1   2   2   1   2   2   1   2   1   2   1   1   1   2   2   1   2   1   1   2   2   1   2   1   1   1   1   1   1   2   1   2   2   2   1   1   1   1   1   2   1   1   1   1   1   2   2   2   2   2   2   1   2   1   2   1   2   2   1   2   1   1   2   2   1   1   2   2   1   2   1   2   1   2   1   1   2   1   1   1   1   1   1   2   2   1   2   2   1   1   1   2   2   2   1   2   2   2   2   1   1   2   1   1   2   2   1   2   2   1   2   2   2   1   1   2   1
 MK-2-1                 1   2   1   1   1   2   1   2   1   2   2   1   1   1   2   1   1   1   2   2   1   2   2   1   1   2   2   2   1   2   1   1   2   1   2   1   2   1   1   1   2   2   1   1   2   2   1   2   1   2   2   1   1   2   2   2   2   1   2   2   1   2   1   2   1   1   1   1   1   2   1   1   2   2   1   1   2   2   2   1   1   1   2   2   2   1   1   1   2   1   2   1   1   2   1   2   2   1   1   1   1   1   1   1   2   1   2   2   1   1   1   2   1   2   2   1   1   2   1   1   1   1   2   1   2   1   1   1   2   1   1   1   2   1   1   1   1   2   1   2   1   2   2   1   1   1   1   1   1   1   1   1   2   1   1   1   1   2   2   1   1   2   2   2   1   2   2   2   1   1   2   1   1   2   1   1   1   1   2   2   1   1   2   2   1   1   2   1   2   1   2   1   1   2   2   2   1   2   2   1
 MK-2-2                 1   2   1   1   1   2   2   2   1   2   2   1   1   1   2   1   1   1   2   2   1   2   2   1   1   2   2   2   1   2   1   1   2   1   2   1   2   1   1   1   2   2   1   1   2   2   1   2   1   2   2   1   1   2   2   2   2   1   2   2   1   2   1   2   1   1   1   1   1   2   1   1   1   2   1   1   2   2   2   1   1   2   2   2   2   1   1   1   2   1   2   1   1   2   1   2   2   1   1   1   1   1   1   1   1   1   2   2   1   1   1   2   1   2   2   1   1   2   1   1   1   2   2   1   2   2   1   1   2   1   1   2   2   1   1   1   1   2   1   2   1   2   1   1   1   1   1   1   1   2   1   1   2   1   1   1   1   2   1   1   1   2   2   2   1   2   2   1   1   1   2   1   2   2   1   1   1   1   2   2   1   1   2   2   1   1   2   1   2   1   2   2   1   2   1   2   1   2   2   2
 MK-2-3                 1   2   1   1   1   1   2   1   1   2   2   1   1   1   1   1   1   1   2   2   1   2   2   1   1   2   1   2   1   2   1   1   2   1   2   1   2   1   1   1   2   2   2   1   2   2   1   2   1   2   2   1   1   2   2   2   2   1   2   2   1   2   1   2   1   1   2   1   1   2   1   2   1   2   2   1   1   2   2   1   1   1   2   2   2   1   1   1   2   1   2   1   1   2   1   2   2   1   2   1   1   1   1   1   1   1   2   2   1   1   2   2   2   2   2   1   2   1   1   1   1   2   2   1   2   2   1   2   2   1   1   2   2   1   1   2   1   2   1   2   1   2   1   1   1   1   1   1   1   2   1   1   1   1   1   1   2   2   1   1   1   2   2   2   1   2   2   1   1   1   2   2   2   2   1   2   1   1   2   2   1   1   2   2   1   1   2   1   2   1   2   2   1   2   1   2   1   2   2   2
 MK-2-4                 1   2   1   1   1   1   2   2   1   2   1   2   1   1   1   1   1   2   2   2   1   2   2   1   1   2   1   2   1   2   1   1   2   1   2   1   2   1   1   1   2   2   2   1   1   2   1   2   1   2   1   1   1   2   2   1   1   1   2   2   1   2   1   2   2   1   2   2   1   2   1   2   1   2   1   1   1   2   2   1   1   1   2   2   2   1   1   1   2   1   2   1   1   2   1   2   2   1   2   1   1   1   1   1   1   1   2   2   1   1   2   2   2   2   2   1   2   1   1   1   1   1   2   1   2   2   1   2   2   1   1   2   2   2   1   2   1   2   1   2   1   2   1   1   1   1   1   1   1   2   1   1   1   1   1   1   2   1   1   2   1   2   2   2   1   2   2   2   1   1   1   2   2   2   1   2   1   1   2   2   1   2   2   2   1   1   2   1   2   1   2   2   1   2   1   2   1   1   2   2
 MK-2-5                 1   2   1   2   1   1   2   2   1   2   1   2   1   1   1   1   1   2   2   2   1   2   2   1   1   1   1   1   1   2   1   1   1   1   2   1   2   1   1   1   1   2   2   1   2   2   1   2   1   1   1   1   1   2   2   1   1   1   1   1   1   2   1   2   1   1   2   2   1   2   1   2   1   2   1   1   1   2   2   1   1   2   2   2   2   1   1   1   2   1   2   1   1   2   1   2   2   1   2   1   1   1   1   1   2   1   2   2   1   1   2   2   2   2   2   1   2   1   1   1   1   1   2   1   2   2   1   2   2   1   1   2   2   2   1   2   2   2   1   2   1   2   1   1   1   2   1   1   2   2   1   1   1   1   1   2   2   1   1   2   2   2   2   2   2   2   2   2   1   1   2   2   2   2   1   2   1   1   2   2   1   2   2   1   1   1   2   1   2   2   2   2   1   2   1   2   1   1   1   2
 MK-2-6                 1   2   1   1   1   1   2   2   1   2   1   2   1   1   1   1   1   2   2   2   1   2   2   1   1   1   1   1   1   2   1   1   1   1   2   2   2   1   1   1   1   2   2   1   2   2   1   1   1   1   1   1   1   2   2   2   1   1   1   1   1   2   1   2   1   1   2   2   1   2   1   2   1   2   1   1   1   2   2   1   1   2   2   2   2   1   1   1   1   1   2   1   1   2   2   2   2   1   2   1   2   1   1   1   2   1   2   2   1   1   2   2   2   2   2   1   2   1   1   2   2   2   2   1   2   2   1   2   2   1   1   2   2   2   1   2   2   2   1   2   1   1   1   1   1   2   1   1   2   2   1   1   1   1   1   2   2   1   1   1   2   2   2   1   2   1   2   2   1   1   2   2   2   2   1   2   1   1   2   2   1   2   2   1   1   1   2   2   2   2   2   2   1   2   1   2   1   1   1   2
 MK-2-7                 2   2   1   1   1   2   2   2   1   2   1   2   1   1   1   1   1   2   2   2   1   2   2   1   1   1   1   1   1   2   1   1   1   1   2   2   2   1   1   1   2   2   1   1   1   2   1   1   1   2   1   1   1   2   2   2   1   1   1   1   1   2   1   2   1   1   2   2   1   2   1   2   1   2   1   1   1   2   2   1   1   2   2   2   1   1   1   1   1   1   2   1   1   2   2   1   2   1   2   1   2   1   2   1   2   1   2   2   1   1   2   2   2   2   2   2   1   1   1   2   2   2   2   1   2   2   1   2   2   1   1   2   1   2   1   2   2   2   1   2   1   2   2   1   1   2   1   2   2   2   1   1   1   1   1   2   2   1   1   1   2   2   2   1   2   1   2   2   1   1   2   2   2   2   1   2   1   1   1   2   1   1   2   1   1   2   2   2   2   2   2   2   1   2   1   2   2   1   1   2
 MK-2-8                 1   2   1   1   1   2   2   2   1   2   1   2   1   1   1   1   1   2   2   2   1   2   2   1   1   1   1   1   1   2   1   1   2   1   2   1   2   1   1   1   2   2   1   1   1   2   1   1   1   2   1   2   1   2   2   2   1   1   1   2   1   2   1   2   1   1   2   2   1   2   1   2   1   2   1   1   1   2   2   1   1   1   2   2   1   2   1   1   1   1   2   2   1   2   2   1   2   1   2   1   2   1   2   1   1   1   1   2   1   1   2   2   2   2   2   2   1   1   1   2   2   2   2   2   2   2   1   2   2   1   1   2   1   2   1   2   1   2   1   2   1   2   2   1   1   2   1   2   2   2   1   1   2   1   1   2   2   1   1   2   2   2   2   1   2   1   2   2   1   1   2   1   2   2   1   2   1   1   1   2   1   1   2   1   2   2   2   2   2   2   2   2   1   2   1   2   2   1   1   2
 MK-2-9                 1   2   1   1   1   2   2   2   1   2   1   2   1   1   1   1   2   2   2   2   1   2   2   1   1   1   1   2   1   2   1   1   2   1   2   1   2   1   1   1   2   2   1   1   1   1   2   1   1   2   1   2   1   2   2   2   1   2   1   1   1   2   1   2   2   1   2   2   1   1   1   2   1   2   1   1   2   2   2   1   1   1   1   2   1   2   1   1   1   1   2   2   2   2   2   1   2   1   2   2   2   1   2   1   1   1   1   2   1   1   1   2   1   2   2   2   1   1   1   2   2   2   2   2   2   2   1   2   2   1   1   2   1   2   1   2   1   2   1   2   1   2   1   2   1   2   2   2   2   2   2   2   2   1   2   2   2   1   1   2   2   2   2   1   2   1   2   2   1   1   2   1   2   2   1   1   1   1   1   2   2   1   2   1   2   2   2   2   1   2   2   2   1   2   1   2   2   1   1   2
 MK-2-10                1   1   1   1   1   2   2   2   1   2   2   2   1   1   1   1   2   2   2   2   1   2   2   1   1   2   1   2   1   2   1   1   1   1   2   2   2   1   1   1   2   2   1   1   1   1   2   1   1   2   1   2   1   1   2   2   1   2   1   1   1   2   1   2   2   1   2   2   1   1   1   2   1   2   1   1   1   2   1   1   1   1   1   2   1   2   1   1   1   1   2   2   2   1   2   1   2   1   2   2   2   1   2   1   1   2   1   2   1   1   1   1   1   2   2   2   1   1   2   2   2   2   2   2   2   2   2   2   2   1   2   2   1   2   1   2   1   1   1   2   1   2   2   2   1   2   2   2   2   2   2   2   2   1   2   2   2   1   1   2   2   1   2   1   2   1   2   2   1   1   2   2   2   2   1   1   1   1   1   2   2   1   2   1   2   2   2   2   1   2   2   2   1   2   1   2   2   1   1   2
 MK-2-11                1   1   1   1   1   2   2   2   1   2   2   2   1   1   1   1   2   2   2   2   1   2   2   1   1   1   1   2   1   2   1   2   1   1   2   1   2   1   1   1   2   2   1   1   1   1   2   1   1   2   1   2   1   1   2   2   2   2   1   1   1   2   1   2   2   1   2   2   1   1   1   2   1   2   1   1   1   2   1   2   1   2   1   2   1   2   2   1   1   1   2   2   2   1   2   1   2   1   2   2   2   1   2   1   1   2   2   2   1   1   1   1   1   2   2   1   2   1   2   2   2   2   2   2   2   2   2   2   1   1   1   2   1   2   1   2   1   1   2   2   2   2   2   2   1   2   2   2   2   2   2   2   2   1   1   2   2   1   1   2   1   1   2   2   2   1   2   2   1   1   2   2   2   2   1   1   1   1   1   2   2   1   2   1   2   2   2   2   1   1   2   2   1   2   1   2   2   1   1   2
 MK-2-12                1   1   1   1   1   2   2   2   1   1   2   2   1   1   1   1   2   2   1   2   1   2   2   1   1   1   1   2   1   2   1   1   1   1   1   1   2   1   1   1   2   2   1   1   1   2   2   1   1   2   1   2   1   1   2   2   2   2   1   1   1   2   1   2   1   2   2   2   1   1   1   2   1   2   1   1   2   2   1   2   1   2   1   1   2   2   1   1   1   1   1   2   2   1   2   1   2   1   2   2   2   1   2   1   1   2   2   1   1   1   2   1   1   2   2   2   2   1   2   2   2   2   2   2   2   2   2   2   1   1   1   2   1   2   1   2   1   1   2   2   1   2   2   2   1   2   2   2   2   2   2   2   2   2   1   2   2   1   1   2   2   1   2   2   2   1   2   2   1   1   2   2   2   2   2   2   1   1   1   2   2   1   2   1   2   2   2   2   1   1   2   2   1   2   1   2   2   1   1   2
 MK-2-13                1   1   1   1   1   2   2   2   1   1   2   2   1   1   1   2   2   2   1   2   1   1   2   1   1   1   1   2   1   1   1   1   1   1   1   1   2   1   1   1   2   2   1   1   1   1   2   1   1   2   1   2   1   1   2   2   2   2   1   1   1   2   2   2   1   2   1   2   1   1   1   2   1   2   1   1   2   2   1   2   1   2   1   1   1   2   1   1   2   1   1   2   2   1   2   1   2   1   2   2   2   2   1   1   1   2   2   1   1   1   2   1   2   2   2   2   2   1   2   2   2   2   2   2   2   2   2   2   1   1   1   2   1   2   1   2   1   1   2   2   1   2   2   2   1   2   2   2   2   2   2   2   2   2   1   2   2   1   1   2   2   1   2   2   2   1   1   2   1   1   2   2   2   2   2   2   1   1   1   2   2   1   2   1   2   2   2   2   1   1   2   2   1   2   1   2   2   1   1   2
 MK-2-14                1   1   1   1   1   2   2   2   1   2   2   2   1   1   1   2   2   2   1   2   1   1   2   1   1   1   1   2   1   1   1   1   1   1   1   1   2   1   1   1   2   2   1   1   1   1   2   1   1   2   2   2   1   2   2   2   2   2   1   1   1   2   2   2   1   2   1   2   1   1   1   2   1   1   1   1   2   2   1   2   1   2   1   1   1   2   1   1   1   1   1   2   2   1   2   1   2   1   2   2   2   2   1   1   1   2   1   1   1   1   2   1   2   2   2   2   1   1   2   2   1   2   2   2   2   2   2   2   2   1   1   2   1   2   1   2   1   1   2   2   1   1   2   1   1   1   2   2   2   2   2   2   2   2   1   2   2   2   1   2   2   2   2   2   1   1   1   2   1   1   2   2   2   2   1   2   1   1   1   2   2   1   2   1   2   2   2   2   1   1   2   2   1   2   1   2   1   1   2   2
 MK-2-15                1   1   1   1   1   2   2   2   1   2   1   2   1   1   1   2   2   2   2   2   1   1   2   1   1   2   1   2   1   1   1   1   1   1   1   1   2   1   1   1   1   2   1   1   1   1   2   1   1   2   2   2   1   2   1   2   2   2   1   1   1   1   2   2   1   1   1   2   1   1   1   1   1   1   1   1   2   2   1   2   1   2   1   1   1   2   2   1   1   1   1   2   2   1   2   1   2   1   1   2   2   2   1   1   1   2   1   1   1   1   2   1   2   2   2   2   1   2   2   2   1   2   2   2   2   2   2   2   2   1   1   2   1   2   1   2   1   1   2   2   1   1   2   1   1   1   2   2   2   2   2   2   2   2   1   2   2   2   1   2   2   1   2   2   1   2   1   2   1   1   2   2   2   2   1   2   2   2   1   2   2   1   2   1   2   1   2   2   1   1   2   1   1   2   2   2   1   1   2   2
 MK-2-16                1   1   1   1   1   2   2   2   1   2   1   2   1   1   1   2   2   2   2   2   1   2   2   1   1   2   1   2   1   1   1   1   1   1   1   1   2   1   1   1   2   1   1   1   1   2   2   1   1   2   2   2   1   2   1   2   2   2   1   1   1   1   2   2   1   1   2   2   1   1   1   1   1   1   1   1   2   2   1   2   1   2   1   1   1   2   1   1   1   1   1   1   2   1   2   1   2   1   1   2   2   2   1   2   1   2   1   1   1   1   2   1   2   2   2   1   1   2   2   2   2   2   2   2   2   2   2   2   2   1   1   2   1   1   1   2   2   1   2   2   1   1   2   1   1   2   2   1   2   2   2   2   2   2   2   2   2   2   1   2   2   1   2   2   1   2   1   2   2   1   2   1   2   2   1   2   2   2   1   2   2   1   2   1   2   1   2   2   2   1   2   1   1   2   2   2   1   1   2   2
 MK-3-1                 2   1   1   2   1   1   2   2   1   1   1   1   2   1   1   1   1   1   2   1   1   2   2   1   2   2   2   1   2   2   2   1   2   1   2   2   2   2   2   2   2   2   2   1   2   2   2   1   2   2   2   1   1   2   1   1   1   2   1   1   2   1   1   1   2   2   1   2   1   1   1   1   2   1   2   2   2   2   2   2   2   1   1   1   2   2   1   1   2   2   1   2   1   2   2   1   2   2   2   2   1   2   1   2   2   2   2   1   1   1   2   2   1   2   1   1   1   1   2   1   2   2   1   1   2   1   2   1   1   1   1   2   1   1   2   2   1   1   1   2   1   2   1   1   2   2   2   1   1   2   2   1   2   1   2   1   1   2   2   2   2   2   1   2   1   2   1   1   2   2   1   1   1   1   1   2   2   1   2   1   1   1   2   1   1   2   2   2   1   1   1   2   2   2   1   2   2   1   2   2
 MK-3-2                 2   1   1   2   1   1   1   2   1   1   1   1   2   1   1   1   1   1   2   1   1   2   2   1   2   2   2   1   2   2   2   2   2   1   1   2   2   2   2   2   2   2   1   1   2   2   2   1   2   2   2   1   1   1   1   1   1   2   1   1   2   1   1   1   2   2   1   2   2   1   1   1   2   2   2   2   2   1   2   2   2   1   1   2   2   2   1   1   2   2   1   2   1   2   2   1   2   2   2   2   1   2   2   2   1   1   2   1   1   1   2   2   1   2   1   1   1   1   2   1   2   2   1   1   2   1   2   1   1   2   1   2   1   1   2   2   1   1   1   2   1   2   2   1   2   2   2   1   1   2   2   1   2   1   2   1   1   2   2   2   1   2   1   2   1   2   1   1   2   2   1   1   1   1   1   2   2   1   2   1   1   1   2   2   1   2   2   2   1   1   2   2   2   2   1   2   2   1   2   2
 MK-3-3                 2   1   2   2   1   1   1   2   1   1   1   1   2   2   1   1   1   1   2   1   1   2   2   1   2   2   2   1   2   2   2   2   2   1   1   2   2   2   2   1   2   2   1   1   2   2   2   1   2   2   2   1   1   1   1   1   1   2   1   1   2   1   1   1   2   2   1   2   2   1   1   1   2   2   2   2   2   1   2   2   2   1   1   2   2   2   1   1   2   2   1   2   1   2   2   1   2   2   2   2   1   2   2   2   1   1   2   1   1   1   2   2   1   2   1   1   1   1   2   1   2   2   1   1   2   1   2   1   1   2   2   2   1   1   2   1   2   1   1   2   1   2   2   1   2   2   2   1   1   2   2   1   2   1   2   1   1   2   2   2   1   2   1   2   1   2   1   1   2   1   1   1   1   1   2   2   2   1   2   1   1   1   2   2   1   2   2   2   1   2   1   2   2   2   1   2   2   1   2   2
 MK-3-4                 1   1   2   2   1   1   1   2   1   1   1   2   2   1   1   1   1   1   2   1   1   2   2   1   2   2   2   1   2   2   2   2   2   2   1   2   2   2   2   1   2   2   1   1   2   1   2   2   2   2   2   1   1   1   1   1   1   2   1   1   2   1   1   1   2   2   1   1   2   2   1   1   2   2   2   1   1   1   2   2   2   1   1   2   2   2   1   1   2   2   1   2   2   2   2   1   2   1   2   2   1   2   2   2   2   2   1   1   1   1   1   2   1   2   2   1   1   1   2   1   2   2   1   1   2   2   2   1   1   2   2   2   1   1   2   1   2   1   1   2   1   2   2   1   2   2   2   1   1   2   2   1   2   1   2   1   1   2   2   2   1   2   1   2   1   2   1   1   2   1   2   1   1   1   2   2   2   1   2   1   1   1   1   2   1   2   1   2   1   2   1   2   2   2   1   2   2   1   2   2
 MK-3-5                 2   1   2   2   1   1   1   2   1   1   1   2   2   1   1   1   1   1   1   2   1   2   2   1   2   2   2   1   2   2   2   2   2   2   1   2   2   2   2   1   2   2   1   1   2   1   2   2   2   2   1   1   1   1   1   1   1   2   1   1   2   1   1   1   2   1   1   1   2   2   1   1   2   2   2   1   1   1   1   2   2   1   1   2   2   2   2   1   2   1   1   2   2   2   1   1   2   1   1   2   1   2   2   2   2   2   1   2   1   1   2   2   1   2   2   1   1   1   2   1   2   2   1   2   2   2   2   1   1   2   1   2   1   1   2   1   2   1   2   2   1   2   2   1   2   1   2   1   1   2   2   1   2   1   2   1   1   2   2   2   1   2   1   2   1   2   1   1   2   1   2   1   1   1   2   2   2   1   2   2   1   2   1   2   1   2   1   2   1   2   1   2   2   2   1   2   2   1   1   2
 MK-3-6                 2   1   2   1   1   1   1   1   2   1   1   2   1   1   1   1   1   1   1   2   2   2   2   1   2   2   2   1   2   2   2   2   2   1   1   2   2   2   2   1   1   2   2   1   2   1   1   2   2   2   1   1   1   1   1   1   1   2   1   1   2   1   1   1   2   1   1   1   2   2   1   1   2   2   2   2   2   1   1   2   2   1   1   2   2   2   2   1   2   1   2   2   2   2   1   1   2   1   1   2   1   2   1   2   2   2   1   2   1   1   2   2   1   2   2   1   2   1   2   1   2   2   1   2   2   2   2   1   1   1   1   2   1   2   2   1   2   1   2   2   1   2   2   1   2   1   2   1   1   2   1   1   2   1   2   1   1   2   2   2   2   2   1   2   1   2   1   1   2   1   2   1   1   1   2   2   2   1   2   2   1   2   1   2   1   2   1   2   1   2   1   1   2   2   1   2   2   1   1   2
 MK-3-7                 2   1   2   1   1   1   1   2   2   1   2   2   1   1   1   1   1   1   1   1   2   2   2   1   2   2   2   1   1   2   2   2   2   1   1   2   1   2   2   1   1   2   2   1   1   1   1   2   2   2   1   1   1   1   1   1   1   2   1   1   2   1   1   1   2   1   1   1   2   2   1   1   2   2   2   2   1   1   1   2   2   1   1   2   2   2   2   1   2   1   2   2   2   2   1   1   2   1   1   2   1   2   2   1   2   2   1   2   1   1   1   2   1   2   2   1   2   1   2   1   2   2   1   2   2   1   2   2   1   1   1   2   1   2   1   1   2   1   2   2   1   2   2   1   2   1   2   1   1   2   1   1   2   1   2   1   2   1   1   1   2   2   1   2   1   2   2   1   2   1   2   1   1   1   2   2   2   1   1   2   1   2   1   2   1   2   1   2   1   2   1   2   2   2   1   2   1   1   2   2
 MK-3-8                 2   1   2   1   1   1   1   2   1   1   2   2   1   1   1   1   2   2   1   1   2   2   2   2   2   2   2   1   1   2   2   2   2   1   1   2   1   2   2   1   1   2   2   1   1   1   1   1   2   2   1   2   2   1   1   1   1   1   1   1   2   1   1   1   1   1   1   2   2   2   1   1   1   2   2   2   2   1   1   2   2   1   1   2   2   2   2   1   2   2   2   2   2   2   1   1   2   1   1   1   1   2   2   1   2   2   1   2   1   1   1   2   1   2   2   1   2   1   1   1   2   2   1   2   2   1   2   1   1   1   1   1   1   2   1   1   2   1   2   2   1   2   2   1   2   1   2   2   1   1   1   1   1   1   2   1   2   1   1   1   2   2   1   2   1   2   2   1   2   1   2   1   1   1   2   2   2   1   1   2   1   2   1   2   2   2   2   2   1   1   1   2   2   2   1   2   1   1   2   2
 MK-3-9                 2   1   2   2   2   1   1   2   1   1   2   1   1   1   1   1   2   2   1   1   2   2   1   1   2   2   2   1   2   2   2   2   2   1   2   2   1   1   2   1   1   2   1   1   1   1   1   1   2   1   1   2   2   1   1   1   1   1   1   1   2   1   1   1   1   1   2   1   2   2   1   1   1   2   2   2   2   2   1   2   2   1   1   2   2   1   1   1   2   2   2   2   2   2   1   1   2   1   1   1   1   2   2   1   2   2   1   2   1   2   1   2   1   2   2   1   2   1   1   1   2   2   1   2   2   1   2   2   1   1   2   1   1   2   1   1   1   1   2   2   1   2   2   1   2   1   2   2   1   1   1   2   1   1   2   2   2   1   1   1   2   2   1   2   1   1   2   1   2   1   2   1   1   1   2   2   2   1   1   1   2   2   1   2   2   2   1   2   1   1   1   2   2   2   1   2   1   1   2   2
 MK-3-10                2   1   2   2   2   1   1   2   1   1   1   1   1   2   1   1   2   2   1   1   1   2   1   1   2   2   2   1   2   2   2   2   2   1   2   2   1   1   2   1   1   2   2   1   1   1   1   1   2   1   1   2   2   1   1   1   1   1   2   1   2   1   1   1   1   1   2   1   2   2   1   1   1   2   2   1   2   2   1   2   1   1   1   2   2   1   1   1   2   2   2   2   2   2   1   1   2   1   1   1   1   2   2   1   2   2   1   2   1   1   1   2   1   2   2   1   2   1   1   1   2   2   1   2   2   1   2   2   1   1   2   1   1   2   1   1   1   1   2   2   1   2   2   1   2   1   2   2   1   1   1   2   1   1   2   2   2   1   1   1   2   2   1   2   1   1   2   1   2   1   2   1   1   1   2   2   1   1   1   1   2   2   1   2   2   2   1   2   1   1   1   2   2   2   1   2   1   1   2   1
 MK-3-11                2   1   2   2   2   1   2   2   2   1   1   1   1   2   1   1   2   2   1   1   1   2   1   1   2   2   2   1   2   1   2   2   2   1   2   1   1   1   2   1   1   1   2   2   1   1   1   1   2   1   1   2   2   1   1   1   2   1   2   1   2   1   1   1   1   1   2   1   1   2   1   1   1   2   2   1   2   2   1   2   1   1   1   2   2   1   1   1   2   2   2   2   2   2   1   1   2   1   1   1   1   2   2   1   2   2   1   2   1   1   1   2   1   2   2   1   2   1   1   1   2   2   1   2   2   1   2   2   2   1   2   1   1   2   1   1   1   2   2   2   1   2   2   1   2   1   2   2   1   1   2   2   2   1   2   2   2   1   2   1   2   2   1   2   1   1   2   1   2   1   2   1   1   1   2   2   1   1   1   1   2   2   1   2   2   2   1   1   1   1   1   2   1   2   1   2   1   1   2   1
 MK-3-12                2   1   2   2   2   1   2   2   2   2   1   1   1   2   1   1   2   2   1   1   1   2   1   1   2   2   2   1   2   1   1   2   2   1   2   1   1   1   2   1   1   1   2   2   2   1   1   1   2   1   1   2   2   1   1   1   2   1   2   1   2   1   1   1   1   1   2   1   1   1   1   1   1   2   2   1   2   2   1   1   1   1   1   1   2   1   1   1   2   2   1   2   2   2   1   1   2   1   1   1   1   2   2   1   2   2   1   2   1   2   1   2   1   2   2   1   2   1   1   1   2   2   1   2   2   1   1   2   2   1   2   1   1   2   1   1   1   2   2   2   1   2   2   1   2   1   2   2   1   1   2   2   2   1   2   2   2   1   1   1   2   2   1   2   1   1   2   1   2   1   2   2   1   1   2   2   1   1   1   1   2   2   2   2   2   2   1   1   1   1   1   2   1   2   1   1   1   1   2   1
 MK-3-13                2   1   2   2   2   1   2   2   2   2   1   1   1   2   1   1   2   2   1   2   1   2   1   1   2   2   2   1   2   1   1   2   2   1   1   1   1   1   1   1   2   1   2   2   1   2   1   1   2   1   1   2   2   2   1   1   2   1   2   1   2   1   1   1   1   1   2   1   1   1   1   1   1   2   2   1   2   2   1   1   1   1   1   1   2   1   1   1   2   2   1   2   2   2   1   1   2   1   1   2   1   2   2   1   2   2   1   2   1   2   1   2   2   2   2   1   2   1   2   1   2   2   1   2   2   2   1   2   2   1   2   1   1   2   2   1   1   2   2   2   1   2   1   1   2   1   2   2   1   1   2   2   2   2   2   2   2   1   1   1   2   2   1   2   1   1   1   1   2   1   2   2   1   1   2   2   1   1   1   2   2   2   2   2   1   2   1   1   1   1   1   2   2   2   2   1   2   1   1   1
 MK-3-14                1   1   2   2   2   1   2   2   2   2   1   1   1   2   1   1   1   2   1   2   1   2   1   1   2   2   2   1   2   1   2   2   2   1   1   1   1   1   1   1   2   2   2   2   1   2   1   1   2   1   1   2   2   2   1   1   2   1   2   1   2   1   2   1   1   1   2   1   1   1   1   1   1   2   1   1   2   2   2   1   1   1   1   1   2   1   1   2   2   2   1   2   2   2   1   1   2   1   1   2   1   1   2   2   2   2   1   1   1   2   1   2   2   2   2   1   2   1   2   1   2   2   1   2   2   2   1   2   2   1   2   2   1   2   2   1   1   2   2   2   1   2   1   2   2   1   2   2   1   1   2   2   1   2   2   2   2   1   1   1   1   2   2   2   1   1   1   1   2   2   2   1   1   1   1   2   1   1   1   2   2   2   2   2   1   2   1   1   1   1   1   2   2   2   2   1   2   1   1   1
 MK-3-15                1   1   2   2   2   1   2   2   2   2   1   2   1   2   1   1   2   2   1   2   1   1   1   1   2   2   1   2   2   1   2   2   1   1   1   1   1   1   2   1   2   2   1   2   1   2   1   1   2   1   1   2   2   2   1   1   1   1   2   1   2   1   2   1   1   2   2   1   1   1   1   1   1   2   1   1   2   1   2   1   1   1   1   1   2   1   1   2   2   2   2   2   2   2   1   2   2   1   1   2   1   1   2   2   2   2   1   1   1   2   1   2   2   2   2   1   2   1   2   1   2   2   1   2   2   2   1   2   2   1   2   2   1   2   2   1   1   1   2   2   1   2   1   2   2   1   2   2   1   1   2   2   1   2   2   2   2   1   1   1   1   2   2   2   1   1   1   1   2   2   2   1   1   1   1   1   1   1   1   1   2   2   2   2   1   2   1   1   1   1   1   2   1   2   2   1   2   1   2   1
 MK-3-16                1   1   2   2   2   1   2   2   2   2   1   2   1   2   1   1   2   1   2   1   1   1   1   1   2   2   1   2   2   1   1   2   2   1   1   1   1   1   2   1   2   2   2   2   1   1   1   1   2   2   2   2   2   2   1   1   1   1   2   1   2   2   2   1   1   2   2   1   1   1   1   1   1   2   2   1   2   2   2   1   1   1   1   1   2   1   1   2   2   2   2   2   2   2   2   2   2   1   1   2   2   1   2   2   2   2   1   1   1   2   1   2   2   2   2   1   2   1   2   1   1   2   1   2   2   2   1   2   2   1   1   2   1   2   2   1   1   1   2   2   1   2   1   2   2   1   2   1   2   1   2   2   1   2   2   2   2   1   1   1   1   1   2   2   1   1   1   1   2   2   2   1   1   1   1   1   1   1   1   2   2   2   2   2   1   2   2   1   1   1   1   2   1   2   2   1   2   2   2   1
 MK-4-1                 2   2   1   2   1   2   2   2   2   1   1   1   1   1   1   1   2   1   1   2   2   1   1   1   2   1   2   2   2   1   1   2   2   1   2   2   1   1   1   1   2   2   1   1   2   1   1   2   1   2   2   2   1   1   2   1   1   1   2   2   1   1   2   1   1   1   1   2   2   2   1   2   1   2   2   2   1   2   2   2   1   2   1   2   2   2   2   1   1   2   1   2   2   1   1   2   2   1   1   2   1   2   1   2   1   1   1   2   2   2   1   1   2   2   1   2   1   1   1   1   2   1   1   1   2   2   2   1   2   1   1   2   2   2   2   1   1   1   1   2   1   1   1   1   1   2   1   1   1   1   2   2   2   1   2   2   2   1   1   2   1   2   2   1   2   2   2   2   2   1   1   1   2   2   2   2   2   2   2   2   2   1   2   1   2   2   2   1   2   2   2   1   1   2   2   2   1   2   1   1
 MK-4-2                 2   2   1   2   1   2   2   2   2   1   1   1   1   1   1   1   2   1   2   2   2   1   1   1   2   1   2   2   2   1   2   2   2   1   2   1   1   1   1   1   2   2   1   1   2   1   1   2   1   2   2   2   1   2   2   1   2   1   2   2   1   1   2   1   1   1   2   2   2   2   1   2   1   1   2   2   2   2   2   1   1   2   1   2   2   1   2   1   1   1   1   2   2   1   1   2   2   1   2   2   1   1   1   2   1   1   1   2   2   2   2   1   2   2   1   2   1   1   1   1   2   1   1   1   2   2   2   1   2   1   2   2   2   2   2   1   1   1   1   2   1   1   1   2   2   2   1   1   1   1   1   2   2   1   2   1   2   1   1   2   1   2   2   1   2   2   2   2   2   1   1   1   2   2   2   2   2   2   2   1   2   1   2   1   2   2   2   1   2   2   1   1   1   2   2   2   1   2   1   1
 MK-4-3                 2   2   1   1   1   2   2   2   2   1   1   1   2   1   1   1   2   1   2   2   2   1   1   1   2   1   2   2   2   1   2   2   2   1   2   1   1   1   1   1   2   2   2   2   2   1   1   2   1   2   2   2   2   2   2   1   1   1   2   2   1   1   2   2   1   1   2   2   2   2   1   2   1   1   2   2   2   2   2   1   2   2   1   1   2   1   2   1   1   1   1   2   2   1   1   2   2   1   2   2   1   1   2   2   1   1   1   2   2   2   2   1   2   1   1   2   1   1   1   1   2   1   1   1   2   2   2   1   1   1   2   2   2   2   2   1   1   1   1   2   1   1   1   2   1   2   1   1   2   1   1   2   2   1   2   1   2   1   1   2   1   2   2   1   2   2   2   2   2   1   1   1   2   2   2   2   2   2   2   1   2   1   2   1   2   2   2   1   2   2   1   1   1   2   2   2   1   2   1   1
 MK-4-4                 2   2   1   1   1   2   2   2   2   1   1   1   2   1   1   1   2   1   2   2   2   1   1   2   2   1   2   2   2   1   2   2   2   1   2   1   1   1   1   1   2   2   2   2   2   1   1   2   1   2   2   2   2   2   2   1   1   1   1   1   1   1   2   2   2   1   2   2   2   2   1   2   1   1   2   2   2   1   2   1   2   2   1   1   1   1   2   2   1   1   1   2   2   1   1   2   2   1   2   2   1   1   2   2   2   1   1   2   1   2   2   1   1   1   1   2   1   1   1   1   2   1   2   1   2   2   2   1   1   1   2   2   2   2   2   1   1   1   2   2   1   1   1   2   1   2   1   1   2   1   2   2   2   1   2   1   2   1   2   2   1   2   2   1   2   2   2   2   2   1   1   1   2   2   1   2   2   2   2   1   1   1   2   1   2   2   2   1   2   2   1   1   1   2   1   2   1   2   1   1
 MK-4-5                 2   2   1   1   1   2   2   2   1   1   1   1   1   1   1   1   2   1   2   2   1   1   1   2   1   1   2   2   2   1   2   2   2   1   2   1   1   1   1   2   2   1   2   2   2   1   1   2   1   2   2   2   2   2   2   1   1   1   1   1   1   1   1   2   2   1   2   2   2   2   1   2   1   1   2   2   2   1   2   1   2   2   1   1   1   1   2   2   1   1   1   2   2   1   1   2   2   2   2   2   1   1   2   2   2   1   1   2   2   2   2   1   1   2   1   2   1   1   2   1   2   1   2   1   2   2   2   1   1   1   1   2   2   2   2   1   2   2   2   2   1   1   1   1   1   1   1   1   2   1   2   2   2   1   2   1   2   1   2   2   1   2   2   1   2   2   2   2   2   2   1   1   2   2   1   2   2   1   2   1   1   1   2   1   2   2   2   2   2   1   1   1   2   2   1   2   1   2   1   1
 MK-4-6                 2   2   1   1   2   2   2   2   1   1   1   1   1   1   1   2   2   1   2   2   1   1   1   1   1   2   2   2   1   1   2   2   2   1   2   1   1   1   1   2   2   1   2   2   2   1   1   2   1   2   2   2   2   2   2   1   1   1   1   1   1   2   1   2   2   1   2   2   2   2   1   2   1   2   2   2   1   1   2   1   2   2   2   1   1   1   2   2   1   1   1   2   2   1   1   2   2   2   2   2   1   1   2   2   1   1   1   2   2   2   2   1   1   2   1   2   1   1   2   1   1   2   2   1   2   2   2   1   2   1   1   2   2   2   2   1   2   2   2   2   2   2   1   1   1   1   1   1   2   1   2   2   2   1   2   1   2   1   2   2   1   2   2   1   2   2   2   2   2   2   1   1   2   2   1   2   2   1   1   1   1   1   2   1   2   2   2   2   2   1   1   1   2   2   1   2   1   1   1   1
 MK-4-7                 2   2   1   1   2   2   2   2   1   1   1   1   1   1   1   2   2   1   2   2   1   2   1   1   1   2   1   2   1   1   2   2   2   1   1   1   1   1   1   1   2   1   2   2   1   1   1   2   1   2   2   2   2   2   2   1   1   1   2   1   1   2   1   2   2   1   2   2   2   2   1   2   1   2   2   1   1   1   2   1   2   2   2   1   1   1   2   2   1   1   1   1   2   1   1   2   2   2   2   2   1   2   2   2   1   1   2   2   2   2   2   2   1   2   1   2   1   1   2   1   1   2   2   1   1   2   2   1   2   1   1   2   2   2   2   1   2   2   2   2   2   2   1   1   1   1   1   1   2   1   1   2   2   1   2   1   2   1   2   1   1   2   2   1   2   2   2   2   2   2   1   1   2   2   1   2   2   1   2   1   1   1   2   1   2   1   2   2   2   1   1   1   2   2   1   2   1   1   1   1
 MK-4-8                 2   2   1   1   2   2   2   2   1   1   1   1   1   1   1   2   2   1   2   2   1   2   1   1   2   2   1   1   1   2   2   2   2   1   1   1   1   1   1   1   2   1   2   2   1   1   1   2   1   2   2   2   2   2   2   1   1   1   2   1   1   2   1   2   2   1   2   2   2   2   1   2   1   2   2   1   2   1   2   1   1   2   2   1   1   1   2   2   1   1   1   1   2   1   1   2   2   2   2   2   1   2   2   2   1   1   2   2   2   2   2   2   1   2   1   1   1   1   2   1   1   2   2   1   1   2   2   1   2   1   1   2   2   2   2   1   2   2   2   2   2   2   1   1   1   2   1   1   2   1   1   1   2   1   2   1   2   1   2   1   1   2   2   1   2   2   2   1   2   2   1   1   2   2   2   2   2   1   2   1   1   1   2   2   2   1   2   2   2   1   1   1   2   2   1   2   1   1   1   1
 MK-4-9                 2   2   1   2   2   2   2   2   1   1   1   1   1   1   1   2   2   1   2   2   1   2   1   1   2   2   1   1   1   2   2   2   2   1   1   1   1   1   1   1   2   1   2   2   1   1   1   2   1   1   2   2   2   2   2   1   1   1   2   1   2   1   1   2   2   1   2   1   2   2   1   1   1   2   2   1   2   1   2   1   1   2   2   1   1   1   2   2   1   1   1   1   2   1   1   2   2   2   2   2   1   2   2   2   2   1   2   2   2   2   2   2   1   2   1   1   1   1   2   1   1   2   2   1   1   1   2   1   1   1   1   2   2   2   2   1   2   2   1   2   2   2   1   1   1   2   2   1   2   2   1   1   1   2   2   2   2   2   2   1   1   2   2   1   2   2   2   1   2   2   1   1   2   2   2   2   2   1   2   1   1   1   2   2   2   1   1   2   2   1   2   1   2   2   1   2   1   1   1   1
 MK-4-10                2   1   1   1   2   2   2   2   1   1   1   1   1   1   1   2   2   1   2   2   1   2   1   1   2   2   1   1   1   2   2   2   2   1   1   1   1   1   1   1   2   1   2   2   1   1   1   2   1   2   2   2   2   2   2   1   1   1   2   1   1   1   1   2   2   1   2   2   2   2   1   1   1   2   2   1   2   1   2   1   1   2   2   1   1   1   2   2   1   1   1   2   2   1   2   2   2   2   2   2   1   1   2   2   2   1   2   2   2   2   2   2   1   2   1   1   1   1   2   1   1   2   2   2   1   2   2   1   1   1   1   2   2   2   2   1   2   2   1   2   2   2   1   1   1   2   2   2   2   1   1   1   1   2   2   2   2   2   2   1   1   2   1   1   2   2   2   1   2   2   1   1   1   2   2   2   2   1   2   1   1   1   2   2   2   1   1   2   2   1   2   1   2   2   1   2   1   2   1   1
 MK-4-11                2   1   1   1   1   2   2   2   1   1   1   1   1   1   1   2   2   1   2   2   1   2   1   2   2   2   1   1   1   2   2   1   2   1   1   1   1   1   1   1   2   1   2   2   1   1   1   2   1   2   2   1   2   2   2   1   1   1   2   1   1   1   1   2   2   1   2   2   2   2   2   1   1   2   2   1   2   1   2   1   1   2   2   1   2   1   2   2   1   1   1   2   2   1   2   2   2   2   2   1   1   1   2   2   2   1   2   1   2   2   2   2   1   2   1   1   2   1   2   1   1   2   2   2   1   2   2   2   1   2   1   2   2   2   2   1   2   2   1   2   2   2   1   1   1   2   2   2   2   1   1   1   1   2   2   2   2   1   2   1   1   2   1   1   2   2   2   1   2   2   1   1   1   2   2   2   1   1   2   1   1   2   2   2   2   2   1   2   2   1   2   1   2   2   1   2   1   2   1   1
 MK-4-12                2   1   1   1   1   2   1   2   1   1   1   2   1   1   1   2   2   1   2   2   1   2   1   2   1   2   1   1   1   2   1   1   2   1   1   2   1   1   1   1   2   1   1   2   1   1   1   2   1   1   2   1   2   2   1   1   1   1   2   1   1   1   1   1   2   1   2   2   2   2   2   1   1   2   2   1   2   1   2   1   1   2   1   1   2   2   2   2   1   1   1   2   2   1   2   2   2   1   2   1   1   1   2   2   2   1   2   1   2   2   2   2   1   2   2   1   2   1   2   1   1   2   2   2   1   2   2   2   1   2   1   2   2   2   2   1   2   2   1   1   2   2   1   2   1   2   2   2   2   1   1   1   1   2   2   2   2   1   2   1   1   2   1   1   2   2   2   1   2   2   1   1   1   2   2   2   1   2   2   1   1   2   2   2   2   2   1   2   2   1   2   1   2   2   1   2   1   1   1   1
 MK-4-13                2   1   1   1   1   2   1   2   1   1   1   2   1   1   1   2   2   1   2   2   1   2   1   2   1   2   1   1   1   1   1   1   2   1   1   2   1   1   1   1   2   1   1   2   1   1   2   2   1   2   1   1   2   2   1   1   1   1   2   1   1   1   1   2   1   1   2   2   2   2   2   1   1   2   2   1   2   1   2   1   1   2   1   1   2   2   2   2   1   1   1   2   2   1   2   2   2   1   2   1   1   1   2   2   2   1   2   1   2   2   2   2   1   2   2   1   2   1   2   2   1   2   2   1   1   2   2   2   1   1   1   2   2   2   2   1   2   2   1   2   1   2   1   2   1   2   2   2   2   1   1   1   1   2   2   1   2   1   2   1   1   2   1   1   2   2   2   1   2   2   1   1   1   2   2   2   1   2   2   1   1   2   2   2   2   2   1   2   2   1   2   1   2   1   1   2   1   1   1   1
 MK-4-14                1   1   1   1   1   2   2   2   1   1   2   2   1   1   1   2   2   1   2   2   1   2   1   2   1   2   1   1   1   1   1   1   2   1   1   2   1   2   1   1   2   1   1   2   1   1   2   1   1   2   1   1   2   1   1   1   1   1   2   2   1   1   2   2   1   1   2   2   1   2   2   1   1   2   2   1   2   1   2   1   1   2   1   1   2   2   2   2   1   1   1   2   2   1   2   2   2   1   2   1   1   1   2   2   2   1   2   1   2   2   2   2   1   2   2   1   2   1   2   2   1   2   2   1   1   2   2   2   1   1   1   2   2   2   2   1   2   2   1   2   1   2   1   2   1   2   1   2   1   2   1   1   1   2   2   1   2   1   2   2   1   2   1   2   2   2   2   1   2   2   1   1   1   1   2   2   1   2   2   1   1   1   2   2   2   2   1   1   2   1   1   2   2   1   1   2   1   1   1   1
 MK-4-15                1   1   1   1   1   2   2   2   2   1   2   2   1   1   1   2   2   2   2   2   1   2   1   2   1   2   1   1   1   1   1   1   2   1   1   2   1   2   1   1   2   1   2   2   1   1   2   1   1   2   1   1   2   1   1   1   1   1   2   2   1   1   1   2   1   1   2   2   1   2   2   1   1   2   2   1   2   1   2   1   1   2   1   1   2   2   2   2   1   1   1   2   2   2   2   2   2   2   2   1   1   1   2   2   2   1   2   1   2   2   2   2   1   2   2   1   1   1   2   1   1   2   2   1   2   2   2   2   1   1   1   2   2   2   2   1   2   2   1   2   1   2   1   2   1   2   1   2   1   2   1   1   2   2   2   1   2   1   2   2   1   2   1   2   2   2   2   1   2   2   1   1   1   1   2   2   1   2   2   1   1   2   2   2   2   2   1   1   2   1   1   2   2   1   1   2   1   1   1   1
 MK-4-16                1   2   1   1   2   2   2   2   2   1   2   2   1   1   1   2   1   2   1   2   1   2   1   2   1   2   1   2   1   1   2   1   2   1   1   2   1   2   1   1   2   1   2   2   1   1   1   1   1   2   1   1   2   1   1   1   1   2   2   1   1   1   1   2   1   1   2   1   1   2   2   1   1   1   2   1   2   1   2   1   1   2   1   1   2   2   2   2   1   2   1   2   2   2   2   2   2   2   2   1   1   1   2   2   2   1   2   1   2   2   2   2   1   2   1   1   2   1   2   1   1   2   2   1   2   2   2   2   1   1   2   2   2   2   2   1   2   2   1   1   1   1   1   2   1   1   1   1   1   2   1   1   2   2   2   1   1   1   2   2   1   2   1   2   2   2   2   1   1   2   1   1   1   2   1   2   1   2   2   1   1   2   2   2   2   2   1   1   2   1   1   2   2   1   1   2   1   1   1   1
 MK-5-1                 2   1   2   1   1   2   1   2   1   2   2   2   2   2   1   1   1   2   2   2   2   2   2   2   1   1   1   1   2   1   1   2   1   2   1   2   1   1   2   2   2   2   2   1   1   1   1   1   1   1   2   1   1   1   1   1   2   2   2   1   1   1   1   1   1   1   1   1   2   1   2   1   1   1   2   2   2   2   1   1   2   2   2   1   2   2   1   1   2   2   1   1   1   2   1   1   2   1   2   1   2   1   2   1   2   2   2   1   2   2   2   1   1   2   1   1   2   2   2   2   1   1   1   1   1   2   1   1   2   2   2   1   1   2   1   1   1   1   1   2   1   1   1   2   1   1   1   1   2   2   1   1   2   1   1   1   1   2   2   1   2   1   1   2   1   1   1   1   2   1   1   1   1   2   1   1   1   2   1   1   2   2   1   1   2   2   2   1   2   1   2   1   1   2   1   2   1   2   2   2
 MK-5-2                 1   2   2   1   1   2   1   2   1   1   1   2   2   1   1   1   1   2   1   2   2   2   2   2   1   1   1   1   2   1   1   2   1   2   1   2   1   1   2   2   2   2   2   1   1   1   1   1   1   1   2   1   1   1   1   1   2   2   2   1   1   1   1   1   1   1   1   2   2   2   2   2   1   1   2   2   2   2   1   1   2   2   2   1   2   2   1   1   2   2   1   1   1   1   1   1   2   1   2   1   2   1   2   1   2   2   1   1   2   2   2   1   1   2   1   1   2   2   2   2   1   1   1   1   1   2   1   1   2   2   2   1   2   2   1   1   1   1   2   2   1   1   1   2   2   1   1   1   2   2   1   1   2   1   1   1   1   2   2   1   2   1   2   2   1   1   1   1   2   1   1   2   1   2   1   1   1   2   1   1   2   2   1   1   2   2   2   1   1   1   2   1   1   2   1   2   1   2   2   2
 MK-5-3                 1   2   2   1   2   2   1   2   1   1   1   2   2   2   1   1   1   2   1   2   1   2   2   2   1   2   1   1   1   1   1   2   1   2   1   2   1   1   2   2   2   2   2   1   1   1   1   1   1   1   2   1   1   1   1   1   2   2   2   1   1   1   1   2   1   1   1   2   2   2   1   2   1   1   2   2   1   2   1   1   2   2   2   1   2   2   1   1   2   2   1   2   1   1   1   1   2   1   2   1   2   2   2   1   2   2   2   1   2   2   2   1   1   2   2   1   2   2   2   2   1   1   1   1   1   2   1   2   2   2   2   1   2   2   1   1   1   1   1   2   1   1   1   2   1   2   2   1   2   2   1   1   2   1   1   1   1   2   2   1   2   1   2   2   1   1   1   1   2   1   1   2   1   2   1   1   1   2   2   2   2   2   1   1   2   2   2   1   1   1   2   1   1   2   1   2   1   2   2   2
 MK-5-4                 1   2   2   1   2   2   1   2   1   1   1   2   2   2   1   1   1   2   1   2   1   2   2   2   2   2   1   1   1   1   1   2   1   2   1   1   1   1   2   2   2   2   2   1   1   1   1   1   1   1   2   2   2   2   1   1   2   2   1   2   1   1   1   2   1   1   1   2   2   2   1   2   1   1   2   2   1   2   1   1   2   2   2   1   2   2   1   1   2   2   1   2   1   1   1   2   2   1   2   1   1   2   2   1   2   2   2   1   2   2   1   2   1   1   2   1   2   2   1   2   1   1   1   1   1   2   1   2   2   2   2   1   2   2   1   1   1   1   1   2   1   1   2   2   1   2   2   1   2   2   1   1   2   1   1   1   1   2   2   1   2   1   2   2   1   1   1   1   2   1   1   2   1   2   1   1   1   2   2   2   1   2   1   1   2   2   2   1   1   1   2   1   1   2   1   2   1   2   2   2
 MK-5-5                 1   2   2   2   2   1   1   2   1   1   1   2   2   2   1   1   1   2   1   1   1   2   2   1   2   2   2   1   2   1   2   1   1   2   1   1   2   1   2   2   2   2   2   1   1   1   1   1   1   1   2   2   2   2   1   1   2   2   1   2   1   2   1   2   2   1   1   2   1   2   1   2   1   1   2   2   1   2   1   1   2   2   2   1   2   2   1   1   2   2   1   2   1   1   1   2   2   1   2   1   1   1   2   1   2   2   2   1   1   2   1   2   1   1   2   1   2   2   1   2   1   1   1   1   1   2   1   2   1   2   2   1   2   2   1   1   1   1   1   2   1   1   2   2   1   2   2   1   2   2   1   1   2   1   1   1   1   2   2   1   2   1   2   2   1   1   1   2   2   1   1   2   1   2   1   1   1   2   2   2   1   2   2   1   2   2   1   1   1   1   2   1   1   2   2   2   1   2   1   2
 MK-5-6                 1   2   2   2   2   1   1   2   1   1   1   1   2   2   1   1   1   2   1   1   1   2   2   2   2   2   2   1   2   1   2   1   1   1   1   1   2   1   2   2   2   2   2   1   1   1   1   1   1   1   2   2   2   2   1   1   2   2   1   2   1   2   1   2   2   1   1   1   1   1   1   2   1   1   2   2   1   2   1   1   2   1   2   1   2   2   1   1   2   2   1   2   1   1   1   2   2   1   2   1   1   1   2   2   2   2   2   1   1   2   1   2   1   1   2   1   2   2   1   2   1   1   1   1   1   2   1   2   1   2   2   1   2   2   1   1   1   1   2   2   1   1   2   2   1   2   2   1   2   2   1   1   2   1   1   1   1   2   2   1   2   1   2   1   1   1   2   2   2   1   1   2   1   2   1   1   1   2   2   2   1   2   1   1   2   2   1   1   1   1   2   1   2   2   2   2   1   2   1   2
 MK-5-7                 1   2   2   2   1   1   1   2   1   1   1   1   2   2   1   1   1   2   1   1   1   2   2   2   2   2   2   1   2   1   2   1   1   1   1   1   2   1   2   2   2   2   2   1   1   1   2   1   1   1   2   2   2   2   1   2   2   2   1   1   1   2   1   2   2   1   1   1   1   1   1   2   1   1   2   2   1   2   1   1   2   2   2   1   2   2   1   1   1   1   1   2   1   1   1   2   2   1   2   1   2   1   2   2   2   2   2   1   1   2   1   2   1   1   2   1   2   2   1   2   1   1   1   1   2   2   1   2   1   2   2   1   2   2   1   1   1   1   2   2   1   1   2   2   1   2   1   1   2   2   2   1   2   1   1   1   1   2   2   1   2   2   2   1   1   1   2   2   1   1   1   2   1   2   1   1   1   2   2   2   1   2   1   1   2   2   1   1   1   1   2   1   2   2   2   2   1   2   2   2
 MK-5-8                 1   1   2   2   2   1   1   2   1   2   2   1   2   2   1   1   1   2   1   1   1   2   2   2   2   2   2   1   2   1   2   1   2   1   1   1   2   1   2   2   2   2   2   1   1   1   2   2   1   1   2   2   2   2   1   2   2   2   1   1   1   2   1   2   2   1   1   1   1   1   1   2   1   1   2   2   2   2   1   1   2   2   2   1   1   2   1   1   1   1   1   2   1   1   1   2   2   1   2   1   2   1   2   1   2   2   2   1   1   2   1   2   1   1   2   1   2   2   1   2   1   1   1   1   2   2   1   2   1   2   2   1   2   2   1   2   2   1   2   2   1   1   2   2   1   2   1   1   2   2   2   1   1   2   1   2   1   2   2   1   2   2   2   2   1   1   1   2   1   1   1   1   2   2   1   1   1   2   2   1   1   2   1   1   2   2   1   1   1   1   2   1   2   1   2   2   1   2   2   2
 MK-5-9                 1   1   2   2   2   1   1   2   1   2   1   1   2   2   1   1   1   2   1   1   1   2   2   2   1   2   1   1   2   1   2   1   2   1   1   1   2   2   1   2   2   2   2   1   2   1   2   2   1   1   2   2   2   2   1   2   2   2   2   2   1   2   1   2   2   1   1   1   2   1   1   2   1   1   2   1   2   1   1   2   2   2   2   1   1   1   1   1   1   1   1   2   1   1   1   2   2   1   1   1   2   1   2   1   2   2   2   1   1   2   1   2   1   1   2   1   1   2   1   2   1   1   1   1   2   2   1   2   1   2   2   2   2   2   1   2   2   1   2   2   1   1   2   2   1   2   2   1   2   2   2   1   1   2   1   1   1   2   2   1   2   2   2   2   2   1   1   2   2   1   1   1   2   1   1   1   2   2   2   1   1   1   1   1   2   2   1   1   1   1   2   1   2   1   1   2   1   2   2   1
 MK-5-10                1   1   2   1   2   1   1   2   1   2   1   1   2   2   1   1   1   2   1   1   1   2   2   2   1   2   1   1   2   1   2   1   2   1   1   1   2   2   1   2   2   2   2   1   2   1   2   2   1   1   2   2   2   2   1   2   2   2   2   2   1   2   1   2   2   1   2   1   2   1   1   2   1   1   2   1   2   1   2   2   2   2   2   1   1   1   1   1   1   1   1   2   1   1   1   2   2   1   1   1   1   1   2   1   2   2   2   1   1   2   1   2   1   1   2   1   1   2   1   2   1   1   1   2   2   2   1   2   1   2   2   2   2   2   1   2   2   1   1   2   1   1   2   2   1   2   2   1   2   2   2   1   1   2   1   1   1   2   2   2   2   2   1   2   2   1   1   2   2   1   1   1   2   1   1   1   2   2   2   1   1   1   1   1   2   2   2   1   1   2   2   1   2   1   1   2   1   2   2   1
 MK-5-11                1   1   2   1   2   1   1   2   1   2   1   1   2   2   1   1   1   2   1   1   1   1   2   2   1   1   1   1   2   2   2   1   2   1   1   1   2   2   1   2   1   2   2   1   2   2   2   2   1   1   2   2   2   2   1   2   2   1   1   1   1   2   1   2   2   1   2   1   2   1   1   2   2   1   1   1   2   1   2   1   2   2   2   1   1   1   1   1   1   1   1   2   1   2   1   2   2   1   1   1   2   1   2   1   2   2   2   1   1   2   1   2   1   1   2   1   2   2   1   2   1   1   1   2   2   2   1   2   1   2   2   2   1   2   1   2   2   1   1   2   1   1   2   2   1   1   2   1   2   2   2   1   1   2   1   1   1   2   2   2   2   2   2   2   2   1   1   2   2   1   2   1   2   1   1   1   2   2   2   1   1   1   1   1   2   2   2   1   1   2   2   1   2   1   1   2   1   2   2   1
 MK-5-12                1   1   2   1   2   1   1   2   1   1   1   1   2   2   1   1   1   2   1   1   1   1   2   1   1   1   1   1   2   1   2   1   2   1   1   1   2   2   1   2   2   2   2   1   2   2   2   2   1   1   2   2   2   2   1   2   2   1   1   1   2   2   2   1   2   1   2   1   2   1   1   2   2   1   1   2   2   1   1   1   2   2   2   2   1   1   1   1   1   1   1   2   1   2   1   2   2   1   2   1   2   1   2   1   2   1   2   1   1   2   1   2   1   1   2   1   2   2   1   2   2   1   1   2   2   2   1   2   1   2   2   2   1   1   1   2   2   1   1   1   1   1   2   2   1   1   2   1   2   2   2   1   1   2   1   1   1   1   2   2   2   2   1   2   2   1   1   2   2   1   2   1   2   1   1   1   2   2   2   1   1   1   1   1   1   2   2   1   1   2   2   2   2   1   1   1   1   2   2   1
 MK-5-13                1   1   2   2   2   1   1   1   1   1   1   1   2   2   1   1   1   2   1   1   1   1   2   1   1   1   1   1   1   1   2   1   2   1   1   1   2   2   1   2   2   2   2   1   2   2   2   2   1   1   2   2   2   2   1   2   2   1   1   2   1   2   2   1   2   1   2   1   2   1   1   2   2   1   1   2   2   1   1   1   2   2   2   2   2   1   2   1   1   1   1   1   1   2   1   2   2   1   2   1   2   1   1   1   2   1   2   2   1   2   1   2   1   1   2   1   2   1   1   2   2   1   2   2   2   2   1   2   1   2   2   1   1   1   1   1   2   1   1   1   1   1   2   1   1   1   2   1   2   2   2   2   1   2   1   1   1   1   2   2   2   1   1   1   2   1   1   2   2   1   2   1   2   1   1   1   2   2   2   1   1   1   1   1   1   2   2   2   2   2   2   2   2   1   1   1   1   1   2   1
 MK-5-14                1   1   2   2   2   1   2   1   1   1   1   1   2   2   1   1   1   2   1   1   1   1   1   1   1   1   1   1   2   1   2   1   2   1   1   1   2   2   1   1   2   2   2   1   2   2   2   2   1   1   2   2   1   1   1   1   2   1   1   2   1   2   2   1   1   1   1   1   2   1   1   2   2   1   1   2   2   1   1   1   2   2   2   2   2   2   2   1   1   1   1   2   1   2   1   1   2   1   2   1   2   1   1   1   2   1   2   2   1   2   1   2   1   1   1   2   2   1   1   2   2   1   2   2   2   1   2   2   1   2   2   1   1   1   1   1   1   1   2   1   1   1   2   1   1   1   2   1   2   2   2   2   2   2   1   1   1   1   2   2   2   1   1   1   2   1   1   1   2   1   2   2   2   2   1   1   2   2   2   1   1   1   1   1   1   2   2   2   2   2   2   2   2   1   1   1   2   1   2   2
 MK-5-15                1   1   1   2   2   1   2   1   1   1   1   1   2   2   1   1   1   2   1   1   1   1   1   1   1   1   1   1   2   1   2   1   2   1   1   1   2   2   2   1   2   1   2   2   2   2   2   2   1   1   2   2   1   1   1   1   2   1   1   2   1   2   2   1   1   1   1   1   2   1   1   2   2   1   1   2   2   1   1   1   2   2   2   2   2   2   2   1   1   1   1   2   1   2   1   2   2   1   2   1   2   1   1   1   2   1   2   2   1   1   1   2   1   1   1   1   1   1   1   1   2   1   2   2   2   1   2   2   2   2   1   1   1   1   1   1   1   1   2   2   1   1   2   1   1   2   2   1   2   2   2   2   2   2   1   2   1   1   1   2   1   1   1   1   2   2   1   1   2   1   2   2   2   2   1   1   1   2   2   1   2   1   1   1   1   1   2   2   2   2   2   2   2   1   1   1   1   1   2   2
 MK-5-16                1   1   1   2   2   1   2   1   1   1   1   1   2   2   1   1   1   2   1   1   1   1   1   2   1   1   1   1   2   1   2   1   2   2   1   1   2   2   2   1   2   1   2   2   2   2   2   2   1   1   2   2   1   2   1   1   1   1   1   2   2   2   2   1   1   2   1   1   2   1   1   2   2   1   1   2   2   1   2   1   2   2   2   2   2   2   2   1   1   1   1   2   2   2   1   2   2   1   2   1   2   1   1   1   2   1   2   2   1   1   1   1   1   2   1   1   1   1   1   1   2   1   2   2   2   1   2   2   2   2   1   1   1   1   1   1   2   1   2   2   1   1   1   1   1   2   2   1   2   2   2   2   2   2   1   2   1   1   1   2   1   1   1   1   2   2   1   1   2   1   1   2   2   2   1   1   1   2   2   1   2   1   1   1   1   2   2   2   2   2   1   2   2   1   1   1   1   1   2   2
 MK-6-1                 1   1   2   2   2   1   1   1   2   2   2   1   2   1   2   1   1   2   1   2   2   1   1   1   1   1   2   2   2   1   2   1   1   2   2   2   1   2   2   1   2   2   2   1   2   2   2   2   1   1   2   2   1   2   2   2   1   1   2   2   2   1   1   1   1   2   2   1   2   2   1   2   1   1   2   2   1   2   1   2   2   1   2   2   2   2   2   2   2   1   2   2   2   1   1   1   1   2   1   1   2   2   1   1   1   1   2   2   2   1   2   2   2   2   1   1   2   1   1   1   1   1   2   2   1   1   2   2   2   2   1   2   1   1   2   1   2   2   1   2   2   1   2   1   2   1   1   2   1   2   1   2   1   2   2   1   2   1   2   2   1   2   1   1   2   2   2   2   1   1   1   2   1   1   1   2   2   2   1   2   1   1   1   2   1   1   1   1   2   1   2   2   1   2   2   1   2   1   1   1
 MK-6-2                 1   1   1   2   2   1   2   1   2   2   2   1   2   1   2   1   2   2   2   2   2   2   1   1   1   1   2   2   2   1   2   1   1   2   2   1   1   1   2   1   2   2   1   1   2   2   2   2   1   1   2   2   1   2   2   1   1   1   2   2   2   1   1   1   1   2   2   2   2   2   1   1   1   1   2   2   1   2   1   2   2   1   2   2   2   2   2   2   2   1   2   1   1   1   1   1   1   2   2   1   2   2   1   1   1   1   2   2   2   1   2   2   2   2   1   1   2   1   1   1   1   1   2   2   2   1   2   1   2   2   1   2   1   1   2   2   1   2   1   2   2   1   2   1   1   1   1   1   1   2   1   2   1   2   2   1   1   1   2   2   1   2   1   1   2   2   2   1   1   1   1   2   1   1   2   2   2   2   1   2   1   1   1   2   1   2   1   1   2   1   2   2   1   2   1   1   2   1   1   1
 MK-6-3                 1   1   1   2   1   1   2   1   2   2   2   1   2   1   1   1   2   2   2   2   2   2   1   1   1   1   2   2   2   1   2   1   1   2   2   1   1   1   1   1   2   2   1   1   2   2   2   2   1   1   2   1   1   2   2   1   1   1   2   2   2   1   1   1   1   2   2   1   2   2   1   1   1   1   2   2   1   2   2   1   2   1   2   2   2   2   2   1   2   1   2   1   2   1   1   1   1   2   1   1   2   2   2   1   1   1   2   2   2   1   2   2   2   2   1   1   1   1   1   1   2   1   2   2   2   1   2   1   2   2   1   2   1   1   2   2   1   2   1   2   2   1   1   1   1   1   1   1   1   2   1   2   1   2   1   1   1   2   2   2   1   1   1   1   2   2   2   1   1   1   1   2   1   1   2   2   2   2   1   2   1   1   1   1   1   2   2   1   2   1   2   2   1   2   1   1   2   1   1   2
 MK-6-4                 1   2   1   2   1   1   2   1   2   2   2   1   2   1   1   1   2   2   1   2   2   2   1   1   1   1   2   2   2   1   1   1   1   2   1   1   1   1   1   1   2   2   1   1   2   2   2   1   1   1   2   1   1   2   2   1   1   1   2   2   2   2   1   1   1   2   2   2   2   2   2   1   1   1   2   2   1   2   2   2   2   1   1   2   2   2   2   1   2   1   2   1   2   1   1   1   1   2   1   2   1   2   2   1   1   1   2   1   2   1   2   2   2   2   1   2   1   1   1   1   2   1   2   2   2   1   2   1   2   2   1   2   1   1   2   2   1   2   1   2   2   1   1   2   1   2   1   1   1   2   1   2   1   2   1   1   1   2   2   2   1   1   1   1   2   2   2   1   1   1   1   2   1   1   2   2   2   2   1   2   1   2   1   1   1   2   2   1   2   1   2   2   1   2   1   1   2   1   1   2
 MK-6-5                 1   1   1   2   1   1   2   2   2   2   2   1   2   1   1   1   2   2   1   2   2   2   1   1   1   1   2   2   2   1   1   2   1   2   1   1   1   1   2   1   2   2   2   1   2   2   2   1   1   1   2   1   1   2   2   1   1   1   2   2   2   2   1   2   1   2   2   2   2   2   2   1   1   2   2   2   1   2   2   2   2   1   1   2   2   2   2   1   2   1   2   1   1   1   1   1   1   2   1   1   1   2   2   1   1   2   2   1   2   1   2   2   2   2   1   2   1   1   1   1   2   1   2   2   2   1   2   1   2   2   1   2   1   1   2   1   1   2   1   1   2   1   1   2   1   2   1   1   1   2   1   2   2   2   1   1   1   2   2   1   1   1   1   1   1   2   2   1   1   1   1   2   1   1   2   1   2   2   1   2   1   2   1   2   1   2   2   2   2   1   2   2   1   2   1   1   2   1   1   2
 MK-6-6                 1   1   1   2   1   1   2   2   2   2   2   1   2   1   1   1   2   2   2   2   2   2   1   2   1   1   2   2   2   2   1   2   1   2   1   1   2   1   2   2   2   2   2   1   2   1   2   1   1   1   2   1   1   2   2   1   1   1   2   2   2   2   1   2   1   2   2   2   2   1   2   1   1   2   2   2   1   2   1   2   2   1   2   2   2   2   1   1   2   1   2   1   1   1   1   1   2   2   1   1   1   2   2   1   1   2   2   1   2   1   2   2   2   2   1   2   1   1   1   1   2   2   2   2   2   1   1   1   2   2   1   2   1   1   2   2   2   2   1   1   2   1   1   2   2   2   1   1   1   2   1   2   1   2   1   2   1   2   2   1   2   1   1   1   1   2   2   1   1   1   2   2   1   1   2   1   2   2   1   2   1   2   1   2   1   2   2   2   2   1   2   2   2   2   1   1   2   2   1   2
 MK-6-7                 1   1   1   2   2   1   2   2   1   2   2   1   2   1   1   1   2   2   2   2   2   1   1   2   1   1   2   2   2   2   1   2   1   2   1   1   1   1   2   2   2   2   2   1   2   1   2   2   1   1   2   2   1   2   2   1   2   2   2   2   2   2   1   2   1   2   2   2   2   1   2   1   1   2   2   2   1   2   1   2   2   1   2   2   2   2   1   1   2   1   2   1   1   1   1   1   1   2   1   2   1   1   1   1   1   2   2   1   2   1   2   2   2   2   1   2   1   1   1   1   2   2   2   2   2   1   1   1   2   2   2   2   2   2   2   2   2   2   2   1   1   1   1   2   2   2   1   1   1   1   1   2   1   2   1   2   1   2   2   1   1   1   2   1   1   2   2   1   1   1   2   2   1   1   2   1   2   2   1   2   1   2   1   2   1   1   2   2   1   1   2   2   2   2   1   1   2   2   1   2
 MK-6-8                 1   1   1   2   2   2   1   2   1   2   2   1   1   1   1   1   2   2   2   2   2   1   2   2   1   1   2   2   2   2   1   2   1   2   1   1   1   1   2   2   2   2   2   2   2   1   2   2   1   1   2   2   1   2   1   1   2   1   2   2   2   2   1   2   1   2   2   2   2   2   2   1   1   2   2   2   1   2   1   1   2   1   2   2   2   2   1   1   2   1   2   1   1   1   1   1   1   2   2   2   1   1   1   1   1   2   2   1   2   1   2   2   2   2   1   2   1   1   1   1   2   2   1   2   2   1   1   1   2   2   2   2   2   2   2   1   2   2   2   1   1   1   1   2   2   2   1   1   1   1   1   2   1   2   1   2   1   2   2   1   1   2   2   1   1   2   2   2   1   1   2   2   1   1   2   1   1   1   1   2   1   2   1   2   1   1   2   1   1   1   2   2   2   2   1   1   2   2   1   2
 MK-6-9                 1   1   2   2   1   1   1   2   2   2   2   1   1   1   1   1   2   2   2   2   2   1   2   2   1   1   2   2   2   2   1   1   2   2   2   1   1   1   2   2   2   2   2   1   2   1   2   2   1   1   2   2   1   2   1   1   2   1   1   2   2   2   1   2   1   2   2   2   2   1   2   1   1   1   2   2   1   2   1   1   2   2   2   2   2   2   1   1   2   1   2   1   1   1   1   1   1   1   2   2   1   1   1   1   1   2   2   1   2   2   2   1   2   2   1   2   1   1   1   1   2   2   1   2   1   1   1   1   2   2   2   1   2   1   2   1   2   2   2   1   1   1   1   2   2   2   1   1   1   1   1   2   1   1   1   2   2   2   2   1   1   2   2   1   2   2   2   2   1   1   2   2   2   1   2   1   1   1   1   2   1   2   1   2   1   1   2   1   1   1   2   2   2   2   1   1   2   1   1   2
 MK-6-10                1   1   2   2   1   1   1   2   2   2   2   2   1   1   2   1   2   2   2   2   2   2   2   2   1   1   2   2   2   2   2   1   2   2   2   1   1   1   2   2   2   2   1   1   1   1   2   2   1   1   2   2   1   2   1   1   2   1   1   1   2   2   1   2   1   2   2   2   2   1   2   1   1   1   2   2   1   2   1   1   2   2   2   1   2   2   1   1   2   2   2   1   1   1   1   1   2   1   2   2   1   2   1   1   1   2   2   1   2   2   2   1   2   2   1   2   2   2   1   1   2   2   1   2   1   1   1   2   2   2   2   1   2   1   2   1   2   2   2   1   1   1   2   2   2   2   1   1   1   1   1   2   1   1   1   1   2   2   2   1   1   2   1   1   2   2   2   2   1   1   2   2   1   1   2   1   1   2   1   2   1   2   1   2   1   2   2   1   1   2   2   2   2   2   1   1   2   1   1   2
 MK-6-11                1   1   2   2   1   1   1   2   2   2   2   2   1   2   2   1   2   2   2   2   2   2   2   1   1   1   2   2   2   2   2   1   2   2   2   1   1   1   2   2   2   2   1   1   1   1   2   2   1   2   2   2   1   2   1   1   2   1   1   1   2   2   1   2   1   2   2   2   2   1   2   2   1   1   2   2   1   2   1   1   2   2   2   1   2   2   1   1   2   1   2   2   1   1   2   1   2   1   2   2   1   2   1   1   1   2   1   1   2   2   2   1   2   2   1   2   2   2   2   1   2   2   2   2   1   1   1   2   2   2   2   1   2   1   2   1   2   2   2   1   1   1   2   2   2   2   1   1   1   1   1   2   1   1   1   1   2   2   2   1   1   2   2   1   2   2   2   1   1   1   2   2   1   1   2   1   1   2   2   2   1   2   1   2   1   2   2   1   1   2   2   2   2   2   1   1   1   1   1   2
 MK-6-12                1   1   2   2   1   2   2   2   2   2   2   2   1   2   2   1   2   2   2   2   2   2   1   1   1   1   2   1   2   2   2   1   2   2   2   1   1   1   2   2   2   2   1   1   1   1   1   2   1   2   2   2   1   1   1   1   2   1   1   1   2   2   2   2   1   2   2   2   2   1   2   2   1   1   2   2   2   2   1   1   2   2   1   1   2   2   1   1   2   1   2   2   2   1   2   1   1   1   2   2   1   2   2   1   1   2   1   1   2   2   1   1   2   2   1   2   2   2   2   1   2   2   2   2   1   1   1   2   2   2   2   1   2   1   2   1   2   2   2   1   1   1   1   2   2   2   1   1   1   1   1   2   1   1   1   1   2   2   2   1   1   2   2   1   2   2   2   1   1   1   2   1   1   1   2   1   1   2   2   2   1   2   1   2   2   2   2   1   1   2   2   2   2   2   1   1   1   1   1   2
 MK-6-13                1   1   2   1   1   2   2   1   2   2   2   2   1   2   2   1   2   2   2   2   2   2   1   1   1   1   2   1   2   2   2   1   2   2   2   1   1   1   2   2   2   2   2   1   1   1   1   2   1   2   2   2   1   1   2   1   2   1   1   1   2   2   2   2   1   2   2   2   2   1   2   2   1   1   1   2   2   2   1   1   2   2   1   1   2   2   2   1   2   1   2   2   2   1   2   1   1   1   2   2   1   2   2   2   1   2   1   1   1   2   2   1   2   2   1   2   2   2   2   1   2   2   2   2   2   1   1   2   2   1   2   1   2   2   2   1   2   2   2   1   1   1   1   2   2   2   1   1   1   1   1   2   1   1   1   1   1   2   2   2   1   2   2   1   1   2   1   1   1   1   2   1   1   1   2   2   1   2   2   2   1   2   1   2   2   2   2   1   1   2   2   2   2   2   2   1   1   1   1   2
 MK-6-14                1   1   2   1   1   2   2   1   2   2   2   2   1   2   1   1   2   2   2   2   2   2   1   1   1   2   2   1   2   2   2   1   2   2   1   1   1   2   2   2   2   2   2   1   1   1   1   2   1   1   2   2   1   1   2   1   2   1   1   1   2   1   2   2   1   2   2   2   2   1   2   2   1   2   1   2   1   2   1   1   2   2   1   1   2   2   2   1   2   1   2   2   2   1   2   1   1   1   2   1   1   2   2   2   1   2   2   1   2   2   2   1   2   2   1   2   2   2   2   2   2   2   1   2   2   1   1   2   2   1   2   1   2   2   2   1   2   2   2   2   1   1   1   2   2   1   1   1   1   1   1   2   2   1   1   1   1   2   2   2   1   2   2   1   1   2   1   1   1   1   2   1   1   1   2   2   1   2   2   2   1   2   1   2   2   2   2   1   1   2   2   2   2   2   2   1   1   1   1   1
 MK-6-15                1   1   2   1   1   2   2   1   2   2   1   2   1   2   1   1   2   2   2   2   2   2   1   1   1   2   2   1   1   2   2   1   2   2   1   1   1   2   2   2   2   2   2   1   1   1   1   2   1   1   2   2   1   1   2   1   2   1   1   1   2   1   2   1   2   2   2   2   1   1   2   2   1   2   1   2   2   2   1   1   2   2   1   1   2   2   2   1   2   1   2   2   2   1   2   1   1   1   2   1   2   2   2   2   1   2   2   1   2   2   2   1   2   2   1   2   2   2   2   2   2   2   1   2   2   1   1   2   1   1   2   1   2   2   2   1   2   1   2   2   1   1   1   2   2   1   1   1   2   1   1   2   2   1   1   1   1   1   2   2   1   2   2   1   1   2   1   1   2   1   2   1   1   1   2   2   1   2   2   2   1   2   1   2   1   2   2   1   1   2   2   2   2   2   2   1   1   1   1   1
 MK-6-16                1   1   2   1   1   2   2   1   2   2   1   2   1   2   1   1   2   1   2   2   1   1   1   2   1   2   1   1   1   2   2   1   2   2   1   2   1   2   2   2   2   2   2   1   1   1   1   2   1   1   2   2   2   1   2   1   2   1   1   1   2   2   2   1   2   2   2   2   1   1   2   2   1   2   1   2   2   2   1   1   2   2   2   1   2   2   2   2   2   1   2   2   2   1   2   1   1   1   2   1   2   2   2   2   1   2   2   1   2   2   2   1   1   1   1   2   2   2   2   2   2   2   1   2   2   1   1   2   1   1   2   1   2   2   2   1   2   1   1   2   1   1   1   2   2   1   1   1   2   1   1   2   2   1   1   1   1   1   2   2   1   2   2   1   1   2   1   1   2   1   2   1   1   1   2   2   1   2   2   2   1   2   1   1   1   2   2   1   1   1   2   2   2   2   2   1   1   1   1   1
 
!****************************************** Phenotypic Data **********************************************************
!-100.0 is resevred for missing phenotype
SimulatedTrait1         9.5398   10.4437    8.5817    9.6337    9.2311    8.4556   12.4161    9.2187    9.4035    9.4074    9.6067   10.9653    8.0775   10.2384    9.9296    9.9635    9.5817   11.6717    8.7511    8.9323   11.8041    8.5277   10.3018   11.7839    9.3766    8.3850    9.7206    9.1271    8.5511   10.4340    9.2004    9.5893   10.4034    9.3019    9.3740    9.9183   11.1862   10.1348   11.3497    8.6102   11.3590   11.3740   10.4639    9.0946    8.1431   10.9467    9.7625   11.5979    9.0201    9.6946    9.5071    9.7778   11.7920   10.2376   10.5238    9.0700   11.1383   11.4918   10.4922   11.2331   10.9524   10.1831   10.5651   10.3070   11.4109   11.3996    9.2581   11.5983   10.6084   10.0762   10.5637    9.4584    8.9338    9.1642   10.7941    8.9825   10.4205    8.7448   12.5665    8.9926    9.4291   10.8397    9.0798   11.3133    9.8778   10.2589    9.1786    8.9795   10.9002   11.0519   11.2373   12.0757    9.7401    8.8691    9.8317    9.9695   10.6992   10.5851   10.5866    9.6596    7.9390   10.4466    7.9799   10.0948   10.7600    8.0702    9.7988    8.8874   10.7902   10.4185   10.4358    8.3510    9.1632   11.2073    9.5625   10.1740    8.5530    9.6510   11.0994    8.5606   10.0580   10.7805   10.3210   10.3604    9.7327   10.0787   10.0413    8.8266    9.7732   10.7666   11.4224    9.0291   10.9918    9.7343    9.6091    9.2842    9.4398    9.9456    9.7930   10.3962   11.5359    7.5706    9.0380    8.6174    9.7814   10.2901   11.0082   10.7258   10.8921    9.4792   10.8315    9.3006    9.2223    8.7633    9.9543    8.5614    9.7567   10.2820   12.0370    9.8964   11.9653   10.0808    9.2867   10.6856   11.4975    9.5264   10.0812    9.3776   10.4569   10.3652   10.4765   11.7147    8.8449    9.5125    8.6268    9.7691   10.4261    9.6531    8.5865    8.5683    8.5120   10.2921   10.8227   10.5000   10.6482   10.4464    8.8197    8.7823    8.8020    8.4371    9.5153   10.0634   10.4544    9.8828    9.0342   10.6841   11.5969    9.5202    9.8400    8.9272
 
