# Supplementary material for: Inclusive Composite Interval Mapping of QTL by Environment Interactions in Biparental Populations
Source: PLoS One. 2015 Jul 10;10(7):e0132414. doi: 10.1371/journal.pone.0132414 (PMC4498613; doi:10.1371/journal.pone.0132414)
Supplement: S1 File — (ZIP) [file pone.0132414.s001.zip › BC1 population/e=1/run_00004.met]

!**********************Note: lines staring with "!" are remarks and will be ignored in the program********************
!*********************************General Information**********************************
!Assuming F1 = P1 x P2, populations available in QTL IciMapping are: 
!  1, P1BC1F1 = P1 x F1, the first backcrossing where P1 is used as the recurrent parent;
!  2, P2BC1F1 = P2 x F1, the first backcrossing where P2 is used as the recurrent parent;
!  3, F1DH, F1-derived doubled haploids; 
!  4, RIL or F1RIL, recombination inbred lines through the repeated selfing of F1;
!  5, P1BC1RIL, recombination inbred lines through the repeated selfing of P1BC1F1;
!  6, P2BC1RIL, recombination inbred lines through the repeated selfing of P2BC1F1;
!  7, F2, the selfing generation of F1;
!  8, F3, the selfing generation of F2;
!  9, P1BC2F1, the second backcrossing where P1 is used as the recurrent parent; 
! 10, P2BC2F1, the second backcrossing where P2 is used as the recurrent parent;
! 11, P1BC2RIL, recombination inred lines through the repeated selfing of P1BC2F1; 
! 12, P2BC2RIL, recombination inred lines through the repeated selfing of P2BC2F1; 
! 13, P1BC1F2, the selfing generation of P1BC1F1; 
! 14, P2BC1F2, the selfing generation of P2BC1F1; 
! 15, P1BC2F2, the selfing generation of P1BC2F1; 
! 16, P2BC2F2, the selfing generation of P2BC2F1; 
! 17, P1BC1DH, P1BC1F1-derived doubled haploids; 
! 18, P2BC1DH, P2BC1F1-derived doubled haploids; 
! 19, P1BC2DH, P1BC2F1-derived doubled haploids; 
! 20, P2BC2DH, P2BC2F1-derived doubled haploids; 
   1      !Mapping Population (see remarks above)
   2      !Mapping Function (1 for Kosambi; 2 for Haldane; 3 for Morgan)
   2      !Marker Space Type (1 for intervals; 2 for positions)
   1      !Marker Space Unit(1 for centiMorgans; 2 for Morgan)
   6      !Number of Chromosomes (or Linkage Groups)
 200      !Size of the mapping population
   1      !Number of environments
 
!***************************************** Chromosomes and Linkage Maps **********************************************
!Chromosome                 NumMarkers
-CH1                        16
-CH2                        16
-CH3                        16
-CH4                        16
-CH5                        16
-CH6                        16
!Linkage map (Marker name followed by position or the interval length)
 MK-1-1                1     0.000
 MK-1-2                1    10.000
 MK-1-3                1    20.000
 MK-1-4                1    30.000
 MK-1-5                1    40.000
 MK-1-6                1    50.000
 MK-1-7                1    60.000
 MK-1-8                1    70.000
 MK-1-9                1    80.000
 MK-1-10               1    90.000
 MK-1-11               1   100.000
 MK-1-12               1   110.000
 MK-1-13               1   120.000
 MK-1-14               1   130.000
 MK-1-15               1   140.000
 MK-1-16               1   150.000
 MK-2-1                2     0.000
 MK-2-2                2    10.000
 MK-2-3                2    20.000
 MK-2-4                2    30.000
 MK-2-5                2    40.000
 MK-2-6                2    50.000
 MK-2-7                2    60.000
 MK-2-8                2    70.000
 MK-2-9                2    80.000
 MK-2-10               2    90.000
 MK-2-11               2   100.000
 MK-2-12               2   110.000
 MK-2-13               2   120.000
 MK-2-14               2   130.000
 MK-2-15               2   140.000
 MK-2-16               2   150.000
 MK-3-1                3     0.000
 MK-3-2                3    10.000
 MK-3-3                3    20.000
 MK-3-4                3    30.000
 MK-3-5                3    40.000
 MK-3-6                3    50.000
 MK-3-7                3    60.000
 MK-3-8                3    70.000
 MK-3-9                3    80.000
 MK-3-10               3    90.000
 MK-3-11               3   100.000
 MK-3-12               3   110.000
 MK-3-13               3   120.000
 MK-3-14               3   130.000
 MK-3-15               3   140.000
 MK-3-16               3   150.000
 MK-4-1                4     0.000
 MK-4-2                4    10.000
 MK-4-3                4    20.000
 MK-4-4                4    30.000
 MK-4-5                4    40.000
 MK-4-6                4    50.000
 MK-4-7                4    60.000
 MK-4-8                4    70.000
 MK-4-9                4    80.000
 MK-4-10               4    90.000
 MK-4-11               4   100.000
 MK-4-12               4   110.000
 MK-4-13               4   120.000
 MK-4-14               4   130.000
 MK-4-15               4   140.000
 MK-4-16               4   150.000
 MK-5-1                5     0.000
 MK-5-2                5    10.000
 MK-5-3                5    20.000
 MK-5-4                5    30.000
 MK-5-5                5    40.000
 MK-5-6                5    50.000
 MK-5-7                5    60.000
 MK-5-8                5    70.000
 MK-5-9                5    80.000
 MK-5-10               5    90.000
 MK-5-11               5   100.000
 MK-5-12               5   110.000
 MK-5-13               5   120.000
 MK-5-14               5   130.000
 MK-5-15               5   140.000
 MK-5-16               5   150.000
 MK-6-1                6     0.000
 MK-6-2                6    10.000
 MK-6-3                6    20.000
 MK-6-4                6    30.000
 MK-6-5                6    40.000
 MK-6-6                6    50.000
 MK-6-7                6    60.000
 MK-6-8                6    70.000
 MK-6-9                6    80.000
 MK-6-10               6    90.000
 MK-6-11               6   100.000
 MK-6-12               6   110.000
 MK-6-13               6   120.000
 MK-6-14               6   130.000
 MK-6-15               6   140.000
 MK-6-16               6   150.000
!*********************************** Marker Types ********************************************************************
!Co-dominant marker: When heterozygote F1 is present, P1 is coded as 2, F1 is coded as 1, and P2 is coded as 0; Otherwise, P1 is coded as 2, and P2 is coded as 0. 
!Dominant marker: When heterozygote F1 is present, P1 and F1 are coded as 12, and P2 is coded as 0; Otherwise, P1 is coded as 2, and P2 is coded as 0.  
!Recessive markers: When heterozygote F1 is present, P1 is coded as 2, and F1 and P2 are coded as 10; Otherwise, P1 is coded as 2, and P2 is coded as 0. 
!Missing marker is coded as -1. 
 MK-1-1                 2   2   1   2   2   1   2   2   2   2   1   2   1   2   2   1   2   1   1   2   1   2   2   2   1   2   1   2   2   1   2   1   2   1   1   1   2   1   2   1   1   2   1   1   1   1   1   1   2   2   2   1   2   1   1   2   1   1   2   2   2   1   2   2   2   1   1   1   1   1   2   2   2   1   1   2   1   2   2   2   2   2   1   1   1   2   1   2   2   2   2   2   1   2   2   2   2   2   2   2   2   2   2   2   2   1   1   1   1   1   2   2   2   1   2   1   1   1   2   1   2   1   2   1   2   2   2   1   2   2   1   2   1   2   2   1   2   1   2   2   2   1   1   1   1   2   2   1   1   2   1   1   1   2   2   1   2   1   2   2   1   2   2   1   2   1   2   2   2   1   2   1   1   2   2   2   1   1   1   2   1   2   1   2   2   1   2   2   1   2   2   1   1   2   1   1   2   2   1   1
 MK-1-2                 2   2   1   2   1   1   2   2   2   2   1   2   2   1   2   1   2   1   1   2   1   2   1   2   1   1   1   2   2   1   2   1   2   1   2   1   1   1   2   1   1   2   2   2   1   1   1   1   2   2   2   1   2   1   1   2   1   1   2   2   2   1   2   1   1   2   1   1   1   1   2   2   2   1   1   2   1   2   2   2   2   2   1   1   1   2   1   2   2   2   2   2   1   2   2   2   2   2   2   2   2   2   2   2   1   1   2   1   1   1   2   2   1   1   2   1   1   1   2   1   2   1   2   1   2   2   2   1   2   2   1   1   1   2   1   1   1   1   2   2   1   1   1   1   1   1   2   1   1   1   1   1   1   1   1   1   2   1   2   2   1   2   2   1   2   1   2   2   2   1   2   1   2   2   2   2   1   1   1   2   1   2   1   2   2   1   2   2   1   2   2   1   1   2   1   1   2   2   1   1
 MK-1-3                 1   2   1   2   1   1   2   2   2   1   1   1   2   2   2   1   2   1   1   2   1   2   1   2   1   2   1   2   2   1   1   1   2   1   2   1   1   1   2   1   1   2   2   2   2   1   1   1   2   2   2   1   1   1   2   2   1   2   2   2   2   1   2   1   1   2   1   1   1   1   2   2   2   1   2   2   1   1   2   2   2   2   1   1   1   2   1   2   2   2   2   2   1   2   2   2   2   2   2   2   2   2   2   2   1   1   2   1   1   1   2   2   1   1   1   1   1   1   2   1   2   1   2   1   2   2   2   1   2   2   1   1   1   2   1   2   1   1   2   2   1   1   1   1   1   1   2   1   1   1   1   1   1   1   2   2   2   1   2   2   1   2   2   2   2   1   2   2   2   2   2   1   2   1   1   2   1   1   1   2   1   2   1   2   2   1   2   1   1   2   2   1   1   2   1   1   2   2   1   1
 MK-1-4                 1   2   1   2   1   1   2   2   2   1   1   1   2   2   2   1   2   1   1   2   1   2   1   2   1   2   1   2   2   1   1   1   2   1   2   1   1   1   2   1   1   2   2   2   2   1   1   1   2   2   2   1   1   1   2   2   1   2   2   2   2   1   2   1   1   1   1   1   1   1   2   2   1   1   2   2   1   1   2   2   2   2   1   1   1   2   1   2   2   2   2   2   1   2   2   1   2   2   2   2   2   2   2   2   1   1   1   1   1   1   2   2   1   1   1   1   1   1   2   1   2   1   2   1   1   2   2   1   2   2   1   1   1   2   1   2   1   1   2   2   1   1   1   2   1   1   1   1   1   1   2   1   1   1   2   2   1   1   2   1   1   2   2   2   2   1   2   2   2   2   2   1   2   1   1   2   1   2   1   2   1   2   1   2   2   1   2   1   1   2   2   1   1   2   1   1   1   2   1   1
 MK-1-5                 1   2   1   2   2   1   2   2   1   1   1   1   2   2   2   1   2   1   1   2   1   2   1   2   1   1   2   2   2   1   1   1   2   1   2   2   1   1   2   1   1   2   2   2   1   1   1   1   2   2   2   1   1   2   2   2   1   2   2   2   2   2   2   1   1   1   1   1   1   1   2   1   1   1   2   2   1   1   2   2   2   2   1   1   1   2   1   2   2   2   2   1   1   2   2   1   2   2   1   2   2   2   2   2   1   1   1   1   1   1   2   2   1   1   1   1   1   1   2   1   2   1   2   1   1   2   2   2   2   1   1   2   1   2   2   2   1   1   2   2   1   1   1   2   1   1   1   1   1   1   2   1   1   1   1   2   1   1   2   1   1   1   2   2   2   1   2   2   2   2   2   1   2   1   1   2   1   2   1   2   1   2   1   2   2   1   2   1   1   2   2   1   1   2   1   1   2   1   1   1
 MK-1-6                 1   1   1   2   2   1   2   2   1   1   1   1   1   2   2   1   2   1   1   2   1   2   1   1   1   1   2   2   2   1   1   1   1   1   2   1   1   1   1   1   1   1   2   1   1   1   1   1   2   2   2   1   1   2   2   2   1   2   2   2   1   2   2   1   1   1   1   2   1   1   2   1   1   1   2   2   1   1   1   1   2   2   1   1   2   2   1   2   2   2   2   1   1   2   2   1   2   2   1   2   2   2   2   2   1   1   1   1   1   1   2   2   1   1   1   1   1   1   2   1   2   1   2   1   1   2   1   2   2   1   1   2   1   2   1   2   1   1   2   2   1   1   1   2   1   1   1   1   1   1   2   1   1   1   1   2   1   1   2   1   1   1   2   2   2   1   2   2   2   2   2   1   2   1   1   2   1   2   1   2   1   2   1   2   2   1   2   1   1   2   2   1   1   2   1   1   2   1   1   1
 MK-1-7                 1   1   1   2   2   1   2   2   2   1   1   1   1   2   2   1   2   1   1   2   1   2   1   1   1   1   2   2   2   1   1   1   1   2   2   1   1   1   1   2   1   1   2   1   1   1   1   1   2   2   2   1   1   2   2   2   1   2   2   1   1   2   2   1   1   1   1   2   1   1   2   1   1   1   2   2   1   1   1   1   2   2   1   1   2   2   1   2   1   2   2   1   1   2   2   1   2   2   1   2   2   2   2   2   1   1   1   1   1   1   2   2   1   1   1   1   1   1   2   1   2   1   2   1   1   1   1   2   2   1   1   2   1   2   1   2   1   1   2   2   2   1   1   2   1   1   1   1   1   1   2   1   2   1   1   2   1   1   2   1   1   1   2   1   2   1   1   2   2   2   2   1   2   1   2   2   1   2   2   1   1   2   1   2   2   1   2   1   1   2   2   1   1   2   1   1   2   1   1   1
 MK-1-8                 1   1   1   2   2   1   2   2   2   1   2   1   1   2   2   1   1   1   1   2   1   2   1   1   1   1   2   2   2   1   1   1   1   2   2   1   1   1   1   2   1   2   2   1   1   1   1   1   1   1   2   1   1   2   2   2   1   2   2   1   1   2   2   1   1   1   1   2   1   1   2   1   1   1   2   2   1   1   1   1   2   2   1   1   2   2   1   2   1   2   2   1   1   2   2   1   2   2   1   2   2   2   2   2   1   1   1   1   1   1   2   2   1   1   1   1   1   1   2   1   2   1   2   1   1   1   1   2   2   1   1   2   1   2   1   2   1   1   2   2   2   1   1   2   1   1   1   1   1   1   2   1   2   2   1   2   1   1   2   1   1   1   2   1   2   1   1   2   2   2   2   1   2   1   2   2   1   1   2   1   1   2   1   2   1   2   2   1   1   2   2   1   1   1   1   1   2   1   1   1
 MK-1-9                 1   1   1   2   2   1   2   2   2   2   2   1   1   2   2   1   1   1   1   2   1   2   1   1   1   1   2   2   2   1   1   1   1   2   2   1   1   1   1   2   1   2   2   2   1   1   1   1   1   1   2   1   1   1   2   2   1   2   2   1   1   2   2   1   2   1   1   2   1   1   2   1   1   1   2   2   1   1   1   1   2   2   1   1   2   2   1   2   1   2   2   1   1   2   2   1   2   2   1   2   1   2   2   2   1   1   1   1   1   1   2   2   1   2   1   1   1   1   2   1   2   2   2   1   1   1   1   2   2   1   1   2   1   1   1   2   2   1   2   2   2   1   1   2   1   1   1   1   1   1   2   2   2   2   1   2   1   1   2   1   1   2   2   1   2   1   1   1   2   2   1   2   2   1   2   2   1   1   2   1   1   2   1   2   1   2   2   1   1   2   2   1   1   1   1   1   2   1   1   1
 MK-1-10                1   1   1   2   2   1   2   2   2   2   2   1   1   2   2   1   1   1   1   2   1   2   1   2   1   1   2   1   2   1   1   1   1   2   2   1   1   1   1   2   1   2   2   2   1   1   1   1   1   1   2   1   1   2   2   2   1   2   1   1   1   2   2   1   2   1   1   2   1   1   2   1   1   1   2   2   1   1   1   1   2   2   1   2   2   2   1   2   1   2   2   2   1   2   2   1   2   2   1   2   1   2   2   2   1   1   1   1   1   1   1   2   1   2   1   1   1   1   2   1   2   2   2   1   1   1   1   2   2   2   1   1   1   1   1   2   2   1   1   1   2   1   1   2   1   1   1   1   1   1   2   1   1   2   1   2   1   1   2   1   1   2   2   1   2   1   1   1   2   2   1   2   2   1   2   2   1   1   2   1   1   2   1   2   1   2   2   1   1   2   2   1   1   1   1   1   2   1   2   1
 MK-1-11                1   1   1   2   2   1   2   2   1   2   2   1   1   2   2   1   1   1   1   2   1   2   1   2   1   1   2   1   2   1   1   1   1   2   2   1   1   1   1   2   1   2   2   2   1   1   2   1   1   1   2   1   1   2   2   2   1   2   1   1   1   2   2   1   2   1   1   2   1   2   2   2   1   1   2   2   1   1   1   1   2   2   1   2   2   2   1   2   1   1   2   2   1   2   2   1   2   2   1   2   1   2   2   2   1   1   2   1   1   1   1   2   1   2   1   1   1   1   2   1   2   2   2   1   1   1   1   2   1   2   1   1   1   1   1   2   2   1   1   1   2   1   1   2   1   1   2   2   1   1   2   2   1   2   1   2   1   1   1   1   1   2   2   2   2   1   1   1   2   2   1   2   1   1   2   2   1   1   1   2   1   2   1   2   1   1   2   1   1   1   2   1   1   1   1   1   2   1   2   1
 MK-1-12                1   1   1   2   2   1   2   2   1   2   2   1   1   2   1   2   1   1   1   2   1   2   1   2   1   1   2   1   2   1   1   1   1   2   1   1   1   1   1   2   1   2   1   2   1   2   2   1   1   1   2   1   1   2   2   2   1   2   1   1   1   2   2   1   2   1   1   2   1   2   2   2   1   1   2   2   2   2   1   1   2   2   1   2   2   2   1   2   1   1   2   2   2   2   2   1   2   2   1   2   2   2   2   2   1   1   1   1   1   1   2   2   1   2   1   1   1   1   2   1   2   2   2   1   1   1   1   2   1   2   1   1   2   1   1   2   1   1   1   1   2   1   2   1   1   2   2   2   1   2   2   2   1   1   1   2   1   1   1   1   1   2   2   2   2   1   1   1   2   2   1   2   1   1   2   2   1   1   1   2   1   2   1   1   1   1   2   1   1   1   2   1   1   1   1   1   2   2   1   1
 MK-1-13                1   1   1   2   1   1   2   1   1   2   2   1   1   2   1   2   1   1   1   2   1   1   1   2   2   1   2   2   2   1   1   1   1   2   1   1   1   1   1   2   2   2   1   2   1   2   2   2   1   1   2   1   1   2   2   2   1   1   2   2   1   1   2   1   2   1   1   2   1   2   2   2   1   1   2   2   2   2   1   1   2   2   2   2   2   2   2   2   1   1   2   2   2   1   2   1   1   2   1   2   2   2   2   2   2   1   1   1   1   2   2   2   1   2   1   1   1   1   2   2   1   2   2   1   1   1   1   2   2   2   1   1   2   1   1   2   1   1   1   1   2   1   2   1   1   2   2   1   1   2   2   2   1   1   1   2   1   2   1   1   1   2   2   2   2   1   1   1   2   2   1   2   1   1   2   2   1   1   1   2   1   1   2   1   1   1   2   1   1   1   2   1   1   1   1   1   2   2   1   1
 MK-1-14                1   1   1   2   2   1   2   1   1   2   1   1   2   2   1   2   1   1   1   2   1   1   1   2   2   1   2   2   2   1   1   1   1   1   1   1   1   1   1   2   2   2   1   2   1   2   2   2   1   1   2   1   1   2   2   2   1   2   2   2   1   2   2   1   2   1   2   2   1   2   2   2   1   1   2   2   2   2   1   1   2   2   2   2   2   2   2   2   2   1   2   2   2   2   2   2   1   2   1   2   2   2   2   2   2   2   1   1   1   2   1   2   1   2   1   1   1   1   2   2   2   2   1   1   1   2   1   2   2   2   1   1   2   2   1   2   1   1   1   1   2   2   2   1   1   2   2   1   1   2   2   2   1   1   1   2   1   2   1   1   1   2   2   2   2   1   1   1   2   2   1   1   1   1   2   2   1   1   1   2   1   1   2   1   1   1   2   1   1   1   2   1   1   1   1   1   2   2   1   1
 MK-1-15                2   2   1   2   2   2   2   1   2   2   1   1   2   2   1   2   1   2   1   2   1   1   1   2   2   1   2   2   2   1   1   1   1   1   2   1   1   1   1   2   2   2   1   1   1   2   2   2   1   1   2   1   1   2   2   2   1   2   2   2   1   2   2   1   2   1   2   2   1   2   2   2   1   1   2   2   2   2   1   1   2   2   2   2   2   2   2   1   2   1   1   2   2   2   2   1   1   2   1   2   2   2   2   1   2   2   1   1   1   2   1   2   1   2   2   1   1   1   2   2   2   2   1   1   1   2   2   2   2   2   1   1   2   2   1   2   1   1   1   1   2   2   2   2   1   2   2   1   1   2   2   2   1   1   1   1   1   2   1   1   1   1   1   2   2   1   1   2   2   2   1   1   1   2   2   2   1   1   1   2   1   1   2   1   1   1   2   1   1   1   2   1   1   1   1   1   1   2   2   1
 MK-1-16                2   2   1   2   2   2   2   1   2   2   1   1   2   1   1   1   1   2   1   2   1   1   1   2   2   2   2   2   2   1   1   1   1   1   2   1   1   1   1   2   2   2   1   1   1   1   2   2   1   1   2   1   1   2   1   2   2   2   2   2   1   2   2   1   2   1   2   2   1   2   2   2   1   1   2   2   2   2   1   1   2   2   2   2   2   2   2   1   2   1   1   2   2   2   2   1   2   2   1   2   2   2   2   1   2   2   1   1   2   2   1   2   1   2   2   1   1   1   2   2   2   2   1   1   1   1   2   2   2   2   1   1   1   2   1   1   1   1   1   1   2   2   2   2   2   1   2   1   1   2   2   2   1   1   1   1   1   2   1   1   1   2   2   2   2   1   1   2   1   2   2   1   1   1   2   1   1   1   1   2   1   1   2   1   1   1   2   1   1   2   2   1   2   1   1   1   1   2   2   1
 MK-2-1                 2   1   2   1   1   2   1   1   1   2   2   1   2   1   2   1   2   2   2   2   2   1   2   1   1   2   2   1   2   2   2   2   1   2   1   2   1   1   1   2   1   2   2   2   1   1   2   2   2   1   1   1   1   1   1   1   1   2   1   1   1   2   1   1   2   2   1   2   1   2   2   1   2   2   2   1   2   1   1   2   2   1   1   1   1   2   1   2   2   2   2   1   2   2   1   1   2   2   2   2   2   1   2   2   2   1   2   1   2   2   1   1   1   1   2   1   1   1   1   2   1   1   1   1   1   1   1   1   2   2   1   2   1   2   2   1   1   2   1   2   1   1   2   2   1   1   2   1   2   1   1   2   2   2   2   1   1   2   2   2   2   1   2   2   2   2   1   2   2   1   2   2   2   2   2   1   1   1   2   1   2   2   1   1   1   2   2   2   1   2   2   1   2   2   2   1   2   2   2   2
 MK-2-2                 2   1   2   1   1   2   1   1   1   1   2   1   2   1   2   1   2   2   2   2   2   1   2   1   1   2   2   1   2   2   2   2   1   2   1   2   1   1   1   2   1   2   2   2   1   1   2   2   2   1   1   1   1   1   1   1   1   2   1   1   1   2   1   1   1   2   2   2   1   2   2   2   1   2   1   1   2   1   1   2   2   1   1   1   2   2   1   2   1   1   2   2   1   2   1   1   2   1   2   2   2   1   2   1   2   1   2   1   2   2   1   1   2   1   2   1   1   1   1   2   2   2   2   1   1   1   1   1   2   2   1   2   1   2   2   1   1   2   1   2   1   1   2   2   1   1   2   1   2   1   1   2   2   1   2   1   1   2   2   2   2   1   2   2   2   2   1   2   2   1   2   2   2   2   2   1   1   1   2   1   2   2   1   1   2   2   2   2   2   2   2   1   1   2   2   1   2   2   2   2
 MK-2-3                 2   1   2   1   1   2   1   2   2   1   1   1   2   1   2   1   2   2   2   2   1   1   2   1   1   2   2   2   2   1   2   2   2   2   1   2   1   1   1   2   1   2   1   1   1   1   2   1   2   1   2   1   1   2   1   1   1   2   1   1   1   2   1   1   2   2   2   1   1   2   2   2   1   2   1   1   2   1   1   2   1   1   1   1   2   2   1   2   1   1   2   1   2   2   1   1   2   1   2   2   2   1   2   1   2   1   2   1   2   2   1   1   1   1   2   1   1   1   2   2   2   2   2   1   1   1   1   1   2   2   1   1   1   2   2   1   1   1   1   2   1   1   2   2   1   1   2   1   2   1   1   2   1   1   2   1   1   2   2   2   2   1   2   2   2   1   1   2   2   1   2   1   2   2   2   1   1   1   2   1   1   2   1   1   2   2   1   2   2   1   2   1   1   1   2   1   2   2   2   2
 MK-2-4                 2   1   2   1   1   2   1   2   2   1   1   1   2   1   2   1   2   2   2   2   1   1   2   1   1   2   2   2   2   1   2   2   2   2   1   2   1   1   1   2   1   2   1   1   1   1   2   2   2   1   2   1   1   2   1   1   1   2   1   1   1   2   1   1   2   2   2   1   1   1   1   2   1   2   1   1   2   2   1   1   1   1   1   1   2   2   1   2   1   1   2   1   2   2   2   1   2   1   2   2   2   1   1   1   2   2   2   1   2   2   1   1   1   1   2   1   1   1   2   2   2   1   2   1   1   1   1   1   2   2   1   1   1   2   2   1   1   1   1   2   1   1   2   2   1   1   2   1   2   1   1   2   1   1   2   1   1   2   1   2   2   1   2   2   2   1   1   2   2   1   2   1   2   2   2   2   1   1   2   1   1   2   1   1   2   1   1   2   2   1   2   1   1   1   2   2   2   2   2   2
 MK-2-5                 1   1   2   1   2   2   1   2   2   1   1   1   2   1   2   1   2   2   2   2   1   1   2   1   1   2   1   2   2   2   2   2   2   2   1   2   1   1   1   2   1   2   1   1   1   2   2   2   2   1   2   1   1   2   1   1   1   2   2   1   1   2   2   1   2   2   2   1   1   1   1   2   1   2   1   1   2   2   1   1   1   1   1   1   2   1   1   2   1   2   2   1   2   2   2   1   2   1   1   2   1   1   2   1   2   2   2   2   2   1   1   2   1   1   2   1   1   1   2   2   2   1   2   1   1   1   1   1   2   2   1   2   1   2   2   2   1   1   1   2   1   1   2   2   1   1   2   1   2   1   1   2   1   1   2   1   1   2   1   2   2   1   2   1   2   1   2   2   2   1   2   1   2   2   2   2   1   1   2   1   1   2   1   1   1   1   1   2   2   1   2   1   1   1   2   1   2   2   2   2
 MK-2-6                 1   2   2   1   2   2   1   2   2   1   1   1   1   1   2   1   2   2   1   2   1   2   2   1   1   2   1   2   2   2   2   2   2   2   1   2   2   1   2   2   1   2   2   1   2   2   2   2   2   1   2   1   1   2   1   1   2   2   2   1   1   2   2   1   2   1   2   2   1   1   2   2   1   2   1   1   2   2   1   1   1   1   1   1   2   1   2   2   1   1   2   1   2   2   2   1   2   1   1   2   1   1   2   1   2   2   1   2   2   1   1   2   2   1   2   1   1   1   2   2   2   1   2   1   1   1   1   1   2   2   1   2   1   2   2   2   1   1   1   2   1   1   2   2   1   1   2   1   2   2   1   2   1   1   2   1   1   2   1   1   1   1   2   1   2   1   2   2   2   1   2   1   2   2   2   2   1   1   2   1   1   2   2   2   1   1   1   2   2   1   2   1   1   1   2   1   2   2   2   2
 MK-2-7                 2   1   2   2   2   2   1   2   2   1   1   1   1   1   2   1   2   2   1   2   1   2   1   1   1   2   2   2   2   2   2   1   2   2   1   2   2   2   2   1   1   2   2   1   2   2   2   2   2   1   2   2   1   2   1   1   2   2   2   2   1   2   2   1   2   1   2   2   1   1   2   2   1   2   1   1   1   1   1   1   1   1   1   1   2   1   2   2   1   1   2   1   2   2   1   1   2   1   1   2   1   1   2   1   2   2   1   2   2   1   1   2   2   1   2   1   2   1   2   2   2   1   2   1   1   1   1   1   2   2   1   2   1   2   2   2   1   1   1   2   1   1   2   2   1   1   2   1   2   2   1   2   1   1   1   1   1   2   1   1   1   1   2   2   2   1   2   2   2   1   2   1   2   2   2   2   1   1   2   2   1   2   2   1   1   1   1   2   2   1   2   1   1   1   2   1   2   2   2   2
 MK-2-8                 2   1   2   2   2   2   1   2   2   1   1   1   1   1   2   1   2   2   1   2   1   1   1   1   1   1   2   2   2   2   2   1   2   2   1   2   2   2   1   1   1   2   2   1   2   2   2   2   2   1   2   2   1   2   1   1   2   2   2   2   1   2   2   1   1   1   2   2   1   1   2   1   1   2   1   1   1   1   1   1   2   1   1   1   2   1   2   2   1   2   2   1   1   2   1   1   2   1   1   2   1   1   1   1   1   2   1   2   2   1   1   2   1   1   2   1   2   1   2   2   2   1   2   1   1   1   1   1   2   2   1   2   1   2   1   2   1   1   1   2   1   1   2   1   1   2   2   1   2   2   1   2   1   1   2   1   1   1   1   1   1   2   2   2   2   1   2   2   2   1   2   2   2   2   2   2   1   1   2   2   2   1   2   1   1   1   1   2   1   1   2   1   1   1   2   1   2   2   2   2
 MK-2-9                 1   1   2   2   2   2   1   2   2   1   1   1   1   1   2   1   2   2   1   2   1   2   1   1   2   1   1   2   2   2   2   1   2   2   1   2   2   2   1   1   1   2   1   1   2   2   2   2   2   1   2   2   2   2   1   1   2   2   2   2   1   2   2   1   1   1   2   2   1   1   1   1   1   2   1   1   1   1   2   1   2   1   1   1   2   1   2   2   1   2   2   2   1   2   1   1   2   1   1   2   2   1   1   1   1   2   1   2   2   2   1   2   1   1   2   1   2   1   2   1   2   2   2   1   1   1   1   1   2   2   1   2   1   2   1   2   1   1   1   2   2   1   2   1   1   2   2   2   2   2   1   2   1   1   2   1   1   2   1   1   1   2   2   2   2   1   2   2   2   1   2   2   2   1   2   2   1   1   2   2   2   1   2   1   1   1   2   2   1   1   2   1   1   1   2   1   2   2   2   2
 MK-2-10                1   1   2   2   2   1   2   2   2   1   1   1   1   1   2   1   2   2   1   2   1   2   1   1   2   1   1   2   2   2   2   2   2   2   2   2   2   2   1   1   1   2   1   1   2   2   2   2   2   1   2   2   2   2   1   1   2   2   2   2   1   2   2   1   1   1   2   2   1   1   1   1   1   2   1   1   2   1   2   1   2   1   1   1   2   1   2   2   1   2   2   2   1   2   1   2   2   1   1   2   2   1   1   1   1   2   1   2   2   2   1   2   1   1   2   1   2   1   2   1   2   2   2   1   2   1   1   1   2   1   1   2   1   2   1   2   1   1   1   2   2   1   1   2   1   2   1   2   1   2   1   2   1   1   2   1   1   1   1   1   1   2   2   2   2   1   1   2   2   1   2   2   2   1   2   2   2   1   2   2   2   1   2   1   1   1   2   2   1   1   2   2   1   1   1   1   2   2   2   2
 MK-2-11                2   2   2   2   2   1   2   2   2   1   1   1   1   1   2   1   2   2   1   2   1   2   2   1   2   1   1   2   2   2   2   2   2   2   2   2   2   2   1   1   1   2   1   1   2   2   2   2   2   1   2   2   1   2   1   1   2   2   2   1   1   2   1   1   1   1   2   1   1   1   1   2   2   2   1   1   2   1   2   1   2   1   1   1   2   1   2   1   1   1   2   2   1   2   1   2   2   1   1   2   2   1   1   1   1   2   1   2   2   2   1   2   1   1   1   1   2   1   1   1   1   1   2   1   2   1   1   1   2   1   1   2   1   2   1   2   1   1   1   2   2   1   2   2   1   2   1   2   1   2   1   2   1   1   2   1   1   1   1   1   1   2   2   1   2   1   1   2   1   1   1   2   2   1   1   2   2   1   2   2   2   1   1   1   1   1   2   2   1   1   2   2   1   2   1   1   1   2   2   1
 MK-2-12                2   2   2   2   2   1   2   2   2   1   1   1   1   1   1   1   2   2   2   2   1   2   2   1   2   1   1   2   2   2   2   2   2   2   2   1   2   2   1   1   1   2   1   1   1   2   2   2   2   1   2   2   1   2   1   2   1   2   2   2   1   2   1   1   1   1   2   1   2   1   1   2   2   2   1   1   2   1   1   1   2   1   1   1   2   1   2   1   1   1   2   2   1   2   2   2   2   1   1   1   2   1   1   1   1   1   1   2   2   2   1   2   1   1   1   1   2   1   1   1   2   1   2   1   2   1   1   1   2   1   1   1   2   2   1   1   1   1   1   2   2   1   2   2   1   2   1   1   1   2   2   2   1   1   2   2   1   1   1   1   1   2   2   1   2   2   2   2   1   1   1   2   2   1   1   2   2   1   2   2   2   1   1   1   1   1   2   2   1   1   2   2   1   2   2   1   1   2   2   1
 MK-2-13                2   2   2   2   2   1   2   2   2   1   2   1   1   1   1   1   2   2   2   2   1   1   2   1   2   1   1   2   2   1   2   2   1   1   2   1   2   2   1   2   1   2   2   1   1   2   2   2   2   1   2   2   1   2   1   2   1   2   2   1   1   2   1   1   1   1   2   1   2   1   1   2   2   2   2   1   2   1   1   1   2   1   1   1   2   1   2   1   1   1   2   2   1   2   2   2   2   1   1   1   2   1   1   1   2   1   1   2   1   2   1   2   1   1   1   1   2   1   1   2   2   1   2   1   2   1   1   1   2   1   1   1   2   2   2   1   1   1   1   2   2   1   2   2   1   2   1   1   1   2   2   2   1   1   2   2   1   1   1   1   1   2   2   1   2   2   2   2   1   1   1   2   2   1   1   2   2   1   2   2   2   1   1   1   1   1   2   2   1   1   2   2   1   2   1   1   1   1   2   1
 MK-2-14                2   2   2   2   2   1   2   2   2   1   2   1   1   1   1   1   2   2   2   2   1   1   2   1   2   1   1   2   2   1   2   2   1   1   2   1   2   2   1   2   1   2   2   1   1   2   2   2   2   2   2   2   1   2   1   2   1   2   2   1   1   2   1   1   1   1   2   1   2   2   1   2   2   2   2   1   2   1   1   1   2   1   1   1   2   2   2   1   1   1   2   2   1   2   2   2   2   1   1   1   2   1   1   1   2   1   1   2   1   2   1   2   1   1   1   1   2   1   1   2   2   1   2   1   2   1   1   1   2   1   1   1   2   2   2   1   1   1   1   2   1   1   2   2   1   1   1   1   1   1   2   2   1   2   2   2   1   1   1   1   1   2   2   1   2   2   2   2   1   1   1   2   1   1   1   2   2   1   2   1   2   1   1   1   1   1   2   2   1   1   2   2   1   2   1   1   1   1   2   1
 MK-2-15                2   2   2   2   2   1   2   2   2   1   2   1   1   1   1   1   1   2   2   2   1   1   2   1   2   1   1   2   2   1   1   2   1   1   2   1   2   2   2   2   1   2   2   1   1   2   2   2   2   2   2   2   1   2   1   2   1   2   2   1   1   1   1   1   1   1   2   1   2   2   1   2   2   2   2   1   2   1   1   1   1   2   1   1   2   2   2   1   1   1   2   2   1   2   2   2   2   1   1   1   2   1   1   1   2   2   1   2   1   1   1   2   2   1   1   1   2   1   1   2   2   1   2   1   2   1   1   1   2   1   2   1   1   2   2   1   1   1   1   2   1   1   2   2   1   1   1   1   1   2   2   1   1   2   2   2   1   1   2   1   1   2   1   1   2   1   2   2   1   1   1   2   1   1   1   2   2   1   2   2   2   1   1   1   2   1   2   2   1   1   2   2   1   2   1   1   1   1   2   1
 MK-2-16                2   2   2   2   2   1   2   2   2   1   2   1   1   1   1   1   1   2   2   2   1   1   1   1   2   1   1   2   2   2   1   2   1   1   2   1   2   2   2   2   1   2   2   1   1   2   2   2   2   2   2   2   1   2   2   2   1   2   2   1   1   1   1   1   1   1   2   1   2   2   1   2   2   2   2   1   2   1   2   1   2   2   1   1   2   2   2   1   1   1   2   2   1   2   2   2   2   1   1   1   2   1   2   1   2   2   2   2   1   1   1   2   2   1   2   1   2   1   1   2   2   1   2   1   2   1   1   1   2   1   2   1   1   2   2   1   1   1   1   2   1   2   2   2   1   1   1   1   1   2   2   1   1   2   2   2   1   1   2   1   1   2   1   1   2   1   2   2   1   1   1   2   1   1   1   2   2   2   2   2   2   1   1   1   2   1   2   2   1   1   2   2   1   2   1   1   1   1   2   1
 MK-3-1                 1   2   1   1   2   1   1   1   1   1   2   2   1   2   2   2   2   2   1   2   1   1   1   1   2   2   2   2   2   2   1   1   2   1   1   1   2   2   1   1   2   2   2   1   1   2   2   2   2   2   2   1   2   1   2   2   1   1   1   2   2   1   1   2   1   1   2   2   1   2   1   2   1   1   2   2   1   1   2   1   1   2   1   2   1   2   2   1   2   1   2   2   2   2   1   1   2   1   1   1   2   1   1   2   1   2   2   1   1   1   1   2   2   2   1   2   1   1   2   1   2   1   1   2   1   1   2   2   2   1   1   2   1   2   2   1   2   2   1   1   1   2   1   2   2   2   2   1   2   1   2   2   2   1   1   1   1   2   2   1   1   1   1   1   2   1   1   2   2   1   1   1   2   1   1   2   1   2   2   1   1   1   1   2   2   1   2   1   1   1   1   1   2   1   1   2   2   2   1   1
 MK-3-2                 1   2   1   1   2   1   1   1   1   1   2   2   1   2   2   2   2   1   1   2   1   1   1   2   2   2   2   2   2   2   1   1   2   1   1   1   2   2   1   1   2   2   2   1   1   2   2   2   2   2   2   1   2   1   2   2   1   1   2   2   2   1   1   2   2   1   2   2   1   2   1   2   2   1   2   2   1   1   2   1   1   2   1   2   1   2   2   1   2   1   1   2   2   2   2   1   2   1   1   1   2   1   1   2   2   2   2   1   1   2   1   2   2   1   1   2   1   1   2   1   2   1   1   2   1   1   1   2   2   1   1   2   1   2   2   1   2   2   1   1   1   2   1   2   2   2   2   1   2   1   2   2   2   1   1   1   1   1   2   1   2   1   1   1   2   1   1   2   2   1   1   1   2   1   1   2   1   2   2   1   1   1   1   2   2   1   2   1   1   1   1   1   2   1   1   2   2   2   1   1
 MK-3-3                 1   1   1   1   2   2   1   1   1   1   2   2   1   2   2   2   1   2   1   2   1   1   2   2   2   2   2   2   2   2   1   1   2   1   1   1   2   2   1   1   1   2   2   1   1   2   2   2   2   2   2   1   2   1   2   2   2   1   2   2   2   2   1   1   2   1   2   2   1   2   1   2   2   1   2   2   1   1   2   1   2   2   1   2   1   2   2   1   2   1   1   1   2   2   2   1   2   1   1   1   2   1   1   2   2   2   2   1   1   2   1   2   2   1   1   2   1   1   2   1   2   1   1   2   1   1   1   2   2   1   1   2   1   2   2   1   1   1   1   1   1   2   1   2   2   2   2   1   2   1   2   2   2   1   1   1   1   1   2   1   2   1   1   1   2   1   1   2   2   1   1   1   2   2   1   2   1   2   1   1   1   1   1   2   2   1   2   1   1   1   1   1   2   1   1   2   2   2   1   2
 MK-3-4                 1   1   1   1   2   2   1   1   1   1   2   2   1   2   2   2   1   2   1   2   2   1   2   2   2   2   1   2   2   2   1   1   2   1   1   1   2   1   1   1   1   2   2   1   2   2   2   2   2   2   1   1   2   1   2   2   2   1   2   2   2   2   1   1   2   1   2   2   1   2   1   2   2   1   2   2   1   1   2   1   2   1   1   2   1   2   2   1   2   1   1   1   1   2   2   1   2   1   1   1   2   1   1   2   1   2   2   1   1   2   1   2   2   1   1   2   1   1   2   1   2   1   1   2   1   1   1   2   2   1   1   2   1   2   2   1   1   1   1   1   1   1   1   2   1   2   2   1   2   1   2   2   2   1   1   1   1   1   2   1   2   1   1   1   2   1   1   2   2   1   1   1   2   2   1   2   1   2   1   1   1   1   1   2   2   1   2   1   1   1   1   1   1   1   1   2   2   2   1   1
 MK-3-5                 1   1   2   1   2   2   1   1   2   1   2   2   1   1   2   2   1   2   1   2   2   1   2   2   1   2   1   2   2   2   1   1   2   1   1   1   2   1   1   1   1   2   2   1   2   2   2   2   2   2   1   1   2   1   2   2   2   1   2   2   2   2   1   1   2   1   2   2   1   2   1   2   2   1   2   1   2   1   2   1   2   1   1   2   1   2   2   1   2   1   1   1   1   2   2   1   2   2   1   1   2   1   1   2   1   2   2   1   1   2   1   2   2   1   1   2   2   1   2   1   2   1   1   1   1   1   1   2   2   1   1   2   2   2   2   2   1   1   1   1   1   2   1   2   1   2   2   1   2   1   2   2   2   2   1   1   1   1   2   1   2   2   1   1   2   1   1   2   2   2   1   1   2   2   1   2   1   2   1   1   1   1   1   2   2   1   2   2   1   1   1   1   1   1   1   2   1   2   1   1
 MK-3-6                 1   1   1   1   2   2   1   1   2   1   2   2   1   1   2   2   1   2   1   1   2   1   2   2   1   2   1   2   2   2   1   2   2   1   1   1   2   1   1   1   1   2   2   1   2   2   2   2   2   2   1   1   2   1   1   2   2   2   2   2   2   2   1   2   2   1   2   2   1   1   1   2   2   1   2   1   2   1   2   1   2   1   1   2   1   1   2   1   1   1   1   1   1   2   2   1   2   2   1   1   2   1   2   2   1   2   2   1   1   2   1   2   2   1   1   2   2   1   2   1   2   1   1   2   1   2   1   2   2   1   1   2   2   2   2   1   2   1   1   2   1   1   1   2   1   1   2   1   1   1   2   1   2   2   1   1   1   1   2   1   2   2   2   1   2   1   1   2   2   2   1   1   2   2   1   2   1   2   1   1   1   1   1   2   2   1   2   2   1   1   2   2   1   1   1   2   2   2   1   1
 MK-3-7                 1   1   1   2   2   2   1   1   2   2   2   2   1   1   2   2   1   2   1   1   2   1   2   2   1   2   1   2   2   1   1   2   2   1   1   1   2   1   2   1   1   2   2   1   2   2   2   2   2   2   1   1   2   1   1   2   1   1   1   2   2   2   1   2   2   1   2   2   1   1   1   2   2   2   2   1   2   1   2   1   2   2   1   2   1   1   2   1   1   1   1   1   1   1   2   1   2   2   1   1   2   1   2   2   2   2   2   1   1   2   1   2   2   1   2   2   2   1   2   1   2   1   1   2   1   2   1   2   2   1   1   2   2   2   2   1   2   1   2   2   2   1   1   2   1   1   2   1   1   1   1   1   2   2   1   1   1   1   2   1   2   2   2   1   2   1   1   2   2   1   1   2   2   2   1   2   1   2   1   2   1   1   1   2   1   2   2   2   2   1   2   2   1   1   1   2   2   2   1   1
 MK-3-8                 1   1   2   2   2   2   1   1   2   2   2   2   1   1   2   2   1   2   1   1   2   1   2   2   1   2   2   2   1   1   1   2   2   1   1   1   2   1   2   1   2   2   2   1   2   2   2   2   1   2   1   1   2   1   1   2   1   1   1   2   2   2   1   2   2   1   2   2   1   1   1   2   1   2   2   1   2   2   2   1   2   2   1   2   1   1   2   1   1   1   1   1   1   1   2   1   2   1   1   1   2   1   2   2   1   2   2   1   1   2   1   1   2   1   2   2   2   1   2   1   2   1   1   2   1   2   1   2   2   1   1   2   2   2   2   1   2   1   2   2   2   1   1   2   1   1   2   1   2   1   1   1   2   2   1   1   1   1   2   1   1   2   2   1   2   1   1   2   2   1   1   2   2   2   2   2   1   2   1   2   2   1   1   2   1   2   2   2   2   1   2   2   1   1   1   2   2   2   1   1
 MK-3-9                 1   1   2   2   2   1   1   1   2   2   2   1   1   1   1   2   2   2   1   1   2   2   2   1   1   2   1   2   2   1   1   2   2   1   1   1   2   1   2   1   2   2   2   1   2   1   2   2   1   2   1   1   2   2   1   2   2   1   1   2   1   2   1   2   2   1   1   2   1   1   1   2   1   2   2   1   2   2   2   2   2   2   2   1   1   1   2   1   1   1   1   1   1   1   2   1   2   2   2   1   2   1   1   2   1   2   2   1   1   2   2   2   2   1   2   2   2   1   2   1   2   1   1   2   1   2   2   2   2   1   1   2   2   2   1   1   2   1   2   2   2   1   1   2   1   1   1   1   2   2   1   1   2   2   2   1   1   1   2   1   1   2   2   1   2   1   1   1   2   1   2   2   2   1   2   1   1   2   1   2   2   1   2   2   1   2   2   2   2   1   2   2   1   1   1   2   2   2   1   1
 MK-3-10                1   1   2   2   2   1   1   1   2   2   2   1   1   1   1   2   2   2   1   1   2   2   2   1   1   2   1   2   2   1   1   2   1   1   1   1   2   1   1   1   2   2   2   1   2   1   2   2   2   2   1   1   2   2   1   2   2   1   1   2   1   1   1   2   2   1   1   2   1   1   1   2   1   1   2   2   2   2   2   2   2   2   2   1   1   1   1   1   1   1   1   1   1   1   2   1   2   2   2   1   2   1   1   2   1   1   2   1   1   2   2   2   2   2   2   2   2   1   2   1   2   1   1   2   1   2   2   2   2   1   1   2   2   2   1   2   2   1   2   2   2   1   1   2   1   1   1   1   2   2   1   1   1   2   2   1   1   1   2   1   1   2   2   1   2   1   1   2   2   1   2   2   2   2   2   1   1   2   1   2   2   1   2   2   1   2   2   2   2   1   2   2   1   1   1   2   2   2   1   1
 MK-3-11                2   2   2   2   2   1   1   1   2   2   2   1   1   2   1   2   2   2   1   1   2   2   2   1   1   2   1   2   2   1   1   2   1   1   1   1   2   1   1   2   2   2   2   1   2   1   1   2   2   2   1   1   2   2   1   1   1   1   1   1   1   1   1   2   2   1   1   2   1   1   1   2   1   1   2   2   2   2   2   2   2   2   2   1   1   1   1   2   1   1   1   1   1   1   2   1   2   2   2   2   2   1   1   2   1   1   2   1   1   2   2   2   2   2   2   2   2   2   2   2   2   1   1   2   1   2   2   2   2   1   1   2   2   2   1   2   2   1   2   2   2   1   1   2   1   1   1   1   2   2   2   1   1   2   2   1   1   1   2   1   1   2   2   1   2   1   1   2   2   1   2   2   2   2   2   1   1   1   1   2   2   1   2   2   1   2   2   2   2   1   2   2   1   1   1   2   2   2   1   1
 MK-3-12                2   2   2   2   2   1   1   1   1   2   2   1   1   2   1   2   2   2   2   1   2   2   2   1   1   2   2   2   2   1   1   2   1   1   1   1   1   1   1   2   2   2   2   1   2   1   2   2   2   2   1   1   1   2   1   1   1   1   1   1   1   1   1   2   2   1   1   2   1   1   1   2   1   1   1   2   2   2   2   2   1   2   2   1   1   2   1   2   1   2   1   2   1   1   1   1   2   2   2   2   2   1   1   2   1   1   2   1   1   2   1   2   2   2   2   1   2   2   2   2   2   1   1   2   1   2   2   2   2   1   1   1   2   2   1   2   2   1   2   2   2   2   1   2   1   1   2   1   2   1   2   2   2   2   2   2   1   1   2   1   2   2   2   1   2   1   1   2   2   1   2   2   2   2   2   1   1   1   1   2   2   1   2   2   1   1   2   1   2   1   2   2   1   1   1   2   2   2   1   1
 MK-3-13                1   1   2   2   2   1   1   1   1   2   2   1   1   2   1   2   2   2   2   2   2   2   2   1   1   2   2   2   2   2   1   2   1   1   1   1   1   1   1   2   1   1   2   1   2   1   2   2   2   2   1   1   1   2   1   2   1   1   1   1   1   1   1   2   2   1   1   1   1   1   1   2   1   1   1   2   2   2   2   2   1   1   2   1   1   2   1   2   1   2   1   2   1   1   1   1   2   1   2   1   2   1   1   2   1   1   2   1   1   2   2   2   2   2   2   1   1   1   2   2   2   1   1   2   1   2   2   2   2   1   1   1   2   2   1   2   2   1   2   1   2   2   1   2   1   2   2   1   2   1   2   2   2   2   2   2   1   1   2   1   2   2   2   1   2   1   1   2   2   2   2   2   1   2   2   1   1   1   1   2   2   1   2   2   1   1   2   1   2   1   2   2   1   1   1   2   2   2   1   1
 MK-3-14                1   1   2   2   2   1   1   1   1   2   2   1   1   2   1   2   2   2   2   2   2   2   2   1   1   2   2   2   2   2   1   1   1   1   2   1   1   1   1   2   2   1   2   1   2   1   2   2   2   2   1   1   1   2   1   2   1   1   2   1   1   1   2   2   2   1   1   1   1   1   1   1   1   1   1   2   2   2   2   2   1   1   2   1   1   2   1   2   1   2   1   1   1   1   2   1   1   1   2   2   2   1   1   2   1   1   2   1   1   2   2   2   2   2   2   1   1   1   2   2   2   1   1   2   1   2   2   2   2   1   1   1   2   2   1   2   2   1   1   1   2   2   1   2   1   2   2   1   2   1   2   2   2   2   1   2   1   1   2   1   2   2   2   1   2   1   1   2   2   2   2   2   2   2   2   1   1   1   1   2   1   1   2   2   1   1   2   1   2   1   2   2   1   1   1   2   2   2   1   1
 MK-3-15                1   1   2   1   2   1   1   1   1   2   2   1   1   2   1   2   2   2   2   2   2   2   2   1   1   2   2   1   2   2   2   1   1   1   1   1   1   1   1   2   2   1   1   1   1   1   2   2   2   2   1   2   2   2   1   2   1   1   2   2   1   1   2   2   2   1   1   1   2   1   1   1   1   1   1   2   2   2   2   2   1   1   2   2   1   2   2   2   1   2   1   1   2   1   2   1   1   1   2   2   2   1   1   2   1   1   2   1   1   2   2   2   2   2   2   1   1   2   2   2   2   1   2   2   1   2   2   2   2   1   1   1   2   2   1   2   2   1   1   1   2   2   1   1   1   2   2   1   2   1   2   2   2   1   1   2   1   1   2   1   2   2   2   1   2   1   1   1   1   2   2   2   1   2   2   1   1   1   1   2   1   2   2   2   1   1   2   1   2   1   2   2   2   1   1   2   2   2   1   1
 MK-3-16                1   1   2   1   2   1   1   1   1   2   2   1   1   2   1   2   2   2   2   2   2   2   2   1   1   2   2   2   2   2   2   1   1   1   1   1   1   1   1   2   2   1   1   1   1   1   2   2   2   2   1   2   2   2   1   2   1   1   2   2   1   2   1   2   2   1   1   1   2   1   2   1   1   1   1   2   2   2   2   2   1   1   2   2   1   2   2   2   1   2   1   1   2   1   2   1   1   1   2   2   2   1   1   2   1   1   2   1   1   2   2   2   2   2   2   2   1   2   1   2   2   1   1   1   1   2   2   2   2   1   1   1   2   2   1   2   2   1   1   1   2   2   1   1   1   2   2   1   2   1   2   2   2   1   2   2   2   1   2   1   1   2   2   1   2   1   1   1   1   2   2   2   1   2   2   1   1   2   1   2   1   2   2   2   1   1   2   1   2   1   2   2   2   1   1   2   2   2   1   1
 MK-4-1                 2   1   2   2   1   1   1   2   2   1   1   1   1   2   2   1   1   2   2   2   1   1   2   2   1   2   1   2   2   1   2   2   2   2   1   2   1   2   2   2   1   2   1   2   1   1   1   2   1   1   1   1   1   2   2   1   1   1   1   1   1   2   2   1   2   1   2   1   1   1   2   2   1   1   2   1   1   2   2   2   1   2   1   1   1   1   1   2   1   1   2   1   2   1   2   2   2   1   2   1   2   2   1   1   2   2   1   1   1   2   2   2   2   2   2   2   1   1   1   1   1   1   2   2   2   1   1   1   2   1   2   1   1   2   2   1   1   1   1   2   1   1   1   1   1   2   2   1   2   2   2   2   2   1   1   1   1   2   2   2   1   2   2   2   1   2   1   2   2   2   2   1   2   1   2   2   2   1   2   2   1   2   1   2   1   2   2   2   1   1   2   1   1   1   1   1   2   1   2   2
 MK-4-2                 2   1   2   2   1   1   1   2   1   1   1   1   1   2   2   1   2   2   2   2   1   1   2   2   1   2   1   2   2   1   2   2   2   2   2   2   1   2   2   2   1   2   1   2   1   1   1   2   1   1   1   1   1   2   2   1   1   1   1   1   1   2   2   1   2   1   2   1   1   2   2   2   1   1   2   1   1   2   2   2   1   2   1   1   2   1   1   2   1   1   2   1   2   2   2   2   2   1   2   1   2   2   1   1   2   2   1   1   1   2   2   2   2   2   2   2   1   1   1   1   1   1   2   2   2   1   1   1   2   1   1   1   1   2   2   1   1   1   1   2   1   1   1   2   1   2   2   1   2   2   2   2   2   1   1   1   1   2   2   2   1   1   2   2   1   1   2   1   2   2   2   1   2   1   2   2   2   2   2   1   2   2   1   2   1   2   2   2   1   1   2   1   1   1   1   1   2   1   2   2
 MK-4-3                 2   1   2   2   1   1   1   2   1   2   1   1   1   2   2   1   2   2   2   2   1   1   2   2   1   2   1   2   2   1   2   2   2   1   2   2   1   2   2   2   1   2   1   2   2   1   1   2   1   1   1   1   1   2   2   1   1   1   1   1   1   2   2   2   2   1   2   1   1   2   2   2   1   1   2   1   1   2   1   2   1   2   1   2   2   1   1   2   1   1   2   1   2   2   2   2   2   1   2   1   2   2   1   1   2   2   1   1   1   2   2   2   2   2   2   2   2   1   1   1   1   1   2   2   2   1   1   1   1   1   1   1   2   2   2   2   2   1   1   2   1   1   1   2   1   2   2   1   2   2   2   2   2   1   1   1   1   1   2   2   1   1   2   2   1   1   2   1   2   2   2   1   2   1   2   2   2   2   2   1   2   1   1   2   1   2   2   2   2   1   2   1   1   1   2   1   2   1   2   2
 MK-4-4                 2   1   2   2   2   1   1   2   1   2   1   1   1   2   2   1   2   2   2   2   1   1   2   2   1   2   1   2   2   1   2   2   2   1   2   1   1   2   2   2   1   2   1   2   2   1   1   2   1   1   1   2   2   2   2   1   1   1   1   1   1   2   2   2   1   1   2   1   2   2   2   2   1   1   2   1   1   2   1   2   1   2   1   1   2   1   1   2   1   1   2   1   2   2   2   2   2   1   2   1   2   2   1   1   2   2   1   1   1   2   2   2   2   2   2   1   2   1   1   1   2   1   2   1   2   1   1   1   1   2   1   1   2   2   1   2   1   1   1   2   1   1   1   2   1   2   2   1   2   2   2   2   2   1   1   1   1   1   2   2   1   1   2   2   1   2   2   1   1   2   2   2   2   1   2   2   2   1   2   1   2   1   1   2   1   2   2   2   2   1   2   1   1   1   2   1   2   1   2   2
 MK-4-5                 2   1   2   2   2   1   1   2   1   2   2   1   1   2   2   1   2   2   2   2   1   1   2   2   1   2   1   2   2   1   2   2   2   1   2   1   1   1   2   2   1   2   1   2   2   1   1   2   1   1   1   2   1   2   2   1   1   1   1   1   1   2   2   2   1   1   2   2   2   2   2   2   1   1   2   1   1   2   1   2   1   2   2   1   2   1   1   2   1   1   2   2   2   2   2   2   2   2   1   1   2   2   1   1   2   2   1   1   1   2   2   2   2   2   2   1   2   1   1   1   2   1   2   1   2   1   1   1   1   1   2   1   1   1   1   2   1   1   1   2   1   2   1   2   1   2   2   1   2   2   2   2   2   1   2   1   2   2   2   2   1   1   2   2   1   2   2   1   1   2   2   2   2   2   2   2   2   1   2   1   2   1   1   2   1   2   2   2   2   1   2   1   1   1   2   1   2   1   2   2
 MK-4-6                 2   1   2   2   2   1   1   2   1   2   2   1   1   2   2   1   2   2   2   2   1   1   2   2   1   1   1   2   2   1   2   2   2   1   2   1   1   1   2   2   1   2   1   2   2   1   1   2   1   1   1   1   1   2   2   1   1   1   1   1   1   2   2   2   1   1   2   2   2   2   2   2   1   1   2   1   1   2   1   2   1   2   2   1   2   1   1   2   1   1   2   2   1   2   2   2   2   1   1   1   2   2   1   1   2   2   1   1   1   2   2   2   2   2   2   1   2   1   1   1   2   1   2   1   2   1   2   1   2   1   2   1   1   1   1   2   1   1   1   2   1   2   1   2   1   2   2   1   2   2   2   2   2   1   2   1   2   2   2   2   1   1   2   2   1   1   2   1   1   2   2   2   2   2   2   2   1   2   1   1   2   1   1   2   1   2   2   2   1   1   2   1   1   2   2   1   2   1   2   2
 MK-4-7                 2   1   2   2   2   1   1   2   2   2   2   1   1   1   2   1   2   2   2   2   1   2   2   2   1   1   1   2   2   1   2   2   2   1   2   1   1   1   2   2   1   2   2   2   2   1   1   2   1   1   1   1   2   2   2   1   1   1   1   1   1   2   2   2   1   1   2   2   2   1   2   1   1   1   2   1   1   2   1   1   2   2   2   1   2   1   1   2   1   1   2   1   1   2   2   2   2   1   1   1   2   2   1   1   2   2   1   1   1   1   1   2   2   2   2   1   2   1   1   1   2   1   2   1   2   1   2   1   1   1   2   1   1   1   1   2   1   1   2   2   1   2   2   2   1   2   2   1   2   2   1   2   2   1   2   1   1   2   2   2   1   1   2   2   1   1   2   2   1   2   2   2   2   2   2   2   1   2   1   1   2   1   1   2   1   2   2   2   1   1   2   1   1   2   2   2   2   1   2   2
 MK-4-8                 2   1   2   2   2   1   1   2   2   2   2   1   1   1   2   1   2   2   2   2   1   2   2   2   1   1   1   2   2   2   2   2   2   1   2   1   1   1   2   2   1   2   1   2   2   2   1   2   1   1   1   1   2   2   2   1   1   1   1   1   1   2   2   2   1   1   2   2   2   1   2   1   1   1   2   1   1   2   1   1   2   2   2   1   2   1   1   1   1   1   2   1   1   2   2   2   2   1   1   1   2   2   1   1   2   2   1   1   1   1   1   2   2   2   2   1   2   1   1   1   2   1   2   1   2   1   2   1   1   1   2   2   1   1   1   2   1   2   2   2   1   2   1   2   1   2   2   2   2   2   1   2   2   1   2   1   1   2   2   2   1   1   2   2   1   1   2   2   1   2   2   2   2   2   2   2   1   2   1   1   2   1   1   2   1   2   2   2   2   1   2   1   2   2   2   2   2   1   2   2
 MK-4-9                 2   1   2   2   1   1   1   2   2   2   2   2   1   1   2   1   2   2   2   2   1   2   2   2   2   1   1   2   2   2   2   2   2   1   2   1   1   1   2   2   1   2   1   2   2   2   1   2   1   1   1   2   2   2   2   1   1   1   2   1   1   2   1   2   1   1   1   2   2   2   2   1   1   1   2   1   2   2   1   1   2   1   2   1   2   1   1   1   1   1   2   1   1   2   2   2   2   1   1   1   2   2   1   1   2   2   1   2   1   1   1   1   2   2   2   1   2   1   1   1   1   1   2   2   2   1   2   1   1   1   2   2   1   1   1   2   1   2   2   2   1   2   1   2   2   2   2   2   1   2   1   2   2   1   2   1   1   2   2   2   1   1   1   2   1   1   2   2   1   2   2   2   2   2   2   2   1   2   1   1   1   1   1   2   1   2   2   2   2   1   2   1   2   2   2   2   2   2   2   2
 MK-4-10                2   1   2   2   1   1   1   2   2   2   2   2   1   1   2   1   2   2   2   2   1   1   2   2   2   1   2   2   2   2   2   2   2   1   2   1   1   1   2   2   1   1   1   1   2   2   1   2   1   1   1   2   2   2   2   1   1   1   2   1   1   2   1   2   1   1   1   2   2   2   2   2   1   1   2   1   2   1   1   1   1   1   2   1   2   1   1   1   1   1   2   2   1   2   2   2   2   1   1   1   2   2   1   1   2   2   1   2   1   1   1   2   2   2   2   1   2   1   2   1   1   1   1   2   2   1   2   1   1   1   2   2   1   1   1   2   1   2   2   2   1   2   1   2   2   2   2   2   1   2   1   2   2   2   2   1   1   2   2   2   1   1   1   1   1   1   2   2   1   2   2   1   2   2   2   2   1   2   1   1   1   1   1   2   1   2   2   2   2   1   2   1   2   2   2   1   1   2   2   2
 MK-4-11                2   1   2   2   2   1   1   2   1   1   2   2   1   1   2   1   2   1   2   2   1   1   2   2   2   1   2   2   2   2   2   1   2   1   2   1   1   1   2   2   1   1   1   1   2   2   1   2   1   1   1   2   2   2   2   1   1   1   2   1   1   2   1   2   1   1   1   2   2   2   2   2   1   1   2   1   2   1   1   1   1   1   2   1   2   1   1   1   1   1   2   2   2   2   2   2   2   1   1   1   2   2   1   1   2   2   1   2   1   1   2   2   2   2   2   1   2   1   2   1   1   1   1   1   1   1   1   1   2   1   2   2   1   1   1   2   1   2   2   2   1   2   1   2   2   2   2   2   1   2   1   2   2   1   2   1   1   2   1   2   1   1   2   2   1   1   2   2   1   2   2   1   2   1   2   1   1   2   1   1   1   1   1   2   1   2   2   1   2   1   2   1   2   2   2   1   1   2   2   2
 MK-4-12                2   1   2   1   1   1   1   2   1   1   2   2   2   1   2   1   2   1   1   2   1   1   2   2   1   1   2   2   2   2   2   1   2   1   2   1   1   1   2   1   1   1   1   1   2   2   1   2   1   1   1   1   2   1   2   1   1   1   2   1   2   1   1   2   1   1   1   2   2   2   2   2   2   1   2   1   2   1   1   1   1   1   2   1   2   1   2   1   1   1   2   2   2   2   2   1   2   2   2   1   2   2   1   1   1   2   1   1   1   1   2   2   2   2   2   1   2   1   2   1   1   1   1   1   2   1   1   1   2   1   2   2   1   1   1   2   1   2   2   1   1   2   1   2   2   2   2   2   1   2   2   2   2   1   2   1   1   2   1   2   1   1   1   1   1   1   2   2   1   2   2   1   2   2   2   1   2   2   1   1   2   1   2   2   1   2   2   1   2   2   2   1   2   2   2   1   1   2   2   2
 MK-4-13                2   1   1   1   1   1   1   2   1   1   2   2   2   1   2   1   2   1   1   2   1   1   2   2   1   1   2   2   2   2   2   2   2   1   2   1   1   1   2   1   1   1   1   1   2   2   1   2   1   1   1   2   2   1   2   1   1   1   2   1   2   1   1   2   1   1   1   2   2   2   1   2   2   1   2   1   2   2   1   1   1   1   2   1   2   1   2   1   1   1   2   2   2   2   2   1   2   2   2   2   2   2   1   1   1   2   1   1   1   1   2   2   2   2   2   1   2   2   2   1   1   1   1   1   2   1   1   1   2   1   2   2   1   1   1   2   1   1   2   1   1   2   1   2   1   2   2   2   1   2   2   2   2   1   1   1   1   1   1   1   1   1   1   1   1   1   2   2   1   2   2   1   2   2   2   1   2   2   1   1   2   1   2   1   1   2   2   2   2   1   2   1   2   2   2   1   1   2   2   2
 MK-4-14                2   1   1   1   1   1   1   2   1   1   2   2   2   2   2   1   2   1   1   2   1   1   2   2   2   1   2   2   2   2   2   2   2   1   2   1   1   1   2   1   1   1   1   1   2   2   1   2   1   1   1   2   2   1   2   1   1   1   1   1   2   2   1   2   1   1   1   2   2   2   1   1   2   1   2   1   2   2   1   1   1   1   2   1   2   1   1   1   1   2   2   2   2   2   2   1   2   2   2   2   2   2   1   1   1   2   2   1   1   1   2   2   1   2   2   1   1   2   2   1   2   1   1   1   2   2   2   1   1   1   1   2   1   1   1   2   1   1   2   2   1   2   1   2   2   2   2   2   1   2   2   2   2   1   1   1   1   1   1   2   1   1   1   1   1   1   2   2   1   2   2   1   2   2   2   1   2   2   1   1   2   1   2   1   1   1   2   2   2   1   2   1   1   2   2   1   1   2   2   2
 MK-4-15                2   1   1   1   1   1   1   2   1   1   2   2   2   2   2   1   1   1   1   2   1   1   2   2   1   1   2   2   2   2   1   2   2   1   2   1   1   1   2   2   1   1   1   1   2   2   1   2   1   1   1   2   1   1   2   1   1   1   1   1   2   2   1   2   1   1   1   1   2   2   2   1   2   1   2   1   2   2   1   1   1   1   2   1   1   1   1   1   1   2   2   2   2   1   2   2   2   2   2   2   2   2   1   1   1   2   2   1   1   1   2   1   1   2   1   1   1   2   2   1   2   1   1   1   2   2   2   1   1   1   1   2   2   1   1   2   1   1   2   2   1   2   1   2   2   2   2   2   1   2   2   2   2   1   1   1   1   2   1   2   1   1   1   1   1   1   2   2   1   2   1   1   2   2   2   1   2   2   1   1   2   1   2   1   1   1   2   2   2   1   1   1   1   2   2   1   1   2   2   2
 MK-4-16                2   1   1   1   1   1   2   1   1   1   2   2   2   2   2   1   1   1   1   2   1   1   2   2   1   1   2   2   2   2   1   2   2   1   2   1   1   1   2   2   1   1   1   1   2   2   1   2   1   1   1   2   1   1   1   1   1   1   1   1   2   2   1   2   1   2   1   1   2   2   2   1   2   1   2   1   2   2   1   1   1   1   2   1   2   1   1   1   1   2   1   2   2   1   2   2   2   2   2   2   2   1   1   1   1   2   2   1   1   2   2   2   1   2   1   1   1   2   2   1   2   1   1   1   2   2   2   1   2   1   1   2   2   1   1   2   1   1   2   2   1   1   1   2   2   2   2   2   1   2   2   2   2   2   1   1   1   2   1   2   1   1   1   2   1   1   2   2   1   2   1   1   2   2   2   1   2   2   1   2   2   1   2   2   1   2   2   2   2   1   1   1   1   2   2   1   1   2   1   2
 MK-5-1                 1   2   2   2   2   2   1   2   2   1   2   2   2   1   1   1   1   1   1   2   1   1   2   2   1   1   2   1   2   2   2   2   2   2   1   1   2   1   1   1   2   2   1   2   2   2   1   1   1   1   1   1   2   2   1   1   1   2   1   2   2   2   1   2   1   1   1   2   2   2   2   1   2   1   1   1   1   1   1   1   1   1   1   2   1   1   1   2   2   2   1   2   2   2   1   2   1   1   1   2   2   1   1   1   2   1   2   1   2   2   2   1   1   1   1   1   1   1   2   2   2   2   2   1   2   1   1   2   1   1   1   1   2   2   2   2   1   1   1   1   1   2   1   2   2   1   2   1   1   2   2   1   2   1   1   1   2   2   2   2   2   1   2   2   2   1   2   2   1   2   2   1   1   1   2   2   2   2   1   2   2   2   1   2   1   1   2   2   1   1   1   2   2   2   2   2   2   1   1   2
 MK-5-2                 1   2   2   2   1   2   1   2   2   2   2   2   2   1   1   1   1   1   1   2   1   1   2   2   1   1   2   1   1   2   2   1   1   2   1   1   2   1   1   1   1   2   1   2   2   2   1   1   1   1   2   1   2   2   1   1   1   2   1   2   2   2   1   2   1   1   1   2   2   2   2   1   2   1   1   1   1   1   1   1   1   1   1   2   1   1   1   2   2   1   1   2   2   2   1   2   1   1   1   2   2   1   2   1   2   1   2   1   2   2   2   1   1   1   1   1   1   1   2   2   2   2   2   1   2   1   1   2   1   1   1   1   2   2   2   2   1   1   1   1   1   2   1   2   2   1   2   1   1   2   1   1   2   1   1   1   2   1   2   2   2   1   2   2   2   1   2   2   1   2   1   1   1   1   2   2   2   2   1   2   2   2   1   2   1   1   2   2   1   1   1   2   2   2   1   2   2   1   1   2
 MK-5-3                 1   2   1   2   1   2   1   2   2   2   2   2   2   1   1   1   1   1   2   2   1   1   2   2   1   1   2   1   1   2   2   1   1   2   1   1   2   1   1   1   1   2   1   1   2   2   1   1   1   1   2   1   1   2   1   1   2   1   1   2   1   2   1   2   1   1   1   2   1   2   2   1   2   1   1   1   2   2   1   2   1   1   1   1   1   2   1   2   2   1   1   2   2   1   1   2   1   2   1   2   2   2   1   1   2   1   1   1   2   2   2   1   1   1   1   1   2   1   2   2   2   2   2   1   2   1   2   2   1   1   1   1   2   2   2   2   1   1   1   1   1   2   1   2   1   1   2   1   1   2   2   1   1   1   1   1   2   1   2   2   2   1   2   2   2   2   2   2   1   2   1   1   1   1   2   2   2   1   1   2   2   2   1   2   1   1   2   1   1   1   1   2   2   2   2   2   2   1   1   2
 MK-5-4                 1   2   1   1   1   2   1   2   2   2   2   2   2   1   1   1   1   1   1   2   1   1   2   2   1   1   2   1   1   1   2   1   1   2   1   1   2   1   1   1   1   2   1   1   2   2   2   1   1   1   2   1   1   2   1   1   2   2   1   2   1   1   1   2   1   1   1   2   1   2   2   1   2   1   1   1   2   2   1   2   1   1   1   1   1   2   1   2   2   1   1   2   2   1   1   2   1   2   1   1   2   2   1   1   2   1   1   1   2   2   1   1   1   1   1   1   2   2   2   2   2   2   2   1   2   1   2   2   1   1   1   1   2   2   2   2   1   2   1   2   1   2   1   1   1   1   2   1   1   2   2   2   1   1   1   1   2   1   2   2   2   2   2   2   2   2   2   2   1   2   1   1   1   1   2   2   2   1   1   1   2   1   2   2   1   1   2   1   1   1   1   2   2   2   2   2   2   1   1   2
 MK-5-5                 1   2   1   1   1   1   1   2   2   2   2   2   2   1   1   1   1   2   1   2   1   1   2   2   1   1   2   1   1   1   1   1   1   2   1   1   2   1   1   1   1   2   1   1   2   2   1   1   1   1   2   1   1   2   1   1   2   1   1   2   1   1   1   2   1   1   1   2   1   2   2   1   2   1   1   2   1   2   2   2   1   1   1   1   1   2   1   2   2   2   1   2   2   1   1   2   1   2   1   1   2   2   1   1   2   1   1   1   2   2   2   2   2   1   1   1   2   2   2   2   2   2   2   1   2   2   1   2   1   1   1   1   2   2   2   1   1   2   1   2   1   2   1   2   1   1   2   1   1   2   2   1   1   1   1   1   2   1   2   1   2   2   2   1   2   2   2   2   1   1   1   1   2   2   2   2   2   1   1   1   2   1   2   2   1   1   2   1   1   2   1   2   2   1   2   2   2   1   1   2
 MK-5-6                 1   2   2   1   1   1   1   2   2   2   2   2   2   1   1   1   1   2   1   2   1   1   2   2   1   1   2   1   2   1   1   1   1   2   1   2   2   1   1   1   1   2   1   2   2   2   1   1   1   1   2   1   1   1   1   2   2   1   1   2   1   1   1   2   1   1   1   2   1   2   2   1   2   1   1   2   1   2   2   2   1   1   1   1   1   2   1   2   2   2   1   2   2   1   1   2   1   1   1   1   2   2   1   1   2   1   1   1   2   2   2   2   2   1   1   1   2   2   2   2   1   2   2   1   2   2   1   1   1   1   1   1   2   2   2   1   2   2   1   1   1   1   1   2   1   1   2   2   1   2   2   1   2   1   1   1   2   1   2   1   1   2   2   1   1   2   2   2   1   1   1   2   2   2   2   2   2   1   1   1   2   1   2   2   1   1   2   1   1   2   1   2   1   2   2   2   2   1   1   2
 MK-5-7                 1   2   2   1   1   1   1   2   2   2   2   2   2   1   1   2   1   2   1   2   1   1   2   1   1   1   2   1   1   1   1   1   1   2   2   2   2   1   2   1   1   2   1   2   2   2   1   1   1   1   2   1   1   1   1   2   2   1   1   2   1   1   1   2   1   1   1   2   2   2   2   1   2   1   1   2   1   2   2   2   2   1   1   1   1   2   1   2   2   2   2   1   2   1   1   2   1   1   1   1   2   2   1   1   2   1   1   1   2   2   2   2   2   1   1   1   2   1   2   2   1   2   2   1   2   2   1   1   1   1   1   1   2   2   2   1   2   2   1   2   1   1   1   1   1   1   2   2   1   2   2   2   2   1   1   1   1   1   2   1   1   2   2   1   1   2   2   2   1   1   1   1   2   2   2   2   2   1   1   1   2   1   1   2   1   1   2   1   1   2   1   2   1   2   2   2   2   1   1   2
 MK-5-8                 1   2   2   2   1   1   1   2   2   2   2   2   2   1   1   2   1   2   1   2   1   1   2   1   1   1   2   1   1   1   1   1   1   2   2   2   2   1   2   1   1   2   1   2   1   2   1   1   1   1   2   1   1   1   1   2   2   1   1   2   1   1   1   2   1   1   1   2   2   2   2   1   1   1   2   2   1   2   2   2   2   1   1   1   1   2   1   2   2   2   1   1   2   1   1   2   1   1   1   1   2   2   1   1   2   1   1   1   2   2   2   2   2   1   1   1   2   1   2   2   1   2   2   1   2   1   2   1   1   1   1   2   2   2   2   2   2   2   1   2   1   1   1   1   1   1   2   2   1   1   2   2   2   1   1   1   1   1   2   1   1   2   2   1   1   2   2   2   1   1   1   1   2   2   2   2   1   1   1   1   2   1   1   2   1   1   2   1   1   2   2   2   1   1   2   2   2   1   1   2
 MK-5-9                 1   1   1   2   1   2   1   2   1   2   2   2   2   1   1   2   1   2   1   2   1   1   2   1   1   1   2   1   1   1   1   1   1   2   2   2   2   1   2   1   1   2   1   2   1   2   1   1   1   1   2   1   1   1   1   1   1   1   1   1   1   2   1   2   1   2   1   2   2   2   2   1   1   1   2   2   1   2   2   2   2   1   1   2   1   2   2   2   2   2   1   1   2   1   1   2   1   1   2   1   2   2   2   1   2   2   1   2   1   2   2   2   2   1   1   2   2   1   1   2   1   2   2   1   2   1   2   1   1   1   1   2   2   2   1   2   2   1   1   2   1   1   2   1   1   1   2   2   1   1   2   2   2   2   1   1   1   1   2   1   1   2   2   2   1   2   2   2   1   1   1   1   2   2   2   2   2   1   1   1   2   1   1   2   1   1   2   2   1   2   2   2   1   1   2   2   2   1   1   2
 MK-5-10                1   1   1   2   1   1   2   2   1   2   2   2   2   1   1   2   1   2   1   2   1   1   2   1   1   1   2   1   1   1   1   1   1   2   2   2   2   1   2   1   1   2   1   2   1   2   1   1   1   1   2   1   2   1   1   1   1   1   1   1   1   2   1   2   1   2   1   2   2   2   2   1   1   1   1   2   1   2   2   2   2   1   1   2   1   2   2   2   2   2   1   1   2   1   1   2   1   1   2   1   2   2   2   2   2   2   1   2   1   2   1   2   2   1   1   2   2   1   2   2   1   2   2   1   2   1   2   1   1   1   1   1   2   1   1   2   2   2   1   2   1   1   2   1   1   1   1   1   2   1   2   2   2   2   1   1   1   1   2   1   1   2   1   1   1   2   2   2   1   2   1   1   2   2   2   2   2   1   1   1   2   1   1   2   2   1   2   2   1   2   2   2   1   1   2   2   2   1   2   2
 MK-5-11                1   1   1   2   1   1   2   2   1   1   2   2   2   1   1   2   1   2   1   1   1   1   2   1   1   1   2   1   1   1   1   1   1   2   2   2   2   1   2   1   1   2   1   2   1   2   1   1   1   1   2   2   2   1   1   1   1   1   2   1   1   2   1   2   1   2   1   2   2   2   2   1   1   1   1   2   1   2   2   2   1   1   1   2   2   2   2   2   2   2   1   1   2   1   1   1   1   1   2   1   2   2   2   2   1   2   1   2   1   2   1   2   2   2   1   2   2   2   2   2   1   2   2   1   2   1   2   1   1   1   1   1   2   1   1   2   2   2   1   2   1   1   2   1   1   1   1   1   2   1   2   2   2   2   1   1   1   1   2   1   1   2   1   1   1   2   2   2   1   2   1   1   2   2   2   2   2   1   1   1   2   1   1   2   2   1   2   2   1   2   2   2   1   2   2   2   2   1   2   1
 MK-5-12                1   1   2   2   1   1   2   2   1   1   2   2   2   1   1   2   1   2   1   1   1   1   2   2   1   2   2   1   1   1   1   1   1   2   2   2   2   1   2   1   2   2   2   2   1   2   1   1   2   1   2   2   2   1   1   1   1   1   2   1   1   2   1   2   1   2   1   2   1   2   2   1   2   1   1   2   1   2   2   2   1   1   1   2   2   2   2   2   2   2   1   1   2   1   1   1   1   1   2   1   2   2   2   2   1   2   1   2   1   2   2   2   2   2   1   2   2   2   2   2   1   2   2   2   2   1   2   1   1   1   1   1   1   1   1   2   2   2   1   2   1   1   2   1   1   1   1   2   2   2   2   2   2   2   1   1   1   1   2   1   2   2   1   1   2   2   2   2   1   2   1   2   1   2   2   2   2   1   1   1   2   2   1   2   2   1   2   2   1   2   2   2   1   2   2   2   2   1   2   1
 MK-5-13                2   2   2   2   1   1   2   2   1   1   2   2   2   1   1   2   1   2   1   2   1   1   2   2   1   2   2   1   1   1   1   1   1   1   2   2   2   1   2   1   2   2   2   2   1   2   1   1   2   2   1   2   2   1   1   1   1   1   2   1   1   2   1   1   1   1   1   1   1   2   2   2   2   1   1   2   1   2   2   2   1   1   1   2   2   2   2   2   2   2   1   1   2   1   1   1   1   1   2   1   2   2   2   2   2   2   1   2   1   2   2   1   1   1   1   2   2   2   2   2   1   2   2   2   2   1   1   1   1   1   1   1   2   1   1   2   1   2   1   2   1   1   2   1   1   1   1   1   2   2   2   2   2   1   1   1   1   1   2   1   2   2   1   1   2   2   2   2   1   2   1   2   1   2   2   2   2   1   1   1   2   2   1   1   2   2   2   1   1   2   2   1   1   2   2   2   2   1   2   1
 MK-5-14                2   2   2   2   1   1   2   2   1   1   2   2   2   1   1   2   1   2   1   2   1   1   2   2   2   2   1   1   1   1   1   1   1   1   2   2   2   1   2   1   2   2   2   2   1   2   1   2   1   2   1   2   2   1   1   1   1   1   2   1   1   2   1   1   2   1   1   1   1   1   1   2   2   1   1   2   1   2   2   2   1   1   2   2   1   2   2   2   2   2   1   1   2   1   1   1   1   1   2   1   2   2   2   1   2   2   1   2   1   1   1   1   1   1   1   2   2   2   1   2   1   2   2   2   2   1   1   1   1   1   1   1   2   1   1   2   1   2   1   2   1   1   2   1   1   1   2   2   1   2   2   2   2   1   1   1   1   1   1   1   1   2   1   2   2   2   2   1   1   2   1   2   1   2   1   2   2   1   1   1   2   2   2   2   2   2   2   1   1   2   2   1   1   2   2   2   2   1   2   1
 MK-5-15                2   2   2   2   1   1   2   1   1   1   2   2   2   2   1   2   1   2   1   2   1   1   2   2   2   2   1   1   1   1   1   1   1   1   2   2   2   1   1   1   2   2   2   2   1   2   1   2   1   2   1   2   2   1   1   2   1   1   2   1   1   2   1   1   2   1   1   1   1   1   1   2   2   1   2   2   1   2   2   2   2   1   2   1   1   2   2   2   2   2   1   1   2   1   1   1   1   1   2   1   1   1   2   1   1   2   1   2   1   1   1   1   1   1   1   1   2   2   1   2   1   2   2   1   2   1   2   1   2   1   1   1   2   1   2   2   2   2   1   2   1   1   2   1   1   1   2   1   2   2   2   1   2   1   1   1   1   1   1   1   1   2   1   2   2   2   2   1   1   2   2   2   1   2   1   1   2   1   2   1   2   2   2   2   2   2   2   1   1   2   1   1   1   2   2   2   2   1   2   1
 MK-5-16                2   1   2   2   1   1   1   1   1   1   2   2   2   1   1   2   1   2   1   2   1   1   2   2   2   2   1   1   1   1   1   1   1   1   2   2   2   2   1   2   2   2   2   2   1   2   1   2   1   2   1   1   2   1   1   2   1   1   2   1   1   1   1   1   2   1   1   1   2   1   1   2   2   1   2   2   1   2   2   2   2   1   2   1   1   2   2   2   2   2   1   1   1   1   1   1   1   1   2   2   1   1   2   1   1   2   1   2   1   1   1   1   1   1   1   2   2   2   1   2   1   2   2   1   2   1   1   1   2   1   1   1   1   2   2   2   2   2   1   2   1   1   2   1   1   1   2   1   2   2   2   1   2   1   1   1   1   1   1   1   1   2   1   2   1   1   2   1   1   2   2   2   1   2   1   1   2   1   2   1   2   2   2   2   2   2   2   1   1   1   1   1   1   2   2   1   2   1   1   2
 MK-6-1                 2   1   1   2   1   2   2   2   1   1   2   1   2   1   2   2   2   1   1   2   1   2   1   2   2   2   2   1   1   1   2   1   2   2   1   1   1   2   1   2   2   1   1   1   2   1   1   2   1   1   1   1   2   1   2   2   1   2   2   1   2   1   2   1   2   1   1   2   2   1   1   2   1   2   2   1   1   2   2   1   1   2   2   2   1   2   1   2   1   2   2   1   2   1   1   1   2   2   1   2   2   2   1   1   2   2   1   1   1   1   1   1   2   1   1   1   1   2   1   2   1   1   1   1   1   1   1   2   2   2   2   2   1   2   1   1   1   1   1   1   2   2   1   1   1   2   1   2   2   2   1   2   1   1   1   2   1   1   1   1   1   2   1   2   1   1   1   2   1   2   1   1   2   1   2   1   1   1   1   1   1   1   2   1   1   2   2   1   1   1   2   2   2   2   2   1   1   1   2   1
 MK-6-2                 2   1   2   2   1   1   2   1   1   1   2   1   2   1   2   2   2   1   1   2   1   2   1   2   2   2   2   1   2   1   2   2   2   1   1   2   1   2   1   2   2   1   1   1   2   1   1   2   1   1   1   1   2   1   2   2   1   2   2   1   2   1   1   1   2   2   1   1   2   1   1   2   1   1   2   1   2   2   2   1   1   2   2   2   1   1   1   2   1   2   1   1   2   2   1   1   2   2   1   2   2   2   2   1   2   2   1   1   1   1   1   1   2   1   1   1   1   2   1   2   2   2   1   1   1   2   1   2   2   2   2   2   1   2   2   1   1   1   1   1   2   2   1   1   1   2   1   2   2   1   2   2   1   1   1   2   1   1   1   1   1   2   1   2   1   1   1   1   1   2   1   1   2   1   2   1   1   1   1   2   1   1   1   1   1   1   2   1   1   1   1   1   2   2   2   1   1   1   2   1
 MK-6-3                 2   1   1   2   2   1   2   1   1   1   2   1   2   2   2   2   2   1   1   1   1   1   2   2   2   2   2   1   2   1   2   2   2   1   1   2   1   1   1   2   2   1   1   1   2   1   1   2   1   1   1   1   2   1   2   2   1   2   2   1   1   1   1   1   2   2   1   1   2   1   1   2   1   2   2   1   2   2   2   1   1   2   2   1   1   1   1   2   1   2   1   1   2   2   1   1   2   2   1   2   2   2   1   1   2   2   1   1   1   1   1   1   2   1   1   1   1   2   2   2   2   2   1   1   1   2   1   2   2   2   2   2   1   2   2   1   2   1   1   1   2   2   1   1   1   2   1   2   2   1   2   2   1   1   1   2   1   1   1   1   1   2   1   2   1   1   1   1   1   2   1   1   2   1   2   1   1   1   1   2   1   1   1   1   1   1   2   1   1   1   1   1   2   2   2   1   1   1   2   1
 MK-6-4                 2   1   1   2   2   1   2   1   1   1   2   1   2   2   2   2   2   1   1   1   1   1   2   2   2   2   2   2   2   1   2   1   2   1   1   2   1   1   1   2   2   2   1   1   2   1   2   2   1   1   1   2   1   1   2   2   1   2   2   2   1   2   1   2   2   1   1   1   1   1   1   2   1   2   2   2   2   1   2   1   1   2   2   1   1   1   1   2   1   2   1   1   2   2   1   1   2   2   1   2   2   2   1   1   2   2   1   1   1   1   1   1   2   1   1   1   1   2   2   2   2   2   2   1   1   2   1   2   2   2   2   2   1   2   2   1   2   1   1   1   2   2   1   1   1   2   1   2   2   1   2   2   1   1   1   2   1   1   1   1   1   2   1   2   2   1   1   2   1   2   2   1   2   1   2   1   1   1   1   2   1   2   1   1   2   1   2   1   1   1   1   1   2   2   2   1   1   1   1   1
 MK-6-5                 2   1   1   2   2   1   2   1   1   1   2   1   2   2   2   2   2   1   1   1   1   1   2   2   2   2   2   2   2   1   2   1   2   1   1   1   1   1   1   2   2   1   1   1   2   1   1   1   1   1   1   2   1   1   1   2   1   2   2   2   1   2   1   2   2   1   1   1   1   1   1   2   1   2   2   1   2   1   2   1   1   2   2   1   2   1   1   2   1   2   1   1   1   2   1   1   2   2   1   1   2   2   1   1   2   2   1   1   1   1   1   1   2   1   1   1   1   2   2   2   2   2   1   1   1   2   1   2   2   2   2   2   1   2   2   1   2   1   1   1   2   1   2   1   2   2   1   2   2   1   2   2   1   1   1   2   1   2   1   1   1   2   1   2   2   1   1   2   1   2   2   2   2   1   2   1   1   1   1   2   1   2   1   1   2   1   2   2   1   1   1   1   2   2   2   1   1   1   1   1
 MK-6-6                 2   1   1   2   1   1   2   1   1   1   2   2   2   2   2   2   2   1   1   1   1   1   2   1   2   2   2   2   2   1   2   2   2   1   1   1   1   1   1   1   2   1   1   1   1   1   1   1   1   1   1   2   1   1   1   2   1   2   2   2   1   2   1   2   2   1   2   1   1   2   1   1   1   2   2   1   2   1   2   1   1   2   2   1   2   2   1   1   1   2   1   1   1   2   2   1   2   2   1   1   2   2   1   1   2   2   1   1   1   1   1   1   2   1   1   1   1   2   2   1   2   2   1   1   1   2   1   2   2   2   1   2   1   2   2   1   1   1   1   1   2   1   2   1   2   1   1   2   2   1   2   2   1   1   1   2   1   2   1   1   1   2   1   2   2   2   1   2   1   2   2   2   2   1   2   1   1   1   1   2   1   2   1   1   2   1   2   2   1   1   1   1   2   2   2   1   1   1   1   1
 MK-6-7                 1   1   1   2   1   1   2   1   1   1   2   2   2   2   2   2   1   1   1   2   1   2   2   1   2   2   2   2   1   1   2   2   2   1   1   1   1   1   1   1   2   1   1   1   1   1   1   1   2   1   1   2   2   1   1   2   1   2   2   2   1   2   1   2   2   1   2   1   1   2   1   1   1   2   2   1   1   1   2   1   1   2   2   1   2   2   1   1   1   2   1   1   1   2   2   2   2   2   1   1   2   2   1   1   2   2   1   1   1   1   1   1   2   1   1   1   1   2   2   1   2   2   1   1   2   1   1   2   2   2   1   2   2   2   2   2   1   1   1   1   2   1   2   1   2   1   1   2   2   1   2   1   1   1   1   2   1   2   2   1   1   2   1   2   2   2   1   2   1   2   2   2   2   1   2   2   1   1   1   2   1   1   1   1   2   1   2   2   1   1   1   1   2   1   2   1   1   1   1   1
 MK-6-8                 2   1   1   2   1   1   1   1   1   1   2   2   2   2   2   2   2   1   1   1   1   2   1   1   2   2   2   2   2   1   2   2   2   1   1   1   1   2   1   2   2   1   1   1   1   1   1   1   2   2   1   2   2   1   1   2   1   2   2   2   1   2   1   1   2   1   2   1   1   2   1   1   1   2   2   2   1   1   2   1   1   2   1   1   2   2   2   1   1   2   2   1   1   2   2   2   2   2   1   1   2   2   1   1   2   2   1   1   1   1   2   1   2   1   1   1   1   2   2   1   2   2   1   1   2   1   1   2   2   2   1   2   2   2   2   2   2   1   1   1   2   1   1   1   2   1   1   2   1   1   2   1   1   1   1   2   1   2   2   1   1   2   1   2   2   2   1   2   1   2   2   2   2   1   1   2   1   1   1   2   1   1   1   1   2   1   2   2   1   1   1   1   2   1   2   1   1   1   1   1
 MK-6-9                 2   1   1   2   1   1   1   1   1   1   2   2   2   2   1   2   2   1   2   1   2   2   1   1   2   2   2   2   1   1   2   2   2   1   1   1   1   2   1   2   2   1   1   1   1   1   1   1   2   2   1   2   2   1   1   2   1   2   2   2   1   2   1   1   2   1   2   1   1   2   1   1   2   2   2   2   1   1   2   1   1   2   1   1   1   2   2   1   2   2   2   1   1   2   2   2   1   2   1   1   2   1   1   1   2   2   1   1   2   1   2   1   2   1   1   1   1   2   2   1   2   2   1   1   2   1   1   2   2   1   1   2   2   2   2   2   2   1   1   2   2   1   1   1   1   1   2   2   1   2   2   1   1   1   2   2   1   2   2   1   1   2   1   2   2   2   1   2   1   2   2   2   2   1   1   1   1   2   1   2   1   1   1   1   2   1   2   2   1   1   1   1   2   1   2   1   1   1   2   1
 MK-6-10                2   1   1   2   1   1   1   1   1   1   2   2   2   2   1   2   2   1   2   1   2   2   1   1   2   2   2   2   1   1   1   2   2   1   1   2   1   2   1   2   2   2   2   1   1   1   1   1   2   2   1   2   2   1   1   2   1   2   2   2   1   2   1   1   2   1   2   1   1   2   1   1   2   2   2   2   1   2   2   1   1   2   1   2   1   1   2   1   2   2   2   1   1   1   2   2   1   2   1   1   2   2   2   1   2   2   1   1   1   1   2   2   2   1   1   1   1   2   2   1   1   2   1   1   1   2   1   2   2   1   1   2   2   2   2   2   2   1   1   1   1   1   1   1   1   1   2   2   1   2   2   1   1   1   1   2   1   2   2   1   1   2   1   2   2   1   1   2   1   2   2   2   2   1   1   1   1   2   2   2   2   1   1   2   2   1   2   2   1   1   1   1   1   2   2   1   1   1   2   1
 MK-6-11                2   1   1   2   1   1   1   2   1   1   2   2   2   2   1   2   1   2   2   1   2   2   1   1   1   2   2   2   1   1   1   2   2   1   1   2   1   2   1   2   2   2   2   1   1   1   1   1   2   2   1   2   1   1   1   2   1   2   2   2   1   2   1   2   2   1   2   1   1   2   1   2   2   2   2   2   1   2   2   1   1   2   1   2   1   1   2   1   2   1   2   2   1   1   2   2   1   2   1   1   2   2   2   1   2   2   1   1   1   1   2   2   2   1   1   1   1   1   2   1   2   2   1   1   1   2   1   2   1   1   1   2   2   2   2   1   2   1   1   1   1   1   1   1   1   1   2   2   1   2   2   1   1   1   1   2   1   2   2   1   1   2   1   2   2   1   1   2   1   2   2   2   2   1   1   1   1   2   2   2   2   1   1   2   2   1   2   2   1   1   1   1   1   2   2   1   1   1   2   1
 MK-6-12                2   1   1   2   1   2   1   1   1   1   2   2   2   2   1   2   1   2   2   1   2   2   1   1   1   2   2   2   1   1   1   2   1   1   1   2   1   2   1   2   2   2   2   1   1   1   2   1   2   2   1   2   1   1   1   2   2   2   2   2   1   2   1   2   2   1   2   1   1   2   1   2   2   2   2   2   1   2   2   1   1   1   1   2   1   1   2   1   2   1   1   2   1   1   2   2   1   2   1   1   2   2   2   1   2   2   1   1   1   1   2   2   2   2   1   2   2   1   2   1   2   2   1   1   1   2   1   2   1   1   2   2   2   2   2   1   1   1   1   1   1   1   1   1   1   1   2   2   1   2   2   1   1   1   1   2   1   2   2   1   1   2   1   2   1   1   1   2   1   2   2   2   2   1   2   1   1   2   2   2   2   2   2   1   1   1   2   2   1   1   1   1   1   2   2   1   1   2   2   1
 MK-6-13                2   1   1   1   1   2   1   1   1   2   2   2   2   2   1   2   1   2   2   1   2   1   1   1   1   2   2   2   1   1   2   2   1   1   1   2   1   2   1   2   2   2   2   1   2   1   1   1   2   2   1   2   1   1   1   2   2   2   2   2   1   2   1   2   2   1   2   1   1   2   2   2   2   2   2   2   1   2   2   1   1   1   1   2   1   1   1   1   2   1   1   2   1   1   2   2   1   2   1   1   1   2   1   1   2   2   1   1   1   1   2   2   2   1   1   2   2   1   2   1   2   2   1   1   1   2   1   2   1   1   2   2   2   2   2   1   1   1   1   1   1   1   1   1   1   1   2   2   1   2   2   1   1   1   1   2   1   2   2   2   1   2   1   2   1   1   1   2   1   2   2   2   2   1   2   1   1   1   2   2   2   2   2   2   1   1   2   2   1   1   1   1   1   2   1   1   1   2   2   1
 MK-6-14                2   1   1   1   1   2   1   1   1   2   2   2   2   2   1   2   1   2   2   2   2   2   1   1   1   2   2   2   1   1   2   2   1   1   1   2   1   2   1   2   2   2   2   1   2   1   1   1   2   2   1   2   1   1   1   2   2   2   2   2   1   2   1   2   2   1   2   1   2   2   2   2   2   2   2   2   1   2   2   1   1   2   1   2   1   1   2   1   2   1   1   2   1   1   2   2   1   2   1   2   1   2   1   1   2   2   1   1   1   1   2   2   1   1   1   2   2   1   2   1   2   2   2   1   1   2   1   1   1   1   2   2   2   2   1   1   1   1   1   1   2   1   1   1   1   2   2   2   1   2   2   1   1   1   1   2   1   2   2   2   1   2   1   2   1   1   1   2   1   1   2   2   2   1   2   1   2   1   2   2   2   2   1   2   1   1   1   2   1   1   1   1   1   2   1   1   2   2   2   1
 MK-6-15                2   1   2   1   1   2   1   1   1   2   2   2   2   1   1   2   1   1   2   2   2   2   2   1   1   2   2   2   1   1   2   2   1   1   1   2   1   2   1   2   2   2   2   1   2   1   1   1   2   2   2   2   1   1   1   2   2   2   2   2   1   2   1   2   2   1   2   1   2   2   1   2   2   2   2   1   1   2   2   1   1   2   1   2   1   2   2   1   2   1   1   2   1   1   2   2   1   2   1   2   1   2   1   1   2   2   1   1   1   1   2   2   2   1   1   2   2   1   2   1   2   1   2   1   1   2   1   1   1   1   2   2   1   1   1   1   1   2   1   1   1   1   1   1   1   2   2   2   1   2   1   1   1   1   1   2   1   2   2   2   1   2   1   2   1   1   2   2   1   1   2   2   2   1   2   1   2   2   2   2   2   2   1   2   1   1   1   2   1   1   1   1   1   2   1   1   2   2   2   1
 MK-6-16                2   1   2   2   1   2   1   1   1   2   2   2   2   1   2   2   1   1   2   1   1   2   2   1   1   2   2   2   1   1   2   2   1   1   1   2   1   2   1   2   2   2   1   1   2   1   1   1   2   2   2   2   1   1   1   2   2   2   2   2   1   2   1   2   2   1   2   1   2   1   1   2   2   2   2   2   1   2   2   1   1   2   1   2   1   2   2   1   2   1   1   2   1   1   2   2   1   2   1   2   1   2   1   1   2   2   2   2   1   1   2   2   2   1   2   2   2   1   1   1   2   1   2   1   1   2   1   1   1   1   2   2   1   1   1   1   1   2   2   1   1   1   1   1   1   2   2   2   1   1   1   1   1   1   1   2   1   2   2   2   1   2   1   2   1   1   2   2   1   1   2   2   2   1   2   1   2   2   2   2   2   2   1   2   1   1   1   2   1   1   1   1   1   1   1   1   1   2   2   1
 
!****************************************** Phenotypic Data **********************************************************
!-100.0 is resevred for missing phenotype
SimulatedTrait1         9.3831    8.9583   10.8104   10.5423    9.1400    9.2197    8.3778   10.0367   12.0263   11.4126    8.2444   11.1833    9.5933   10.2339    9.4798   10.1254   10.7185   10.9393   11.0837    9.5695    8.5798   10.1909    8.6529    9.7717    9.9017   10.0244    8.7241   10.9605   10.7479   10.0210   11.9598    8.8498    9.1558   10.7673   11.0199   11.9130    9.1993    9.3663   10.0735   10.4940    8.6214    9.3259   11.4734   11.3260    9.6340   10.2768    9.0122   10.6566   10.6336   11.2233   10.4559    7.3237    8.6904    7.1873   10.6354    9.2675    8.5983    8.7134   10.5562   10.4017    9.1969    9.5572   10.3014    8.3300   10.5237   11.1372    9.2340   11.1671   11.4401   10.1245   10.5682   10.8496   10.4996    8.3567    8.8566    8.5361   11.1009   10.2796    9.4038   10.9233    9.5464    9.6929    9.0499   10.4184    8.9045    9.7619   10.1768   10.3349   11.0655    9.6372   10.6566   10.3277    9.1214   11.8157   10.1625    8.8974    8.1869   10.1748    9.6468    9.0794    9.2961    9.7856   10.2760   10.9812    9.7374    9.6640   10.1932   10.3963   10.4217   10.0971    9.7420    7.9641   10.8592    9.9454    9.8187   10.1606   10.8802    9.5569   10.8967    9.2463    9.5086    8.3787    9.9431   10.0216    8.9758   11.6993   11.0182   10.9062    8.0837   10.0743   10.3762    9.3436    9.5220   10.5296    8.7642    9.8458   10.9567    9.4562   11.8542    7.6321    9.5635    9.3100    9.2987    8.9736    9.9832    7.4088   10.4416    9.4603   10.9168   10.2418    9.0410    9.3966    7.8166   10.7599    8.4313    8.9319    9.9247   10.8934   11.0873    9.9953    8.2846    9.7059    9.1865   10.5121   10.7923    7.9745   10.2247    8.6189   10.2367   10.1091   10.7182   10.3418    9.9467   12.0795    8.6879   11.7475   10.2425   11.2438    9.0069   10.0341   10.6128   10.9325    9.7701    9.3313   10.5845   10.2544   10.9988    9.5545   10.8144   10.4466    9.8353    9.5828   11.5052   11.3226    8.6145   10.9919   10.3974    7.9632   10.0463   10.4511
 
