# Supplementary material for: Inclusive Composite Interval Mapping of QTL by Environment Interactions in Biparental Populations
Source: PLoS One. 2015 Jul 10;10(7):e0132414. doi: 10.1371/journal.pone.0132414 (PMC4498613; doi:10.1371/journal.pone.0132414)
Supplement: S1 File — (ZIP) [file pone.0132414.s001.zip › BC1 population/e=1/run_00005.met]

!**********************Note: lines staring with "!" are remarks and will be ignored in the program********************
!*********************************General Information**********************************
!Assuming F1 = P1 x P2, populations available in QTL IciMapping are: 
!  1, P1BC1F1 = P1 x F1, the first backcrossing where P1 is used as the recurrent parent;
!  2, P2BC1F1 = P2 x F1, the first backcrossing where P2 is used as the recurrent parent;
!  3, F1DH, F1-derived doubled haploids; 
!  4, RIL or F1RIL, recombination inbred lines through the repeated selfing of F1;
!  5, P1BC1RIL, recombination inbred lines through the repeated selfing of P1BC1F1;
!  6, P2BC1RIL, recombination inbred lines through the repeated selfing of P2BC1F1;
!  7, F2, the selfing generation of F1;
!  8, F3, the selfing generation of F2;
!  9, P1BC2F1, the second backcrossing where P1 is used as the recurrent parent; 
! 10, P2BC2F1, the second backcrossing where P2 is used as the recurrent parent;
! 11, P1BC2RIL, recombination inred lines through the repeated selfing of P1BC2F1; 
! 12, P2BC2RIL, recombination inred lines through the repeated selfing of P2BC2F1; 
! 13, P1BC1F2, the selfing generation of P1BC1F1; 
! 14, P2BC1F2, the selfing generation of P2BC1F1; 
! 15, P1BC2F2, the selfing generation of P1BC2F1; 
! 16, P2BC2F2, the selfing generation of P2BC2F1; 
! 17, P1BC1DH, P1BC1F1-derived doubled haploids; 
! 18, P2BC1DH, P2BC1F1-derived doubled haploids; 
! 19, P1BC2DH, P1BC2F1-derived doubled haploids; 
! 20, P2BC2DH, P2BC2F1-derived doubled haploids; 
   1      !Mapping Population (see remarks above)
   2      !Mapping Function (1 for Kosambi; 2 for Haldane; 3 for Morgan)
   2      !Marker Space Type (1 for intervals; 2 for positions)
   1      !Marker Space Unit(1 for centiMorgans; 2 for Morgan)
   6      !Number of Chromosomes (or Linkage Groups)
 200      !Size of the mapping population
   1      !Number of environments
 
!***************************************** Chromosomes and Linkage Maps **********************************************
!Chromosome                 NumMarkers
-CH1                        16
-CH2                        16
-CH3                        16
-CH4                        16
-CH5                        16
-CH6                        16
!Linkage map (Marker name followed by position or the interval length)
 MK-1-1                1     0.000
 MK-1-2                1    10.000
 MK-1-3                1    20.000
 MK-1-4                1    30.000
 MK-1-5                1    40.000
 MK-1-6                1    50.000
 MK-1-7                1    60.000
 MK-1-8                1    70.000
 MK-1-9                1    80.000
 MK-1-10               1    90.000
 MK-1-11               1   100.000
 MK-1-12               1   110.000
 MK-1-13               1   120.000
 MK-1-14               1   130.000
 MK-1-15               1   140.000
 MK-1-16               1   150.000
 MK-2-1                2     0.000
 MK-2-2                2    10.000
 MK-2-3                2    20.000
 MK-2-4                2    30.000
 MK-2-5                2    40.000
 MK-2-6                2    50.000
 MK-2-7                2    60.000
 MK-2-8                2    70.000
 MK-2-9                2    80.000
 MK-2-10               2    90.000
 MK-2-11               2   100.000
 MK-2-12               2   110.000
 MK-2-13               2   120.000
 MK-2-14               2   130.000
 MK-2-15               2   140.000
 MK-2-16               2   150.000
 MK-3-1                3     0.000
 MK-3-2                3    10.000
 MK-3-3                3    20.000
 MK-3-4                3    30.000
 MK-3-5                3    40.000
 MK-3-6                3    50.000
 MK-3-7                3    60.000
 MK-3-8                3    70.000
 MK-3-9                3    80.000
 MK-3-10               3    90.000
 MK-3-11               3   100.000
 MK-3-12               3   110.000
 MK-3-13               3   120.000
 MK-3-14               3   130.000
 MK-3-15               3   140.000
 MK-3-16               3   150.000
 MK-4-1                4     0.000
 MK-4-2                4    10.000
 MK-4-3                4    20.000
 MK-4-4                4    30.000
 MK-4-5                4    40.000
 MK-4-6                4    50.000
 MK-4-7                4    60.000
 MK-4-8                4    70.000
 MK-4-9                4    80.000
 MK-4-10               4    90.000
 MK-4-11               4   100.000
 MK-4-12               4   110.000
 MK-4-13               4   120.000
 MK-4-14               4   130.000
 MK-4-15               4   140.000
 MK-4-16               4   150.000
 MK-5-1                5     0.000
 MK-5-2                5    10.000
 MK-5-3                5    20.000
 MK-5-4                5    30.000
 MK-5-5                5    40.000
 MK-5-6                5    50.000
 MK-5-7                5    60.000
 MK-5-8                5    70.000
 MK-5-9                5    80.000
 MK-5-10               5    90.000
 MK-5-11               5   100.000
 MK-5-12               5   110.000
 MK-5-13               5   120.000
 MK-5-14               5   130.000
 MK-5-15               5   140.000
 MK-5-16               5   150.000
 MK-6-1                6     0.000
 MK-6-2                6    10.000
 MK-6-3                6    20.000
 MK-6-4                6    30.000
 MK-6-5                6    40.000
 MK-6-6                6    50.000
 MK-6-7                6    60.000
 MK-6-8                6    70.000
 MK-6-9                6    80.000
 MK-6-10               6    90.000
 MK-6-11               6   100.000
 MK-6-12               6   110.000
 MK-6-13               6   120.000
 MK-6-14               6   130.000
 MK-6-15               6   140.000
 MK-6-16               6   150.000
!*********************************** Marker Types ********************************************************************
!Co-dominant marker: When heterozygote F1 is present, P1 is coded as 2, F1 is coded as 1, and P2 is coded as 0; Otherwise, P1 is coded as 2, and P2 is coded as 0. 
!Dominant marker: When heterozygote F1 is present, P1 and F1 are coded as 12, and P2 is coded as 0; Otherwise, P1 is coded as 2, and P2 is coded as 0.  
!Recessive markers: When heterozygote F1 is present, P1 is coded as 2, and F1 and P2 are coded as 10; Otherwise, P1 is coded as 2, and P2 is coded as 0. 
!Missing marker is coded as -1. 
 MK-1-1                 2   2   2   2   1   2   1   2   2   1   2   1   2   1   2   2   2   2   2   2   2   2   1   2   2   2   1   1   1   1   2   1   1   1   2   1   1   1   1   2   1   2   2   2   1   2   1   1   2   2   2   1   2   1   1   1   2   1   1   2   1   2   1   2   1   1   1   1   2   2   2   2   2   2   2   1   2   1   2   1   2   1   1   1   1   2   1   2   1   2   2   1   1   2   2   2   2   2   1   1   1   1   2   2   2   1   1   2   1   2   2   1   2   1   1   2   1   1   2   1   2   1   1   1   1   2   2   2   1   1   2   2   1   2   2   2   2   1   1   1   1   2   1   2   2   2   2   2   1   1   2   1   1   1   2   2   1   1   1   2   1   2   1   2   2   1   2   1   2   2   1   2   2   2   2   2   2   1   2   1   1   1   2   1   2   2   1   1   2   2   2   1   2   2   2   2   1   1   1   1
 MK-1-2                 2   2   1   2   1   2   2   2   2   1   2   1   2   2   2   2   2   2   2   2   2   2   1   2   2   2   1   1   1   1   2   1   2   1   2   1   1   1   1   2   1   2   1   2   1   2   1   1   2   2   2   1   2   1   1   1   2   1   1   2   1   2   1   2   2   1   1   1   2   2   2   2   2   2   2   1   2   1   2   1   2   1   1   1   1   2   1   2   1   2   2   1   1   2   2   2   2   2   1   1   1   1   2   2   2   1   1   2   1   2   2   1   2   2   1   2   1   1   2   1   2   1   1   1   1   2   2   2   1   1   2   2   1   2   2   2   2   1   1   1   1   2   1   2   2   2   2   2   1   1   2   1   1   1   2   2   1   2   1   2   1   2   2   2   2   1   2   1   2   2   1   1   2   1   2   2   2   1   2   1   1   1   2   2   2   1   1   1   2   2   2   1   2   2   2   2   1   1   2   1
 MK-1-3                 2   2   1   2   1   1   2   2   2   1   2   1   2   2   2   2   2   2   2   2   2   2   1   2   2   2   1   1   1   1   2   1   2   1   2   1   1   1   1   2   1   2   1   2   1   2   1   2   1   2   2   1   2   1   2   1   2   1   1   2   1   2   1   2   2   1   1   1   2   1   2   1   1   2   2   1   2   1   2   2   2   2   1   1   1   2   1   2   1   2   2   1   1   2   2   2   2   2   1   1   1   1   2   2   2   1   1   2   1   2   2   1   2   2   1   2   1   1   1   1   2   2   1   1   1   2   2   2   1   1   2   2   1   2   2   1   2   1   1   1   1   2   1   2   2   2   2   2   1   1   2   1   1   2   2   2   1   2   1   2   1   2   2   2   2   1   2   1   2   2   1   1   2   2   2   2   2   1   2   1   1   2   2   2   2   1   1   1   2   2   2   1   2   1   2   2   1   1   2   2
 MK-1-4                 2   2   2   2   1   1   2   1   2   1   2   1   1   2   2   2   2   2   2   2   2   2   1   2   2   2   2   1   1   1   1   1   2   1   2   1   1   1   1   2   1   2   1   2   1   2   1   2   1   2   2   1   2   1   2   1   2   1   1   2   1   2   1   1   2   1   1   1   2   1   2   1   1   1   2   1   2   1   2   2   2   2   1   1   1   2   1   2   1   2   2   1   1   2   1   2   2   2   1   2   1   1   2   2   2   1   1   1   2   2   2   1   2   2   1   2   1   1   1   1   2   2   1   1   1   2   2   2   1   1   2   2   1   2   2   1   2   1   1   1   1   2   2   2   2   2   2   2   1   1   2   1   1   2   2   2   2   2   1   2   1   2   2   2   2   1   2   1   2   2   1   2   2   2   2   2   2   1   1   1   1   2   2   2   2   1   1   1   2   2   2   2   2   2   2   2   1   1   2   2
 MK-1-5                 2   2   2   2   1   1   1   1   2   1   2   1   1   2   2   2   2   2   2   2   2   2   1   2   2   2   2   1   1   1   1   1   2   1   2   1   2   1   1   2   1   2   1   2   1   2   1   2   1   2   2   1   2   1   2   1   2   1   1   2   1   2   1   1   2   1   2   1   2   1   2   1   1   1   2   1   2   1   2   2   2   2   1   1   1   2   1   2   1   2   2   1   1   1   1   2   1   2   1   1   1   1   2   2   2   1   1   1   2   1   2   1   2   2   1   2   1   1   1   1   1   2   1   1   1   1   2   2   2   1   2   2   2   2   2   1   2   1   2   1   2   2   2   2   2   2   2   2   1   1   2   1   1   2   2   2   2   2   1   2   1   1   2   2   2   1   2   1   2   1   1   2   2   2   2   2   2   1   1   1   1   2   2   2   2   1   1   1   2   2   2   2   2   2   2   2   1   1   2   2
 MK-1-6                 2   2   2   2   2   1   1   1   1   1   2   1   1   2   1   2   2   2   2   1   2   2   1   2   1   2   2   1   1   1   1   1   2   1   1   1   2   1   1   2   1   2   1   2   1   2   1   2   1   2   2   1   2   1   2   1   2   1   1   2   1   2   1   1   2   1   2   1   2   1   2   1   2   1   2   2   2   1   2   2   2   2   1   1   1   2   2   2   1   1   1   1   1   1   1   2   1   2   1   1   1   1   2   2   1   1   1   1   2   1   2   1   2   2   1   2   1   1   1   1   1   2   1   1   1   1   1   2   1   1   2   2   2   2   2   2   2   1   1   1   2   2   2   2   2   2   2   2   1   1   2   1   1   2   2   2   2   2   1   2   1   1   2   1   2   1   1   1   2   1   1   2   2   2   1   1   2   1   1   1   1   2   2   2   2   2   1   1   2   1   2   2   2   2   2   2   1   1   2   2
 MK-1-7                 2   2   1   2   1   1   1   1   1   1   2   1   1   1   2   2   2   2   2   1   2   2   1   2   2   2   2   1   2   1   1   1   2   1   1   1   2   1   1   2   1   2   1   2   2   2   1   1   1   2   2   1   2   1   2   1   2   2   1   2   1   2   1   1   2   1   2   1   2   1   2   1   2   1   2   2   2   1   2   1   2   2   1   1   2   2   2   2   1   2   1   1   1   1   1   1   1   2   1   1   1   1   2   2   1   1   1   1   2   1   2   1   1   2   1   1   2   1   1   1   1   2   1   1   1   1   2   2   1   1   2   2   2   2   1   2   2   1   1   1   2   2   1   2   2   1   2   2   1   1   2   1   1   2   2   2   2   2   2   2   1   2   2   1   2   1   1   1   2   1   1   2   2   2   1   1   1   1   1   1   1   2   2   2   1   2   2   1   2   1   2   2   2   2   2   2   1   1   2   1
 MK-1-8                 2   2   1   2   1   1   2   1   1   1   2   1   1   1   2   2   2   2   2   1   2   2   1   2   2   2   2   1   2   2   1   1   2   1   1   1   2   1   1   1   1   2   1   2   2   2   1   1   1   2   2   1   2   1   2   1   2   2   1   2   1   2   1   1   2   1   2   2   2   1   1   1   2   1   2   2   1   1   2   1   1   2   1   1   2   2   2   2   1   2   1   1   1   1   1   1   1   2   1   1   1   1   2   2   1   1   1   1   2   1   2   1   1   2   1   1   2   1   1   1   1   2   1   1   1   1   2   1   1   1   2   2   2   2   1   2   2   1   1   1   1   2   1   2   2   1   2   1   1   1   2   1   1   2   2   2   2   2   2   2   1   2   2   1   2   1   1   2   2   1   1   2   2   2   1   1   1   1   1   1   1   2   2   2   1   2   2   1   2   1   2   2   2   2   2   2   1   1   2   1
 MK-1-9                 1   2   1   2   1   1   2   2   2   1   2   1   1   1   2   2   2   2   2   1   2   2   1   2   2   2   2   1   2   2   1   1   2   1   1   1   2   1   1   1   1   2   1   2   2   2   1   1   1   2   2   2   2   1   2   1   1   2   1   2   1   2   1   2   2   1   2   2   2   1   1   1   1   1   2   2   1   1   2   1   1   2   1   1   2   2   2   2   1   2   1   1   1   1   2   1   1   2   1   1   1   1   2   2   1   1   1   1   2   2   1   1   1   1   1   1   2   1   2   1   1   2   1   1   2   1   2   2   1   1   2   2   2   2   1   2   2   1   1   1   1   2   1   2   2   1   2   1   1   1   2   1   2   2   2   2   2   2   2   2   1   1   2   1   2   2   1   2   2   1   1   2   2   2   2   1   1   1   1   1   1   2   2   1   1   2   2   1   2   1   2   2   2   2   1   2   1   1   2   1
 MK-1-10                1   2   1   2   1   1   2   2   2   1   2   1   1   1   2   2   1   2   2   1   2   2   1   2   2   2   2   1   2   2   1   2   2   1   1   1   2   1   1   1   1   2   1   2   2   2   1   2   2   2   2   1   2   2   2   1   1   2   1   2   1   2   1   1   2   1   2   2   2   1   1   1   1   1   2   2   1   2   2   1   1   2   1   1   2   2   1   2   1   2   1   2   1   1   2   1   1   2   1   1   1   1   2   2   1   1   1   1   2   2   2   1   1   1   1   1   2   1   2   1   1   2   1   1   1   2   2   2   1   1   2   2   2   2   1   2   2   1   1   1   1   2   1   2   2   1   2   1   1   1   2   1   2   2   2   2   2   1   2   2   1   1   1   1   2   2   1   2   2   1   1   1   2   2   2   1   1   1   1   1   1   2   1   1   2   2   2   1   2   1   2   1   2   2   1   2   1   2   2   1
 MK-1-11                1   2   1   2   1   1   2   2   2   1   2   1   1   1   2   2   1   2   2   1   2   2   1   2   2   2   2   1   2   2   1   2   1   1   1   1   2   1   1   1   1   1   1   2   2   2   1   2   1   2   1   1   2   2   2   1   1   2   1   2   1   2   1   1   2   1   2   2   2   1   1   1   1   1   2   2   1   2   2   2   2   2   1   1   2   2   1   2   1   2   1   2   1   1   2   1   1   2   1   1   1   1   2   1   1   1   1   1   2   2   2   1   1   1   1   1   2   1   2   1   1   2   1   1   1   2   2   1   1   1   2   1   2   2   2   2   2   1   1   1   1   2   1   2   2   1   2   1   1   1   2   1   2   2   2   2   2   1   1   2   1   2   1   1   2   2   1   2   2   1   1   2   2   2   2   2   1   1   1   1   1   2   1   1   2   2   1   1   2   1   2   2   2   2   1   2   1   2   2   1
 MK-1-12                1   2   1   2   1   1   2   2   2   1   2   1   1   1   1   2   1   1   2   1   2   2   1   2   2   2   2   1   2   2   1   2   1   1   2   1   2   1   1   2   1   2   2   2   2   2   1   2   1   2   1   1   2   2   2   1   2   2   2   2   1   2   1   1   2   1   2   2   1   1   1   1   1   2   2   2   2   2   2   2   2   2   1   1   2   2   1   2   1   2   1   2   2   1   2   1   2   2   1   1   1   1   2   1   1   1   1   1   2   2   1   1   1   1   1   1   2   1   2   1   1   2   1   1   1   2   2   1   1   1   2   1   2   2   2   2   2   1   1   1   1   2   1   2   2   1   2   1   1   1   2   1   2   2   1   2   2   1   1   2   1   2   1   1   2   2   1   1   2   1   1   2   2   2   2   2   1   1   1   1   2   2   1   1   2   2   1   2   1   1   2   2   2   2   2   2   2   2   2   2
 MK-1-13                1   2   1   2   2   1   2   2   2   1   2   1   2   2   1   2   2   1   2   1   2   2   2   2   2   2   2   1   2   2   1   2   1   1   2   1   2   1   1   2   1   2   2   2   2   2   1   2   1   2   1   1   2   2   2   1   2   2   1   2   1   2   1   1   2   2   2   2   1   1   1   1   1   2   2   2   1   2   2   2   1   2   1   1   2   2   1   2   1   2   1   2   2   1   2   1   2   2   1   1   1   1   2   1   1   1   1   1   2   2   1   1   1   1   1   1   1   1   1   1   1   2   1   1   1   2   2   1   1   1   2   1   2   2   2   2   2   1   1   1   1   2   1   2   2   2   2   1   1   1   2   1   2   2   1   2   2   1   1   2   1   2   1   1   2   2   2   1   2   2   1   2   2   2   2   2   1   1   1   1   2   2   1   1   2   2   2   2   1   2   1   2   2   2   2   2   2   2   2   1
 MK-1-14                1   2   2   2   2   2   2   2   2   1   2   1   2   2   1   2   2   1   2   1   2   2   2   1   2   2   2   1   2   2   1   1   1   1   2   2   2   1   1   2   2   2   2   2   2   2   1   2   1   2   1   1   2   2   2   1   2   2   1   2   1   2   1   1   2   2   2   2   1   1   1   1   1   2   2   2   1   2   2   2   1   2   1   1   2   2   1   2   1   2   2   1   2   1   1   1   2   2   1   1   1   2   2   1   1   1   1   1   2   2   1   2   1   2   1   2   2   1   1   1   1   2   1   1   1   2   2   1   1   1   2   1   2   2   2   2   2   1   1   1   1   2   1   2   2   2   2   1   2   1   2   2   2   2   2   2   2   1   1   2   1   2   1   1   2   2   2   1   2   2   1   1   2   2   2   2   2   1   1   1   1   2   1   1   1   2   2   1   1   2   1   2   2   2   2   2   2   2   2   1
 MK-1-15                1   2   1   2   2   2   2   2   2   1   2   1   2   2   1   2   2   1   2   2   2   2   2   1   1   2   2   1   2   2   1   1   1   1   2   2   2   1   1   2   2   2   2   2   2   2   1   2   1   2   1   1   2   2   2   1   2   2   1   2   2   2   2   2   2   2   2   2   2   1   1   1   1   2   2   2   1   2   2   2   2   2   1   2   2   2   1   2   1   2   2   1   2   2   1   1   2   2   1   1   1   2   2   1   2   1   1   1   2   2   2   2   1   2   2   2   2   1   2   1   1   2   1   1   1   2   1   1   1   1   1   1   1   2   2   2   2   1   1   1   1   2   1   2   2   2   1   1   2   1   2   2   2   2   2   2   2   1   1   1   1   2   1   1   1   2   2   1   2   2   1   1   2   2   2   2   2   1   1   1   1   2   2   1   2   2   2   1   1   2   1   1   2   2   2   2   2   2   2   1
 MK-1-16                1   2   1   2   2   1   2   2   2   1   2   1   2   2   1   2   2   1   2   2   2   2   2   2   1   2   2   1   2   2   1   1   1   1   2   2   2   1   1   2   2   2   2   2   2   2   1   2   1   2   2   1   2   2   2   1   2   2   1   2   2   2   2   2   2   2   2   2   2   1   1   1   1   2   2   1   1   2   2   1   2   2   1   2   2   2   1   2   1   1   2   1   2   2   1   1   2   2   1   1   2   2   2   1   2   1   1   2   2   2   2   1   1   2   2   2   2   1   2   1   1   2   1   1   1   2   1   2   1   1   1   1   1   2   2   2   2   1   1   1   1   2   1   2   2   2   1   1   2   1   2   2   2   1   2   2   2   1   1   1   1   2   1   1   1   2   2   1   2   2   1   1   2   1   1   2   2   1   1   1   1   1   2   1   2   2   2   1   1   2   1   1   2   2   2   2   2   2   2   1
 MK-2-1                 2   1   2   2   2   2   2   1   2   1   1   1   1   1   2   2   1   1   1   2   1   1   2   1   1   1   1   1   1   1   1   1   2   1   2   1   2   2   2   1   2   2   2   2   1   2   2   1   2   1   1   1   1   1   1   2   1   2   2   1   2   1   2   2   1   2   2   2   1   1   1   2   2   2   1   1   1   1   1   2   1   2   2   1   2   2   1   2   1   1   1   1   1   1   2   1   2   1   2   1   1   1   1   1   2   2   2   2   2   2   2   1   1   2   1   1   1   1   2   1   2   2   2   1   1   2   2   1   1   2   2   1   2   1   1   2   1   1   1   1   1   2   2   1   2   1   2   2   2   2   2   2   1   1   1   2   1   1   2   2   1   1   1   2   2   2   1   1   1   1   1   1   1   2   1   2   1   2   1   1   1   2   2   1   2   1   1   1   1   2   1   2   2   1   2   2   2   2   2   2
 MK-2-2                 2   1   1   2   2   2   2   2   2   1   1   1   2   1   2   2   1   1   1   2   1   2   2   1   2   1   1   1   1   1   1   1   2   1   2   1   2   1   2   1   2   1   2   2   1   2   1   1   2   2   1   1   1   1   2   2   1   2   2   2   2   1   2   2   1   2   2   2   1   1   1   2   2   2   2   1   2   1   1   2   1   2   2   1   2   2   1   2   1   1   1   1   1   1   2   1   2   1   2   1   1   1   1   1   1   2   2   2   2   2   2   1   1   2   1   1   1   1   1   1   2   2   2   1   1   2   2   1   1   2   2   1   2   1   1   2   1   1   2   1   1   2   2   1   2   1   2   2   2   2   2   2   1   1   1   2   1   1   1   2   1   1   1   2   2   2   1   1   1   1   1   1   1   2   1   2   1   2   1   1   1   2   2   1   1   1   1   1   1   2   1   2   2   1   2   2   2   2   2   2
 MK-2-3                 2   1   1   2   2   1   2   2   2   1   2   1   2   1   2   2   1   1   1   2   1   2   1   1   2   1   1   1   1   1   1   1   2   1   2   1   2   1   2   1   2   1   2   1   1   2   1   1   2   2   1   1   1   1   2   2   1   2   2   1   2   1   2   2   2   2   2   2   1   1   1   2   2   2   2   1   2   1   2   2   1   2   2   1   2   2   1   2   1   1   1   1   1   1   2   1   2   1   2   1   1   1   2   1   1   1   2   2   2   2   1   1   1   2   1   1   1   1   1   1   2   1   2   1   1   2   2   1   1   2   2   1   2   1   1   2   1   1   2   1   1   2   1   1   2   1   2   2   2   2   2   2   1   1   1   2   1   1   1   2   1   1   1   2   2   2   1   1   1   1   1   1   1   2   1   2   1   2   1   1   1   2   2   1   1   1   1   1   1   2   1   2   2   1   2   2   2   2   2   2
 MK-2-4                 2   1   2   2   2   1   2   2   2   1   2   1   2   1   2   2   1   1   2   2   1   2   1   1   2   1   1   1   1   1   1   1   2   2   2   2   2   1   1   1   2   1   2   2   1   1   1   1   2   2   1   1   1   1   2   2   1   2   2   1   2   1   2   2   2   2   2   1   1   1   1   2   2   1   1   1   2   1   2   2   1   2   2   1   1   2   1   2   2   1   1   1   1   2   2   1   2   2   2   1   1   1   2   1   1   1   2   2   2   2   1   1   2   2   1   1   1   1   1   1   2   1   1   1   1   2   2   1   1   2   1   1   2   1   1   2   2   1   2   1   1   1   1   1   2   1   2   2   2   2   1   2   1   1   2   2   1   1   1   2   1   1   2   2   2   2   1   1   1   2   1   1   2   2   2   2   1   2   1   1   1   2   2   1   1   1   1   1   1   2   1   2   2   1   2   2   2   2   2   2
 MK-2-5                 2   2   2   2   2   1   2   2   2   1   2   1   2   1   2   1   1   1   2   1   1   2   1   1   2   1   1   1   1   1   1   1   2   2   2   2   2   1   1   1   2   1   2   1   1   2   1   1   2   2   1   1   1   1   2   2   1   2   2   1   2   1   2   2   2   2   2   1   2   1   1   2   2   1   1   1   2   1   2   2   1   2   2   1   1   2   1   2   1   1   1   1   1   2   1   1   2   2   2   1   1   1   2   1   1   1   2   2   2   2   2   1   2   2   1   1   1   2   1   2   2   1   1   1   1   2   2   2   1   2   1   1   2   1   1   2   2   1   2   1   2   1   2   1   2   1   2   2   2   2   1   2   1   1   2   2   2   1   1   2   2   1   2   2   2   2   1   1   1   2   1   1   2   2   2   2   1   2   1   1   1   2   2   1   1   1   1   1   1   2   1   2   2   1   2   2   2   2   2   2
 MK-2-6                 2   2   2   2   2   1   2   2   2   1   2   1   2   1   2   1   1   1   1   1   1   2   1   1   2   1   1   1   1   1   1   1   2   2   2   2   2   1   1   1   2   1   2   1   1   2   1   1   2   2   1   1   1   1   2   2   1   2   1   1   2   1   2   2   2   2   2   1   2   1   1   2   2   1   1   1   1   1   2   2   1   2   2   2   1   2   1   2   1   1   1   1   1   2   1   1   2   2   2   1   1   1   2   1   1   1   2   2   2   2   2   1   2   2   1   1   1   2   1   2   2   1   1   1   1   2   2   2   1   2   1   1   2   1   1   2   2   1   2   2   2   1   2   1   2   1   2   2   2   2   1   1   1   1   2   2   2   1   1   2   2   1   2   2   1   2   1   2   1   2   1   1   2   2   2   2   1   2   1   1   1   2   2   1   1   1   1   1   1   2   1   2   2   1   2   2   2   2   1   2
 MK-2-7                 2   2   2   2   2   1   2   2   2   1   2   1   2   1   2   1   1   2   1   1   1   2   1   1   2   2   1   1   1   1   1   1   2   2   2   2   2   1   1   1   2   1   2   1   1   2   1   1   2   2   1   1   1   1   2   2   1   2   1   1   2   1   2   1   2   2   2   1   2   1   1   1   2   1   1   1   1   1   2   2   2   1   2   2   1   2   1   2   1   2   1   1   1   2   1   1   1   2   2   1   2   1   2   1   1   2   1   2   2   2   2   1   2   2   1   1   1   2   1   2   2   1   1   1   1   2   2   1   1   2   1   1   2   1   1   2   2   1   2   1   1   1   2   1   2   1   2   2   2   2   1   1   1   2   2   2   2   1   1   1   2   2   1   2   1   2   1   2   1   2   1   2   2   2   2   2   1   2   1   1   1   2   2   1   1   1   1   1   2   2   1   2   2   1   2   2   2   2   1   2
 MK-2-8                 2   2   1   2   2   1   1   2   2   2   2   1   1   1   2   1   1   2   1   2   1   2   1   1   1   1   1   1   1   1   1   1   2   2   2   2   2   1   1   2   2   1   2   2   1   2   1   1   2   2   1   1   1   2   2   1   1   1   1   1   2   1   2   1   2   1   2   1   2   1   1   1   2   1   1   1   1   1   2   2   2   1   1   2   1   2   1   2   1   2   1   1   1   2   1   1   1   2   2   1   2   1   2   2   1   2   1   1   1   2   2   1   2   2   1   1   1   2   1   2   2   1   1   1   1   2   2   1   1   2   1   1   2   1   2   2   2   1   2   1   1   2   2   1   2   1   2   2   2   2   1   1   1   2   2   2   2   1   1   2   2   2   1   1   2   2   1   2   1   2   1   2   2   2   2   2   1   2   1   1   1   2   2   1   1   1   1   1   1   2   1   2   2   1   2   2   2   2   1   2
 MK-2-9                 1   2   1   2   1   1   1   2   1   2   2   1   1   1   2   2   1   2   1   2   1   2   1   2   1   1   1   1   1   1   1   1   2   1   2   1   2   1   1   2   2   1   2   2   1   1   1   1   2   2   1   1   1   2   2   1   1   1   1   1   2   1   1   1   2   1   2   1   2   1   1   1   2   1   1   1   1   1   1   2   2   1   1   2   2   2   1   2   2   2   1   1   1   2   1   1   1   2   2   1   2   1   2   1   1   2   1   1   1   2   2   1   2   1   1   1   1   2   1   2   2   1   2   1   1   1   2   1   1   2   1   1   2   1   2   2   2   1   2   1   1   2   1   2   1   2   2   2   2   2   1   1   2   2   2   2   2   1   1   2   2   2   1   1   2   2   1   2   1   2   1   2   1   2   2   2   1   2   1   1   1   2   2   1   1   1   2   1   1   1   1   2   2   1   1   2   2   2   1   2
 MK-2-10                1   2   1   2   1   2   1   2   1   2   2   1   1   1   2   2   1   1   1   2   1   2   1   2   1   1   1   1   1   1   1   1   2   1   2   1   2   1   1   2   2   1   2   2   1   1   1   1   2   2   1   1   1   2   2   1   2   1   1   1   1   1   1   1   2   2   2   1   2   1   1   1   2   2   1   1   1   1   1   2   2   2   1   2   2   2   1   2   2   2   1   1   1   2   2   1   2   2   2   1   2   1   2   1   1   2   1   1   1   1   2   1   2   1   1   1   1   2   1   2   2   1   2   1   1   1   2   1   1   2   1   1   2   1   2   2   1   1   2   1   1   1   2   2   1   2   2   2   2   2   1   1   2   2   2   2   2   1   1   2   2   2   1   1   2   2   1   2   1   2   2   2   2   2   1   2   1   1   1   1   1   2   2   1   1   1   2   1   1   1   1   2   2   1   2   2   2   2   1   1
 MK-2-11                1   2   1   2   1   2   1   2   1   2   2   2   1   1   2   2   1   1   1   2   1   2   1   2   1   1   1   1   1   1   1   1   1   2   2   1   2   1   1   2   2   1   2   2   1   1   2   2   2   2   1   1   1   2   2   1   2   1   1   2   1   1   1   1   2   2   2   1   2   1   1   1   2   1   1   1   1   1   1   2   2   2   2   2   2   2   1   2   2   2   1   1   1   2   2   1   2   2   2   1   2   1   2   1   1   2   1   1   1   1   2   1   2   1   1   1   1   2   1   2   2   1   2   1   1   1   2   1   1   2   1   1   1   1   2   2   1   2   2   1   1   1   2   2   2   1   2   2   2   2   1   1   2   2   2   2   2   2   1   2   2   2   1   1   2   2   1   2   1   2   1   2   2   2   1   2   1   1   2   1   1   2   1   1   1   1   2   1   1   1   1   2   2   1   2   2   2   2   1   1
 MK-2-12                1   2   1   2   1   2   1   1   1   2   2   2   1   1   2   2   1   1   1   2   1   2   1   2   1   1   1   1   1   2   1   1   1   2   2   1   2   1   1   2   2   1   2   2   1   1   2   2   2   2   1   1   1   2   2   1   2   1   1   1   1   1   1   1   2   2   2   1   2   1   1   1   2   1   1   2   1   1   1   2   2   2   2   2   2   1   1   2   1   2   1   1   1   2   2   1   2   2   1   1   2   1   2   1   1   2   1   1   1   1   1   1   2   1   1   1   1   2   1   2   2   1   2   1   1   1   2   2   1   2   1   2   1   1   1   2   1   2   2   1   1   1   2   2   2   2   2   2   2   2   1   1   2   1   2   2   1   2   1   2   2   2   1   1   1   1   1   2   1   2   1   2   2   2   1   2   1   1   2   1   1   1   1   1   2   1   2   1   1   1   1   2   2   1   1   2   2   2   1   1
 MK-2-13                1   1   1   2   1   1   2   1   1   2   2   2   1   1   2   2   1   1   1   2   1   2   1   2   1   1   1   1   1   2   1   1   1   2   2   1   2   1   1   2   2   1   2   2   1   1   2   1   2   2   1   1   2   2   2   1   2   1   1   1   1   1   2   2   1   2   2   1   1   1   1   1   2   1   1   2   1   1   1   2   1   2   2   2   2   1   1   1   2   2   1   1   1   2   2   1   2   1   1   1   2   1   2   1   1   2   1   1   1   1   1   1   2   1   1   1   1   2   1   2   2   1   1   1   2   1   2   2   2   2   1   2   1   1   1   2   1   2   2   1   1   1   2   2   2   2   2   2   2   2   1   1   2   1   2   2   1   1   1   2   2   2   1   1   1   1   1   2   1   2   2   2   2   2   1   2   1   1   2   1   1   1   1   1   2   1   2   1   1   1   1   2   2   1   1   2   2   2   1   1
 MK-2-14                2   1   1   2   1   1   2   1   1   2   2   2   1   1   1   2   1   1   1   2   1   2   1   2   1   2   1   1   1   2   1   1   1   2   2   1   2   1   1   2   2   1   2   2   1   1   2   1   2   2   1   1   2   1   2   2   2   1   1   1   1   1   2   2   1   2   2   1   1   1   1   1   2   1   1   1   2   1   1   2   1   2   2   2   2   1   2   1   2   2   1   1   1   2   2   1   2   1   1   1   2   1   2   1   1   2   1   1   1   1   1   1   1   1   1   1   1   2   1   1   2   1   1   1   2   1   2   2   2   1   1   2   1   1   1   2   1   2   2   1   1   1   2   2   2   2   2   2   2   2   1   1   2   1   2   2   1   1   1   1   2   2   1   1   1   1   1   2   1   2   2   2   2   1   1   1   1   2   2   1   1   1   1   1   2   1   2   1   1   1   1   2   2   2   1   2   2   2   1   1
 MK-2-15                2   1   1   2   1   1   2   1   1   2   2   2   1   1   1   2   2   1   1   2   1   2   1   2   1   2   1   1   1   2   1   1   1   2   2   1   2   1   1   2   2   1   1   2   1   1   2   1   2   2   1   1   2   1   2   2   2   1   2   1   1   1   2   2   1   2   2   1   1   1   1   1   2   1   1   2   1   1   1   2   1   2   2   2   2   2   2   1   2   2   1   1   1   2   2   1   2   1   1   1   2   1   2   1   1   2   1   1   1   1   2   1   1   1   1   1   1   2   1   1   2   1   1   1   2   1   2   2   2   1   1   2   1   1   1   2   1   2   2   1   1   1   2   2   2   2   2   2   2   2   1   1   2   1   2   2   1   1   1   1   2   2   2   1   1   1   1   2   1   2   1   2   2   1   1   1   1   2   2   1   2   1   2   1   1   1   2   1   1   1   1   2   2   2   1   2   2   2   1   1
 MK-2-16                2   1   1   2   1   1   2   1   1   2   2   2   1   1   1   2   1   1   1   2   1   2   1   2   1   2   1   2   1   2   1   1   1   2   2   1   2   1   1   2   2   1   1   2   1   1   2   1   2   2   1   1   2   1   2   2   2   1   2   1   1   1   2   2   2   2   2   2   1   1   1   1   2   2   1   2   1   1   1   2   1   2   2   2   2   2   2   1   2   2   1   1   1   2   2   1   2   1   1   1   2   1   2   1   1   1   1   1   1   2   2   1   1   1   1   1   1   2   1   1   2   1   1   1   2   1   2   2   2   1   1   2   1   1   1   2   1   1   2   1   1   1   2   2   2   2   2   2   1   2   1   2   2   2   2   1   1   2   1   1   2   2   1   1   2   1   1   2   1   2   1   2   2   1   1   1   1   2   2   1   2   1   2   1   1   1   1   1   1   2   1   2   2   2   1   2   2   2   1   1
 MK-3-1                 2   1   2   2   2   2   2   1   1   1   1   1   1   2   1   1   1   2   1   2   1   2   1   1   1   1   1   1   2   2   2   2   2   1   1   2   1   2   1   1   1   1   1   1   1   2   2   1   1   2   1   2   1   2   2   2   1   2   2   1   2   2   1   1   1   1   1   1   2   2   1   1   2   1   1   2   1   1   1   2   1   2   2   2   1   1   1   2   1   2   1   2   1   2   2   1   1   1   2   1   1   1   2   1   2   1   2   2   1   1   2   2   2   1   2   2   2   1   1   1   1   2   1   2   1   1   1   2   2   2   2   2   1   1   1   2   2   2   1   2   2   1   2   1   1   1   1   1   1   2   2   2   1   2   1   2   2   2   2   2   1   2   2   2   2   1   2   1   1   1   2   1   2   1   1   2   2   2   1   1   2   2   1   2   2   2   2   2   2   1   1   2   2   2   1   2   2   2   1   1
 MK-3-2                 2   1   2   2   2   2   2   1   1   1   1   2   2   2   1   1   2   1   1   1   1   2   1   1   1   1   1   1   1   2   2   2   2   1   1   2   1   2   1   1   1   1   2   1   1   2   2   1   1   2   2   2   1   2   2   1   1   2   1   1   2   2   1   1   1   2   1   1   2   1   1   2   2   1   1   2   1   2   1   2   1   2   2   2   1   1   1   2   2   1   2   2   1   2   1   1   1   1   2   1   1   1   2   1   2   1   2   2   1   1   2   2   2   1   2   2   2   1   2   1   1   2   1   1   1   1   1   2   2   2   2   2   1   2   1   1   2   2   1   2   2   1   2   1   1   1   1   1   1   2   2   2   1   1   1   2   2   2   2   2   1   2   2   2   2   1   2   1   1   1   2   1   2   1   1   2   2   1   1   2   2   2   1   2   2   2   2   2   1   1   2   2   2   2   1   2   2   2   1   1
 MK-3-3                 2   1   2   1   2   2   2   1   1   1   1   2   2   2   1   1   2   1   1   2   1   2   1   1   1   1   1   1   1   1   2   2   2   1   1   2   1   2   1   1   1   1   2   1   1   2   2   1   1   2   2   2   1   2   2   1   1   2   1   1   2   2   1   1   1   2   1   1   2   2   1   2   2   1   2   2   2   1   1   2   1   2   2   2   1   1   2   2   2   1   2   2   1   2   1   1   1   1   2   1   1   1   2   1   2   1   2   2   1   1   2   2   2   1   2   2   2   1   2   1   1   1   1   1   1   1   1   1   2   2   2   2   1   1   1   1   2   2   1   2   1   1   2   1   1   1   1   1   1   2   2   2   1   1   1   2   2   2   1   2   1   2   2   2   2   1   2   1   2   1   2   1   2   1   1   2   2   1   1   2   2   2   1   2   2   2   2   1   1   1   1   2   2   2   2   2   2   2   1   1
 MK-3-4                 2   1   2   1   2   2   2   1   1   1   1   2   2   2   1   2   2   1   1   2   1   2   1   1   1   1   1   1   2   1   2   2   1   1   1   2   1   2   1   1   2   1   2   1   1   2   2   1   1   2   2   2   1   2   1   1   1   2   1   1   1   2   1   1   1   2   1   1   2   2   1   2   2   1   2   2   2   1   1   2   1   2   2   2   1   1   2   2   2   1   2   2   1   2   1   1   1   1   1   2   1   1   2   1   2   1   2   2   1   1   2   2   2   1   2   2   2   1   1   1   1   1   1   1   1   1   2   1   2   2   2   2   1   1   1   1   1   2   1   2   1   1   2   1   2   1   1   1   1   1   2   2   1   1   2   2   2   2   1   2   1   1   2   1   2   1   2   1   2   1   2   1   1   1   1   2   2   2   2   2   1   2   1   2   2   2   2   1   1   1   1   2   2   2   2   2   2   2   1   1
 MK-3-5                 2   1   2   1   2   2   2   1   1   1   1   2   2   2   1   2   2   1   1   2   1   2   1   1   1   1   1   1   2   1   2   2   1   1   1   1   1   2   1   1   2   1   2   1   1   2   2   1   1   2   2   2   1   2   1   1   1   2   1   1   1   2   1   1   2   2   1   1   2   2   1   2   1   1   2   2   2   1   1   2   1   2   2   2   1   1   2   2   2   2   2   2   1   2   1   1   2   1   1   2   1   2   2   1   2   1   2   2   1   1   2   2   2   1   2   2   2   1   1   1   1   1   1   1   1   1   2   1   2   2   2   2   1   1   1   1   1   2   1   2   1   1   2   1   2   1   1   1   1   1   2   2   1   1   2   2   2   2   1   2   1   1   2   1   2   1   2   1   1   1   2   1   2   1   1   2   2   2   2   2   1   2   1   1   2   2   2   1   1   1   1   2   2   1   2   2   2   2   1   1
 MK-3-6                 2   2   2   1   2   2   2   1   1   1   1   2   2   2   1   2   2   1   1   2   1   2   1   1   1   1   1   1   2   1   2   2   1   1   1   1   1   2   1   1   2   2   2   1   1   2   2   1   1   2   2   2   1   2   1   1   1   2   1   2   1   2   1   2   1   2   1   1   1   2   1   2   1   1   2   2   2   1   1   2   1   2   2   2   1   1   1   2   2   2   2   2   1   2   1   2   2   1   1   2   1   1   2   1   2   1   2   2   1   1   2   2   2   1   2   2   2   2   1   1   1   1   2   1   1   1   2   1   2   2   2   2   1   1   1   2   1   2   1   2   1   1   2   1   2   1   1   1   1   1   2   1   1   1   2   2   2   2   2   2   1   1   2   1   1   1   2   1   1   1   2   1   2   1   1   2   1   2   2   2   1   2   1   1   2   2   2   1   1   1   1   2   2   1   2   2   2   2   1   1
 MK-3-7                 2   2   2   1   2   2   2   1   1   2   1   2   2   2   1   2   2   1   1   2   1   1   2   1   1   1   2   1   2   1   2   1   1   1   1   1   1   2   1   2   2   2   2   1   1   2   2   1   1   2   2   2   1   2   2   1   1   2   1   2   1   2   1   1   1   2   1   1   1   2   1   2   1   1   2   2   2   1   2   2   1   2   2   2   2   1   1   2   2   2   2   2   1   2   1   2   2   1   1   2   1   2   2   1   2   1   2   2   1   1   2   2   2   1   2   1   2   2   1   1   1   1   2   1   1   2   2   1   2   2   2   2   1   1   2   2   1   1   1   2   1   1   2   1   2   1   1   1   1   1   1   2   1   1   2   2   2   2   2   2   2   2   2   2   1   1   2   1   2   2   2   1   2   1   1   2   1   2   2   1   1   2   1   2   2   2   2   1   1   1   1   2   2   1   2   2   2   2   1   1
 MK-3-8                 2   2   2   2   2   2   2   1   1   2   1   2   2   2   2   2   2   1   1   2   1   1   2   1   1   2   2   1   2   1   2   1   1   1   1   1   1   2   1   2   2   2   2   1   2   2   2   1   1   2   2   2   1   1   2   1   1   2   1   2   1   2   1   1   1   2   1   1   1   2   1   2   1   1   2   2   2   1   2   2   1   2   2   1   2   1   1   2   2   2   2   1   1   2   1   2   2   1   1   2   1   2   2   1   2   1   2   2   1   1   2   2   2   1   1   2   2   2   1   1   1   1   2   1   1   2   2   1   2   1   2   2   2   2   2   2   1   2   1   2   1   1   2   1   2   1   1   1   1   1   2   2   1   1   2   2   2   2   2   2   2   2   2   2   1   1   2   2   2   2   2   1   2   1   1   2   1   2   2   1   1   2   1   2   2   2   2   1   1   1   2   2   1   1   2   2   2   2   1   1
 MK-3-9                 2   2   2   2   2   2   2   1   1   2   1   2   2   2   2   2   1   1   2   2   1   1   2   1   1   2   2   1   2   1   2   1   2   1   1   1   1   2   1   2   2   2   2   1   2   2   2   1   1   2   2   2   1   1   2   1   1   2   2   2   1   2   1   1   1   2   1   1   1   2   1   2   1   1   2   2   2   1   2   2   1   2   2   1   2   1   1   2   2   2   2   1   1   2   1   2   2   1   1   2   1   2   2   2   2   1   2   2   1   1   2   2   2   1   1   2   2   2   1   1   1   1   2   1   1   2   2   1   2   1   2   2   2   2   2   2   1   2   2   1   1   1   2   1   2   1   1   1   1   2   2   2   1   1   2   2   2   2   2   2   2   2   2   2   1   1   2   2   2   2   2   1   1   1   1   2   1   2   2   1   1   2   1   2   2   2   2   2   1   1   2   2   1   1   2   2   2   2   1   1
 MK-3-10                2   2   2   2   2   2   2   1   1   2   1   2   2   1   2   2   1   1   2   2   1   1   2   1   1   1   2   1   2   1   2   1   2   2   1   1   1   2   1   2   2   2   2   1   2   2   2   2   1   2   2   2   1   1   2   1   1   2   2   2   1   2   1   1   1   2   2   1   1   2   1   2   1   1   2   1   2   1   2   2   1   2   2   1   2   1   1   2   2   1   2   1   1   2   1   2   2   1   1   2   1   2   2   2   2   2   2   2   1   1   2   2   2   1   1   1   2   2   1   1   1   1   2   1   1   2   2   1   1   1   2   2   2   2   2   2   2   2   2   1   2   1   2   1   2   1   1   2   2   2   2   1   1   1   2   2   2   2   2   2   2   2   2   2   1   1   2   2   2   2   2   1   1   1   1   1   1   2   2   1   1   1   1   2   2   2   2   2   1   1   2   2   1   1   2   1   2   2   1   1
 MK-3-11                2   2   2   1   2   2   2   1   1   2   1   2   2   1   2   2   1   1   2   2   1   2   2   1   1   1   2   1   2   1   2   2   2   2   1   1   1   2   1   2   2   2   2   1   2   1   2   2   1   2   2   2   1   2   2   1   1   2   2   2   1   2   1   2   1   2   2   1   1   2   1   2   1   1   2   1   2   1   2   2   1   2   2   1   2   1   1   2   2   1   1   1   1   2   1   2   2   1   2   2   2   2   2   2   2   2   2   2   1   1   1   2   2   1   1   1   2   2   1   1   1   1   2   1   1   2   2   1   1   1   2   2   2   2   1   2   2   2   2   1   2   1   2   1   2   1   1   1   2   2   2   1   1   1   2   2   2   2   2   2   2   2   2   1   1   1   2   2   1   2   2   2   1   1   1   1   1   2   2   1   1   1   1   2   2   2   2   1   1   1   2   2   2   1   2   1   2   2   1   1
 MK-3-12                2   2   2   1   2   2   2   2   1   2   1   2   1   1   2   2   1   1   2   2   1   2   2   1   1   1   2   1   2   1   2   2   2   2   2   1   1   1   1   2   1   2   2   1   2   1   2   2   1   2   1   2   1   2   2   1   1   2   2   2   1   2   1   2   1   2   2   2   1   2   1   2   2   1   2   1   2   1   1   2   1   2   2   2   2   1   1   2   2   1   1   1   1   2   1   2   2   1   2   2   1   2   2   2   1   2   2   2   1   1   1   2   2   1   1   1   2   2   1   1   1   1   2   1   1   2   1   1   2   1   2   1   2   2   1   2   2   2   2   1   2   1   2   1   1   1   1   1   2   2   2   1   1   2   2   2   1   2   2   1   1   2   2   1   1   1   2   2   1   2   2   2   1   1   1   1   1   2   2   2   1   1   1   2   2   2   2   2   1   1   2   2   2   1   2   1   2   2   1   1
 MK-3-13                2   2   2   1   2   2   2   2   1   2   1   2   1   1   1   2   1   1   2   2   1   2   2   1   1   1   2   1   2   1   2   2   2   2   2   1   1   2   1   2   1   2   1   2   2   1   2   2   1   2   2   2   1   1   2   1   1   2   2   2   1   2   1   2   1   2   2   2   1   2   1   2   2   1   2   2   2   1   1   1   1   2   2   2   2   2   1   2   2   1   2   2   1   2   1   1   2   1   1   2   1   2   2   2   1   2   2   2   1   1   1   2   1   1   1   2   2   2   1   1   1   1   2   1   2   2   1   1   2   1   2   1   2   1   1   2   2   2   2   1   2   1   2   1   1   1   1   1   2   2   2   1   1   2   2   2   1   1   1   1   1   2   2   1   1   1   2   1   1   1   2   1   1   2   1   1   1   2   2   1   1   1   1   2   2   2   1   2   1   1   2   2   2   1   2   1   2   2   1   1
 MK-3-14                2   2   2   1   2   1   2   2   1   2   1   2   1   1   1   2   1   1   2   2   1   2   2   1   1   1   2   1   2   1   2   1   2   2   2   1   1   2   1   2   1   2   2   2   2   2   2   2   1   2   2   2   1   1   2   1   1   2   2   2   1   2   2   2   1   2   2   2   1   2   1   1   2   1   2   1   2   2   1   2   1   2   2   2   1   1   1   2   2   1   2   2   1   2   1   1   2   1   2   2   2   2   2   2   1   2   2   2   1   1   1   2   1   1   1   2   2   2   1   1   1   1   2   1   2   2   1   1   2   1   2   1   2   1   1   2   2   2   2   2   2   1   2   2   1   2   1   1   2   1   2   1   1   2   2   1   1   1   1   1   1   2   2   1   1   1   2   1   1   1   2   1   1   1   1   1   1   2   2   1   1   1   1   2   2   2   1   2   1   1   2   2   1   1   2   1   1   2   2   1
 MK-3-15                2   2   2   1   2   1   2   2   1   2   1   2   1   1   1   2   1   1   2   2   1   2   2   1   1   1   2   1   2   1   2   1   2   2   2   1   1   1   1   2   1   2   2   2   2   2   2   2   1   2   2   2   1   1   2   1   1   2   2   2   1   2   2   2   1   2   2   2   1   2   1   1   2   2   2   1   2   2   1   2   1   2   2   2   1   1   1   2   2   1   2   2   1   2   1   1   2   2   1   2   2   1   2   2   1   2   2   2   1   1   1   2   1   1   1   2   2   2   1   1   2   1   2   2   2   2   1   1   2   1   2   1   2   1   1   2   2   2   2   2   2   1   2   2   1   2   1   1   2   2   2   1   1   2   2   1   1   1   1   1   1   2   2   2   1   1   2   1   1   1   1   1   1   1   1   1   1   2   2   1   1   1   1   2   2   2   1   2   1   1   2   2   1   1   2   2   1   2   2   1
 MK-3-16                2   2   2   1   2   1   2   1   1   2   1   2   1   1   1   2   1   1   2   2   1   2   2   1   2   1   1   1   2   1   2   1   2   2   2   1   1   2   1   2   1   2   2   2   2   2   2   2   1   2   2   2   1   1   1   1   1   2   2   2   1   2   2   2   1   2   2   2   1   2   1   1   2   2   2   1   2   1   1   2   1   2   1   2   1   1   1   2   2   1   2   2   1   2   1   1   2   2   1   2   2   1   2   2   1   2   1   2   1   1   1   2   1   1   1   2   2   2   1   1   1   1   1   2   2   2   1   1   2   1   2   1   2   1   1   2   2   2   2   2   2   1   2   2   1   2   1   1   2   2   2   1   1   2   2   1   1   1   1   1   2   2   2   1   1   1   2   1   1   1   1   1   1   1   1   1   1   1   2   2   1   1   1   2   2   2   1   2   1   1   1   2   1   1   2   2   1   2   2   1
 MK-4-1                 2   2   2   2   2   2   1   1   2   1   1   1   1   2   1   1   2   1   2   1   1   1   1   2   1   1   1   2   1   2   2   1   2   1   1   2   1   1   2   1   1   1   2   2   2   1   2   2   1   1   2   1   2   2   2   2   1   2   1   2   2   2   1   2   2   2   2   1   2   1   2   2   1   2   1   2   1   2   2   1   1   1   1   2   2   2   2   2   2   2   1   2   2   2   2   1   1   1   2   2   2   1   2   1   2   2   1   1   1   2   1   1   1   2   1   2   1   1   2   2   1   2   1   2   2   2   1   1   1   2   1   1   1   1   1   1   2   2   2   2   1   1   1   2   2   2   1   1   1   2   1   2   1   1   1   1   1   1   1   2   2   2   2   1   1   1   2   1   1   1   1   1   2   2   2   1   2   2   1   2   2   2   2   2   2   1   2   2   1   2   2   2   1   2   1   2   2   2   2   2
 MK-4-2                 2   2   2   2   2   2   1   1   2   1   1   1   1   2   1   1   2   1   2   1   1   1   1   1   1   1   1   2   1   2   2   2   1   1   1   2   1   2   2   1   1   1   2   2   2   1   2   2   1   1   2   1   2   2   1   2   2   2   1   2   2   1   1   2   2   2   2   1   2   1   1   1   1   2   1   2   2   2   2   1   1   1   1   2   2   2   2   2   2   2   1   2   2   2   2   1   1   1   2   2   2   1   2   1   2   2   1   2   1   2   1   1   1   2   1   2   1   1   2   2   1   2   1   1   2   2   1   1   1   2   2   1   1   1   1   1   2   2   2   2   1   1   1   2   2   2   2   1   1   2   1   2   1   1   1   1   1   1   1   2   2   2   2   2   1   2   2   1   1   1   1   1   2   2   2   1   2   2   1   1   2   2   2   2   2   1   2   2   1   2   2   2   1   2   1   2   1   2   2   2
 MK-4-3                 1   2   2   2   2   2   1   2   2   1   1   1   1   2   1   1   2   1   2   1   1   1   1   1   1   1   1   2   1   2   2   2   2   1   1   2   1   2   1   1   1   1   2   2   2   1   2   2   1   1   2   1   2   2   1   2   2   2   1   2   2   1   1   2   2   2   2   1   1   1   1   1   1   2   1   1   2   2   2   1   1   2   1   2   2   2   2   2   2   2   1   2   2   2   2   1   1   1   2   2   1   2   2   1   2   2   1   2   1   2   1   1   1   2   1   2   2   1   2   2   1   2   1   1   2   2   1   2   1   1   2   1   1   1   1   1   2   2   2   2   1   2   1   2   2   2   2   1   2   2   1   2   1   1   1   1   1   1   2   2   2   2   2   2   1   2   2   1   1   1   1   1   1   2   2   1   2   2   1   1   2   2   1   2   2   1   2   2   1   2   2   2   1   1   1   2   1   2   2   2
 MK-4-4                 1   2   2   2   2   2   1   2   2   1   2   1   1   2   1   1   2   1   1   1   1   1   1   1   1   1   1   2   1   2   1   2   2   1   1   2   1   2   1   1   1   1   2   2   2   1   2   2   1   2   2   1   2   2   1   2   2   2   1   2   2   1   1   2   2   1   2   1   1   1   1   1   1   2   1   1   2   2   2   1   1   2   1   2   2   2   2   2   2   2   1   1   2   2   2   1   2   1   2   2   1   2   2   1   2   2   1   2   2   2   1   1   1   2   1   2   2   2   2   2   1   2   2   2   2   1   1   2   2   1   1   1   1   1   1   1   2   2   2   2   1   2   2   1   2   2   2   1   2   2   1   2   1   2   1   1   1   1   2   2   2   2   2   2   1   2   1   1   1   1   1   2   1   2   2   1   2   2   1   1   2   2   1   2   2   1   2   2   1   2   2   2   1   1   1   2   1   2   2   2
 MK-4-5                 1   2   2   2   2   2   1   1   2   1   2   1   1   2   1   1   2   2   2   1   1   1   1   1   1   1   1   2   1   1   1   2   2   1   1   2   2   2   1   1   1   1   2   2   1   1   2   2   1   2   2   1   1   2   1   2   2   2   1   2   2   1   1   2   2   1   2   1   1   1   1   2   2   2   1   2   2   2   2   1   1   2   1   2   2   2   2   2   2   2   1   1   2   2   2   1   2   1   2   2   1   2   2   1   2   2   1   2   2   2   1   1   1   2   1   2   1   1   2   2   1   2   2   2   2   1   1   2   1   1   1   1   1   2   1   1   1   2   2   2   1   2   2   1   2   2   2   1   2   2   1   2   1   2   1   1   1   2   2   2   2   2   2   2   1   2   1   1   1   2   1   2   2   2   1   1   2   2   1   1   2   2   1   2   1   1   2   2   1   2   2   1   1   1   1   2   1   2   2   2
 MK-4-6                 1   2   2   2   2   2   2   1   2   1   2   1   1   2   1   2   2   2   2   2   1   1   1   1   1   1   1   2   1   1   1   2   2   1   1   2   2   2   1   1   2   1   2   2   1   1   2   2   1   2   2   1   1   2   1   2   2   1   2   2   2   1   1   2   2   1   2   1   1   1   1   2   2   2   1   2   2   2   2   1   1   2   1   2   2   2   2   1   2   2   1   1   2   2   2   2   2   1   2   2   1   2   2   1   2   1   1   2   2   2   1   1   2   2   1   1   1   2   2   2   1   2   2   2   1   1   1   1   1   1   1   1   1   2   1   1   1   1   2   2   1   2   2   1   2   2   1   1   2   2   1   2   1   2   1   1   1   2   2   2   2   1   2   2   1   2   1   2   1   2   1   2   2   1   1   1   2   2   2   2   2   2   1   2   2   1   2   2   1   2   2   1   1   2   1   2   1   2   2   2
 MK-4-7                 1   2   1   2   2   2   2   1   2   1   2   1   1   2   1   2   2   1   2   2   1   1   1   1   1   1   1   2   1   1   1   2   2   1   1   2   2   2   1   1   2   1   2   2   1   1   2   2   1   1   2   1   1   1   1   2   2   1   2   2   2   1   1   2   2   1   2   1   2   1   1   1   2   2   2   2   2   2   2   1   1   2   1   1   1   2   2   1   2   2   1   1   2   2   1   2   2   2   2   2   1   2   2   1   2   1   1   2   2   1   1   1   2   2   1   1   1   2   2   2   1   2   1   2   1   1   1   1   1   1   1   1   1   1   1   1   1   1   2   2   1   2   2   1   2   2   1   1   2   2   1   2   2   2   1   1   1   2   2   1   2   1   2   2   2   2   1   2   1   2   1   2   2   1   1   2   2   2   2   2   2   2   1   2   2   1   2   2   1   2   2   1   1   2   1   2   1   1   2   2
 MK-4-8                 1   2   1   2   2   2   2   1   2   1   2   1   1   1   1   2   2   1   2   2   2   1   1   1   1   2   2   2   1   1   1   2   1   1   1   1   2   2   1   1   2   1   1   2   1   1   2   2   1   1   2   1   1   1   1   2   2   1   2   2   2   2   1   2   2   1   1   1   2   1   1   1   2   2   2   2   2   2   2   2   1   2   1   1   1   2   2   1   2   1   1   1   2   1   1   2   1   2   1   2   1   2   1   1   2   1   1   2   2   1   1   1   2   2   1   1   1   2   1   2   1   2   1   2   1   2   1   1   1   1   1   2   1   1   1   1   1   1   2   2   2   2   2   1   2   2   1   1   2   2   2   2   2   2   1   2   1   2   2   1   2   1   2   2   2   2   1   2   1   2   1   2   2   1   1   2   2   2   2   2   2   1   1   2   2   1   2   2   1   2   2   1   1   2   1   1   1   1   2   2
 MK-4-9                 1   2   2   1   2   2   2   1   2   1   2   1   1   1   1   2   1   1   2   2   2   1   1   1   1   2   2   2   1   1   1   2   1   1   1   1   2   2   1   1   2   1   2   2   2   1   1   2   1   1   2   1   1   1   1   2   2   1   2   2   2   2   1   2   2   1   1   2   1   1   1   1   2   2   2   2   2   2   2   2   1   1   1   1   2   2   2   1   2   1   1   1   2   1   1   2   1   2   1   2   1   2   1   1   1   2   1   2   2   1   1   1   2   2   1   1   1   2   1   2   1   2   1   2   1   2   1   1   1   1   1   2   1   2   1   1   1   1   2   2   1   2   2   1   2   2   1   1   2   2   2   2   2   2   1   2   2   2   2   1   2   2   2   2   2   2   1   2   1   2   1   2   2   1   1   2   2   2   2   2   2   1   1   2   2   1   2   2   1   2   2   1   1   2   1   1   1   1   2   2
 MK-4-10                1   2   2   1   2   2   2   1   2   1   2   1   1   1   1   2   1   1   2   2   2   1   1   1   1   2   2   2   1   1   1   2   1   1   1   1   2   2   1   1   1   1   2   2   2   1   1   2   1   1   2   1   1   1   1   1   2   1   2   2   2   2   1   2   2   1   1   2   1   1   1   2   2   2   2   2   2   2   2   2   1   1   1   1   2   2   1   1   2   1   1   1   2   1   1   2   1   2   1   2   1   2   1   1   1   2   1   2   2   1   1   1   2   2   1   1   1   2   1   2   1   2   1   2   1   2   1   1   1   1   1   2   1   2   1   2   2   1   2   2   1   2   2   2   2   2   1   2   2   2   2   2   2   2   1   2   2   2   2   1   2   2   2   2   2   2   1   2   1   2   1   2   2   1   1   2   2   2   2   2   2   1   2   2   2   1   2   2   1   2   2   1   1   2   2   1   1   1   2   2
 MK-4-11                2   2   2   2   2   2   2   1   2   1   2   1   1   1   1   2   1   1   2   2   2   1   1   2   1   2   2   1   1   2   1   2   1   1   1   1   2   2   2   2   1   1   2   2   2   1   1   2   1   1   2   1   1   1   1   1   1   1   2   1   2   2   1   1   2   1   1   2   2   1   1   2   2   2   1   1   2   2   2   2   1   1   1   1   2   2   1   1   2   1   2   1   2   1   1   2   2   2   2   2   2   2   1   1   2   2   1   2   1   1   1   1   2   2   1   1   1   2   1   2   1   1   2   2   1   2   1   1   1   1   1   2   1   2   1   2   2   1   1   1   1   2   2   1   2   1   1   2   2   2   2   2   2   2   2   2   2   2   2   1   2   2   2   2   2   2   1   2   1   2   1   2   2   2   1   2   2   2   2   2   2   1   2   1   2   1   1   2   1   2   2   1   1   1   2   1   1   1   2   2
 MK-4-12                2   2   1   2   2   2   2   2   2   1   2   1   1   1   1   2   1   1   2   2   1   1   1   2   1   2   1   1   1   2   1   2   1   1   1   1   2   1   2   2   1   1   2   2   2   2   2   2   1   1   1   2   1   1   2   1   2   1   2   1   2   2   1   1   1   1   1   2   2   1   2   2   2   2   1   1   2   2   2   2   1   1   1   1   2   2   1   1   1   1   1   1   2   1   1   2   2   1   2   2   2   1   1   1   2   2   1   2   2   2   1   2   1   2   1   1   1   2   1   1   1   1   2   2   1   2   1   1   1   1   1   2   1   2   1   2   2   1   1   1   1   2   2   1   1   1   1   2   2   2   2   2   2   2   2   2   2   2   2   1   2   2   2   1   2   2   1   2   1   2   1   2   2   2   2   2   1   2   2   2   2   1   2   1   2   1   1   2   1   2   1   1   1   1   2   1   2   1   2   2
 MK-4-13                1   2   1   2   2   2   2   2   2   1   2   1   1   1   2   2   1   1   2   2   1   1   1   2   2   2   1   1   2   2   1   2   1   1   1   1   2   1   2   2   1   1   1   2   2   2   2   2   1   1   1   2   1   1   2   1   2   1   2   1   2   1   1   1   1   1   1   1   2   1   2   2   2   2   1   1   2   1   2   2   1   1   2   1   2   2   1   1   1   1   1   1   2   1   1   2   2   1   2   2   2   1   1   1   2   2   1   2   2   2   1   2   1   2   1   1   1   2   2   1   1   1   2   2   1   2   1   2   1   1   1   2   1   2   1   2   2   1   1   1   2   2   2   1   1   2   1   2   2   2   2   2   2   2   2   2   2   2   2   1   2   2   2   1   2   2   1   2   1   2   1   2   2   2   2   2   1   2   2   2   2   1   2   1   2   1   1   1   1   2   1   1   1   1   2   1   2   2   2   2
 MK-4-14                1   2   2   2   2   2   2   2   2   1   2   1   1   1   2   2   1   1   1   2   1   1   1   2   1   2   1   1   2   2   1   2   1   2   1   1   1   1   2   2   1   1   1   1   2   2   2   2   1   1   1   2   1   1   2   1   2   1   2   1   2   1   1   2   1   1   1   1   2   1   2   2   2   1   1   1   2   2   2   2   1   1   2   1   2   2   1   2   2   1   1   1   2   1   1   2   2   1   2   2   2   1   1   1   2   2   2   2   2   2   1   2   1   2   1   1   1   2   2   1   2   1   2   2   2   2   2   2   1   1   2   1   1   2   1   2   2   1   1   1   2   2   2   1   1   2   2   2   2   2   1   2   2   2   2   2   2   2   2   1   2   2   2   1   2   2   1   2   1   2   1   2   2   2   2   2   1   2   2   1   2   1   2   1   2   1   1   1   1   2   1   2   1   1   2   2   2   2   2   2
 MK-4-15                1   2   2   2   2   2   2   2   1   1   2   1   1   1   2   2   1   1   1   2   1   1   1   2   1   2   1   2   2   2   2   2   1   2   1   1   1   1   2   2   1   1   1   1   2   2   2   2   1   1   2   2   1   2   2   1   2   1   2   2   2   1   1   2   1   1   1   1   2   1   2   2   2   1   1   1   2   2   2   2   1   1   1   1   2   2   1   2   2   1   1   1   2   1   1   2   2   1   2   2   1   1   1   1   2   2   2   2   2   2   1   2   1   2   1   1   1   1   2   1   2   1   2   2   2   2   2   2   2   1   2   1   1   2   1   2   2   1   1   1   1   2   1   1   1   2   2   2   2   2   1   2   2   2   2   2   2   2   2   1   1   2   2   1   2   2   1   2   1   2   1   2   2   2   2   2   1   2   2   1   2   1   2   1   2   1   1   1   1   1   1   2   1   2   2   2   2   2   2   2
 MK-4-16                1   1   2   2   2   2   1   2   1   1   2   1   1   1   2   2   1   1   1   2   1   1   1   2   1   2   1   1   2   2   2   2   1   2   1   1   2   1   2   2   1   1   1   2   2   2   2   2   1   1   2   2   1   2   2   1   2   1   2   2   2   1   1   2   1   1   2   1   2   1   2   2   2   1   1   1   2   1   2   2   1   1   1   1   2   1   1   2   2   1   1   1   2   1   1   2   2   1   2   1   1   1   1   1   2   2   2   2   2   2   1   2   1   2   1   1   1   1   2   1   2   1   1   2   2   2   2   1   2   2   2   1   1   2   1   1   2   1   1   2   1   2   1   1   1   2   2   2   2   2   1   2   2   2   1   2   2   2   2   1   1   2   2   1   2   2   1   2   2   2   1   2   2   2   2   2   1   2   2   1   2   1   1   1   2   1   1   1   1   1   1   2   1   2   2   2   2   2   2   2
 MK-5-1                 1   2   2   2   2   1   1   2   2   1   1   2   2   1   2   2   2   2   1   2   1   2   1   2   2   1   1   2   2   1   1   2   1   1   1   2   2   1   2   1   1   2   2   2   1   2   2   2   2   1   1   1   1   1   1   1   2   2   2   2   1   2   2   2   2   1   1   2   2   2   1   1   1   1   2   2   2   1   1   2   1   1   1   2   1   2   1   2   2   2   2   2   1   1   2   2   2   1   2   2   1   1   1   2   2   2   1   2   1   2   1   1   2   1   2   2   2   2   2   1   1   1   1   1   1   1   1   1   2   1   1   2   2   1   1   2   1   2   1   2   2   2   2   2   2   1   1   2   1   1   1   2   2   1   1   1   1   1   1   2   2   1   2   2   2   1   1   1   1   2   1   2   2   1   1   1   2   1   1   1   2   2   1   2   2   2   2   2   2   2   1   2   1   2   2   2   1   2   2   1
 MK-5-2                 1   2   2   2   2   1   1   2   2   1   2   2   2   1   2   2   1   2   2   2   1   2   1   2   2   1   1   2   1   1   1   2   2   1   1   2   2   1   2   1   1   2   1   2   1   2   2   2   2   1   1   1   2   1   1   2   1   2   2   2   1   2   2   2   2   1   1   2   2   2   1   1   1   1   2   2   2   1   1   2   1   1   1   2   1   2   1   2   2   2   2   2   1   1   2   2   2   1   1   2   1   1   1   2   1   2   1   2   1   2   1   1   1   1   1   2   2   2   1   1   1   1   2   1   1   1   2   1   2   1   1   2   2   1   1   2   1   2   1   2   2   2   2   2   2   1   1   2   1   1   1   2   2   1   1   1   1   1   1   2   2   1   2   2   2   1   1   1   1   2   1   1   1   1   1   1   2   1   1   1   2   2   2   2   2   2   2   2   2   2   1   2   1   2   2   2   1   1   2   1
 MK-5-3                 1   2   2   2   2   1   1   2   2   1   2   1   1   1   2   2   1   2   2   2   1   2   1   2   2   1   1   2   1   2   1   2   2   1   1   1   2   1   2   1   1   2   1   2   1   2   2   2   2   1   1   1   2   1   1   2   1   2   2   2   1   2   1   2   2   2   1   2   2   2   2   1   1   1   1   2   2   1   1   2   1   1   1   2   1   2   1   2   2   2   2   2   1   1   2   1   2   1   1   2   1   1   1   2   1   2   1   2   1   2   1   1   1   1   1   2   2   2   1   1   1   1   2   1   1   1   2   1   2   1   1   2   2   1   1   2   1   2   1   2   2   2   2   2   2   1   1   2   1   1   1   2   2   1   1   2   1   1   1   2   1   1   2   2   2   1   1   1   1   2   1   1   1   1   1   1   2   1   1   1   2   2   2   2   2   2   2   2   2   2   1   2   2   2   2   2   1   2   2   1
 MK-5-4                 1   2   2   2   2   1   1   2   2   1   2   1   1   2   2   2   1   2   2   2   1   2   1   2   2   1   1   2   1   2   1   2   2   1   1   1   2   1   2   1   1   2   1   2   1   2   2   2   2   1   1   1   2   1   1   2   1   2   2   2   1   2   1   2   2   1   2   2   2   2   2   1   1   1   1   1   2   1   1   2   1   1   1   2   1   2   2   2   2   2   2   1   1   1   2   1   2   1   1   2   1   2   1   2   1   2   1   2   1   2   1   1   1   1   1   2   2   2   1   2   1   1   2   2   1   1   2   1   2   1   1   2   2   1   1   2   1   2   1   2   2   2   2   2   2   1   1   2   1   1   1   2   2   1   1   2   2   1   2   2   1   1   2   2   2   2   2   1   1   2   1   1   1   1   1   1   2   1   1   1   2   1   2   2   2   2   2   2   1   2   1   2   2   2   2   2   1   2   2   2
 MK-5-5                 1   2   2   2   2   1   1   2   2   1   2   1   1   2   2   2   1   2   2   1   1   2   1   1   2   1   1   2   1   2   1   2   2   1   1   1   2   1   2   1   1   2   1   2   1   2   2   1   2   1   1   1   2   1   1   2   1   1   2   2   1   2   2   2   2   1   2   2   2   2   2   1   1   2   1   1   2   1   1   2   1   1   1   2   1   2   2   2   2   2   2   1   1   1   1   1   1   1   1   2   2   2   1   2   1   1   1   2   1   1   1   1   1   1   1   2   2   2   1   2   1   1   2   1   1   1   2   1   1   1   1   2   2   1   2   2   1   2   1   2   2   2   2   2   2   1   1   2   1   1   1   2   2   1   1   2   2   1   1   1   1   1   2   2   2   2   2   1   1   2   2   1   1   1   1   1   2   1   1   1   2   1   2   2   2   2   2   2   1   2   1   2   2   2   2   2   1   2   2   2
 MK-5-6                 1   2   2   2   2   1   1   2   2   1   2   1   1   2   2   1   1   2   2   1   1   2   1   1   2   1   2   1   1   2   1   2   2   1   1   1   1   1   1   1   2   2   1   2   1   2   2   1   2   1   1   1   2   1   1   2   1   1   2   1   1   1   2   1   2   1   2   2   2   2   2   1   1   1   1   1   2   1   1   2   1   1   2   2   1   2   2   2   2   2   2   1   1   1   1   1   1   1   1   2   2   2   1   2   2   1   1   2   1   1   1   1   2   1   1   2   2   2   2   2   1   1   2   1   1   1   2   1   1   1   1   2   2   1   2   2   1   2   2   2   2   2   2   2   2   1   1   2   1   1   1   2   2   1   1   2   2   1   2   1   1   1   2   2   2   2   2   1   1   2   2   1   1   1   1   1   1   1   1   1   2   1   2   1   2   2   1   2   1   2   1   2   2   2   2   2   1   2   2   2
 MK-5-7                 1   2   2   2   1   1   1   2   1   1   2   1   1   2   2   2   1   2   2   2   1   2   1   1   2   2   2   1   1   2   1   2   2   1   1   1   2   1   1   1   2   2   1   2   1   2   2   1   2   1   1   1   2   1   1   2   1   1   2   1   2   1   2   1   2   1   2   2   2   2   2   1   1   1   2   1   2   1   1   1   2   1   2   2   1   2   2   2   2   2   2   1   1   1   1   1   1   2   2   2   2   2   1   2   2   1   1   2   1   1   1   1   2   1   1   2   2   2   2   2   1   1   2   1   1   1   2   2   2   1   1   1   2   2   2   1   1   2   2   2   2   1   2   2   2   1   1   1   1   1   1   2   2   1   2   2   2   1   1   1   1   1   2   2   2   2   2   1   2   2   1   1   1   1   1   1   1   1   1   1   2   1   2   1   1   1   1   2   1   2   1   2   2   1   2   2   1   2   2   2
 MK-5-8                 1   2   2   2   1   1   1   2   1   2   2   1   1   2   2   2   1   2   2   2   1   2   2   1   2   2   2   1   1   2   2   2   1   1   1   1   2   2   1   1   2   1   1   1   1   2   2   1   2   1   1   1   2   1   1   2   1   1   1   1   2   1   2   1   2   1   2   2   2   1   2   2   2   1   2   1   2   1   1   1   1   1   2   2   1   2   1   2   2   2   2   1   2   1   1   1   1   2   2   2   1   2   1   2   2   1   1   2   1   1   1   2   2   1   1   1   2   2   2   2   1   1   2   1   1   1   2   2   2   1   1   1   2   2   1   1   1   2   2   2   2   1   2   2   2   1   1   1   1   1   1   2   2   1   2   2   2   1   2   1   1   1   2   2   2   2   2   1   2   1   1   1   1   1   1   1   1   1   1   1   2   2   2   1   1   2   1   2   1   2   1   2   2   1   2   2   1   2   2   2
 MK-5-9                 1   2   2   2   2   1   1   2   1   2   2   2   1   2   2   2   1   2   1   2   1   2   1   1   2   2   2   1   1   2   2   2   1   1   2   1   1   2   1   1   2   1   2   1   1   2   1   1   2   1   2   2   2   1   1   2   1   1   1   1   2   1   1   1   2   1   2   2   1   1   2   2   2   1   2   1   2   1   1   1   1   1   1   2   1   2   1   1   2   2   2   1   2   1   1   1   1   2   2   2   2   1   1   2   2   1   1   1   2   1   1   2   2   1   1   1   2   2   2   2   1   2   2   1   1   1   2   2   2   1   1   1   2   2   1   1   1   2   2   2   2   1   2   2   2   1   1   1   2   1   1   2   2   1   2   2   2   1   2   1   1   1   1   2   1   2   2   1   2   1   1   1   1   1   1   1   1   1   1   1   2   2   2   1   1   2   1   2   1   2   1   1   2   1   1   2   1   2   2   2
 MK-5-10                1   2   2   2   2   1   1   2   1   1   2   2   1   2   2   2   1   2   2   2   2   2   1   1   2   2   1   1   1   2   2   1   1   1   1   1   1   2   2   1   2   1   2   1   1   2   1   1   2   1   1   2   2   1   1   2   1   1   1   1   2   1   1   1   2   1   2   2   1   1   2   2   2   1   2   1   2   1   1   1   1   1   1   2   1   2   1   1   2   2   2   1   2   1   1   1   1   2   2   2   2   1   2   2   2   1   1   1   2   1   2   2   2   1   1   2   2   2   1   2   1   2   1   2   1   1   2   2   1   1   1   1   2   2   1   1   1   2   2   2   2   1   2   2   2   2   1   1   2   1   1   2   2   1   2   1   1   2   2   2   1   1   1   2   1   2   2   1   2   1   1   2   1   1   1   1   1   1   1   1   1   2   2   1   1   2   1   2   1   2   2   1   2   2   2   1   1   2   2   2
 MK-5-11                1   2   2   2   2   1   1   2   1   1   2   2   1   2   2   2   2   2   2   2   2   2   1   1   2   2   1   1   1   2   2   1   2   1   1   1   1   1   2   1   2   1   2   2   1   2   2   1   1   1   1   2   2   2   1   2   1   1   1   1   2   1   2   1   2   1   2   2   1   1   2   2   2   1   2   1   2   1   1   1   1   1   1   2   1   2   1   1   2   2   2   1   2   1   1   1   1   2   2   2   1   1   2   2   2   1   1   1   2   1   2   2   2   1   1   1   2   2   1   1   1   2   1   2   1   1   2   1   1   1   2   1   2   1   1   1   1   2   2   2   2   1   2   2   1   2   1   1   2   1   1   2   2   1   2   1   2   2   2   1   1   2   1   2   1   2   2   2   2   1   1   2   1   1   1   1   1   1   1   1   1   2   1   2   1   2   1   2   1   2   2   1   2   2   2   1   1   2   2   1
 MK-5-12                1   2   2   2   2   1   2   2   1   1   2   2   2   2   2   2   2   2   2   2   2   2   1   2   2   2   1   1   1   2   2   1   2   1   1   1   1   1   1   1   2   1   2   2   1   1   2   1   1   1   1   2   2   2   1   2   1   1   1   2   1   2   2   1   2   1   2   2   1   1   2   2   2   1   2   1   2   1   1   1   1   1   1   2   1   2   1   1   2   2   2   1   2   1   1   1   1   2   2   2   2   1   2   2   2   1   1   1   2   1   2   2   2   1   1   1   2   2   1   2   1   2   1   2   1   2   2   1   1   1   2   2   2   1   1   1   1   2   1   2   1   1   2   2   1   2   1   2   1   2   1   2   2   1   2   1   2   2   2   1   2   2   1   2   1   2   1   2   2   1   1   2   2   1   1   1   1   1   1   1   1   2   1   2   1   2   1   2   1   2   2   1   2   2   2   1   1   2   2   1
 MK-5-13                1   2   2   2   2   1   2   2   1   1   1   2   1   2   2   2   2   2   2   1   2   2   1   2   2   2   1   1   1   1   2   1   2   1   1   1   1   1   1   1   2   1   2   2   1   2   2   2   1   1   1   2   1   2   1   1   2   1   1   2   1   2   1   2   2   2   2   2   1   1   2   2   2   1   2   1   2   1   1   1   1   1   1   2   1   2   1   1   2   1   2   1   2   1   2   1   1   2   2   2   2   1   2   2   2   1   1   1   2   1   2   2   2   1   1   1   2   2   1   2   1   2   1   2   1   2   2   1   1   1   2   2   2   1   1   1   1   2   2   2   1   2   2   2   1   2   1   1   1   1   1   2   2   1   2   1   2   1   2   1   2   2   1   2   1   2   1   2   2   1   1   2   2   1   1   2   1   1   1   1   1   2   1   2   1   2   1   2   1   2   2   1   2   2   1   2   1   2   2   1
 MK-5-14                1   2   1   2   2   1   2   2   1   1   1   2   1   2   2   2   2   2   2   1   2   2   1   2   2   2   1   2   1   1   2   1   2   1   1   1   1   1   2   2   2   1   2   2   1   2   2   2   1   1   1   2   1   1   1   1   2   1   1   2   1   2   1   2   2   2   1   2   1   2   2   2   2   2   2   1   2   1   1   1   2   1   1   2   1   2   1   1   2   1   2   1   2   1   2   1   1   2   2   1   2   1   2   2   2   1   2   1   2   1   2   2   2   1   1   1   2   2   2   2   1   1   2   2   1   2   2   1   1   1   2   2   2   1   1   1   1   2   2   2   1   2   2   2   1   2   1   1   1   1   1   2   1   1   2   2   2   1   2   1   2   2   1   2   1   2   1   2   1   1   1   2   2   1   1   2   1   1   1   1   1   2   1   2   1   1   1   2   1   2   2   2   2   2   1   2   1   2   2   1
 MK-5-15                2   2   1   2   2   1   2   2   1   2   1   2   1   1   2   2   1   2   2   1   2   2   1   1   2   2   1   2   1   1   2   1   2   1   1   1   2   1   2   2   1   1   1   2   1   2   2   1   1   1   1   2   1   2   2   1   1   1   1   2   1   2   1   2   2   2   1   2   1   2   2   1   2   2   2   1   2   1   1   1   2   1   1   2   1   2   1   2   2   1   2   1   2   1   2   1   1   2   2   1   2   1   1   2   1   1   2   1   2   1   2   2   2   1   1   1   1   2   2   2   1   2   2   2   1   1   2   1   1   2   2   2   1   1   1   2   1   1   2   1   1   2   2   2   1   2   1   1   1   1   2   2   1   1   2   2   2   1   2   1   2   2   1   2   1   2   1   2   1   1   1   2   2   1   1   2   1   1   1   1   1   2   1   2   1   1   1   2   1   2   2   2   2   2   2   2   1   2   2   1
 MK-5-16                1   2   1   2   2   1   2   2   1   2   1   1   1   1   2   2   1   1   2   1   2   2   1   1   2   2   1   2   1   1   2   1   2   1   1   1   2   2   2   2   1   2   1   2   1   2   2   1   1   1   1   2   1   2   2   1   1   1   1   2   1   2   2   2   1   2   1   2   1   2   2   1   2   2   2   1   2   1   1   1   2   1   1   2   1   2   1   2   2   1   2   1   2   1   2   2   1   2   2   1   2   1   1   2   2   1   2   1   2   1   2   2   2   1   1   1   1   2   2   2   1   2   2   2   1   1   2   1   1   2   2   2   1   1   2   2   1   1   2   1   1   1   2   2   1   2   1   1   1   1   2   2   1   1   2   2   2   1   2   1   1   2   1   2   1   1   1   2   1   1   1   2   2   1   1   2   1   1   1   1   1   2   1   2   1   1   1   2   1   2   2   2   2   2   2   2   1   2   2   1
 MK-6-1                 2   1   2   2   1   1   2   1   1   1   2   1   2   2   2   2   2   2   1   2   2   2   2   1   1   1   2   1   1   1   2   2   2   2   1   1   1   1   1   2   1   1   2   2   1   1   2   2   1   2   1   1   1   1   2   2   2   1   1   2   1   1   2   2   1   2   2   2   2   2   2   2   1   1   1   1   2   2   2   2   2   2   1   1   2   2   2   2   1   1   1   1   1   1   2   2   1   2   1   2   2   2   2   1   1   1   1   1   2   1   2   1   1   2   1   2   2   1   1   2   1   1   2   1   2   1   1   2   1   1   2   2   1   1   2   2   2   1   1   2   1   2   1   1   2   1   2   1   2   2   1   2   1   2   1   2   1   2   1   1   2   2   2   1   1   1   2   2   2   2   2   2   2   2   1   1   2   2   1   2   2   2   1   1   2   2   1   1   2   1   2   2   2   2   2   1   1   1   2   2
 MK-6-2                 2   1   2   2   1   2   2   2   1   1   2   1   2   2   2   2   2   2   1   2   2   2   2   1   1   1   2   2   1   1   2   2   2   2   1   1   1   1   1   2   1   1   2   2   1   1   2   2   1   1   1   1   1   1   2   2   2   1   1   2   1   1   2   2   1   2   2   2   2   2   2   2   1   1   1   1   2   2   2   2   2   2   1   1   2   2   1   2   1   1   1   1   1   1   1   2   1   2   2   2   2   2   2   2   1   1   1   1   2   1   2   2   1   2   1   2   2   2   2   2   1   1   2   2   2   1   2   2   1   1   2   2   2   1   2   2   2   1   1   2   1   2   1   1   2   1   2   1   2   2   1   2   1   2   2   2   1   2   1   1   2   2   2   1   1   1   2   2   2   2   2   2   2   2   1   1   2   2   1   2   2   2   1   1   2   2   1   1   2   1   1   2   2   2   2   1   1   2   2   2
 MK-6-3                 2   1   2   2   1   2   2   2   1   2   2   1   2   2   2   2   2   2   1   2   2   2   2   1   1   1   2   2   1   1   2   2   2   2   1   1   1   1   1   2   1   1   2   2   1   1   2   2   1   1   1   1   1   1   2   2   1   1   1   2   1   1   2   1   1   2   2   2   2   2   2   2   1   1   1   1   2   2   2   2   2   2   1   1   2   2   1   2   1   1   1   1   2   1   1   2   1   2   2   1   2   2   2   2   1   1   1   1   2   1   2   2   1   2   1   2   2   2   2   1   1   1   2   2   2   1   2   2   1   1   2   2   2   1   2   2   2   1   1   2   1   2   1   1   1   1   2   1   2   1   2   2   1   2   2   2   1   1   2   1   2   2   2   1   1   1   2   2   2   2   2   2   2   2   1   1   2   2   1   2   2   2   1   1   2   2   1   1   2   1   1   2   2   1   2   1   1   2   2   2
 MK-6-4                 2   1   2   2   1   2   2   2   1   2   2   1   2   2   2   2   2   2   1   2   2   2   2   1   2   1   2   2   1   1   2   2   2   2   1   1   1   1   1   1   1   1   2   2   1   1   2   2   1   1   1   1   1   1   2   2   1   1   1   2   1   1   2   1   1   2   2   2   2   2   2   2   2   1   1   1   2   2   2   2   2   2   1   1   2   2   2   2   1   1   1   1   2   1   1   2   1   2   2   1   2   2   2   2   1   1   1   1   2   1   2   2   1   2   1   2   2   2   2   1   1   1   2   1   2   1   2   2   1   2   2   2   2   1   2   2   2   1   1   2   1   2   1   1   1   1   2   1   2   1   2   2   1   2   2   2   1   1   2   1   1   2   2   1   2   1   2   2   2   2   1   2   2   2   2   1   2   2   1   2   2   2   1   1   2   2   1   1   2   1   1   2   2   2   2   2   1   2   2   2
 MK-6-5                 2   1   2   1   1   2   2   2   1   2   1   1   2   2   2   2   2   2   1   2   2   2   2   1   2   1   2   1   1   1   2   2   2   1   1   1   1   1   1   1   2   1   2   2   1   1   2   2   1   1   2   1   2   1   2   2   1   1   1   2   1   1   2   1   2   2   2   2   2   1   1   2   1   1   2   1   2   2   2   2   2   2   1   1   1   2   2   2   1   1   1   1   2   1   1   2   1   2   2   1   2   1   2   2   1   1   1   1   2   2   2   2   1   2   1   2   2   2   2   1   1   1   2   1   2   1   1   2   1   2   2   2   2   1   2   2   2   1   1   2   1   2   1   1   1   1   2   1   2   1   2   2   1   2   2   2   1   1   2   1   1   2   2   1   1   1   2   2   2   2   2   2   2   2   2   1   2   1   1   2   2   2   1   1   2   2   1   1   2   1   1   2   2   2   2   2   1   2   2   2
 MK-6-6                 2   1   2   1   1   1   2   2   1   2   1   1   2   2   2   2   2   2   1   2   2   2   2   1   2   1   2   1   1   1   2   2   2   1   1   1   1   1   1   1   2   1   2   2   1   1   2   2   1   1   2   1   2   1   2   2   1   1   1   2   1   1   2   1   2   2   2   2   2   1   1   2   1   1   2   1   2   2   2   2   2   2   1   1   1   2   1   2   1   1   1   2   2   1   1   1   1   2   2   1   2   1   2   2   1   1   1   1   2   2   2   2   1   2   1   2   2   1   2   1   1   1   2   1   2   1   2   2   1   2   2   1   2   1   2   2   2   1   1   2   1   2   1   1   1   1   2   1   2   1   2   2   1   2   2   2   1   1   2   1   1   2   2   1   1   1   1   2   2   2   2   2   2   2   2   1   2   1   1   2   2   1   1   1   2   2   1   1   2   1   1   2   2   2   2   2   1   2   2   2
 MK-6-7                 2   1   2   1   1   1   2   2   2   2   1   1   2   2   1   2   2   1   1   2   2   2   2   1   2   2   2   1   1   1   2   2   1   1   1   1   1   1   1   1   2   1   2   1   1   1   2   2   2   2   2   1   2   1   1   2   2   1   1   2   1   1   2   1   2   2   2   2   2   1   1   2   1   1   2   1   1   2   2   2   2   2   1   1   1   1   1   2   1   1   1   2   2   1   1   1   1   2   2   2   2   1   2   2   1   1   1   2   2   2   2   2   1   2   2   1   2   1   1   1   1   1   2   1   2   1   2   2   1   2   2   1   2   1   2   2   2   1   2   2   1   2   1   1   2   1   2   1   2   1   2   2   1   2   2   2   1   1   2   1   1   2   2   1   2   1   1   2   2   2   2   2   2   2   2   1   2   1   1   2   2   1   1   1   2   2   1   1   1   2   1   1   2   2   2   2   2   2   2   2
 MK-6-8                 2   1   2   1   1   1   2   2   2   2   1   1   1   2   1   2   2   1   2   1   2   2   2   1   2   2   2   1   1   1   2   2   1   1   1   1   1   1   1   1   2   1   2   1   1   1   1   1   2   2   2   1   2   1   1   2   2   1   1   2   1   1   2   1   2   2   2   2   1   1   1   2   1   2   2   1   1   2   2   1   2   1   1   1   1   1   1   2   2   1   2   2   2   1   1   1   2   2   2   2   2   1   2   2   1   1   1   2   2   2   2   2   1   2   2   2   1   1   1   1   1   1   2   1   1   1   2   2   1   2   2   1   2   1   1   2   2   2   1   2   1   1   1   1   2   1   2   2   2   1   2   2   1   2   2   1   1   1   2   2   1   2   2   1   2   2   1   2   2   2   2   2   2   2   2   1   2   2   1   2   2   1   2   1   2   1   1   2   1   2   1   1   2   2   2   2   2   2   2   2
 MK-6-9                 2   2   2   1   1   1   2   2   2   1   1   1   1   2   1   2   2   1   2   1   2   2   2   1   2   2   2   1   1   1   1   2   1   1   2   1   1   2   1   1   1   1   2   1   1   1   1   1   2   2   2   1   2   1   1   1   2   1   1   2   1   1   2   1   2   2   2   2   2   1   1   2   1   2   2   1   1   2   2   1   1   1   1   1   1   2   2   2   2   1   2   2   2   1   1   1   2   2   2   2   2   1   2   2   1   1   1   2   2   2   2   2   1   2   2   1   1   1   1   1   1   1   2   1   1   1   2   2   1   2   2   1   2   2   1   2   2   2   1   2   1   1   1   1   2   1   2   2   2   1   2   2   1   2   2   2   1   1   2   2   1   2   2   2   2   2   1   2   2   2   2   2   2   1   2   1   2   2   1   2   2   1   1   1   2   1   1   2   1   2   1   1   2   2   2   2   2   2   2   1
 MK-6-10                2   2   2   2   1   1   2   2   2   1   1   2   1   2   1   2   2   1   1   1   2   2   2   1   2   2   2   1   1   1   2   1   2   1   2   1   1   2   1   1   1   1   2   1   2   1   2   1   2   2   1   1   2   1   1   1   1   1   1   2   1   1   2   1   2   1   2   2   2   1   1   2   1   2   2   1   1   2   1   1   1   1   1   1   1   1   2   1   2   1   2   1   1   1   1   1   2   2   2   2   2   1   2   2   1   2   1   2   2   2   2   2   2   2   2   1   1   1   1   1   1   1   2   1   1   1   2   2   1   2   2   1   2   2   1   2   2   2   1   2   1   1   1   2   2   2   2   2   2   1   2   2   1   2   2   1   1   1   1   2   1   1   2   2   2   2   1   2   2   2   2   2   2   1   2   1   2   2   1   2   2   1   1   1   2   2   1   2   1   2   1   1   2   2   2   2   2   2   2   1
 MK-6-11                2   2   2   2   2   1   2   2   2   2   1   2   1   2   1   2   2   1   1   1   2   2   2   1   2   2   2   1   2   1   2   1   2   1   2   1   1   2   1   1   1   1   2   1   2   1   2   1   2   2   1   1   2   1   1   1   1   1   1   2   1   1   2   1   2   1   2   2   2   1   1   2   1   2   2   1   1   1   1   1   1   2   1   1   1   1   2   1   1   1   2   1   1   1   1   2   2   2   1   2   2   1   2   2   1   1   1   2   2   2   2   2   2   2   2   1   1   1   1   2   1   2   2   1   1   1   2   2   1   2   2   1   1   2   1   2   2   2   1   2   1   1   1   2   2   2   2   1   2   1   2   2   1   1   2   1   1   1   1   1   1   1   2   2   2   1   1   2   2   2   2   2   2   2   2   1   2   2   1   2   2   1   1   1   2   2   1   2   1   2   1   1   1   2   2   1   2   2   2   2
 MK-6-12                2   2   1   2   2   1   2   2   2   2   2   1   1   2   1   2   2   1   1   1   2   2   2   1   2   2   2   2   2   2   2   1   2   1   2   2   1   2   2   1   1   2   2   1   2   1   2   1   2   2   2   1   2   1   2   1   1   1   1   2   1   1   2   1   2   1   2   2   2   1   1   2   1   2   2   1   1   2   1   1   1   2   1   1   1   1   2   1   1   1   2   1   1   2   1   2   2   2   2   2   2   1   2   2   1   2   1   2   2   2   1   2   2   2   2   1   1   1   1   2   1   2   2   2   1   1   2   2   1   2   2   1   1   2   1   2   2   1   1   2   1   1   1   2   2   2   2   1   2   1   2   2   2   2   2   1   1   1   1   1   1   1   2   2   2   1   1   2   2   2   2   2   2   2   2   1   2   2   1   2   1   1   2   1   2   2   2   2   1   2   2   1   1   1   2   1   2   2   2   2
 MK-6-13                2   1   1   2   2   1   2   2   2   2   2   1   1   2   1   2   2   1   1   1   2   2   2   1   1   2   2   2   2   2   2   2   1   1   2   2   2   2   2   1   1   2   2   1   2   1   2   1   1   2   2   1   2   2   2   1   1   1   1   2   1   2   2   1   2   1   2   2   2   1   1   2   1   2   2   1   1   2   1   1   1   1   1   1   2   1   2   1   1   1   2   2   1   2   1   2   2   2   1   1   2   1   2   2   1   2   1   2   2   2   1   1   2   2   2   1   1   1   1   2   1   2   1   2   1   1   2   2   1   2   2   1   1   2   2   2   2   1   1   1   1   1   1   2   2   2   2   1   2   2   2   2   2   2   2   1   1   1   1   1   2   1   2   2   2   1   1   2   2   2   2   2   2   2   2   1   2   2   1   2   1   1   2   1   2   2   2   2   2   2   2   1   1   2   2   1   2   1   2   2
 MK-6-14                2   1   1   2   2   1   2   1   2   1   2   1   1   2   1   2   2   1   1   1   2   2   2   1   1   2   2   2   2   2   2   2   1   1   2   2   2   2   2   2   1   2   2   1   2   1   2   1   1   1   2   1   2   2   2   1   1   1   1   2   1   2   2   1   2   1   2   2   2   1   2   2   1   2   2   1   1   2   1   1   2   1   1   1   1   2   2   1   1   1   2   2   1   2   1   2   1   2   1   1   2   2   2   2   1   1   1   2   2   2   1   1   2   2   2   1   1   1   1   2   1   1   1   2   1   1   2   2   1   2   2   2   1   2   2   2   2   1   2   1   1   1   1   2   2   2   1   2   1   2   2   2   2   2   2   2   1   1   1   1   2   1   2   1   2   1   1   2   2   2   2   2   2   1   2   1   2   2   1   2   1   1   1   1   2   2   2   2   2   2   2   1   1   2   2   1   2   1   2   2
 MK-6-15                2   1   1   2   2   1   1   1   2   1   2   1   1   2   1   2   2   1   1   1   2   1   2   1   1   2   2   1   2   2   2   2   1   1   2   2   2   2   2   2   1   2   2   1   2   1   2   1   1   1   2   1   1   2   2   2   1   1   1   2   1   2   2   1   2   1   2   2   2   1   2   2   1   2   2   1   1   2   1   1   2   1   1   1   1   2   2   1   1   2   2   2   1   2   1   2   1   2   1   1   2   2   2   2   1   1   1   2   2   2   1   1   2   2   2   1   1   1   1   2   1   1   1   2   1   2   2   2   1   2   2   2   1   2   2   2   2   1   1   1   2   1   1   2   2   2   1   2   1   2   2   2   2   2   2   2   1   1   1   2   2   1   2   1   2   1   1   2   2   1   2   2   2   1   2   1   2   2   1   2   1   1   1   1   2   2   2   2   1   2   2   1   1   2   2   2   2   1   2   1
 MK-6-16                2   1   1   2   2   1   1   1   2   1   2   1   1   2   1   2   2   1   1   1   2   1   2   1   1   2   2   1   1   2   2   2   1   2   2   2   2   2   2   2   1   2   2   2   2   1   2   1   1   1   2   1   1   1   2   1   1   1   1   2   1   2   2   1   2   1   2   2   2   1   2   2   1   2   2   1   1   2   1   2   2   1   1   1   1   2   1   1   1   2   2   2   1   1   1   2   1   2   1   2   2   2   2   2   1   1   1   2   2   2   1   1   2   2   2   1   1   1   1   2   1   2   1   1   1   2   2   2   1   2   2   2   1   2   2   2   1   1   1   1   2   1   2   2   2   2   1   2   1   2   2   2   2   1   1   2   2   1   1   2   2   1   2   1   2   1   1   2   2   2   1   2   1   1   2   1   2   2   1   2   1   1   1   1   2   2   2   2   1   2   2   1   1   2   1   2   2   1   2   1
 
!****************************************** Phenotypic Data **********************************************************
!-100.0 is resevred for missing phenotype
SimulatedTrait1         9.9447   10.1725   10.1548    9.7674    7.5363    9.9406    8.3404    9.2862    9.5091   10.6881    9.8067   10.2698   12.3241   10.4979   10.6970   10.0560    9.3907    9.9061    9.8312    8.8384    9.5238   10.5439    9.4383   10.8732   10.9855   11.0700    9.2765   10.1933   11.2326    9.3965    9.8412    9.3376    9.3460    8.0249   11.0190    9.6274   10.3752    9.9614    8.9591   10.3538   10.7717   10.8559   11.2205    9.8248   10.8053   10.2333    9.5590   10.9574    9.3615   10.1591   10.3276   11.3763   10.0475    9.0110   10.6774    9.5378   11.9766    9.6768    9.1752   11.5397   10.9520    9.4734    8.1442   10.6902   10.5994    8.2362    9.5822    9.4343   12.1747    9.1945    8.3275   12.2344    9.7042   10.3652   10.1887    9.5885    9.0922    9.7613   10.2484   10.0148    9.5392    9.7220    8.2000    8.4319   11.7852    8.4964   11.5726    9.1202   10.3086    9.5185    9.8704   10.0770    9.8817    8.4702    8.6220   12.0538    9.9632   11.3550   11.0103    9.4496    9.2803   11.7155    8.2946   11.4973   10.1003   10.5331    8.6181    9.5459   10.1408   11.2161   10.5474   11.7263   10.0421    9.3335   11.1328    9.7760    8.9310   10.0187    9.7057   10.7072   10.3677   10.8385   10.3918    9.9558   10.0456   11.7775   10.0867   10.9432   10.2854   11.0881   11.0600    8.8830   12.0435   10.3904    9.7279    8.8220    9.5515    9.2087    9.6231    8.7599   10.4342    9.5184   11.6529    9.8045   11.4698   10.1158   10.7130   10.9479   10.6602   10.8922    8.6517   10.0185   10.8944    8.9072    8.4169    9.1930    9.4128    9.5749   10.8325    9.9280    9.3697   12.4407    8.4136   12.3555    9.6623    8.0529   10.2565    9.7515   10.1584   11.6257    9.6509    9.6998    8.4141   10.0392    8.7198    9.8206   10.6440   11.9673    9.7077   10.0332    9.2982    8.8127   10.8363    9.4650   10.1438    9.7411    9.2922   10.0024    9.5060   11.2767    9.6493    8.6004   10.3820   10.8312   11.4251   10.3821   10.4099   11.1315    7.9702    9.8685
 
