# Supplementary material for: Inclusive Composite Interval Mapping of QTL by Environment Interactions in Biparental Populations
Source: PLoS One. 2015 Jul 10;10(7):e0132414. doi: 10.1371/journal.pone.0132414 (PMC4498613; doi:10.1371/journal.pone.0132414)
Supplement: S1 File — (ZIP) [file pone.0132414.s001.zip › BC1 population/e=1/run_00006.met]

!**********************Note: lines staring with "!" are remarks and will be ignored in the program********************
!*********************************General Information**********************************
!Assuming F1 = P1 x P2, populations available in QTL IciMapping are: 
!  1, P1BC1F1 = P1 x F1, the first backcrossing where P1 is used as the recurrent parent;
!  2, P2BC1F1 = P2 x F1, the first backcrossing where P2 is used as the recurrent parent;
!  3, F1DH, F1-derived doubled haploids; 
!  4, RIL or F1RIL, recombination inbred lines through the repeated selfing of F1;
!  5, P1BC1RIL, recombination inbred lines through the repeated selfing of P1BC1F1;
!  6, P2BC1RIL, recombination inbred lines through the repeated selfing of P2BC1F1;
!  7, F2, the selfing generation of F1;
!  8, F3, the selfing generation of F2;
!  9, P1BC2F1, the second backcrossing where P1 is used as the recurrent parent; 
! 10, P2BC2F1, the second backcrossing where P2 is used as the recurrent parent;
! 11, P1BC2RIL, recombination inred lines through the repeated selfing of P1BC2F1; 
! 12, P2BC2RIL, recombination inred lines through the repeated selfing of P2BC2F1; 
! 13, P1BC1F2, the selfing generation of P1BC1F1; 
! 14, P2BC1F2, the selfing generation of P2BC1F1; 
! 15, P1BC2F2, the selfing generation of P1BC2F1; 
! 16, P2BC2F2, the selfing generation of P2BC2F1; 
! 17, P1BC1DH, P1BC1F1-derived doubled haploids; 
! 18, P2BC1DH, P2BC1F1-derived doubled haploids; 
! 19, P1BC2DH, P1BC2F1-derived doubled haploids; 
! 20, P2BC2DH, P2BC2F1-derived doubled haploids; 
   1      !Mapping Population (see remarks above)
   2      !Mapping Function (1 for Kosambi; 2 for Haldane; 3 for Morgan)
   2      !Marker Space Type (1 for intervals; 2 for positions)
   1      !Marker Space Unit(1 for centiMorgans; 2 for Morgan)
   6      !Number of Chromosomes (or Linkage Groups)
 200      !Size of the mapping population
   1      !Number of environments
 
!***************************************** Chromosomes and Linkage Maps **********************************************
!Chromosome                 NumMarkers
-CH1                        16
-CH2                        16
-CH3                        16
-CH4                        16
-CH5                        16
-CH6                        16
!Linkage map (Marker name followed by position or the interval length)
 MK-1-1                1     0.000
 MK-1-2                1    10.000
 MK-1-3                1    20.000
 MK-1-4                1    30.000
 MK-1-5                1    40.000
 MK-1-6                1    50.000
 MK-1-7                1    60.000
 MK-1-8                1    70.000
 MK-1-9                1    80.000
 MK-1-10               1    90.000
 MK-1-11               1   100.000
 MK-1-12               1   110.000
 MK-1-13               1   120.000
 MK-1-14               1   130.000
 MK-1-15               1   140.000
 MK-1-16               1   150.000
 MK-2-1                2     0.000
 MK-2-2                2    10.000
 MK-2-3                2    20.000
 MK-2-4                2    30.000
 MK-2-5                2    40.000
 MK-2-6                2    50.000
 MK-2-7                2    60.000
 MK-2-8                2    70.000
 MK-2-9                2    80.000
 MK-2-10               2    90.000
 MK-2-11               2   100.000
 MK-2-12               2   110.000
 MK-2-13               2   120.000
 MK-2-14               2   130.000
 MK-2-15               2   140.000
 MK-2-16               2   150.000
 MK-3-1                3     0.000
 MK-3-2                3    10.000
 MK-3-3                3    20.000
 MK-3-4                3    30.000
 MK-3-5                3    40.000
 MK-3-6                3    50.000
 MK-3-7                3    60.000
 MK-3-8                3    70.000
 MK-3-9                3    80.000
 MK-3-10               3    90.000
 MK-3-11               3   100.000
 MK-3-12               3   110.000
 MK-3-13               3   120.000
 MK-3-14               3   130.000
 MK-3-15               3   140.000
 MK-3-16               3   150.000
 MK-4-1                4     0.000
 MK-4-2                4    10.000
 MK-4-3                4    20.000
 MK-4-4                4    30.000
 MK-4-5                4    40.000
 MK-4-6                4    50.000
 MK-4-7                4    60.000
 MK-4-8                4    70.000
 MK-4-9                4    80.000
 MK-4-10               4    90.000
 MK-4-11               4   100.000
 MK-4-12               4   110.000
 MK-4-13               4   120.000
 MK-4-14               4   130.000
 MK-4-15               4   140.000
 MK-4-16               4   150.000
 MK-5-1                5     0.000
 MK-5-2                5    10.000
 MK-5-3                5    20.000
 MK-5-4                5    30.000
 MK-5-5                5    40.000
 MK-5-6                5    50.000
 MK-5-7                5    60.000
 MK-5-8                5    70.000
 MK-5-9                5    80.000
 MK-5-10               5    90.000
 MK-5-11               5   100.000
 MK-5-12               5   110.000
 MK-5-13               5   120.000
 MK-5-14               5   130.000
 MK-5-15               5   140.000
 MK-5-16               5   150.000
 MK-6-1                6     0.000
 MK-6-2                6    10.000
 MK-6-3                6    20.000
 MK-6-4                6    30.000
 MK-6-5                6    40.000
 MK-6-6                6    50.000
 MK-6-7                6    60.000
 MK-6-8                6    70.000
 MK-6-9                6    80.000
 MK-6-10               6    90.000
 MK-6-11               6   100.000
 MK-6-12               6   110.000
 MK-6-13               6   120.000
 MK-6-14               6   130.000
 MK-6-15               6   140.000
 MK-6-16               6   150.000
!*********************************** Marker Types ********************************************************************
!Co-dominant marker: When heterozygote F1 is present, P1 is coded as 2, F1 is coded as 1, and P2 is coded as 0; Otherwise, P1 is coded as 2, and P2 is coded as 0. 
!Dominant marker: When heterozygote F1 is present, P1 and F1 are coded as 12, and P2 is coded as 0; Otherwise, P1 is coded as 2, and P2 is coded as 0.  
!Recessive markers: When heterozygote F1 is present, P1 is coded as 2, and F1 and P2 are coded as 10; Otherwise, P1 is coded as 2, and P2 is coded as 0. 
!Missing marker is coded as -1. 
 MK-1-1                 2   2   1   1   2   2   1   2   1   1   1   1   1   2   1   1   1   2   2   1   1   1   2   2   2   2   1   2   2   1   2   1   1   2   1   1   1   2   1   2   2   2   1   1   2   1   2   1   1   1   2   1   1   2   1   2   1   1   1   1   2   2   2   2   1   1   2   2   1   2   2   2   2   1   1   1   1   2   1   1   2   2   2   1   1   1   1   2   1   2   1   1   1   1   2   1   2   2   1   2   2   1   2   2   2   2   2   2   2   1   2   2   1   2   2   2   2   1   1   2   2   2   2   2   1   2   1   2   2   1   1   1   1   1   1   1   2   2   2   2   1   2   2   2   1   2   2   2   1   2   1   1   1   2   2   1   1   2   2   2   2   2   1   1   2   2   2   2   2   2   2   1   1   2   1   1   1   2   2   1   2   1   1   2   1   2   2   1   2   1   1   2   2   1   2   2   1   2   2   1
 MK-1-2                 2   2   1   2   2   1   1   2   1   1   1   1   1   1   2   1   1   2   2   1   1   1   2   2   2   2   2   2   2   1   2   1   1   2   1   1   1   2   1   2   2   2   1   1   2   1   2   1   2   1   2   2   1   2   2   2   1   1   1   1   2   2   2   2   1   1   2   2   1   2   1   2   1   1   1   1   1   2   1   1   2   2   2   1   1   1   1   2   1   2   1   1   1   1   2   1   2   2   1   2   2   1   2   2   2   1   2   2   2   1   2   2   1   2   2   2   2   1   1   2   2   1   2   2   1   2   1   2   2   1   1   1   1   1   1   1   2   2   2   2   1   2   2   2   1   2   2   2   1   2   1   1   1   2   2   1   1   2   2   2   2   2   1   2   2   2   2   2   2   2   2   1   2   2   1   1   2   2   2   1   2   1   1   2   1   2   2   2   2   1   1   2   2   1   2   2   1   2   2   1
 MK-1-3                 2   2   1   2   2   1   1   2   1   1   1   1   1   2   2   1   1   1   2   1   1   2   2   2   2   2   2   2   2   1   2   1   1   2   1   1   1   2   1   2   2   2   1   1   1   1   1   1   2   1   2   2   1   2   2   2   1   1   1   1   1   2   2   2   1   1   2   2   1   2   1   1   1   2   2   1   1   2   1   1   1   2   2   1   1   1   1   2   1   2   2   1   1   1   2   1   1   2   1   2   2   1   2   2   2   1   2   1   2   2   2   1   1   2   1   2   2   1   1   2   1   1   1   2   1   2   1   2   2   1   1   1   1   1   1   2   2   2   2   2   2   2   2   2   1   2   1   2   1   2   1   1   1   2   2   1   1   2   2   2   2   2   1   2   2   2   2   2   1   2   1   1   2   2   1   1   2   2   2   1   2   1   1   2   1   2   2   2   2   1   2   2   2   1   2   2   1   2   2   2
 MK-1-4                 2   2   1   2   2   2   1   2   1   1   1   2   1   2   2   1   2   1   2   1   1   1   2   2   2   2   2   2   2   1   2   1   1   2   1   1   1   2   2   2   2   2   2   1   1   1   1   1   2   1   2   2   1   1   2   1   2   1   1   1   2   2   2   2   1   1   2   2   1   2   1   1   1   2   2   1   1   2   1   1   1   2   2   1   1   1   1   2   1   2   2   2   1   1   2   1   1   2   1   1   2   1   2   2   2   1   2   1   2   2   2   1   1   2   1   2   2   1   1   2   1   1   1   2   1   2   1   2   2   1   1   1   1   1   1   2   2   2   2   2   2   2   2   2   1   2   1   2   1   2   1   1   2   2   2   2   1   2   2   2   2   2   1   2   2   2   2   2   1   2   1   1   2   2   1   2   2   2   2   1   2   1   1   2   2   2   2   2   2   1   2   2   2   1   2   2   1   2   2   2
 MK-1-5                 2   2   1   2   2   2   1   2   1   1   1   2   1   2   2   1   2   1   2   1   1   1   2   2   2   2   1   2   2   1   2   1   1   2   1   1   2   2   2   2   2   2   2   1   1   1   1   1   2   1   2   2   1   1   2   1   2   1   1   1   2   2   2   2   1   1   1   2   1   2   1   1   1   2   2   1   1   2   1   1   1   2   2   1   1   1   1   2   1   2   2   2   1   1   2   1   2   2   1   1   2   1   2   2   2   1   2   1   2   2   2   1   1   2   1   1   2   1   1   1   2   1   1   2   1   2   1   2   2   1   1   1   1   1   1   2   2   2   1   2   2   1   2   2   1   2   1   1   2   2   1   1   2   2   2   2   1   2   2   2   2   2   2   2   2   2   1   2   1   2   1   1   2   2   1   2   2   1   2   1   1   1   1   2   2   2   2   2   1   1   2   1   2   1   2   2   1   2   1   2
 MK-1-6                 2   2   1   2   2   2   1   2   1   1   1   2   1   2   2   1   2   1   1   1   1   2   2   2   2   2   1   2   2   1   2   1   1   2   1   1   2   2   2   2   2   2   2   1   1   1   1   1   2   1   2   2   1   1   2   1   2   1   1   1   2   2   1   1   1   2   1   2   1   2   1   1   1   2   2   1   1   2   1   1   1   2   2   1   1   1   1   2   2   2   2   2   1   1   2   2   2   2   1   1   2   1   2   2   2   1   2   1   2   2   2   2   1   2   1   2   2   2   1   1   1   1   2   2   1   2   1   2   1   1   2   1   1   1   1   1   2   2   1   2   2   1   2   2   1   2   1   1   1   1   1   1   2   2   2   2   1   2   2   2   1   2   2   2   2   2   1   2   1   2   1   2   2   2   1   2   2   1   2   1   1   1   1   2   2   2   2   2   2   1   2   1   2   1   2   2   1   2   2   2
 MK-1-7                 2   2   1   2   2   2   1   2   1   1   1   2   2   2   2   1   2   1   1   1   1   2   1   2   2   2   1   2   2   1   2   1   1   1   1   1   2   2   2   2   2   2   1   1   1   1   1   1   2   1   2   2   2   1   2   1   1   1   1   1   2   2   2   1   1   2   1   2   1   2   1   2   1   2   2   1   1   2   1   1   1   2   2   1   2   1   1   2   1   2   2   2   2   1   2   2   2   1   1   1   2   1   2   2   2   1   2   1   1   2   2   2   1   2   1   2   2   2   1   2   1   1   2   2   1   2   1   2   2   1   2   1   2   1   1   1   2   2   1   2   2   1   2   1   1   2   1   1   1   1   1   1   2   2   2   2   1   2   2   2   2   1   1   2   2   2   1   2   1   2   1   2   2   1   2   2   1   1   2   1   1   1   1   2   2   2   2   2   2   2   2   1   2   1   1   2   1   2   2   2
 MK-1-8                 2   1   1   2   2   2   1   2   1   1   1   2   2   1   2   1   2   1   1   1   1   2   1   2   2   2   1   2   1   2   2   1   2   1   1   2   2   1   2   2   2   2   1   1   1   1   1   1   2   1   2   2   2   1   2   1   1   1   1   1   2   2   2   1   1   2   1   2   1   2   1   2   1   2   2   1   1   2   1   1   1   2   2   1   2   1   2   2   1   2   2   2   2   1   2   2   2   1   1   1   2   1   2   2   2   2   1   1   1   2   2   2   1   2   1   2   2   2   1   2   1   1   1   2   1   2   1   2   2   1   2   1   2   1   1   1   2   2   1   2   2   1   2   1   1   2   2   1   2   1   1   1   2   2   2   2   1   2   2   1   2   1   1   2   2   2   1   2   1   2   1   2   2   1   2   2   2   1   2   2   1   1   1   2   2   2   2   2   1   2   1   1   2   1   2   2   1   2   2   2
 MK-1-9                 2   1   1   2   2   2   1   2   1   1   1   2   2   1   2   1   2   2   2   1   1   2   1   2   2   2   1   2   1   2   2   1   2   1   2   2   2   1   2   1   2   2   1   1   1   1   1   1   2   1   2   2   2   1   2   1   2   1   1   1   2   2   2   1   1   1   1   2   1   2   1   2   2   1   2   1   1   2   1   1   1   2   2   1   2   1   2   2   1   2   2   2   2   1   2   2   2   1   1   1   2   1   2   1   1   2   1   1   1   2   2   2   1   2   1   1   2   2   1   2   1   1   1   1   1   2   1   2   2   1   2   2   2   1   1   1   2   2   1   2   1   1   2   2   1   2   2   1   2   1   1   1   1   2   2   2   1   2   2   2   1   1   1   2   2   2   1   2   2   2   1   2   1   2   2   2   2   1   2   2   1   1   2   2   1   2   2   2   1   2   1   1   2   1   2   2   2   2   2   2
 MK-1-10                2   1   2   2   2   1   1   2   2   1   1   2   2   1   2   1   2   1   2   1   1   2   1   2   2   2   1   2   1   2   2   1   2   1   2   2   2   1   2   1   2   2   1   1   1   1   1   1   2   1   2   2   2   1   2   1   2   1   1   1   1   2   2   1   1   1   2   2   1   2   1   1   2   2   2   1   1   2   1   1   1   2   2   1   2   1   2   2   2   2   2   2   1   1   2   2   2   1   1   1   2   2   1   1   1   2   1   1   1   2   2   2   1   2   1   1   2   2   1   1   1   1   1   1   1   2   1   2   2   1   2   2   2   1   1   1   2   2   1   2   1   1   2   2   1   2   2   1   2   1   1   1   1   2   2   2   1   2   2   2   1   1   1   2   1   2   1   2   2   2   1   2   1   2   2   1   2   1   1   2   1   2   2   2   1   2   2   2   1   2   1   1   2   1   2   2   2   2   1   2
 MK-1-11                2   2   2   2   1   1   1   2   2   1   1   2   2   1   2   1   2   1   2   1   1   2   1   2   2   2   1   1   2   2   2   1   2   1   2   2   2   1   2   1   2   1   1   1   1   1   1   1   2   1   2   2   2   1   2   1   2   1   1   1   1   2   2   1   1   2   2   2   1   2   1   1   2   2   2   1   1   2   1   1   1   2   2   1   2   1   2   2   2   2   2   2   1   1   2   2   2   1   1   1   2   2   1   1   1   2   1   1   1   2   2   2   1   2   1   2   1   2   2   1   1   1   2   1   1   2   1   2   2   1   2   2   2   1   1   1   2   2   1   2   1   1   2   2   1   2   2   1   2   1   1   1   1   2   2   2   1   2   2   1   1   1   1   2   1   2   1   2   2   2   1   2   2   2   2   1   2   1   1   2   1   2   2   2   1   2   2   1   1   2   1   1   2   1   2   1   2   2   1   2
 MK-1-12                2   2   2   2   1   2   1   2   2   1   1   2   2   1   2   1   2   2   2   1   1   2   1   2   2   1   1   2   2   2   2   1   2   1   2   2   2   1   2   1   2   1   1   1   1   1   1   1   2   1   2   2   2   1   2   1   1   1   1   1   1   2   2   1   2   2   2   2   1   2   1   1   2   1   2   1   1   2   1   1   2   2   2   1   2   1   2   2   2   2   2   2   1   1   2   2   2   1   1   1   2   2   1   1   2   2   2   1   1   2   2   2   1   1   1   2   1   2   2   1   1   1   2   1   1   2   1   2   2   1   2   1   2   1   1   1   2   2   1   2   1   1   2   2   2   2   2   1   1   1   1   1   1   2   2   2   1   2   2   1   1   1   1   2   1   2   1   2   1   2   1   2   2   2   2   1   2   1   1   2   1   2   2   2   1   1   2   1   1   2   1   1   2   1   2   1   2   2   1   2
 MK-1-13                2   2   2   2   2   2   1   2   2   1   1   2   2   1   2   1   2   2   1   1   1   2   1   2   1   1   1   2   2   2   2   1   2   2   2   2   2   2   2   1   2   1   1   1   1   1   1   1   1   1   2   2   1   1   1   1   1   1   1   1   1   2   2   1   2   2   2   2   1   2   1   1   2   1   2   2   1   2   2   1   2   2   2   1   1   1   2   2   2   2   2   2   1   1   2   2   2   1   1   1   2   2   1   1   2   1   2   1   1   2   2   2   1   1   1   2   1   2   2   1   1   1   2   1   1   2   1   2   2   1   1   1   2   1   1   1   2   2   1   2   2   1   1   2   2   2   2   1   1   1   2   1   2   2   2   2   1   2   2   1   1   1   1   2   1   2   1   2   1   2   1   2   2   2   2   1   2   1   1   2   1   2   2   2   1   1   2   1   1   2   1   1   2   1   2   1   2   2   1   2
 MK-1-14                2   1   2   2   2   2   1   2   2   1   1   2   2   1   2   1   2   2   1   1   1   2   1   2   1   1   1   2   1   2   2   1   2   2   2   1   2   2   2   1   2   1   1   1   2   1   2   1   1   2   2   2   1   1   1   1   1   2   1   1   1   2   2   1   2   2   2   2   2   2   1   1   1   1   2   2   1   2   2   1   2   1   2   1   1   1   2   2   2   2   2   2   1   1   2   2   2   1   2   1   2   2   1   2   2   1   2   1   1   2   2   1   1   1   1   2   1   2   2   1   1   1   1   1   1   2   1   2   2   2   1   1   2   1   1   1   1   2   1   2   2   1   1   2   2   2   2   1   1   1   2   1   2   2   2   2   1   2   2   1   1   1   1   2   1   2   1   2   1   2   1   2   2   2   2   1   2   1   1   2   1   2   2   2   2   1   2   1   1   2   1   1   2   1   2   1   2   2   1   2
 MK-1-15                2   1   2   2   2   2   1   2   1   1   1   2   2   1   2   1   2   2   1   1   2   2   1   2   1   1   1   2   1   2   2   1   2   2   2   1   2   2   2   1   2   1   1   2   2   1   2   1   2   2   2   2   1   1   1   1   1   2   1   1   1   2   2   2   2   2   2   2   2   1   1   1   2   1   2   2   1   2   2   1   2   1   2   1   1   1   2   2   2   2   2   2   2   1   2   1   2   1   2   1   2   2   1   2   2   1   2   1   1   2   2   1   2   1   1   2   1   2   2   1   1   1   1   1   1   2   2   2   2   2   1   1   2   1   1   2   1   2   1   2   2   1   1   2   2   1   2   1   1   1   2   1   2   2   2   2   1   2   2   1   1   1   1   2   1   2   1   2   1   1   1   2   2   2   2   1   2   1   1   2   1   2   2   1   2   2   2   1   1   2   1   1   2   1   2   1   2   2   1   2
 MK-1-16                1   1   2   2   2   2   1   2   1   1   1   2   2   1   2   1   2   2   1   1   2   2   1   2   1   1   1   2   1   2   2   1   2   2   1   1   2   2   2   1   2   1   1   2   2   1   2   1   1   2   2   2   1   1   1   1   1   2   1   1   1   2   2   2   2   2   2   2   2   1   1   1   2   1   2   2   1   2   2   2   2   1   2   1   1   1   2   2   2   2   1   2   2   1   2   1   2   1   2   2   2   1   1   2   2   1   2   1   1   2   1   1   2   1   1   2   1   2   2   1   1   1   1   1   1   2   2   2   2   2   1   1   2   2   1   2   1   2   1   2   2   1   1   2   2   1   2   1   1   1   2   1   1   2   2   2   1   2   2   2   1   1   1   2   1   2   1   2   1   1   1   2   2   2   1   1   2   1   1   2   1   2   2   1   1   2   2   1   1   2   1   1   2   1   2   1   2   2   1   2
 MK-2-1                 2   2   1   1   1   1   1   1   2   1   2   1   2   1   1   1   2   1   2   1   1   2   2   2   2   1   2   2   1   2   1   1   1   2   1   1   1   1   2   1   2   2   2   2   2   2   1   2   1   1   2   2   1   1   1   2   2   1   1   2   1   2   2   1   2   1   2   2   1   1   1   1   1   2   2   2   2   2   1   1   2   2   2   1   1   2   1   2   1   2   1   1   1   2   2   2   2   1   1   1   1   2   1   1   1   1   1   1   1   1   1   1   1   2   2   2   1   2   1   2   2   2   1   1   1   2   1   2   2   1   1   2   2   2   2   2   2   1   2   2   1   2   1   2   2   1   2   1   1   2   1   1   2   2   1   1   1   1   2   2   1   1   1   2   2   1   1   2   2   1   2   1   1   1   1   1   1   2   1   2   2   2   2   1   2   1   1   2   1   2   1   2   1   2   2   2   2   2   2   2
 MK-2-2                 2   2   1   1   1   1   2   1   2   1   2   1   2   1   1   1   2   1   2   1   1   2   1   1   2   1   2   2   1   2   1   2   1   2   2   2   2   1   2   2   2   1   2   2   2   2   1   2   1   1   2   1   2   1   2   2   1   1   1   2   2   2   1   1   2   1   1   2   1   1   1   1   1   2   2   2   2   2   1   1   2   2   2   1   1   2   1   2   2   1   1   1   1   2   2   2   2   1   1   1   1   2   1   1   1   1   2   1   1   1   1   1   1   2   2   2   1   2   1   2   2   2   1   2   1   2   1   2   2   1   1   2   2   2   2   2   2   1   2   2   1   2   1   1   2   1   2   1   1   2   1   1   2   2   1   1   1   2   2   2   1   1   1   2   2   2   1   2   2   1   2   1   1   1   1   1   1   2   1   2   2   2   2   1   2   1   1   2   1   2   1   2   1   2   2   2   2   2   2   2
 MK-2-3                 2   2   1   1   1   2   2   1   2   1   2   1   2   1   1   1   1   2   1   1   1   2   1   1   2   1   1   2   1   2   1   2   1   2   2   2   2   2   2   2   2   1   2   2   2   2   1   2   1   1   2   1   2   2   2   2   1   1   1   1   1   2   1   1   2   1   1   2   1   1   1   1   1   2   2   2   2   2   1   1   2   2   2   1   1   2   1   2   2   1   1   1   1   2   1   2   1   1   2   1   1   2   1   1   1   1   2   1   1   1   1   1   1   2   2   2   1   2   1   2   2   2   1   2   1   2   1   2   2   1   1   2   2   2   2   2   2   1   1   2   1   2   1   1   2   1   2   1   1   2   1   1   2   1   1   1   1   2   2   2   1   1   1   2   2   2   2   2   2   1   2   1   1   1   1   1   1   2   2   2   2   2   2   1   2   1   2   2   1   2   1   2   1   2   2   1   2   2   2   2
 MK-2-4                 2   2   2   1   1   1   2   1   2   1   2   1   2   1   1   1   1   2   1   2   1   2   1   1   2   1   1   2   2   2   1   2   1   2   2   2   2   1   2   2   2   1   2   2   2   2   1   2   2   1   2   1   2   2   2   2   1   1   1   1   1   2   1   1   2   1   2   2   1   1   1   1   2   2   2   2   2   2   1   1   2   2   2   1   1   1   1   2   2   1   1   1   1   2   1   2   1   1   1   1   1   2   1   1   1   2   2   1   1   1   1   1   1   2   2   2   1   2   1   2   2   2   1   2   1   2   2   2   2   1   1   2   2   2   2   2   2   1   1   2   1   1   1   1   2   1   2   1   1   2   1   1   2   1   1   1   1   2   2   2   2   1   1   2   1   2   2   1   2   2   2   2   1   1   1   1   1   2   2   2   2   2   2   1   1   1   2   2   1   2   1   2   1   2   2   1   2   2   2   2
 MK-2-5                 2   2   2   1   1   1   2   1   2   1   2   1   2   1   1   1   2   2   1   2   1   2   1   1   2   1   1   2   2   1   1   2   1   2   1   2   1   1   2   2   2   1   2   2   2   2   2   2   2   1   2   1   2   2   1   2   1   1   1   1   1   1   1   1   2   2   2   2   1   1   1   1   1   1   2   2   2   2   1   1   2   2   2   1   1   1   1   2   2   1   1   1   1   2   1   2   1   1   2   1   1   2   1   1   1   2   1   1   1   1   1   1   1   2   1   2   1   2   1   2   2   2   2   2   1   2   2   2   2   1   1   2   2   2   2   2   2   2   1   2   1   1   1   2   2   1   2   1   1   2   1   1   2   1   1   2   1   2   2   1   2   1   1   2   2   2   2   1   1   2   2   2   1   1   1   1   1   2   1   2   2   2   2   1   2   1   2   2   1   2   1   2   2   2   2   1   2   2   2   2
 MK-2-6                 2   1   2   1   1   1   2   1   2   1   2   1   2   1   1   1   2   2   1   2   1   2   1   1   2   1   1   2   2   1   1   2   1   2   2   2   1   1   2   2   2   1   2   2   2   2   2   2   2   1   2   1   2   2   1   1   1   1   1   1   1   1   1   2   2   2   2   2   1   1   1   1   1   1   2   2   2   2   2   1   2   2   2   2   2   1   1   2   2   1   2   1   1   2   1   2   1   1   2   1   1   2   1   1   1   2   2   1   1   1   1   2   1   2   1   2   1   2   1   2   2   2   1   2   1   2   2   2   2   1   1   2   2   2   2   2   2   2   1   2   1   1   1   2   2   1   2   1   1   2   2   2   2   1   1   2   1   2   2   1   2   1   1   2   2   2   2   1   1   2   2   2   1   1   1   1   1   2   1   1   2   1   1   1   2   1   2   2   1   2   1   2   2   2   2   1   2   2   1   2
 MK-2-7                 2   1   2   1   1   2   2   1   1   1   2   1   2   1   1   1   2   2   1   2   1   2   2   1   2   1   1   2   2   1   1   2   2   2   2   2   1   1   2   2   2   1   2   2   2   2   2   2   2   1   2   1   2   2   1   1   2   1   2   1   1   1   1   2   2   2   2   2   1   1   1   1   2   2   2   2   2   2   2   1   2   2   1   2   2   1   1   2   2   1   2   2   1   2   1   2   1   1   2   1   1   2   2   1   1   2   2   1   1   1   2   2   1   2   1   2   1   2   2   2   2   2   1   2   1   2   2   2   2   1   1   2   2   2   2   2   2   2   2   2   1   1   1   2   2   1   1   1   1   2   2   2   2   1   1   2   1   2   2   1   2   1   1   2   2   2   2   1   1   2   2   2   1   1   2   1   2   2   1   1   2   1   2   1   2   1   2   2   1   2   1   2   1   2   2   1   2   2   1   2
 MK-2-8                 1   2   2   1   1   1   2   1   1   2   2   1   2   1   1   2   2   2   1   2   2   2   2   1   2   1   1   2   1   1   2   2   1   2   2   2   1   1   2   2   2   1   2   2   2   2   1   2   2   1   2   1   2   2   2   1   2   1   1   1   1   1   1   1   2   2   2   2   1   1   1   1   2   2   1   2   2   1   2   1   2   2   2   2   1   1   1   2   2   1   2   2   1   2   1   2   2   1   2   2   1   2   2   1   1   2   2   1   2   1   2   2   1   2   1   2   1   2   2   1   2   2   1   2   1   2   2   2   2   1   2   2   2   2   2   1   2   2   2   2   1   2   1   2   2   1   1   1   1   1   2   2   2   1   1   2   1   2   2   1   2   1   1   2   2   2   2   1   1   2   2   2   1   1   2   1   2   2   2   1   2   1   2   2   2   1   2   2   2   2   2   2   1   2   2   1   2   2   1   2
 MK-2-9                 1   2   1   1   1   1   2   1   1   2   2   1   2   2   1   1   1   2   1   2   2   2   2   1   2   1   1   2   1   1   1   2   1   2   2   2   1   1   2   1   1   1   1   2   2   2   2   2   2   1   2   1   2   2   2   1   2   1   1   1   1   1   2   1   2   1   1   2   1   1   1   1   2   2   1   2   2   2   2   2   2   2   2   2   1   2   1   2   1   1   2   2   1   2   1   2   2   1   2   2   1   1   2   1   2   2   2   1   2   1   2   2   1   2   1   2   1   2   2   1   2   1   1   2   1   2   2   2   2   1   2   2   2   2   1   1   1   2   2   2   1   2   1   2   2   1   1   1   1   1   2   2   2   1   1   2   1   2   1   2   2   2   1   1   2   2   2   1   1   2   2   2   2   1   2   1   1   2   2   1   2   1   2   2   2   1   1   2   2   2   1   1   1   2   2   2   2   2   1   2
 MK-2-10                1   2   1   1   1   1   2   1   1   2   2   1   2   2   1   1   1   2   1   2   1   2   2   2   2   1   1   2   1   2   1   2   1   2   2   2   1   1   2   1   1   1   1   2   2   2   2   1   2   1   2   1   2   2   2   1   2   1   1   1   1   1   2   1   2   1   1   2   1   2   1   1   2   2   1   2   2   2   2   2   2   2   2   2   1   2   1   2   1   1   2   2   1   2   1   2   1   1   2   2   1   1   2   1   2   2   2   1   2   1   2   2   1   2   2   2   1   2   2   1   2   1   1   1   1   2   2   2   2   1   2   2   2   2   1   1   1   2   2   2   1   2   2   2   2   1   1   1   1   1   2   2   2   1   1   2   1   2   1   2   2   2   1   1   2   2   2   1   1   1   2   2   1   1   2   1   1   2   2   1   2   1   2   2   2   1   1   2   2   2   1   1   1   2   2   2   2   2   1   2
 MK-2-11                1   2   1   1   1   1   2   2   1   2   2   1   2   2   1   1   1   2   1   2   1   2   2   1   2   1   1   2   1   2   1   2   1   2   2   2   1   1   2   2   2   1   1   2   2   2   1   1   2   1   2   1   2   2   2   1   2   1   1   1   1   1   2   1   2   2   1   2   1   2   2   1   2   2   1   2   2   1   2   2   2   2   2   2   1   2   1   2   1   1   2   2   1   2   1   2   1   1   2   2   2   1   2   1   2   1   2   1   2   1   2   1   2   2   2   2   1   2   2   1   2   1   1   1   1   2   2   2   2   1   2   2   2   1   1   1   1   2   2   2   1   2   2   2   2   1   2   1   1   1   2   2   2   1   1   2   1   2   1   2   2   2   1   2   1   2   2   1   1   1   2   2   1   1   2   1   1   2   2   1   2   1   2   2   2   1   1   2   2   2   1   1   1   2   2   1   2   2   1   2
 MK-2-12                1   2   1   2   1   1   2   2   1   2   2   1   2   2   1   1   1   2   1   2   1   2   2   1   2   1   2   2   1   2   1   1   1   2   1   2   1   1   2   2   2   1   1   2   2   2   2   1   2   1   2   1   2   2   2   1   2   1   1   1   1   1   2   1   2   2   1   2   2   2   2   1   1   2   1   2   2   1   2   2   2   2   2   2   1   2   1   2   1   1   2   2   1   1   1   2   1   1   2   1   2   1   1   1   2   2   1   1   2   1   2   1   2   2   2   2   1   2   2   1   2   1   1   2   1   2   2   2   2   1   2   2   1   1   1   1   1   2   2   2   1   2   2   2   2   1   2   1   1   1   2   2   1   1   1   2   1   2   1   2   2   2   1   2   1   2   2   2   1   1   2   2   1   2   2   1   1   2   2   1   2   1   2   2   2   1   1   1   2   2   1   1   1   2   2   1   2   2   1   2
 MK-2-13                1   2   1   1   2   1   2   2   1   2   2   2   2   2   1   1   1   2   1   2   1   2   2   1   2   2   2   2   1   2   1   2   1   2   1   2   1   1   2   2   2   1   1   2   2   2   2   1   2   1   2   1   2   2   2   1   1   1   1   1   1   1   2   1   2   2   1   2   2   2   2   1   1   2   1   2   1   1   2   2   2   2   2   2   1   2   1   1   1   1   2   2   2   1   1   2   1   2   2   2   2   1   1   1   2   1   2   1   2   1   2   1   2   2   2   2   1   2   2   1   2   1   1   1   1   2   2   2   2   1   2   2   1   1   1   1   1   2   2   2   1   2   2   2   2   1   2   1   1   1   1   2   1   1   1   2   1   2   1   2   2   1   1   2   1   2   2   2   1   1   2   2   2   1   2   1   2   2   2   1   2   1   2   1   2   1   1   1   2   2   1   1   1   2   2   1   2   2   1   2
 MK-2-14                1   2   1   2   2   1   2   2   1   2   2   2   2   2   1   1   1   2   1   2   2   2   2   1   2   2   2   2   1   2   1   2   2   1   1   2   1   1   2   2   1   1   2   2   2   2   2   1   2   1   2   1   2   2   2   1   2   1   1   1   1   1   2   1   2   2   1   1   2   2   1   1   1   2   1   1   1   1   2   2   2   2   2   2   1   2   2   1   1   1   2   2   2   2   2   2   1   2   2   2   2   2   1   1   1   1   2   1   2   1   1   1   2   2   2   1   1   2   2   1   2   1   1   1   1   2   2   2   2   1   2   2   1   1   1   1   1   2   2   2   1   2   2   2   2   1   1   1   1   1   1   2   1   1   1   2   1   1   1   2   2   1   2   2   1   2   2   2   1   1   2   2   2   1   2   1   2   2   2   2   2   1   1   1   2   1   1   1   2   2   1   1   2   2   1   1   2   2   1   2
 MK-2-15                1   2   1   2   2   1   2   2   1   2   2   2   2   2   1   1   1   2   1   2   2   2   2   1   1   2   2   2   1   2   2   2   1   1   1   2   1   1   1   2   1   1   2   1   2   2   2   1   1   1   2   1   2   2   1   1   2   1   1   1   1   1   2   1   2   2   1   1   2   1   1   1   1   2   2   1   1   1   2   2   2   2   2   2   1   2   2   1   1   1   2   2   2   2   1   2   1   2   2   2   2   2   1   1   1   1   2   1   2   1   1   1   2   2   2   1   1   2   2   1   1   1   1   1   1   2   2   2   2   1   2   2   1   1   1   1   2   2   2   2   1   2   2   2   2   2   1   1   1   1   1   2   1   1   1   2   1   1   1   2   2   1   2   2   1   2   2   1   1   1   2   2   2   1   2   2   2   2   2   2   2   1   1   1   2   1   1   1   2   1   1   1   2   2   1   1   2   2   1   1
 MK-2-16                2   2   1   2   2   1   2   2   1   2   2   2   2   2   1   1   1   2   1   2   2   2   2   1   2   2   2   2   1   2   2   2   1   1   2   2   2   2   1   2   1   1   2   1   2   2   2   1   2   1   2   1   2   2   2   2   2   1   1   1   1   2   2   1   2   2   1   1   2   2   1   1   1   2   2   1   1   1   2   2   2   2   2   2   1   2   2   2   1   1   2   2   2   2   1   2   1   2   2   1   2   2   1   1   1   1   2   1   2   1   1   1   2   2   2   1   2   2   2   1   2   1   1   1   1   2   2   1   2   1   2   2   2   1   2   1   2   2   2   2   1   2   2   1   2   2   1   1   1   1   1   2   1   2   1   2   1   1   1   2   2   2   2   2   1   2   2   2   1   1   2   2   2   2   2   1   2   2   2   2   1   1   1   1   2   1   1   1   1   1   2   1   2   2   1   1   2   2   1   1
 MK-3-1                 1   1   2   2   2   1   1   2   2   1   1   1   1   1   2   2   1   1   2   1   1   2   1   1   1   2   2   1   1   1   2   1   1   2   2   2   2   1   1   2   1   1   2   2   1   1   2   2   2   1   2   2   2   1   2   2   1   1   2   2   1   2   1   2   1   2   1   2   1   2   2   2   2   1   2   2   2   2   2   1   2   1   2   1   2   1   1   1   1   1   2   1   1   1   1   2   1   1   1   1   2   1   1   1   2   1   2   1   2   1   2   1   1   1   1   1   2   2   2   2   2   1   2   2   2   1   2   2   1   1   2   2   1   1   2   1   2   1   2   2   2   2   2   1   1   1   2   1   1   2   2   1   2   2   2   1   1   2   2   1   2   2   1   2   2   1   2   1   1   1   1   1   2   1   1   1   1   2   1   2   2   1   1   1   1   2   1   1   1   1   2   1   1   2   1   1   2   2   2   2
 MK-3-2                 1   1   2   2   2   1   1   1   2   1   1   1   1   1   2   2   1   2   2   1   1   2   1   1   1   2   2   1   2   1   1   1   2   2   2   2   2   1   1   2   1   1   2   2   1   1   1   1   1   1   2   2   2   1   1   2   1   1   2   2   1   2   1   1   1   2   1   2   2   2   2   2   2   1   2   2   2   1   2   1   2   1   2   1   2   1   1   1   1   1   2   1   1   1   1   2   1   1   1   1   2   1   1   1   2   1   2   1   2   2   1   1   1   1   1   1   2   2   1   2   2   1   2   2   2   2   2   2   1   1   2   2   2   1   2   2   2   1   1   2   2   2   2   1   1   1   2   1   1   2   2   1   2   2   2   1   2   1   2   1   2   2   1   2   2   1   2   1   1   1   1   2   2   1   1   1   1   2   1   2   2   1   1   1   1   1   1   1   1   1   2   1   1   2   1   1   2   2   2   2
 MK-3-3                 1   1   2   2   2   2   1   1   2   1   1   1   1   1   2   2   1   2   2   1   1   2   1   2   1   2   1   1   2   2   2   1   2   2   2   2   2   1   1   2   1   1   2   2   1   1   1   1   2   1   2   2   2   2   1   2   1   1   2   2   1   2   2   1   1   2   1   2   2   2   2   2   2   1   2   1   2   1   2   1   2   1   2   1   2   1   1   1   1   1   2   1   2   1   1   2   1   1   1   1   2   2   1   1   2   2   1   1   2   2   1   1   1   1   1   1   1   2   1   2   2   1   2   2   2   2   2   2   1   1   2   2   2   2   1   2   2   1   2   2   2   2   2   1   1   1   2   2   1   2   2   1   2   2   2   1   2   1   1   1   2   2   1   2   2   1   2   1   1   1   1   1   2   1   1   1   1   2   1   1   2   1   1   1   1   1   1   1   1   1   2   1   1   2   1   1   2   2   2   2
 MK-3-4                 1   1   2   2   2   2   1   1   2   1   1   1   1   1   2   2   1   2   1   1   1   2   1   1   1   2   1   1   1   2   2   1   2   1   2   2   2   1   1   2   2   2   2   2   1   2   2   1   2   1   2   1   2   2   1   2   2   1   2   2   1   1   1   1   2   2   1   1   2   2   2   2   2   1   2   1   2   1   2   1   2   1   2   1   2   1   1   1   1   1   2   1   1   1   1   2   1   2   1   1   2   2   1   1   2   2   2   1   2   2   1   1   1   1   1   1   1   2   1   2   2   1   2   2   2   2   1   2   1   1   1   2   2   2   1   2   2   1   2   2   2   2   2   1   1   1   2   2   1   2   2   1   2   2   2   1   2   1   1   1   2   2   1   1   2   1   2   1   1   1   2   1   2   1   2   1   1   2   1   2   2   2   1   2   1   1   1   1   1   1   2   1   1   2   1   2   2   2   2   2
 MK-3-5                 1   2   2   2   2   2   1   1   2   1   1   1   1   1   2   2   1   2   1   1   1   2   1   1   1   2   2   1   1   1   2   1   2   1   2   2   2   1   1   2   2   2   1   2   2   1   2   2   2   2   2   1   2   2   1   1   2   1   2   1   1   1   1   1   1   2   1   1   2   2   2   2   1   1   2   1   2   1   2   1   2   1   2   1   1   1   1   1   1   1   1   1   1   1   2   2   1   1   1   1   2   2   1   1   2   2   2   1   2   2   1   1   1   1   1   1   1   2   1   2   2   1   2   2   2   2   1   2   1   1   1   2   2   2   2   2   2   1   1   2   2   2   2   1   1   1   2   2   1   2   2   1   2   2   2   1   2   1   1   1   2   2   1   1   2   1   2   1   1   2   2   1   2   1   2   1   1   2   1   2   2   2   2   2   1   1   1   1   1   1   2   1   1   2   1   2   2   2   2   2
 MK-3-6                 1   2   2   2   2   2   1   1   1   1   1   1   1   1   1   2   2   1   1   1   1   1   1   1   1   2   2   1   1   1   2   1   2   1   2   2   2   1   1   2   2   2   1   2   2   1   2   2   2   2   2   2   2   2   1   1   2   1   2   1   1   2   1   1   1   2   2   1   2   2   2   2   1   1   2   1   2   1   2   1   2   1   2   1   1   1   1   1   1   1   1   1   1   1   1   2   2   1   1   2   2   2   1   1   2   2   2   1   2   2   1   1   1   2   2   1   1   2   1   2   2   1   2   2   2   2   1   2   1   1   1   2   2   2   2   2   2   1   1   2   2   2   2   1   1   1   2   2   1   2   2   1   2   2   2   1   2   1   2   1   2   2   1   1   2   1   2   1   1   2   2   1   2   2   2   1   1   2   1   2   2   2   2   2   1   1   1   1   1   1   1   1   1   2   1   2   2   1   2   2
 MK-3-7                 1   2   2   2   2   2   1   1   1   1   1   1   1   1   1   2   2   1   1   1   1   1   1   1   1   2   2   1   1   1   2   1   2   1   2   2   2   2   1   2   1   2   1   2   2   1   2   2   1   2   2   1   2   2   1   1   2   1   2   1   1   1   2   1   1   1   2   1   2   2   2   2   1   1   2   1   1   2   2   1   2   1   2   1   1   1   1   2   1   1   1   1   1   1   1   2   2   1   2   2   2   2   1   1   2   2   1   1   2   2   1   1   1   2   2   1   2   2   1   2   2   1   2   2   2   2   1   2   2   1   1   2   2   2   2   2   2   1   1   2   2   2   1   1   1   1   2   2   1   2   2   1   1   2   2   2   2   1   2   1   2   2   1   2   2   1   2   1   1   2   2   1   2   2   1   1   1   2   1   2   2   1   2   2   1   1   1   1   1   1   1   1   1   2   1   2   2   1   2   2
 MK-3-8                 1   2   2   2   2   2   1   1   1   1   1   1   1   1   1   2   2   1   1   1   1   1   1   1   1   2   2   1   1   1   2   1   2   1   2   2   2   2   1   2   1   2   1   2   2   1   2   2   1   2   1   2   1   2   1   1   2   1   1   1   1   1   2   1   1   2   2   1   2   2   2   2   1   1   2   2   1   2   2   1   2   1   2   1   1   1   1   2   1   1   1   1   1   1   1   2   2   1   2   2   1   2   1   1   2   2   1   1   2   2   1   1   1   2   2   2   2   2   1   2   2   2   2   2   2   2   1   1   2   1   1   2   2   1   2   2   2   1   1   2   2   2   1   1   2   1   2   2   1   2   2   1   1   2   2   2   2   1   2   1   2   2   1   2   2   1   2   1   1   2   2   1   2   2   1   1   1   2   1   2   2   1   2   2   1   1   1   1   1   1   1   1   1   2   1   2   2   1   2   2
 MK-3-9                 1   2   2   2   2   2   2   1   1   1   1   1   1   1   1   2   2   1   1   2   1   1   1   1   1   2   2   1   1   1   2   1   2   1   2   2   2   2   1   2   1   1   1   2   2   1   2   2   1   2   1   2   1   2   1   1   2   1   1   1   1   2   2   1   2   2   2   1   2   1   2   2   1   1   2   2   1   2   1   1   2   1   2   1   1   1   1   2   1   1   2   1   1   1   1   1   2   2   1   2   1   2   1   1   1   2   1   1   2   2   1   1   1   2   2   2   2   2   1   2   2   2   2   2   2   2   1   1   1   1   1   2   1   2   2   2   2   1   1   2   2   2   2   1   2   1   2   1   1   2   2   1   1   2   2   2   2   1   2   1   2   2   1   2   2   1   2   1   1   2   2   1   1   2   1   1   2   2   1   2   1   1   2   2   1   1   1   1   1   1   1   2   2   1   1   2   2   1   2   2
 MK-3-10                1   2   2   2   2   2   2   1   1   2   1   1   1   1   1   2   2   1   2   2   1   1   1   1   1   2   2   1   1   1   2   1   2   1   2   2   2   2   1   2   1   1   1   2   2   1   2   2   1   2   1   2   1   2   1   1   2   2   1   1   1   2   2   1   2   2   2   1   2   1   2   2   1   1   2   1   1   1   1   1   1   1   2   1   1   1   1   2   1   1   2   1   1   1   2   1   2   2   1   2   1   2   1   1   1   2   1   1   2   2   1   1   1   2   2   2   2   2   1   2   2   2   2   1   2   2   1   1   1   1   1   2   1   2   2   2   2   2   1   2   2   2   2   1   2   1   2   1   1   2   1   1   1   2   2   2   2   1   2   2   2   2   2   2   2   1   2   1   1   2   2   1   1   2   2   1   2   2   1   2   1   1   2   2   1   1   1   1   1   1   1   2   2   1   1   2   2   1   2   2
 MK-3-11                1   2   2   2   2   2   2   1   1   2   1   1   1   1   1   2   2   1   2   2   1   1   2   1   1   2   2   1   1   2   2   2   2   1   2   2   2   2   1   2   2   1   1   2   2   1   2   2   1   2   1   2   1   2   1   1   2   2   1   1   1   1   2   1   2   2   2   1   2   2   2   2   1   1   2   2   1   1   1   1   1   1   1   1   1   1   1   2   1   1   2   1   1   1   2   1   2   2   1   2   1   2   1   1   1   2   1   1   2   2   1   1   1   2   2   2   2   2   1   2   2   2   2   1   2   2   1   1   1   1   1   2   1   2   2   2   2   2   1   2   2   2   2   1   2   1   1   1   1   2   1   1   1   2   2   2   2   1   2   1   2   2   2   1   2   1   2   1   1   2   2   1   1   2   2   1   2   2   1   2   1   1   2   2   2   2   2   1   1   2   2   2   2   1   1   2   2   1   2   2
 MK-3-12                1   2   2   2   2   2   2   1   1   1   1   1   1   1   1   2   2   1   2   2   1   1   1   2   1   2   2   1   1   2   2   2   2   1   2   2   2   2   1   2   2   1   1   2   2   1   2   2   1   2   1   2   1   2   1   1   2   2   1   1   1   1   2   1   2   2   1   1   2   2   2   2   1   1   2   2   1   1   1   1   1   1   1   1   1   1   2   2   1   1   2   1   1   1   2   1   2   1   1   2   1   2   1   1   2   2   1   1   1   2   1   1   1   2   2   2   1   1   1   2   1   2   2   1   2   2   2   1   1   1   1   2   1   2   2   2   2   2   1   2   2   2   2   1   2   1   1   1   1   2   2   1   1   2   1   2   2   1   2   1   2   2   2   1   2   2   2   1   1   1   1   1   2   2   2   1   2   2   1   2   1   1   2   2   2   2   2   1   1   1   2   2   2   1   2   2   2   1   2   2
 MK-3-13                1   2   2   2   1   2   2   1   1   1   1   1   1   1   1   2   2   1   2   2   1   1   1   2   1   1   2   1   1   2   2   2   2   1   2   2   2   2   1   2   2   1   1   2   2   1   1   2   2   2   1   2   1   2   1   1   2   2   1   1   1   1   1   1   2   2   1   1   2   2   2   2   1   1   2   2   1   1   1   1   1   1   1   1   1   2   2   2   1   1   2   2   1   1   2   1   2   1   1   1   1   2   1   1   2   2   1   1   1   1   1   1   1   2   1   2   1   1   1   2   1   2   2   1   2   2   2   1   1   1   1   2   1   2   1   2   2   2   1   2   2   2   2   1   2   1   1   2   1   2   2   1   1   2   1   2   2   1   2   1   2   2   2   1   2   2   2   1   1   1   2   1   2   2   2   1   2   2   1   2   1   1   2   2   2   2   2   1   1   2   2   2   2   1   2   2   2   2   2   2
 MK-3-14                1   2   2   2   1   2   2   2   1   1   1   1   2   1   1   2   2   1   2   2   1   1   1   2   1   2   2   1   1   2   2   2   2   1   2   1   1   1   1   2   1   1   1   2   2   1   1   1   2   2   1   2   1   2   1   1   2   2   1   1   1   1   1   1   2   2   1   1   2   2   2   2   1   1   1   2   1   2   1   2   1   1   1   1   1   2   2   2   1   1   2   2   1   1   2   1   1   1   1   1   1   1   1   1   2   2   1   1   1   1   1   1   2   2   1   2   1   1   1   2   2   2   2   1   2   2   2   1   1   1   1   2   1   2   2   2   2   1   1   1   2   2   2   1   2   2   2   2   1   2   2   1   1   2   1   2   2   1   2   1   2   1   2   2   2   1   2   1   2   1   2   1   2   2   2   2   2   2   2   2   1   1   2   2   1   2   2   1   2   2   2   2   2   1   2   2   2   2   2   1
 MK-3-15                2   2   2   2   2   2   2   2   1   1   1   1   2   1   1   2   2   1   1   2   1   2   1   1   1   2   2   1   1   2   2   2   2   1   2   1   1   1   1   2   1   2   1   2   2   1   1   1   2   2   1   2   1   2   1   1   2   2   1   1   1   1   1   1   2   2   1   1   2   2   2   2   1   1   1   1   1   2   1   2   1   1   1   1   1   2   2   2   1   1   2   2   1   1   2   1   1   1   1   1   1   1   1   2   1   2   1   1   1   1   1   1   2   2   1   2   1   1   1   2   2   2   2   1   2   2   2   1   1   1   1   2   1   2   2   2   2   1   1   1   2   2   2   1   2   2   2   2   1   2   2   1   1   2   1   2   2   1   2   1   2   1   2   2   2   1   1   1   2   1   1   1   1   2   1   2   1   2   2   2   1   1   2   2   2   2   2   1   2   2   2   2   1   1   2   2   2   2   2   1
 MK-3-16                2   2   2   2   2   2   2   2   1   2   1   1   2   1   1   2   2   1   1   2   1   2   1   2   1   1   2   1   1   1   2   1   2   2   2   1   1   1   1   2   1   2   1   2   2   1   1   1   1   2   1   2   1   2   1   1   2   2   1   1   1   1   2   1   2   2   1   1   2   1   2   2   1   1   1   1   1   2   1   2   1   1   2   1   1   2   2   2   1   1   2   2   1   1   2   1   2   1   1   1   1   1   1   2   1   2   1   1   2   2   1   1   2   2   1   2   2   1   1   1   2   2   2   1   2   2   2   1   1   1   1   2   1   2   1   2   2   1   1   1   2   2   2   2   2   1   2   1   1   2   2   1   1   2   2   2   2   2   2   2   2   1   2   2   2   1   1   1   2   2   1   1   1   2   1   2   1   2   2   2   1   1   2   2   2   2   2   1   2   2   2   2   1   1   1   2   2   2   2   1
 MK-4-1                 2   1   1   1   1   2   2   2   2   1   2   2   2   1   2   2   1   2   2   2   1   2   1   1   1   2   1   1   2   1   1   2   2   1   2   1   2   1   2   1   2   2   2   2   1   2   2   1   2   1   1   2   1   2   2   2   1   2   1   2   2   2   2   1   1   2   2   1   2   1   1   2   1   1   2   2   2   1   2   1   2   2   1   2   2   1   1   2   1   1   2   2   1   2   2   1   2   2   1   1   2   2   2   1   2   1   2   2   2   2   2   1   1   1   2   1   1   1   2   2   1   2   1   1   2   2   1   1   2   2   1   1   2   1   1   1   1   2   2   1   1   2   1   1   2   2   1   1   1   2   1   2   2   1   2   2   1   2   2   2   1   2   1   1   1   1   1   2   2   1   2   1   2   1   1   1   1   2   2   1   2   2   1   1   1   1   1   2   2   1   1   2   2   1   2   2   1   2   2   1
 MK-4-2                 1   1   1   1   2   2   2   1   2   1   2   2   2   1   2   2   1   2   1   2   1   1   1   1   1   2   1   1   2   1   1   2   1   1   2   1   1   1   2   1   2   2   2   2   1   2   2   1   2   2   1   2   1   2   2   2   1   2   1   2   2   2   2   1   1   2   2   1   2   1   2   1   1   1   2   2   2   1   2   1   2   2   1   2   2   1   1   2   1   1   1   2   1   2   2   1   2   2   1   1   2   2   2   1   2   1   2   2   2   2   2   1   1   1   2   1   1   1   2   2   1   2   1   1   2   2   1   1   1   1   1   1   2   1   1   1   1   2   2   1   1   2   1   1   2   2   1   1   2   2   1   2   2   1   1   1   1   2   1   2   1   1   1   1   1   1   1   1   2   1   2   1   2   1   1   1   2   2   2   1   1   2   1   1   1   2   1   2   2   1   2   1   2   1   1   1   1   1   2   1
 MK-4-3                 1   1   1   1   1   2   2   1   2   1   2   2   2   1   2   2   1   2   1   2   2   1   1   1   1   2   1   1   2   1   1   2   1   1   1   1   1   1   2   1   2   2   2   2   1   2   2   1   2   2   1   2   1   2   2   2   1   2   2   2   2   2   2   1   1   2   2   1   2   1   2   1   1   1   2   2   2   1   2   1   2   2   1   2   2   1   1   2   1   1   1   2   1   2   2   1   2   2   1   1   2   2   2   1   2   1   2   2   1   2   2   1   1   1   2   1   1   1   2   2   1   2   1   1   2   2   1   1   1   2   1   1   1   1   1   1   1   2   2   1   1   2   1   1   2   2   1   1   2   2   1   2   2   1   2   1   1   2   1   2   1   1   1   2   1   1   1   1   2   1   2   1   2   1   1   2   2   2   2   1   2   2   1   1   1   2   1   2   2   1   2   1   2   1   1   1   2   1   2   1
 MK-4-4                 1   1   1   1   1   1   2   1   2   1   2   2   2   1   2   2   1   2   1   1   2   1   1   1   1   1   1   1   2   1   1   2   1   1   1   1   1   2   2   2   2   1   2   2   1   2   2   1   2   2   1   2   1   2   2   2   1   2   2   2   2   2   1   2   2   1   2   1   2   1   2   1   1   1   2   2   2   1   2   1   2   2   1   2   2   1   1   2   1   1   2   2   2   2   2   1   2   2   1   1   2   1   1   1   2   1   2   2   1   2   2   2   1   1   2   1   1   1   2   2   1   2   2   1   2   2   1   1   1   2   2   1   1   1   1   1   1   2   2   1   1   2   1   1   2   2   1   2   2   2   1   2   2   1   2   1   1   2   2   2   1   1   1   2   1   1   1   1   2   1   2   1   2   1   1   2   2   2   2   1   2   2   1   1   1   2   1   2   2   1   2   1   2   1   1   1   1   2   2   1
 MK-4-5                 1   1   1   1   1   2   2   1   2   1   2   2   2   1   1   2   2   2   1   1   2   1   1   1   1   1   1   1   2   1   1   2   1   1   1   1   1   2   2   2   1   1   2   1   1   2   2   1   2   2   1   2   1   2   2   2   1   2   2   2   1   2   1   2   2   1   2   1   2   1   2   1   1   1   2   2   2   1   2   1   2   2   1   2   2   1   1   2   1   1   1   2   2   2   1   1   2   2   1   1   2   1   1   1   2   1   2   2   1   2   2   2   1   1   2   1   1   1   1   2   1   2   2   2   2   1   1   1   1   2   2   1   1   2   1   1   1   2   2   1   1   2   1   1   2   2   1   2   2   2   1   2   2   1   2   1   1   2   2   2   2   1   1   2   2   1   1   2   2   1   2   1   2   1   1   2   1   2   2   1   2   2   1   1   2   2   2   2   2   1   2   1   2   1   1   1   1   2   2   1
 MK-4-6                 1   1   1   1   1   2   2   1   2   1   1   2   2   1   1   2   2   2   1   1   2   1   1   1   1   1   1   1   2   1   1   2   1   1   2   1   1   2   2   2   1   1   2   1   1   2   2   1   2   2   1   1   1   2   2   2   1   2   1   2   1   2   1   2   2   1   2   1   2   1   2   1   1   1   2   2   2   1   2   1   2   2   1   2   2   1   1   2   1   1   1   2   2   2   1   1   2   2   1   1   2   1   1   1   2   2   2   2   1   2   2   2   1   1   2   1   1   1   2   2   1   2   2   2   2   1   1   1   1   2   1   1   1   2   1   1   1   2   1   1   1   2   1   1   2   2   1   2   2   2   1   2   2   1   2   1   1   2   2   2   2   1   1   2   2   1   1   2   2   1   2   1   2   1   1   2   1   2   2   1   2   2   1   1   2   2   2   1   1   1   2   1   2   1   1   1   1   2   2   1
 MK-4-7                 1   1   1   1   1   2   2   1   2   1   1   2   2   1   1   2   2   2   1   1   2   1   1   1   1   1   1   2   2   1   1   2   1   1   1   1   1   2   2   2   1   1   2   1   1   1   2   1   2   2   1   1   1   2   2   2   1   2   2   2   1   2   1   2   2   1   2   1   2   2   2   1   2   1   2   2   2   1   2   1   2   2   1   1   2   1   1   1   1   1   2   1   2   2   1   1   2   2   1   1   2   1   1   1   2   2   2   2   1   2   2   2   1   1   2   1   1   1   2   2   1   1   2   2   2   2   1   1   1   2   1   1   1   1   1   1   1   2   1   1   1   2   1   1   2   2   1   2   1   2   1   2   2   1   2   1   1   2   1   1   2   1   1   2   2   1   1   2   2   1   2   1   2   1   1   2   1   2   2   1   2   2   1   2   2   1   2   2   1   1   2   1   2   1   1   1   1   2   2   1
 MK-4-8                 1   1   1   1   1   2   2   1   2   1   1   2   1   2   1   2   1   2   1   1   2   2   2   1   1   1   1   2   2   1   1   2   1   1   1   1   1   2   2   2   1   1   2   1   1   1   2   1   2   2   1   1   2   2   2   2   1   2   2   2   1   1   1   2   2   1   2   1   2   2   1   1   2   1   2   2   2   1   2   1   2   2   1   2   2   1   1   1   1   1   2   1   2   2   1   1   2   2   1   1   2   1   1   1   2   2   2   2   1   2   2   2   1   1   2   1   1   1   2   2   1   1   2   2   2   2   1   1   1   2   1   1   1   1   1   1   1   2   1   1   1   2   2   1   2   2   1   2   1   2   1   2   2   2   2   1   1   2   1   1   2   1   1   2   2   1   1   2   2   1   1   1   2   1   1   2   1   2   2   1   2   2   1   1   2   1   2   2   1   1   1   1   2   1   1   1   1   2   2   1
 MK-4-9                 1   1   1   1   1   2   2   1   1   2   1   2   1   2   1   2   1   2   1   1   1   2   2   1   1   1   1   2   2   2   1   2   1   1   1   1   2   2   2   2   1   2   2   1   1   1   2   1   2   2   1   1   2   2   2   2   1   2   1   2   1   1   1   2   2   1   2   1   2   2   1   1   2   1   2   2   2   1   2   1   2   2   1   2   2   1   1   1   1   1   1   1   2   2   1   1   2   2   1   1   2   1   2   1   2   2   2   1   1   2   2   2   1   1   2   1   1   1   2   2   1   1   2   2   2   2   1   1   1   2   1   1   1   1   1   1   1   1   1   1   1   2   2   1   2   2   1   2   1   1   2   1   1   2   2   1   1   2   2   1   2   1   1   2   2   1   1   2   2   1   1   2   2   1   1   1   1   2   1   1   2   2   1   1   2   1   2   2   1   1   2   1   2   1   1   1   1   2   2   1
 MK-4-10                2   1   1   1   1   2   2   1   1   2   1   2   1   2   1   2   1   2   1   1   2   1   2   1   1   1   1   2   2   2   1   2   1   1   1   2   2   2   2   2   1   2   2   1   2   1   2   1   2   2   2   1   2   1   2   2   1   2   1   2   1   2   1   2   2   1   1   1   2   2   1   1   2   1   2   2   2   1   2   1   2   2   1   2   2   2   1   1   1   1   1   2   2   2   2   1   2   2   1   2   2   1   2   1   1   2   2   2   1   2   2   2   1   1   2   1   1   1   2   2   1   1   2   2   2   2   1   1   1   2   1   1   1   1   1   1   1   1   1   1   1   2   2   1   2   2   1   2   1   1   2   1   1   2   2   1   1   2   2   1   2   1   1   2   2   1   1   2   2   1   1   2   2   1   1   1   2   2   1   1   2   2   1   1   2   1   1   2   1   1   2   1   2   2   2   1   1   2   2   1
 MK-4-11                2   1   1   1   1   2   2   1   2   2   1   2   1   1   1   1   1   2   1   1   2   1   2   1   1   1   2   2   2   2   1   2   1   1   1   2   2   2   2   2   1   2   2   1   2   1   2   1   1   2   2   1   2   1   2   1   1   2   1   2   1   2   1   2   2   1   1   1   2   2   1   1   2   2   2   2   2   1   1   1   2   2   1   2   2   2   1   1   1   1   1   2   2   2   2   1   1   2   1   2   2   1   2   1   1   2   2   1   1   1   2   2   1   1   2   1   1   1   2   2   1   1   2   2   2   2   1   2   1   2   1   1   1   1   1   1   1   1   1   1   1   2   2   2   2   2   2   1   1   1   2   1   1   2   2   1   1   2   2   1   2   1   1   2   2   1   1   2   2   2   1   2   2   1   1   1   2   1   2   2   2   2   1   1   2   1   1   2   1   1   2   1   2   2   2   1   1   1   2   1
 MK-4-12                1   1   1   1   1   2   2   1   2   1   1   2   1   1   1   2   1   2   1   1   1   1   2   1   1   1   2   2   2   2   2   2   1   1   1   2   2   2   2   2   2   2   2   2   2   1   2   1   1   2   1   1   2   1   2   1   2   2   1   1   1   2   1   2   2   1   2   1   2   2   1   1   1   2   2   2   2   1   1   1   2   2   2   2   2   2   1   1   1   1   1   2   2   2   2   1   1   2   1   2   2   1   2   2   1   2   2   1   1   1   2   1   1   2   2   1   1   1   2   2   1   1   2   2   2   2   1   2   2   2   1   1   1   1   1   1   2   1   1   1   1   2   2   2   2   2   2   1   1   1   2   2   1   2   2   1   1   2   2   1   2   1   1   1   2   1   1   2   2   2   1   2   2   1   1   1   2   1   2   2   2   2   1   1   2   1   1   2   2   1   2   1   2   2   2   1   1   1   2   1
 MK-4-13                1   1   1   1   1   1   1   1   2   1   2   2   1   1   1   2   1   2   1   2   1   1   2   1   2   1   2   2   2   2   2   2   1   1   1   2   2   2   2   2   2   2   2   2   2   1   2   1   1   2   1   1   2   1   2   1   2   2   1   1   1   2   2   2   2   2   2   1   2   2   1   2   1   2   2   2   2   1   1   1   2   2   1   2   2   2   1   1   1   1   1   2   2   2   2   1   1   2   1   1   2   1   2   2   1   2   2   1   1   1   2   1   1   2   2   2   1   1   2   2   1   1   2   2   2   2   1   2   2   2   1   1   1   1   1   1   2   1   1   1   1   2   2   2   2   2   2   1   2   1   2   2   1   2   2   1   1   2   1   1   2   1   1   1   2   1   1   2   2   2   1   2   2   1   1   2   1   1   2   2   2   2   2   1   2   1   1   1   2   1   2   1   2   2   2   1   1   1   2   1
 MK-4-14                1   1   1   1   1   1   2   1   2   1   1   2   1   1   1   2   1   2   1   2   1   2   2   1   2   1   2   2   2   2   2   2   2   1   1   2   2   2   2   2   2   2   2   2   2   2   2   1   2   2   2   2   2   1   2   1   2   2   1   1   1   2   2   2   1   1   2   1   2   2   1   2   1   1   1   2   2   1   1   1   2   2   1   2   2   2   1   1   1   1   1   2   2   2   2   1   1   2   1   1   2   1   1   1   1   2   2   1   1   1   2   1   1   1   2   2   1   1   2   2   1   1   2   2   2   2   1   2   2   2   1   1   1   1   1   1   2   1   1   1   2   2   2   2   2   2   2   1   2   1   2   2   1   2   2   1   1   2   1   1   2   2   1   1   2   1   1   2   2   2   2   1   2   1   1   2   1   1   2   2   2   1   2   1   2   1   1   1   2   1   2   1   2   2   2   1   1   1   2   1
 MK-4-15                2   2   1   1   1   1   2   1   2   1   1   2   1   1   2   2   1   2   1   2   1   2   2   1   2   1   2   2   2   2   2   2   2   1   1   2   2   2   2   2   2   2   2   2   2   2   2   1   2   2   2   2   2   1   2   1   2   1   2   1   2   2   2   2   1   2   2   1   2   2   1   2   1   1   1   2   2   1   1   1   2   2   1   2   2   2   1   1   1   2   1   2   2   2   2   1   1   2   1   1   2   1   1   1   1   2   2   1   1   1   2   1   2   1   2   2   1   1   2   2   1   1   2   2   1   2   1   2   2   2   1   1   1   2   1   1   2   1   2   1   2   2   2   2   2   2   1   1   2   1   2   2   1   2   2   1   1   2   1   1   2   2   1   1   2   1   1   2   2   2   2   1   2   1   1   2   1   1   2   2   2   1   2   1   2   1   1   1   1   1   2   1   1   2   2   1   1   1   2   1
 MK-4-16                2   2   1   1   1   2   1   1   2   1   1   1   1   1   2   2   1   2   1   2   1   2   2   1   2   1   2   2   2   2   2   2   2   1   1   2   2   2   2   2   2   2   2   1   2   2   1   1   2   2   2   2   2   1   2   1   2   1   2   1   2   2   2   2   1   2   2   1   2   2   1   2   1   1   1   2   2   1   1   1   2   2   1   2   2   1   2   1   1   1   2   2   2   2   2   1   1   2   1   1   2   1   1   1   1   2   2   1   1   2   2   1   2   1   2   2   1   1   1   2   2   1   2   2   2   2   1   2   2   2   1   1   1   2   1   1   2   1   2   2   2   2   2   2   2   2   1   1   2   1   2   2   1   2   2   1   1   2   1   1   2   2   1   1   2   1   1   2   2   2   2   1   1   2   1   2   2   1   2   2   2   1   2   2   2   1   1   1   1   1   1   1   1   2   2   1   1   1   2   2
 MK-5-1                 1   2   1   2   2   1   1   2   1   2   2   2   1   2   1   2   2   2   2   1   2   1   2   2   2   2   2   1   2   2   2   1   1   1   1   2   1   2   1   2   2   2   2   1   1   1   1   2   1   2   1   1   2   1   2   2   1   2   1   1   2   1   2   2   2   1   1   1   1   1   1   2   1   2   2   2   1   1   2   1   1   2   1   2   1   1   1   1   2   2   1   2   1   1   1   1   1   2   2   2   1   2   1   2   2   1   1   1   1   1   1   1   2   2   2   1   1   2   2   2   1   1   2   1   1   2   2   1   2   2   1   1   2   1   2   1   1   2   1   2   1   1   2   2   1   2   2   2   1   1   1   1   1   1   2   1   2   2   1   1   1   1   1   2   2   1   2   2   2   2   2   2   1   2   1   2   2   2   2   2   1   2   1   2   1   1   2   1   1   2   1   2   2   1   1   2   2   2   1   1
 MK-5-2                 1   2   1   2   2   1   1   2   1   2   2   2   1   2   1   2   2   2   2   1   2   1   2   2   2   2   2   2   2   2   2   1   1   1   1   2   2   2   1   1   1   2   2   1   1   2   1   2   1   1   1   1   2   1   2   2   1   2   1   1   2   1   1   2   2   1   1   1   1   1   1   2   1   2   2   1   1   1   2   1   1   2   1   2   1   1   1   1   2   2   1   1   1   1   1   1   1   2   2   2   1   2   1   2   2   1   1   1   1   1   1   2   2   2   2   1   1   2   2   2   1   1   2   1   1   2   2   2   2   2   1   1   1   1   2   2   1   2   1   2   1   1   2   2   1   2   2   2   1   1   1   1   1   1   2   1   2   2   1   1   2   1   1   2   2   1   2   2   1   2   2   2   1   2   1   2   2   2   2   2   1   2   2   2   1   1   2   2   1   2   1   2   2   1   1   2   2   2   1   1
 MK-5-3                 1   2   1   2   1   1   1   2   1   2   2   2   1   2   2   2   2   2   2   1   2   1   2   2   2   2   2   2   2   2   2   1   1   1   1   2   2   2   1   1   2   2   2   1   2   2   1   2   1   1   1   1   2   1   2   2   1   2   1   1   2   1   1   2   2   2   1   1   1   1   1   2   1   2   2   2   1   1   2   1   1   2   1   2   1   1   1   1   2   2   1   1   1   1   1   2   1   1   2   2   1   2   1   2   2   1   1   1   1   2   1   1   2   2   2   1   1   2   2   2   1   2   2   2   1   1   2   2   2   1   1   1   2   2   2   2   2   2   1   2   1   1   2   2   1   2   2   2   1   1   1   1   1   1   1   1   2   2   1   1   2   1   1   2   2   1   2   2   1   2   2   2   1   2   1   2   2   2   2   2   1   2   2   2   1   1   2   2   1   2   1   2   2   1   1   2   2   2   1   1
 MK-5-4                 1   2   1   1   1   1   1   1   1   2   2   2   1   2   2   2   2   2   2   1   1   1   2   2   2   2   2   2   2   2   2   1   1   1   1   2   2   2   1   1   2   2   2   1   2   2   1   2   1   1   1   1   2   1   2   2   1   2   1   1   2   1   1   2   2   2   1   1   1   1   1   2   1   2   2   1   1   1   2   1   1   2   1   2   1   1   1   1   2   2   1   1   1   1   1   2   1   1   2   2   2   2   1   2   2   1   1   1   1   2   1   2   1   2   1   1   1   2   2   2   1   2   2   2   1   1   2   2   2   1   1   1   2   2   2   2   2   2   1   2   2   1   2   2   1   2   2   2   1   1   1   1   1   1   1   1   2   2   1   1   2   1   2   2   2   2   2   2   1   2   1   2   1   2   1   2   2   2   2   2   1   2   2   2   1   1   2   2   1   2   1   2   2   1   2   2   2   2   1   1
 MK-5-5                 1   2   2   1   1   1   1   1   1   2   2   2   1   1   2   2   2   2   1   1   1   2   2   2   2   2   2   2   2   2   2   1   1   1   1   2   2   2   1   1   2   2   2   1   2   2   2   2   1   1   2   1   2   1   1   2   1   2   1   1   2   2   1   2   2   2   1   1   2   1   1   2   1   2   2   1   1   1   2   1   1   2   1   2   1   1   1   1   2   2   1   1   1   1   1   2   1   1   2   2   1   2   2   2   2   1   1   1   1   2   1   2   1   1   2   1   1   2   1   2   1   2   2   1   1   1   2   2   2   1   1   1   2   2   2   2   2   2   1   2   2   1   2   2   2   1   2   2   1   1   1   1   2   1   1   1   2   2   1   1   2   1   2   2   2   2   2   2   2   2   1   2   1   2   1   1   2   2   2   2   1   2   2   2   1   1   2   2   1   2   1   2   2   1   2   2   2   1   1   1
 MK-5-6                 1   2   1   1   1   1   1   1   1   2   2   2   1   1   2   2   2   2   1   1   1   2   2   2   2   2   2   2   2   2   2   1   1   2   1   2   2   2   1   1   2   2   2   1   2   2   2   2   1   1   2   1   2   1   1   2   1   2   1   1   2   2   1   2   2   2   1   1   2   1   1   2   1   2   2   2   1   1   2   1   1   2   1   2   1   1   1   1   2   2   1   1   1   2   1   2   1   1   2   2   1   2   2   2   1   1   1   1   1   2   1   2   1   1   1   1   1   2   1   2   1   2   2   1   1   2   2   2   2   1   1   1   2   2   2   1   1   2   1   2   2   2   2   2   2   1   2   2   1   1   1   1   2   1   2   1   2   2   1   1   2   1   2   2   1   2   1   2   2   2   1   2   1   2   1   1   2   2   2   2   1   2   2   2   1   1   2   2   1   2   2   2   2   1   2   2   2   1   1   1
 MK-5-7                 1   2   1   1   1   1   1   1   1   2   2   2   1   1   2   2   2   2   1   1   1   2   2   2   2   2   2   2   2   2   2   1   2   2   1   2   2   1   1   1   2   2   1   1   2   2   2   2   2   1   2   2   2   1   1   2   1   2   1   1   2   2   1   2   1   2   1   1   2   1   1   2   1   2   2   2   1   1   2   1   1   2   1   2   1   1   1   1   2   2   1   1   1   2   1   2   1   1   2   1   1   2   2   2   1   1   1   1   1   2   1   2   1   1   2   1   1   2   1   2   1   2   2   1   1   2   2   2   1   1   1   1   2   2   2   2   1   1   1   2   2   2   2   2   2   1   2   2   1   1   1   1   2   1   2   1   2   2   2   1   2   1   2   2   1   2   1   2   1   2   1   1   1   2   1   1   2   1   1   2   1   2   2   2   1   1   2   2   1   2   2   2   2   1   2   2   2   1   1   1
 MK-5-8                 1   2   1   1   1   1   1   1   1   2   2   2   2   1   2   2   2   2   1   1   1   2   2   2   2   2   2   2   2   1   2   1   2   2   1   2   2   1   1   1   2   2   1   1   2   2   2   2   1   1   2   2   2   1   1   2   1   2   1   1   2   2   1   2   1   2   1   1   2   1   1   2   1   2   2   2   2   1   2   2   1   2   1   2   1   1   1   1   2   2   1   1   1   2   1   2   1   1   2   1   1   2   2   2   1   1   1   1   1   2   1   2   1   1   2   1   1   2   1   2   1   2   2   1   1   2   2   2   1   1   1   1   2   2   2   2   1   1   1   2   2   2   2   2   2   1   2   1   1   1   1   1   2   1   1   1   2   2   2   1   2   1   2   2   1   2   2   2   1   2   1   1   2   1   1   1   2   1   1   2   1   2   2   2   1   1   1   1   1   2   1   2   2   1   1   2   2   1   1   1
 MK-5-9                 1   2   1   1   1   1   1   1   1   2   2   2   2   1   2   2   2   2   1   1   1   2   2   2   2   2   2   2   2   1   2   1   2   2   1   2   2   2   1   1   2   2   1   1   2   2   2   2   1   1   2   1   2   1   1   2   1   2   1   1   2   1   1   2   1   2   1   1   2   1   1   2   1   2   2   2   2   1   2   2   2   2   2   2   1   1   1   1   2   2   1   1   1   2   1   2   1   1   2   1   1   2   2   2   1   1   1   1   1   2   1   2   1   1   2   2   1   1   1   2   1   2   2   1   1   2   2   2   1   1   2   1   1   2   2   2   1   2   1   2   2   2   2   2   2   1   2   1   1   1   1   1   2   1   1   1   2   2   2   1   2   1   1   2   1   2   2   2   1   2   1   1   2   1   1   1   2   1   2   2   1   2   2   2   1   1   1   1   1   2   1   2   2   1   1   2   2   2   1   1
 MK-5-10                1   2   1   1   1   1   1   1   1   2   2   2   2   1   2   1   2   2   1   1   1   2   2   2   2   2   2   2   2   1   2   1   1   2   1   2   2   2   1   1   2   1   1   1   2   2   2   2   1   1   2   1   2   1   1   2   1   2   1   1   2   1   1   2   1   2   1   1   2   1   1   2   2   2   2   2   2   1   2   2   2   2   2   2   1   1   1   2   2   2   1   2   1   2   1   2   1   1   2   1   2   2   2   2   1   1   1   1   2   2   1   2   1   1   2   2   1   1   1   2   1   2   2   1   1   2   2   2   1   2   2   1   1   2   2   2   1   2   1   2   2   2   2   2   2   1   2   1   1   1   1   1   2   1   1   1   2   2   2   1   2   1   1   2   1   2   2   2   1   2   1   2   2   1   1   1   2   1   2   2   1   2   2   2   1   2   1   2   1   2   1   2   2   1   1   2   2   2   2   1
 MK-5-11                1   2   1   1   1   1   1   1   1   2   2   2   2   1   2   1   2   2   1   1   1   2   2   2   2   2   2   2   2   1   2   1   1   2   1   2   1   2   1   2   2   2   1   1   2   2   2   2   1   1   2   2   2   1   1   2   1   2   1   1   2   1   1   2   1   2   1   1   2   2   1   2   2   2   2   2   2   1   2   2   2   2   2   2   2   1   1   2   2   2   1   2   2   1   1   1   1   2   2   1   2   2   2   2   1   1   1   1   2   2   1   2   1   1   2   2   1   2   1   2   1   2   2   2   1   2   2   2   1   2   1   1   1   2   2   2   1   2   1   2   2   2   2   2   1   1   2   1   1   1   1   1   2   1   1   1   2   2   2   1   2   1   1   2   1   2   2   1   1   2   1   2   2   1   1   1   2   2   2   2   1   2   2   2   1   2   1   2   1   2   1   2   2   1   1   2   2   2   2   1
 MK-5-12                1   2   1   1   1   2   1   1   1   2   2   2   1   1   2   1   2   2   1   1   1   2   2   2   2   2   2   2   2   1   2   1   1   2   1   2   1   2   1   2   2   2   1   1   2   2   2   2   1   1   2   2   2   1   1   2   1   2   1   1   1   1   1   2   1   2   1   1   1   1   1   2   2   2   2   2   2   1   2   2   2   2   2   2   2   1   1   2   2   2   1   2   2   2   1   2   1   2   2   1   2   2   2   2   1   1   1   1   1   2   1   2   1   1   2   2   2   2   1   2   1   2   2   2   1   2   1   2   1   2   1   1   1   2   1   1   1   2   1   2   2   2   2   2   1   1   2   1   1   1   1   1   2   1   1   2   2   2   1   1   2   1   1   2   1   2   2   1   1   2   2   2   2   2   2   1   2   2   2   2   1   2   2   2   1   1   1   2   1   2   1   2   1   1   2   2   1   2   2   1
 MK-5-13                1   1   2   2   1   2   1   2   1   2   1   2   1   1   1   1   2   2   2   1   1   2   2   2   2   2   1   2   2   1   2   1   1   2   1   2   1   2   1   2   2   2   2   1   2   2   2   2   1   1   2   2   2   1   1   2   1   1   1   1   1   1   1   2   1   2   1   1   2   1   1   2   2   2   2   2   2   1   2   2   2   2   2   2   2   1   1   2   2   2   1   2   2   2   1   2   1   2   2   1   1   2   2   2   2   1   1   1   1   2   1   2   1   1   2   2   2   2   1   2   1   2   2   2   2   2   1   2   1   2   1   1   2   2   1   1   1   2   1   2   1   2   2   2   1   1   2   1   2   1   1   1   2   1   1   2   2   2   1   1   1   1   1   1   1   2   2   1   2   2   2   1   2   2   2   1   2   2   2   2   1   2   2   2   1   1   1   2   1   2   1   2   1   1   1   2   1   2   2   1
 MK-5-14                1   1   2   2   1   2   2   2   2   2   1   2   1   1   1   1   2   2   2   1   1   1   1   2   2   2   2   1   2   2   2   1   1   2   1   2   1   2   1   2   2   2   2   1   1   2   2   2   1   1   2   2   2   1   1   2   1   1   1   1   1   1   1   2   1   2   1   1   1   2   1   2   2   2   2   2   2   1   2   2   2   2   2   2   2   1   1   1   2   2   2   2   2   2   1   2   1   2   2   2   1   2   2   2   2   1   1   1   2   2   1   2   2   1   2   2   2   2   1   2   1   2   2   2   2   2   1   2   1   2   2   1   2   2   2   1   2   2   1   2   1   2   2   2   1   1   2   1   2   1   1   1   2   1   1   1   1   2   1   1   1   1   1   1   1   2   2   1   2   2   1   1   2   2   2   1   2   2   1   1   1   2   2   2   1   1   1   2   1   2   1   2   1   1   1   2   1   2   2   1
 MK-5-15                1   1   2   2   1   2   2   2   2   2   1   2   1   2   1   1   2   2   2   1   1   1   1   2   2   1   2   1   2   2   2   1   1   2   1   2   1   2   1   2   2   1   2   1   1   2   2   1   1   1   2   2   2   2   1   2   1   1   1   1   1   2   1   2   1   2   2   1   1   2   1   2   2   2   2   2   2   1   2   2   2   2   2   2   2   1   1   1   2   2   2   2   2   1   1   2   1   2   2   2   1   2   2   2   2   1   1   1   2   1   1   2   2   1   2   2   2   2   2   2   1   2   2   2   2   1   1   2   1   1   2   1   2   2   2   1   2   2   1   2   1   2   2   2   1   1   2   1   2   1   1   1   2   1   1   2   1   2   1   1   1   1   1   1   1   2   2   2   2   2   1   1   2   2   2   1   2   2   2   1   1   1   2   2   1   1   2   2   1   2   1   1   1   1   1   2   1   2   2   1
 MK-5-16                1   1   2   2   1   2   2   2   2   2   2   2   1   2   1   1   2   2   2   1   1   1   1   2   2   1   1   1   2   2   2   1   1   2   1   2   1   2   1   2   2   1   2   1   1   2   1   1   1   1   2   2   2   2   1   2   1   1   1   1   1   2   1   2   1   2   2   1   1   2   1   2   2   2   2   2   2   1   2   2   2   2   2   2   2   2   1   1   2   2   2   2   2   2   2   2   1   2   2   2   1   1   2   2   2   1   2   1   2   2   1   2   2   1   2   2   2   2   2   2   1   1   2   2   2   1   1   2   1   1   2   1   2   2   2   1   2   2   1   2   1   2   2   2   1   1   2   1   2   1   1   1   2   1   1   2   1   2   1   1   1   1   2   1   1   2   2   2   2   1   1   1   2   2   2   1   2   2   2   1   1   1   1   2   1   1   2   2   1   2   1   1   1   1   1   1   1   2   2   1
 MK-6-1                 2   1   2   2   1   2   1   2   1   1   1   1   2   1   1   1   2   1   1   2   1   1   2   1   1   1   2   2   1   1   2   2   1   1   2   1   1   2   2   2   1   1   1   1   1   2   1   2   1   2   1   1   2   2   1   2   2   1   2   1   2   1   2   1   2   2   2   2   2   2   2   2   2   2   1   2   2   1   1   2   1   1   2   2   1   2   2   1   1   1   2   1   2   2   2   2   1   2   1   1   1   2   2   2   2   1   1   1   1   2   1   1   1   2   2   2   1   1   2   2   2   1   2   1   1   2   1   2   2   1   1   2   2   1   2   2   1   1   1   2   1   1   1   2   1   2   1   2   2   1   1   2   1   1   1   1   2   2   2   1   1   2   1   1   1   1   2   1   1   2   1   2   1   1   2   2   1   2   2   2   2   2   1   1   2   2   1   2   2   1   1   2   1   1   1   1   1   1   2   2
 MK-6-2                 2   1   2   2   1   2   1   2   2   1   1   1   1   2   2   1   2   1   1   2   2   1   1   1   1   1   2   2   1   1   1   2   1   1   2   1   1   2   2   1   1   1   1   1   1   2   1   2   1   2   1   1   2   2   1   2   2   1   2   2   2   1   2   1   2   2   2   2   2   2   2   1   2   2   1   2   2   2   1   2   1   1   2   1   1   2   2   2   1   1   2   1   2   2   2   2   2   2   1   1   1   2   2   2   2   1   1   1   1   2   1   1   1   1   2   2   1   1   2   2   2   1   2   1   1   2   1   2   2   1   2   2   2   1   1   2   1   1   1   2   1   1   2   2   1   2   1   1   2   1   1   2   1   1   1   1   2   2   1   1   1   2   1   1   1   1   2   1   2   2   1   2   1   2   2   2   1   1   2   2   2   2   1   1   2   2   1   2   1   1   1   2   1   2   1   1   1   2   2   2
 MK-6-3                 2   1   2   2   1   2   1   2   2   2   1   1   1   2   2   2   2   1   1   2   2   1   1   2   1   1   2   2   1   1   1   2   1   1   2   1   1   2   2   1   1   1   1   1   2   2   1   2   2   2   1   1   2   2   1   1   2   1   2   2   2   2   2   1   2   2   2   2   2   2   2   1   2   2   1   2   2   2   1   2   1   2   2   1   1   2   2   2   1   1   2   1   2   2   2   2   1   2   1   1   1   2   2   2   2   2   1   1   1   2   1   2   1   1   2   2   1   1   2   2   2   2   2   1   1   2   1   2   2   1   2   2   2   1   1   1   2   1   1   2   2   1   2   2   1   2   1   1   2   1   1   1   1   1   1   1   1   2   1   2   1   2   2   1   1   1   2   2   2   2   1   2   1   2   2   2   1   1   2   2   2   2   1   1   2   2   2   2   1   1   1   2   1   2   1   1   1   2   2   2
 MK-6-4                 2   1   2   1   1   2   1   1   2   2   1   1   1   2   2   2   2   1   1   2   2   1   1   2   1   2   2   2   1   2   1   2   1   1   1   1   1   2   2   1   1   1   1   1   2   2   1   2   2   1   1   1   2   2   1   1   2   1   2   2   2   2   2   1   2   2   2   2   2   1   1   1   2   2   1   1   2   2   1   2   1   2   2   1   1   2   2   2   2   1   2   1   2   2   2   2   1   2   1   1   1   2   2   2   2   2   1   1   1   2   1   2   1   1   2   2   1   1   2   2   2   2   2   1   1   2   1   2   2   1   2   2   2   1   1   1   1   1   1   2   2   1   2   2   1   2   1   2   2   1   1   2   1   1   1   1   2   2   2   1   1   2   2   1   1   1   2   2   2   2   1   2   1   2   2   2   1   1   1   2   2   2   1   1   2   1   2   2   1   1   1   2   1   1   1   1   2   2   2   2
 MK-6-5                 2   1   2   1   2   2   1   1   2   1   1   1   2   2   2   2   2   1   1   2   2   1   1   2   1   2   2   2   1   2   1   2   1   1   1   1   1   2   2   1   1   1   2   1   2   2   1   2   2   2   1   1   2   2   1   1   2   1   2   1   2   2   2   1   2   2   2   2   2   1   1   1   2   2   1   1   2   2   1   2   1   2   2   1   1   2   2   2   2   1   2   1   2   2   2   2   1   2   1   1   1   2   2   2   2   2   1   1   1   2   1   2   1   1   2   2   1   1   1   2   2   2   2   1   1   2   1   2   2   1   2   2   2   1   1   1   1   1   2   2   2   2   1   2   2   1   1   2   2   1   2   2   1   1   1   1   2   2   2   1   1   2   2   1   1   1   2   2   2   2   1   1   2   2   2   2   2   1   2   2   1   2   2   1   2   2   1   2   1   1   1   2   1   1   1   1   2   2   2   2
 MK-6-6                 2   1   1   1   2   2   1   1   1   1   1   1   2   2   1   2   2   1   1   2   2   1   1   2   1   2   1   2   2   2   1   2   1   1   1   1   1   2   2   1   1   1   2   2   2   2   1   2   1   2   2   1   2   2   1   1   2   2   2   1   1   2   2   1   2   2   2   1   2   2   1   2   2   1   1   1   2   2   1   2   1   1   2   1   1   2   2   2   2   1   2   1   1   1   2   2   1   1   1   1   1   2   2   2   1   2   1   1   1   2   1   2   1   1   2   2   2   1   1   1   2   2   2   1   1   2   1   2   1   1   2   2   2   1   1   1   1   1   1   2   2   2   1   1   2   1   1   2   2   1   2   2   1   1   1   1   2   2   1   1   1   2   2   1   1   1   1   2   2   2   1   1   2   2   1   2   2   1   2   2   1   2   2   1   2   2   1   2   1   1   1   2   1   1   1   1   2   2   2   2
 MK-6-7                 2   1   1   1   2   2   1   1   1   1   1   1   2   2   1   2   2   1   1   2   2   1   1   2   1   2   1   2   2   2   1   2   1   1   1   1   1   2   2   1   1   1   2   2   2   2   1   2   1   2   2   1   2   2   1   1   2   2   2   1   1   2   2   2   2   2   2   1   2   2   1   2   2   1   1   1   1   2   1   2   1   1   2   2   1   2   2   2   2   1   2   2   1   1   2   2   1   1   1   1   1   2   2   2   1   2   2   1   1   2   1   2   1   1   1   2   2   1   1   1   2   2   2   1   1   2   1   2   1   2   2   2   2   1   1   1   1   1   1   2   2   2   1   1   2   1   1   2   2   1   2   2   1   1   1   1   2   1   1   1   1   2   2   2   1   1   2   2   2   2   1   1   2   2   1   2   2   1   2   2   1   2   2   1   2   2   1   2   1   2   1   2   1   1   1   1   2   2   2   1
 MK-6-8                 2   1   1   1   1   2   1   1   1   1   1   1   2   2   1   2   2   1   1   1   2   1   1   2   1   1   2   1   2   2   1   2   1   1   1   1   1   1   2   1   2   1   2   2   1   2   1   2   1   1   2   1   2   2   1   1   1   2   2   1   1   2   2   2   2   2   1   1   2   2   2   1   2   1   1   1   1   2   1   2   1   1   2   2   1   2   1   2   2   1   2   1   1   1   1   2   1   1   1   1   1   2   2   1   1   2   2   2   1   2   1   2   1   1   1   2   2   1   1   1   1   2   2   1   1   2   1   2   1   2   2   2   2   1   1   2   1   1   1   2   2   2   1   1   2   1   1   2   2   1   2   2   2   2   1   1   2   1   2   1   1   2   2   2   1   1   2   2   2   2   1   1   2   2   1   2   2   1   2   1   2   2   2   1   2   1   1   2   1   1   1   2   1   1   1   1   2   2   2   1
 MK-6-9                 2   2   1   2   2   2   1   2   1   1   1   1   2   2   1   2   2   1   1   1   2   1   1   2   1   1   2   1   2   2   1   1   1   1   1   1   1   1   2   1   2   1   2   2   1   2   1   2   1   1   2   1   2   2   1   1   1   2   2   1   1   1   1   2   2   2   1   1   2   2   2   2   2   1   1   1   1   2   1   2   2   2   2   2   1   2   1   2   2   1   2   1   1   1   1   2   1   1   1   1   1   2   2   1   1   2   2   1   1   2   1   1   1   1   2   2   2   1   1   1   1   2   2   1   1   2   1   2   1   2   2   2   2   1   1   2   2   1   1   2   2   2   1   1   2   1   1   2   2   2   2   2   2   2   1   1   2   1   2   1   1   2   2   1   1   1   2   2   2   2   1   1   2   2   1   2   1   1   2   1   2   2   2   1   2   1   1   2   2   1   1   2   1   1   1   1   1   2   2   1
 MK-6-10                2   2   1   2   2   2   1   2   1   1   1   1   2   2   1   2   1   1   1   1   2   1   2   2   2   1   2   1   2   2   1   2   1   1   1   1   1   1   2   1   2   1   2   2   1   2   1   2   1   1   2   1   2   2   1   1   2   2   1   1   1   1   1   2   2   1   1   1   2   1   2   2   2   1   2   1   1   2   1   2   2   2   2   2   1   2   2   2   1   1   2   1   1   1   1   2   1   1   1   1   1   2   2   1   1   2   2   1   1   2   1   1   1   1   2   2   2   1   1   1   1   2   2   1   1   2   1   2   1   2   2   2   2   1   1   2   2   1   1   1   2   2   1   1   1   1   1   2   2   2   2   2   2   2   1   1   2   1   2   1   1   2   2   1   1   2   1   2   2   2   2   1   2   2   1   2   2   1   2   1   2   2   2   1   2   2   1   2   2   1   1   1   1   1   1   2   1   2   2   1
 MK-6-11                1   2   2   2   2   2   2   2   1   1   1   1   1   2   2   2   1   1   1   1   2   1   2   1   2   2   2   1   2   2   1   2   1   1   1   1   1   1   2   1   2   1   2   2   1   1   1   2   1   1   2   1   2   2   1   1   1   2   1   2   1   1   1   2   1   1   2   1   2   1   2   2   2   1   2   1   1   1   1   1   2   2   2   2   1   2   2   2   2   2   2   1   1   1   1   2   2   2   1   1   1   2   2   1   1   2   2   1   1   2   1   1   1   1   1   2   2   1   1   1   1   2   2   1   1   2   1   2   1   2   2   2   2   1   2   2   2   1   1   1   2   2   1   1   1   2   1   1   2   2   2   2   2   2   1   1   2   1   2   1   1   2   2   1   1   2   1   2   2   2   2   1   2   2   1   1   2   1   2   1   2   2   2   1   2   2   1   2   2   1   1   1   1   1   1   2   1   2   2   1
 MK-6-12                1   2   2   2   1   2   1   2   1   1   2   1   1   2   2   2   1   1   1   2   2   1   2   1   2   1   1   1   2   2   1   2   1   1   1   1   1   1   2   1   2   1   2   2   1   1   1   1   1   2   2   1   2   2   1   1   1   2   2   2   1   1   1   2   1   1   2   1   2   1   2   2   2   1   2   1   1   2   1   1   2   2   2   1   1   2   2   2   2   2   2   2   2   1   1   2   2   2   1   1   1   2   2   1   1   2   2   1   1   2   1   1   1   1   1   1   2   1   1   1   1   2   2   1   2   2   1   2   1   2   2   2   2   1   2   2   2   1   1   1   2   1   1   1   1   1   1   1   2   2   2   2   1   2   1   2   2   1   2   1   1   2   2   1   2   2   1   1   2   2   2   1   1   2   1   1   2   1   2   1   2   2   2   1   2   2   1   2   2   1   1   1   1   1   1   2   1   2   2   1
 MK-6-13                1   2   2   2   1   2   1   2   1   1   2   1   1   2   2   2   1   1   1   2   2   1   2   1   1   1   1   2   2   2   1   2   1   1   1   1   1   1   2   1   2   1   1   2   1   1   2   1   1   2   2   1   2   2   1   1   1   2   2   2   1   1   1   2   1   1   2   1   2   1   2   2   1   1   1   1   2   2   1   1   2   1   2   1   2   2   2   2   2   2   2   2   1   2   1   2   2   2   1   1   1   2   2   1   1   2   2   1   1   2   1   2   1   1   1   1   2   1   1   1   1   2   2   1   1   2   1   2   1   2   2   2   2   1   2   2   2   1   1   1   2   1   1   1   1   1   1   1   2   2   2   2   1   2   1   2   2   1   1   1   1   2   2   1   2   2   1   2   2   2   1   1   1   2   1   1   2   1   2   2   2   2   2   1   2   2   1   2   2   1   1   1   1   1   1   2   1   2   2   1
 MK-6-14                1   2   2   2   2   2   1   2   1   1   2   1   1   2   2   2   1   1   1   2   2   1   2   1   1   1   1   2   2   2   1   2   1   1   1   1   1   1   2   1   2   1   1   2   1   1   2   1   1   2   2   1   1   2   1   1   1   2   2   2   1   1   1   2   1   1   2   2   2   1   2   2   1   1   1   1   2   2   1   1   2   1   2   1   2   2   2   2   2   2   2   2   1   2   1   2   2   2   1   1   1   2   2   1   1   2   2   1   1   2   1   2   1   1   2   1   1   1   1   1   1   2   2   1   1   2   1   1   1   2   2   2   2   1   2   2   2   2   1   1   2   1   1   2   1   1   1   1   2   2   2   2   1   2   1   2   1   1   1   1   1   1   2   1   2   2   1   2   1   2   1   1   1   2   1   1   2   1   2   2   2   2   2   1   2   2   2   2   2   1   1   1   1   1   1   2   1   2   2   1
 MK-6-15                1   2   2   2   1   2   1   2   1   1   2   1   1   2   2   2   1   1   1   2   2   1   2   1   1   1   1   1   2   2   1   1   1   1   1   1   1   1   2   2   2   1   1   2   1   1   2   1   1   1   2   1   1   2   1   1   1   2   2   2   1   1   1   2   1   1   2   2   2   2   2   2   1   1   2   1   2   2   1   1   2   1   2   1   2   2   2   2   2   2   1   2   1   2   1   2   2   2   1   1   1   2   2   1   1   2   2   1   1   2   1   2   1   1   2   1   1   1   1   1   1   2   1   1   1   2   1   1   1   2   2   2   2   1   2   2   2   2   1   1   2   1   1   2   2   1   1   1   2   1   2   2   1   2   2   2   2   1   1   1   1   1   1   1   2   2   1   2   1   2   1   1   1   2   1   1   2   1   2   2   1   2   2   1   2   2   2   2   2   1   1   1   1   1   1   2   1   2   2   1
 MK-6-16                1   1   2   2   1   2   1   2   1   1   2   1   1   2   2   2   2   1   1   2   2   1   2   1   1   1   1   1   2   2   1   2   1   1   1   1   1   1   2   2   2   1   1   2   1   1   1   1   1   1   2   1   1   2   2   1   1   2   1   2   1   1   1   2   1   1   2   2   2   2   2   2   1   1   1   1   2   2   1   1   2   2   2   1   2   2   2   2   2   2   1   2   2   1   1   2   2   2   1   1   1   2   2   1   1   2   2   2   1   2   1   2   1   1   2   1   1   1   1   1   1   2   1   1   1   2   1   1   1   2   2   2   1   1   2   1   2   2   1   1   2   1   1   2   2   1   1   1   2   1   2   1   1   2   2   2   2   1   1   1   1   1   1   1   2   2   1   2   1   2   1   1   1   2   1   2   1   2   2   2   2   2   2   1   2   2   2   2   2   1   1   1   1   1   1   2   1   2   2   1
 
!****************************************** Phenotypic Data **********************************************************
!-100.0 is resevred for missing phenotype
SimulatedTrait1        10.9939   10.0499   10.2550   10.5515    8.0665   11.0623    8.8838   11.8042   10.3187    9.0922    9.8454    8.9596    8.6837    9.5192   11.6547    9.9180    7.8774   10.7955    9.4721    9.8925   10.7966    9.3577    8.9506   11.0177    9.5130    7.4434   10.1076   10.2110    9.8045   10.1559   10.1630   10.3197    9.2009   11.0112   11.4064   10.2959   11.6230   10.5780    8.7025   10.4368    9.7460   11.8700   11.3938   11.0499   10.7531    9.5901    9.3958   10.5510    9.1940   10.2652    8.7059   10.7118   10.5632    9.6882   10.9253   10.0158    9.3845   10.7414    8.4762   11.0966   11.6484   10.7254   10.2626    9.4187   10.1386   11.0066    8.8618    9.0951   11.5131    8.5817   10.2667   10.1945    9.6279   10.3665   10.5055    9.4146   10.8632    9.7112   10.0192   10.7940    8.6191   11.8846   11.3033    9.4052    8.9219    8.9979    9.8101   10.3149   11.1418    9.7160    9.9393    9.9007    9.3422   10.6897   10.0101    9.5345   10.3677   11.0150    8.5052   10.5272    9.4464   10.5251   10.7528    8.3684    9.3562    9.5518    9.4698    9.5308   11.3864    9.4217    8.9808   11.0485   10.6619   11.2668   10.4990    9.2997    9.4192   10.3082   12.1566   10.5781   10.2927   10.5273    9.5276   10.4494   11.0923   10.0826    9.0819    9.7126    8.6675    8.0355   11.0705    9.6834    9.0333    9.8427    8.7562   11.5970    9.1288    9.2641   10.7380    9.5376   10.1335    9.9877   11.0084    9.2652   10.7345   10.9860   11.3289    9.5292   11.3820   11.6270   10.1442    8.2537   11.4231   10.6268   10.3973    9.6688   10.3824    9.9636   11.4499    7.6435   10.2647   10.1614   10.2262    9.3410   10.2162   10.1391    8.4571    9.6081   10.4689    8.9580   10.2761   10.2894    9.9021    8.0031    8.3152    9.9888   10.6013   11.1132   11.2142   11.0130    9.5300    9.8597    8.8529    9.1429   10.6050   10.0095   10.1445    9.3246   11.5568   10.6053    9.8186   10.1031    9.9687   10.5124    9.5420    8.4782   11.0513   11.0696   10.3352   10.4107
 
