# Supplementary material for: Inclusive Composite Interval Mapping of QTL by Environment Interactions in Biparental Populations
Source: PLoS One. 2015 Jul 10;10(7):e0132414. doi: 10.1371/journal.pone.0132414 (PMC4498613; doi:10.1371/journal.pone.0132414)
Supplement: S1 File — (ZIP) [file pone.0132414.s001.zip › BC1 population/e=1/run_00007.met]

!**********************Note: lines staring with "!" are remarks and will be ignored in the program********************
!*********************************General Information**********************************
!Assuming F1 = P1 x P2, populations available in QTL IciMapping are: 
!  1, P1BC1F1 = P1 x F1, the first backcrossing where P1 is used as the recurrent parent;
!  2, P2BC1F1 = P2 x F1, the first backcrossing where P2 is used as the recurrent parent;
!  3, F1DH, F1-derived doubled haploids; 
!  4, RIL or F1RIL, recombination inbred lines through the repeated selfing of F1;
!  5, P1BC1RIL, recombination inbred lines through the repeated selfing of P1BC1F1;
!  6, P2BC1RIL, recombination inbred lines through the repeated selfing of P2BC1F1;
!  7, F2, the selfing generation of F1;
!  8, F3, the selfing generation of F2;
!  9, P1BC2F1, the second backcrossing where P1 is used as the recurrent parent; 
! 10, P2BC2F1, the second backcrossing where P2 is used as the recurrent parent;
! 11, P1BC2RIL, recombination inred lines through the repeated selfing of P1BC2F1; 
! 12, P2BC2RIL, recombination inred lines through the repeated selfing of P2BC2F1; 
! 13, P1BC1F2, the selfing generation of P1BC1F1; 
! 14, P2BC1F2, the selfing generation of P2BC1F1; 
! 15, P1BC2F2, the selfing generation of P1BC2F1; 
! 16, P2BC2F2, the selfing generation of P2BC2F1; 
! 17, P1BC1DH, P1BC1F1-derived doubled haploids; 
! 18, P2BC1DH, P2BC1F1-derived doubled haploids; 
! 19, P1BC2DH, P1BC2F1-derived doubled haploids; 
! 20, P2BC2DH, P2BC2F1-derived doubled haploids; 
   1      !Mapping Population (see remarks above)
   2      !Mapping Function (1 for Kosambi; 2 for Haldane; 3 for Morgan)
   2      !Marker Space Type (1 for intervals; 2 for positions)
   1      !Marker Space Unit(1 for centiMorgans; 2 for Morgan)
   6      !Number of Chromosomes (or Linkage Groups)
 200      !Size of the mapping population
   1      !Number of environments
 
!***************************************** Chromosomes and Linkage Maps **********************************************
!Chromosome                 NumMarkers
-CH1                        16
-CH2                        16
-CH3                        16
-CH4                        16
-CH5                        16
-CH6                        16
!Linkage map (Marker name followed by position or the interval length)
 MK-1-1                1     0.000
 MK-1-2                1    10.000
 MK-1-3                1    20.000
 MK-1-4                1    30.000
 MK-1-5                1    40.000
 MK-1-6                1    50.000
 MK-1-7                1    60.000
 MK-1-8                1    70.000
 MK-1-9                1    80.000
 MK-1-10               1    90.000
 MK-1-11               1   100.000
 MK-1-12               1   110.000
 MK-1-13               1   120.000
 MK-1-14               1   130.000
 MK-1-15               1   140.000
 MK-1-16               1   150.000
 MK-2-1                2     0.000
 MK-2-2                2    10.000
 MK-2-3                2    20.000
 MK-2-4                2    30.000
 MK-2-5                2    40.000
 MK-2-6                2    50.000
 MK-2-7                2    60.000
 MK-2-8                2    70.000
 MK-2-9                2    80.000
 MK-2-10               2    90.000
 MK-2-11               2   100.000
 MK-2-12               2   110.000
 MK-2-13               2   120.000
 MK-2-14               2   130.000
 MK-2-15               2   140.000
 MK-2-16               2   150.000
 MK-3-1                3     0.000
 MK-3-2                3    10.000
 MK-3-3                3    20.000
 MK-3-4                3    30.000
 MK-3-5                3    40.000
 MK-3-6                3    50.000
 MK-3-7                3    60.000
 MK-3-8                3    70.000
 MK-3-9                3    80.000
 MK-3-10               3    90.000
 MK-3-11               3   100.000
 MK-3-12               3   110.000
 MK-3-13               3   120.000
 MK-3-14               3   130.000
 MK-3-15               3   140.000
 MK-3-16               3   150.000
 MK-4-1                4     0.000
 MK-4-2                4    10.000
 MK-4-3                4    20.000
 MK-4-4                4    30.000
 MK-4-5                4    40.000
 MK-4-6                4    50.000
 MK-4-7                4    60.000
 MK-4-8                4    70.000
 MK-4-9                4    80.000
 MK-4-10               4    90.000
 MK-4-11               4   100.000
 MK-4-12               4   110.000
 MK-4-13               4   120.000
 MK-4-14               4   130.000
 MK-4-15               4   140.000
 MK-4-16               4   150.000
 MK-5-1                5     0.000
 MK-5-2                5    10.000
 MK-5-3                5    20.000
 MK-5-4                5    30.000
 MK-5-5                5    40.000
 MK-5-6                5    50.000
 MK-5-7                5    60.000
 MK-5-8                5    70.000
 MK-5-9                5    80.000
 MK-5-10               5    90.000
 MK-5-11               5   100.000
 MK-5-12               5   110.000
 MK-5-13               5   120.000
 MK-5-14               5   130.000
 MK-5-15               5   140.000
 MK-5-16               5   150.000
 MK-6-1                6     0.000
 MK-6-2                6    10.000
 MK-6-3                6    20.000
 MK-6-4                6    30.000
 MK-6-5                6    40.000
 MK-6-6                6    50.000
 MK-6-7                6    60.000
 MK-6-8                6    70.000
 MK-6-9                6    80.000
 MK-6-10               6    90.000
 MK-6-11               6   100.000
 MK-6-12               6   110.000
 MK-6-13               6   120.000
 MK-6-14               6   130.000
 MK-6-15               6   140.000
 MK-6-16               6   150.000
!*********************************** Marker Types ********************************************************************
!Co-dominant marker: When heterozygote F1 is present, P1 is coded as 2, F1 is coded as 1, and P2 is coded as 0; Otherwise, P1 is coded as 2, and P2 is coded as 0. 
!Dominant marker: When heterozygote F1 is present, P1 and F1 are coded as 12, and P2 is coded as 0; Otherwise, P1 is coded as 2, and P2 is coded as 0.  
!Recessive markers: When heterozygote F1 is present, P1 is coded as 2, and F1 and P2 are coded as 10; Otherwise, P1 is coded as 2, and P2 is coded as 0. 
!Missing marker is coded as -1. 
 MK-1-1                 1   2   2   1   1   2   2   2   2   2   1   1   1   2   1   2   1   2   1   2   2   1   1   1   2   1   2   1   1   2   1   2   1   2   2   2   2   2   2   2   1   1   1   1   1   1   2   2   1   1   1   1   1   2   2   2   1   2   2   1   1   1   2   1   2   2   1   1   2   2   1   2   2   2   2   1   1   2   1   1   1   2   1   1   1   1   2   1   2   2   2   2   2   2   1   1   1   1   1   1   1   2   2   1   1   2   2   1   1   2   1   1   2   2   2   2   1   2   1   2   2   1   1   1   2   1   1   1   2   2   1   2   2   1   1   2   2   2   2   2   1   2   1   1   2   2   1   1   1   2   2   1   1   1   2   1   1   2   1   2   2   2   1   2   2   2   2   1   2   2   2   2   1   1   1   1   1   1   2   2   2   1   2   2   2   1   1   1   1   1   2   2   1   1   2   1   2   1   2   2
 MK-1-2                 1   2   2   1   1   2   2   2   2   2   1   1   1   2   1   2   2   2   1   2   2   1   2   2   2   2   2   2   1   1   1   2   1   2   2   2   2   2   2   2   1   1   1   2   1   1   2   2   1   1   1   1   1   2   2   2   1   2   2   1   1   2   2   1   2   2   2   1   2   2   1   2   2   2   2   1   1   2   1   1   1   2   1   2   1   1   2   1   2   2   2   2   2   1   1   1   1   1   1   1   1   2   2   2   1   2   2   1   1   2   1   1   2   2   2   2   1   2   1   2   2   1   1   1   1   1   1   1   2   2   1   2   2   2   1   1   2   2   2   2   1   2   1   2   2   2   1   1   1   2   2   1   1   1   2   1   1   2   1   1   2   2   1   2   2   2   2   1   2   2   2   2   1   1   1   1   1   1   2   2   2   1   2   2   2   1   1   1   1   1   2   2   1   1   2   1   2   1   2   2
 MK-1-3                 2   2   1   1   1   2   1   2   2   2   1   2   1   2   1   2   2   1   1   2   2   1   2   2   2   2   2   1   1   2   1   2   1   2   2   2   2   2   2   2   1   1   1   2   1   1   2   2   1   1   1   1   1   2   2   2   1   2   2   1   1   1   2   1   2   2   2   1   2   2   1   2   2   2   2   1   1   2   1   1   2   2   1   2   1   1   2   1   2   2   2   2   2   1   1   1   1   1   1   1   1   2   2   2   1   2   2   1   1   2   1   1   2   2   1   2   1   2   1   2   2   1   1   1   1   1   1   1   2   2   1   2   2   2   1   1   2   2   2   2   1   2   1   2   2   2   1   1   1   2   1   1   1   1   2   1   1   2   1   1   2   2   2   2   2   2   2   1   1   2   2   2   2   1   1   1   1   1   2   2   2   1   2   2   1   1   1   1   1   1   1   2   1   1   1   1   2   1   2   2
 MK-1-4                 1   1   1   1   1   2   2   1   2   2   1   2   1   2   2   2   2   1   1   2   2   1   2   2   2   2   2   1   1   2   1   2   1   2   2   2   2   2   1   2   1   2   1   2   1   1   2   2   1   1   1   1   1   2   2   2   1   2   2   1   1   1   2   1   2   2   2   1   2   2   2   2   2   2   2   1   1   2   1   1   2   2   1   2   1   1   2   1   2   2   2   2   2   1   1   1   1   1   1   1   1   2   2   1   1   2   2   1   1   1   1   1   2   2   2   2   1   2   1   2   2   1   1   1   1   1   1   1   2   2   1   2   2   2   1   1   2   2   2   2   1   2   1   2   2   2   1   1   1   2   1   1   1   1   2   1   1   2   1   1   2   2   2   2   1   1   2   1   1   2   2   2   2   1   1   1   1   1   2   2   2   1   2   1   1   1   2   1   1   1   1   2   1   1   1   1   2   1   2   2
 MK-1-5                 1   1   1   1   1   1   2   1   2   2   1   2   1   2   2   2   2   1   1   2   2   1   2   2   2   2   2   1   1   2   1   1   1   2   2   2   2   1   1   2   1   1   1   2   1   1   2   2   1   1   1   1   1   2   2   2   1   2   2   1   1   1   2   1   2   2   1   1   2   2   2   2   2   2   2   1   1   2   1   1   2   2   1   2   1   1   2   1   2   2   2   2   2   1   1   1   1   1   1   1   2   2   2   1   1   2   2   1   1   1   1   1   1   2   2   1   2   2   1   2   2   1   1   1   1   2   1   1   2   2   1   2   1   2   2   1   2   2   2   2   1   2   1   2   2   2   1   1   1   2   1   1   1   1   2   1   1   2   1   1   2   2   2   2   1   2   2   1   1   2   2   2   2   2   1   2   1   1   2   2   1   1   2   1   1   1   2   1   1   1   1   2   1   1   1   1   2   1   2   2
 MK-1-6                 1   1   1   1   2   2   2   1   2   2   1   2   1   1   2   2   2   1   2   2   2   1   2   2   2   2   1   1   1   2   1   1   1   2   2   2   2   1   1   2   2   1   2   2   1   1   2   2   1   1   1   1   1   2   1   2   2   2   2   1   1   1   2   1   2   2   2   1   2   2   2   2   2   2   1   1   1   2   1   1   2   2   1   2   2   1   1   1   2   2   2   2   2   2   1   1   1   1   1   1   2   2   2   1   1   2   2   1   1   1   2   1   2   2   2   1   2   2   1   2   2   1   1   1   1   2   1   1   2   2   1   2   1   2   2   1   2   2   2   2   1   2   1   2   2   2   1   1   1   2   1   1   1   1   2   1   1   2   1   1   2   2   2   2   1   2   2   1   1   2   2   2   1   2   1   2   1   1   2   2   1   1   2   1   1   1   2   2   1   1   1   2   2   1   2   1   2   1   2   2
 MK-1-7                 1   1   2   1   2   2   2   1   2   2   1   2   1   1   1   2   2   1   2   2   2   1   2   2   2   2   1   2   1   2   1   1   1   1   2   1   2   1   1   2   2   1   2   2   1   1   2   1   1   1   1   1   1   2   1   2   2   2   2   1   1   1   2   1   2   2   2   1   2   2   2   2   2   2   1   1   1   2   1   1   2   2   1   2   2   1   1   1   2   2   2   2   2   2   1   1   1   1   1   1   2   2   2   1   1   2   2   1   1   1   2   1   2   2   2   2   2   2   1   2   2   1   2   1   1   2   1   1   2   2   1   1   1   2   2   1   2   2   2   2   2   1   1   1   2   2   1   1   1   2   1   1   1   1   2   1   1   2   1   1   2   1   2   2   1   2   2   1   1   2   2   2   1   2   1   2   1   2   2   2   1   1   2   1   2   1   2   1   1   1   1   2   2   1   2   1   2   2   2   2
 MK-1-8                 1   1   2   1   1   2   2   1   2   2   1   2   1   1   2   2   2   2   2   2   2   1   2   2   1   2   1   2   1   2   1   1   1   1   2   1   2   1   1   2   2   1   1   2   1   1   2   1   1   1   1   1   1   2   1   1   2   1   2   1   1   2   2   2   2   2   2   1   2   2   2   2   2   2   1   2   1   2   1   1   2   2   1   2   2   1   1   1   2   2   2   2   2   2   1   1   1   1   1   1   2   2   2   1   1   2   2   1   1   1   2   1   2   2   2   2   2   2   1   2   2   2   2   2   1   2   1   1   2   2   1   2   1   2   2   1   2   2   2   2   2   1   1   1   2   2   1   1   1   2   1   1   1   1   2   1   1   2   2   1   2   1   2   1   1   2   2   1   1   2   2   2   1   2   2   2   1   2   2   2   1   1   2   1   2   2   2   1   1   1   1   2   2   1   2   1   2   2   2   2
 MK-1-9                 1   2   2   1   1   2   2   1   2   2   1   2   1   1   1   2   2   1   1   2   1   1   2   2   1   2   2   2   1   2   1   1   2   1   2   1   2   1   1   2   2   1   1   2   1   1   2   1   1   1   1   1   2   2   1   2   2   1   2   1   2   2   1   2   2   2   2   1   2   2   2   2   2   2   1   2   1   2   1   1   2   2   1   2   2   1   1   1   2   2   2   2   2   2   1   1   1   1   1   1   2   1   2   1   2   2   1   1   1   1   2   1   1   2   2   2   2   1   1   2   2   2   2   2   2   2   1   1   2   2   1   1   2   2   2   1   2   2   2   2   2   1   1   1   1   1   1   1   1   2   1   1   1   1   2   1   1   2   2   1   2   1   2   1   1   2   2   1   1   1   2   2   1   2   2   1   1   2   2   2   1   1   2   1   2   2   2   1   1   2   1   2   1   1   2   1   2   2   2   2
 MK-1-10                1   2   2   1   1   2   2   1   2   2   1   2   1   1   1   2   2   2   2   2   1   1   2   2   1   2   2   2   1   1   1   1   2   1   2   1   2   1   1   2   2   2   1   2   1   1   2   1   1   2   1   1   2   2   1   2   2   1   2   1   2   2   1   2   2   2   2   1   2   2   1   1   2   2   1   2   1   2   2   1   2   2   1   2   2   1   1   1   2   2   2   2   2   2   1   2   1   1   1   1   2   1   2   2   2   2   1   1   1   1   2   1   1   1   2   2   2   1   1   2   2   2   2   2   2   2   1   1   2   2   1   1   2   2   2   1   2   2   2   2   2   1   1   1   1   1   1   1   1   2   1   2   2   2   2   1   1   2   2   1   2   1   2   1   1   2   2   2   1   1   2   2   1   2   2   1   2   2   2   1   1   2   2   1   2   1   2   2   1   2   1   2   1   1   2   1   2   2   1   2
 MK-1-11                1   2   2   1   1   2   2   2   2   2   1   2   1   1   1   2   2   2   2   1   1   2   2   2   1   2   2   2   1   1   1   1   2   1   2   1   2   1   1   2   2   2   1   2   1   1   2   1   1   2   2   1   2   2   1   2   2   2   2   1   2   2   1   2   2   2   2   1   2   2   1   1   2   2   1   2   1   2   2   2   2   2   1   2   2   1   1   1   2   2   2   2   2   2   1   2   1   1   2   1   2   1   2   2   2   2   1   2   1   1   1   1   1   1   2   2   2   1   1   2   2   2   2   2   2   2   1   1   2   2   1   1   2   2   2   1   2   1   2   1   2   1   1   1   1   1   1   1   1   2   2   2   2   2   1   2   1   2   2   1   2   1   2   1   1   2   1   2   1   1   2   2   1   2   2   1   2   2   1   1   1   2   2   1   2   1   2   2   1   2   1   2   1   1   1   1   2   2   2   2
 MK-1-12                1   1   2   1   1   2   2   2   2   2   1   2   1   1   1   2   2   2   2   1   1   2   2   2   1   2   2   2   1   1   2   1   2   1   2   1   2   1   1   2   2   2   1   2   1   1   2   1   1   2   2   1   2   2   1   2   2   2   2   1   2   2   1   2   2   1   2   1   2   1   1   1   2   2   1   2   1   2   2   2   2   2   1   2   2   1   2   1   2   2   2   2   2   2   1   2   1   1   2   1   2   1   2   2   2   2   1   2   1   1   1   1   1   1   2   2   2   1   1   2   2   2   2   2   2   2   2   1   2   2   1   1   2   2   2   1   2   1   2   1   2   1   1   1   1   1   1   1   1   1   2   1   2   2   2   2   1   2   2   1   2   1   2   1   1   2   1   2   1   1   2   2   2   2   2   1   2   2   1   2   1   2   2   1   2   2   2   2   1   2   1   2   1   1   1   1   1   2   2   2
 MK-1-13                1   1   1   2   1   1   2   2   2   2   1   2   1   1   1   2   2   2   2   1   1   2   2   1   1   2   2   2   1   1   2   2   2   1   2   1   2   2   1   2   2   2   1   2   1   1   2   1   1   2   2   1   2   1   1   2   2   2   1   1   2   2   1   2   2   1   2   1   2   1   1   1   2   2   2   1   1   2   2   2   2   2   1   2   1   1   2   1   2   2   2   2   2   2   1   2   1   1   2   1   2   1   2   2   2   2   1   2   1   1   1   1   1   1   2   2   2   1   1   2   2   1   2   2   2   2   2   1   2   2   1   2   2   2   2   1   2   1   2   1   1   1   1   1   1   1   1   1   1   1   2   1   2   2   2   2   1   2   2   1   2   1   2   1   1   2   1   2   1   1   2   2   2   2   1   1   2   2   1   2   1   2   2   1   2   2   2   2   1   2   1   2   1   1   1   1   1   2   2   2
 MK-1-14                2   1   2   2   1   1   2   2   2   2   1   2   1   1   1   2   2   2   2   1   1   2   2   1   1   2   1   2   1   1   2   2   1   1   2   1   2   2   1   2   2   2   1   2   1   1   2   1   1   1   2   1   1   1   1   2   2   2   1   1   2   1   1   2   2   1   2   1   2   1   1   1   2   2   2   2   1   2   2   2   2   2   1   2   1   1   2   1   2   2   2   2   1   2   1   2   1   1   1   1   1   1   2   2   2   2   1   2   1   1   2   1   1   1   2   2   2   1   1   2   2   1   2   2   2   2   2   1   2   2   1   2   2   2   2   1   2   1   2   1   1   1   1   1   1   1   1   1   1   1   2   2   2   2   2   2   1   2   1   1   2   1   2   1   1   2   1   2   1   1   2   2   2   2   1   1   2   2   1   2   1   2   2   1   2   2   2   2   1   2   1   2   1   1   1   1   1   2   2   2
 MK-1-15                2   1   2   1   1   1   2   2   2   2   1   2   1   1   1   2   2   2   2   1   1   2   2   1   1   2   1   1   1   1   2   2   1   1   2   2   2   2   1   2   1   2   1   2   1   1   2   1   1   2   2   1   1   1   1   2   2   2   1   1   2   1   1   2   2   1   1   1   2   1   1   1   2   2   2   2   1   2   2   2   2   2   1   2   2   1   2   1   2   2   2   2   1   2   1   2   1   1   2   1   2   1   2   2   2   2   1   2   1   2   2   1   1   1   2   2   2   1   1   2   2   1   2   2   2   2   2   1   2   2   1   2   2   2   2   1   2   1   2   1   1   1   1   1   1   2   1   1   2   1   2   2   2   2   2   1   1   2   2   1   2   1   2   1   1   2   1   1   1   1   2   2   2   2   1   1   2   2   1   2   1   2   1   1   2   2   2   2   1   2   1   2   2   1   1   1   1   2   1   2
 MK-1-16                2   1   2   2   1   1   2   2   2   2   1   2   1   1   1   2   2   2   2   1   1   2   2   2   1   2   1   1   2   1   2   2   1   1   2   2   2   2   2   2   1   2   1   2   1   1   2   1   1   2   2   1   1   1   1   2   2   2   1   1   2   1   1   2   2   1   1   1   2   2   1   1   2   2   2   2   1   2   2   2   2   2   1   2   2   1   2   1   2   2   2   2   1   2   1   2   1   1   2   1   2   1   2   2   2   2   1   2   2   2   2   1   1   1   2   2   2   1   1   2   2   1   2   2   1   2   2   1   2   2   1   2   2   1   2   1   2   1   2   1   1   1   1   1   1   2   1   1   2   1   2   2   1   2   2   1   1   2   2   1   2   1   2   1   1   2   1   1   1   1   2   2   2   2   1   1   2   2   1   2   1   2   1   1   2   2   2   2   1   2   2   2   2   1   1   1   2   2   1   2
 MK-2-1                 1   1   1   2   1   2   1   1   2   2   1   2   1   1   2   2   1   2   2   2   1   2   2   2   1   2   2   2   1   1   2   1   2   1   1   2   2   2   1   1   2   1   1   2   2   2   1   2   1   2   1   2   2   2   1   1   1   1   2   2   2   1   2   1   1   2   1   1   2   2   2   2   2   1   1   1   1   1   2   1   1   1   2   2   1   2   2   2   1   1   2   2   1   2   1   2   1   2   1   1   1   2   1   2   2   2   2   1   1   2   2   1   1   2   1   1   1   1   1   2   2   2   1   1   1   2   1   1   1   1   1   2   1   2   1   1   1   2   1   1   1   2   2   1   2   1   2   2   1   1   1   2   1   2   2   1   1   2   2   2   2   2   2   2   1   2   1   1   1   1   2   1   2   1   2   1   2   2   2   2   1   2   1   1   1   1   2   1   1   1   1   1   1   2   2   2   2   2   1   2
 MK-2-2                 1   1   1   2   1   2   1   1   2   1   1   2   1   1   2   2   1   2   2   2   1   2   2   2   2   2   2   2   1   2   2   1   2   1   1   2   2   2   1   1   2   1   1   2   2   2   2   2   1   1   1   2   2   1   1   2   1   1   2   2   2   1   2   1   1   2   1   1   2   1   2   2   2   1   1   1   1   1   2   1   1   1   2   2   1   2   2   2   1   1   1   2   1   2   1   2   1   2   1   1   1   1   1   2   2   2   2   1   1   1   2   1   1   2   1   1   1   1   1   2   2   2   1   1   2   2   1   1   1   1   2   2   2   2   1   2   1   2   1   1   2   2   2   1   2   1   2   2   1   1   1   2   1   2   2   1   1   2   2   2   2   1   2   2   1   2   1   1   1   2   2   1   1   1   2   1   2   2   2   2   1   2   1   1   1   1   2   1   1   1   1   2   2   2   2   2   2   1   2   2
 MK-2-3                 1   1   2   2   1   2   1   1   1   1   1   2   1   1   2   2   1   2   2   2   1   2   2   2   2   2   2   2   2   2   2   1   1   1   1   2   2   2   1   1   2   1   1   2   2   2   2   2   1   1   1   2   2   1   1   2   1   1   2   2   2   1   2   1   1   2   1   1   1   1   2   2   2   1   1   1   1   1   2   1   1   2   2   2   1   2   2   2   1   1   1   2   2   2   2   2   2   2   1   1   1   1   1   2   2   2   2   1   1   1   2   1   1   2   1   1   1   1   1   2   1   2   1   1   2   2   1   1   1   1   2   2   2   2   1   2   1   2   1   1   2   2   2   1   2   2   2   2   1   1   1   2   1   1   2   1   1   2   2   2   2   1   2   2   2   2   2   1   1   2   2   1   1   2   2   1   1   2   2   2   1   2   1   1   1   1   2   1   1   1   2   2   2   2   2   1   2   1   2   2
 MK-2-4                 1   1   2   2   1   2   1   1   1   1   1   2   1   1   2   2   1   2   2   2   1   1   2   2   2   2   2   2   2   2   2   1   1   1   1   2   2   2   1   1   2   1   1   2   2   2   2   2   1   1   1   2   2   1   1   2   1   2   2   2   2   1   2   1   1   2   1   1   1   1   2   2   2   1   1   1   1   1   2   1   1   2   2   2   1   2   2   2   2   1   1   2   2   2   2   2   2   2   1   1   1   1   1   2   2   2   2   1   1   1   2   1   1   2   1   1   1   1   2   2   1   2   1   1   1   2   2   1   1   1   1   2   2   1   1   2   1   2   1   1   2   2   2   1   2   2   2   2   1   1   1   2   1   1   2   1   1   2   2   2   2   1   1   2   2   2   2   1   1   1   2   2   1   2   2   1   1   2   2   2   1   2   1   1   1   1   2   1   1   1   2   2   2   2   2   1   2   1   2   2
 MK-2-5                 2   2   2   1   1   2   1   1   1   1   1   1   1   1   2   2   1   1   1   2   1   1   2   2   2   2   1   2   2   2   2   1   1   1   1   2   2   2   1   1   2   1   1   2   2   2   2   2   1   1   1   2   1   1   1   2   1   2   2   2   2   1   2   1   1   2   1   1   1   1   2   2   1   1   1   2   1   1   2   1   1   1   1   2   1   2   2   2   2   1   1   2   2   2   2   2   2   1   1   1   1   1   1   2   2   2   2   1   1   2   2   1   1   2   1   1   1   2   2   2   1   1   1   1   1   2   1   1   1   1   1   1   1   1   1   2   1   2   1   2   2   2   2   1   1   2   2   2   1   1   1   1   2   1   2   1   1   2   2   2   2   1   2   2   2   2   2   1   1   1   2   2   1   2   2   1   1   2   2   2   1   2   2   1   1   2   2   1   1   1   1   2   2   2   2   1   2   1   2   2
 MK-2-6                 1   2   2   1   1   2   1   1   2   1   1   1   1   2   2   2   1   2   1   2   1   1   2   2   2   2   1   1   2   2   2   1   1   1   1   2   2   1   1   1   2   2   2   2   2   2   2   2   1   1   1   2   1   1   2   2   1   2   2   2   2   1   2   1   1   2   1   2   1   1   1   2   1   1   1   2   2   1   2   1   1   2   1   2   2   2   1   2   2   1   1   2   2   1   1   1   2   1   1   1   1   1   1   2   2   2   2   1   1   2   2   1   1   2   1   1   1   2   1   2   1   1   1   1   1   2   1   1   1   1   1   1   2   1   1   2   1   2   1   1   2   2   2   1   1   2   2   2   1   2   1   1   2   1   2   1   1   2   2   2   2   1   2   2   2   2   2   1   1   1   2   2   1   2   2   1   1   2   2   2   1   2   2   1   1   2   2   1   2   1   1   2   2   2   2   1   2   2   2   2
 MK-2-7                 1   2   2   1   1   2   1   1   1   1   1   1   1   2   2   2   1   2   1   2   1   1   2   2   2   2   1   1   2   2   2   1   1   1   1   2   2   1   1   1   2   2   2   2   2   2   2   2   1   1   1   2   1   2   2   2   1   2   1   2   2   1   2   1   1   2   1   1   1   1   2   2   1   1   1   2   2   1   2   1   1   2   1   2   2   2   1   2   2   1   1   2   2   1   1   1   2   1   1   1   1   1   1   2   1   2   2   1   1   2   1   1   1   2   1   1   1   2   1   2   1   1   1   1   1   2   1   1   1   1   1   1   2   1   1   2   1   1   1   1   2   2   2   1   1   2   2   2   1   2   1   1   2   1   2   1   1   1   2   2   2   1   2   2   2   2   2   1   1   1   1   2   1   2   2   1   1   2   2   2   1   2   1   1   1   1   1   1   1   1   1   2   1   2   2   1   2   2   2   2
 MK-2-8                 1   2   2   1   1   1   1   2   1   1   1   1   1   2   2   2   2   1   1   2   1   1   2   1   2   2   1   1   2   2   2   1   1   1   1   2   2   1   1   2   2   2   2   1   1   2   2   2   2   1   1   2   1   2   2   2   1   2   1   2   1   1   2   1   1   2   1   2   1   1   2   1   1   1   1   2   2   1   2   1   1   2   1   2   2   2   1   2   2   1   1   2   1   1   1   1   2   1   1   1   1   1   1   2   1   2   2   1   1   2   1   1   1   2   1   2   1   2   1   2   1   1   1   1   1   2   1   2   1   1   2   1   2   1   1   2   1   2   1   1   2   2   2   1   1   2   2   2   1   2   1   1   2   2   2   1   1   1   2   2   2   1   2   2   2   2   1   1   1   1   1   2   1   2   2   1   2   1   2   2   1   2   1   1   1   1   1   1   1   1   1   1   1   2   2   1   2   2   1   2
 MK-2-9                 1   2   2   1   1   1   1   2   1   1   2   2   1   2   2   2   2   1   1   1   1   1   2   1   2   2   1   1   2   2   2   1   1   1   1   2   1   1   1   2   2   2   2   1   1   2   2   2   2   1   1   2   1   2   2   2   1   2   1   2   1   1   2   2   1   2   1   2   1   1   1   1   1   1   1   2   2   1   2   1   1   2   1   2   2   2   1   1   2   1   1   2   1   1   1   1   2   1   1   1   1   1   1   2   1   2   2   1   1   2   1   1   1   2   1   2   1   2   1   2   1   1   1   1   1   2   1   1   1   1   1   1   2   1   1   2   1   2   1   1   2   2   2   1   1   2   2   2   1   2   2   1   2   2   2   1   1   1   2   2   2   1   2   2   2   2   2   1   1   1   1   2   1   2   2   2   2   1   1   2   1   2   1   1   1   1   1   1   1   1   1   1   1   2   2   1   1   2   2   1
 MK-2-10                1   2   1   1   1   2   1   2   1   1   2   2   1   2   2   2   2   1   1   1   1   1   2   1   2   2   1   1   2   2   2   1   1   1   1   2   1   2   1   1   2   2   2   1   1   2   2   2   2   1   1   2   1   2   2   2   1   2   1   2   1   1   2   1   1   2   2   2   1   1   1   2   1   1   1   2   2   1   2   1   1   2   1   2   2   2   1   1   2   1   1   2   1   1   1   1   2   1   1   1   2   1   1   2   1   2   2   1   1   2   1   1   1   2   1   2   1   2   1   2   1   1   1   1   1   2   1   1   2   1   1   1   2   1   1   2   1   2   1   1   2   2   1   1   1   2   2   2   1   2   2   1   2   2   2   1   1   1   2   1   2   1   2   2   2   2   2   1   1   1   1   1   1   2   2   2   2   2   1   2   1   2   1   1   1   1   1   1   1   1   1   1   2   1   2   1   1   2   2   1
 MK-2-11                1   2   1   1   1   2   2   2   1   1   1   2   1   2   2   1   2   1   1   1   1   1   2   1   2   2   1   1   2   2   1   1   1   1   1   2   2   2   1   1   2   2   2   1   2   2   2   2   2   2   1   2   1   2   2   2   2   2   1   2   1   1   2   1   1   2   2   2   1   1   1   2   1   1   1   2   2   1   2   1   1   2   1   2   2   2   1   1   1   1   1   2   1   1   1   1   2   1   1   1   2   1   1   2   1   1   2   1   1   2   1   1   1   2   2   2   2   1   1   2   1   1   1   1   1   2   1   1   2   1   1   1   2   1   1   2   1   2   1   1   2   2   1   1   1   2   2   2   1   2   2   1   2   2   2   1   1   1   2   2   2   1   2   2   2   2   2   1   1   1   1   1   1   2   2   2   2   2   1   2   1   2   1   1   1   1   1   1   1   1   2   1   1   1   2   1   1   1   2   1
 MK-2-12                1   2   1   1   1   2   2   2   1   1   1   2   1   1   2   1   2   1   1   1   1   1   2   1   1   1   1   1   2   2   1   1   1   1   1   2   2   2   1   1   2   2   2   1   2   2   2   2   2   2   1   2   1   2   2   2   2   2   1   2   1   1   2   1   1   2   2   2   1   1   1   2   1   1   1   2   1   2   2   1   1   2   1   2   1   2   1   1   1   1   1   2   1   1   2   1   2   1   1   1   2   1   1   2   1   1   2   1   1   2   2   1   1   2   2   2   2   1   2   2   1   1   1   1   1   2   1   1   2   1   1   1   2   1   1   2   1   2   1   1   2   2   1   1   1   2   2   2   1   2   1   1   2   2   2   1   1   1   2   2   2   1   2   2   2   2   2   2   1   1   1   1   2   2   2   2   2   1   1   2   1   2   1   1   1   1   1   2   1   1   2   2   1   1   2   1   1   1   2   1
 MK-2-13                1   2   1   1   1   2   2   2   1   1   1   2   1   1   2   1   2   2   1   1   1   1   2   1   1   1   2   1   2   2   1   1   1   1   1   2   2   2   2   1   2   2   1   1   2   2   2   2   2   2   1   2   1   1   2   1   2   2   1   1   1   1   2   1   1   2   1   2   1   1   1   2   1   1   2   2   1   2   2   1   1   1   1   2   1   2   2   1   1   2   1   2   1   1   2   1   1   1   1   1   2   1   2   2   1   1   2   1   1   1   2   1   1   2   2   2   2   1   2   2   1   1   1   1   1   2   1   1   2   2   1   1   2   1   1   2   1   2   1   1   2   2   1   1   1   2   1   2   1   2   1   1   2   2   2   1   1   1   2   2   2   1   2   2   2   2   2   2   1   1   1   1   2   2   2   1   2   1   1   2   1   2   1   1   1   1   2   2   1   1   2   2   1   1   1   1   1   2   2   1
 MK-2-14                1   2   1   1   1   2   2   2   1   1   1   2   1   1   2   1   2   2   1   1   1   1   2   1   1   1   2   1   2   1   1   2   1   1   1   2   2   2   2   1   2   2   1   1   2   2   2   2   2   2   1   2   1   1   1   2   2   2   1   1   1   1   2   1   1   2   2   2   1   1   1   2   1   2   2   2   1   2   2   1   2   1   1   1   1   2   2   1   1   2   1   2   1   1   2   1   1   2   1   1   2   2   2   2   1   1   2   1   1   1   2   1   1   2   2   2   2   1   2   2   1   1   1   1   2   2   1   1   1   2   1   1   2   1   1   2   1   2   1   1   2   2   1   1   1   2   1   2   2   2   1   1   2   2   2   2   1   1   2   2   2   1   2   2   1   2   2   2   1   1   1   1   2   2   2   1   2   1   1   2   1   2   1   1   1   1   2   1   2   1   2   2   1   1   1   1   1   2   2   1
 MK-2-15                1   2   1   2   1   2   2   1   1   1   1   2   1   1   2   1   2   2   2   1   1   2   2   1   1   1   2   1   2   1   1   2   1   1   1   2   2   2   2   1   2   2   1   1   2   2   2   2   2   2   2   1   1   2   1   2   2   2   1   1   1   1   2   2   1   2   2   2   1   1   1   2   1   2   2   2   1   2   2   1   2   1   2   1   1   2   2   1   1   1   1   2   1   1   2   1   1   2   1   1   2   2   2   2   1   1   1   1   1   1   2   1   1   1   2   2   2   1   2   2   1   1   2   1   2   2   2   1   1   2   1   1   2   1   1   2   1   2   1   1   2   2   1   1   1   2   1   2   2   2   1   2   2   2   2   2   2   1   2   2   2   1   2   2   1   2   2   2   1   1   1   2   1   2   2   1   2   1   1   2   1   2   1   1   1   1   2   1   2   1   2   2   1   1   1   1   1   2   2   2
 MK-2-16                1   2   1   2   2   2   2   1   1   1   1   2   1   1   2   1   2   2   2   1   1   2   2   1   1   1   1   2   2   1   1   2   1   1   1   2   2   2   2   1   2   2   1   1   1   2   2   2   2   2   2   1   1   2   1   1   2   1   2   1   1   1   1   2   1   2   2   1   1   1   1   2   1   2   2   2   1   2   2   1   2   1   2   1   1   2   2   1   1   1   1   2   1   1   2   1   1   2   1   1   2   2   2   2   1   1   1   1   2   1   2   1   1   1   2   2   2   1   2   2   1   1   2   1   2   2   2   1   1   2   1   1   2   2   1   2   1   2   1   1   2   2   1   1   2   2   2   2   2   2   1   2   2   2   1   2   2   1   2   2   2   1   2   1   1   2   2   2   1   1   1   2   1   2   2   1   2   1   1   2   1   2   1   1   1   1   2   1   2   1   2   2   1   1   1   1   1   2   2   2
 MK-3-1                 1   2   2   2   1   1   1   1   2   1   2   1   2   2   1   1   2   1   1   1   1   1   1   2   1   2   2   1   2   2   1   2   2   1   2   2   2   2   1   2   1   2   1   2   2   2   2   1   2   2   1   1   1   1   1   1   1   1   2   1   1   1   1   2   1   2   2   1   1   2   2   1   1   2   2   1   1   1   2   1   1   2   2   1   2   2   1   2   1   2   1   2   2   1   1   2   1   2   1   1   1   2   1   2   2   2   1   1   2   2   2   1   2   2   2   1   2   2   1   2   2   1   2   2   2   1   1   1   2   1   2   2   2   2   2   1   1   1   1   2   2   2   1   1   2   2   2   1   1   1   1   1   2   1   2   2   2   1   2   1   1   1   2   2   1   2   2   2   1   2   2   1   2   2   2   2   2   1   1   2   1   2   2   2   2   1   2   2   2   2   1   2   1   1   1   1   1   2   2   1
 MK-3-2                 1   2   2   2   1   2   1   1   2   1   2   1   2   2   1   1   2   2   1   1   1   1   1   2   1   2   2   1   2   2   1   2   2   1   2   2   2   2   1   2   1   2   1   2   2   1   2   1   2   2   1   1   1   1   1   1   1   2   2   2   1   1   1   2   1   2   2   1   1   2   2   1   2   2   2   1   1   1   2   1   2   1   2   1   2   2   1   2   1   2   1   2   2   1   1   2   2   2   1   1   1   2   1   2   2   2   2   2   2   2   2   2   2   2   2   1   2   2   2   2   2   1   2   2   2   1   1   1   2   1   2   2   2   2   2   1   1   1   1   2   2   2   1   1   2   2   2   2   2   1   1   1   2   1   1   2   2   2   2   1   1   1   2   2   2   2   2   2   1   2   2   1   2   2   2   2   2   1   1   2   1   2   2   2   2   1   2   2   2   2   1   1   1   1   1   1   1   2   2   1
 MK-3-3                 1   2   2   2   1   2   1   1   2   1   2   1   2   2   1   1   2   2   1   1   1   1   1   2   1   2   2   1   2   2   1   2   2   1   2   2   2   2   1   2   1   2   1   2   2   1   2   1   2   2   1   1   1   1   1   2   1   2   1   2   1   1   1   2   1   1   2   1   1   2   2   1   2   1   2   1   1   1   2   1   2   2   2   1   2   2   1   2   1   2   1   2   2   1   1   2   2   2   2   1   1   2   1   2   2   2   2   1   1   2   2   2   2   2   2   1   2   2   2   2   2   1   2   2   2   1   2   1   2   1   2   2   2   2   2   1   1   1   1   2   1   2   1   1   2   2   2   2   2   1   1   1   2   1   1   2   2   2   2   1   2   1   2   2   2   1   2   2   1   2   2   1   2   2   2   1   2   1   1   2   1   2   2   2   2   1   2   2   2   2   1   1   1   1   1   1   1   2   2   1
 MK-3-4                 1   2   2   2   1   2   1   1   2   1   2   1   2   2   1   1   2   1   1   1   1   1   1   1   2   2   2   1   2   2   1   2   2   1   2   2   2   2   1   2   1   2   1   2   2   1   2   1   2   2   1   1   2   1   2   2   1   2   1   2   1   1   1   2   1   1   2   1   1   2   2   1   2   1   2   1   1   1   2   1   2   2   1   1   2   2   1   2   1   2   1   2   2   1   1   2   2   2   2   1   1   2   1   1   1   2   2   1   1   2   2   2   2   2   2   1   2   2   2   2   2   1   2   2   2   1   2   1   2   1   2   2   2   2   2   2   1   1   1   2   1   2   1   1   2   2   2   2   1   1   1   1   2   1   2   2   2   2   1   1   2   1   2   2   2   1   2   2   1   2   2   1   2   2   2   2   2   1   1   2   1   2   2   2   2   1   2   2   2   2   1   1   1   1   1   1   1   2   2   1
 MK-3-5                 1   2   2   2   1   2   1   1   2   2   2   1   2   2   1   1   2   1   1   1   1   1   1   1   1   2   2   1   1   2   1   2   2   1   2   2   2   2   1   1   1   2   1   2   2   1   2   1   2   2   1   1   2   1   2   2   1   2   1   2   1   1   1   2   2   1   2   1   1   2   2   1   2   1   2   1   1   1   2   1   2   2   1   1   2   2   1   2   1   2   1   1   1   1   1   2   2   1   2   1   1   2   1   1   1   2   2   1   2   2   2   2   2   2   2   1   2   2   2   2   2   1   1   2   2   2   2   1   2   1   2   2   2   2   2   2   1   1   1   2   1   2   1   1   2   2   2   2   1   1   2   2   2   1   2   2   2   2   1   1   2   1   2   2   2   1   2   2   2   2   2   1   2   2   2   2   2   1   1   2   1   2   2   2   2   1   2   2   2   2   1   2   1   1   1   1   1   2   2   1
 MK-3-6                 1   2   1   2   1   2   2   1   2   2   2   1   2   2   1   1   2   1   1   2   1   1   1   1   1   2   2   1   1   2   1   2   2   2   2   2   2   2   1   1   1   2   1   2   2   1   1   1   2   2   1   1   2   1   2   2   1   2   1   2   1   1   1   2   2   1   2   1   1   2   2   1   2   1   2   1   1   1   1   2   2   2   1   1   2   2   1   2   2   2   1   1   1   1   1   2   2   1   2   1   1   2   2   1   1   1   2   1   2   2   2   2   2   2   2   1   2   2   2   1   2   1   1   2   2   1   2   1   2   1   2   2   2   2   2   2   1   1   1   2   1   2   1   1   2   2   2   2   2   1   2   2   2   1   2   2   2   2   1   1   2   1   2   2   2   1   2   2   2   2   2   1   2   2   2   2   2   1   1   2   1   2   2   2   2   1   2   2   2   2   2   2   1   2   1   1   1   2   2   1
 MK-3-7                 1   1   1   2   1   2   2   1   2   2   2   1   2   2   1   1   2   1   1   2   1   1   1   1   1   2   2   1   2   2   1   2   2   2   2   2   2   2   2   1   1   2   1   2   2   2   1   1   2   1   1   1   2   1   2   1   1   2   1   2   1   1   1   2   2   2   1   1   1   2   2   1   2   1   2   2   1   1   1   2   2   2   1   1   2   2   1   2   2   2   1   1   1   1   1   2   2   1   2   1   1   2   2   1   1   2   2   1   2   2   2   2   2   2   2   1   2   2   2   1   2   1   1   2   2   2   2   1   2   2   2   2   2   2   2   2   1   1   1   2   1   2   1   1   2   2   1   2   2   1   2   2   2   2   2   2   2   2   1   1   2   1   2   2   2   1   2   2   1   2   2   1   2   2   2   2   2   1   1   2   1   2   2   2   2   1   2   2   2   2   2   2   1   2   1   1   1   2   1   1
 MK-3-8                 1   1   1   2   2   1   2   1   2   2   2   1   2   2   1   1   1   1   1   2   1   2   1   1   1   2   2   1   2   2   1   2   2   2   2   2   2   2   2   1   1   2   1   2   2   2   1   1   2   1   1   1   2   1   2   1   1   2   2   2   2   1   1   2   2   2   1   1   1   1   2   1   2   1   1   2   1   1   1   1   2   2   1   1   2   2   1   2   2   2   2   1   1   1   1   2   2   1   2   1   1   2   2   1   1   2   2   1   2   2   2   2   2   1   2   1   2   2   2   1   2   1   1   2   2   2   2   1   2   2   2   2   2   2   2   2   1   1   1   2   1   2   1   1   2   2   1   2   2   1   2   2   2   2   2   2   2   1   1   1   2   1   2   2   2   1   1   2   1   2   2   1   1   2   2   2   2   1   1   2   1   2   1   2   2   1   1   2   2   2   2   2   1   2   1   1   2   2   1   1
 MK-3-9                 1   1   2   2   2   2   2   1   2   2   2   1   2   2   1   1   1   1   1   2   1   2   1   1   1   2   2   1   2   1   1   2   2   2   2   2   2   2   2   1   1   2   1   2   2   1   1   1   1   1   1   1   2   1   2   2   1   2   2   2   2   1   1   2   2   2   1   1   1   1   2   1   2   1   1   2   2   1   1   1   2   2   1   1   2   2   1   2   2   2   2   1   1   1   1   2   2   1   2   1   1   2   2   1   1   2   2   1   2   2   2   1   2   2   2   1   2   2   2   1   2   1   1   2   2   1   2   1   2   2   2   2   1   2   2   2   1   1   1   2   1   2   1   1   2   2   1   2   2   1   2   1   2   2   1   2   2   1   1   1   2   1   2   2   2   1   1   2   2   2   2   1   1   2   2   2   2   1   1   2   1   2   1   2   2   1   1   2   2   2   2   2   1   2   2   1   2   2   1   1
 MK-3-10                1   1   2   2   1   2   2   1   2   2   2   1   2   2   1   1   1   1   2   2   1   2   1   1   1   2   2   1   2   1   1   2   2   2   2   2   2   2   2   1   1   2   1   2   2   1   1   1   1   1   1   1   2   1   2   2   2   2   2   1   1   1   1   2   2   2   1   1   1   1   2   1   2   1   1   2   1   1   1   1   2   1   1   1   2   1   1   2   2   1   2   1   1   1   1   2   2   1   2   1   1   2   2   1   1   2   2   2   2   2   2   1   2   2   2   1   1   2   2   1   2   1   1   2   2   1   2   1   2   2   2   2   1   2   2   2   1   1   1   2   1   1   1   2   2   2   2   1   2   1   2   1   2   2   1   2   2   1   1   1   2   1   2   2   2   2   1   2   2   2   2   1   1   2   2   1   2   1   1   2   1   2   2   2   2   1   2   2   1   2   2   2   1   2   2   1   2   2   1   1
 MK-3-11                1   1   2   2   1   1   2   1   2   1   2   1   2   2   1   1   1   1   2   2   1   2   1   1   1   2   2   1   2   2   1   2   2   2   2   2   2   2   2   1   1   1   1   2   2   1   1   1   1   1   1   1   2   1   2   2   2   2   2   1   1   1   1   2   2   2   1   1   1   1   2   1   2   2   1   2   1   1   1   1   2   1   1   1   2   1   1   2   2   1   2   1   2   1   1   2   2   1   2   1   1   2   2   2   1   1   2   1   2   2   2   1   2   2   2   1   1   1   2   1   2   2   1   2   2   1   1   1   2   2   2   2   1   2   2   2   1   1   1   2   1   1   1   2   2   2   2   1   2   1   2   1   2   2   1   2   1   1   1   1   2   1   2   2   2   2   1   2   2   2   2   1   1   1   2   2   2   1   1   2   2   2   2   2   1   1   2   1   1   2   2   2   1   2   1   1   2   2   2   1
 MK-3-12                1   1   2   2   1   1   2   1   2   1   2   1   2   2   1   1   1   1   2   2   1   2   1   1   2   2   1   1   2   2   1   2   2   2   2   2   2   2   2   1   1   1   1   1   2   1   1   1   1   2   1   1   2   2   2   2   1   2   2   1   2   1   1   2   2   2   1   1   1   1   2   1   2   2   1   2   1   1   1   1   2   1   1   1   2   1   1   1   2   2   2   1   2   1   1   2   2   1   2   2   1   2   2   1   1   1   2   1   2   2   2   1   1   2   2   2   1   1   2   1   1   2   1   2   2   1   1   1   2   2   2   1   1   2   2   2   1   1   1   2   1   2   1   2   1   2   2   1   2   1   2   1   1   2   1   1   1   1   1   1   2   1   2   2   2   2   1   2   2   1   2   2   1   1   2   2   1   1   1   2   2   2   2   2   1   1   2   2   1   1   2   2   2   2   1   1   2   2   2   1
 MK-3-13                1   1   2   2   1   1   2   1   2   1   2   1   2   2   2   1   1   1   2   2   2   2   1   1   2   2   1   1   2   2   1   2   2   1   2   2   2   2   2   1   1   1   1   1   2   1   1   1   1   2   1   1   1   2   2   2   1   2   2   1   2   1   1   2   2   2   1   1   1   1   2   1   2   2   1   2   1   1   1   1   2   1   1   1   2   1   1   1   2   2   1   1   2   1   1   2   1   1   2   2   1   2   2   1   1   1   2   1   2   2   2   1   1   1   2   2   1   1   2   1   1   2   2   2   2   1   1   2   2   1   2   1   1   2   2   2   1   1   1   2   1   2   1   2   1   2   2   1   1   1   2   1   1   2   1   1   1   1   1   1   2   1   2   2   2   2   1   2   2   1   2   2   1   1   2   2   1   1   2   2   2   2   2   1   1   1   2   2   1   1   2   2   2   2   1   1   2   2   2   1
 MK-3-14                1   1   2   2   2   1   2   1   1   1   1   1   2   2   2   1   1   1   2   2   2   2   1   1   2   2   1   1   2   2   1   1   2   1   2   2   2   2   2   1   1   1   1   1   2   1   1   1   1   2   1   1   1   1   2   2   1   2   2   1   2   1   1   2   1   2   1   1   1   1   2   1   2   2   1   1   1   1   1   1   2   1   1   1   2   1   1   1   2   2   1   1   2   1   1   2   2   1   2   2   1   2   2   1   1   1   2   1   2   2   2   1   1   1   2   2   1   1   2   1   1   2   2   2   2   2   1   2   2   1   2   2   1   2   2   2   1   1   1   2   1   2   2   2   1   2   2   1   1   1   2   1   1   1   1   1   1   2   1   1   1   1   2   2   2   2   1   2   2   1   2   2   1   1   2   2   2   1   2   2   2   2   1   1   2   1   2   2   1   1   2   1   2   2   1   1   2   2   2   1
 MK-3-15                1   1   2   2   2   1   1   1   1   1   1   1   2   2   2   1   1   1   2   2   2   2   1   1   2   2   1   1   2   2   1   1   2   1   2   1   2   2   2   1   1   1   1   1   2   1   2   1   1   2   1   2   1   2   2   2   1   2   2   1   2   1   1   1   1   2   2   1   1   1   2   1   2   2   1   1   1   1   1   1   2   1   1   2   2   1   1   1   2   2   1   1   2   1   1   2   2   1   2   2   1   2   2   1   1   1   2   1   2   2   2   1   1   1   2   2   1   1   2   1   1   2   2   2   2   2   2   2   2   1   1   2   1   2   2   2   2   1   1   1   1   2   2   1   1   2   2   1   1   1   2   1   1   1   1   1   1   2   1   1   1   1   2   2   1   1   1   2   2   1   2   2   2   1   2   2   2   1   2   2   2   2   1   1   2   1   2   2   1   1   2   1   2   2   1   1   2   2   2   1
 MK-3-16                1   1   2   2   2   1   2   1   1   1   1   1   2   1   2   1   1   2   2   2   2   2   1   2   1   2   1   1   2   2   1   1   2   1   2   1   2   2   2   2   1   1   1   1   2   2   2   1   1   2   1   1   1   2   2   2   2   2   2   1   2   1   1   1   1   2   2   1   1   1   2   1   2   2   1   1   1   1   1   1   2   1   1   2   2   1   2   1   2   2   1   1   2   1   1   2   2   1   2   2   1   2   2   1   1   1   2   1   2   2   2   1   1   1   2   2   1   2   2   2   1   2   2   2   2   2   2   2   2   1   1   2   1   2   2   2   2   1   1   1   2   1   2   1   1   2   2   1   1   1   2   1   1   1   2   1   1   2   1   1   1   1   2   1   1   1   1   2   2   1   2   2   2   1   2   2   2   1   2   2   2   2   2   1   2   1   2   2   1   2   2   1   2   2   1   1   2   2   1   1
 MK-4-1                 1   2   2   2   1   1   1   1   2   1   1   2   2   1   2   1   1   2   1   2   1   2   1   1   2   1   2   1   2   1   2   2   2   1   1   2   2   1   1   1   2   2   1   1   2   1   2   1   1   2   1   1   1   1   2   2   2   1   1   2   1   1   1   2   2   2   1   1   2   2   2   2   1   2   2   1   1   1   1   1   2   2   2   2   2   1   2   2   1   2   2   2   2   1   1   2   1   2   2   1   1   2   1   2   1   1   2   2   2   2   1   2   1   1   1   2   2   2   2   2   2   2   1   2   1   2   1   1   1   1   2   2   1   2   1   2   2   2   1   1   1   1   1   2   2   2   1   1   1   2   1   2   1   2   1   1   2   2   1   1   2   2   1   2   2   2   1   2   1   2   2   2   2   2   1   1   2   2   2   2   1   2   1   2   1   1   1   1   2   2   2   1   1   2   2   1   1   2   2   1
 MK-4-2                 1   2   2   2   1   1   1   1   2   1   1   2   2   1   2   1   1   1   1   2   1   2   1   1   2   1   2   1   2   1   2   2   1   1   2   1   2   2   2   1   2   2   1   1   2   1   2   1   1   2   1   1   1   1   2   2   2   2   1   2   1   1   1   2   2   2   1   1   2   2   2   2   1   1   2   1   1   1   1   1   2   2   2   2   2   2   2   1   1   2   2   2   2   1   1   2   1   2   2   1   1   2   1   1   1   1   2   2   2   2   1   2   1   1   1   2   2   1   2   2   2   2   1   2   1   2   2   1   1   1   2   1   1   1   1   2   2   2   2   1   1   1   1   2   2   2   1   1   1   2   1   2   1   2   1   1   2   2   1   1   1   1   1   1   2   2   1   2   1   2   2   2   2   1   1   2   2   2   2   2   1   2   1   2   1   1   1   1   2   1   2   1   1   2   1   1   1   2   2   1
 MK-4-3                 2   2   2   2   1   1   1   1   2   1   1   2   2   1   2   1   1   1   1   1   1   1   1   1   2   1   2   1   2   1   2   1   1   1   2   1   2   2   2   1   2   2   1   2   2   1   2   1   1   2   1   1   1   1   2   2   2   2   1   2   1   1   1   2   1   2   1   1   2   2   2   2   1   1   2   1   1   1   1   1   2   2   2   1   1   2   2   1   1   2   2   1   2   2   1   2   1   2   2   1   1   2   1   2   1   1   2   2   2   2   2   2   1   1   1   1   2   1   2   2   2   2   2   2   1   2   2   1   1   1   2   1   1   2   1   2   2   2   2   1   1   1   1   2   2   2   1   1   1   2   1   2   1   2   1   1   2   2   1   1   1   1   1   1   2   2   1   2   1   2   2   2   2   1   1   2   2   2   2   2   1   2   1   2   1   1   1   2   2   1   2   2   1   2   1   1   1   2   2   1
 MK-4-4                 1   2   2   1   2   1   1   1   2   1   1   2   2   1   2   1   1   1   1   1   1   1   1   1   2   1   2   1   2   1   2   1   1   1   2   1   2   2   2   1   2   2   1   2   1   1   2   1   1   2   1   1   1   1   2   2   2   2   1   2   1   1   2   2   1   2   1   1   2   2   2   2   1   1   2   1   1   1   2   2   2   2   2   1   1   2   2   1   1   2   2   1   2   2   1   2   1   2   2   1   1   1   1   2   1   1   2   2   2   2   2   1   1   1   1   1   2   1   1   2   2   2   2   1   1   2   2   1   1   1   1   2   1   2   1   2   2   2   1   1   1   1   2   2   2   2   1   1   1   2   1   1   1   2   1   1   2   2   1   1   1   1   1   1   2   2   1   2   1   2   2   2   2   1   1   2   2   2   2   1   1   2   1   2   1   1   1   2   2   1   2   2   1   2   1   1   1   2   2   1
 MK-4-5                 1   2   1   1   2   1   1   1   2   1   2   2   2   1   2   1   1   1   1   1   1   1   1   1   2   1   2   2   2   1   1   1   1   1   2   1   2   2   2   1   2   2   1   2   1   1   1   2   1   2   1   1   1   1   2   2   1   2   1   1   1   2   2   2   1   2   1   1   2   2   2   2   1   1   2   1   1   1   2   2   2   2   2   1   1   2   2   1   1   2   2   1   2   2   1   2   1   2   2   1   1   1   1   2   1   2   2   2   2   2   2   2   1   1   1   1   2   1   1   2   2   2   2   1   1   2   2   1   1   1   1   2   1   2   1   2   2   2   1   1   1   1   2   2   2   2   1   1   2   2   2   1   1   2   1   1   2   2   1   1   1   1   1   1   1   2   1   2   1   1   2   2   2   1   1   2   2   2   2   1   1   2   1   2   1   1   1   2   2   2   2   2   1   2   1   2   1   2   2   1
 MK-4-6                 1   2   2   1   2   2   1   1   1   1   2   2   2   1   2   2   1   1   1   1   1   1   1   1   2   1   2   1   2   1   1   1   1   1   2   1   2   2   2   1   2   2   1   2   1   1   1   2   1   2   1   1   1   1   2   2   1   2   1   1   1   2   2   2   1   2   2   1   2   2   1   2   1   1   2   1   1   1   2   2   2   2   2   1   2   2   2   1   1   2   2   2   2   2   1   2   1   2   2   1   1   1   1   1   1   2   2   2   2   2   2   2   1   1   1   2   2   1   1   2   2   2   2   1   1   2   2   1   1   1   1   2   1   2   1   2   2   1   1   1   1   1   2   2   2   2   1   1   2   2   2   1   1   2   1   1   2   2   1   1   1   1   1   1   1   2   1   2   2   1   2   2   2   1   1   2   2   2   2   1   1   2   1   2   1   1   1   2   2   2   2   2   1   2   1   2   1   2   2   1
 MK-4-7                 1   2   2   1   2   2   2   1   1   1   2   2   2   1   2   2   1   2   2   1   1   1   1   2   2   1   1   1   2   1   2   1   2   1   2   1   1   2   2   1   2   2   1   2   1   1   1   2   2   2   1   1   1   1   2   2   1   2   1   1   1   2   2   2   2   2   2   2   2   2   2   2   1   1   2   1   1   2   2   2   2   2   2   1   2   2   2   1   1   2   2   2   1   2   1   2   1   2   2   1   1   1   2   1   1   2   2   2   2   2   1   2   1   1   1   2   2   1   1   1   2   2   2   1   1   1   2   1   1   1   2   2   1   1   1   2   2   1   1   1   1   1   2   2   2   2   1   1   2   1   2   1   1   2   1   1   2   2   1   1   1   1   2   1   1   2   1   2   2   1   2   2   2   1   1   1   2   1   2   1   1   2   1   2   1   1   1   2   2   2   2   2   1   2   1   2   1   2   2   1
 MK-4-8                 2   2   2   1   1   2   2   1   1   1   1   2   2   1   2   2   1   2   2   1   1   1   1   2   2   1   1   1   2   1   2   1   2   1   2   1   1   2   2   1   2   2   1   2   1   1   1   2   2   1   1   1   1   1   2   2   1   2   1   1   2   2   2   2   2   2   2   2   2   2   2   1   1   1   1   1   1   2   2   2   2   2   2   1   2   2   2   1   1   2   1   2   1   2   1   2   1   2   2   1   1   1   2   1   1   2   2   2   2   2   1   2   1   1   1   2   2   1   1   1   2   1   2   1   1   1   2   1   2   1   2   2   1   1   1   2   2   1   1   1   1   1   2   1   2   2   1   1   2   1   2   1   1   1   1   2   2   1   1   1   1   1   2   1   1   1   1   2   2   1   2   2   1   1   1   1   2   1   2   1   1   2   1   1   1   1   1   1   2   1   2   2   1   1   2   2   1   2   1   1
 MK-4-9                 2   2   2   1   1   2   1   1   1   2   1   2   2   1   2   1   1   2   2   1   1   1   1   2   2   1   1   1   2   1   2   1   2   1   2   1   1   2   2   1   2   2   1   2   1   1   1   2   2   2   1   1   2   1   2   2   1   2   1   1   2   2   2   2   2   2   2   2   2   2   2   1   1   1   1   1   1   2   2   2   2   2   2   1   1   2   2   1   1   2   1   2   1   2   1   2   1   2   2   1   1   1   2   1   2   2   2   1   2   2   1   1   1   1   1   2   2   1   1   1   2   1   2   1   1   1   1   1   2   1   2   1   1   1   1   2   2   1   1   1   1   1   2   1   2   2   1   1   2   1   1   1   1   1   1   2   1   1   1   2   1   1   2   1   1   1   1   2   2   1   2   2   1   1   1   1   2   1   2   1   1   2   1   1   1   1   1   1   2   1   2   2   1   1   2   2   1   2   1   1
 MK-4-10                2   2   2   1   1   2   1   1   1   2   1   2   2   1   2   1   1   1   2   1   1   1   1   2   2   1   1   1   2   1   2   1   2   1   2   1   1   2   1   1   2   2   1   2   1   1   1   2   2   2   1   1   2   1   2   1   1   2   1   1   2   2   2   2   2   2   2   2   2   2   2   1   1   1   1   1   2   2   2   2   2   2   2   1   1   2   1   1   1   2   1   2   1   1   1   2   1   2   2   1   1   1   2   1   2   1   2   1   2   2   1   1   1   1   1   2   2   2   1   1   2   1   2   1   1   2   1   1   2   2   2   1   1   1   1   2   2   1   1   1   1   2   2   1   2   2   1   1   2   1   2   1   1   1   1   1   1   1   1   2   1   1   2   1   1   2   1   2   2   1   2   2   1   1   1   1   2   2   2   1   1   2   2   1   1   1   2   2   2   1   1   2   1   1   2   2   1   2   1   1
 MK-4-11                2   2   2   1   1   2   1   1   1   1   1   2   2   2   2   1   1   1   2   1   1   1   1   2   2   1   1   1   2   1   2   1   2   1   2   1   1   2   1   1   2   1   2   2   1   1   1   2   2   2   1   1   2   1   2   1   1   2   1   1   2   2   2   1   2   2   2   2   2   2   2   1   1   1   1   1   2   2   2   2   2   2   2   2   1   2   1   1   1   1   1   2   1   1   1   2   1   2   2   1   1   2   2   1   2   1   2   1   2   2   1   1   1   1   1   2   2   1   1   1   2   1   1   1   1   2   1   1   2   2   2   2   1   1   1   2   2   1   1   2   1   2   1   1   2   2   1   1   2   1   2   1   1   2   1   1   1   1   1   2   1   1   2   1   1   2   1   2   2   1   2   2   1   2   1   2   2   2   2   1   1   2   2   1   1   1   2   2   1   1   1   2   1   1   2   2   1   2   1   1
 MK-4-12                2   2   2   1   1   2   2   1   1   1   1   2   2   1   2   1   1   1   2   1   1   1   1   2   2   1   1   1   2   1   2   1   2   1   1   1   1   2   1   1   2   1   2   2   1   1   1   2   2   2   1   1   2   1   2   1   1   2   1   1   2   2   2   1   2   2   2   2   2   2   1   1   1   1   1   2   2   2   1   2   2   2   2   2   1   2   1   1   1   1   1   2   1   1   1   2   1   2   2   1   1   2   2   2   2   1   2   1   2   2   1   1   1   1   1   2   2   1   1   1   2   1   1   2   1   2   1   1   2   2   2   2   1   1   1   2   2   1   1   2   1   2   1   1   2   2   1   1   2   1   1   1   1   2   1   1   1   1   1   2   1   1   1   1   1   2   1   2   2   1   2   2   1   2   1   2   2   2   2   1   1   2   2   2   1   2   2   2   1   1   1   2   1   1   1   2   1   2   1   1
 MK-4-13                2   2   1   1   1   2   2   1   1   1   1   2   2   1   2   1   1   1   1   1   1   1   1   2   1   2   1   1   2   1   2   1   2   1   1   1   1   2   1   1   1   1   2   2   1   1   1   2   2   2   1   1   2   1   2   1   1   1   1   1   2   2   2   1   2   2   2   1   2   2   1   1   1   1   1   1   2   2   1   2   2   1   1   2   1   2   1   1   1   1   1   2   1   1   1   2   1   2   2   1   1   2   2   2   2   1   2   1   1   2   1   1   1   1   1   2   2   1   1   1   2   1   1   1   1   2   1   1   2   2   2   2   1   1   1   2   2   1   1   2   1   2   1   1   2   2   1   1   2   1   1   1   1   2   1   1   1   1   2   2   1   1   1   1   1   2   2   2   1   1   2   2   1   2   2   2   2   1   2   1   1   2   2   2   1   2   2   2   1   1   1   2   1   2   2   2   1   1   1   1
 MK-4-14                2   2   1   1   1   2   2   1   1   1   1   2   2   1   2   2   1   1   1   1   1   1   1   2   1   2   1   1   2   1   2   1   2   1   1   1   2   2   1   1   1   1   2   2   1   1   1   2   2   2   1   1   2   1   2   1   1   1   1   2   2   2   2   1   1   1   2   1   2   2   1   1   1   1   1   1   2   2   1   2   2   1   1   2   1   2   1   1   1   1   1   2   1   1   1   2   1   2   2   1   1   2   1   2   2   1   2   1   1   2   1   1   1   2   1   2   2   1   2   1   2   1   1   1   2   2   1   1   2   1   2   2   1   1   1   2   2   1   1   2   1   2   1   1   2   2   1   1   2   1   1   1   1   1   1   1   1   1   2   2   1   1   1   1   1   1   2   2   1   1   2   2   2   2   2   2   2   1   2   1   1   2   2   2   1   2   2   2   1   1   1   2   1   2   2   2   1   1   1   1
 MK-4-15                2   2   1   1   1   2   2   1   1   1   2   2   2   2   2   2   1   1   1   1   1   2   1   2   1   2   1   1   2   1   2   2   2   1   1   1   2   2   1   1   1   1   2   2   1   1   1   2   2   2   1   1   2   2   2   1   1   1   1   2   2   2   2   1   1   1   2   1   2   2   1   1   1   1   1   1   2   2   1   2   2   1   1   2   1   2   1   2   1   1   1   2   1   1   1   2   1   2   2   1   1   2   1   2   2   1   2   1   1   2   1   1   1   2   1   1   2   1   2   1   2   1   1   1   2   2   1   1   2   1   2   2   1   1   1   2   2   1   1   2   1   2   1   1   2   2   1   1   2   1   1   1   1   2   2   1   1   1   2   2   1   1   1   1   1   2   2   2   1   1   2   1   2   2   2   2   2   1   2   2   1   2   2   2   1   2   2   2   1   1   1   2   1   2   2   2   1   1   1   1
 MK-4-16                2   1   1   1   2   2   2   1   1   1   2   1   2   2   2   2   2   1   1   1   1   1   1   2   1   2   1   1   2   1   2   2   1   1   1   2   2   2   1   1   2   1   2   2   1   2   1   2   2   2   1   1   2   2   2   1   1   1   1   2   2   1   2   1   1   1   2   2   2   2   1   1   1   1   1   1   2   2   1   2   1   1   1   2   1   2   1   2   2   1   1   2   1   2   1   2   1   2   2   1   1   2   2   1   2   1   2   1   2   2   1   1   1   2   1   1   2   1   2   1   2   1   1   1   2   2   1   1   2   1   2   2   1   1   1   2   2   1   2   2   1   2   1   1   2   1   1   1   2   1   1   1   1   2   2   1   1   1   2   2   1   1   1   1   1   2   2   2   1   1   2   1   2   2   2   1   2   1   2   2   1   1   2   2   1   2   2   2   1   1   1   2   2   2   2   2   2   1   1   1
 MK-5-1                 1   1   2   1   1   1   1   1   2   2   1   2   2   2   1   1   1   2   2   1   2   2   1   2   2   2   1   1   1   2   2   2   2   2   2   1   1   2   2   2   2   1   2   1   2   2   1   2   1   2   2   1   2   2   2   2   2   2   2   1   2   1   1   1   2   1   2   1   1   2   2   2   1   1   2   1   2   1   1   1   1   2   1   2   1   1   1   1   2   1   1   2   1   2   2   1   2   2   1   2   1   1   1   1   2   1   1   2   1   1   2   2   2   2   2   1   2   2   2   1   1   1   2   2   2   1   2   1   2   1   2   1   2   1   2   2   2   2   2   1   2   2   2   1   1   2   1   1   1   1   2   1   1   2   1   1   1   2   1   2   1   2   2   2   1   1   2   2   1   2   1   1   1   2   2   2   1   2   2   1   1   2   1   2   2   1   1   1   2   1   1   2   2   1   1   1   2   1   2   2
 MK-5-2                 1   1   2   1   1   1   1   1   1   2   1   2   2   2   1   1   1   2   2   1   2   2   1   2   1   2   1   1   2   2   2   2   2   2   2   1   1   2   2   2   2   1   2   1   1   2   1   2   1   2   2   1   1   2   2   2   1   2   2   1   2   1   1   1   1   1   2   1   1   2   2   2   1   1   1   1   2   1   1   1   1   2   1   2   1   1   2   2   2   1   1   2   1   2   2   1   2   2   1   2   1   1   1   1   2   1   1   2   1   1   2   2   2   2   2   1   2   2   2   1   1   1   2   2   2   1   2   1   2   1   1   1   2   1   2   2   2   2   2   1   1   1   2   1   1   2   2   1   2   1   2   1   1   2   1   2   2   2   1   2   1   2   2   2   1   2   2   2   1   2   1   2   1   2   2   2   1   2   2   2   1   2   1   2   2   1   1   1   2   1   1   2   1   1   1   1   2   1   2   2
 MK-5-3                 1   1   2   2   2   1   1   2   1   2   1   2   2   2   1   1   1   2   2   1   2   2   1   2   1   2   2   1   2   2   2   2   2   2   2   1   1   2   2   2   2   1   2   1   2   2   1   2   1   1   2   1   1   2   2   2   1   1   2   1   2   1   1   1   1   1   2   1   1   2   2   2   1   2   1   1   2   1   1   1   1   2   1   2   1   2   2   2   2   2   1   2   1   2   2   1   2   2   1   2   1   1   1   1   2   1   1   2   1   1   2   1   2   2   2   1   2   1   1   1   1   1   2   2   2   1   2   1   2   1   2   2   1   1   2   2   2   2   2   1   1   1   2   1   1   2   2   1   2   1   2   1   1   2   1   2   2   2   1   2   1   2   2   2   1   2   2   2   1   2   1   2   1   2   2   2   1   2   2   2   1   2   1   2   2   2   1   1   2   1   1   2   1   1   1   1   2   1   1   2
 MK-5-4                 1   2   2   2   2   1   1   2   1   2   1   2   2   2   1   2   1   2   2   1   2   2   1   2   1   2   2   1   2   2   2   2   2   2   2   1   1   2   1   2   2   1   2   1   2   1   1   2   1   1   2   1   2   2   2   2   1   2   2   1   2   1   1   2   1   2   2   1   1   2   2   2   1   2   1   1   2   1   1   2   1   2   1   2   1   2   2   2   2   2   1   2   1   2   2   1   2   2   1   2   1   1   1   1   2   1   1   2   1   1   2   1   2   2   2   1   2   2   1   1   1   1   2   2   2   1   2   1   2   1   2   2   1   1   2   2   2   2   1   1   1   1   2   1   2   1   2   1   2   1   2   1   1   2   1   2   2   1   1   2   1   1   2   2   1   2   2   2   1   1   1   2   1   2   2   2   1   2   2   2   1   2   2   2   2   2   1   1   2   1   1   1   2   1   1   1   1   1   1   2
 MK-5-5                 1   2   2   2   1   1   1   2   1   2   1   2   1   2   1   2   1   2   2   1   2   2   1   2   1   2   2   1   2   2   2   2   2   2   2   1   1   2   1   2   2   1   2   2   2   1   1   2   1   1   1   2   2   1   2   2   1   2   2   1   2   1   1   1   1   2   2   1   1   2   2   2   1   2   1   1   2   1   1   2   1   2   1   2   1   2   1   2   2   2   1   2   1   2   2   2   2   1   1   2   2   1   1   1   1   1   2   2   2   1   2   2   2   2   1   1   2   1   1   1   1   1   2   1   2   1   2   1   2   1   2   2   1   1   2   2   2   2   1   1   1   2   2   2   1   1   2   2   2   2   2   1   1   2   1   2   2   2   1   1   1   1   2   2   1   2   2   2   1   1   1   2   1   2   2   2   1   2   2   2   1   2   2   2   1   2   1   1   2   1   1   1   2   1   1   1   1   1   1   2
 MK-5-6                 1   1   2   2   1   1   1   2   1   2   1   2   2   2   1   2   1   2   2   1   2   2   1   2   1   2   2   1   1   2   2   2   2   2   2   1   2   1   1   2   2   1   2   2   2   1   1   2   1   1   1   2   2   1   2   2   1   2   2   1   2   1   1   2   2   2   1   1   1   2   2   2   2   1   1   1   2   1   1   2   1   1   1   2   1   2   2   2   2   1   1   2   1   2   1   2   2   1   1   2   2   1   1   1   1   1   2   2   2   1   2   2   2   2   1   1   2   1   1   1   1   1   1   1   2   1   2   1   2   1   1   2   1   2   2   2   2   2   1   1   1   2   2   2   1   1   2   2   2   2   2   1   1   2   2   2   2   2   1   1   1   1   2   2   1   2   2   2   1   1   1   2   1   2   2   2   1   2   2   2   1   1   2   2   1   2   2   1   2   1   1   1   2   1   1   1   1   1   1   2
 MK-5-7                 1   1   2   2   1   1   2   2   1   2   1   2   2   2   1   2   1   2   2   1   2   2   1   1   1   2   2   1   1   2   2   2   2   2   2   1   2   1   1   2   2   2   2   2   2   1   1   2   1   1   1   2   2   1   2   2   1   2   2   1   2   1   1   2   2   2   1   1   1   1   2   1   2   1   1   1   2   1   1   2   1   1   1   2   1   1   2   2   2   2   1   2   1   2   2   2   2   1   1   2   2   1   1   1   1   1   2   2   2   1   2   2   2   2   1   1   2   1   1   1   1   1   1   1   2   1   2   1   2   1   1   2   1   2   2   2   2   1   1   1   1   2   1   2   1   1   2   2   2   2   2   1   1   2   2   2   2   2   1   2   1   1   2   2   1   2   2   2   1   1   1   2   1   2   2   2   1   2   2   2   1   2   2   2   1   2   2   1   1   1   2   1   2   1   1   1   1   1   1   2
 MK-5-8                 2   1   2   2   1   1   2   2   1   2   1   2   2   2   1   2   1   2   2   1   1   2   1   1   2   2   2   1   1   2   2   2   2   2   1   1   1   1   1   2   1   2   2   2   2   1   1   2   1   1   1   2   2   2   2   2   1   2   2   1   2   1   1   2   2   2   1   1   1   1   2   1   2   1   1   2   2   1   1   2   1   2   1   2   1   1   2   2   2   2   1   2   1   2   2   2   2   1   2   2   1   1   1   1   1   1   2   2   2   1   2   2   2   2   1   1   2   1   2   2   1   1   1   1   2   1   2   1   2   1   1   2   1   2   2   2   2   1   1   1   1   1   1   2   1   1   2   2   2   2   2   2   1   2   2   2   2   2   1   2   1   1   2   2   1   1   2   2   2   1   1   1   1   2   2   2   1   2   2   2   2   2   2   2   1   2   2   1   1   2   2   1   2   1   1   1   1   1   1   2
 MK-5-9                 2   1   2   2   2   2   1   2   1   2   1   2   2   2   1   2   2   2   2   1   1   2   1   1   2   2   2   1   1   2   2   1   2   2   1   1   1   1   1   2   2   2   2   2   2   1   1   2   1   1   1   2   2   2   2   2   1   2   2   1   2   1   1   1   2   2   2   1   1   1   2   1   2   1   1   2   2   1   1   2   1   2   1   2   1   1   2   2   2   2   2   2   1   1   2   2   1   2   1   2   1   1   1   1   2   1   2   2   2   1   1   2   1   2   1   1   1   1   2   2   1   2   1   1   2   1   2   2   2   1   1   2   1   1   2   2   2   1   1   1   1   1   1   2   1   1   2   2   2   2   2   2   1   2   2   2   2   2   1   2   1   1   2   2   1   1   2   2   2   1   1   1   1   1   2   2   1   2   2   2   2   2   2   2   1   2   2   1   2   2   1   1   2   1   1   2   1   2   1   2
 MK-5-10                2   1   2   2   2   2   1   2   1   2   1   2   1   2   1   2   2   2   2   1   1   2   1   1   2   1   2   1   1   2   2   1   2   1   1   1   2   1   1   2   2   2   2   2   2   1   1   2   1   1   1   2   2   2   2   2   1   2   2   1   2   1   1   2   2   2   2   1   1   1   2   1   2   2   1   1   2   1   1   2   1   2   1   2   1   1   2   2   2   2   1   2   1   2   2   2   1   2   2   1   1   1   2   1   2   1   2   2   2   1   1   2   1   2   1   1   1   2   2   2   1   2   1   1   2   1   1   2   2   1   2   2   1   1   2   2   2   1   1   1   2   1   1   2   1   1   2   2   2   1   2   2   1   2   2   2   2   2   1   2   1   1   2   2   1   1   2   2   1   1   1   1   1   1   2   2   1   2   2   2   2   2   2   1   1   2   2   1   2   2   1   1   2   1   1   2   1   2   2   2
 MK-5-11                2   1   2   2   2   2   2   1   1   2   1   2   1   2   1   1   2   2   2   1   1   2   1   1   2   1   2   1   1   2   2   1   1   1   1   1   2   1   1   2   2   2   2   2   2   1   1   2   1   1   2   2   1   1   2   2   1   2   2   1   2   1   2   2   2   2   2   1   1   1   2   1   2   2   1   1   1   1   1   2   1   2   1   2   1   1   1   2   2   2   1   2   1   2   2   2   1   2   2   1   1   1   2   1   2   1   2   2   2   1   2   2   1   2   1   1   1   2   2   2   1   2   1   1   2   1   1   2   2   1   2   2   1   1   1   2   2   2   1   1   2   1   1   2   1   1   2   2   2   1   2   2   1   1   2   2   1   2   1   2   1   1   2   2   1   1   2   2   1   1   1   1   1   1   2   2   1   1   2   2   2   2   2   2   1   2   1   1   1   2   1   1   2   1   1   2   2   2   2   2
 MK-5-12                2   1   2   2   2   2   2   1   1   2   1   2   1   2   1   1   2   2   2   1   1   2   1   1   2   1   2   1   1   2   2   1   1   1   1   1   2   1   1   1   2   2   2   2   2   1   1   2   1   2   2   2   1   1   2   2   1   2   2   1   2   1   2   2   2   2   2   1   1   1   2   1   2   2   1   1   2   1   1   2   1   2   1   2   1   1   1   2   2   2   1   2   1   2   2   1   1   2   2   1   1   1   2   2   2   1   2   2   2   1   2   2   1   2   1   1   1   2   2   2   1   2   1   1   2   2   1   2   2   2   1   2   1   1   1   1   2   2   1   2   2   2   1   2   1   1   2   2   2   1   2   2   1   1   2   2   1   2   1   2   1   1   2   2   1   1   2   2   1   1   1   1   1   1   2   2   1   1   1   2   2   2   2   2   1   1   1   1   1   2   1   1   2   1   1   2   2   2   2   2
 MK-5-13                2   1   2   2   2   2   1   1   1   2   1   2   1   2   1   1   2   2   2   1   1   2   1   1   2   1   2   1   1   2   2   1   1   1   2   1   2   1   2   1   2   2   2   2   2   1   1   2   2   2   2   2   1   1   2   2   1   2   2   1   2   1   2   2   2   2   1   2   1   1   2   1   2   2   1   1   2   1   1   2   1   2   1   1   1   1   1   2   2   2   2   2   1   2   1   1   1   1   2   2   1   1   2   2   2   1   2   2   2   2   1   2   1   2   1   1   1   2   2   2   1   2   1   1   2   2   1   2   2   2   1   2   1   1   1   1   2   2   2   2   1   2   1   2   1   1   2   2   2   1   2   2   1   1   2   2   1   2   1   2   1   1   2   2   1   1   2   2   1   1   1   1   1   1   2   2   1   1   1   2   2   2   2   1   2   1   1   2   1   2   1   1   2   1   1   1   2   2   2   2
 MK-5-14                2   1   1   2   2   2   1   1   1   2   2   2   1   1   1   1   2   1   2   1   2   2   1   1   2   1   2   1   1   2   1   1   1   1   2   1   2   1   2   1   2   2   2   2   2   1   1   1   2   2   2   2   1   1   2   2   1   2   2   1   2   2   2   2   2   2   1   2   1   1   1   2   2   2   1   1   2   1   1   2   1   1   1   2   1   1   1   2   2   2   2   2   1   1   1   1   1   1   1   2   1   1   2   2   2   1   2   2   1   1   1   2   1   2   1   1   1   2   2   2   1   2   1   1   2   2   1   2   2   2   1   2   1   1   1   1   2   2   2   2   1   2   1   2   1   1   2   2   2   1   2   2   1   1   2   2   1   2   1   2   1   1   2   2   1   1   2   2   1   1   1   1   1   1   2   2   1   1   1   2   2   2   2   1   2   1   1   2   1   2   1   2   2   1   1   1   2   2   2   2
 MK-5-15                2   1   1   2   1   2   1   2   1   2   2   2   1   1   1   2   2   1   2   1   2   2   1   1   2   1   2   1   1   2   1   1   1   1   2   1   2   1   2   1   2   2   2   2   2   1   1   1   2   2   2   2   1   1   1   2   2   2   2   2   1   2   2   2   2   2   1   2   1   1   2   2   2   2   1   1   2   1   1   1   1   1   2   2   1   1   1   2   1   2   2   2   2   1   1   1   1   1   1   2   1   1   2   2   2   1   2   2   1   1   1   2   1   2   1   1   1   2   2   2   1   2   1   1   2   2   1   2   2   2   1   2   1   1   1   1   2   2   2   2   2   1   1   2   1   1   2   2   2   1   2   2   1   1   2   2   2   2   1   2   1   1   2   2   1   1   2   2   1   1   1   1   1   1   2   2   1   2   1   2   2   2   2   1   2   1   1   1   1   1   1   1   2   1   1   2   2   2   2   2
 MK-5-16                2   1   1   2   1   1   1   1   1   2   2   2   1   2   1   2   2   1   1   1   2   2   1   1   2   1   2   1   1   2   1   1   1   1   2   1   2   1   2   1   2   2   2   2   2   1   1   2   2   2   2   2   1   1   1   2   2   2   1   2   1   2   2   2   2   2   1   2   1   1   2   1   2   2   1   1   2   1   2   1   1   1   2   2   1   1   1   2   1   2   2   2   2   2   2   1   2   2   1   2   1   1   2   2   2   1   2   1   1   1   1   2   1   2   1   1   1   2   2   2   2   1   1   1   2   2   1   1   2   2   1   2   1   1   1   1   2   2   2   2   2   1   1   2   1   1   1   2   2   1   2   2   1   1   2   2   2   2   1   2   1   1   2   2   1   1   2   2   1   1   1   1   1   2   2   2   1   2   1   2   2   2   2   1   2   1   1   1   1   1   1   1   2   1   1   2   2   2   1   2
 MK-6-1                 2   1   2   2   2   1   1   2   2   1   1   2   2   1   1   2   1   2   2   2   1   1   2   1   1   2   1   2   1   2   1   1   1   2   2   2   1   1   1   1   1   2   2   1   1   1   1   1   2   1   1   1   1   1   2   2   1   2   2   2   1   1   1   2   2   2   2   1   2   1   1   2   2   2   1   2   2   1   2   2   1   1   2   1   2   1   1   2   2   1   2   1   2   1   1   2   1   2   1   1   1   1   1   1   2   1   1   1   1   2   1   1   1   1   2   2   1   2   1   1   2   1   1   1   1   2   1   2   1   2   1   2   2   1   2   1   1   2   2   1   1   2   1   2   1   1   1   2   1   2   1   1   1   2   1   2   1   2   1   1   2   1   2   2   2   2   1   1   2   1   1   1   1   1   2   2   1   2   2   1   2   1   2   1   1   1   2   2   1   2   1   2   2   1   1   1   1   2   2   2
 MK-6-2                 2   1   1   2   2   1   1   2   2   1   1   2   2   1   1   2   2   1   2   2   1   1   2   1   2   2   1   2   1   2   1   1   2   2   2   2   1   1   1   1   1   2   2   1   1   1   1   1   2   1   1   1   1   1   2   2   1   2   2   2   1   1   1   2   2   2   2   2   1   1   1   2   1   2   1   2   2   1   2   2   1   1   2   1   2   1   1   1   2   1   2   2   2   1   2   2   1   2   1   1   1   1   1   1   2   1   1   1   1   2   1   1   1   2   2   2   1   2   1   1   2   1   1   1   1   2   1   2   1   2   1   2   2   1   2   1   1   2   1   1   1   1   1   1   1   1   1   2   1   2   1   1   1   2   1   2   1   2   1   2   2   1   2   2   2   2   1   1   2   1   1   1   1   1   2   2   1   2   2   1   2   1   2   1   1   1   2   1   1   2   2   2   2   1   1   1   1   2   2   2
 MK-6-3                 2   1   1   1   2   1   1   2   2   1   1   2   2   1   1   2   2   1   2   1   1   1   2   1   2   2   1   2   1   2   1   1   2   2   2   2   1   2   1   1   1   2   1   1   1   1   2   1   2   1   1   1   1   1   2   2   1   2   2   2   1   1   1   1   2   2   2   2   1   1   1   2   1   2   1   2   2   1   2   2   2   2   2   1   2   1   1   1   1   1   2   2   2   1   2   2   1   2   1   1   1   1   1   1   2   1   1   2   1   2   1   1   1   2   2   2   2   2   1   2   2   1   1   1   1   2   2   2   1   2   1   2   2   1   2   1   1   1   1   1   1   1   1   1   1   1   1   2   1   2   1   1   1   2   1   2   1   2   2   2   2   1   2   2   2   2   1   1   2   1   1   1   1   1   2   2   2   2   2   1   2   1   2   1   2   1   2   2   1   2   2   2   1   2   1   1   1   2   2   2
 MK-6-4                 2   2   1   1   2   1   1   2   2   1   2   2   2   1   1   2   2   1   2   2   1   1   2   1   2   2   1   2   1   2   1   1   2   2   2   1   1   2   1   1   1   2   1   1   1   1   2   1   2   1   1   1   2   1   2   2   1   1   2   2   1   1   1   1   2   2   2   2   2   1   1   2   1   2   1   2   2   1   2   2   2   2   2   1   1   1   1   1   2   1   1   2   2   1   2   2   1   2   1   1   1   1   1   2   2   1   1   2   1   2   1   1   1   2   2   2   1   2   1   2   2   2   2   1   1   2   2   1   1   2   1   2   2   1   1   1   1   1   1   1   1   1   1   2   1   1   2   1   1   2   1   1   1   2   1   2   1   2   2   2   2   2   2   2   2   2   1   2   2   2   1   1   1   1   2   2   2   2   2   1   2   1   2   1   2   2   2   2   1   2   1   2   1   2   1   1   1   2   2   2
 MK-6-5                 2   2   1   1   2   1   2   2   2   1   2   2   2   1   1   2   2   1   2   2   1   1   2   1   2   2   1   1   2   2   1   1   2   2   2   1   1   2   1   1   1   2   1   1   1   1   2   2   2   1   1   1   2   1   2   2   1   2   1   2   1   1   1   1   2   2   2   2   2   1   1   1   1   2   1   2   2   1   2   2   2   2   2   1   2   1   1   1   2   1   2   2   2   1   2   2   1   2   1   2   1   1   2   2   2   2   1   2   1   2   1   1   1   2   1   1   1   2   1   2   2   2   2   1   1   2   2   1   1   2   1   2   1   2   1   1   1   1   1   1   1   1   1   2   1   1   2   1   1   1   1   1   1   2   1   2   1   2   2   2   2   2   2   2   2   2   1   2   2   2   1   1   1   2   2   2   2   2   2   1   2   1   2   1   2   2   2   2   1   2   1   2   1   2   1   1   1   2   2   2
 MK-6-6                 1   2   1   1   2   1   1   1   2   1   2   2   2   1   1   2   2   2   1   1   1   1   2   1   2   2   1   1   2   2   1   1   2   2   2   1   1   2   1   1   1   2   1   2   1   1   2   2   2   1   1   1   2   2   2   2   1   2   1   2   1   1   1   1   2   2   2   2   2   1   1   1   1   2   1   2   1   1   2   2   1   2   2   1   2   1   1   1   2   1   2   2   2   1   1   2   1   2   1   2   1   1   2   2   2   2   1   2   1   2   1   1   2   2   1   2   1   2   1   2   2   2   2   1   1   2   1   1   2   2   1   2   1   2   1   1   1   1   1   1   2   1   1   2   1   1   2   1   1   1   1   1   1   2   1   2   1   2   2   2   1   2   2   2   2   2   1   2   2   2   1   1   1   1   1   2   2   2   2   1   2   1   2   1   2   2   2   2   1   2   1   2   1   2   1   1   1   2   2   2
 MK-6-7                 1   2   1   1   2   1   1   1   2   1   2   2   2   1   1   2   2   2   1   1   1   1   2   1   2   2   1   1   2   2   1   1   2   2   2   1   1   2   1   1   1   2   1   2   1   1   2   1   1   1   1   1   1   2   2   2   1   2   1   1   1   1   1   1   2   1   2   2   2   1   1   1   1   2   1   2   1   1   2   2   1   2   2   1   2   2   1   2   2   2   1   2   2   1   1   2   2   2   2   2   1   1   1   2   2   2   1   2   1   2   1   1   2   1   1   2   1   2   1   2   2   2   2   1   1   2   1   1   2   2   1   2   1   2   2   1   1   1   1   1   1   1   1   2   1   1   2   1   1   2   1   1   1   2   1   2   2   2   2   2   1   2   2   2   1   2   1   2   2   2   1   1   1   2   1   2   2   2   2   1   1   1   2   1   2   2   2   2   1   2   1   2   1   2   1   1   1   2   2   2
 MK-6-8                 1   2   1   1   2   1   1   1   2   2   2   2   2   1   1   2   2   2   1   2   1   1   2   2   2   2   1   1   2   2   1   1   2   2   2   1   1   2   1   1   1   2   1   1   1   1   2   1   1   1   1   2   1   1   1   2   1   2   1   1   1   1   1   1   2   1   2   2   2   1   1   1   1   2   2   2   1   1   2   2   2   2   2   1   1   2   1   2   2   1   1   2   2   1   1   2   2   2   2   2   2   1   1   2   2   2   1   2   1   2   2   1   2   1   1   2   1   2   1   2   1   2   2   1   1   2   1   2   2   2   1   2   1   1   2   1   1   1   1   1   1   1   1   2   1   1   2   1   1   2   1   1   1   1   2   2   2   2   1   2   1   2   2   2   1   2   1   2   2   2   2   1   1   2   1   2   2   2   2   1   1   1   2   1   2   2   2   2   1   2   1   2   1   2   1   1   1   2   1   2
 MK-6-9                 1   2   1   1   2   1   2   1   2   2   1   2   2   1   1   2   2   2   1   2   1   1   2   2   2   2   1   1   2   2   1   1   2   2   2   1   1   2   1   1   1   2   2   1   1   1   2   1   1   1   2   2   1   1   1   2   2   2   2   2   1   1   1   1   2   1   2   2   1   1   1   1   1   2   2   2   1   1   2   2   2   2   2   1   1   2   2   2   2   1   1   2   2   1   1   1   2   2   2   2   2   1   1   2   2   2   1   2   1   2   2   1   2   1   1   2   1   2   1   2   1   2   2   1   1   2   1   2   2   2   1   2   1   1   2   1   1   1   1   1   1   2   1   2   1   1   2   1   1   2   2   1   1   1   2   2   1   2   1   2   1   2   2   2   1   2   1   2   2   2   2   1   1   2   1   2   2   2   2   1   1   1   2   1   2   1   1   2   1   2   1   2   1   2   1   1   1   2   2   1
 MK-6-10                2   2   1   1   2   1   2   1   2   2   1   2   2   1   1   2   2   2   1   2   2   1   2   2   2   2   1   1   1   2   1   1   2   2   2   1   1   2   1   1   1   2   2   1   1   1   2   1   1   1   2   1   1   1   1   2   2   1   2   2   1   2   1   1   2   1   2   2   1   1   1   1   1   2   2   2   1   1   2   2   2   2   2   1   1   2   2   2   2   1   1   2   2   1   2   1   2   1   1   2   2   2   1   2   2   2   1   2   1   2   2   1   2   1   1   2   1   2   1   2   2   2   2   1   1   2   1   2   1   2   1   2   1   1   2   1   1   1   1   1   1   2   1   2   1   1   2   1   1   2   2   2   1   1   2   2   1   2   1   1   1   2   2   2   1   2   1   2   2   2   1   1   1   2   1   2   2   2   1   1   1   1   2   1   2   1   1   2   1   2   1   1   1   2   2   1   1   1   2   1
 MK-6-11                2   2   1   1   2   1   2   1   2   1   1   1   2   1   1   2   2   2   1   1   2   2   2   2   2   2   1   1   2   2   1   1   1   2   2   1   2   2   1   1   1   2   2   1   1   1   2   1   1   1   2   1   1   1   1   2   2   1   2   2   1   2   1   1   2   1   2   2   1   1   1   1   1   2   2   2   1   2   2   2   2   2   2   2   2   1   2   2   2   2   1   2   2   2   2   1   2   1   1   2   2   2   1   2   2   2   1   2   2   2   2   2   1   1   1   2   1   2   1   2   2   2   2   1   1   2   1   2   2   2   1   2   1   1   2   2   1   1   1   1   1   2   1   2   1   1   2   1   1   1   2   2   1   1   2   2   1   2   2   1   1   2   2   2   1   2   1   1   2   2   1   1   1   2   1   2   2   2   1   1   1   1   2   1   2   1   1   1   1   2   1   1   1   2   2   2   1   1   2   1
 MK-6-12                2   2   1   1   2   1   2   1   1   2   1   1   2   1   1   2   2   2   1   1   2   2   1   2   2   2   1   1   2   2   1   1   2   2   2   1   2   2   1   1   1   2   2   1   1   1   2   1   1   1   2   1   1   1   1   2   2   1   1   2   1   2   1   1   2   1   2   2   1   1   1   1   1   2   2   2   1   2   2   1   2   2   2   2   2   1   2   2   2   2   1   2   1   2   2   2   2   1   1   2   2   2   1   2   2   2   1   2   1   2   2   2   1   1   1   2   1   1   1   2   2   2   2   1   1   2   1   2   2   2   1   2   1   1   2   2   1   2   1   1   1   2   1   2   1   1   1   1   1   1   2   2   1   1   2   2   1   2   2   1   1   2   2   2   1   2   1   1   1   2   1   1   1   2   1   1   2   2   1   1   1   2   2   1   2   1   1   1   1   2   1   1   1   2   2   2   2   1   2   1
 MK-6-13                2   2   1   1   2   1   2   1   1   2   2   1   2   1   1   2   2   2   1   1   1   2   1   2   2   2   1   1   2   2   1   1   2   2   2   1   2   2   1   2   1   2   2   1   1   1   2   1   1   1   2   1   1   1   1   2   2   1   2   1   1   2   1   1   2   1   2   2   1   2   1   1   1   2   2   2   1   2   2   1   2   2   2   2   2   1   2   2   2   2   1   2   1   2   2   2   2   1   1   2   2   2   2   1   2   1   1   2   1   2   2   2   1   1   1   2   1   1   1   2   2   2   2   1   2   2   1   2   2   2   1   1   1   1   1   1   1   2   1   1   1   2   1   2   1   2   1   2   1   1   2   2   1   1   2   2   1   2   2   1   1   2   2   2   1   2   1   1   1   2   1   1   1   2   1   2   2   2   1   1   1   2   2   1   2   1   1   1   1   2   1   1   2   2   2   2   2   1   2   2
 MK-6-14                2   2   1   1   2   1   2   1   1   2   2   1   2   1   1   2   2   2   1   1   1   2   1   2   2   2   1   1   2   2   1   1   2   2   2   1   2   2   1   2   1   2   2   1   1   1   2   1   1   1   2   1   1   1   1   2   2   1   2   1   2   2   1   1   2   1   2   2   1   1   1   1   1   2   2   2   1   2   2   1   2   2   2   1   2   1   2   2   2   2   1   2   1   2   2   2   2   1   1   2   2   2   2   2   2   1   1   2   1   2   1   2   1   2   1   2   1   1   1   2   1   2   2   1   2   1   1   2   1   2   1   1   1   2   1   1   1   2   1   1   1   2   1   1   1   2   1   2   1   1   2   2   1   1   2   2   1   2   2   1   1   2   2   2   1   2   1   1   2   1   1   1   1   2   1   2   2   2   1   2   1   2   2   1   2   1   1   1   1   2   1   1   2   2   2   2   2   1   2   2
 MK-6-15                2   2   1   1   2   1   2   1   1   2   2   1   1   1   1   2   2   2   1   1   1   2   1   2   2   2   1   2   2   2   1   2   2   2   2   1   2   2   1   1   1   2   2   1   2   1   2   1   2   2   2   1   2   1   1   2   2   1   2   1   2   2   1   1   2   1   2   2   1   2   1   1   1   2   2   2   1   2   2   1   2   2   2   1   2   1   2   2   2   2   1   2   1   2   2   2   2   1   1   2   1   2   2   2   2   1   1   2   1   2   2   2   1   2   1   1   1   1   1   2   1   2   2   1   2   1   1   2   1   2   1   1   1   2   1   1   1   2   1   1   2   2   1   1   1   2   1   2   1   1   1   2   1   1   1   2   1   2   2   2   1   2   2   2   1   2   1   1   2   1   1   1   1   1   1   2   2   2   1   2   1   2   2   1   2   1   1   1   1   2   1   1   2   2   1   2   1   1   2   2
 MK-6-16                2   2   1   1   2   1   2   1   1   2   2   1   1   1   1   2   2   1   1   1   1   2   1   2   2   2   1   2   2   2   1   2   2   2   1   2   2   2   1   2   1   2   2   1   2   1   2   1   2   1   2   1   2   1   1   2   2   2   2   1   2   2   1   1   2   1   1   2   1   2   1   1   1   2   2   2   1   2   2   1   2   2   2   1   2   1   1   2   2   2   1   2   1   2   2   2   2   1   1   1   1   2   2   2   2   1   1   2   1   2   2   2   1   2   1   1   1   1   1   2   1   1   2   1   2   2   1   2   2   2   1   1   1   2   1   1   1   2   1   1   2   2   1   1   1   2   2   2   1   1   1   2   1   1   1   2   1   2   2   2   1   2   2   2   2   2   1   2   2   1   1   2   1   1   1   2   2   2   2   2   1   2   2   1   2   1   1   1   1   2   1   1   1   2   2   2   1   1   2   2
 
!****************************************** Phenotypic Data **********************************************************
!-100.0 is resevred for missing phenotype
SimulatedTrait1         8.8193    9.8976    9.1467    9.7591    9.0234    8.7163    9.5476    9.0904    8.0422   10.2875   11.7947    9.5505   10.1002   10.0490   10.0166   10.4657    9.0734   10.9402   10.3992   11.2277   10.9069    9.0526   11.4975    8.5512    8.1682   10.9360    7.9638   10.4509    8.7978    9.4172    9.8130    9.9985   11.2394    9.4371    8.8426    9.8247    9.9196   10.8706   11.3772    9.1034   10.8251    9.8609   10.6355    8.6371   10.2122   11.0028    9.6409   11.9684    7.8912   10.4342    9.3511    9.0368   10.0488   10.2843    9.7732   11.0156   10.4329   10.2747   10.7251    9.4546   11.8349   10.9927   10.1862   12.3268   10.4496    9.9590    8.7484   10.6065   10.4269   11.1555    9.6861    9.7813    9.4240   10.6962    9.9654    8.6645    9.4356   10.5321    9.7579   11.3786    9.6407    7.8202    9.6315   10.9903    9.2412   11.4289   10.7573   11.3465    9.7066   12.3378   10.4869    9.3001    8.9707   10.2763   11.7892   10.4371   10.0513    8.3886    8.7230   10.8489   11.2295    9.8589   10.3477   12.2288   10.0855   10.2437   10.4891   13.6459    9.2774   10.9279    9.3797    8.4482   11.4155    8.1927   10.6874   10.3573    9.7165    7.5405    9.9458   10.9385    9.6382   11.2978    8.5491    9.1116   10.4055   10.4862   11.2597   10.2570   10.1786   10.5962    9.3426    9.7032    9.4679    9.4117    9.6999   11.8007   11.1364    9.6009    9.7248   12.1987    6.9579   11.0610   10.2142    9.9894   11.6645   10.1370   10.1839    9.3413    9.4379   10.3836    8.2310    9.9850   10.5263    9.2371    9.9442   10.3056   11.5082    9.5458    9.2718    9.6097    9.7552    9.9153   10.1114   10.1051   11.2921   10.4040    7.0320    8.3670    9.4399    7.7997   10.9241    7.8726    8.0795   11.5956   10.6561    8.7175    8.4833    9.9408   10.5033   10.2621   10.1138    8.8610   10.8309   10.8955    9.9793    9.7036   11.0858   11.6742    8.3844   10.7272   12.3737   10.2606    9.0044   10.3811    8.8699    7.7978   10.7899    9.2746   10.2533    9.6141
 
