# Supplementary material for: Inclusive Composite Interval Mapping of QTL by Environment Interactions in Biparental Populations
Source: PLoS One. 2015 Jul 10;10(7):e0132414. doi: 10.1371/journal.pone.0132414 (PMC4498613; doi:10.1371/journal.pone.0132414)
Supplement: S1 File — (ZIP) [file pone.0132414.s001.zip › BC1 population/e=1/run_00008.met]

!**********************Note: lines staring with "!" are remarks and will be ignored in the program********************
!*********************************General Information**********************************
!Assuming F1 = P1 x P2, populations available in QTL IciMapping are: 
!  1, P1BC1F1 = P1 x F1, the first backcrossing where P1 is used as the recurrent parent;
!  2, P2BC1F1 = P2 x F1, the first backcrossing where P2 is used as the recurrent parent;
!  3, F1DH, F1-derived doubled haploids; 
!  4, RIL or F1RIL, recombination inbred lines through the repeated selfing of F1;
!  5, P1BC1RIL, recombination inbred lines through the repeated selfing of P1BC1F1;
!  6, P2BC1RIL, recombination inbred lines through the repeated selfing of P2BC1F1;
!  7, F2, the selfing generation of F1;
!  8, F3, the selfing generation of F2;
!  9, P1BC2F1, the second backcrossing where P1 is used as the recurrent parent; 
! 10, P2BC2F1, the second backcrossing where P2 is used as the recurrent parent;
! 11, P1BC2RIL, recombination inred lines through the repeated selfing of P1BC2F1; 
! 12, P2BC2RIL, recombination inred lines through the repeated selfing of P2BC2F1; 
! 13, P1BC1F2, the selfing generation of P1BC1F1; 
! 14, P2BC1F2, the selfing generation of P2BC1F1; 
! 15, P1BC2F2, the selfing generation of P1BC2F1; 
! 16, P2BC2F2, the selfing generation of P2BC2F1; 
! 17, P1BC1DH, P1BC1F1-derived doubled haploids; 
! 18, P2BC1DH, P2BC1F1-derived doubled haploids; 
! 19, P1BC2DH, P1BC2F1-derived doubled haploids; 
! 20, P2BC2DH, P2BC2F1-derived doubled haploids; 
   1      !Mapping Population (see remarks above)
   2      !Mapping Function (1 for Kosambi; 2 for Haldane; 3 for Morgan)
   2      !Marker Space Type (1 for intervals; 2 for positions)
   1      !Marker Space Unit(1 for centiMorgans; 2 for Morgan)
   6      !Number of Chromosomes (or Linkage Groups)
 200      !Size of the mapping population
   1      !Number of environments
 
!***************************************** Chromosomes and Linkage Maps **********************************************
!Chromosome                 NumMarkers
-CH1                        16
-CH2                        16
-CH3                        16
-CH4                        16
-CH5                        16
-CH6                        16
!Linkage map (Marker name followed by position or the interval length)
 MK-1-1                1     0.000
 MK-1-2                1    10.000
 MK-1-3                1    20.000
 MK-1-4                1    30.000
 MK-1-5                1    40.000
 MK-1-6                1    50.000
 MK-1-7                1    60.000
 MK-1-8                1    70.000
 MK-1-9                1    80.000
 MK-1-10               1    90.000
 MK-1-11               1   100.000
 MK-1-12               1   110.000
 MK-1-13               1   120.000
 MK-1-14               1   130.000
 MK-1-15               1   140.000
 MK-1-16               1   150.000
 MK-2-1                2     0.000
 MK-2-2                2    10.000
 MK-2-3                2    20.000
 MK-2-4                2    30.000
 MK-2-5                2    40.000
 MK-2-6                2    50.000
 MK-2-7                2    60.000
 MK-2-8                2    70.000
 MK-2-9                2    80.000
 MK-2-10               2    90.000
 MK-2-11               2   100.000
 MK-2-12               2   110.000
 MK-2-13               2   120.000
 MK-2-14               2   130.000
 MK-2-15               2   140.000
 MK-2-16               2   150.000
 MK-3-1                3     0.000
 MK-3-2                3    10.000
 MK-3-3                3    20.000
 MK-3-4                3    30.000
 MK-3-5                3    40.000
 MK-3-6                3    50.000
 MK-3-7                3    60.000
 MK-3-8                3    70.000
 MK-3-9                3    80.000
 MK-3-10               3    90.000
 MK-3-11               3   100.000
 MK-3-12               3   110.000
 MK-3-13               3   120.000
 MK-3-14               3   130.000
 MK-3-15               3   140.000
 MK-3-16               3   150.000
 MK-4-1                4     0.000
 MK-4-2                4    10.000
 MK-4-3                4    20.000
 MK-4-4                4    30.000
 MK-4-5                4    40.000
 MK-4-6                4    50.000
 MK-4-7                4    60.000
 MK-4-8                4    70.000
 MK-4-9                4    80.000
 MK-4-10               4    90.000
 MK-4-11               4   100.000
 MK-4-12               4   110.000
 MK-4-13               4   120.000
 MK-4-14               4   130.000
 MK-4-15               4   140.000
 MK-4-16               4   150.000
 MK-5-1                5     0.000
 MK-5-2                5    10.000
 MK-5-3                5    20.000
 MK-5-4                5    30.000
 MK-5-5                5    40.000
 MK-5-6                5    50.000
 MK-5-7                5    60.000
 MK-5-8                5    70.000
 MK-5-9                5    80.000
 MK-5-10               5    90.000
 MK-5-11               5   100.000
 MK-5-12               5   110.000
 MK-5-13               5   120.000
 MK-5-14               5   130.000
 MK-5-15               5   140.000
 MK-5-16               5   150.000
 MK-6-1                6     0.000
 MK-6-2                6    10.000
 MK-6-3                6    20.000
 MK-6-4                6    30.000
 MK-6-5                6    40.000
 MK-6-6                6    50.000
 MK-6-7                6    60.000
 MK-6-8                6    70.000
 MK-6-9                6    80.000
 MK-6-10               6    90.000
 MK-6-11               6   100.000
 MK-6-12               6   110.000
 MK-6-13               6   120.000
 MK-6-14               6   130.000
 MK-6-15               6   140.000
 MK-6-16               6   150.000
!*********************************** Marker Types ********************************************************************
!Co-dominant marker: When heterozygote F1 is present, P1 is coded as 2, F1 is coded as 1, and P2 is coded as 0; Otherwise, P1 is coded as 2, and P2 is coded as 0. 
!Dominant marker: When heterozygote F1 is present, P1 and F1 are coded as 12, and P2 is coded as 0; Otherwise, P1 is coded as 2, and P2 is coded as 0.  
!Recessive markers: When heterozygote F1 is present, P1 is coded as 2, and F1 and P2 are coded as 10; Otherwise, P1 is coded as 2, and P2 is coded as 0. 
!Missing marker is coded as -1. 
 MK-1-1                 1   2   1   1   2   2   2   1   1   2   2   2   2   1   2   1   1   2   2   1   2   1   2   2   2   2   2   2   1   1   1   2   2   2   2   2   2   1   1   2   2   2   1   2   2   2   2   2   2   1   2   2   2   1   1   2   1   1   1   2   2   2   1   1   1   1   2   1   2   2   1   2   1   2   1   2   1   2   1   2   1   1   1   2   1   1   2   2   1   1   1   2   1   2   2   1   1   2   1   1   1   1   1   1   1   1   1   2   1   2   2   2   2   2   1   1   2   1   2   2   1   1   2   2   1   1   1   1   1   1   2   1   1   2   1   2   2   1   1   1   2   1   2   2   2   1   1   2   1   2   2   1   2   1   2   2   2   1   1   2   1   1   2   2   1   2   2   1   2   1   2   2   1   1   2   1   1   2   2   2   1   2   1   1   1   2   2   2   1   2   1   1   2   2   1   2   2   1   2   2
 MK-1-2                 1   2   1   1   2   2   2   1   1   2   2   2   2   1   2   1   1   2   2   1   2   1   2   2   2   2   2   2   1   1   1   1   2   2   2   2   2   1   2   2   2   2   1   2   2   2   2   2   2   1   2   2   2   1   1   2   1   1   1   1   2   2   1   1   1   1   2   1   2   2   1   1   1   2   1   2   1   2   1   2   1   1   2   2   1   1   1   2   1   1   1   2   1   2   2   1   1   2   1   1   1   2   1   1   1   1   1   2   2   2   2   1   2   2   1   1   2   1   2   2   1   1   1   2   1   1   1   1   1   1   1   1   1   2   1   1   2   1   1   1   2   1   2   2   1   1   1   2   1   2   2   1   2   1   2   2   2   2   1   2   1   1   2   1   1   2   2   1   2   1   2   2   1   1   2   1   1   2   2   2   1   2   1   1   1   2   2   1   1   2   1   1   2   1   1   1   2   1   2   2
 MK-1-3                 1   2   1   1   2   2   1   1   2   2   2   2   2   1   2   1   1   2   2   1   2   1   2   2   2   2   1   2   1   1   1   2   2   2   2   2   2   1   2   2   2   2   1   2   1   2   1   2   2   1   2   1   2   1   1   2   1   1   2   1   2   2   1   2   1   2   2   1   2   2   1   2   1   2   1   2   1   2   1   2   1   1   2   1   1   1   1   2   1   1   1   2   1   2   1   1   1   2   2   1   1   2   1   1   1   1   1   2   2   2   2   1   2   2   1   1   2   1   2   2   1   1   2   2   1   1   1   1   1   1   1   1   1   2   1   1   2   1   1   1   2   1   2   2   1   1   2   2   1   2   2   1   2   1   1   1   2   2   1   2   1   1   2   1   1   2   2   1   2   1   2   2   1   1   2   1   1   2   2   2   1   2   1   1   1   2   2   1   1   2   1   1   2   2   1   1   2   1   2   2
 MK-1-4                 1   2   1   1   2   2   1   1   2   1   1   2   2   1   2   1   1   2   2   1   2   1   2   2   2   2   1   2   1   2   1   1   1   1   2   2   2   1   2   2   2   1   1   1   1   2   1   2   2   1   1   1   2   2   2   2   1   2   2   1   2   2   1   2   1   2   2   1   2   2   1   2   1   1   1   2   1   2   1   2   1   1   2   1   1   1   1   2   1   1   1   2   1   2   1   1   1   2   2   1   2   2   1   1   1   1   1   2   1   2   2   1   2   2   1   1   2   1   2   2   1   1   2   2   1   1   1   2   1   1   2   1   1   1   1   1   2   1   1   1   1   1   1   2   1   1   2   2   1   2   2   1   2   1   1   1   2   2   1   2   1   1   2   2   1   2   2   1   2   1   2   2   2   1   2   1   1   2   1   2   1   2   1   1   1   2   2   1   1   2   1   1   2   2   1   1   2   1   2   2
 MK-1-5                 1   2   1   1   2   2   1   1   2   1   1   2   2   1   2   1   1   2   2   1   2   1   2   2   2   2   1   2   1   2   1   1   1   1   2   2   2   1   2   2   2   1   1   1   1   1   1   2   2   1   1   1   2   2   2   2   1   2   2   1   2   2   1   2   1   1   2   1   2   2   1   2   1   1   1   2   1   1   1   2   1   1   2   2   1   2   1   2   2   1   1   2   1   2   1   1   1   2   1   1   2   2   1   1   1   1   1   2   1   1   2   1   2   2   1   1   2   1   2   2   1   1   2   1   1   1   1   2   1   1   2   1   1   1   2   1   2   1   1   1   1   1   1   2   1   2   2   2   2   1   2   1   2   1   1   1   2   1   1   2   1   1   2   2   1   2   2   1   2   1   2   2   2   1   2   1   1   2   1   2   1   2   2   1   1   2   2   1   1   2   1   1   2   2   1   1   1   1   2   2
 MK-1-6                 1   2   1   1   2   2   1   1   1   1   1   2   2   1   2   1   2   2   1   1   2   2   2   2   2   2   1   2   1   2   2   1   1   1   2   2   2   1   2   2   2   1   1   1   1   1   2   2   2   1   1   1   2   2   2   2   1   2   2   1   2   1   1   2   1   1   2   1   2   2   1   2   1   1   1   2   1   1   1   2   1   1   2   2   1   2   1   2   2   1   1   2   1   2   1   1   2   2   1   2   2   2   1   1   1   1   1   2   1   1   2   1   2   2   1   1   2   1   2   2   1   1   2   1   2   1   1   2   1   1   2   1   1   1   1   1   1   1   1   1   1   1   1   2   1   2   2   2   2   1   2   1   2   1   1   1   2   1   1   1   2   1   2   2   1   2   2   1   2   1   2   1   2   1   2   1   1   2   1   2   1   2   2   1   1   2   2   1   1   2   1   1   2   2   1   1   1   1   2   1
 MK-1-7                 1   2   1   1   2   2   1   2   1   1   1   2   2   1   2   1   2   2   1   1   2   2   2   2   2   1   1   2   1   2   2   1   1   1   2   2   1   1   2   2   2   1   1   1   1   1   2   2   2   2   1   1   2   2   2   2   2   2   2   1   2   1   1   2   2   1   2   1   2   1   2   2   1   1   1   2   1   1   1   2   1   1   2   2   1   2   2   2   1   1   1   2   1   2   1   1   2   2   1   2   2   2   1   1   2   1   1   2   1   1   2   1   2   2   1   1   2   1   1   2   1   1   2   1   2   1   1   2   1   1   2   1   1   1   1   1   1   1   1   1   1   1   1   2   1   2   2   2   1   1   2   1   2   1   1   1   2   1   1   1   2   1   2   2   1   2   2   1   2   2   2   2   2   2   1   1   1   2   1   2   1   2   2   1   1   2   2   1   1   2   1   1   1   2   1   1   1   1   1   1
 MK-1-8                 1   2   1   1   2   2   1   2   1   1   1   2   2   1   2   1   2   2   1   2   1   1   2   2   2   1   1   2   1   2   2   1   1   1   1   2   2   1   2   1   2   1   1   1   1   1   1   2   2   2   1   1   2   2   2   2   2   2   2   1   1   1   1   2   2   1   2   1   2   1   2   2   1   1   2   2   1   1   1   2   1   1   2   2   1   2   2   2   1   2   1   2   1   2   1   1   2   2   1   2   2   1   1   1   2   1   1   2   1   1   2   1   1   2   1   1   2   1   1   2   1   1   2   1   2   1   1   2   1   1   2   1   1   1   1   1   1   1   1   1   1   1   1   2   1   2   2   2   1   1   2   1   2   1   1   1   2   2   1   1   2   1   2   2   1   2   2   1   2   2   2   1   2   2   1   1   1   2   1   2   2   2   1   1   1   2   1   1   1   2   2   1   1   2   1   1   1   1   1   1
 MK-1-9                 1   2   2   1   1   2   1   2   1   1   1   2   2   1   2   1   2   2   1   2   1   1   2   2   2   2   2   2   1   2   2   1   1   1   1   2   2   1   2   1   2   1   1   1   1   1   1   2   2   1   1   1   2   2   2   2   2   2   2   1   1   1   1   1   2   1   2   1   2   1   2   2   2   1   2   2   1   1   1   2   1   1   2   2   1   2   1   2   1   2   1   2   1   2   1   1   1   2   1   2   2   1   1   1   2   1   1   2   1   1   2   2   1   2   1   1   2   1   1   2   1   1   1   1   2   1   1   2   1   1   2   1   1   1   1   1   1   1   1   1   1   1   1   2   1   2   2   2   1   1   2   1   2   1   1   2   1   2   1   1   2   1   2   1   1   2   2   1   2   2   2   1   2   2   1   1   1   2   1   2   2   2   1   1   1   2   1   1   1   2   1   1   1   2   1   1   1   1   1   1
 MK-1-10                1   2   2   1   1   2   1   2   1   1   1   2   2   1   2   1   2   2   1   2   1   1   2   2   2   2   2   2   1   1   2   1   1   1   1   2   1   1   2   1   2   1   1   1   1   1   1   2   1   1   1   1   2   2   2   2   1   2   2   2   1   1   1   2   2   1   2   1   2   1   1   1   2   1   2   2   1   1   1   2   1   1   2   2   1   2   1   2   1   2   1   2   1   2   1   1   1   2   1   2   2   1   1   1   2   1   1   2   1   1   2   2   1   1   1   1   2   1   1   2   1   1   1   1   2   1   1   2   1   1   2   1   1   1   1   1   1   2   1   1   2   1   1   2   1   2   1   2   1   1   2   1   2   1   1   2   1   2   1   1   2   1   2   1   2   2   2   1   1   2   2   1   2   2   1   1   1   2   1   2   1   2   1   1   1   2   1   1   2   2   1   1   1   2   2   2   1   1   2   1
 MK-1-11                1   2   1   1   1   2   1   2   1   1   1   2   2   1   2   1   2   2   1   2   1   1   2   2   2   2   2   2   1   1   2   1   2   1   1   2   2   1   2   1   2   1   1   1   2   1   1   2   1   1   1   1   2   2   2   2   1   2   2   2   1   1   1   2   2   1   2   1   2   1   1   1   2   1   2   2   1   1   2   2   2   1   2   2   1   2   1   2   2   2   1   2   1   2   1   1   1   2   1   2   2   1   1   1   2   1   1   2   1   1   2   1   1   2   1   1   2   2   1   2   1   1   1   2   2   1   1   1   1   1   2   1   1   1   1   1   1   2   1   1   2   2   1   2   1   2   1   2   1   2   2   1   2   1   1   2   1   2   1   1   2   1   2   1   2   2   2   1   1   2   2   1   2   2   1   1   1   1   1   2   1   1   1   1   1   2   1   1   1   2   1   1   1   2   2   2   1   2   2   1
 MK-1-12                1   2   1   2   2   2   1   2   1   1   2   2   2   1   2   1   2   2   2   2   1   1   2   2   2   2   2   2   1   1   2   1   2   1   1   2   2   1   2   1   2   2   1   1   2   1   1   1   1   1   1   1   2   2   2   2   1   2   2   1   1   1   1   2   1   1   1   1   2   1   1   1   2   1   2   1   1   1   2   2   2   1   2   2   1   2   1   2   2   2   1   2   1   2   1   1   2   2   1   2   2   1   1   1   2   1   1   2   1   2   2   1   1   2   1   1   1   2   1   2   1   1   2   1   1   1   1   1   1   1   2   1   1   2   1   2   1   2   1   1   2   2   1   2   1   2   1   1   1   2   2   1   2   1   1   1   1   2   1   1   2   1   2   1   2   2   2   1   2   2   2   1   2   2   1   1   1   1   1   2   1   1   1   1   1   2   1   1   1   2   1   1   1   2   2   2   1   2   2   1
 MK-1-13                1   2   1   2   2   1   1   2   1   1   2   2   1   1   2   1   2   2   2   2   1   1   2   2   2   2   2   1   1   1   1   1   2   1   1   2   2   1   2   2   2   2   1   1   2   1   1   2   1   1   1   1   2   2   2   2   1   2   2   1   1   2   1   2   1   2   2   1   2   1   1   1   2   2   2   1   2   1   2   1   2   1   2   2   1   2   1   2   2   2   1   2   1   2   1   1   2   2   1   2   2   1   2   1   2   1   1   2   1   2   1   1   1   2   1   1   1   2   1   2   1   1   2   1   1   1   1   1   1   1   2   1   1   2   1   2   1   2   1   2   2   2   1   2   1   2   1   1   1   2   2   1   2   1   1   1   1   1   1   2   2   1   2   1   2   2   2   1   1   2   2   1   2   2   1   1   1   1   1   2   2   2   2   1   1   2   1   1   1   2   1   1   1   2   2   2   1   2   2   1
 MK-1-14                1   2   1   2   2   1   1   2   1   1   2   2   2   1   2   1   2   2   2   2   1   1   2   2   2   2   2   1   1   1   1   1   2   1   1   2   2   1   2   2   2   2   1   1   2   1   2   2   1   1   1   1   2   2   1   2   1   2   2   1   2   2   1   2   1   2   2   1   1   1   2   1   2   2   2   2   2   1   2   1   2   1   2   2   1   1   1   2   2   2   2   2   1   2   1   1   2   2   1   2   1   1   2   1   2   1   1   2   1   2   1   1   1   2   2   1   1   2   1   2   1   1   2   2   1   1   1   1   2   1   2   2   1   2   1   2   2   2   1   2   2   2   1   2   1   2   1   1   1   2   2   1   2   1   1   1   1   1   2   2   2   1   2   1   1   2   2   1   1   1   2   1   2   2   1   1   1   1   1   2   2   2   2   1   1   2   1   1   1   1   1   1   2   2   2   2   1   2   2   1
 MK-1-15                1   2   1   2   1   1   1   2   1   1   2   2   2   1   2   1   2   2   2   2   1   1   2   2   2   2   2   1   1   1   1   1   2   1   1   2   2   1   2   2   2   2   1   1   2   1   2   2   1   1   1   2   2   2   1   2   1   2   2   2   2   2   1   2   1   2   2   1   1   1   2   1   2   2   2   2   2   1   2   1   2   1   2   2   1   2   1   2   2   2   1   2   1   2   1   1   1   1   1   1   1   1   2   2   2   2   1   2   1   2   1   1   1   2   1   1   1   2   1   2   1   1   2   1   1   1   1   1   1   1   2   2   1   2   1   2   2   1   1   2   2   1   1   1   1   2   1   1   1   2   2   1   2   1   2   1   1   1   2   2   2   1   2   1   1   2   2   1   1   1   2   1   1   2   1   1   1   1   1   2   2   2   2   2   1   2   1   1   1   1   1   1   2   2   2   2   1   2   2   1
 MK-1-16                1   2   1   1   1   1   1   2   1   1   2   2   2   1   2   1   2   2   2   2   1   1   2   2   1   2   2   1   1   2   1   1   2   2   1   2   2   1   2   2   2   2   1   1   2   1   2   2   1   1   1   2   2   2   1   1   1   2   2   2   2   1   1   2   1   2   2   1   1   2   2   1   2   2   2   2   2   1   2   1   2   1   2   2   1   2   1   1   2   2   1   2   1   2   1   1   1   1   1   1   1   1   2   2   2   2   1   2   1   2   2   1   1   2   1   1   1   2   1   2   1   1   2   1   1   1   1   1   1   1   2   2   1   2   1   2   2   1   1   1   1   1   1   1   1   2   1   1   1   2   2   1   2   1   2   1   1   1   1   2   2   1   1   1   1   2   2   1   1   1   2   1   1   2   1   1   1   1   1   2   2   2   2   2   1   2   1   1   1   1   1   1   1   2   2   2   1   2   2   1
 MK-2-1                 2   1   2   1   1   1   2   1   1   2   1   1   1   2   1   1   2   2   2   2   2   2   1   1   2   2   2   1   1   2   2   2   1   1   2   2   2   1   1   1   1   1   1   1   2   2   2   2   2   2   2   1   2   1   1   2   1   2   1   1   1   1   2   2   1   1   2   2   2   2   1   1   1   1   1   2   1   2   1   1   1   2   1   2   1   2   2   1   2   1   2   2   1   1   2   1   1   1   1   1   2   2   2   2   2   1   1   1   2   2   1   2   1   1   1   2   1   1   2   2   2   1   2   1   2   2   2   1   1   2   2   2   1   1   1   2   2   2   1   2   2   1   2   2   2   1   2   2   2   2   2   1   1   1   1   1   2   1   1   1   2   2   2   1   1   1   1   2   2   2   1   2   2   1   1   2   1   2   2   2   2   2   2   1   1   2   1   1   2   1   1   2   1   1   1   2   1   1   1   2
 MK-2-2                 2   1   1   1   1   1   2   1   1   2   1   2   1   2   1   1   2   2   2   1   2   2   1   1   2   2   2   1   1   2   2   2   2   1   2   2   2   2   1   1   1   2   1   1   2   2   2   1   2   2   2   1   2   1   1   2   1   2   1   1   1   1   2   2   1   1   2   2   1   2   1   1   1   1   1   1   1   2   1   1   1   2   1   2   1   1   2   1   2   1   2   2   1   1   2   1   1   1   1   1   2   2   2   2   1   1   1   1   2   1   2   2   1   1   1   2   1   1   2   1   2   1   2   1   2   2   2   1   1   2   2   2   2   1   1   2   2   2   1   2   2   1   2   2   2   1   2   2   2   1   2   1   1   1   1   1   2   1   1   1   2   2   1   1   1   1   2   2   2   2   1   2   2   1   1   2   1   2   2   2   2   2   2   1   1   1   1   1   2   1   1   2   1   1   1   2   1   1   1   2
 MK-2-3                 2   1   1   1   1   1   2   1   1   2   1   1   1   2   1   1   2   2   2   1   2   2   1   1   1   2   2   1   1   2   2   2   2   2   2   2   2   2   1   1   1   2   1   1   2   2   2   1   1   2   2   1   2   1   1   2   1   2   2   1   1   2   2   2   2   1   2   2   1   1   1   1   1   1   1   2   1   2   1   1   1   2   1   1   1   1   2   1   2   1   2   2   2   1   2   1   1   1   1   1   2   2   2   2   1   1   1   1   2   1   2   2   1   1   1   2   1   1   2   1   2   2   2   1   2   2   2   1   1   2   2   2   2   1   2   2   2   2   1   2   2   1   2   1   2   2   2   2   2   1   2   1   1   1   1   1   2   1   1   2   1   2   1   2   1   1   2   2   2   2   1   2   2   1   1   2   1   2   2   2   2   2   2   1   1   2   1   1   2   1   1   2   1   2   1   2   1   1   1   2
 MK-2-4                 2   1   1   1   1   2   2   1   1   2   1   1   1   2   1   1   2   2   2   1   2   2   1   1   1   2   2   1   1   2   2   2   2   2   2   2   2   2   1   1   1   2   1   2   2   2   2   1   1   2   2   2   2   1   1   2   1   2   2   1   1   1   2   2   2   2   2   2   1   1   1   1   1   1   1   2   1   2   1   1   1   2   1   1   1   1   2   1   2   1   2   2   2   1   1   1   1   1   1   1   2   2   2   2   1   1   1   1   2   1   2   2   1   1   1   2   1   1   1   1   1   2   1   1   2   2   2   1   1   2   2   2   2   1   2   2   2   2   1   2   2   1   2   1   2   2   2   2   2   1   2   1   2   1   2   1   2   1   1   2   2   2   1   2   1   1   2   2   2   2   1   2   2   1   1   2   1   2   2   2   2   2   2   1   1   2   1   1   2   1   1   1   1   2   1   2   2   1   1   2
 MK-2-5                 2   1   1   1   1   2   2   1   1   2   1   1   1   2   1   1   2   2   2   1   2   2   2   1   1   2   2   1   1   2   2   2   2   2   2   2   2   2   1   1   1   2   1   2   2   2   2   1   1   2   2   2   2   1   1   2   1   2   2   1   1   1   2   2   2   2   2   2   1   1   1   1   1   1   1   1   2   2   1   1   1   1   1   1   2   1   2   1   2   1   2   1   2   1   1   1   1   1   1   1   2   2   2   2   1   1   1   1   2   1   2   2   1   1   1   2   1   1   1   1   1   1   1   1   2   2   2   1   2   2   2   2   2   1   1   2   2   2   1   2   2   2   2   1   2   2   2   2   2   1   2   1   2   1   2   2   2   1   2   2   2   2   2   2   1   1   2   2   1   2   1   2   2   1   1   2   1   2   2   1   2   2   2   1   1   2   1   1   2   1   1   1   1   1   1   2   2   1   1   2
 MK-2-6                 2   1   1   1   1   2   2   2   1   2   1   1   1   2   1   1   2   2   2   1   2   2   2   1   1   1   2   1   1   2   2   2   2   2   2   2   2   2   1   1   1   2   1   2   2   2   2   1   1   2   2   2   2   1   1   2   2   2   2   1   2   1   2   1   2   2   2   2   1   1   1   1   1   2   1   2   2   2   1   1   1   1   1   1   1   1   2   1   1   1   2   1   2   1   1   1   1   1   1   1   2   2   1   2   1   1   1   1   2   2   1   2   1   1   1   1   1   1   1   1   1   1   1   1   2   2   2   1   2   2   2   2   2   1   1   2   2   2   1   2   2   2   2   1   2   2   2   2   2   1   2   1   2   1   2   2   2   2   2   2   2   2   2   2   1   1   2   2   1   2   1   2   2   2   1   2   1   2   2   1   2   2   2   1   2   1   2   1   2   1   1   1   1   1   1   2   2   1   1   2
 MK-2-7                 2   1   1   1   1   1   1   2   2   2   1   1   1   1   1   1   2   2   2   1   2   2   2   1   2   1   2   1   1   2   2   2   2   2   2   2   2   2   1   1   1   2   1   2   2   2   2   1   1   2   2   2   2   1   1   2   2   2   2   1   2   1   2   1   2   2   2   2   1   1   1   1   1   2   2   2   2   2   1   1   1   1   1   1   2   1   2   1   1   1   2   1   2   1   1   1   1   1   1   1   1   2   1   2   1   1   1   1   2   2   1   2   1   1   1   1   2   2   1   1   1   1   1   2   2   2   2   1   2   2   2   1   2   1   2   2   2   2   1   2   2   2   2   1   2   2   2   2   2   1   1   1   2   1   1   2   2   2   2   2   2   2   2   2   1   1   2   2   1   2   1   2   2   2   1   2   1   2   2   1   1   2   2   1   2   1   2   1   2   1   1   1   1   1   1   2   1   1   1   2
 MK-2-8                 2   1   1   1   1   1   1   2   2   2   1   1   1   2   1   1   2   2   1   1   2   2   2   1   2   1   2   1   1   2   2   1   2   2   2   2   2   2   1   1   1   2   1   2   2   2   2   1   1   2   2   2   2   1   1   2   2   2   2   1   2   1   2   1   2   1   2   2   1   1   1   2   1   2   2   2   2   2   1   1   1   1   1   1   2   1   2   1   1   1   2   1   2   2   1   1   1   1   1   1   1   2   1   2   1   1   1   1   2   2   1   2   1   1   2   1   2   2   1   1   1   1   1   2   2   2   2   1   2   2   2   1   2   1   2   2   2   2   1   2   2   2   2   1   2   2   2   2   2   1   1   1   2   1   1   2   2   2   2   2   2   2   2   2   1   1   1   2   1   2   1   2   2   2   1   1   1   2   2   2   1   2   2   1   2   1   2   1   2   1   1   1   1   1   1   2   1   1   1   2
 MK-2-9                 2   1   1   1   1   1   1   2   2   2   1   1   1   2   1   2   2   2   1   1   2   1   2   1   2   2   2   1   1   2   2   1   2   2   2   2   2   2   1   1   1   2   1   2   2   2   1   1   1   2   2   2   2   1   1   2   2   2   2   1   2   1   2   1   2   1   2   2   1   1   1   2   1   2   2   2   2   1   1   1   1   2   1   1   1   1   2   1   2   1   2   2   2   2   1   2   1   1   1   1   1   2   1   2   1   1   1   1   2   2   1   2   1   1   2   1   1   2   1   1   2   1   2   2   1   2   2   1   2   2   2   1   2   1   2   2   2   2   1   2   2   2   2   1   2   2   2   2   1   1   1   1   2   1   1   2   2   2   1   2   2   2   2   2   2   1   1   2   1   2   1   2   2   2   1   2   1   2   1   2   1   2   2   1   2   1   2   1   2   1   1   1   1   1   1   2   1   1   1   2
 MK-2-10                2   2   1   2   1   1   1   2   2   2   1   1   1   2   1   1   2   2   1   1   1   1   2   1   2   2   2   1   2   2   2   1   2   2   2   2   2   2   1   1   1   2   1   2   1   2   1   1   1   2   1   1   1   1   1   2   2   2   2   1   2   1   2   1   2   1   2   2   1   1   1   2   1   1   2   2   2   2   1   1   1   2   1   1   1   1   2   1   2   1   2   2   2   2   1   2   1   1   2   1   1   2   1   2   1   1   2   1   2   2   1   2   1   1   2   1   1   2   1   1   2   1   2   1   1   2   2   1   2   2   2   1   1   1   2   2   2   2   1   1   2   2   2   1   2   2   2   2   1   1   1   1   2   1   1   2   2   2   2   2   2   2   2   2   2   1   1   2   1   2   1   2   2   2   1   2   1   2   1   2   1   2   2   1   2   1   2   1   2   1   1   1   2   1   2   2   1   1   1   2
 MK-2-11                2   2   1   2   1   1   2   2   2   2   1   1   1   1   1   1   2   2   2   1   1   1   2   1   2   2   2   1   2   2   2   1   2   2   2   2   2   2   1   1   1   2   1   2   1   2   1   1   1   1   1   1   1   1   1   2   2   2   2   1   2   1   2   2   2   2   2   2   1   1   1   2   1   1   2   2   2   1   1   2   1   2   1   1   1   1   2   1   2   1   2   2   2   2   1   2   1   1   2   1   1   2   1   1   1   1   2   1   1   2   1   2   1   1   2   1   1   2   2   2   2   1   2   1   1   2   2   1   1   2   2   1   1   1   2   2   2   2   1   1   2   2   2   1   2   2   2   2   1   1   1   1   2   1   1   2   2   2   1   2   2   2   2   2   2   1   1   2   1   2   1   2   2   2   2   2   1   2   1   2   1   2   2   1   2   1   2   1   2   2   1   1   2   2   2   2   1   1   1   1
 MK-2-12                2   2   1   2   1   1   2   1   2   2   1   1   1   1   1   2   1   2   2   1   1   1   2   1   2   2   2   1   2   2   2   1   2   2   2   2   2   2   1   1   1   2   1   2   1   2   1   1   1   2   1   1   1   1   1   2   2   2   2   1   2   1   2   2   2   2   1   2   1   1   1   2   1   2   2   2   2   1   1   2   1   2   1   1   1   1   2   1   2   1   2   1   2   2   1   2   1   2   2   2   1   2   1   2   1   1   2   1   1   2   2   2   1   1   2   1   1   2   2   1   2   1   2   1   1   2   2   1   1   2   2   1   1   1   2   2   2   2   2   1   2   2   2   1   2   2   2   2   2   1   1   1   2   2   1   2   2   2   1   2   1   2   1   2   2   1   1   2   1   2   1   2   2   2   2   1   1   2   1   2   1   2   2   1   1   2   2   1   2   2   1   1   2   1   2   2   1   1   1   1
 MK-2-13                2   1   1   2   1   1   2   1   2   2   1   1   1   1   1   2   1   2   2   1   1   1   2   1   1   2   1   1   2   2   2   1   2   2   2   2   2   2   1   1   1   2   1   2   1   2   1   1   2   2   1   1   1   1   1   1   2   2   2   1   1   1   1   2   2   2   1   2   1   1   1   2   1   2   2   2   2   1   1   2   1   2   1   1   2   1   2   1   1   1   2   1   2   1   1   2   1   2   2   2   1   2   1   2   1   1   2   1   1   2   2   2   1   1   2   1   1   2   1   2   2   1   2   1   1   2   1   2   1   2   2   2   1   1   2   2   2   2   2   1   2   2   2   1   2   2   2   2   2   1   1   1   2   2   1   2   2   2   1   2   1   2   1   2   2   1   1   2   1   1   1   2   2   2   1   1   1   2   1   2   1   2   2   1   1   2   2   1   2   2   1   1   2   1   2   2   1   1   1   1
 MK-2-14                1   1   1   2   1   1   2   1   2   2   1   1   1   1   1   2   1   2   2   1   1   1   2   1   1   2   1   1   2   2   2   2   2   2   2   2   2   2   1   1   1   2   1   2   1   2   1   1   2   2   1   1   1   1   1   1   2   2   2   1   2   1   1   2   2   2   1   1   1   1   1   2   1   2   2   2   2   1   2   2   1   2   1   1   2   1   2   1   1   1   2   1   2   1   1   2   1   2   2   2   1   2   1   2   1   1   2   1   1   2   2   2   1   1   1   1   1   2   1   2   2   1   2   1   1   2   1   2   1   2   2   2   2   1   2   2   2   1   2   1   2   2   2   1   2   2   2   2   2   1   1   2   2   2   1   2   2   2   1   2   2   2   1   2   2   1   1   2   1   1   1   2   2   2   1   1   1   2   1   2   1   2   2   1   1   2   2   1   2   2   1   1   2   1   2   2   1   1   1   1
 MK-2-15                1   1   1   1   1   1   2   1   2   2   1   1   1   1   1   2   1   2   2   1   1   2   2   1   1   2   1   1   2   2   2   2   2   2   1   2   1   2   1   1   1   2   1   2   1   2   2   1   2   2   1   1   1   1   1   2   2   2   1   1   2   1   1   2   2   2   1   1   1   1   1   2   1   2   2   1   2   1   2   2   1   2   1   2   1   1   2   1   1   1   2   1   2   1   1   2   2   2   2   2   1   2   1   1   1   1   2   1   1   2   2   2   1   1   1   1   1   2   1   2   2   1   2   1   2   2   1   2   1   2   2   2   2   1   2   2   2   1   2   1   2   2   2   2   2   2   1   2   2   1   1   2   2   2   1   2   2   2   1   2   2   2   1   2   2   1   2   2   1   2   1   2   2   2   1   1   1   2   1   2   1   2   2   1   1   2   2   1   2   2   1   1   2   1   2   2   1   1   2   1
 MK-2-16                2   1   2   1   1   1   2   1   2   2   1   1   1   1   1   2   1   2   2   1   1   2   1   2   1   2   1   1   2   2   2   2   2   2   1   2   1   2   1   1   1   2   1   1   1   2   2   1   2   2   1   1   1   1   1   2   2   2   2   1   1   1   1   2   2   2   1   2   1   1   1   2   1   2   2   1   2   1   2   2   2   1   2   2   1   1   2   1   1   1   2   2   2   1   1   2   2   2   2   2   1   2   1   1   1   1   1   1   1   2   2   2   1   1   1   2   1   2   1   2   2   1   2   1   2   2   1   2   1   2   2   2   2   1   1   2   2   1   2   1   2   2   2   2   2   2   1   2   2   1   2   2   2   2   2   2   2   2   1   2   2   2   1   2   2   1   1   2   2   2   1   2   2   1   1   1   1   2   1   2   1   2   2   1   1   2   1   1   2   2   1   2   2   1   2   2   2   1   2   1
 MK-3-1                 1   2   1   1   2   1   1   2   2   1   2   1   1   1   1   2   2   2   2   1   1   2   1   2   2   1   2   2   2   2   1   1   2   1   1   1   2   1   2   2   1   1   1   2   2   1   2   1   1   2   2   1   1   2   1   2   2   2   1   2   2   2   2   1   1   2   2   1   2   2   2   1   1   2   2   2   2   2   1   1   2   1   2   2   2   1   1   2   1   2   1   1   2   2   2   2   1   1   2   2   1   1   2   1   1   2   1   2   2   2   1   2   1   1   2   1   2   1   2   2   2   1   2   2   2   2   1   2   1   1   2   2   1   2   1   2   1   2   2   2   2   2   1   1   1   2   2   1   2   2   1   1   2   2   2   1   1   1   2   2   2   1   2   1   2   2   2   2   2   2   2   1   1   2   2   1   2   2   1   1   2   1   2   1   1   2   2   2   1   2   2   2   1   2   1   1   2   2   1   1
 MK-3-2                 2   2   1   2   2   2   1   2   2   1   1   1   2   1   1   2   2   2   2   1   1   2   1   2   2   1   2   2   2   2   1   2   2   1   1   1   2   1   2   2   1   1   1   2   2   1   2   1   1   2   2   1   1   2   1   2   1   2   1   2   2   2   2   1   1   2   2   1   2   2   2   1   1   2   2   1   1   2   1   1   2   1   2   2   2   1   1   2   2   2   1   1   2   2   2   2   1   1   2   2   1   1   2   1   1   2   1   2   2   2   1   2   1   2   2   1   2   1   2   2   2   1   2   2   2   2   1   2   1   1   2   2   1   2   1   2   1   2   2   2   2   2   1   2   1   2   2   1   2   2   1   1   2   2   2   1   1   1   2   2   2   1   1   1   1   2   2   2   2   2   2   1   1   2   2   1   1   2   1   2   2   2   2   2   1   2   2   2   1   2   2   2   1   1   1   1   2   2   1   1
 MK-3-3                 2   2   1   2   2   2   1   2   2   1   1   1   2   1   1   2   2   2   2   1   1   2   1   2   2   1   1   2   2   2   1   2   2   1   1   1   2   2   2   2   1   1   1   2   2   1   2   1   1   2   2   1   1   2   1   1   1   2   1   2   2   2   2   1   1   2   2   1   2   2   2   2   1   2   2   1   1   2   1   1   1   1   2   2   2   1   1   2   2   2   1   1   2   2   2   2   1   1   2   2   1   1   2   1   1   2   1   1   1   2   1   2   1   2   2   1   2   1   1   2   2   1   2   2   2   2   1   2   1   1   2   1   1   2   1   2   1   2   2   2   2   2   1   2   1   2   2   1   2   2   1   1   2   2   2   1   1   1   2   2   2   1   1   1   2   2   2   2   2   2   2   1   2   2   2   1   1   2   1   2   2   2   1   2   2   2   2   2   1   2   2   2   1   1   1   1   2   2   1   1
 MK-3-4                 2   2   1   2   2   2   1   2   2   1   1   1   2   1   1   2   2   2   2   2   1   2   1   2   2   1   1   2   2   2   1   2   2   1   1   1   2   2   2   2   1   1   1   2   1   1   2   1   1   2   2   2   2   2   1   1   1   2   1   2   2   2   2   1   1   2   2   1   2   2   2   2   1   2   2   1   2   2   2   1   1   1   2   2   2   1   1   2   2   1   1   1   2   1   2   2   1   1   2   2   1   1   2   1   1   1   1   1   1   2   2   2   1   2   1   1   2   1   1   2   1   1   2   2   2   2   1   2   1   1   2   1   1   2   1   2   1   2   2   2   1   2   1   2   1   1   2   1   2   2   1   1   2   2   2   1   1   1   2   2   2   1   1   1   2   2   2   2   2   2   2   1   2   1   2   1   1   2   2   2   2   2   2   2   2   2   2   2   1   2   2   2   1   1   1   1   2   2   2   1
 MK-3-5                 2   1   1   2   2   2   1   2   1   1   1   1   2   1   1   1   2   2   2   2   1   2   1   2   2   1   1   2   2   2   1   2   2   1   1   1   2   2   2   2   1   1   1   2   1   2   2   1   1   2   1   2   2   1   1   1   1   2   1   2   2   2   2   1   1   2   2   1   1   2   2   2   1   2   2   1   2   2   2   1   1   1   2   2   2   1   1   1   2   1   1   1   2   2   2   2   1   1   2   2   1   1   2   1   2   1   1   1   1   2   2   2   1   1   1   1   2   1   1   2   1   1   2   2   2   2   2   2   1   1   2   1   1   2   1   2   1   2   2   2   1   2   1   2   1   1   2   1   2   2   1   1   2   1   2   1   1   1   2   2   2   1   1   1   2   2   2   2   1   2   2   2   2   1   2   1   1   1   2   2   2   1   2   2   2   2   2   2   1   2   2   2   1   1   1   1   2   2   2   1
 MK-3-6                 2   1   1   2   2   2   1   2   1   1   1   1   2   1   1   1   2   2   2   2   1   2   2   2   1   1   1   2   1   1   1   2   2   1   1   1   2   2   2   2   2   1   1   2   1   1   2   1   1   2   1   2   2   1   1   1   1   2   1   2   2   2   2   1   2   2   2   1   1   2   2   1   1   2   2   1   2   2   2   1   1   1   2   1   1   1   1   1   2   1   1   1   2   2   1   2   1   1   2   2   1   1   2   1   2   1   1   1   1   2   1   2   1   1   1   1   2   1   1   2   1   2   2   2   1   2   2   2   1   1   2   1   1   2   1   2   1   2   2   2   1   2   1   2   1   1   2   1   1   2   1   1   2   1   2   1   1   1   1   2   2   1   1   1   1   2   2   2   1   2   2   2   2   1   2   1   1   1   2   2   2   1   2   2   2   2   2   2   1   1   2   1   1   1   1   1   2   2   2   1
 MK-3-7                 2   1   1   1   2   2   1   2   1   2   1   1   2   1   1   1   2   2   2   2   1   2   2   2   1   1   1   2   1   1   1   2   2   1   2   1   2   2   2   2   2   1   1   2   1   1   1   1   1   2   1   2   2   1   1   1   1   2   1   2   1   2   2   1   2   2   2   1   1   2   2   1   2   1   1   1   2   2   2   1   1   1   2   1   1   1   1   1   2   1   1   1   2   2   2   2   1   1   2   2   1   1   2   1   2   1   1   1   1   2   1   1   1   1   1   1   2   1   1   2   1   2   2   2   1   2   2   2   1   1   2   1   1   2   1   2   1   1   2   2   1   2   2   1   1   1   2   1   1   2   1   1   2   1   2   1   1   1   1   2   2   1   1   1   1   2   2   2   1   2   1   2   2   2   2   1   1   1   2   2   2   2   2   2   2   2   2   2   1   1   2   1   1   1   1   1   2   2   2   1
 MK-3-8                 2   1   1   1   1   2   1   2   1   2   1   1   2   1   1   1   2   2   2   2   1   1   2   2   1   1   1   2   1   2   1   2   1   1   2   1   2   2   2   2   1   1   1   2   1   1   1   1   1   2   1   2   2   1   2   1   1   2   1   2   2   2   2   1   2   2   2   1   1   2   2   1   2   1   1   2   2   2   2   1   1   1   2   1   1   1   1   1   2   1   1   1   2   2   1   2   1   1   2   2   2   1   1   1   1   1   1   1   1   2   1   1   1   1   1   1   2   1   1   1   1   2   2   2   1   2   2   2   2   1   2   1   1   2   1   2   1   1   2   2   1   2   2   1   1   1   2   1   1   2   1   1   2   1   2   1   1   1   1   2   2   1   1   1   1   2   1   2   1   2   1   2   2   2   2   1   1   1   1   2   2   1   2   2   2   2   2   2   2   1   2   1   1   1   1   1   2   2   1   1
 MK-3-9                 2   1   1   2   1   2   1   2   1   2   1   2   2   1   1   1   2   2   2   2   1   1   2   2   1   1   1   2   1   2   1   2   1   1   2   2   2   2   1   2   1   1   1   2   2   1   1   1   1   2   1   2   2   1   2   1   1   2   1   2   2   2   2   2   2   2   1   1   1   2   2   1   2   1   1   2   2   1   2   1   1   1   2   1   1   1   1   1   2   1   1   1   2   2   1   2   1   1   2   2   2   2   1   1   1   1   1   1   2   2   2   1   1   1   1   1   2   1   1   1   1   2   2   2   1   2   2   1   2   1   1   1   1   2   1   2   1   1   2   2   1   2   2   2   1   1   2   1   1   2   1   1   2   1   1   1   1   1   1   2   2   1   1   1   1   2   2   2   1   2   1   2   2   2   2   2   1   1   1   2   2   1   2   2   2   2   1   2   2   1   2   2   2   1   1   2   2   2   1   1
 MK-3-10                2   1   1   2   1   2   1   2   1   2   1   2   2   1   1   2   2   2   2   2   1   1   2   2   1   1   1   2   1   2   1   2   1   1   2   2   2   2   1   2   1   1   1   2   2   2   1   2   1   2   2   1   2   1   2   1   1   2   1   1   2   1   2   2   1   2   1   1   1   2   2   1   2   2   1   2   2   1   2   1   1   1   2   1   1   1   1   1   2   1   1   2   2   1   1   2   1   1   2   2   2   2   1   1   1   1   1   1   2   2   2   1   1   1   1   1   1   1   1   2   1   2   2   2   1   2   2   1   2   1   1   1   1   2   1   2   1   1   2   2   1   2   2   2   1   1   2   1   1   2   1   1   2   1   1   1   1   1   1   2   2   1   1   1   1   2   1   2   1   2   1   2   2   2   2   2   1   1   1   2   2   1   2   2   1   2   1   2   2   1   2   2   2   1   1   1   2   2   1   1
 MK-3-11                2   1   1   2   2   2   1   2   2   2   2   2   2   1   1   2   2   2   2   2   1   1   2   1   1   1   1   2   1   2   1   2   1   1   2   2   2   2   2   2   2   1   1   2   2   2   1   2   2   2   2   1   2   2   2   1   1   2   1   1   1   1   1   2   1   2   1   1   1   2   2   1   2   2   1   2   2   1   2   1   1   1   1   1   1   1   1   1   2   1   1   2   2   1   1   2   1   1   2   2   2   2   1   1   1   1   1   1   2   1   2   1   1   1   1   1   1   1   1   2   1   2   2   2   1   2   2   1   2   1   1   1   1   2   1   2   1   1   2   2   1   2   2   2   1   1   2   2   2   2   1   1   2   1   1   1   1   1   1   2   2   1   1   1   1   2   2   1   1   2   1   2   2   2   2   2   1   1   1   1   2   1   2   2   2   2   1   2   2   2   2   2   2   2   1   1   2   2   1   1
 MK-3-12                2   1   1   2   2   2   1   2   2   2   2   2   2   1   1   2   2   2   2   2   1   1   2   1   1   1   1   2   1   2   1   2   1   1   2   2   2   2   2   2   2   2   1   1   2   2   1   2   2   2   2   1   2   1   2   1   1   2   2   1   1   1   1   2   1   2   1   1   1   2   2   1   2   2   1   2   2   1   1   1   2   1   1   1   1   1   1   1   2   1   1   2   2   1   1   2   1   1   2   2   1   2   1   1   1   2   1   1   2   1   2   1   1   1   1   1   1   2   1   2   1   1   2   2   1   2   2   1   2   1   1   1   1   1   1   2   1   1   1   2   1   2   2   2   1   1   2   2   2   2   1   1   2   1   1   1   1   1   1   2   2   1   2   2   1   2   2   1   1   2   2   1   2   2   2   2   1   1   1   1   2   1   2   2   2   1   1   2   1   2   2   2   2   1   1   1   2   2   1   1
 MK-3-13                2   1   1   2   2   2   1   2   2   2   1   2   2   1   1   2   2   2   1   2   1   1   2   1   1   1   1   2   1   2   1   2   1   2   2   2   2   2   2   2   2   1   1   1   2   2   1   2   2   2   2   1   2   1   2   2   2   2   2   1   1   1   1   2   1   2   1   1   1   2   2   1   2   2   1   2   2   1   1   1   2   1   1   1   1   1   1   1   2   1   1   2   2   1   1   2   1   1   1   2   1   2   1   1   1   2   1   1   2   1   2   1   1   2   1   1   1   2   1   1   1   1   2   2   1   2   2   1   2   2   1   1   1   1   1   2   1   1   1   2   1   2   2   2   1   1   2   2   2   2   1   1   2   1   1   1   1   1   1   2   2   1   2   2   1   2   2   1   1   1   2   1   2   2   2   2   1   1   1   1   2   1   2   1   2   1   1   2   1   2   2   2   2   1   1   1   2   2   1   1
 MK-3-14                2   1   1   2   2   2   1   2   2   2   1   1   2   1   1   2   2   2   1   2   2   1   2   1   1   1   2   2   1   2   2   2   1   2   2   2   2   2   2   2   2   1   1   1   2   1   1   2   1   2   2   1   2   1   2   2   2   1   2   1   1   1   1   2   1   1   1   1   1   2   2   1   1   2   1   1   2   1   1   1   2   1   1   1   1   1   1   1   2   1   1   2   2   1   1   2   1   1   1   2   1   2   1   1   1   2   1   1   2   1   2   2   1   2   1   1   1   2   1   1   1   1   2   2   1   2   2   1   2   2   1   1   1   1   1   1   1   1   1   2   1   2   2   2   1   1   2   2   2   2   1   1   2   2   1   1   1   1   1   2   2   1   2   2   2   2   2   1   1   1   2   1   2   2   2   2   2   1   1   1   2   1   2   1   2   1   1   2   1   2   2   2   2   1   1   1   2   2   1   1
 MK-3-15                2   2   1   2   2   2   1   2   2   2   1   1   2   1   1   2   2   2   1   2   2   1   2   1   1   1   2   2   1   2   1   2   1   2   2   2   2   2   2   2   2   1   2   1   2   1   1   2   1   2   2   1   2   1   2   2   2   1   1   1   1   1   1   2   1   1   1   1   1   2   2   1   1   2   1   1   2   1   1   1   2   1   1   1   1   1   1   1   2   1   1   2   2   1   1   2   1   2   1   2   1   1   1   1   1   1   1   1   2   1   2   1   1   2   1   1   1   2   1   1   1   1   2   2   1   1   2   1   2   2   1   1   1   1   1   1   1   1   1   2   1   2   2   2   1   1   2   2   2   2   1   1   2   2   1   1   1   1   1   2   2   1   2   2   2   2   2   1   1   1   2   2   2   2   2   2   2   1   2   1   2   1   2   1   2   1   1   2   2   1   2   2   2   1   1   1   2   2   1   1
 MK-3-16                2   2   1   2   2   2   2   2   2   2   1   1   2   2   2   2   2   1   1   2   2   1   2   1   1   1   2   1   1   2   1   2   1   2   2   2   2   2   1   1   2   2   2   1   2   1   1   2   1   2   2   2   2   1   2   2   1   1   1   1   1   1   1   2   1   1   1   1   1   2   2   1   1   1   1   1   2   1   1   1   2   1   1   1   1   1   1   1   2   1   2   2   1   2   2   2   1   2   1   2   1   1   1   1   1   1   1   1   2   1   2   1   1   2   1   1   1   2   1   1   1   1   2   2   1   1   2   1   2   2   1   1   1   1   1   1   1   1   1   2   1   2   2   2   1   1   2   2   2   2   1   1   2   2   1   1   1   1   1   2   2   1   2   2   2   2   2   2   1   1   1   1   2   1   2   2   2   1   2   2   1   1   2   2   2   1   1   2   2   1   1   2   2   1   1   1   2   1   1   1
 MK-4-1                 2   2   2   1   1   2   2   1   2   1   2   2   2   2   2   1   2   1   1   1   2   2   2   1   1   2   2   1   2   1   1   2   2   2   2   2   2   2   2   2   2   2   2   2   1   2   1   2   2   1   2   2   1   1   2   2   1   1   1   1   2   2   2   2   1   1   2   2   2   2   2   1   1   2   1   1   2   1   2   2   2   1   2   1   1   2   1   1   2   2   1   1   2   2   1   1   2   1   2   2   2   2   2   2   1   1   2   1   2   1   1   1   2   2   2   1   1   1   1   1   1   1   2   2   2   2   2   1   2   1   2   2   2   1   2   2   2   1   2   2   1   2   2   1   1   2   2   1   2   1   2   1   1   1   1   1   1   1   2   1   2   2   1   1   2   2   1   1   1   2   2   1   1   1   2   2   1   1   1   2   1   2   1   2   2   2   2   1   2   1   1   1   2   2   2   2   2   1   1   1
 MK-4-2                 2   2   2   1   1   2   2   1   1   1   2   2   2   2   2   1   2   1   1   1   2   2   2   2   1   2   1   1   2   1   1   2   1   2   2   2   2   2   2   2   1   2   2   2   1   2   2   2   2   1   2   2   1   1   2   2   1   1   1   1   2   2   2   1   2   1   2   2   2   2   2   1   1   2   1   1   2   1   2   2   2   1   2   1   1   2   1   1   2   1   2   1   2   2   1   1   2   1   2   2   2   2   2   2   1   2   2   1   2   1   1   1   2   2   2   1   1   1   2   1   1   1   2   2   2   2   2   1   2   1   2   2   2   1   2   2   2   1   2   2   1   2   2   1   1   2   2   1   2   1   2   1   2   1   1   1   2   1   2   1   2   2   1   1   1   2   1   1   1   2   2   1   1   1   2   2   1   1   2   2   1   2   1   2   1   2   2   1   2   1   1   2   2   2   2   2   2   1   1   1
 MK-4-3                 2   2   2   1   1   1   2   1   1   1   2   2   1   2   2   1   2   2   2   1   2   2   2   2   1   2   1   1   2   1   1   2   1   2   2   2   2   2   2   2   1   2   2   2   1   2   1   2   2   1   2   2   1   1   2   2   1   1   2   1   2   1   2   2   2   1   2   2   2   2   2   1   1   2   1   1   2   1   2   2   2   2   2   1   1   2   1   1   2   1   2   1   2   2   1   1   2   1   2   1   1   1   2   2   1   2   2   1   2   1   2   1   2   2   2   1   1   1   2   1   1   1   2   2   2   2   2   1   2   1   2   2   2   1   2   2   2   1   1   2   2   2   2   1   2   2   2   2   1   1   2   1   2   1   1   1   2   1   2   1   2   2   1   1   1   2   1   1   1   2   2   1   2   1   1   2   1   1   2   1   1   2   1   2   1   1   2   1   2   1   1   2   2   2   2   1   2   1   1   1
 MK-4-4                 1   1   2   1   1   1   2   1   1   1   2   2   1   2   2   1   2   2   2   1   2   2   2   2   1   2   1   1   2   1   1   2   1   2   2   2   1   2   2   2   1   2   2   2   1   1   1   1   2   1   2   2   2   1   2   2   1   1   2   1   2   1   2   2   2   1   1   2   2   2   2   1   1   1   1   1   2   2   2   2   2   1   2   1   1   1   1   1   2   1   1   1   2   1   2   1   1   1   2   1   1   1   2   2   1   2   2   1   2   1   2   1   2   2   2   2   1   1   2   1   1   1   1   2   2   2   2   1   2   2   2   2   2   1   2   2   2   1   1   1   2   2   2   1   2   2   2   2   1   1   2   1   2   1   1   1   2   1   2   2   2   2   1   2   1   2   1   1   1   2   2   1   2   1   1   2   1   1   2   1   1   2   1   2   1   1   2   1   2   1   1   1   2   2   2   1   2   1   2   1
 MK-4-5                 1   1   2   2   1   1   2   1   2   2   2   2   1   1   2   1   2   2   2   1   2   2   2   2   1   2   1   1   2   1   1   2   1   2   1   2   1   2   2   2   1   2   2   2   1   1   2   1   2   1   2   2   2   1   2   2   1   1   1   1   2   1   2   2   2   2   2   2   1   2   2   1   1   1   1   1   2   2   2   2   2   1   2   1   1   1   1   1   1   1   1   1   1   2   2   1   1   1   2   1   1   1   2   2   1   2   2   1   2   1   2   1   2   1   2   2   1   1   2   1   1   1   1   1   1   2   2   2   2   2   1   2   1   1   1   2   2   1   1   1   2   2   2   1   2   2   2   2   1   1   2   1   2   1   1   1   2   1   2   2   2   2   1   2   1   2   1   1   1   2   1   1   2   1   1   2   1   1   2   1   1   2   1   2   1   1   2   1   1   1   1   1   2   2   2   1   2   1   2   1
 MK-4-6                 1   1   2   2   1   2   2   1   2   2   2   1   1   2   1   1   2   2   2   1   2   2   2   2   1   2   1   1   1   1   1   2   1   2   1   2   1   2   2   2   2   2   2   2   1   1   2   1   2   1   2   2   2   1   2   2   1   1   1   1   2   1   2   1   2   2   1   2   1   2   2   2   1   2   1   1   2   2   2   2   2   2   2   1   1   1   1   1   1   1   1   1   1   2   2   1   1   1   2   1   1   1   2   2   1   2   2   1   2   1   2   1   2   1   2   2   1   1   2   1   2   1   2   1   1   1   2   2   2   2   1   1   1   1   1   2   2   1   1   1   1   2   2   1   2   1   2   2   1   1   2   1   2   1   1   2   2   1   2   2   2   2   1   2   1   2   1   1   1   2   1   1   2   1   1   2   2   1   2   1   1   2   1   2   1   1   2   2   1   1   1   1   2   1   2   1   2   1   2   1
 MK-4-7                 1   1   2   2   1   2   2   1   2   2   2   1   2   2   1   1   2   2   2   1   2   2   2   2   1   1   2   1   1   1   1   2   1   2   1   2   2   2   2   2   2   1   1   2   1   1   2   1   2   1   2   2   2   1   2   2   1   1   1   1   2   1   2   1   2   2   1   2   1   2   2   2   1   2   1   1   2   2   2   2   2   2   2   1   1   1   1   1   1   1   1   1   1   2   2   1   1   1   2   1   1   1   2   2   1   2   2   1   2   1   2   1   2   1   1   2   1   1   2   2   2   1   2   1   1   1   2   2   2   2   1   1   2   1   1   2   2   1   1   1   1   2   2   1   2   1   2   2   2   1   2   1   2   1   1   2   2   1   2   2   2   1   1   2   1   2   1   1   1   2   1   1   2   1   1   2   2   1   2   1   1   2   1   2   1   1   2   2   1   1   1   1   1   1   2   1   2   1   2   1
 MK-4-8                 2   1   2   2   1   2   2   1   2   2   2   1   1   2   1   1   2   2   2   1   2   2   2   2   1   1   2   1   1   1   1   2   1   2   1   2   2   1   2   2   2   1   1   2   1   1   2   1   2   1   2   2   2   1   2   1   1   1   1   1   2   1   2   1   2   2   1   2   1   2   2   2   1   2   2   1   2   2   2   2   2   2   2   1   1   1   1   1   1   1   1   1   1   2   1   1   1   1   2   1   1   1   2   2   1   2   1   1   2   1   2   1   2   1   1   2   1   1   2   2   1   1   2   1   2   1   2   2   1   2   1   1   2   1   1   2   2   1   1   2   1   2   2   1   1   1   2   2   2   1   2   1   2   1   1   2   2   1   2   2   2   1   1   2   1   2   1   1   1   2   1   1   2   1   1   2   2   1   2   1   1   1   1   2   1   1   2   2   1   1   1   1   1   1   2   1   2   1   2   1
 MK-4-9                 2   1   2   2   1   2   1   1   2   2   2   1   1   2   2   1   2   2   2   1   2   2   2   2   1   1   2   1   1   1   1   2   1   2   1   2   2   1   2   2   2   1   1   2   1   1   2   1   2   1   2   2   2   1   1   2   1   2   1   1   2   1   2   1   2   2   1   2   1   1   2   2   1   2   1   1   2   2   2   2   2   2   2   1   1   1   1   1   1   1   1   1   1   2   1   1   1   1   2   1   1   1   2   2   1   2   1   2   2   1   2   1   2   1   1   1   2   2   2   2   1   1   2   1   2   1   2   2   1   1   1   1   2   1   1   2   2   1   1   2   1   2   2   2   1   1   2   2   2   1   1   1   2   1   2   2   2   1   2   2   1   2   1   2   1   2   1   1   1   2   1   2   2   1   1   2   2   1   2   1   2   1   1   2   1   1   2   1   1   2   1   1   1   1   2   2   2   1   2   1
 MK-4-10                2   1   2   1   1   2   1   1   2   2   2   1   1   2   2   1   2   2   2   1   2   2   2   2   1   1   2   1   1   1   1   2   1   2   1   2   2   1   2   2   2   1   1   2   2   1   2   1   2   1   2   2   2   1   1   2   1   2   1   1   2   1   2   1   2   2   1   1   1   1   2   2   1   2   1   1   2   2   2   2   2   2   2   1   1   1   1   1   1   1   1   1   1   2   1   1   1   1   2   1   2   1   2   2   1   1   2   2   2   1   2   1   2   1   1   1   2   2   2   2   1   2   2   1   2   1   2   2   1   1   1   1   1   1   1   1   2   1   1   2   1   2   2   2   1   1   2   2   2   1   1   1   2   1   2   2   2   1   2   2   1   2   1   2   1   2   1   1   1   2   1   2   2   1   1   2   2   2   2   1   2   1   1   2   1   1   2   1   1   2   1   1   1   1   2   2   2   2   2   1
 MK-4-11                2   1   2   1   1   1   1   1   2   2   2   1   1   2   1   1   2   2   2   1   2   2   2   2   1   1   2   1   1   2   2   2   2   2   1   2   2   1   2   2   2   1   1   2   2   2   2   1   2   1   2   2   2   1   1   2   1   1   1   1   2   1   1   1   2   2   1   1   1   1   2   2   1   2   1   1   2   2   2   2   2   2   2   1   1   1   1   1   1   1   1   1   1   2   1   1   1   2   2   1   2   1   2   2   1   1   2   2   2   1   1   1   2   2   1   2   2   2   2   2   1   2   2   1   2   1   2   2   1   1   1   1   1   1   1   1   2   1   1   2   1   2   1   2   1   1   2   2   2   1   1   1   2   1   2   2   2   1   2   2   1   2   1   2   1   2   2   1   1   2   1   2   1   1   1   2   2   2   2   1   2   1   1   2   1   1   2   1   1   2   1   1   1   1   1   2   2   1   2   1
 MK-4-12                2   1   2   1   1   1   1   1   2   2   1   1   1   2   2   1   2   2   2   1   2   2   2   2   1   1   2   1   1   2   2   2   2   2   1   2   2   1   2   2   1   1   1   2   2   2   2   1   2   1   2   2   2   1   1   2   1   2   1   1   2   1   1   1   2   2   1   1   1   1   2   2   1   2   1   1   2   2   2   2   2   2   2   1   1   1   1   2   1   1   1   2   1   2   1   2   1   2   2   1   2   1   2   2   1   1   2   2   2   2   1   1   2   2   1   2   1   1   2   2   1   2   2   1   2   1   2   2   1   1   1   1   1   1   1   2   2   1   1   2   1   2   1   2   2   1   2   2   2   1   1   1   2   1   2   2   2   1   2   2   1   2   1   1   1   2   2   1   1   2   1   2   1   1   1   2   2   2   2   1   2   1   1   2   1   1   2   1   1   2   1   1   2   1   1   2   2   1   2   1
 MK-4-13                2   1   2   1   1   1   1   1   2   2   2   2   1   2   2   2   2   1   2   1   2   2   2   2   1   1   2   1   1   1   2   2   2   2   1   2   2   1   2   2   1   1   1   2   2   2   2   1   2   1   2   2   2   1   1   2   1   2   1   1   2   1   1   1   1   1   1   1   1   1   2   2   1   2   2   1   2   1   2   1   2   2   2   1   1   1   1   2   1   1   1   2   1   2   1   2   1   2   2   1   2   1   2   2   2   1   1   2   2   2   1   1   2   2   1   2   1   1   1   2   1   2   2   1   1   1   2   2   1   1   1   1   1   1   1   2   2   1   1   2   2   2   1   2   2   1   2   2   2   1   1   1   2   1   2   1   1   1   2   2   2   2   1   1   1   2   2   1   1   2   1   2   1   1   1   1   1   2   2   1   2   2   1   2   1   1   2   1   1   2   1   1   2   1   1   2   2   1   2   1
 MK-4-14                2   1   2   1   1   1   1   1   2   2   2   2   1   2   2   2   2   1   2   1   2   2   2   2   1   2   2   1   1   1   2   2   1   2   1   2   2   1   2   2   1   1   1   2   2   2   2   1   2   1   2   2   2   1   1   1   1   2   2   1   2   1   1   1   1   1   1   1   1   1   2   2   1   2   2   1   2   1   2   2   2   2   2   1   1   1   1   1   1   1   1   2   1   2   1   2   1   2   2   1   2   1   2   2   2   1   1   2   2   1   1   2   2   2   1   2   1   1   1   2   1   1   1   1   1   1   2   2   2   1   1   1   1   1   1   2   2   1   1   2   2   2   1   2   2   2   2   2   2   1   1   1   2   1   2   1   1   1   2   2   2   2   1   1   1   2   1   1   1   2   1   1   1   1   1   1   1   2   2   1   1   2   1   2   2   1   2   1   1   2   2   1   2   1   1   2   2   1   2   1
 MK-4-15                2   1   2   1   1   1   1   1   2   2   2   2   1   2   2   2   2   1   2   1   2   2   2   2   1   2   2   1   2   1   2   2   1   2   1   2   2   1   2   2   1   1   1   2   2   1   2   1   2   1   2   2   2   1   1   1   1   2   1   2   1   1   1   1   1   1   1   1   1   1   2   2   2   2   2   1   2   1   2   2   2   2   2   1   1   1   2   1   1   1   1   2   1   2   1   1   1   2   2   1   2   1   2   2   2   1   1   2   2   2   1   2   2   2   1   2   1   1   1   2   1   1   1   1   1   1   2   2   2   2   1   2   1   1   1   2   2   1   1   2   2   2   1   2   2   2   2   1   2   1   1   1   2   1   1   1   2   1   2   2   2   2   1   1   1   2   2   1   1   2   1   1   1   1   1   1   1   1   2   1   1   2   1   2   2   1   2   1   1   2   2   1   2   1   1   2   2   1   2   1
 MK-4-16                2   1   2   2   1   1   1   1   2   2   2   2   2   2   2   2   2   1   2   1   2   2   2   2   1   2   2   1   2   1   2   2   1   2   1   2   1   1   2   2   1   1   1   2   2   1   2   1   2   1   2   1   2   1   1   1   1   2   1   1   1   1   1   1   1   1   1   1   1   2   2   2   2   2   2   1   2   1   2   2   1   2   2   1   1   1   2   2   1   2   1   2   1   2   1   1   1   2   2   1   2   1   2   2   2   1   1   2   2   2   1   2   1   2   1   2   1   1   1   1   1   1   2   1   1   2   2   2   2   2   1   2   1   1   1   2   2   1   1   2   2   2   1   2   2   2   2   2   2   1   1   1   2   1   1   2   2   1   2   2   2   2   1   1   1   2   2   2   1   2   1   2   1   1   1   1   1   1   2   1   1   2   1   2   2   1   2   1   1   2   2   1   2   1   1   2   2   1   2   1
 MK-5-1                 2   1   2   2   2   2   2   1   2   1   2   1   2   2   1   1   1   2   1   1   1   1   1   2   1   1   1   1   1   2   1   2   2   2   2   1   2   2   1   2   2   1   2   2   1   1   1   1   2   1   1   1   2   2   2   2   1   1   1   1   1   2   2   2   2   2   2   1   1   2   1   2   1   1   2   2   2   2   2   2   1   2   1   1   2   2   2   1   1   1   1   1   1   2   1   2   1   1   2   2   2   2   2   2   1   1   2   1   2   1   2   1   2   1   2   1   1   2   1   1   1   2   2   1   2   2   1   2   2   2   2   2   2   1   2   2   1   2   2   1   1   2   1   1   1   2   1   2   1   1   1   1   1   1   1   2   1   1   1   1   1   2   2   2   1   1   1   1   1   2   1   1   2   2   1   1   2   2   1   1   1   2   2   1   1   1   2   1   2   1   1   1   1   2   1   2   2   2   2   1
 MK-5-2                 2   1   2   2   1   2   2   1   2   1   2   1   2   2   1   2   1   2   1   1   1   1   1   2   1   1   1   1   1   2   1   2   2   2   2   1   2   2   1   2   2   1   2   2   1   1   1   1   2   1   1   1   2   2   2   2   2   2   1   1   1   2   2   2   2   2   2   1   1   2   1   2   1   1   2   2   2   2   2   2   1   2   1   1   1   2   2   1   1   1   1   1   2   2   1   2   1   1   2   2   2   2   2   2   1   1   2   2   1   1   2   1   2   1   2   1   2   2   1   1   1   2   2   1   2   2   1   2   2   2   2   2   2   1   2   2   1   2   2   1   1   2   1   1   1   2   1   2   1   1   1   1   1   1   1   2   1   1   2   1   1   2   2   2   1   1   1   1   1   2   1   2   2   2   1   1   2   2   1   1   2   2   2   1   1   1   2   1   2   1   1   1   1   2   1   1   2   2   2   1
 MK-5-3                 2   2   2   2   1   2   2   1   2   1   2   1   2   2   1   2   1   2   1   1   2   1   1   2   1   1   1   1   1   2   1   2   2   2   1   1   2   2   1   2   1   1   1   2   1   1   1   1   2   1   1   1   2   2   2   2   2   2   1   2   1   2   2   2   2   2   2   1   1   2   1   2   1   1   2   2   2   1   2   2   1   2   1   1   2   2   2   1   1   1   2   2   2   2   1   2   1   1   2   2   2   2   2   2   1   1   2   2   1   1   2   1   2   1   2   1   2   2   1   1   1   2   2   1   1   2   1   2   2   2   2   2   2   1   2   2   1   2   2   1   1   1   1   1   1   2   1   2   1   1   2   1   1   1   1   2   1   1   2   1   2   2   2   2   1   1   1   1   1   2   1   2   2   2   1   1   2   2   2   1   2   2   2   1   1   1   2   2   2   1   1   1   1   2   1   1   2   2   2   1
 MK-5-4                 2   2   2   2   1   2   2   1   2   1   2   1   2   2   1   2   1   2   1   2   2   1   1   2   1   1   2   1   1   2   1   2   2   2   1   1   2   2   1   2   1   1   2   1   1   1   2   1   1   1   1   1   2   2   2   2   2   1   1   2   1   2   1   2   2   2   2   1   1   2   1   2   1   1   2   2   2   1   2   2   1   2   1   1   2   1   2   2   1   1   2   2   2   2   1   2   1   1   2   2   2   2   2   2   1   1   2   1   1   2   2   2   2   1   2   1   2   2   1   1   1   2   2   2   1   2   1   2   2   2   1   2   1   1   2   2   1   2   2   1   1   1   1   1   1   2   1   2   1   1   2   1   2   1   1   2   1   1   2   2   2   2   2   2   1   2   1   1   1   2   1   2   2   2   1   1   2   2   2   1   2   2   2   1   1   1   2   2   2   1   1   1   1   2   1   1   2   2   2   1
 MK-5-5                 2   2   2   2   1   2   2   1   2   1   2   2   2   2   1   2   1   2   1   2   1   1   1   2   1   1   2   1   1   2   1   2   2   2   2   2   2   2   1   2   1   1   2   1   1   1   1   1   2   1   1   2   2   2   2   2   2   1   1   2   1   2   2   2   2   2   2   1   1   1   1   2   2   2   2   2   2   2   2   2   1   2   1   1   2   1   2   2   1   1   2   2   2   2   1   2   1   2   2   2   2   2   2   2   1   1   2   1   1   2   2   1   2   1   1   1   2   2   1   1   1   2   2   2   2   2   1   2   2   2   1   2   1   2   2   2   1   2   2   1   1   1   1   1   1   2   1   2   2   1   2   2   2   1   1   2   1   1   2   2   2   2   2   2   1   1   1   1   1   2   1   2   2   2   1   1   2   2   2   1   2   2   2   1   1   1   2   2   2   1   1   1   1   2   1   1   2   2   2   1
 MK-5-6                 2   2   2   2   1   2   2   2   2   1   2   2   2   2   1   2   1   1   1   2   1   1   1   2   1   1   2   1   1   2   2   2   2   2   2   2   2   2   1   2   1   1   2   1   2   1   1   1   2   1   1   2   2   2   2   2   2   1   1   2   1   2   2   2   1   2   2   1   1   1   1   2   2   2   2   2   2   2   2   2   1   2   1   1   2   1   2   2   1   1   1   2   2   2   2   2   1   2   2   2   2   2   2   2   1   1   2   1   1   2   2   1   2   2   2   1   2   2   2   1   1   2   2   1   2   1   1   2   2   2   1   1   1   2   2   2   1   2   2   1   1   1   1   1   1   2   1   2   2   1   2   2   1   1   1   2   1   1   2   2   2   2   2   2   1   2   1   1   1   2   1   2   2   1   1   1   2   2   2   1   2   2   2   1   1   1   2   2   2   1   1   1   1   1   1   1   2   2   2   1
 MK-5-7                 2   2   2   2   1   2   2   2   2   2   2   2   2   2   1   2   1   2   1   2   1   1   1   2   1   1   2   1   1   2   2   2   2   2   2   2   2   2   1   2   1   2   2   1   2   1   1   1   2   1   1   1   2   2   2   2   2   2   2   2   1   2   2   2   1   2   2   1   1   1   1   2   2   2   2   2   2   2   2   2   1   2   1   1   2   1   2   2   1   1   1   2   2   2   2   2   1   2   2   2   2   2   2   2   1   1   2   1   1   2   2   1   2   2   2   1   2   2   2   1   1   2   2   1   2   2   1   1   2   2   1   1   1   2   2   2   1   2   2   1   1   2   1   1   1   2   2   2   2   1   2   2   1   2   1   2   1   1   2   1   2   2   2   2   1   2   1   1   1   2   1   2   2   1   1   1   1   2   2   1   2   2   2   1   1   1   2   2   2   1   2   1   1   1   1   1   2   2   1   1
 MK-5-8                 1   2   2   2   1   2   2   1   2   2   2   2   1   2   1   2   1   2   2   2   1   1   1   2   1   1   2   2   1   2   2   1   2   2   2   2   2   2   1   2   1   2   2   1   2   1   1   1   2   1   1   1   2   2   2   2   2   2   2   2   1   2   2   2   1   1   2   1   1   1   1   2   2   2   2   2   2   2   2   2   1   2   1   2   2   1   2   2   1   1   2   2   2   2   2   2   1   2   2   1   2   2   2   1   2   1   2   1   1   2   2   2   2   2   2   1   2   2   2   1   1   2   2   1   2   2   1   1   2   2   1   1   1   2   2   2   1   2   2   1   1   2   1   1   1   2   2   2   2   1   2   2   1   2   1   2   1   1   2   1   2   2   2   2   1   2   2   1   1   2   1   2   2   1   1   1   2   2   2   1   1   1   2   1   2   1   2   2   1   1   2   1   1   1   1   1   2   2   1   1
 MK-5-9                 2   2   2   2   1   2   1   1   2   2   2   2   1   2   1   2   1   1   2   2   1   1   1   2   1   1   2   2   1   2   2   1   2   2   2   2   2   2   1   2   1   2   2   1   2   1   1   1   2   1   1   1   2   2   2   1   2   2   2   2   1   2   2   2   1   1   2   1   1   1   1   2   2   2   2   2   2   2   2   2   1   1   1   2   2   2   2   2   1   1   2   2   2   2   2   2   1   2   2   1   1   2   2   1   1   1   2   1   2   1   2   2   2   2   2   1   2   1   2   1   1   2   2   1   2   2   1   1   2   2   1   1   1   2   1   2   1   2   2   1   1   2   1   1   1   2   2   2   1   1   2   2   1   1   1   1   1   1   1   1   2   2   2   2   1   2   2   1   1   2   1   1   2   1   1   1   2   2   2   1   1   1   2   1   2   1   2   2   1   1   2   1   1   1   2   2   2   2   1   1
 MK-5-10                2   2   2   2   1   2   1   1   2   1   2   2   1   2   1   1   1   1   2   2   1   1   1   2   1   1   2   2   1   2   2   1   2   2   2   2   2   2   1   2   1   2   2   2   2   1   1   1   2   1   1   1   2   2   2   1   2   2   2   2   1   2   2   2   1   1   2   1   1   2   1   2   2   2   2   2   2   2   2   2   1   1   1   2   2   2   2   2   1   1   2   2   2   2   1   2   1   2   2   1   1   2   2   1   1   1   2   1   2   1   2   2   2   2   2   1   2   1   2   1   1   1   2   1   2   2   1   2   2   2   1   1   2   2   1   2   1   2   2   1   1   2   1   1   1   2   2   2   1   1   2   2   1   1   1   2   1   1   2   1   2   2   2   2   1   2   2   2   1   1   1   1   2   1   1   1   2   2   2   2   2   1   2   1   2   1   2   2   1   1   1   1   1   2   2   2   2   2   1   1
 MK-5-11                2   2   2   2   1   2   1   1   2   1   2   1   2   2   1   1   1   1   2   2   1   1   1   2   2   1   1   2   1   2   2   1   2   1   2   2   2   1   1   1   1   2   2   2   2   1   1   1   2   1   1   1   2   1   2   2   2   2   1   2   1   2   2   2   1   1   2   1   1   2   1   2   2   2   2   2   1   2   2   2   1   1   1   2   2   2   2   2   1   2   2   2   2   2   1   2   1   2   2   1   1   1   2   1   1   1   2   1   2   1   2   2   1   2   2   1   2   1   2   1   2   1   2   1   2   2   2   2   2   1   1   1   1   1   2   2   1   2   2   1   1   2   1   1   1   2   2   2   1   1   2   1   1   1   1   2   1   1   1   1   2   2   2   2   2   2   1   2   2   1   1   1   2   1   1   1   2   2   2   2   2   1   2   2   2   1   2   2   1   1   2   1   1   2   2   2   2   1   1   1
 MK-5-12                2   2   2   2   1   2   1   1   2   1   2   1   2   2   1   1   1   1   2   2   2   2   1   2   2   1   1   2   1   2   2   1   2   1   2   2   2   1   1   1   1   1   2   1   2   1   1   1   2   1   1   1   2   1   2   2   2   2   2   2   2   2   2   2   1   1   2   1   1   2   2   2   2   1   2   2   1   2   2   2   1   1   2   2   2   2   2   2   1   2   2   2   2   2   1   2   2   2   2   1   2   1   2   1   2   1   2   1   2   1   2   2   1   2   2   1   2   1   2   1   2   1   2   1   1   2   2   1   2   1   2   1   1   1   2   1   1   2   2   1   1   2   1   1   1   2   1   2   1   1   2   1   1   1   1   2   1   1   1   1   2   2   2   2   2   2   1   2   2   1   1   1   2   1   2   1   2   2   2   2   2   1   2   2   2   2   2   2   1   1   2   1   1   2   2   2   2   1   1   1
 MK-5-13                2   2   2   2   1   2   1   1   2   1   2   1   2   1   1   1   1   1   1   2   2   2   1   2   2   1   1   2   1   2   2   1   2   1   2   2   2   2   1   1   1   1   1   1   2   1   1   1   2   1   1   1   2   1   2   2   2   2   2   2   1   1   2   2   1   2   2   1   1   2   2   2   2   1   2   2   2   2   2   2   1   2   2   2   2   2   1   2   1   1   1   2   1   2   1   2   2   2   2   2   2   1   2   1   2   1   2   1   2   1   2   2   1   2   2   1   1   1   2   2   2   1   1   1   2   1   2   1   2   1   2   1   1   1   2   2   1   2   2   1   1   2   1   1   1   1   1   2   1   1   2   1   1   1   1   2   1   1   1   1   2   2   2   1   2   2   1   1   2   1   1   1   2   1   2   1   2   2   2   2   2   1   2   2   2   2   2   2   1   1   2   1   1   2   2   2   2   1   1   1
 MK-5-14                2   2   2   2   1   2   1   1   2   1   2   1   2   1   1   1   1   1   1   2   2   2   1   2   2   2   1   2   1   2   2   1   2   1   2   2   2   2   1   1   1   1   1   1   2   1   2   1   2   1   1   1   1   1   2   2   2   2   2   2   1   1   2   2   1   2   1   1   1   2   2   2   2   1   1   2   2   2   2   2   1   2   1   2   2   2   1   2   1   2   1   2   1   2   1   2   2   2   2   2   2   2   2   1   2   1   2   1   2   1   2   2   1   2   2   2   1   1   2   2   2   1   1   1   2   1   2   1   1   1   2   2   1   1   1   1   1   2   2   1   1   2   1   1   1   2   1   2   1   1   1   1   1   1   1   2   1   1   1   1   1   2   2   1   1   2   1   1   2   1   1   1   2   1   2   1   2   1   2   2   2   1   2   2   2   2   2   2   1   1   2   1   1   2   1   2   2   1   1   1
 MK-5-15                2   2   2   2   2   2   1   1   2   2   2   2   2   1   1   1   1   1   1   2   2   2   1   2   2   2   1   1   1   1   2   1   2   1   2   2   2   2   1   1   1   1   1   1   2   1   2   1   2   1   1   1   1   1   2   2   2   2   2   2   1   1   2   2   1   2   1   1   1   2   2   2   2   2   1   2   2   2   2   2   2   1   1   2   2   1   1   2   1   2   1   2   1   2   1   1   2   2   2   2   2   2   2   1   2   1   1   1   2   1   2   2   2   1   2   1   1   1   2   2   2   1   1   2   1   1   2   1   1   1   2   2   1   1   1   1   1   2   2   1   1   2   1   1   1   2   2   2   1   1   1   1   1   1   1   2   1   1   1   1   1   1   2   1   1   2   1   1   2   2   1   1   2   1   1   1   2   1   2   2   1   1   2   2   2   2   2   1   1   1   1   1   1   2   1   2   2   1   1   1
 MK-5-16                2   2   2   2   2   2   1   1   2   2   2   2   2   1   1   2   1   1   1   2   2   2   1   2   2   2   1   1   1   1   2   1   2   1   2   2   2   2   1   1   1   1   1   1   2   1   2   1   2   1   1   1   1   1   2   1   2   2   2   2   1   1   2   2   1   1   1   1   1   2   2   2   2   1   1   2   2   2   2   2   2   1   1   2   2   1   2   2   1   2   1   2   1   2   1   1   2   2   2   2   2   1   2   1   2   1   1   1   2   1   2   2   2   2   2   1   1   1   2   2   2   2   1   2   1   1   2   1   1   1   2   2   1   1   2   1   1   2   2   1   2   2   1   1   1   2   2   2   1   1   1   1   1   1   1   2   1   1   1   1   1   1   2   2   1   1   1   1   2   2   1   1   2   1   1   1   2   1   2   2   1   1   2   2   2   2   2   1   1   1   1   2   1   2   1   2   1   1   1   1
 MK-6-1                 1   1   1   1   2   2   1   2   1   1   1   1   1   1   1   2   1   2   1   1   1   1   1   1   1   1   2   2   2   1   2   1   2   2   2   2   2   1   2   1   2   1   1   2   2   1   2   1   1   2   1   2   2   1   1   1   1   1   2   2   1   2   2   1   1   2   2   1   2   1   1   1   1   1   2   2   1   2   2   2   2   1   2   1   2   2   1   2   2   1   1   1   1   1   2   2   1   1   2   2   2   2   1   1   1   2   2   1   1   1   2   2   2   2   2   2   1   2   1   2   1   1   2   1   2   1   1   2   2   2   2   1   2   2   2   1   1   2   1   2   2   1   2   2   2   1   2   1   1   1   2   2   1   2   2   1   2   2   1   1   2   2   2   1   1   2   1   2   2   1   1   1   2   1   2   1   1   1   2   1   1   2   1   2   2   2   2   1   2   1   2   2   2   1   1   2   2   2   2   1
 MK-6-2                 1   1   1   1   2   2   1   2   1   1   1   1   2   1   1   2   1   2   1   1   1   2   1   1   1   2   2   2   2   1   2   1   2   2   2   2   2   1   2   1   2   1   1   2   2   2   2   1   1   2   1   2   2   1   1   1   1   2   2   2   1   1   2   1   1   2   2   1   2   2   1   1   2   1   2   2   1   1   2   2   2   2   2   1   2   2   2   2   2   1   1   1   1   1   2   2   1   1   2   2   2   2   1   1   1   2   2   1   1   1   2   2   2   2   2   2   1   2   1   2   1   1   2   1   2   1   1   2   2   1   2   1   2   2   2   1   1   2   1   2   2   1   2   2   1   1   2   1   1   1   2   2   1   1   2   1   2   2   1   1   2   2   2   1   1   2   1   2   2   1   2   1   2   1   2   1   1   1   2   2   1   2   1   2   1   2   2   1   2   1   2   2   2   1   1   2   2   2   2   1
 MK-6-3                 1   1   1   1   2   2   1   2   1   1   1   1   2   2   1   1   1   2   1   1   1   2   1   2   2   2   2   2   2   1   2   1   2   2   2   2   2   1   2   2   2   1   1   2   2   2   2   1   1   2   1   2   2   1   1   1   1   2   2   2   1   1   2   1   2   1   2   1   1   1   1   1   2   1   2   1   1   1   2   2   2   2   2   1   2   2   2   2   2   1   1   2   2   1   2   2   1   1   2   2   2   2   1   1   1   2   2   1   1   1   2   2   2   2   2   1   1   2   1   2   1   1   2   1   2   1   1   2   2   2   2   1   2   2   2   1   2   2   1   2   2   1   2   2   1   2   2   1   1   1   2   2   1   1   2   1   2   2   1   1   2   2   2   1   1   2   1   2   2   1   2   1   2   1   2   1   1   1   2   2   1   2   1   2   1   1   2   1   2   1   2   1   2   1   1   2   2   2   2   1
 MK-6-4                 1   1   1   1   2   2   1   2   1   1   1   1   2   2   1   1   1   2   1   1   1   2   2   2   2   2   1   2   2   1   2   1   2   2   2   2   2   1   2   2   2   1   1   2   2   2   2   1   1   2   1   2   2   1   1   1   1   2   2   2   1   1   2   1   2   1   2   1   1   2   1   1   2   1   2   1   1   1   2   2   2   2   2   1   1   2   2   2   2   1   2   2   2   1   2   2   1   1   2   2   2   2   2   1   2   2   2   1   1   1   2   2   2   1   2   1   2   2   1   2   1   1   2   1   2   1   1   2   2   2   2   1   1   1   2   1   2   2   1   2   2   1   2   1   1   2   2   1   1   1   2   2   1   1   2   1   2   2   2   1   2   2   2   1   1   2   1   2   2   1   2   1   2   1   1   1   1   1   2   2   2   2   1   2   1   1   2   1   2   1   2   1   2   2   1   2   2   2   2   1
 MK-6-5                 1   1   1   1   2   2   1   2   1   1   1   1   2   2   1   1   1   2   1   1   1   2   2   2   2   2   1   2   2   2   2   1   1   1   1   2   2   1   2   2   1   1   1   2   2   2   2   1   1   2   1   2   2   1   1   1   1   2   2   2   1   1   2   1   2   1   2   1   1   2   1   1   2   1   2   1   1   1   2   2   1   2   2   2   1   2   2   2   2   1   1   2   2   1   2   2   1   1   2   2   1   2   2   2   2   1   2   1   1   1   2   2   2   1   2   1   2   2   1   2   1   1   1   1   2   1   1   2   2   2   1   1   1   1   2   1   2   2   1   2   2   1   2   1   1   2   2   1   1   1   2   2   1   2   2   1   2   2   2   1   1   2   2   1   1   2   1   2   1   1   1   1   2   1   1   1   1   1   1   2   2   1   1   2   1   1   2   1   2   1   2   1   2   2   2   2   2   1   2   1
 MK-6-6                 1   1   2   1   1   2   1   2   1   1   1   1   1   2   1   1   2   2   1   1   2   2   2   2   2   2   1   2   2   2   2   1   2   1   1   2   2   1   2   2   1   1   1   2   2   2   2   1   1   2   1   2   2   1   1   1   1   2   2   2   1   1   2   1   2   1   2   1   1   2   1   1   2   1   2   1   1   1   2   1   1   2   2   2   1   2   2   2   2   2   1   2   2   1   2   2   1   1   2   2   1   2   2   1   2   1   2   1   1   1   2   2   2   1   2   1   2   2   2   2   1   1   1   1   2   1   1   2   1   1   1   1   1   1   2   1   2   2   1   2   2   1   2   1   1   2   2   1   1   1   2   2   2   2   2   1   2   2   2   1   1   2   2   1   1   2   1   2   1   1   1   1   1   1   2   1   1   1   1   2   2   1   1   2   1   1   2   1   2   1   2   1   2   2   2   2   1   1   1   1
 MK-6-7                 1   1   2   1   1   2   2   2   1   1   1   1   1   2   1   1   2   2   2   1   2   2   2   2   1   2   1   2   2   1   2   1   2   1   1   2   2   1   2   1   1   1   1   2   2   2   2   1   1   2   1   2   2   1   1   1   1   2   2   2   1   1   1   1   2   1   2   1   1   1   1   1   2   1   1   1   1   1   2   1   1   1   2   2   1   2   1   2   1   1   1   2   2   1   2   2   1   2   2   2   1   2   2   1   2   1   2   1   1   1   2   2   2   1   2   2   2   2   2   2   1   1   1   1   2   1   1   2   1   1   1   1   1   1   2   2   1   2   1   2   2   1   2   1   1   2   2   1   1   1   2   2   2   2   2   1   2   2   2   1   1   2   2   1   1   2   1   2   2   1   1   1   1   1   2   1   1   1   1   2   2   2   1   2   1   1   2   1   2   1   2   1   2   1   2   2   1   1   1   1
 MK-6-8                 1   1   2   1   1   2   2   2   1   1   1   1   1   2   1   1   2   2   2   1   2   2   2   2   1   2   1   2   2   1   2   1   2   1   1   2   2   1   2   1   1   1   1   2   2   2   2   1   1   2   1   2   2   1   1   1   1   2   2   2   1   1   1   1   2   1   2   1   1   1   1   1   2   1   1   1   1   1   2   1   1   1   2   2   1   2   1   2   1   2   1   2   2   1   2   2   1   2   2   2   1   2   2   1   2   1   2   1   1   1   2   2   2   1   2   2   2   2   2   2   1   1   1   1   2   1   1   2   1   1   1   1   1   1   2   2   2   2   1   2   2   1   2   1   1   2   2   1   1   1   2   2   2   2   2   1   1   1   2   2   1   1   2   1   1   1   1   2   2   1   1   1   1   1   2   1   1   2   1   2   2   2   1   2   1   2   1   1   2   1   2   1   2   1   2   2   1   1   1   1
 MK-6-9                 1   1   2   1   1   2   2   2   1   2   1   2   1   2   1   1   2   2   2   1   2   1   2   2   1   2   1   1   2   1   1   2   2   1   1   1   2   1   2   2   1   1   1   2   2   1   2   1   1   2   1   2   2   1   1   1   1   2   2   2   1   1   1   2   2   1   2   2   1   1   1   1   2   1   1   1   1   1   2   1   1   1   2   2   1   2   1   2   1   2   1   2   2   1   2   2   1   2   2   2   1   2   2   1   1   1   1   1   1   2   1   2   2   2   2   2   2   2   2   1   1   2   1   1   2   1   1   2   1   1   1   1   1   1   2   2   2   2   1   2   2   1   2   1   1   2   2   1   1   2   2   2   2   2   2   1   1   1   2   2   1   1   2   1   1   1   1   2   2   1   1   2   1   1   2   1   1   2   1   2   2   2   1   2   1   2   1   1   2   1   2   1   2   1   2   2   2   1   1   1
 MK-6-10                1   1   1   1   2   2   2   1   1   2   1   2   1   2   1   1   2   2   2   1   2   1   2   2   1   2   1   1   2   1   1   2   2   1   1   1   2   1   2   1   1   1   1   2   2   1   2   1   1   2   1   2   2   1   1   1   1   2   2   2   1   1   1   2   2   1   2   2   1   1   2   1   1   1   1   1   1   1   2   1   1   1   2   2   1   2   1   2   1   2   1   2   2   1   2   2   1   2   2   2   1   2   2   1   1   1   1   1   1   2   1   2   2   1   2   2   2   2   2   1   1   1   1   1   2   1   1   2   1   1   1   1   1   1   1   2   2   2   1   1   2   1   1   1   1   2   2   1   1   2   2   2   1   2   2   1   1   1   1   2   1   1   2   2   1   1   1   2   2   1   2   2   1   1   2   1   1   2   1   2   2   2   1   2   1   2   1   2   2   1   2   1   2   1   2   2   2   1   1   1
 MK-6-11                1   2   1   1   2   2   2   1   1   2   1   2   1   2   1   1   2   2   2   1   2   2   1   2   1   2   1   1   2   1   1   2   2   1   1   1   2   1   2   1   1   1   1   2   2   1   1   1   1   2   1   2   2   1   1   1   1   2   2   2   1   1   1   2   2   1   2   2   1   1   2   1   1   1   1   1   1   1   2   1   1   1   2   2   1   2   1   2   1   2   1   2   2   1   2   2   1   2   2   2   1   2   2   1   1   1   1   1   1   2   1   2   2   1   2   2   2   2   2   1   2   1   1   1   2   1   1   2   1   1   1   1   1   1   2   2   2   2   1   1   2   1   1   1   1   2   2   1   1   2   2   2   1   2   2   1   1   1   1   2   1   1   1   2   1   1   1   2   2   1   2   2   1   1   2   1   2   2   1   2   2   2   1   2   1   2   1   2   2   1   1   2   2   1   2   2   2   1   1   1
 MK-6-12                1   2   1   1   2   2   2   1   2   2   1   2   1   2   1   1   2   2   2   1   2   2   1   2   1   2   1   2   1   1   1   2   2   1   1   2   1   1   2   1   1   1   1   2   2   1   1   1   1   1   1   2   2   1   1   1   1   2   2   2   1   1   1   2   2   1   1   2   1   1   2   1   1   1   1   1   1   1   2   1   1   1   2   2   1   2   1   2   1   2   1   2   2   1   2   2   1   1   2   2   1   2   2   1   1   1   1   1   1   2   1   2   2   1   2   2   2   2   2   1   2   1   1   1   2   1   1   2   1   1   1   1   1   1   2   2   2   2   1   2   2   1   1   1   1   2   1   1   1   2   1   2   1   2   2   1   1   1   1   2   1   1   1   2   1   1   1   2   2   1   2   2   2   1   2   1   2   2   1   1   2   2   1   1   1   2   1   2   2   1   2   2   2   1   2   2   1   1   1   2
 MK-6-13                1   2   1   1   2   2   2   2   2   2   1   2   1   2   1   1   2   2   1   1   2   1   1   2   1   2   1   2   1   1   1   2   2   1   1   2   1   1   2   1   2   1   1   2   2   1   1   1   1   1   1   2   2   1   1   1   1   2   2   2   1   1   1   2   2   2   2   2   1   1   2   1   1   1   1   1   1   1   2   1   1   1   2   2   1   2   1   2   1   2   1   2   2   1   2   2   1   1   2   2   1   2   2   2   1   1   1   1   1   2   1   2   2   1   2   2   1   2   2   1   2   1   1   1   1   1   1   2   1   2   1   1   1   1   2   2   2   2   1   2   2   1   1   1   1   2   1   1   1   2   1   2   1   2   2   1   1   1   1   2   1   2   1   2   1   1   1   2   2   1   1   2   2   1   2   1   2   2   1   1   1   2   1   1   1   2   1   2   2   1   2   2   2   1   1   2   1   1   1   2
 MK-6-14                1   2   1   1   2   2   2   2   2   2   1   2   1   2   1   1   2   2   1   1   2   1   1   2   1   2   1   2   1   1   1   1   1   1   1   2   1   1   2   1   2   2   1   2   2   2   2   1   1   1   1   2   2   1   1   2   1   2   2   2   2   1   1   2   2   2   2   2   1   1   2   1   1   1   1   1   1   1   2   1   1   2   2   2   1   2   1   2   1   2   1   1   2   1   2   2   2   1   1   2   1   2   2   2   1   1   1   1   1   2   1   2   2   1   2   2   1   1   2   1   2   1   1   1   1   1   1   2   1   2   1   1   1   1   2   2   2   2   1   2   2   1   1   1   1   2   1   2   1   2   1   2   1   2   2   1   1   1   1   2   1   2   1   2   1   1   1   2   2   1   1   2   2   1   2   2   2   2   1   2   1   2   1   1   1   2   1   2   2   1   2   2   2   1   1   1   2   1   2   2
 MK-6-15                2   2   1   1   2   2   1   2   2   2   1   2   1   2   2   2   2   2   1   1   2   1   2   2   1   2   1   2   1   1   1   1   2   1   1   2   1   1   2   1   2   2   1   1   2   1   2   1   1   1   1   2   2   1   1   1   1   2   2   2   2   1   1   2   2   2   2   2   1   1   2   1   1   1   2   1   1   1   2   1   1   2   2   2   1   2   1   2   1   2   1   1   2   1   2   2   1   1   1   2   1   2   1   2   1   1   1   1   1   2   1   2   2   1   2   2   1   2   2   1   2   2   1   2   1   1   1   2   2   2   1   1   1   1   1   2   2   2   1   2   2   1   1   1   1   1   2   2   1   2   1   1   1   2   2   1   1   1   1   2   1   2   1   2   1   1   1   2   1   1   1   2   2   2   2   2   2   2   1   2   1   2   1   1   1   1   1   2   2   1   2   2   2   1   1   1   2   1   2   2
 MK-6-16                2   2   1   1   2   2   1   2   2   2   1   2   1   2   2   2   1   2   1   1   2   1   1   2   1   2   1   2   1   1   1   1   2   2   1   2   1   1   2   1   1   2   1   1   2   1   2   2   1   1   1   2   2   1   1   1   1   2   2   2   2   1   1   2   2   2   2   2   1   1   2   1   1   1   2   1   1   1   2   2   1   2   2   2   1   2   1   2   1   2   1   1   2   1   2   2   1   1   1   1   1   1   1   2   1   1   1   1   1   2   1   2   1   1   2   2   1   2   2   1   2   2   1   2   1   1   1   2   2   2   1   1   1   1   1   2   2   2   1   2   2   1   1   1   2   1   2   2   1   2   1   1   1   2   1   1   1   1   1   2   1   2   1   2   1   1   1   2   1   1   1   1   2   2   2   2   2   1   2   2   1   2   1   1   1   1   1   2   2   1   1   2   2   1   1   1   2   2   2   2
 
!****************************************** Phenotypic Data **********************************************************
!-100.0 is resevred for missing phenotype
SimulatedTrait1        10.0275   10.8808    9.9512    9.2775   10.4911   10.5345    9.7386   10.0317   11.3022    9.2754   10.2092    8.9025    8.5642   11.4398   10.0748   10.0330   10.2566   11.5164    9.0591    9.6845   11.5432   10.1997    9.4993   10.0383    9.8850    9.3491    8.8242   10.6446   10.5141   10.0264   10.6863    9.9097   12.9877    9.8243   10.0150   10.5596   11.0749    9.2062   11.0239   11.2428   10.0622   10.7721   11.3236    9.5572   11.6282   11.6767    9.9405    9.4693    9.9945   10.3984    9.5046    9.7618   11.0646    8.7547    9.1391   10.8141   10.1595   10.0316    8.2604    8.8252   10.7937    9.5402    9.8166    8.8246   11.8300    8.6713   12.5680   10.7337   11.8963    7.8260   11.0218   10.2957   11.0977   10.3907   12.0803    8.5632    9.9418    9.4621    9.6233   10.5994   12.5850   10.5385    9.9102   11.8492   10.0401   10.0370   10.4718   10.3018   10.8328    9.7881    9.7790    7.3145    8.7386   11.6940   10.3316   10.7014   11.0559   10.4868    9.8670    9.7300   11.4669   10.1438    9.3267    8.6483   10.4058    9.6386    8.2851    9.5150   10.3072   10.4105    9.6383    9.4938    9.1148    9.7467    9.5046    9.4671   11.4673   11.5975   11.3989    9.0011    9.8342   11.7815    8.5388   10.6739    9.7863   10.6783    9.1111    9.3472   10.5476    8.5535   11.8013   10.5710   11.1961   10.2816   10.1302   10.0347   11.5606    9.2210    9.9687   10.8592    8.7754   11.1997    9.5275    9.0919   10.8384   10.3604   10.7282    9.6283    9.9674   11.6855   10.1987    9.9803    8.8748   11.6372   11.4900    9.1994   12.3928   10.9760   11.6701   12.0416   10.2843    9.9115    9.2000   11.3231    9.6896    9.4281    9.4389   12.1282    9.7767   10.1313    9.7493   10.9108    9.5477    8.1111    9.2468   10.6479    9.5068    9.5126   11.4426   11.4548   10.7053   10.0340    8.0054    9.7821    9.2209    9.3453   10.7547   10.0819    8.8215    9.2293    8.3234    9.1044   10.0973    8.5953    9.3482   11.3125    9.6981    9.6523    9.1465   11.0153
 
