# Supplementary material for: Inclusive Composite Interval Mapping of QTL by Environment Interactions in Biparental Populations
Source: PLoS One. 2015 Jul 10;10(7):e0132414. doi: 10.1371/journal.pone.0132414 (PMC4498613; doi:10.1371/journal.pone.0132414)
Supplement: S1 File — (ZIP) [file pone.0132414.s001.zip › BC1 population/e=1/run_00009.met]

!**********************Note: lines staring with "!" are remarks and will be ignored in the program********************
!*********************************General Information**********************************
!Assuming F1 = P1 x P2, populations available in QTL IciMapping are: 
!  1, P1BC1F1 = P1 x F1, the first backcrossing where P1 is used as the recurrent parent;
!  2, P2BC1F1 = P2 x F1, the first backcrossing where P2 is used as the recurrent parent;
!  3, F1DH, F1-derived doubled haploids; 
!  4, RIL or F1RIL, recombination inbred lines through the repeated selfing of F1;
!  5, P1BC1RIL, recombination inbred lines through the repeated selfing of P1BC1F1;
!  6, P2BC1RIL, recombination inbred lines through the repeated selfing of P2BC1F1;
!  7, F2, the selfing generation of F1;
!  8, F3, the selfing generation of F2;
!  9, P1BC2F1, the second backcrossing where P1 is used as the recurrent parent; 
! 10, P2BC2F1, the second backcrossing where P2 is used as the recurrent parent;
! 11, P1BC2RIL, recombination inred lines through the repeated selfing of P1BC2F1; 
! 12, P2BC2RIL, recombination inred lines through the repeated selfing of P2BC2F1; 
! 13, P1BC1F2, the selfing generation of P1BC1F1; 
! 14, P2BC1F2, the selfing generation of P2BC1F1; 
! 15, P1BC2F2, the selfing generation of P1BC2F1; 
! 16, P2BC2F2, the selfing generation of P2BC2F1; 
! 17, P1BC1DH, P1BC1F1-derived doubled haploids; 
! 18, P2BC1DH, P2BC1F1-derived doubled haploids; 
! 19, P1BC2DH, P1BC2F1-derived doubled haploids; 
! 20, P2BC2DH, P2BC2F1-derived doubled haploids; 
   1      !Mapping Population (see remarks above)
   2      !Mapping Function (1 for Kosambi; 2 for Haldane; 3 for Morgan)
   2      !Marker Space Type (1 for intervals; 2 for positions)
   1      !Marker Space Unit(1 for centiMorgans; 2 for Morgan)
   6      !Number of Chromosomes (or Linkage Groups)
 200      !Size of the mapping population
   1      !Number of environments
 
!***************************************** Chromosomes and Linkage Maps **********************************************
!Chromosome                 NumMarkers
-CH1                        16
-CH2                        16
-CH3                        16
-CH4                        16
-CH5                        16
-CH6                        16
!Linkage map (Marker name followed by position or the interval length)
 MK-1-1                1     0.000
 MK-1-2                1    10.000
 MK-1-3                1    20.000
 MK-1-4                1    30.000
 MK-1-5                1    40.000
 MK-1-6                1    50.000
 MK-1-7                1    60.000
 MK-1-8                1    70.000
 MK-1-9                1    80.000
 MK-1-10               1    90.000
 MK-1-11               1   100.000
 MK-1-12               1   110.000
 MK-1-13               1   120.000
 MK-1-14               1   130.000
 MK-1-15               1   140.000
 MK-1-16               1   150.000
 MK-2-1                2     0.000
 MK-2-2                2    10.000
 MK-2-3                2    20.000
 MK-2-4                2    30.000
 MK-2-5                2    40.000
 MK-2-6                2    50.000
 MK-2-7                2    60.000
 MK-2-8                2    70.000
 MK-2-9                2    80.000
 MK-2-10               2    90.000
 MK-2-11               2   100.000
 MK-2-12               2   110.000
 MK-2-13               2   120.000
 MK-2-14               2   130.000
 MK-2-15               2   140.000
 MK-2-16               2   150.000
 MK-3-1                3     0.000
 MK-3-2                3    10.000
 MK-3-3                3    20.000
 MK-3-4                3    30.000
 MK-3-5                3    40.000
 MK-3-6                3    50.000
 MK-3-7                3    60.000
 MK-3-8                3    70.000
 MK-3-9                3    80.000
 MK-3-10               3    90.000
 MK-3-11               3   100.000
 MK-3-12               3   110.000
 MK-3-13               3   120.000
 MK-3-14               3   130.000
 MK-3-15               3   140.000
 MK-3-16               3   150.000
 MK-4-1                4     0.000
 MK-4-2                4    10.000
 MK-4-3                4    20.000
 MK-4-4                4    30.000
 MK-4-5                4    40.000
 MK-4-6                4    50.000
 MK-4-7                4    60.000
 MK-4-8                4    70.000
 MK-4-9                4    80.000
 MK-4-10               4    90.000
 MK-4-11               4   100.000
 MK-4-12               4   110.000
 MK-4-13               4   120.000
 MK-4-14               4   130.000
 MK-4-15               4   140.000
 MK-4-16               4   150.000
 MK-5-1                5     0.000
 MK-5-2                5    10.000
 MK-5-3                5    20.000
 MK-5-4                5    30.000
 MK-5-5                5    40.000
 MK-5-6                5    50.000
 MK-5-7                5    60.000
 MK-5-8                5    70.000
 MK-5-9                5    80.000
 MK-5-10               5    90.000
 MK-5-11               5   100.000
 MK-5-12               5   110.000
 MK-5-13               5   120.000
 MK-5-14               5   130.000
 MK-5-15               5   140.000
 MK-5-16               5   150.000
 MK-6-1                6     0.000
 MK-6-2                6    10.000
 MK-6-3                6    20.000
 MK-6-4                6    30.000
 MK-6-5                6    40.000
 MK-6-6                6    50.000
 MK-6-7                6    60.000
 MK-6-8                6    70.000
 MK-6-9                6    80.000
 MK-6-10               6    90.000
 MK-6-11               6   100.000
 MK-6-12               6   110.000
 MK-6-13               6   120.000
 MK-6-14               6   130.000
 MK-6-15               6   140.000
 MK-6-16               6   150.000
!*********************************** Marker Types ********************************************************************
!Co-dominant marker: When heterozygote F1 is present, P1 is coded as 2, F1 is coded as 1, and P2 is coded as 0; Otherwise, P1 is coded as 2, and P2 is coded as 0. 
!Dominant marker: When heterozygote F1 is present, P1 and F1 are coded as 12, and P2 is coded as 0; Otherwise, P1 is coded as 2, and P2 is coded as 0.  
!Recessive markers: When heterozygote F1 is present, P1 is coded as 2, and F1 and P2 are coded as 10; Otherwise, P1 is coded as 2, and P2 is coded as 0. 
!Missing marker is coded as -1. 
 MK-1-1                 2   1   2   2   2   1   1   2   2   2   1   2   1   1   1   1   1   1   1   2   2   1   1   1   1   2   1   2   2   1   1   2   1   2   1   2   1   2   2   1   1   1   2   1   2   1   1   2   2   2   1   1   1   1   2   2   1   1   1   1   1   2   2   1   2   2   1   2   2   1   1   1   1   1   2   2   1   1   1   1   1   1   1   1   1   2   2   2   1   2   2   1   1   1   2   2   1   2   2   1   2   1   1   1   2   1   2   1   2   1   2   2   1   2   1   2   1   1   1   2   1   1   2   2   2   2   2   2   2   1   1   1   2   2   1   1   1   2   1   1   2   1   2   1   1   1   2   1   1   1   1   2   2   2   1   2   2   2   1   1   2   2   2   2   1   1   1   2   2   1   1   2   2   1   1   2   1   2   1   2   2   1   2   1   1   2   1   2   1   2   2   1   2   1   1   2   2   2   2   1
 MK-1-2                 1   1   2   2   2   1   1   2   2   1   1   2   1   1   1   1   1   1   1   2   2   1   1   1   1   2   1   2   2   1   1   2   1   2   1   2   1   2   1   1   1   1   2   1   2   1   1   2   2   2   1   1   1   1   2   2   2   1   1   1   1   2   2   1   1   2   1   2   1   2   1   1   1   1   2   2   1   1   1   1   2   1   1   1   1   2   1   2   1   2   2   1   1   1   1   1   2   1   1   1   2   1   1   1   2   1   2   1   2   1   2   2   2   2   1   2   1   2   2   2   1   1   2   1   2   2   2   2   2   1   1   1   2   2   1   1   1   1   1   1   2   2   2   1   1   1   2   1   1   1   1   1   2   2   1   2   2   2   1   1   2   2   2   2   1   1   1   2   2   1   1   1   2   1   1   2   1   2   2   2   2   1   2   1   1   2   1   2   1   1   2   1   2   2   1   1   2   1   2   1
 MK-1-3                 1   1   2   2   2   1   1   2   2   1   1   2   1   2   1   1   1   1   1   2   2   1   1   1   1   2   1   2   2   1   2   2   1   2   1   1   2   1   1   1   2   2   2   2   2   1   1   2   2   1   1   1   1   1   2   1   2   1   1   1   2   2   2   1   1   2   1   2   1   2   1   2   1   2   2   1   2   1   2   1   2   1   1   1   1   1   1   2   1   2   2   1   2   1   1   1   2   1   1   1   2   1   1   1   1   1   2   1   2   1   2   2   1   2   1   2   1   2   2   2   1   1   2   1   1   2   2   2   2   1   1   2   1   2   1   1   1   1   2   2   2   2   2   1   1   1   2   1   1   1   1   1   2   2   2   2   2   2   1   1   2   2   2   2   1   1   1   2   2   1   1   1   2   1   1   2   1   2   2   2   2   1   2   1   1   1   1   2   1   1   2   1   2   2   1   1   2   1   2   1
 MK-1-4                 1   1   2   2   2   1   1   1   2   1   1   1   1   2   1   1   1   1   1   2   2   1   1   1   1   2   1   2   2   1   2   2   1   2   1   1   2   2   1   1   2   2   1   2   2   1   1   2   2   1   1   1   1   1   2   1   2   1   1   1   2   2   2   1   1   2   1   2   2   2   1   2   1   2   2   1   2   1   2   2   2   1   1   1   1   1   1   2   1   1   2   1   2   1   1   1   2   1   1   1   1   1   1   1   1   1   2   1   2   1   1   2   1   2   2   2   1   2   2   2   2   1   2   1   1   2   2   2   2   1   1   2   2   2   1   1   1   1   2   2   2   2   2   1   1   2   2   2   1   1   1   2   2   2   2   2   2   2   1   1   2   2   1   1   1   1   1   2   2   1   1   1   2   1   1   2   1   1   2   2   2   1   2   1   1   1   1   2   1   1   2   1   2   2   1   1   1   1   2   2
 MK-1-5                 1   1   2   2   2   1   1   1   2   1   1   1   1   2   1   1   1   1   1   2   2   1   1   1   1   2   1   2   2   1   2   2   1   2   1   1   2   2   1   1   2   2   1   2   2   2   1   2   1   1   1   1   1   1   2   2   2   2   1   1   2   2   2   1   1   2   1   2   2   2   1   2   1   2   2   1   2   1   2   2   1   1   1   1   1   1   1   2   1   1   1   1   2   1   2   1   2   2   1   1   1   1   1   1   1   1   2   2   2   1   2   1   1   2   2   2   1   2   2   2   2   1   2   1   1   1   2   2   2   1   1   2   2   2   1   1   1   1   2   2   2   1   2   2   1   2   2   2   1   1   1   2   2   2   2   1   1   2   1   1   1   2   1   1   1   1   1   2   2   1   1   1   2   1   1   2   1   1   2   1   2   1   2   1   1   1   1   2   2   1   2   1   2   2   1   1   1   1   2   2
 MK-1-6                 1   1   2   2   2   1   1   1   2   1   2   1   1   2   1   1   1   1   1   2   2   1   1   2   1   1   1   1   2   1   2   2   1   2   1   1   2   2   1   1   1   2   1   2   2   2   2   2   1   1   1   2   1   1   2   2   2   2   2   1   2   2   2   2   1   2   1   2   2   2   1   2   1   2   2   1   2   1   2   2   1   1   1   1   1   1   1   2   2   1   1   1   1   1   2   1   2   2   1   1   1   2   1   1   1   2   2   1   2   1   2   1   1   2   1   2   1   2   2   2   2   1   2   1   1   1   2   2   2   1   1   1   2   2   1   2   1   1   2   2   2   1   2   2   1   2   2   2   1   1   1   1   2   2   2   1   2   2   1   1   1   2   1   1   1   1   1   2   2   1   1   1   2   2   1   2   1   1   2   1   1   2   2   1   1   1   1   2   2   1   2   1   2   2   2   1   1   1   2   2
 MK-1-7                 1   1   2   2   2   1   1   1   2   2   2   1   1   1   1   1   2   1   1   2   2   1   1   2   1   1   1   1   2   1   2   2   1   2   1   1   1   2   1   1   1   2   1   2   2   2   2   2   2   1   1   2   1   1   2   2   2   2   2   2   2   2   2   2   1   2   1   1   2   2   1   2   1   2   2   1   2   2   2   2   1   1   1   1   1   1   1   2   2   1   1   1   1   1   2   1   2   2   1   1   1   2   1   1   1   2   2   1   2   1   2   1   1   2   1   1   1   2   2   2   2   1   2   1   1   1   2   2   2   1   1   1   2   2   1   2   1   1   2   2   2   1   2   2   1   2   2   2   1   1   1   1   2   2   2   1   1   2   1   1   1   2   1   1   1   1   2   2   2   2   1   1   2   2   2   2   1   1   2   1   1   2   2   1   1   1   2   2   2   1   2   1   2   2   2   1   2   1   2   2
 MK-1-8                 1   1   2   1   2   1   2   1   2   2   2   1   1   1   1   1   2   1   1   2   2   1   1   2   1   1   1   1   2   1   2   2   1   2   1   1   2   2   1   1   2   2   1   2   2   2   2   2   2   1   1   2   1   1   1   2   2   2   2   2   2   2   2   2   1   1   1   1   2   2   1   2   1   2   2   1   2   2   2   2   1   2   1   2   1   1   1   2   2   1   1   1   1   1   2   1   2   2   1   1   1   2   1   1   1   2   2   1   2   1   2   1   1   2   1   1   1   2   2   2   2   2   1   1   1   1   2   2   2   1   1   1   2   2   1   2   2   1   2   2   2   1   1   2   1   2   2   2   1   1   1   1   2   2   2   1   1   2   1   1   1   2   1   1   1   2   1   1   1   2   2   1   1   2   2   2   1   1   2   2   1   2   2   1   1   1   2   2   2   1   2   1   2   2   2   2   2   1   2   2
 MK-1-9                 1   1   2   1   2   1   2   1   2   1   1   1   1   1   1   1   2   1   1   2   2   1   1   1   1   1   1   1   2   1   2   2   1   2   1   1   2   2   2   1   2   2   1   2   2   2   2   1   2   1   1   1   1   1   1   2   2   2   2   1   2   2   2   2   1   1   1   1   2   2   2   2   1   2   2   1   2   1   2   2   1   2   1   2   1   1   1   2   2   1   1   1   1   1   2   1   2   1   1   1   1   2   2   1   1   2   1   1   2   2   2   1   1   2   1   1   1   2   2   2   2   1   1   2   1   1   2   2   2   1   1   1   2   2   1   2   2   2   2   2   2   1   1   2   1   2   2   2   1   1   1   2   2   2   2   1   1   2   2   1   1   2   1   1   2   2   1   1   1   2   2   1   2   2   2   2   2   1   2   2   2   2   2   1   1   1   2   2   2   2   2   1   2   2   2   2   2   1   2   2
 MK-1-10                1   1   2   1   2   1   2   1   1   1   1   1   1   1   1   1   2   1   1   2   2   1   1   1   1   2   2   1   2   1   2   2   1   2   1   1   2   1   2   1   2   2   1   1   2   2   2   1   1   1   1   1   1   2   1   1   2   2   2   1   2   2   2   2   2   1   1   1   2   2   1   1   2   2   2   1   2   2   2   2   1   2   1   2   1   1   1   2   2   1   1   1   1   1   2   1   2   1   1   2   1   2   1   1   1   2   1   1   2   2   2   2   1   2   1   1   1   2   1   2   2   1   1   2   1   2   2   2   1   1   1   1   2   1   1   2   2   2   2   2   2   1   1   2   1   2   2   2   1   1   1   2   2   2   2   2   1   2   2   1   1   2   1   1   2   2   1   1   1   2   2   1   2   2   2   2   2   1   1   2   1   2   2   1   1   1   2   2   2   2   2   1   2   1   2   2   2   1   2   2
 MK-1-11                1   1   2   1   2   1   2   1   1   1   1   2   1   1   1   1   2   1   1   2   2   2   1   1   1   2   1   1   2   1   2   2   1   2   1   1   2   1   2   1   2   2   1   1   2   2   2   1   2   1   1   1   1   2   1   1   2   2   2   1   2   2   2   2   2   1   1   1   2   2   2   1   2   2   1   1   2   2   2   2   1   2   1   2   1   1   1   2   2   1   1   1   1   1   2   1   2   1   1   2   1   2   1   1   1   2   1   1   2   2   1   2   1   1   1   1   1   2   1   2   2   1   1   2   1   1   2   2   1   1   1   1   2   1   1   1   2   2   2   2   1   1   1   2   1   2   2   2   1   1   1   2   2   2   2   2   1   2   1   1   1   2   1   1   2   2   1   1   1   2   2   1   2   2   2   2   2   1   1   1   1   2   2   1   1   1   2   2   2   2   2   1   2   1   1   2   2   1   2   2
 MK-1-12                1   1   2   1   2   1   2   2   1   2   1   2   1   1   1   1   2   1   1   2   2   2   1   1   1   2   1   1   2   1   2   2   1   2   1   1   2   1   2   1   2   2   1   1   2   2   1   1   2   1   1   2   1   1   1   1   2   2   2   1   2   1   2   2   2   2   1   1   1   2   2   1   2   2   1   2   2   2   2   2   1   2   1   2   1   1   1   2   2   1   1   1   1   1   2   1   2   1   1   2   1   2   1   1   1   2   1   1   2   2   1   2   1   2   1   1   1   1   1   2   1   1   1   2   1   1   2   2   1   1   1   1   2   1   1   1   2   1   1   2   1   1   1   2   1   2   2   2   1   1   1   2   2   2   2   2   1   2   1   1   1   2   2   1   2   2   1   1   1   2   2   1   2   2   2   2   2   1   1   1   1   2   2   1   1   1   2   2   2   2   2   1   1   1   1   2   2   1   2   2
 MK-1-13                1   1   1   1   2   1   2   2   1   2   2   2   1   1   1   1   2   1   1   2   2   2   1   2   1   2   1   1   2   2   1   2   1   2   1   1   2   1   2   1   2   2   1   1   1   2   1   1   1   2   1   2   1   1   1   1   2   2   1   1   1   1   2   2   2   2   1   1   2   2   2   1   2   2   1   2   2   2   2   2   1   1   1   2   1   1   1   2   2   1   1   1   2   1   2   1   2   1   2   2   1   2   1   2   1   2   1   1   1   2   1   2   1   2   1   1   1   1   1   2   1   1   1   2   1   1   2   2   1   1   1   1   2   1   1   1   2   1   1   2   1   1   1   1   1   2   1   2   1   1   1   2   2   2   2   2   1   2   1   1   1   2   2   1   2   2   1   1   2   2   2   1   2   1   2   2   2   1   2   1   1   2   2   1   1   1   2   1   2   2   2   1   1   1   1   2   2   2   1   2
 MK-1-14                1   1   1   1   2   1   2   2   1   2   2   2   1   1   1   1   2   1   1   2   2   2   1   2   1   2   1   1   2   2   1   1   1   2   2   1   2   1   2   1   2   2   1   1   1   2   1   1   1   1   2   2   1   1   1   1   2   2   1   1   1   1   2   2   2   1   1   1   2   2   2   1   2   1   1   2   2   2   2   2   1   1   1   2   1   1   1   2   2   1   1   1   1   1   2   1   2   1   2   2   1   2   2   2   1   2   1   1   1   2   1   2   1   2   1   2   1   2   1   2   1   1   2   2   2   2   2   2   1   1   1   1   2   1   1   2   2   1   1   2   1   1   1   1   2   2   1   2   2   2   1   2   2   2   2   2   1   2   1   1   1   2   2   1   1   2   1   1   2   2   2   2   2   1   2   2   1   1   2   1   1   2   2   1   1   1   2   1   2   2   2   1   1   1   1   2   2   2   2   2
 MK-1-15                1   1   1   1   1   1   2   2   2   2   2   2   1   1   1   2   2   1   1   2   2   2   1   2   1   1   2   1   2   1   2   1   1   2   1   1   2   1   2   1   2   2   1   1   1   2   1   1   1   1   2   2   2   1   1   1   2   2   1   1   1   1   2   2   1   1   1   1   2   2   2   1   2   1   1   2   2   2   2   2   1   1   1   2   1   1   1   2   2   1   2   1   1   1   2   1   2   1   2   2   1   2   2   2   1   2   1   1   1   2   1   2   1   2   1   2   1   2   1   2   1   1   2   2   2   2   2   2   1   1   1   1   2   1   1   2   2   1   1   2   2   1   1   1   2   2   1   2   2   2   1   2   2   2   2   2   1   2   1   1   1   1   2   1   1   2   1   2   2   1   2   2   2   1   2   2   1   1   2   2   1   2   2   1   1   1   2   1   2   2   2   1   1   1   1   1   2   2   2   2
 MK-1-16                1   2   1   1   1   1   2   2   2   2   1   2   2   2   1   2   2   1   1   2   1   2   1   1   1   1   2   1   2   1   2   1   1   2   2   1   2   1   1   1   2   2   1   1   1   1   1   1   1   1   2   2   2   1   1   1   2   2   1   1   1   1   2   2   1   1   1   1   2   1   2   2   2   1   1   2   2   2   1   2   1   1   1   2   1   1   1   2   1   1   2   1   1   1   2   1   2   1   2   2   1   2   2   2   1   2   1   1   2   2   1   2   1   2   1   2   1   2   2   2   1   1   2   2   2   2   2   2   1   1   1   1   2   1   1   2   2   1   1   2   1   1   1   1   2   2   1   2   1   2   1   2   2   2   2   2   1   2   1   1   1   1   2   1   1   2   1   2   2   2   1   2   2   1   1   2   1   1   2   2   2   2   2   1   1   1   2   2   2   1   2   1   1   1   1   1   2   2   2   2
 MK-2-1                 1   2   2   2   2   2   1   2   2   1   2   2   1   1   2   1   1   1   1   2   2   2   1   1   1   2   2   1   1   2   2   1   2   1   1   1   1   2   1   2   1   2   2   1   2   2   2   2   2   2   2   1   1   2   2   1   1   2   1   1   2   2   2   2   1   1   2   1   1   2   2   2   2   1   2   1   1   1   1   1   1   2   1   1   1   2   1   2   2   2   1   2   2   1   2   2   2   1   1   1   2   2   2   2   1   2   1   2   2   2   1   2   2   1   1   1   1   2   2   2   2   1   1   2   1   2   1   1   1   2   2   2   1   1   1   2   1   1   2   2   2   1   2   2   2   2   2   2   2   2   2   2   1   1   1   1   2   2   1   2   1   1   1   2   2   1   2   1   2   1   2   1   2   1   2   1   2   2   1   1   2   1   1   1   2   1   2   1   2   1   2   1   2   1   1   1   1   2   1   2
 MK-2-2                 1   2   2   2   2   2   1   2   2   2   1   2   1   1   2   1   1   1   1   2   2   2   1   1   1   2   2   1   1   2   2   2   2   2   1   1   1   2   1   2   1   2   2   2   2   2   2   2   2   2   2   1   1   2   2   1   1   2   1   1   2   2   2   2   1   1   2   1   1   2   2   2   2   1   2   1   1   1   2   2   1   1   1   1   2   2   1   2   2   2   1   2   2   1   2   2   2   1   1   1   1   2   2   2   1   2   2   2   2   2   1   2   2   1   2   1   1   2   2   2   2   1   1   2   1   2   1   1   1   2   2   2   1   1   1   2   1   1   2   2   2   1   2   2   2   1   2   2   2   2   2   2   1   2   2   1   2   2   1   2   1   1   2   2   2   1   2   1   2   1   2   1   2   1   2   2   2   2   1   1   2   1   1   1   2   1   2   1   2   1   2   1   2   1   1   1   1   2   1   2
 MK-2-3                 2   2   2   2   2   2   1   2   2   1   1   2   1   1   2   1   1   1   1   2   2   2   1   1   1   1   2   1   1   2   2   2   2   2   1   1   1   2   1   2   1   2   2   2   2   2   2   2   2   2   2   1   1   2   2   1   1   2   2   1   2   2   2   2   1   1   1   1   1   2   2   2   2   1   2   1   1   1   2   2   1   1   1   1   2   2   1   1   2   2   1   2   2   1   2   2   2   2   2   1   1   2   1   2   1   2   2   2   2   2   1   2   2   1   2   1   1   2   2   2   2   1   1   2   1   2   1   2   1   2   2   2   1   1   1   2   1   1   2   2   2   1   1   2   2   1   2   2   2   2   1   2   1   1   2   1   2   2   1   2   1   1   2   1   1   2   2   1   1   1   2   1   2   1   2   2   2   2   1   1   2   1   1   1   2   1   2   1   2   1   2   1   2   1   1   1   1   2   1   2
 MK-2-4                 2   2   2   2   2   2   1   2   2   1   1   2   1   1   2   1   1   1   1   2   2   2   1   2   1   1   2   1   1   2   1   2   2   2   1   1   1   2   1   2   1   2   2   2   2   2   2   2   2   2   2   1   1   2   2   1   1   2   2   2   2   2   2   2   1   1   1   1   1   2   2   2   1   1   2   1   1   1   1   2   1   1   2   1   2   2   1   2   2   1   1   2   2   1   2   2   2   2   1   1   1   2   1   2   1   2   2   2   2   2   1   2   2   2   2   1   1   2   2   2   2   1   1   2   1   2   1   2   1   2   2   2   1   1   1   2   1   1   2   2   2   2   2   2   2   2   2   1   1   2   1   2   1   1   2   1   2   2   1   2   1   2   2   2   1   2   2   1   1   1   2   1   2   1   2   2   2   2   1   1   2   1   1   1   2   1   1   1   2   1   2   1   2   1   1   1   1   2   1   2
 MK-2-5                 2   2   2   2   1   2   1   2   2   1   1   2   1   1   2   1   1   1   1   2   2   2   1   2   1   1   2   2   1   2   1   2   2   2   1   1   1   2   1   2   1   2   2   1   2   2   2   2   2   2   2   1   2   1   2   1   1   2   2   2   2   2   2   2   2   1   1   1   1   2   1   2   1   1   2   1   1   1   1   2   1   1   2   1   2   2   1   2   2   1   1   2   2   2   2   2   1   2   1   1   1   2   1   2   1   2   2   2   2   2   1   1   2   2   2   1   1   2   2   2   1   1   1   2   2   2   1   2   1   2   2   2   1   1   1   2   1   1   2   1   2   2   2   2   2   2   2   1   2   2   1   2   1   1   2   1   2   2   1   2   1   2   2   2   1   2   2   1   1   1   2   1   2   1   2   2   1   2   1   1   2   2   1   1   2   1   1   1   2   1   2   1   2   1   1   1   1   2   1   2
 MK-2-6                 2   2   2   2   1   2   1   2   2   1   2   1   1   1   2   1   1   1   1   2   2   2   2   1   1   1   2   2   1   2   1   2   2   2   1   1   1   2   2   2   1   2   2   1   2   2   2   2   2   2   2   1   2   1   2   1   1   2   2   2   2   2   2   2   2   1   1   1   1   2   1   2   1   1   2   1   2   1   1   2   1   1   2   1   2   2   1   2   2   1   1   2   2   2   2   2   1   2   1   1   1   2   1   2   1   2   2   2   2   1   1   1   2   1   1   1   1   2   2   2   1   1   1   2   2   2   1   2   1   2   2   2   1   1   2   2   2   1   2   1   2   2   2   2   2   1   2   1   2   2   1   1   1   1   2   2   2   2   1   2   1   2   2   2   1   2   2   1   1   1   2   1   2   1   2   2   1   2   2   1   2   2   2   2   2   1   1   1   2   2   2   1   2   1   1   1   1   2   2   2
 MK-2-7                 2   2   2   2   1   2   1   2   2   2   2   1   1   1   2   1   1   1   1   2   2   2   2   1   1   1   2   2   1   2   1   2   2   2   1   1   2   2   2   2   1   2   1   1   2   2   1   2   2   2   1   1   2   1   2   1   1   2   2   2   2   2   2   2   2   1   1   1   1   2   1   2   1   1   2   2   1   1   1   2   1   1   1   1   2   2   1   2   2   2   1   2   2   2   2   2   1   2   1   1   1   2   1   2   1   2   2   2   2   1   1   1   2   1   1   1   1   2   2   2   1   1   1   2   2   2   1   2   1   2   2   2   2   1   2   2   2   1   2   1   1   2   2   2   2   1   2   1   2   2   1   1   2   1   1   2   2   2   1   2   1   2   2   2   2   2   2   2   1   1   2   1   1   1   2   2   1   2   2   1   2   2   2   1   2   1   1   1   2   2   2   1   2   2   1   1   1   2   2   2
 MK-2-8                 2   2   2   2   1   2   1   1   2   2   2   1   1   1   1   1   2   1   1   2   2   2   2   1   1   1   2   2   1   2   1   2   2   1   2   1   1   2   2   2   2   2   1   1   2   2   1   2   2   2   1   1   2   1   2   1   1   2   2   2   2   2   2   2   2   1   1   1   1   2   1   2   1   2   2   2   1   1   1   2   1   1   1   1   2   2   1   2   2   2   1   2   2   2   2   2   1   2   1   1   1   2   1   2   1   2   2   2   2   2   1   1   2   2   1   1   1   2   2   2   2   1   1   2   2   2   1   2   2   2   2   2   2   1   1   2   2   1   2   1   1   2   2   2   2   1   2   1   2   2   1   1   2   1   2   2   2   2   1   1   1   2   1   2   2   2   2   2   1   1   2   2   1   1   2   2   1   2   2   1   1   2   2   1   2   1   1   1   2   1   2   1   2   2   1   1   1   2   2   2
 MK-2-9                 2   2   2   1   1   2   1   2   2   1   2   1   1   1   1   1   2   1   1   2   2   2   1   1   1   1   2   2   1   2   1   2   2   1   1   1   1   2   2   2   2   2   1   1   2   2   1   2   2   2   1   2   1   1   2   1   1   2   2   1   2   2   2   2   1   1   1   1   1   2   1   2   1   2   2   2   1   1   1   2   1   1   1   1   1   2   1   2   2   2   2   2   2   2   2   2   1   2   1   1   1   2   1   2   1   2   2   2   2   2   1   1   2   1   1   1   1   2   2   2   2   1   1   2   1   2   1   1   2   2   2   2   1   1   1   2   2   1   2   1   1   2   2   2   2   1   2   1   2   2   1   1   2   1   2   1   2   2   1   1   1   2   1   2   2   2   2   2   1   1   2   2   1   1   2   2   1   2   2   1   1   2   2   2   2   1   1   1   2   1   2   1   2   2   1   1   1   2   2   2
 MK-2-10                2   2   2   1   2   2   1   2   2   1   2   1   1   2   1   2   2   1   1   2   2   2   1   1   1   1   1   2   1   1   1   2   2   1   2   2   1   2   2   2   2   2   1   1   2   2   1   2   2   2   1   2   1   1   2   1   1   2   2   1   2   2   2   2   1   1   1   1   1   2   2   1   1   2   2   2   1   1   1   1   1   1   1   1   1   2   1   2   2   1   2   2   2   2   2   1   1   2   2   1   1   2   1   2   2   2   2   2   2   2   1   1   2   1   1   1   1   2   2   2   2   1   1   2   1   2   1   1   2   2   2   2   2   1   1   1   2   2   1   1   1   2   2   2   2   1   2   1   2   2   1   1   2   1   2   1   2   2   1   1   1   2   2   2   2   2   2   1   2   1   1   2   1   1   2   2   1   2   1   1   1   2   2   2   2   1   1   1   2   1   1   1   2   2   1   1   1   2   1   2
 MK-2-11                1   2   2   1   2   2   1   2   2   1   2   1   1   2   1   2   1   1   1   2   2   2   1   1   1   1   1   2   1   1   1   2   2   1   2   2   1   2   2   2   2   2   1   1   2   2   1   2   1   2   1   2   1   1   2   1   1   2   2   1   2   2   2   2   1   1   1   1   1   2   2   1   1   2   2   2   1   1   2   1   1   1   1   1   2   2   1   2   2   1   2   2   2   2   2   1   1   2   2   1   1   2   1   2   2   2   2   2   2   2   1   1   2   1   1   1   1   2   2   2   2   1   1   2   1   2   1   1   2   2   2   2   2   2   1   1   1   2   1   1   1   2   2   2   2   1   2   1   2   2   1   1   2   1   2   1   2   2   1   1   1   2   2   2   2   2   2   1   2   1   1   2   1   1   2   2   1   2   1   1   1   2   2   2   2   1   1   1   2   1   1   1   2   2   1   1   1   2   1   2
 MK-2-12                1   2   2   1   2   2   1   2   2   1   2   1   1   2   1   2   1   1   1   2   2   2   1   1   1   1   1   2   1   2   1   2   2   1   2   1   1   2   1   2   1   2   1   1   1   2   1   2   1   2   1   2   1   2   2   2   1   1   2   1   2   1   2   1   1   1   1   1   2   1   2   1   1   2   2   2   2   1   2   1   1   1   1   1   2   2   1   2   2   1   2   1   2   2   1   2   1   2   2   1   1   2   1   2   2   2   2   2   2   2   1   1   2   1   1   1   1   2   2   2   2   1   1   2   1   2   1   1   2   2   1   2   2   2   1   1   1   2   2   1   1   2   2   2   2   1   2   1   2   2   1   1   2   1   2   1   2   1   1   1   1   2   2   2   2   2   1   1   1   1   2   2   1   1   2   2   1   1   2   1   1   2   2   2   2   1   1   2   2   1   1   1   1   2   1   1   1   2   1   2
 MK-2-13                1   2   2   1   2   2   1   2   2   1   2   1   1   2   1   2   1   1   1   2   2   2   2   1   1   1   1   2   1   1   1   2   2   1   2   1   1   2   1   2   1   2   1   1   1   1   1   2   2   1   1   2   1   2   2   1   1   1   2   1   2   1   2   2   1   1   1   1   2   1   2   1   1   2   2   1   2   1   2   1   1   1   1   2   2   2   1   2   2   1   2   1   2   2   1   2   1   2   1   1   1   2   1   2   1   2   2   2   2   2   2   1   2   1   1   1   2   2   2   2   2   1   1   2   1   2   1   1   2   2   2   2   2   2   1   1   1   2   1   1   1   2   2   2   2   1   2   1   2   2   1   1   2   1   2   1   2   1   1   1   1   2   2   2   2   2   1   1   1   1   2   1   2   1   2   2   2   1   2   1   1   2   2   2   2   1   1   2   2   1   1   1   1   2   1   1   1   2   1   2
 MK-2-14                1   2   2   1   2   2   1   2   2   2   1   1   1   2   1   2   1   1   1   1   2   2   2   1   1   1   1   2   1   1   1   2   2   2   2   1   1   2   2   1   1   2   1   1   1   1   1   2   2   1   1   2   2   2   2   1   1   1   2   1   2   1   2   2   1   1   1   1   2   1   2   1   1   2   2   1   2   1   2   1   2   1   1   2   2   1   1   2   2   1   2   1   2   2   1   2   1   2   1   1   1   2   1   2   1   2   2   2   2   2   2   1   2   2   1   1   2   1   2   2   2   1   1   1   1   2   1   1   2   2   2   2   1   1   2   1   1   2   1   2   1   2   2   2   2   1   2   2   2   1   1   1   2   1   2   1   2   1   1   1   1   1   2   2   1   1   1   2   1   1   2   1   2   1   2   2   2   1   2   1   2   2   2   1   1   1   1   2   2   1   2   1   1   2   1   1   1   2   1   2
 MK-2-15                1   2   2   1   2   2   1   1   2   2   1   1   1   2   1   2   1   1   1   1   2   2   2   1   1   1   1   2   1   1   1   2   2   1   2   1   1   2   2   1   1   2   1   1   2   1   1   2   2   2   1   2   2   2   2   1   1   1   2   1   2   1   2   2   1   1   1   1   2   1   2   1   2   2   2   1   2   2   2   1   2   1   1   2   2   1   1   1   2   1   2   2   1   2   1   2   1   2   1   1   1   1   1   2   1   2   2   2   2   2   2   1   1   2   2   1   2   1   2   1   2   2   1   1   1   2   1   1   2   2   2   1   1   1   2   1   1   2   1   2   1   2   2   2   2   1   2   2   1   1   1   1   2   1   2   1   2   1   1   1   1   1   2   2   1   2   1   2   1   1   2   1   2   1   2   2   2   1   2   1   2   2   2   1   1   1   1   2   2   1   2   1   1   2   1   2   1   2   1   2
 MK-2-16                1   2   2   1   2   2   2   1   2   2   1   1   1   2   1   2   1   1   1   1   2   2   2   1   1   1   1   2   2   1   1   2   2   2   1   1   1   2   2   1   1   2   1   1   2   1   1   2   2   1   1   2   2   1   2   1   1   1   2   1   2   1   2   2   1   1   1   1   2   2   2   1   2   2   2   1   2   2   2   1   2   1   1   1   2   1   1   1   2   1   2   2   1   2   1   2   1   2   1   1   1   1   1   1   1   2   2   2   2   2   2   1   1   2   2   1   2   1   2   1   2   1   1   1   1   1   1   1   2   2   2   1   2   2   2   1   1   2   1   1   1   1   2   2   2   1   2   2   1   1   1   1   2   1   2   1   2   1   1   1   1   1   2   2   1   1   1   2   1   2   2   1   2   1   2   2   2   1   2   1   2   2   2   1   2   1   1   2   2   1   2   1   1   2   1   2   1   2   1   2
 MK-3-1                 2   2   1   2   2   1   1   2   1   1   2   1   1   1   1   1   2   1   1   1   2   2   2   1   2   1   1   2   2   2   1   1   2   2   2   2   2   1   2   1   2   1   1   2   2   1   2   1   2   2   2   1   1   2   2   1   1   1   2   2   1   1   2   2   1   2   1   2   1   2   1   2   1   1   1   1   1   1   2   2   1   2   2   1   2   1   1   1   1   1   2   2   1   2   2   1   2   1   1   2   2   1   1   2   2   1   1   2   1   1   1   2   2   1   2   2   2   1   1   2   1   2   1   2   1   1   1   1   1   1   2   1   1   2   2   2   2   2   1   2   1   2   2   2   1   1   1   2   2   2   1   1   1   1   2   2   2   1   1   1   1   1   2   2   2   1   2   1   1   1   1   2   2   1   1   1   1   2   2   1   2   2   2   1   1   1   2   1   2   1   1   1   2   2   2   2   1   1   1   2
 MK-3-2                 2   2   1   2   2   1   1   2   1   1   2   1   1   1   1   2   2   1   1   1   2   1   2   1   2   1   1   2   1   2   1   1   2   2   2   2   2   1   2   1   1   1   1   2   2   1   2   1   2   2   2   1   1   2   2   1   1   1   2   2   1   1   2   2   1   2   2   2   1   2   1   2   1   1   1   1   2   1   2   2   1   2   2   1   1   1   1   1   1   1   2   2   2   2   2   1   2   1   1   2   2   1   1   2   2   1   1   2   1   1   1   2   2   1   2   2   2   1   1   2   1   1   1   2   1   1   1   1   1   1   2   1   1   2   2   2   2   1   1   2   1   2   2   2   1   1   1   2   2   2   1   1   2   1   1   2   2   1   1   1   1   1   2   2   1   1   2   1   1   1   1   2   2   1   1   1   1   2   2   1   2   2   2   2   1   1   2   1   1   2   1   1   2   2   2   2   1   1   1   2
 MK-3-3                 2   2   1   1   2   1   1   2   1   1   2   2   1   1   1   1   2   1   1   1   1   1   2   1   2   1   1   2   1   1   1   1   2   2   2   2   1   1   2   1   1   1   1   2   2   1   2   1   2   2   2   1   1   1   2   1   1   1   2   2   1   1   2   1   1   2   2   2   2   2   1   2   1   1   2   1   2   2   2   2   1   2   2   2   1   1   1   1   1   1   2   2   2   1   2   1   2   1   1   2   2   1   1   2   2   1   1   2   1   1   1   1   1   1   2   2   2   1   1   2   1   1   1   1   1   2   1   1   2   1   2   1   1   2   2   2   2   1   1   2   1   1   2   2   1   2   1   2   2   1   2   1   2   1   1   2   2   1   1   1   2   1   2   1   1   1   2   1   1   1   1   2   2   1   1   1   1   2   2   1   2   2   2   2   1   1   2   1   1   2   1   1   1   2   2   2   1   1   1   2
 MK-3-4                 2   2   1   1   2   1   1   2   1   1   2   2   1   1   1   1   2   2   1   1   1   1   2   1   2   1   1   2   1   1   1   1   2   2   2   2   1   1   2   1   1   1   1   2   2   1   2   1   2   2   2   2   1   1   2   2   1   1   1   2   1   1   2   2   1   2   2   2   2   1   1   2   1   1   2   1   2   2   2   2   1   2   2   2   1   1   1   1   1   1   1   1   2   1   2   1   2   1   1   2   2   1   2   2   2   1   1   2   1   1   1   1   1   1   2   2   2   1   1   2   1   1   1   1   1   2   1   1   2   1   2   1   1   1   2   2   2   1   1   2   1   1   2   2   1   2   1   2   2   1   2   1   2   1   1   2   1   1   1   1   2   1   2   1   1   1   2   1   1   1   1   2   2   1   1   1   1   2   2   1   2   2   1   2   1   1   2   1   1   2   1   1   1   2   2   2   1   1   1   2
 MK-3-5                 2   2   1   1   2   1   1   2   1   2   2   2   1   1   1   1   2   2   1   1   1   1   2   1   2   1   1   2   2   1   1   1   2   2   2   1   1   1   2   1   2   1   1   1   2   1   2   1   2   2   2   2   1   1   2   2   1   1   1   2   1   1   2   2   1   2   2   2   2   1   1   1   1   1   2   1   1   2   2   2   1   2   2   2   1   1   1   1   1   1   1   1   2   1   2   1   1   2   1   2   2   1   2   2   2   1   1   2   1   1   1   1   1   1   2   1   2   1   1   2   1   1   1   1   1   2   1   1   2   2   2   1   1   1   2   2   2   1   1   2   1   1   2   1   1   2   1   2   2   1   2   1   2   1   1   2   1   1   1   1   2   1   2   1   1   1   2   1   1   1   2   2   2   1   1   1   1   2   2   1   2   2   1   2   1   1   1   1   2   2   1   1   1   2   2   2   1   1   1   2
 MK-3-6                 2   2   1   1   2   1   1   2   1   2   2   2   1   1   1   1   2   2   1   1   1   1   2   1   2   1   1   2   1   1   1   1   1   2   2   1   1   1   2   1   2   1   1   1   1   2   1   1   2   2   2   2   1   1   2   2   1   1   1   2   1   1   2   2   1   2   2   2   2   2   1   1   1   1   2   1   1   1   2   2   2   2   2   2   1   1   1   1   1   1   1   1   2   1   1   1   1   2   2   2   2   1   2   2   2   1   1   2   1   1   1   1   1   2   2   2   2   1   1   2   1   1   1   1   1   2   1   1   2   2   2   2   1   1   2   2   2   1   1   2   1   1   2   1   1   2   1   2   2   1   2   2   2   1   1   2   1   2   1   1   2   1   2   1   1   2   2   2   1   1   2   2   1   1   1   1   1   2   2   1   2   2   1   1   1   1   1   1   1   2   1   1   1   1   2   2   1   1   2   2
 MK-3-7                 2   2   2   1   2   1   1   2   2   1   2   2   1   1   1   1   2   2   1   1   1   1   1   1   2   1   1   2   1   1   1   1   1   2   1   1   1   2   2   1   2   1   1   1   1   2   1   1   2   2   1   2   2   1   2   2   1   1   1   2   1   2   2   2   1   2   2   2   2   1   1   1   1   1   2   1   1   1   2   2   2   2   2   2   1   1   1   1   1   1   1   1   2   1   1   1   1   2   1   2   2   1   2   2   2   1   1   2   1   1   1   1   1   2   2   2   2   1   1   2   1   1   1   1   1   2   1   1   2   2   2   2   1   1   2   2   2   2   1   2   1   1   2   1   1   2   2   2   2   1   2   2   2   1   1   2   1   2   1   1   2   1   2   1   1   2   2   2   1   1   2   2   1   1   1   1   2   2   1   2   2   2   1   1   1   1   1   1   1   2   1   1   1   1   2   2   1   1   2   2
 MK-3-8                 2   2   2   1   2   1   1   2   2   1   2   1   2   1   1   1   2   2   1   1   1   1   1   1   1   1   1   2   1   1   2   1   2   2   1   1   1   2   2   1   2   1   1   1   1   2   1   1   2   1   1   2   2   1   2   2   1   1   2   2   1   2   2   2   2   2   2   2   2   2   1   1   1   1   2   2   1   1   2   2   2   2   2   2   1   1   1   1   1   1   1   1   2   1   1   1   2   2   1   2   1   2   2   2   2   1   1   2   1   1   1   1   1   2   2   2   2   1   1   2   1   1   1   2   1   2   1   1   2   2   2   2   1   1   2   2   2   2   1   2   1   1   2   1   1   2   2   2   1   1   2   2   1   1   1   2   1   2   1   1   2   1   2   1   1   2   2   2   1   1   2   2   1   1   1   1   2   2   1   2   2   1   2   1   1   1   1   1   1   2   1   2   1   1   2   2   1   1   2   1
 MK-3-9                 2   2   2   1   1   2   1   2   2   1   2   1   2   1   1   1   2   2   1   1   1   2   1   2   1   1   1   2   1   1   2   2   2   2   1   1   1   2   2   1   2   1   1   1   1   2   2   1   2   1   1   2   2   1   2   2   1   1   2   2   1   2   2   2   2   2   2   1   2   2   1   1   1   1   2   2   1   1   2   2   2   2   1   2   1   1   1   1   1   1   1   1   2   1   1   1   2   2   1   2   1   2   2   2   2   1   1   2   1   1   1   1   1   2   2   2   2   1   1   2   1   1   1   2   1   2   1   1   2   2   2   2   1   1   2   2   2   2   1   1   1   2   2   1   1   2   2   2   2   2   2   2   1   1   1   2   1   2   1   1   2   1   2   1   1   2   2   2   1   1   2   2   1   1   1   1   2   2   1   2   2   1   2   1   1   1   1   1   1   2   1   2   1   1   2   2   1   1   2   1
 MK-3-10                2   2   2   1   1   2   1   2   2   1   2   2   2   1   1   1   2   2   1   2   1   2   1   2   1   1   1   2   1   1   2   2   2   2   1   1   1   2   1   1   2   1   1   2   2   2   2   1   2   1   1   2   2   1   1   2   1   1   2   2   1   2   2   2   2   2   2   1   2   1   1   1   1   1   2   2   1   1   2   2   2   2   1   1   1   1   1   1   1   1   1   1   2   2   1   1   2   2   2   2   1   2   1   2   2   2   1   2   1   1   1   1   1   2   2   2   2   1   2   2   1   2   1   2   1   1   1   1   2   2   2   2   1   1   2   2   2   2   1   1   1   1   2   1   2   2   2   2   2   2   2   2   1   1   1   2   1   2   1   1   2   1   2   1   1   2   2   2   1   1   2   1   2   1   1   1   2   1   1   2   1   1   2   1   2   1   1   1   1   2   1   2   1   1   2   2   1   1   2   1
 MK-3-11                2   2   1   1   1   2   1   2   2   1   2   2   2   2   1   1   2   2   1   2   1   2   1   2   1   1   1   2   1   1   2   2   2   2   1   1   1   2   1   1   2   1   1   1   2   2   2   1   2   1   1   2   2   1   1   2   2   1   2   2   2   2   1   2   2   2   2   1   2   1   1   1   1   1   2   2   2   1   2   2   2   2   1   1   2   2   1   1   1   1   1   1   2   2   1   1   2   2   2   2   1   2   1   2   2   2   2   2   1   1   1   1   1   2   2   2   2   1   2   2   1   2   1   2   1   1   1   1   2   2   2   2   1   2   2   2   2   1   1   1   1   1   2   1   2   2   2   2   1   2   2   2   1   1   2   2   1   2   1   1   2   1   2   1   1   2   2   1   2   1   2   1   2   1   2   1   2   2   1   2   1   1   2   1   2   1   1   1   1   2   1   2   1   1   2   2   1   1   2   1
 MK-3-12                2   2   1   1   1   2   2   2   2   1   2   2   2   2   1   1   1   2   2   2   1   1   1   2   1   1   1   2   1   2   2   2   2   2   1   1   1   2   1   1   2   1   1   1   2   2   2   1   2   1   1   2   2   1   1   2   2   1   2   2   1   2   1   2   2   2   2   1   2   1   1   1   1   1   2   1   2   1   2   2   2   1   1   1   1   1   2   1   1   1   1   1   2   2   1   1   2   2   2   2   1   1   1   2   2   2   2   2   1   1   1   2   1   2   2   2   2   1   2   2   1   2   1   2   1   1   1   1   2   2   2   2   1   2   2   2   2   1   1   1   1   1   2   1   2   2   2   2   1   2   2   2   1   2   2   2   1   2   1   2   2   1   2   1   1   2   2   1   1   1   2   1   2   1   2   2   2   2   2   2   1   1   2   2   2   1   1   1   1   1   1   2   1   1   2   2   1   1   2   1
 MK-3-13                2   2   1   1   1   2   1   2   2   1   2   2   1   2   1   1   1   2   2   2   1   1   1   2   1   1   1   2   1   2   2   2   2   2   1   1   1   2   1   1   2   1   1   1   2   2   2   1   2   1   1   2   2   1   1   2   2   1   2   2   2   2   2   2   2   2   2   1   2   1   1   1   1   1   2   1   2   1   2   1   2   1   1   1   1   1   1   1   1   1   2   1   2   2   1   1   2   1   2   2   1   1   1   2   2   2   2   2   1   1   1   2   1   2   2   2   2   1   2   2   1   2   1   2   1   1   1   1   2   2   1   2   1   2   2   2   2   1   1   1   1   2   2   1   1   2   2   2   2   2   2   2   1   2   2   2   1   2   1   2   2   1   1   1   1   2   2   1   1   1   2   1   2   1   2   2   2   2   2   2   2   1   2   2   2   1   1   1   1   1   1   2   1   2   2   2   1   1   2   1
 MK-3-14                1   2   1   1   1   1   1   2   2   1   2   2   2   2   1   1   1   2   2   1   1   2   1   2   1   1   1   2   1   2   2   2   2   2   1   1   1   2   1   1   2   1   1   1   2   2   2   1   2   1   1   2   2   1   1   1   2   1   2   2   2   2   2   2   2   1   2   2   1   2   1   1   1   2   1   1   2   2   2   1   2   1   1   1   2   1   1   1   1   1   2   1   2   2   1   1   2   1   2   1   1   1   1   2   2   1   2   2   1   1   1   1   1   2   2   2   2   1   2   2   1   2   1   2   1   2   1   1   2   2   2   2   2   2   2   2   2   1   2   1   1   2   2   1   1   2   2   2   2   2   2   2   2   2   2   2   1   2   1   2   2   1   1   2   1   2   2   2   1   2   2   1   2   1   2   2   2   2   2   2   2   1   2   2   2   1   1   1   1   1   1   2   1   2   2   2   2   1   2   1
 MK-3-15                1   2   1   1   1   1   1   2   2   1   1   2   2   2   1   1   1   2   2   1   2   2   1   2   1   1   1   2   2   2   2   2   2   2   1   2   2   2   1   1   2   2   1   1   2   2   2   1   2   1   1   2   2   1   1   1   2   2   2   2   2   2   1   2   2   1   1   2   1   2   2   1   1   2   2   1   2   1   2   1   2   1   1   1   2   1   1   1   1   1   2   1   2   2   1   1   1   1   2   1   1   2   1   2   2   2   2   2   1   1   1   1   1   2   2   2   2   1   2   2   1   2   1   2   1   2   1   1   2   2   2   2   2   2   2   2   2   1   2   1   1   2   2   1   1   2   2   2   2   2   2   2   2   2   2   2   1   2   1   2   2   1   1   2   1   2   2   2   1   2   2   1   1   1   2   2   2   2   2   2   2   1   2   2   2   1   1   1   1   1   1   2   1   2   2   2   2   1   2   1
 MK-3-16                1   2   1   1   1   1   1   2   2   1   1   2   2   2   2   1   1   1   2   1   2   2   1   2   1   1   1   2   2   2   2   2   2   2   2   2   2   2   1   1   2   2   1   1   2   2   2   1   2   1   1   2   2   1   1   2   2   2   2   2   2   2   1   2   2   1   1   2   1   2   2   1   1   2   2   1   2   1   2   1   2   1   1   1   2   1   1   1   1   1   2   1   2   2   1   1   1   1   2   1   1   2   1   2   2   2   2   2   1   1   1   1   1   2   2   2   2   1   2   2   1   2   1   2   1   2   1   1   2   2   2   1   2   1   2   1   2   1   2   1   1   2   2   1   1   2   2   1   2   2   2   2   2   2   2   2   1   2   1   2   2   1   1   2   1   2   2   2   1   2   2   1   1   1   2   1   2   2   2   2   2   1   2   2   2   1   1   1   1   2   1   2   1   2   2   2   2   1   2   1
 MK-4-1                 2   1   2   2   1   1   1   1   1   1   2   2   1   2   2   2   1   2   1   1   1   2   1   2   1   1   2   1   2   1   2   2   1   2   2   1   1   2   2   2   2   2   2   2   2   1   1   1   1   1   2   2   2   1   1   2   2   1   2   2   2   2   2   1   1   2   2   2   1   1   1   1   1   2   1   2   1   2   2   1   1   2   1   2   1   1   2   2   1   2   2   2   1   1   1   1   2   1   1   2   2   2   2   2   2   2   1   2   2   2   2   2   2   1   2   2   2   1   1   1   2   1   1   2   1   2   2   2   2   1   2   1   2   1   2   1   1   1   1   1   1   1   1   1   1   1   1   2   1   1   2   2   1   2   1   2   1   2   1   2   1   2   2   2   1   1   1   2   2   1   1   2   2   2   1   1   2   2   1   2   2   1   2   2   1   1   1   1   2   2   1   1   1   2   1   1   2   1   1   2
 MK-4-2                 2   1   2   1   1   1   1   1   1   1   1   2   1   2   2   2   1   2   1   1   1   2   1   2   1   1   1   1   2   1   2   2   1   2   2   1   1   2   2   2   2   2   2   2   2   2   1   1   1   1   1   2   1   1   1   2   2   1   2   2   2   1   2   1   1   1   2   2   1   1   1   1   1   2   2   2   1   2   2   1   1   2   1   2   1   1   2   2   1   2   2   2   2   1   1   1   2   2   1   2   2   2   2   2   2   2   1   2   2   2   2   2   2   1   2   2   2   1   2   1   2   1   1   2   1   2   2   2   2   1   1   1   2   1   2   1   2   1   1   1   1   1   2   1   1   1   1   2   1   1   2   2   1   2   1   2   1   2   1   2   1   2   2   2   1   1   1   2   2   1   1   2   2   2   1   1   2   2   1   1   2   2   2   2   1   1   1   1   2   2   1   1   1   2   1   1   2   1   1   2
 MK-4-3                 2   1   2   1   1   1   1   1   1   1   1   2   1   2   2   2   1   2   1   1   1   1   1   1   1   1   1   1   2   1   1   2   1   2   2   1   1   2   2   2   2   2   2   2   2   2   1   1   1   1   1   2   1   1   1   2   2   1   2   2   2   1   2   1   1   1   2   2   1   1   1   1   1   2   2   2   1   2   2   1   1   2   1   2   1   1   2   2   1   2   2   2   2   1   1   1   2   2   1   2   2   2   2   2   2   2   1   1   2   2   2   2   2   1   2   2   2   1   2   1   2   1   1   2   1   2   2   2   2   1   1   1   2   2   2   1   2   1   1   1   1   1   2   1   1   1   1   2   1   1   2   2   2   2   1   2   1   2   2   2   1   2   2   2   1   1   1   2   2   1   1   2   2   2   1   1   2   2   1   1   2   2   2   2   1   1   1   1   1   1   1   1   1   2   1   1   2   1   1   2
 MK-4-4                 2   1   2   1   1   1   1   2   1   1   1   1   1   2   2   2   1   2   1   1   1   1   1   1   1   2   2   1   1   1   1   2   1   2   2   1   1   2   2   2   1   1   1   2   2   2   1   1   1   1   1   2   1   2   1   1   2   1   2   2   2   1   2   1   1   1   2   2   1   1   2   1   1   2   2   2   2   2   2   1   1   2   1   2   1   1   2   2   1   2   2   2   2   2   1   1   2   2   1   2   1   2   2   2   2   2   1   1   2   2   1   2   2   1   2   1   1   1   2   1   2   1   1   2   1   2   2   2   2   1   1   1   2   2   2   1   2   2   2   1   1   1   2   1   1   2   2   2   1   1   2   2   2   2   1   2   1   2   2   2   1   2   2   2   1   1   2   2   2   1   1   2   2   2   1   1   2   2   1   1   2   2   2   2   1   1   1   1   1   1   1   1   1   2   1   1   2   1   1   2
 MK-4-5                 1   1   2   1   1   1   1   2   1   1   1   1   1   2   1   2   2   2   1   2   1   1   1   1   1   2   2   1   2   1   1   2   1   2   2   1   1   2   2   2   1   1   2   2   2   2   1   1   1   1   1   2   2   2   1   2   2   1   2   2   2   1   2   1   1   2   2   2   1   2   1   1   1   2   2   2   2   2   2   1   1   2   1   2   1   1   2   2   1   2   2   2   2   2   1   1   2   2   1   2   1   2   2   2   2   2   1   1   1   2   2   1   2   1   2   1   1   1   2   1   2   1   1   2   1   2   1   1   1   1   1   1   2   1   2   1   2   2   2   1   1   1   2   1   1   2   2   2   1   1   2   2   2   2   1   2   2   2   2   2   1   2   2   2   1   1   2   2   2   1   1   2   2   2   1   1   2   2   1   1   2   2   2   2   1   1   1   2   1   1   1   1   1   2   1   1   2   1   1   2
 MK-4-6                 1   1   2   1   1   2   1   2   2   1   1   2   1   2   1   2   2   2   1   2   1   1   1   1   1   2   2   1   2   1   1   1   1   2   2   1   1   2   2   2   1   1   2   2   2   2   1   1   1   1   1   2   2   2   1   2   2   1   2   2   2   1   2   1   1   2   2   1   1   2   1   1   1   2   2   2   1   2   2   1   1   2   1   2   1   1   2   2   1   2   2   2   2   2   2   1   2   2   1   2   1   1   2   2   2   2   2   1   1   2   2   1   1   1   2   1   1   1   2   1   2   1   2   2   1   2   2   1   1   1   1   1   2   1   2   1   2   2   1   1   1   1   2   2   1   2   2   2   1   1   2   1   2   2   1   2   2   2   2   2   1   2   2   2   1   1   2   2   2   1   1   2   1   2   1   1   2   2   1   1   2   2   2   1   1   1   1   2   1   2   1   2   2   2   1   1   2   2   2   2
 MK-4-7                 1   1   2   1   1   2   2   2   2   1   2   2   1   2   1   2   2   2   1   2   1   1   1   1   1   2   2   1   2   1   1   1   1   2   2   1   1   2   2   2   1   1   2   2   2   1   1   1   1   1   1   2   2   2   1   2   2   1   2   2   1   1   2   1   1   2   2   1   1   2   1   1   1   2   2   2   1   2   2   2   1   2   1   2   1   1   2   2   1   2   2   2   2   2   2   1   2   2   1   2   1   1   2   2   2   2   2   1   1   2   2   1   1   1   2   1   1   1   2   1   2   1   2   2   1   2   2   1   1   1   1   1   2   1   2   1   2   1   1   1   1   1   2   2   1   2   2   2   1   1   2   1   2   2   1   2   2   2   2   2   1   2   2   2   2   1   2   2   2   1   1   1   1   2   1   1   2   2   1   1   2   1   2   1   1   2   1   2   1   2   1   2   2   2   1   1   2   2   2   2
 MK-4-8                 1   1   2   1   1   1   2   2   1   1   2   2   1   2   1   2   1   2   1   2   1   1   1   1   1   2   2   1   1   1   1   1   1   2   2   1   1   2   2   2   1   1   2   2   2   1   1   1   1   1   1   2   2   2   2   2   2   1   2   2   1   1   2   1   1   2   2   1   1   2   1   1   1   2   2   2   1   2   2   2   1   2   1   2   1   1   2   2   2   2   2   2   2   2   2   1   2   2   1   2   1   1   2   2   2   2   2   1   1   2   2   1   1   1   2   1   1   1   2   1   2   1   2   2   1   2   2   1   1   1   1   2   2   1   2   1   2   1   1   1   1   1   2   1   1   1   2   2   1   1   2   1   2   2   1   2   2   1   2   2   1   2   2   2   2   1   2   2   2   1   2   1   1   2   1   1   2   2   1   1   2   1   2   1   1   2   1   2   1   2   2   2   2   2   1   1   2   2   2   2
 MK-4-9                 1   1   2   1   1   1   2   2   1   1   2   2   1   2   1   2   1   2   1   2   1   1   1   1   1   2   1   1   1   1   1   1   1   2   2   1   1   2   2   2   1   1   2   2   2   1   1   1   1   1   1   1   1   2   2   2   2   1   2   2   1   1   2   1   1   2   2   1   1   2   1   2   1   2   2   2   2   2   2   2   1   2   1   2   2   1   2   2   2   1   2   2   2   2   2   1   2   2   1   2   1   1   2   2   2   2   2   1   1   2   2   1   1   1   2   1   1   1   2   1   2   1   2   2   1   2   2   1   1   2   1   2   2   1   1   1   2   1   1   1   1   1   2   1   1   1   2   2   1   2   2   1   2   2   1   2   2   1   2   2   1   2   2   2   2   1   2   2   2   1   2   2   1   2   1   1   2   2   1   1   2   1   2   1   1   2   1   2   2   2   2   2   1   2   2   1   2   2   2   2
 MK-4-10                1   1   2   1   1   1   2   2   1   1   1   2   2   2   1   2   1   2   1   2   1   1   1   1   1   2   1   1   1   1   1   2   2   2   2   1   1   1   2   2   1   1   2   2   2   1   1   1   1   1   1   1   1   2   1   1   2   1   2   2   1   1   2   1   2   2   2   1   1   2   1   2   2   2   2   2   2   2   2   2   1   2   1   1   2   1   1   2   2   1   2   2   2   2   2   1   2   2   1   2   2   1   2   2   2   2   2   1   1   2   2   1   1   2   2   1   1   1   2   1   2   2   2   2   1   2   2   1   1   2   1   2   2   1   1   1   2   1   1   1   1   1   2   1   1   1   2   2   1   2   2   1   2   2   1   2   2   1   2   2   1   2   2   2   2   1   1   2   2   1   1   2   1   2   1   1   2   2   1   1   2   1   2   1   1   2   1   2   2   2   2   2   1   2   2   2   2   2   2   1
 MK-4-11                1   1   2   1   1   1   2   2   1   1   2   2   2   2   1   2   1   2   1   2   2   1   1   1   1   1   1   1   2   1   2   2   2   2   2   1   2   1   2   2   2   1   2   2   2   1   2   1   1   1   1   1   1   2   1   1   2   1   2   2   1   1   2   1   2   2   2   1   1   2   1   1   1   2   2   1   2   2   2   2   1   2   1   1   2   1   1   2   1   1   2   2   2   2   2   1   2   2   1   2   2   1   2   2   2   2   1   1   1   2   2   1   1   2   1   1   1   1   2   1   1   2   2   2   1   2   2   1   1   2   1   2   2   1   1   1   2   2   1   1   1   1   2   1   1   1   2   2   1   1   2   1   2   2   1   2   2   1   2   2   1   2   2   2   2   1   1   2   2   1   1   2   1   2   1   1   2   2   1   1   2   1   2   1   1   2   2   2   2   2   2   2   1   1   2   2   2   2   2   1
 MK-4-12                1   1   2   1   1   1   2   2   1   1   2   2   2   2   1   2   1   2   1   2   2   2   1   1   1   1   1   1   2   1   2   2   1   2   2   1   2   1   2   2   2   1   2   2   2   1   2   1   1   1   2   1   1   2   1   1   2   1   2   2   1   1   2   1   2   2   2   1   1   2   1   1   1   2   2   1   1   2   2   2   1   2   1   1   2   2   1   2   1   1   2   2   2   2   2   1   2   2   2   2   2   1   2   2   2   2   2   1   2   2   2   1   1   2   2   1   1   1   2   1   1   2   2   1   1   2   2   1   1   2   1   2   2   1   1   2   2   2   1   1   1   1   2   1   1   1   2   2   1   1   2   1   2   2   1   2   2   1   2   1   1   2   2   2   2   1   1   2   2   1   1   2   1   2   1   1   2   2   1   1   2   1   2   1   1   2   2   2   2   2   2   2   1   1   2   2   2   2   2   2
 MK-4-13                1   1   2   1   1   1   2   2   1   1   2   2   2   2   1   2   1   2   1   2   2   2   1   2   1   1   2   2   2   1   2   2   1   2   2   1   2   1   2   2   2   1   2   2   2   2   2   2   2   1   2   1   1   1   1   1   2   2   2   2   1   1   2   1   2   2   2   1   1   2   1   2   1   2   2   2   2   2   2   2   1   2   1   1   2   2   1   2   1   1   1   1   2   2   2   1   2   2   2   2   2   1   2   2   2   2   2   1   2   2   2   1   1   2   2   1   1   1   2   1   1   2   2   1   1   2   2   1   1   2   1   2   2   1   1   2   2   2   1   1   1   1   2   1   1   1   2   2   1   1   1   2   1   1   2   2   1   2   2   1   1   2   2   2   2   2   2   2   2   1   1   2   1   2   1   1   2   2   1   1   2   1   2   1   1   2   2   2   2   2   1   2   1   1   2   2   2   2   2   2
 MK-4-14                1   1   2   1   1   1   2   2   2   1   2   2   2   2   1   2   1   1   1   2   2   2   1   2   1   1   2   2   2   1   2   2   1   2   2   1   2   1   2   2   2   2   2   2   2   2   2   2   2   1   1   1   1   1   1   1   2   2   2   2   1   1   2   1   1   2   2   1   1   2   1   2   1   2   2   2   2   2   2   2   1   1   1   2   2   2   1   1   1   1   1   1   1   2   2   1   2   2   1   2   2   1   1   2   2   2   1   1   2   2   1   1   1   2   1   1   1   1   2   1   1   2   2   1   1   2   2   1   1   2   1   2   2   1   1   2   2   1   1   1   1   1   2   1   1   1   1   2   1   1   1   2   1   2   1   2   2   2   2   1   1   2   2   2   2   2   1   2   2   1   1   2   1   1   1   1   2   2   1   1   2   1   2   1   1   2   2   2   2   2   1   2   1   1   2   2   2   2   1   2
 MK-4-15                1   1   1   1   1   1   2   2   2   1   2   1   2   2   1   2   1   1   1   2   2   2   1   2   1   1   2   2   2   1   2   2   1   1   2   1   1   1   2   1   2   2   1   2   2   2   1   2   2   2   1   1   1   1   1   1   1   2   2   2   1   1   2   1   1   2   2   1   2   2   1   2   1   1   2   2   2   2   2   2   1   1   1   2   2   2   1   1   1   1   2   1   1   2   2   1   2   2   1   2   2   1   1   2   1   2   2   1   2   2   1   1   1   2   1   1   1   1   2   1   1   1   1   1   1   2   2   1   1   2   1   2   2   1   1   2   2   1   1   1   1   1   2   1   1   1   1   2   1   1   1   2   1   2   1   2   1   2   2   1   1   2   2   2   2   2   1   2   2   1   1   2   1   1   1   1   2   2   1   1   2   1   2   1   1   1   2   2   2   2   1   2   1   1   2   2   2   2   1   2
 MK-4-16                1   1   1   1   1   1   2   2   1   1   1   1   2   2   1   2   1   1   2   2   2   2   1   2   1   1   1   2   2   1   1   2   1   1   2   1   1   1   2   1   2   2   1   2   1   1   1   2   1   2   1   1   1   1   1   1   1   2   1   2   1   1   2   1   1   2   2   1   2   2   1   2   1   1   2   2   2   2   2   2   1   1   1   2   2   2   1   1   1   1   1   1   1   2   2   1   2   2   1   2   2   1   2   2   1   1   2   1   2   2   1   1   2   2   1   1   1   1   2   1   2   1   1   1   1   2   2   1   1   2   1   2   2   1   1   2   2   1   1   1   1   1   2   1   1   1   1   2   1   2   1   2   1   2   1   2   1   2   2   1   1   2   2   2   2   1   1   2   2   1   1   2   1   1   1   1   2   2   1   1   2   2   2   1   1   1   2   2   2   2   1   2   1   2   2   2   2   2   1   2
 MK-5-1                 2   1   2   1   1   1   1   2   1   1   1   1   1   2   1   1   1   2   2   1   2   1   1   2   1   1   2   1   1   1   1   2   2   1   1   1   1   1   1   1   2   2   1   1   2   1   1   2   2   2   2   2   1   1   2   1   2   2   1   2   1   2   1   2   1   2   1   2   2   1   1   2   2   2   2   2   1   2   2   1   2   2   2   2   2   2   1   1   1   1   2   2   2   2   1   1   1   2   1   2   1   2   2   1   1   2   2   1   2   1   2   2   2   1   1   2   2   2   2   2   2   1   1   1   1   1   1   2   1   2   1   2   1   1   1   2   1   1   2   1   2   1   2   2   1   2   1   1   1   1   1   2   1   2   2   2   2   2   1   1   2   2   1   2   2   1   2   1   2   1   1   2   2   1   1   2   1   2   1   1   1   2   2   2   1   2   2   1   2   1   1   2   2   1   2   1   1   2   2   1
 MK-5-2                 1   1   2   1   1   1   1   2   1   2   1   1   1   2   1   1   1   2   2   1   2   1   1   2   1   1   2   1   1   1   1   2   2   1   1   1   1   1   1   1   2   2   1   2   2   1   1   2   2   2   2   2   2   1   1   1   2   2   1   2   1   2   1   2   1   2   1   2   2   1   1   2   2   2   2   2   1   2   2   1   2   2   2   2   2   2   1   2   1   1   2   2   2   2   1   1   1   2   1   2   1   1   2   1   1   2   2   1   2   1   2   2   2   2   1   2   2   2   2   2   2   1   1   1   1   1   1   2   1   2   1   2   2   1   1   2   1   1   2   1   2   1   2   2   1   2   1   1   1   1   1   2   1   2   2   2   2   2   1   1   2   2   1   2   2   2   2   1   2   1   1   2   2   1   1   2   1   2   1   1   1   2   2   2   1   2   1   1   2   2   1   2   2   1   2   1   1   2   2   1
 MK-5-3                 1   1   2   1   1   1   1   2   1   2   1   1   1   2   2   1   1   2   2   1   2   1   1   2   1   1   2   1   1   2   1   2   1   1   2   2   1   1   1   1   1   2   1   2   2   1   1   2   2   2   2   2   2   1   1   1   2   2   1   2   1   2   1   2   1   2   1   2   2   2   1   2   2   1   2   2   1   2   2   1   1   2   2   2   2   2   1   2   1   1   2   2   2   2   1   1   1   2   1   2   1   1   1   1   2   2   2   1   1   1   2   2   2   2   1   2   1   2   2   2   2   1   1   1   1   2   1   2   1   2   2   2   2   1   1   2   2   1   2   1   2   1   2   2   2   2   1   1   2   1   1   2   1   2   1   2   2   2   1   1   1   2   1   2   2   2   2   1   2   1   1   2   2   1   1   2   1   1   1   1   1   2   2   2   1   1   1   1   2   2   1   1   2   1   2   1   1   2   2   1
 MK-5-4                 1   1   1   1   1   1   1   1   1   2   1   1   1   2   1   1   1   2   1   1   1   1   1   2   1   1   2   1   1   2   1   2   2   1   2   2   1   1   1   1   1   1   1   2   2   1   1   2   2   1   2   2   2   1   1   2   2   2   1   2   1   2   1   2   1   2   1   2   2   2   1   2   2   1   2   2   1   2   2   2   1   2   2   1   2   2   1   2   1   1   2   2   2   2   1   1   2   1   1   2   1   1   1   1   2   2   2   1   1   1   2   2   2   2   1   1   1   2   2   2   2   1   1   2   1   1   1   2   1   2   2   2   2   1   1   2   2   1   2   1   2   1   2   1   2   2   1   1   1   1   1   2   1   2   1   2   2   1   1   1   1   2   1   2   2   2   2   1   2   1   1   2   1   1   1   2   2   1   1   1   1   2   2   2   1   1   2   2   2   2   2   1   2   1   2   1   1   2   2   1
 MK-5-5                 1   1   1   1   1   1   2   1   1   2   1   1   1   2   1   1   1   2   1   1   1   1   1   2   1   1   2   1   1   2   1   2   1   1   2   2   1   1   1   1   1   1   1   2   2   1   1   2   2   1   2   2   2   1   1   2   1   2   1   2   1   2   1   2   1   2   1   2   2   2   1   2   2   1   2   2   1   2   2   2   1   2   2   1   2   2   1   2   1   1   2   2   2   2   2   1   2   1   1   2   1   1   1   1   2   2   2   1   1   1   2   2   2   1   1   1   1   2   2   2   2   1   1   2   1   1   1   2   1   1   2   2   2   1   1   2   1   1   2   1   2   1   2   1   2   1   1   1   1   1   1   2   1   2   1   2   2   1   1   1   1   2   1   2   2   2   2   1   2   1   1   2   2   1   1   2   2   1   1   1   1   2   2   2   1   1   2   2   2   2   2   2   1   1   2   1   1   1   2   1
 MK-5-6                 1   1   1   1   1   1   2   1   1   2   1   1   1   2   1   1   1   2   1   1   1   2   1   2   1   1   2   1   1   2   1   2   1   1   2   2   2   1   1   1   1   1   1   1   2   1   1   2   2   2   2   2   1   1   1   2   1   2   1   2   1   2   1   2   1   2   1   2   2   2   1   2   2   1   2   2   1   2   2   2   1   2   2   1   2   2   1   2   1   1   2   2   2   2   2   1   2   1   1   2   1   1   1   1   2   2   1   1   1   1   2   2   2   1   1   1   1   2   2   2   2   2   1   2   1   1   1   2   1   1   2   2   2   1   1   2   1   1   2   1   2   1   2   2   2   1   1   2   1   1   1   2   1   1   1   2   2   1   1   1   1   2   1   2   2   1   2   1   2   1   1   2   1   1   1   2   2   1   1   1   2   2   2   2   1   2   2   2   2   1   2   2   1   1   2   1   1   1   2   1
 MK-5-7                 1   1   2   1   1   1   2   1   1   2   1   1   1   2   2   1   1   2   1   1   1   2   1   2   1   1   2   1   1   2   1   2   1   1   2   2   2   1   1   1   2   1   1   1   1   1   1   2   2   2   2   2   1   1   1   2   1   2   1   2   1   1   1   2   1   2   1   2   2   2   1   2   2   1   2   2   1   2   2   2   1   2   1   1   2   2   1   2   1   1   1   2   2   2   2   1   2   1   1   2   1   1   1   1   2   1   1   1   1   1   2   2   2   2   1   1   1   2   2   1   1   2   1   2   1   1   1   2   1   1   1   2   2   1   1   2   1   1   2   1   2   1   2   2   2   1   1   2   2   2   1   2   1   1   1   2   2   1   1   1   1   2   2   2   2   1   2   1   2   1   1   2   1   1   1   2   2   1   1   1   2   2   2   2   1   2   2   2   2   1   1   2   2   1   2   1   1   1   2   2
 MK-5-8                 1   1   1   2   1   2   2   1   1   2   1   1   1   1   2   2   1   2   1   1   1   1   1   2   1   1   2   1   1   1   1   2   1   1   2   2   2   1   1   1   2   1   1   1   1   1   1   2   2   2   2   2   1   1   1   2   1   2   1   2   1   1   1   2   1   2   2   2   2   2   1   2   2   1   2   2   1   2   2   2   1   2   1   1   2   2   1   2   1   1   1   2   2   2   2   1   2   1   1   2   1   1   1   1   2   1   1   1   1   1   1   2   2   2   1   1   2   2   2   1   1   2   1   2   2   1   1   2   1   1   1   2   2   1   1   2   1   1   2   1   2   1   2   2   2   1   1   2   2   2   1   2   1   1   1   2   2   1   1   1   1   2   2   2   1   1   2   1   1   1   1   2   1   1   1   2   2   1   1   1   2   2   2   2   1   2   2   2   2   2   1   2   2   1   2   1   1   1   2   2
 MK-5-9                 1   1   1   2   1   2   2   1   1   2   1   1   1   1   2   2   1   2   2   1   1   1   1   2   1   1   2   1   1   1   1   2   1   1   1   2   2   1   1   1   2   2   1   1   1   1   1   2   2   2   2   2   1   2   1   1   1   2   2   2   1   2   1   2   1   2   2   2   2   2   1   2   2   1   2   2   1   2   2   2   1   2   1   1   2   2   1   2   2   2   1   2   2   2   2   1   2   1   1   1   1   1   1   1   2   1   2   1   1   1   1   2   2   2   1   1   2   2   2   1   1   2   1   2   2   1   1   2   2   1   1   2   2   1   1   2   1   1   2   1   2   1   2   2   2   1   1   2   2   2   1   2   1   1   1   2   2   1   1   1   1   2   2   2   1   1   2   1   1   1   1   2   1   1   1   2   2   1   1   1   2   2   2   2   1   2   2   2   2   2   1   2   2   1   2   1   1   1   2   2
 MK-5-10                1   1   2   2   1   2   2   1   1   2   1   1   1   1   2   2   1   2   1   1   1   1   1   2   1   1   2   2   2   1   1   2   1   1   1   2   2   1   1   1   2   2   1   1   1   1   1   2   2   2   2   2   1   2   1   1   1   2   2   2   1   2   1   2   1   2   2   2   2   2   1   2   2   2   2   2   1   2   2   2   1   1   1   2   2   2   1   2   2   2   2   1   2   2   2   2   2   1   1   1   1   1   1   1   1   1   2   1   1   1   1   2   2   2   1   1   2   2   2   1   1   2   1   1   2   1   1   2   2   1   1   2   2   1   1   2   1   1   2   1   2   1   2   2   1   1   1   2   2   2   1   2   1   1   1   2   2   1   2   1   1   2   2   2   1   1   2   1   1   1   1   2   1   1   1   2   2   1   2   1   2   2   2   2   1   2   1   2   2   2   1   1   2   1   2   1   1   1   2   2
 MK-5-11                1   1   2   2   1   2   2   1   1   1   1   1   2   1   2   2   1   2   1   1   1   1   1   2   1   2   2   2   2   2   1   2   1   1   1   2   2   1   1   1   2   2   1   2   1   1   1   2   2   2   2   2   1   2   1   1   1   2   1   2   1   2   1   2   1   2   2   2   2   2   1   2   2   2   2   1   1   2   2   2   1   1   1   2   2   2   1   2   2   2   2   1   1   2   2   2   1   2   2   1   1   1   1   1   1   1   1   1   1   1   1   2   2   1   1   2   2   2   2   1   2   1   1   1   2   1   1   2   2   1   1   2   2   1   1   2   1   1   1   1   2   1   2   2   1   1   2   2   2   1   1   2   1   1   1   2   2   1   2   2   1   2   2   2   1   1   2   1   1   1   1   2   1   1   1   2   2   1   2   1   2   1   2   2   1   2   1   2   2   2   1   1   2   1   2   1   1   1   2   2
 MK-5-12                1   1   2   2   1   2   2   1   1   1   1   1   2   1   2   2   1   2   1   1   1   1   1   2   1   2   2   2   2   1   1   2   1   1   1   2   2   1   1   1   2   2   1   2   1   1   1   1   1   2   2   2   1   2   1   1   1   2   1   2   1   1   1   2   1   2   2   2   2   2   1   2   2   2   2   1   1   2   2   2   1   2   1   2   2   2   1   2   2   2   2   1   2   2   2   2   1   2   2   2   1   1   1   1   1   1   1   1   1   1   1   2   2   1   1   2   2   2   2   1   2   2   1   1   2   1   1   2   2   1   1   2   2   1   1   2   2   1   2   2   2   1   2   2   1   1   1   2   2   1   1   2   1   1   1   2   1   1   2   2   1   2   2   2   1   1   2   1   2   1   1   1   1   1   1   1   2   1   2   2   2   1   2   2   1   2   1   2   1   1   1   1   2   1   2   1   1   1   2   2
 MK-5-13                1   1   2   2   2   2   2   1   1   2   2   1   2   1   2   2   1   2   1   1   1   1   2   2   1   1   1   2   2   1   2   2   2   1   2   2   2   1   1   1   2   2   1   2   1   1   1   1   1   2   2   2   1   2   2   1   1   2   1   2   1   1   1   2   1   2   2   1   2   2   1   2   2   2   2   1   1   1   2   2   1   2   1   2   2   2   1   2   2   2   1   1   2   2   2   2   1   2   2   2   1   2   1   1   1   1   1   1   2   1   1   2   2   1   2   2   2   2   2   2   2   1   2   1   2   1   1   2   2   1   2   2   2   1   1   2   2   1   2   2   2   1   2   2   1   1   1   2   2   1   1   2   1   1   1   2   1   1   2   2   1   1   2   2   1   1   2   1   2   2   1   1   1   1   1   1   2   2   2   2   2   1   2   2   1   2   1   2   2   1   1   1   2   1   2   1   1   1   2   2
 MK-5-14                1   1   2   2   2   1   2   1   1   2   1   1   2   1   2   2   1   2   1   1   1   2   2   2   1   1   1   2   2   1   2   2   2   1   1   2   1   1   1   1   2   2   1   2   1   1   2   1   1   2   1   2   1   2   1   1   1   2   1   2   2   1   1   2   1   2   2   1   2   2   1   2   2   2   2   1   1   1   2   2   1   2   1   2   2   2   1   2   2   1   1   1   2   2   2   2   1   2   2   2   2   1   1   1   1   1   1   1   2   1   1   2   2   2   2   2   2   2   2   2   2   1   1   1   2   1   1   2   2   1   2   2   2   1   1   2   2   1   1   2   2   1   2   2   1   1   1   2   2   1   1   2   1   1   1   2   1   1   2   2   1   1   2   2   1   1   2   2   2   2   1   1   1   1   1   1   2   2   2   2   2   1   2   2   1   1   1   2   2   1   1   1   2   1   1   1   1   1   2   2
 MK-5-15                1   1   2   1   2   1   2   1   1   2   1   1   2   1   1   2   1   2   1   1   1   2   2   2   1   1   2   2   2   1   2   2   2   2   1   2   1   1   1   1   2   2   1   2   1   1   2   1   1   2   1   2   1   2   1   1   1   2   1   1   2   1   1   2   1   1   2   1   2   2   1   2   2   2   2   1   1   1   2   2   1   2   1   2   2   1   1   1   2   1   1   1   2   2   2   2   1   2   2   2   2   1   1   1   1   1   1   1   2   2   1   1   2   2   2   2   2   1   2   2   2   1   1   1   2   1   1   2   2   1   2   2   2   1   1   2   2   1   1   2   2   1   2   1   1   1   1   2   2   1   1   2   1   1   1   2   1   1   2   2   1   1   2   1   1   1   2   2   2   2   2   1   2   1   1   1   2   1   2   2   2   1   1   2   1   1   1   2   1   1   1   1   1   1   1   1   1   1   2   1
 MK-5-16                1   1   2   1   2   1   2   1   1   2   1   1   2   1   1   2   1   1   1   1   1   1   2   2   1   1   2   2   2   1   2   2   2   2   1   2   2   1   2   1   2   2   1   2   1   1   2   1   2   2   1   2   1   2   1   1   1   2   1   1   2   1   1   1   1   2   2   1   2   1   1   2   2   2   2   1   1   1   2   2   1   1   1   2   2   1   1   1   2   1   1   1   2   2   2   2   1   2   2   2   2   1   1   1   1   1   2   1   2   2   1   1   2   2   2   1   2   1   2   2   2   1   1   1   1   1   1   2   2   1   2   2   2   1   1   2   2   1   1   2   2   1   2   1   1   1   1   2   2   1   1   2   1   2   1   2   1   1   2   2   1   1   2   1   1   1   2   2   2   2   1   1   2   1   1   2   2   1   2   2   2   1   1   1   1   1   2   2   2   1   1   1   1   1   1   1   1   1   2   1
 MK-6-1                 2   1   2   2   2   1   2   2   1   2   2   1   1   2   1   2   2   1   1   2   1   2   2   1   2   1   1   2   1   2   2   1   2   1   2   1   2   2   1   2   2   1   1   1   1   1   1   2   1   2   1   2   1   1   2   1   1   2   2   1   1   2   1   1   2   2   1   1   2   1   2   2   2   1   1   1   2   1   2   1   1   2   1   1   2   2   2   1   1   1   1   1   1   2   1   2   1   1   2   1   2   1   1   2   1   2   2   1   2   1   2   2   2   2   1   1   2   1   1   2   2   2   1   2   1   2   2   1   2   2   1   2   1   2   2   1   2   1   1   1   1   1   2   2   1   2   1   1   1   1   1   2   1   1   2   2   2   1   1   1   1   1   2   2   2   1   2   1   1   1   1   1   1   1   2   1   2   1   2   1   1   2   2   2   1   2   2   2   1   2   2   1   1   2   1   1   2   2   2   1
 MK-6-2                 2   1   2   2   1   1   2   2   1   1   2   1   1   2   1   2   2   1   1   2   1   2   2   2   1   1   1   2   1   2   2   1   2   1   2   1   1   2   1   2   2   1   1   1   1   1   1   2   1   2   1   1   1   1   1   1   1   2   2   1   2   2   1   1   2   2   1   1   2   1   2   2   2   1   1   1   2   1   2   1   1   2   1   1   2   2   2   1   1   1   1   1   1   2   1   2   1   1   2   1   2   1   1   2   1   2   2   1   2   1   1   2   2   2   1   1   2   2   1   2   2   2   1   2   1   2   2   1   2   2   1   2   1   2   2   1   2   1   1   1   1   1   2   2   1   2   1   1   1   1   1   2   1   1   2   2   1   1   2   1   1   1   2   2   2   1   2   1   1   1   1   1   1   2   2   2   2   1   1   2   1   2   2   2   1   2   2   2   1   2   2   1   1   2   1   1   2   2   2   2
 MK-6-3                 2   2   2   2   1   2   2   2   1   2   2   1   1   2   1   2   2   1   1   2   1   2   2   1   1   2   1   2   2   2   2   1   1   1   2   1   1   2   1   2   2   1   1   1   2   1   1   2   1   2   1   2   1   1   1   2   1   2   2   1   2   2   1   1   2   2   1   1   1   1   2   2   1   1   1   1   2   1   1   1   1   2   1   1   2   2   2   1   1   1   1   1   1   1   1   2   1   1   2   1   2   1   1   2   1   2   2   1   2   1   1   2   1   2   1   1   2   2   1   2   2   2   1   2   1   2   2   1   1   2   1   2   1   2   2   2   2   1   1   1   1   1   2   2   1   2   1   1   1   1   1   2   1   1   2   2   1   2   2   1   2   1   2   2   2   1   2   1   1   1   1   1   1   2   1   2   2   1   1   2   2   2   2   2   1   2   2   2   1   2   2   1   1   2   1   1   2   2   2   2
 MK-6-4                 1   2   2   2   1   2   2   2   1   2   2   1   1   2   1   2   2   1   1   2   1   2   2   1   1   2   1   2   2   2   2   1   1   2   2   1   1   2   1   2   2   1   1   1   2   1   1   2   1   2   1   2   1   2   1   2   1   2   2   1   2   2   1   1   2   2   1   1   1   2   2   2   1   1   1   1   2   2   1   1   1   2   1   2   2   2   2   1   1   1   1   1   1   1   1   2   1   1   2   1   2   1   1   2   1   2   2   1   2   1   1   2   1   2   1   1   2   2   1   2   2   2   1   2   1   1   2   1   1   2   1   1   1   2   2   2   1   1   1   1   1   1   2   2   1   2   1   1   1   1   1   2   1   1   2   2   1   2   2   1   2   1   2   2   1   1   2   1   1   1   1   1   1   1   1   2   2   1   1   2   2   2   2   2   1   2   2   2   2   2   2   1   1   2   1   1   2   2   1   2
 MK-6-5                 1   2   2   2   1   2   2   2   2   2   2   2   2   2   2   2   2   1   1   2   1   2   2   1   1   2   1   2   1   2   2   1   1   1   2   1   1   2   1   2   2   1   1   1   2   1   2   2   1   2   1   2   2   2   1   2   1   2   2   1   2   2   1   1   2   2   1   1   1   2   2   2   1   1   1   1   2   2   1   1   1   1   1   2   1   2   2   1   1   1   1   1   1   1   1   2   1   1   2   1   2   1   1   2   1   2   2   1   2   1   1   2   1   2   1   1   2   2   1   2   2   2   2   2   1   1   2   1   1   2   1   1   1   1   2   1   1   1   1   1   1   1   1   2   1   2   1   1   1   1   1   2   1   1   2   2   1   2   2   1   2   1   2   2   1   1   2   2   1   1   1   1   1   1   1   2   2   1   1   2   2   2   2   2   1   2   2   2   2   2   2   1   1   2   2   1   2   2   1   1
 MK-6-6                 1   2   2   2   1   2   2   2   2   2   2   1   1   2   2   2   2   1   1   2   1   2   2   1   1   2   1   2   1   2   1   1   1   1   2   1   1   2   1   2   2   2   1   1   1   1   2   2   1   2   1   2   2   2   1   2   1   2   2   2   2   2   1   1   2   2   1   1   2   2   2   2   1   1   1   1   2   2   1   2   1   2   1   2   1   2   2   1   1   1   1   1   1   1   1   2   1   1   2   1   2   1   2   2   1   2   1   1   2   1   1   2   1   2   1   1   2   2   1   1   2   2   1   2   2   1   1   1   1   2   1   1   1   1   1   1   1   1   1   1   1   1   1   2   1   2   1   2   1   1   1   2   1   1   2   2   1   2   2   1   1   1   2   2   1   1   2   2   1   1   1   1   1   1   1   2   2   1   1   2   2   2   2   2   1   2   2   2   2   2   2   1   1   2   2   2   2   2   1   1
 MK-6-7                 1   2   2   2   1   2   2   2   2   2   2   1   1   2   2   2   2   1   1   2   1   2   2   2   1   2   1   2   1   2   1   1   1   1   2   1   1   2   1   2   2   2   1   1   1   2   2   2   1   1   1   2   2   2   2   2   1   2   2   2   2   1   1   1   2   2   1   1   2   2   2   2   1   1   1   1   2   2   1   2   1   2   1   2   1   2   2   1   1   1   1   1   1   1   1   2   1   1   1   1   2   1   1   1   1   1   1   1   2   1   1   1   1   2   1   1   2   2   1   1   2   2   1   2   2   1   1   1   1   1   1   1   1   1   1   1   1   1   1   1   1   1   1   2   1   2   1   2   1   1   1   2   1   1   2   2   1   2   2   1   1   2   2   2   1   1   2   2   1   1   2   1   1   1   1   2   1   1   1   2   2   2   1   2   1   2   2   2   2   2   2   1   1   2   2   2   2   2   1   1
 MK-6-8                 1   2   2   2   1   2   2   1   2   2   2   1   1   2   2   2   2   1   1   2   1   2   2   2   1   2   1   1   1   2   2   1   1   1   2   2   1   2   1   1   2   2   1   1   1   2   2   2   1   1   1   2   2   2   2   2   1   2   2   2   1   1   1   1   2   2   1   1   1   2   2   2   1   2   1   1   1   2   1   2   1   2   1   2   1   2   2   1   1   1   1   1   2   1   1   2   1   1   1   1   2   1   1   2   2   1   1   1   1   1   1   1   1   2   1   1   2   2   1   2   2   2   1   2   2   1   1   1   1   1   2   1   1   1   1   1   1   1   1   1   1   1   1   2   1   2   2   2   1   1   1   2   1   1   1   2   1   2   2   1   1   1   2   1   1   1   1   2   1   1   2   1   1   1   1   2   1   1   1   2   2   2   1   2   1   2   2   2   2   2   2   1   1   2   2   2   1   2   1   1
 MK-6-9                 1   2   2   2   1   2   1   1   2   2   2   1   1   2   1   2   2   1   2   2   1   2   2   2   1   2   1   1   1   2   2   1   1   1   2   2   1   2   1   1   2   2   1   1   2   2   2   2   1   1   1   2   2   2   2   2   1   2   2   2   1   1   1   1   1   2   1   1   1   2   1   2   1   2   1   1   2   2   1   2   1   2   1   2   1   2   2   1   1   1   1   1   2   1   1   2   1   1   1   1   2   2   1   2   2   1   1   1   1   1   1   1   2   2   1   2   1   2   1   1   2   2   1   2   2   1   1   2   1   1   2   1   1   2   1   2   1   1   1   1   1   1   1   2   1   2   2   2   2   1   1   2   1   1   1   2   1   2   2   1   1   1   1   1   1   1   1   2   1   1   2   1   1   1   1   2   1   1   1   2   2   2   1   2   1   2   2   2   2   2   2   1   1   2   2   2   1   2   1   1
 MK-6-10                1   2   2   2   1   1   1   1   2   2   2   1   1   2   1   2   2   1   2   2   1   1   2   1   2   2   2   1   1   2   2   1   1   1   2   2   2   2   2   2   2   1   2   1   2   2   2   2   1   1   1   2   2   2   2   2   1   2   1   2   1   1   1   1   2   2   1   1   1   2   2   2   1   2   2   1   2   1   2   1   1   2   1   2   1   2   1   1   1   1   1   1   2   1   1   1   1   1   1   1   2   2   1   2   2   1   1   1   1   1   1   2   2   1   1   2   1   2   1   1   2   2   1   2   2   1   1   2   1   2   2   1   1   2   1   2   1   1   1   1   1   1   1   2   1   2   1   2   2   1   1   1   1   1   2   2   1   1   2   1   2   1   1   2   1   1   2   2   1   2   2   1   1   1   1   1   1   1   1   2   2   1   1   2   1   2   2   2   2   2   2   1   1   1   1   2   1   2   1   1
 MK-6-11                1   2   1   2   1   1   1   1   2   2   2   2   2   2   1   2   2   1   1   2   1   1   1   1   2   2   2   1   1   2   2   1   1   1   2   2   2   2   2   2   2   1   2   1   2   2   2   2   1   1   1   2   2   2   2   2   1   2   1   1   1   2   1   2   2   2   1   1   1   2   2   1   1   1   2   1   2   1   2   1   1   2   1   2   1   2   1   1   1   1   1   1   2   1   1   1   1   1   1   1   2   2   1   2   2   1   1   1   1   1   1   1   2   1   1   2   1   2   1   1   2   1   1   2   2   1   1   2   2   2   2   1   1   2   1   2   1   1   1   1   1   1   1   2   1   2   1   2   2   1   1   1   1   1   2   2   1   1   2   1   2   1   1   2   2   2   2   2   1   2   2   1   1   1   1   1   1   1   1   2   2   1   2   2   1   1   2   2   2   2   2   1   1   1   1   2   1   2   1   1
 MK-6-12                1   2   1   2   1   1   1   1   2   2   2   2   2   2   1   2   2   1   1   2   1   1   1   1   2   2   2   1   1   2   2   1   1   1   1   2   2   2   2   2   2   1   2   1   2   2   2   2   1   1   1   2   2   2   2   2   1   2   1   1   1   2   1   2   2   2   1   1   1   2   2   1   2   1   2   1   2   1   2   1   1   2   2   2   2   2   1   1   1   1   1   1   2   1   1   1   2   1   1   1   1   2   1   1   2   1   1   1   1   1   1   1   2   1   1   2   1   1   1   1   2   1   1   2   2   1   1   2   2   2   2   1   1   2   1   1   1   1   1   1   1   1   1   2   1   2   1   2   2   1   1   1   1   1   2   2   1   1   2   1   1   2   1   2   2   2   2   2   2   2   2   1   1   2   2   1   1   2   1   2   2   1   2   1   1   1   2   1   2   2   2   1   1   1   1   2   1   2   1   1
 MK-6-13                1   2   1   2   2   1   1   1   2   2   2   2   2   2   1   2   2   1   1   2   1   1   1   1   1   2   2   1   1   2   2   1   1   2   1   2   2   2   2   2   2   2   2   1   1   2   2   2   1   1   1   2   2   1   2   2   1   2   1   1   1   2   1   2   2   2   1   2   1   2   2   1   2   1   2   1   2   1   2   1   1   2   2   1   2   2   1   1   1   1   1   1   2   1   1   1   2   1   1   1   2   2   1   1   2   1   1   1   1   1   1   1   2   1   1   2   1   1   1   1   2   2   1   2   2   1   2   2   2   2   2   1   1   2   1   1   1   1   1   1   1   1   2   2   1   2   1   2   2   1   1   2   1   1   2   2   1   1   2   1   1   2   1   2   2   1   2   2   1   2   2   1   1   2   2   2   1   2   1   2   2   1   2   1   1   1   1   1   2   2   2   1   1   1   1   2   1   2   1   1
 MK-6-14                1   2   1   2   2   1   1   1   1   2   1   2   2   2   1   1   2   1   1   2   1   1   1   1   1   2   2   1   1   2   2   1   2   2   1   2   2   1   2   2   2   2   2   1   1   2   2   2   1   1   1   1   2   1   2   2   1   1   1   1   1   1   1   2   1   2   1   1   1   2   2   1   2   1   2   1   2   1   2   1   1   2   2   1   2   2   1   1   1   1   1   1   2   1   1   2   1   1   1   1   2   1   1   1   2   1   1   1   1   1   1   1   2   1   1   2   1   1   1   1   2   2   1   2   2   1   2   2   2   2   2   1   1   2   1   1   1   1   2   2   1   1   2   2   1   1   1   2   2   1   1   2   1   1   2   2   1   1   2   1   1   2   1   2   2   2   1   2   1   2   2   1   1   1   1   1   1   1   1   2   2   1   2   1   1   1   1   1   2   2   2   1   1   1   1   2   1   2   1   1
 MK-6-15                1   2   1   2   2   2   1   1   1   2   1   2   2   2   1   1   2   1   1   2   1   1   1   1   1   2   2   1   1   2   2   1   2   2   1   1   2   1   2   2   2   2   2   1   1   2   2   2   1   1   1   1   2   1   2   2   1   1   1   1   1   1   1   1   1   2   1   1   1   2   2   1   1   1   2   2   2   1   2   1   1   2   1   1   2   2   1   1   2   1   1   1   2   1   1   2   1   1   1   1   2   1   1   1   2   1   1   1   1   1   1   1   2   1   1   2   1   1   2   1   2   2   1   2   2   1   2   2   2   2   2   1   1   2   1   1   1   1   2   2   1   1   2   2   1   1   1   2   2   1   1   2   1   1   2   1   1   1   2   1   1   2   1   2   2   2   1   2   1   2   2   1   1   2   1   1   1   1   1   2   2   1   2   1   1   1   2   1   1   2   2   1   1   1   1   2   1   2   1   1
 MK-6-16                1   2   1   2   2   2   1   1   1   2   1   2   2   2   1   1   2   1   1   1   1   1   1   1   1   2   2   1   1   1   2   1   2   2   1   1   2   1   2   2   2   2   2   1   1   2   1   2   1   1   1   1   2   2   2   2   1   1   1   2   1   1   1   1   1   2   1   1   1   2   2   1   1   2   2   2   2   1   2   1   1   2   1   1   2   2   1   1   2   1   1   1   2   1   1   2   1   1   1   1   2   2   1   1   2   1   1   1   1   1   1   2   2   1   1   2   1   1   2   1   2   2   1   2   2   2   2   2   2   2   2   1   1   2   1   2   1   1   1   1   1   2   2   2   1   1   1   1   2   1   1   2   2   1   2   1   1   1   2   1   1   2   2   2   2   2   1   1   1   2   2   1   1   2   1   1   1   1   1   2   2   1   2   1   1   1   1   1   1   2   2   1   1   1   1   2   1   2   1   1
 
!****************************************** Phenotypic Data **********************************************************
!-100.0 is resevred for missing phenotype
SimulatedTrait1        10.0274   10.2659    9.9716    8.6429    9.4804    9.3998    8.4629    9.5209   10.2244   10.3282    9.9656    9.3440   10.5090   10.7604    6.3055   10.6660    9.9647    8.8621    9.7903   10.6955    9.2247    8.7509   10.5442   10.9084   10.9052    9.7152    8.6790   10.2223   12.0280    9.3088    8.6369    8.5474    9.6474   10.8024    8.3905   10.7447   11.0074   10.5145    9.9373   11.6010   11.1413   10.3122    9.6952    9.3416   11.0893   10.3747   10.9707   11.7209   10.5720   10.3755    9.1608    9.6041   11.1812    9.6284    9.4234    8.7809   11.1971    8.5036    9.7245    8.0878    9.7760    8.0220   10.9727    9.5983   10.4006    9.6246   10.8958   11.2559    9.6339   10.0472   11.4729    8.6885    9.5464   11.0555    8.5979   11.4176    8.6991    9.6399    9.3216   10.4315    9.5311    8.5746    7.9019   11.4702   10.2175    9.8163    9.4684   10.0402    8.3720    9.3827    8.7394    9.5826    9.3018   10.2536   10.5419    9.6685    8.8482    9.1502    9.7454   10.2488    9.4751    9.1607    9.9161   11.9440    9.9637    8.7474    8.7445   10.3606   12.7194   10.6650   10.9485   11.2271    9.7248   10.1002    9.8095   11.9268    9.7202   11.5833    9.5225    9.4628    9.6061   10.9646    9.4242    8.6063    8.3733   10.0628    9.4191    8.5400   10.0651    8.7199   10.5433    9.0410    7.2017    9.0213    9.6693    9.0405   11.1598    9.9774    9.9312   11.0480   10.1568   10.3868    9.8195    8.6968    9.1646    7.4295    8.9423    8.8184    9.3486    8.3431   10.3789   10.3221   10.7872   10.6117   10.3660   10.5204   10.4367    8.5743   10.3899   10.5815   11.2660   10.0632    9.5356    9.6420   10.3747   10.0814    9.2297    8.4910   11.5821   12.4686    9.8703    9.9844   11.3787   10.7741   11.3984    8.2262   11.2425   10.1568    9.9192   10.4506    7.9760    8.8686    8.7175    9.6039   11.9901   10.5191    9.4229    8.2504   10.5435   10.1321   12.2560   12.1542    8.8236   11.0714    9.8207    9.4588    9.0494   10.7708    9.7796    9.8476
 
