# Supplementary material for: Inclusive Composite Interval Mapping of QTL by Environment Interactions in Biparental Populations
Source: PLoS One. 2015 Jul 10;10(7):e0132414. doi: 10.1371/journal.pone.0132414 (PMC4498613; doi:10.1371/journal.pone.0132414)
Supplement: S1 File — (ZIP) [file pone.0132414.s001.zip › BC1 population/e=1/run_00010.met]

!**********************Note: lines staring with "!" are remarks and will be ignored in the program********************
!*********************************General Information**********************************
!Assuming F1 = P1 x P2, populations available in QTL IciMapping are: 
!  1, P1BC1F1 = P1 x F1, the first backcrossing where P1 is used as the recurrent parent;
!  2, P2BC1F1 = P2 x F1, the first backcrossing where P2 is used as the recurrent parent;
!  3, F1DH, F1-derived doubled haploids; 
!  4, RIL or F1RIL, recombination inbred lines through the repeated selfing of F1;
!  5, P1BC1RIL, recombination inbred lines through the repeated selfing of P1BC1F1;
!  6, P2BC1RIL, recombination inbred lines through the repeated selfing of P2BC1F1;
!  7, F2, the selfing generation of F1;
!  8, F3, the selfing generation of F2;
!  9, P1BC2F1, the second backcrossing where P1 is used as the recurrent parent; 
! 10, P2BC2F1, the second backcrossing where P2 is used as the recurrent parent;
! 11, P1BC2RIL, recombination inred lines through the repeated selfing of P1BC2F1; 
! 12, P2BC2RIL, recombination inred lines through the repeated selfing of P2BC2F1; 
! 13, P1BC1F2, the selfing generation of P1BC1F1; 
! 14, P2BC1F2, the selfing generation of P2BC1F1; 
! 15, P1BC2F2, the selfing generation of P1BC2F1; 
! 16, P2BC2F2, the selfing generation of P2BC2F1; 
! 17, P1BC1DH, P1BC1F1-derived doubled haploids; 
! 18, P2BC1DH, P2BC1F1-derived doubled haploids; 
! 19, P1BC2DH, P1BC2F1-derived doubled haploids; 
! 20, P2BC2DH, P2BC2F1-derived doubled haploids; 
   1      !Mapping Population (see remarks above)
   2      !Mapping Function (1 for Kosambi; 2 for Haldane; 3 for Morgan)
   2      !Marker Space Type (1 for intervals; 2 for positions)
   1      !Marker Space Unit(1 for centiMorgans; 2 for Morgan)
   6      !Number of Chromosomes (or Linkage Groups)
 200      !Size of the mapping population
   1      !Number of environments
 
!***************************************** Chromosomes and Linkage Maps **********************************************
!Chromosome                 NumMarkers
-CH1                        16
-CH2                        16
-CH3                        16
-CH4                        16
-CH5                        16
-CH6                        16
!Linkage map (Marker name followed by position or the interval length)
 MK-1-1                1     0.000
 MK-1-2                1    10.000
 MK-1-3                1    20.000
 MK-1-4                1    30.000
 MK-1-5                1    40.000
 MK-1-6                1    50.000
 MK-1-7                1    60.000
 MK-1-8                1    70.000
 MK-1-9                1    80.000
 MK-1-10               1    90.000
 MK-1-11               1   100.000
 MK-1-12               1   110.000
 MK-1-13               1   120.000
 MK-1-14               1   130.000
 MK-1-15               1   140.000
 MK-1-16               1   150.000
 MK-2-1                2     0.000
 MK-2-2                2    10.000
 MK-2-3                2    20.000
 MK-2-4                2    30.000
 MK-2-5                2    40.000
 MK-2-6                2    50.000
 MK-2-7                2    60.000
 MK-2-8                2    70.000
 MK-2-9                2    80.000
 MK-2-10               2    90.000
 MK-2-11               2   100.000
 MK-2-12               2   110.000
 MK-2-13               2   120.000
 MK-2-14               2   130.000
 MK-2-15               2   140.000
 MK-2-16               2   150.000
 MK-3-1                3     0.000
 MK-3-2                3    10.000
 MK-3-3                3    20.000
 MK-3-4                3    30.000
 MK-3-5                3    40.000
 MK-3-6                3    50.000
 MK-3-7                3    60.000
 MK-3-8                3    70.000
 MK-3-9                3    80.000
 MK-3-10               3    90.000
 MK-3-11               3   100.000
 MK-3-12               3   110.000
 MK-3-13               3   120.000
 MK-3-14               3   130.000
 MK-3-15               3   140.000
 MK-3-16               3   150.000
 MK-4-1                4     0.000
 MK-4-2                4    10.000
 MK-4-3                4    20.000
 MK-4-4                4    30.000
 MK-4-5                4    40.000
 MK-4-6                4    50.000
 MK-4-7                4    60.000
 MK-4-8                4    70.000
 MK-4-9                4    80.000
 MK-4-10               4    90.000
 MK-4-11               4   100.000
 MK-4-12               4   110.000
 MK-4-13               4   120.000
 MK-4-14               4   130.000
 MK-4-15               4   140.000
 MK-4-16               4   150.000
 MK-5-1                5     0.000
 MK-5-2                5    10.000
 MK-5-3                5    20.000
 MK-5-4                5    30.000
 MK-5-5                5    40.000
 MK-5-6                5    50.000
 MK-5-7                5    60.000
 MK-5-8                5    70.000
 MK-5-9                5    80.000
 MK-5-10               5    90.000
 MK-5-11               5   100.000
 MK-5-12               5   110.000
 MK-5-13               5   120.000
 MK-5-14               5   130.000
 MK-5-15               5   140.000
 MK-5-16               5   150.000
 MK-6-1                6     0.000
 MK-6-2                6    10.000
 MK-6-3                6    20.000
 MK-6-4                6    30.000
 MK-6-5                6    40.000
 MK-6-6                6    50.000
 MK-6-7                6    60.000
 MK-6-8                6    70.000
 MK-6-9                6    80.000
 MK-6-10               6    90.000
 MK-6-11               6   100.000
 MK-6-12               6   110.000
 MK-6-13               6   120.000
 MK-6-14               6   130.000
 MK-6-15               6   140.000
 MK-6-16               6   150.000
!*********************************** Marker Types ********************************************************************
!Co-dominant marker: When heterozygote F1 is present, P1 is coded as 2, F1 is coded as 1, and P2 is coded as 0; Otherwise, P1 is coded as 2, and P2 is coded as 0. 
!Dominant marker: When heterozygote F1 is present, P1 and F1 are coded as 12, and P2 is coded as 0; Otherwise, P1 is coded as 2, and P2 is coded as 0.  
!Recessive markers: When heterozygote F1 is present, P1 is coded as 2, and F1 and P2 are coded as 10; Otherwise, P1 is coded as 2, and P2 is coded as 0. 
!Missing marker is coded as -1. 
 MK-1-1                 1   1   2   1   2   2   1   2   2   2   2   1   2   1   1   1   2   2   2   2   2   2   1   1   2   2   1   2   1   1   1   2   1   1   2   1   2   1   1   1   1   2   2   2   2   2   1   1   2   1   2   2   2   2   1   2   1   2   2   2   2   2   1   1   2   2   2   2   2   2   1   1   1   1   2   1   1   2   1   1   2   2   1   1   1   1   2   1   2   1   1   2   1   2   1   2   2   2   2   1   1   1   2   2   2   2   1   1   2   2   1   2   2   1   2   1   2   1   2   2   2   1   2   2   1   2   2   1   2   2   2   2   1   1   1   1   2   2   2   1   2   1   1   2   1   1   2   1   1   1   1   2   2   2   2   2   2   2   1   1   2   2   1   2   2   1   2   1   1   1   1   2   1   2   2   2   1   1   2   2   1   2   2   1   1   2   2   2   1   2   2   1   2   1   2   2   1   2   1   1
 MK-1-2                 1   1   2   1   2   2   1   2   2   2   2   1   2   1   1   2   2   2   1   2   2   2   1   1   2   2   1   2   1   1   1   2   1   2   2   1   2   1   1   1   1   2   2   2   2   1   2   1   2   1   2   2   2   2   1   2   1   2   2   2   2   1   1   1   2   2   2   2   2   2   1   1   1   1   2   1   1   2   1   1   2   2   1   1   1   1   1   1   2   1   1   2   1   2   2   2   2   2   1   1   1   1   2   2   2   2   1   1   2   2   1   2   2   1   2   1   1   1   1   2   2   1   2   2   1   2   2   1   2   2   2   2   1   1   1   1   2   1   2   1   2   1   1   2   1   1   1   1   1   1   1   2   2   2   1   2   2   2   1   1   2   2   1   2   2   1   2   1   1   1   1   2   2   2   2   2   1   1   1   2   1   1   2   1   1   2   2   2   1   2   2   1   2   1   2   2   1   2   1   1
 MK-1-3                 1   1   2   1   2   2   1   2   2   2   2   1   2   1   1   2   2   2   1   2   2   2   1   1   2   2   1   2   1   1   1   2   1   2   2   1   2   1   1   2   1   2   2   1   2   1   2   1   2   1   2   2   1   2   2   2   1   2   1   2   2   1   1   1   2   2   2   1   2   2   2   1   1   1   2   1   2   2   2   1   2   1   1   1   1   1   2   1   2   1   1   2   1   2   2   2   2   2   2   1   2   1   2   2   2   2   1   1   2   2   1   2   2   1   2   1   1   1   1   2   2   1   2   2   1   2   2   1   2   1   2   2   2   1   1   1   2   1   2   1   2   1   1   2   1   1   2   1   1   1   1   2   2   2   1   2   2   2   1   1   2   2   1   2   2   1   2   1   1   2   1   2   2   2   2   2   1   1   1   2   1   1   2   1   1   2   2   2   1   2   1   1   2   1   2   2   1   1   1   1
 MK-1-4                 1   1   2   1   2   1   1   2   2   2   2   1   2   1   1   1   2   2   1   2   2   2   1   1   2   2   2   2   1   1   1   2   1   2   2   1   2   1   1   2   1   2   2   2   2   1   2   1   2   1   1   2   1   2   2   2   1   2   1   2   2   1   2   1   2   2   2   1   2   2   2   1   1   1   2   1   1   2   2   1   2   1   1   1   1   1   2   1   2   1   1   1   1   1   2   2   2   2   2   1   1   2   2   1   1   2   1   1   2   2   2   2   2   1   2   2   1   1   1   2   2   1   2   2   1   2   2   1   2   1   2   1   2   1   1   1   1   1   2   1   2   1   1   2   1   1   2   1   1   1   2   2   2   2   1   2   2   2   2   1   2   1   1   2   2   1   2   1   1   2   1   2   2   2   2   2   1   1   1   2   1   1   2   1   1   2   2   2   1   2   1   1   2   2   2   2   2   1   1   1
 MK-1-5                 1   1   2   1   2   2   1   2   2   2   2   1   2   1   1   2   2   2   1   2   2   2   1   1   2   2   2   2   1   1   1   2   1   2   2   1   2   1   1   2   1   2   2   2   2   1   2   1   2   1   1   2   1   2   2   2   1   2   1   2   2   1   2   1   2   2   2   1   2   2   2   1   1   1   2   1   1   2   2   1   2   1   1   1   1   1   2   1   2   1   1   1   2   1   2   2   2   2   2   1   1   2   2   1   2   2   1   1   2   2   2   2   2   1   2   2   1   1   1   2   2   1   2   2   1   2   2   1   2   1   2   1   2   1   1   2   1   1   2   1   1   1   1   2   1   1   2   1   1   1   2   2   1   2   1   2   1   2   2   2   2   1   1   2   2   1   2   2   1   2   1   2   2   2   2   2   1   1   2   2   1   1   2   1   2   2   2   2   1   2   1   1   2   2   2   2   2   1   1   2
 MK-1-6                 1   1   2   1   2   2   1   2   2   2   2   1   2   2   1   2   2   2   1   2   2   2   1   1   2   2   2   2   1   1   1   2   2   2   2   1   1   1   1   2   1   1   2   2   2   1   2   1   2   1   2   2   2   1   2   2   1   2   1   1   2   2   2   2   2   2   2   1   2   2   2   1   2   1   2   1   1   2   2   1   2   1   2   1   1   1   2   1   2   1   2   1   2   1   2   1   2   2   2   1   1   2   2   1   2   2   1   1   2   2   2   2   1   1   2   1   1   1   1   2   2   1   2   2   2   2   2   1   2   1   2   1   1   1   1   2   1   1   2   1   1   1   1   2   1   1   2   1   1   1   2   2   1   2   1   1   1   2   2   2   1   1   1   2   2   1   2   2   2   2   1   2   2   2   2   2   1   1   2   2   1   1   2   1   2   2   2   2   1   2   1   1   2   2   2   2   2   1   1   2
 MK-1-7                 1   1   1   1   2   2   1   2   2   2   2   1   2   2   1   2   2   2   1   2   2   2   1   1   2   2   2   2   1   2   1   2   1   2   2   1   1   1   1   2   1   1   2   2   2   1   2   1   2   1   2   2   1   1   2   1   1   2   2   2   2   2   2   2   2   2   2   1   2   2   2   1   2   1   2   1   1   2   2   1   2   1   2   1   1   1   2   1   2   1   2   1   2   1   2   1   2   2   2   1   1   2   2   1   2   2   1   1   2   2   2   2   1   1   2   1   1   1   1   2   2   1   2   2   2   2   2   1   2   1   2   1   1   1   2   1   1   1   1   1   1   2   1   2   1   2   2   1   1   1   2   2   1   2   1   1   1   2   2   2   1   1   1   2   2   2   2   2   2   2   1   2   2   2   2   2   1   1   2   2   1   1   2   2   2   1   2   2   1   2   1   1   2   2   2   2   2   1   1   2
 MK-1-8                 1   1   1   1   2   2   1   1   1   2   2   1   2   2   1   1   2   2   1   2   1   2   1   1   2   1   2   2   1   2   1   1   1   2   2   1   1   1   1   2   1   1   2   2   2   2   2   1   2   1   2   1   1   1   2   1   2   2   1   1   2   2   2   2   2   2   1   1   2   1   2   1   2   1   2   1   1   2   2   1   2   1   2   1   1   1   2   1   2   1   2   1   1   1   2   1   2   2   2   1   1   2   2   2   2   2   1   1   2   2   2   2   1   1   2   1   2   2   1   2   2   1   2   1   2   2   1   1   2   1   2   1   1   2   2   1   1   1   1   1   1   2   1   2   1   2   2   1   1   1   2   2   1   2   1   2   1   2   1   2   1   1   1   2   2   2   2   2   2   2   1   2   2   2   2   2   1   1   2   2   1   2   2   2   2   1   2   2   1   2   1   1   2   2   2   2   2   1   1   2
 MK-1-9                 2   1   1   1   2   2   1   2   1   2   1   1   2   2   1   1   2   2   1   2   1   2   2   1   2   1   2   2   1   2   1   1   1   2   2   1   1   1   1   2   1   1   2   2   2   2   2   1   2   1   2   2   2   1   2   1   2   2   1   1   2   2   2   2   2   2   1   1   1   2   2   1   2   1   2   1   2   2   2   1   2   1   2   1   1   1   2   1   2   1   2   1   1   1   1   1   2   2   2   1   1   2   2   1   2   2   1   1   2   2   1   2   1   1   2   1   2   1   1   2   2   1   2   1   2   2   2   1   2   1   2   1   1   2   2   1   1   1   1   1   1   2   1   2   1   2   2   1   1   2   2   2   1   2   2   2   1   2   1   2   1   1   1   1   2   2   2   1   2   2   1   2   2   2   2   2   1   1   2   2   1   2   2   2   2   1   2   2   1   2   1   1   2   2   2   2   2   1   1   2
 MK-1-10                1   2   2   1   2   2   1   2   2   2   1   2   2   2   1   1   2   2   2   2   1   2   2   1   2   1   2   2   1   2   1   1   1   2   2   1   2   1   2   2   1   1   2   2   2   2   2   1   2   1   2   2   2   1   2   1   2   2   1   1   2   2   2   2   2   2   1   1   1   2   2   2   2   1   2   1   2   2   2   1   2   1   2   1   1   1   2   1   2   1   2   1   1   1   1   1   2   2   2   1   1   2   1   1   2   2   1   1   2   2   1   2   1   1   2   1   1   1   1   2   2   1   2   1   1   2   2   1   2   2   2   2   2   2   2   1   1   1   1   1   2   2   1   2   1   2   2   1   1   2   2   2   1   2   2   2   1   2   1   2   1   1   1   1   2   2   2   1   2   2   1   1   2   2   2   2   1   1   1   1   2   2   2   2   2   1   2   2   1   2   1   1   2   2   2   2   2   1   1   1
 MK-1-11                1   1   2   1   2   2   2   1   2   2   1   2   2   2   1   1   2   2   2   2   2   2   2   1   2   1   2   2   1   2   1   1   1   1   1   1   2   1   2   2   1   1   1   2   2   2   2   1   2   2   1   2   2   2   1   1   2   2   1   1   2   2   2   2   2   2   1   1   1   2   2   2   2   1   1   1   2   2   2   1   2   1   2   1   2   1   2   1   2   1   2   1   1   1   1   1   2   2   2   1   1   2   2   1   2   2   1   1   2   2   1   2   1   1   2   1   1   1   1   2   2   1   2   1   1   2   2   1   2   2   2   2   2   2   2   1   1   1   1   1   2   2   1   2   1   2   2   1   1   1   2   2   1   2   2   2   1   2   2   2   1   1   1   1   2   2   2   1   2   2   1   1   1   2   2   2   1   1   1   1   2   2   2   2   2   1   2   1   1   2   1   2   2   2   2   2   2   1   1   1
 MK-1-12                1   1   2   1   2   2   2   1   2   2   1   2   2   2   1   1   2   2   2   2   2   2   2   2   2   1   2   1   1   2   1   1   1   2   1   1   2   1   2   2   1   2   1   2   2   2   2   1   2   2   1   2   2   2   1   1   2   2   1   1   2   2   2   2   2   2   1   1   1   2   2   2   2   1   1   1   2   2   2   2   1   1   2   1   2   2   2   1   2   2   2   1   1   1   1   1   2   2   2   1   1   2   2   1   2   2   1   1   2   2   1   2   1   1   2   1   1   1   1   2   1   1   2   1   1   2   2   1   2   2   2   2   2   2   2   1   2   1   1   1   2   2   1   2   1   2   2   1   1   1   2   2   1   2   2   2   1   2   2   2   1   1   1   1   2   2   2   1   2   2   1   1   1   2   2   2   1   1   1   1   2   2   2   2   2   2   2   2   1   2   1   2   2   1   1   2   2   1   1   1
 MK-1-13                1   1   2   1   1   2   2   2   2   2   1   1   2   2   1   1   2   2   2   2   2   2   2   2   2   1   2   1   1   2   1   1   2   1   1   1   2   1   2   2   1   2   1   2   2   2   2   1   1   2   1   2   2   1   1   1   2   2   1   1   2   2   2   2   2   2   1   1   1   2   2   2   2   1   1   1   2   1   2   2   1   1   2   1   2   1   2   1   2   2   2   2   1   1   1   1   2   1   2   1   1   2   2   1   2   2   2   1   2   2   1   2   2   1   1   1   1   1   1   2   1   1   2   1   1   2   2   1   2   2   2   2   2   2   2   1   2   1   1   1   2   2   1   2   1   2   2   1   1   1   2   2   1   2   2   2   1   2   2   2   1   1   2   1   2   2   2   1   1   2   1   1   1   2   2   2   1   1   2   1   2   2   1   2   2   2   2   2   1   2   2   2   2   1   1   2   2   1   1   1
 MK-1-14                1   1   2   1   2   2   2   2   2   2   1   1   2   2   1   1   2   2   1   2   2   2   2   2   2   1   2   1   1   2   1   1   2   1   1   1   2   1   2   2   2   2   1   2   2   2   2   1   1   2   1   2   2   1   1   1   2   2   1   1   2   2   1   2   2   2   1   1   1   2   2   2   2   1   1   1   2   2   2   2   1   1   2   1   2   1   2   1   2   2   2   2   1   1   1   1   2   1   2   2   1   2   2   2   2   2   2   1   2   2   1   2   2   1   2   1   1   1   2   1   1   1   1   1   1   1   2   2   2   1   2   2   2   2   1   1   2   1   1   1   2   1   1   2   1   1   2   1   1   1   2   2   1   2   2   2   1   2   2   2   1   1   2   1   2   2   2   1   1   2   1   1   1   1   2   2   1   1   1   1   2   2   1   2   2   2   2   2   1   2   2   2   2   1   1   2   2   1   1   1
 MK-1-15                1   2   1   1   2   2   2   2   2   2   2   2   2   2   1   1   2   2   1   2   1   1   2   1   1   1   2   1   1   1   2   2   2   1   1   1   2   1   2   2   2   2   2   2   2   2   2   1   1   1   1   2   2   1   1   1   2   2   2   1   2   2   1   2   2   2   1   1   1   2   2   2   2   1   1   1   2   2   2   2   1   2   2   1   2   2   2   1   2   2   2   2   1   1   1   1   2   1   2   2   1   1   2   2   2   1   2   1   2   1   1   2   2   1   2   1   1   1   2   1   2   1   1   1   1   2   1   2   2   1   2   2   2   2   2   1   2   1   1   1   2   1   1   2   1   1   2   1   2   1   2   2   1   1   1   2   2   2   2   2   1   1   2   1   2   2   2   1   1   2   1   2   1   1   2   2   1   1   1   1   2   2   1   2   2   2   2   2   1   2   2   2   2   1   1   2   2   1   1   1
 MK-1-16                2   2   1   1   2   2   2   2   1   2   2   2   2   2   1   1   2   2   1   2   2   1   2   1   1   1   2   1   1   1   2   2   2   1   1   1   2   1   2   2   2   2   2   2   2   2   1   1   2   1   1   2   2   1   1   1   1   2   2   1   2   2   1   2   2   2   1   1   1   1   2   2   2   1   2   1   2   1   2   2   1   2   2   1   2   2   2   1   2   2   2   1   1   1   1   2   2   1   2   2   1   1   2   2   2   1   2   1   2   1   1   2   2   1   2   1   1   1   2   1   2   1   1   1   1   2   1   2   2   1   2   2   2   2   2   1   2   1   1   1   2   1   1   2   1   1   2   1   2   1   2   2   1   1   1   2   1   2   1   2   1   1   2   1   2   2   2   1   1   2   1   1   1   1   2   2   1   2   1   2   1   2   1   2   2   2   1   2   1   2   2   2   2   1   1   2   1   1   1   1
 MK-2-1                 1   2   1   2   1   2   2   1   1   2   1   2   1   1   1   1   1   1   1   1   2   2   2   2   2   2   2   2   2   1   1   2   2   1   2   2   2   2   2   2   1   1   1   1   2   2   2   2   1   2   2   1   1   2   1   2   2   1   1   1   2   1   1   1   2   1   2   1   1   1   2   2   2   2   1   1   2   1   2   2   2   1   2   1   2   1   1   2   1   1   2   1   1   1   1   2   1   1   1   2   2   2   2   1   1   1   2   2   2   1   2   2   2   2   1   1   1   2   1   2   1   2   2   1   2   2   1   1   2   1   2   1   2   2   1   1   1   2   1   2   1   1   2   2   1   2   1   2   1   1   2   1   2   2   2   2   2   1   1   2   2   1   2   1   2   2   2   2   2   1   2   2   2   1   2   2   1   1   2   1   1   2   2   1   1   2   2   1   2   1   1   2   2   1   2   1   1   1   2   2
 MK-2-2                 1   2   1   2   1   2   2   1   1   2   1   2   1   1   1   1   1   1   1   1   2   2   2   2   2   2   2   2   2   1   1   2   2   1   2   2   2   2   2   2   1   1   1   1   2   2   2   2   1   2   2   1   1   2   2   2   1   1   1   1   2   2   2   1   2   1   1   2   1   1   2   2   2   2   1   1   2   1   2   2   2   1   2   1   2   1   1   2   1   1   2   1   1   1   1   2   1   1   1   2   2   2   2   1   1   1   2   2   2   2   2   2   2   2   1   1   1   2   1   2   1   2   2   1   2   2   1   1   2   1   2   1   2   2   2   1   1   2   1   2   1   1   2   2   1   2   2   2   1   2   2   1   2   2   2   2   2   1   2   2   2   1   2   1   2   2   1   2   2   1   2   2   1   1   2   2   1   2   2   1   1   2   2   1   1   2   2   1   2   1   2   2   2   1   2   2   1   1   2   2
 MK-2-3                 1   2   1   2   1   2   2   1   2   2   1   2   1   1   1   1   1   2   1   1   1   2   2   2   2   2   2   2   2   1   1   2   2   1   2   2   2   2   2   1   2   1   1   1   2   2   2   2   1   2   2   1   1   2   2   1   1   1   1   2   2   2   1   1   2   1   1   2   2   1   2   2   2   2   1   2   2   1   2   2   2   1   1   1   2   1   1   2   1   1   2   1   1   2   1   2   1   1   1   2   2   1   2   1   1   1   2   2   2   2   2   2   2   2   1   1   1   2   1   2   1   2   2   1   2   2   1   1   2   1   2   1   2   2   2   1   1   1   1   2   1   2   2   2   1   2   2   2   1   2   2   1   2   1   2   2   1   1   1   2   1   1   2   2   2   2   1   2   2   1   2   2   1   1   2   2   1   2   2   2   1   2   2   1   1   2   2   1   2   1   2   2   2   1   2   2   1   1   2   2
 MK-2-4                 1   2   1   2   1   2   1   1   2   1   1   2   1   2   1   1   1   2   1   1   2   2   2   2   2   2   2   2   2   1   1   2   2   1   2   2   2   2   2   1   2   1   1   1   2   2   2   2   1   2   2   1   1   2   2   1   1   1   1   2   2   2   1   1   2   1   1   1   2   1   2   2   2   2   1   2   2   2   2   2   1   1   1   1   1   1   1   2   1   1   2   2   1   2   1   2   2   2   1   2   2   1   2   1   1   1   1   2   2   2   2   2   2   2   1   1   1   1   2   2   1   2   2   1   1   2   1   1   2   1   1   1   2   2   1   1   1   1   1   2   1   2   1   2   1   2   2   2   1   2   2   1   2   1   2   2   1   1   1   2   1   1   2   2   2   2   1   2   2   2   2   2   1   1   2   2   2   2   2   2   1   2   2   1   1   2   2   2   2   1   2   2   2   1   2   2   2   1   2   1
 MK-2-5                 1   2   1   2   1   2   1   1   2   1   1   2   1   2   1   2   1   2   1   1   2   2   2   2   2   1   2   2   2   1   1   2   2   1   2   2   2   2   2   1   2   1   2   1   2   2   2   2   1   2   2   1   1   2   2   1   2   2   1   2   2   2   1   1   2   2   1   1   2   1   2   2   1   2   1   2   2   2   2   2   1   1   1   1   1   1   1   2   1   1   2   2   1   2   1   2   2   2   1   2   2   1   1   1   1   1   1   2   2   1   1   2   2   2   1   1   1   1   2   2   1   2   2   1   1   2   1   1   2   1   1   1   2   1   1   1   1   1   1   2   1   2   1   2   1   2   2   2   2   2   1   1   2   1   2   1   1   1   1   2   1   1   1   2   2   1   1   2   2   2   1   1   1   2   2   2   2   2   2   2   1   1   2   1   1   2   2   2   2   1   2   1   2   1   2   2   2   1   2   1
 MK-2-6                 1   2   1   2   1   2   1   1   2   1   1   2   1   2   1   2   1   2   1   1   2   2   2   1   2   2   2   2   2   1   1   2   2   1   2   2   2   2   2   1   2   1   1   1   2   2   2   2   1   2   2   1   1   2   2   1   2   2   1   2   2   2   1   1   2   2   1   2   2   1   2   2   1   2   1   2   2   2   1   2   1   1   1   1   1   1   2   2   1   1   2   2   1   2   1   2   2   2   1   2   2   1   1   1   2   2   1   2   2   1   1   1   2   2   1   1   2   1   2   2   1   2   2   1   1   2   1   1   2   1   1   1   2   1   1   1   1   1   1   1   1   2   1   2   1   1   2   2   1   2   1   1   2   1   2   1   2   1   1   2   1   1   1   2   2   1   1   2   2   1   1   1   2   2   2   2   2   1   2   2   1   1   2   1   1   2   2   2   2   1   2   1   2   1   2   2   2   1   2   1
 MK-2-7                 1   2   1   2   1   2   1   1   1   1   1   2   1   2   1   2   1   2   1   1   2   2   2   1   2   2   2   2   1   1   1   2   2   1   2   2   2   2   1   1   2   1   1   1   2   2   2   1   1   2   2   1   1   2   2   2   2   2   1   2   1   2   1   1   2   2   1   2   2   1   1   2   1   2   1   2   2   2   1   2   1   1   1   2   2   2   2   2   1   1   2   2   1   2   1   2   1   2   1   2   2   2   1   1   2   2   1   2   2   1   1   1   2   2   1   1   2   2   2   2   1   2   2   2   1   2   1   1   2   1   1   1   2   1   1   1   1   1   1   1   1   2   1   2   1   2   2   2   1   2   1   1   2   1   2   1   2   1   1   2   1   1   1   2   2   1   1   2   2   1   1   1   2   2   2   2   2   1   1   2   2   1   2   1   1   2   2   2   2   1   2   1   2   1   2   2   2   1   2   1
 MK-2-8                 1   2   1   2   1   2   1   1   1   1   1   2   1   2   2   2   1   2   1   1   1   2   2   1   2   2   2   1   1   1   1   1   2   1   2   2   2   1   1   1   2   1   1   1   2   2   2   1   1   2   2   1   1   2   2   2   1   2   1   2   1   2   1   1   2   2   1   1   2   1   1   1   1   2   1   1   2   2   1   2   1   1   1   2   2   2   2   2   1   1   2   2   1   2   1   2   1   2   1   2   2   2   1   1   2   2   1   2   2   1   1   1   2   2   1   1   2   2   2   2   1   2   1   2   1   2   1   1   2   1   1   1   2   1   1   1   2   1   1   1   1   2   1   2   1   2   2   2   1   2   2   1   2   1   2   1   2   2   1   2   1   1   1   2   2   1   1   2   2   1   1   1   2   2   2   2   2   1   1   2   2   1   2   1   1   1   2   1   2   1   2   1   2   1   2   2   2   1   2   1
 MK-2-9                 2   2   1   2   1   1   1   1   1   1   1   2   1   2   2   2   1   2   1   1   1   1   2   1   2   2   2   1   1   1   1   1   1   1   2   2   2   1   1   1   2   1   1   1   2   1   2   1   1   2   1   1   1   2   2   2   1   2   1   1   1   2   1   2   2   1   1   1   2   1   1   1   1   2   1   1   2   2   2   1   2   1   1   2   2   2   2   2   1   1   2   2   2   2   1   2   1   2   1   1   2   2   1   1   2   2   1   2   2   1   1   1   2   2   2   1   2   2   2   2   1   2   1   2   1   1   1   1   2   2   1   1   2   1   1   1   2   1   1   1   1   2   1   1   1   2   2   2   1   2   2   1   1   1   2   1   1   2   1   2   2   1   1   2   1   1   1   2   2   1   1   1   2   2   1   2   2   1   1   2   2   1   2   1   1   1   2   1   2   1   2   1   2   2   2   2   2   1   2   1
 MK-2-10                2   1   1   2   1   1   1   1   1   1   1   2   1   2   2   2   1   1   1   1   1   1   2   1   2   2   1   1   1   1   1   1   1   1   2   2   2   1   1   1   2   1   1   1   2   1   2   1   1   1   1   2   1   1   2   2   2   2   1   1   1   2   2   2   2   1   1   1   2   2   1   1   1   2   1   1   2   2   2   1   2   1   1   2   2   2   2   2   1   1   2   2   2   1   1   2   2   2   1   1   2   2   1   1   2   2   2   2   2   1   1   1   2   2   2   1   1   2   2   2   1   2   1   2   2   1   1   1   2   2   1   1   2   1   1   1   2   1   1   2   1   2   1   1   2   1   2   2   1   2   2   1   1   1   2   1   1   2   1   2   2   2   1   2   1   2   1   2   2   1   1   2   1   2   1   2   2   1   1   1   2   1   2   1   1   1   2   1   2   1   2   1   2   2   2   2   2   1   2   1
 MK-2-11                1   1   1   2   1   1   1   1   1   2   1   2   2   2   2   2   1   1   1   1   1   1   2   2   2   2   2   1   1   1   1   1   1   1   2   1   2   1   1   1   2   1   1   1   2   1   2   1   1   1   1   2   1   2   2   2   2   2   1   1   1   2   2   2   2   1   1   1   2   2   1   1   1   2   1   1   2   2   2   1   1   1   1   1   2   2   2   2   1   1   2   2   2   1   2   2   2   2   1   1   2   1   1   1   2   2   2   2   2   1   1   1   2   2   2   1   1   1   2   2   1   2   1   1   2   1   1   1   2   2   2   1   2   1   1   1   2   1   1   2   1   2   1   1   2   1   2   2   1   1   2   1   1   1   2   1   1   2   1   2   2   2   1   2   1   2   1   2   2   1   1   1   1   2   1   2   2   1   1   1   2   1   2   2   1   1   2   1   1   1   2   1   2   1   2   1   2   1   2   1
 MK-2-12                1   1   1   1   1   1   1   2   1   2   1   2   1   2   2   2   2   2   1   1   1   1   2   2   2   2   2   1   1   1   1   1   1   1   1   1   2   1   1   1   2   1   1   2   2   1   2   1   1   1   1   2   1   2   2   1   2   2   1   2   1   2   2   1   2   1   1   1   2   2   1   1   1   2   1   1   2   2   2   1   1   1   1   1   2   2   2   2   1   1   2   2   2   1   2   2   2   2   1   2   1   1   1   1   2   2   2   2   1   2   1   1   2   2   2   1   2   1   2   2   1   1   1   1   2   1   1   2   2   2   2   1   2   1   1   2   2   1   1   2   1   2   1   1   2   1   2   2   1   1   2   1   1   1   2   1   1   2   1   2   2   2   1   1   1   2   1   2   2   1   1   1   1   2   1   2   2   1   1   1   2   2   2   2   1   1   2   1   1   1   2   1   2   1   1   1   2   1   2   1
 MK-2-13                1   1   1   1   1   1   1   2   1   2   1   2   1   2   2   2   2   2   1   1   2   1   2   2   2   2   2   1   1   1   1   1   1   1   1   1   2   1   1   1   2   1   1   2   2   2   2   1   1   1   1   2   1   2   2   1   2   2   1   2   1   2   2   1   2   2   1   1   2   2   1   1   1   2   1   1   1   2   2   1   1   1   1   2   2   1   2   2   1   2   2   2   2   1   2   2   1   2   1   2   1   1   1   1   1   2   2   2   2   2   1   1   2   2   2   1   2   1   2   2   1   1   1   1   2   2   2   2   2   2   2   1   2   1   1   2   1   2   1   2   1   2   1   1   2   1   2   2   1   1   1   2   1   1   2   1   1   2   1   2   2   2   1   1   1   2   1   2   2   1   2   1   1   2   1   1   2   2   1   1   2   2   2   2   1   1   2   2   1   1   2   1   2   1   1   2   2   1   2   1
 MK-2-14                1   1   1   1   1   1   1   2   1   2   1   2   1   2   2   2   2   2   1   1   2   1   2   2   2   2   2   1   2   1   1   1   1   2   1   1   2   1   1   1   2   2   1   2   2   2   2   1   1   1   1   2   1   2   2   1   2   2   1   2   1   1   2   1   2   2   1   1   1   2   1   2   1   2   1   1   1   2   2   1   1   1   1   1   2   1   2   2   1   2   2   2   2   1   1   1   1   2   1   2   1   1   1   2   2   2   2   2   2   2   1   1   2   2   2   1   2   2   2   1   1   1   1   1   2   2   2   2   2   2   2   1   2   1   1   2   1   2   1   2   2   2   1   1   2   1   2   2   1   1   1   2   1   1   2   1   1   2   2   2   2   2   1   1   2   2   1   1   2   2   2   1   1   2   1   1   2   1   1   1   2   2   1   2   1   1   2   2   1   1   2   1   2   1   1   2   1   1   2   1
 MK-2-15                1   1   1   1   1   1   1   2   1   2   1   2   1   2   2   2   2   2   1   1   2   2   2   2   2   2   2   1   2   1   2   1   1   1   1   1   1   1   1   1   2   2   1   2   2   2   2   1   1   1   1   2   1   2   2   1   1   2   1   2   1   1   2   1   2   2   1   1   1   2   2   2   1   2   1   1   1   2   1   1   1   1   1   1   2   1   2   2   1   2   2   2   2   1   1   2   2   2   1   2   1   2   1   2   2   2   2   1   2   2   1   1   2   2   2   2   2   2   2   2   1   1   1   1   2   2   2   2   2   1   2   1   1   1   1   2   1   2   1   2   2   2   1   1   2   1   2   1   1   1   1   1   2   1   2   1   1   2   2   2   2   2   1   1   2   2   1   1   2   2   2   1   1   2   1   1   2   1   1   1   2   2   1   2   1   2   2   2   1   1   2   1   2   1   1   2   1   1   2   1
 MK-2-16                1   1   1   1   1   2   2   2   1   2   1   2   1   2   2   2   1   2   1   1   2   2   2   2   2   2   2   1   1   1   2   1   1   1   1   1   1   1   1   1   2   2   1   2   2   2   2   1   1   1   1   2   1   2   2   1   1   2   1   2   1   1   2   1   2   2   1   2   2   2   2   2   1   2   1   1   1   1   1   1   1   1   1   1   2   1   2   2   2   2   2   2   2   1   1   2   2   2   1   2   1   2   1   2   2   2   2   1   2   1   1   1   2   2   1   2   2   2   2   2   1   1   1   1   2   2   2   2   2   1   2   1   1   1   1   2   1   2   1   2   2   2   2   1   2   1   2   2   1   1   1   1   2   1   2   1   1   1   2   2   2   2   1   1   2   2   1   1   2   2   2   1   1   2   1   1   2   2   1   1   2   2   1   2   1   2   2   1   1   1   2   1   2   1   1   2   1   1   1   1
 MK-3-1                 2   2   2   2   2   2   2   1   1   1   2   1   1   1   2   1   1   1   1   1   1   1   1   2   2   1   2   1   2   2   1   1   1   2   1   1   1   1   1   2   1   1   2   1   2   2   2   2   2   2   2   1   2   2   2   1   1   1   2   1   2   1   2   1   1   1   1   1   2   1   2   1   1   2   2   1   1   1   1   2   2   2   1   2   2   2   1   1   2   2   1   2   2   1   1   1   1   1   2   1   2   2   1   1   1   2   1   1   1   2   2   2   2   2   2   2   2   1   2   2   2   2   2   2   2   1   2   2   2   1   2   2   1   2   1   2   2   2   2   2   2   1   1   2   2   2   1   2   1   2   2   1   2   1   1   2   2   2   2   1   1   1   2   1   2   2   1   1   1   1   1   2   1   1   1   1   1   2   2   1   1   1   2   1   1   1   2   1   2   2   1   2   1   1   2   2   2   1   1   1
 MK-3-2                 1   2   2   2   1   2   2   1   1   1   2   1   1   1   2   1   2   1   1   1   1   1   1   2   2   1   2   1   2   2   1   1   1   2   1   1   1   1   1   1   1   1   2   1   2   2   2   2   2   1   2   1   2   2   1   1   1   1   2   1   1   1   2   1   1   1   1   1   2   1   2   1   1   2   2   1   1   1   1   2   2   2   1   2   2   2   1   1   2   2   1   2   2   1   1   1   1   1   2   1   2   2   1   1   2   2   1   1   1   1   2   2   2   2   2   1   2   1   2   2   2   2   2   2   2   1   2   2   2   1   2   2   1   2   1   2   2   2   2   2   2   1   1   2   2   2   1   2   1   2   2   1   2   1   1   2   2   2   2   2   1   1   2   1   2   2   1   1   1   1   1   1   1   1   1   2   1   2   2   1   2   1   2   1   2   2   2   1   2   2   1   2   1   2   2   2   2   1   2   1
 MK-3-3                 1   2   2   2   1   2   1   1   1   1   2   1   1   1   2   1   2   1   1   2   1   1   1   2   2   1   2   1   2   2   1   1   1   2   1   1   1   1   1   1   1   1   2   1   2   2   1   2   1   1   2   1   2   2   1   2   1   1   2   1   1   1   2   1   1   1   1   1   2   1   2   1   1   2   1   2   2   1   1   2   2   2   1   2   2   2   1   1   2   2   1   2   2   1   1   1   1   1   2   1   2   2   1   1   2   2   1   1   1   1   2   2   2   2   2   1   2   1   2   1   2   2   2   2   2   1   1   2   2   1   1   2   1   2   1   2   2   2   2   2   2   1   1   2   2   2   1   2   1   2   1   1   2   1   1   2   2   2   2   1   1   1   1   1   2   2   1   1   1   2   1   2   1   2   1   2   1   2   2   1   2   1   2   1   2   2   2   2   2   2   1   2   1   2   2   2   2   1   2   2
 MK-3-4                 1   1   2   2   1   2   1   1   1   1   2   1   1   1   2   1   2   1   1   2   1   2   1   2   2   1   1   1   2   2   1   1   1   2   1   1   2   1   2   1   1   1   2   1   2   1   1   2   1   1   2   1   2   2   1   2   1   1   2   1   1   1   2   1   1   1   1   1   2   1   2   1   1   2   1   2   2   1   2   1   1   1   1   2   2   2   1   1   2   2   1   2   2   1   1   1   1   1   2   1   2   2   2   1   2   2   1   1   1   2   2   2   2   2   2   1   2   1   1   1   2   2   2   2   2   1   1   2   2   1   1   2   1   2   1   2   2   2   2   2   2   1   1   2   2   2   2   2   1   2   1   1   2   1   1   2   2   2   2   1   1   1   1   1   2   2   1   1   1   1   1   2   1   2   1   2   1   2   2   1   2   1   2   1   2   2   2   2   2   2   1   1   2   2   2   1   2   1   2   1
 MK-3-5                 1   1   2   2   2   2   1   1   1   1   2   1   1   1   2   1   2   1   1   2   1   2   1   2   2   1   1   1   2   2   1   1   1   2   1   1   2   1   2   1   1   1   2   2   2   2   1   2   1   1   1   1   2   1   1   2   1   1   2   1   1   2   2   2   1   1   1   1   2   1   2   1   1   2   1   2   2   1   2   1   1   1   1   2   2   2   1   1   2   2   1   2   2   2   1   1   1   1   2   1   2   2   2   1   2   2   2   1   2   2   2   2   2   2   2   1   1   1   1   1   2   2   2   1   2   1   1   2   2   1   1   2   1   2   1   2   2   2   2   2   2   1   1   2   1   2   2   2   1   2   1   1   2   1   2   2   2   2   2   1   1   1   1   1   2   1   1   1   1   1   1   2   2   2   1   2   1   2   2   2   2   1   2   1   1   2   2   2   2   2   1   1   2   2   2   2   2   1   2   1
 MK-3-6                 1   1   2   2   2   2   1   1   1   1   2   1   1   2   1   1   2   1   1   2   1   2   1   2   2   1   1   1   2   2   1   1   1   2   1   1   2   1   2   1   1   1   2   2   2   2   2   2   1   1   1   1   2   1   1   1   1   1   2   1   1   2   1   2   1   1   2   1   2   1   2   1   1   2   2   2   2   1   2   1   1   1   1   2   2   2   1   1   2   2   1   2   2   2   1   1   1   2   2   1   2   2   2   1   2   2   2   1   2   1   2   2   2   2   2   1   2   1   1   1   2   2   2   1   2   1   1   2   2   1   2   2   1   2   1   2   2   2   2   2   2   1   1   1   1   2   2   2   2   2   1   1   1   1   2   2   2   2   2   2   1   1   1   1   2   1   1   1   1   2   1   2   2   2   1   2   2   2   2   2   2   1   2   1   1   2   2   2   2   2   1   1   2   2   2   2   2   1   2   1
 MK-3-7                 1   1   2   2   2   2   1   1   1   1   2   1   1   2   1   1   2   1   1   2   1   2   1   2   2   1   1   1   2   2   1   1   1   2   1   1   2   1   2   1   1   1   2   2   2   2   2   2   1   1   1   1   2   1   1   1   2   1   2   1   1   2   1   2   1   1   2   1   2   1   2   2   1   2   2   2   2   2   2   1   1   1   1   1   2   2   1   1   1   2   1   2   2   2   1   1   1   2   2   1   2   2   2   1   2   2   2   1   2   1   2   2   2   2   2   1   2   1   1   2   2   2   2   1   2   1   1   2   2   1   1   2   1   2   1   2   2   2   2   2   2   1   1   1   2   2   2   2   2   2   1   1   1   2   2   2   2   2   2   2   1   1   1   1   2   1   1   1   1   2   1   2   2   2   1   1   2   2   2   2   2   1   2   1   1   2   2   2   2   2   1   1   2   2   2   2   2   1   2   2
 MK-3-8                 1   1   2   2   2   2   1   1   1   1   2   1   1   2   1   1   2   1   1   2   1   2   1   2   2   1   1   1   2   2   2   2   1   2   1   2   2   1   2   1   1   1   2   2   2   2   2   2   1   1   1   1   2   1   1   1   2   2   2   1   1   2   1   2   1   1   2   1   2   1   2   2   1   2   2   2   2   2   2   1   1   1   1   1   2   2   1   1   1   2   1   2   2   2   1   1   1   2   2   1   2   1   2   2   2   2   2   1   2   1   2   2   2   1   2   1   2   1   1   1   2   2   2   1   2   1   1   2   2   1   1   1   1   2   1   2   2   2   1   2   2   1   1   1   2   2   1   2   2   2   1   1   1   2   1   2   1   2   2   2   1   1   1   1   2   1   1   1   1   1   1   2   2   2   1   1   2   2   1   2   2   1   2   1   1   1   2   2   2   2   1   1   2   2   2   2   2   1   2   2
 MK-3-9                 1   1   2   2   2   2   1   1   1   1   2   1   1   2   1   1   2   1   1   2   1   2   1   2   2   2   2   1   2   2   2   2   1   2   1   2   2   1   2   1   1   1   2   2   2   2   2   2   1   1   1   1   2   1   1   1   2   2   2   1   1   2   1   2   2   1   2   1   1   1   2   2   1   2   2   2   2   2   2   1   1   1   1   1   2   2   1   1   1   2   1   2   2   2   1   1   1   2   2   1   2   1   2   2   2   2   2   1   2   1   2   1   2   1   2   1   2   1   1   1   2   2   2   1   2   1   1   2   2   1   2   1   1   2   1   2   2   2   1   2   2   1   1   1   2   2   1   2   2   2   1   1   1   2   1   2   1   2   2   2   1   1   1   1   2   1   1   1   2   1   1   2   2   1   1   1   1   2   1   2   2   1   2   1   1   1   2   2   2   2   1   1   2   1   2   2   2   1   2   2
 MK-3-10                1   1   2   2   2   2   2   1   1   1   2   1   1   2   1   2   1   1   1   1   1   2   1   2   2   2   2   1   2   1   2   2   1   2   1   2   2   1   1   2   1   1   2   2   2   2   2   2   1   1   1   1   2   1   1   1   2   2   2   1   1   2   1   2   2   1   2   2   1   1   2   2   1   2   2   2   2   2   2   1   1   1   1   1   2   2   1   1   1   2   1   2   2   2   1   1   1   2   2   1   2   2   2   2   2   2   2   1   2   1   2   1   2   1   2   1   2   1   1   1   2   2   2   1   2   1   1   2   2   1   2   1   1   2   1   2   2   2   1   2   2   1   1   1   2   2   1   2   1   2   2   1   1   2   1   1   1   2   2   2   1   1   1   1   2   1   1   1   2   2   1   2   2   2   2   1   1   2   1   2   2   1   2   1   1   1   2   2   2   2   1   2   2   1   2   2   2   1   2   2
 MK-3-11                1   2   2   2   2   2   2   1   1   1   2   1   1   2   1   2   1   1   1   1   1   2   1   2   2   2   2   1   2   1   2   2   1   2   1   2   2   1   1   2   1   1   2   2   2   2   2   2   1   1   2   1   2   1   1   2   2   2   2   1   1   2   1   2   2   1   2   1   1   1   2   2   1   2   2   2   1   2   2   1   1   1   1   1   1   2   1   1   1   1   1   2   2   2   1   1   2   2   2   1   2   2   2   2   2   2   2   1   2   1   2   2   2   1   2   2   1   1   1   1   1   2   2   1   2   2   1   2   2   1   2   2   1   2   2   1   2   1   1   2   2   1   1   1   2   2   1   2   1   2   2   1   1   2   1   1   1   2   1   2   1   1   1   1   2   1   2   1   2   2   1   2   2   2   2   1   1   2   1   2   2   1   2   1   1   1   2   2   1   2   1   2   2   1   1   2   2   1   2   1
 MK-3-12                1   2   2   2   2   2   2   1   1   1   2   1   1   2   1   2   1   1   2   1   1   2   1   2   2   2   2   1   2   1   2   2   1   2   1   2   2   1   1   2   1   1   2   2   2   2   2   2   1   2   1   1   2   1   1   2   2   2   2   1   1   2   1   2   1   1   2   1   1   1   2   2   1   2   1   2   1   2   2   1   1   1   1   1   1   2   1   1   1   2   1   2   2   1   2   1   2   2   2   1   2   2   2   2   2   1   2   1   2   1   2   2   2   1   1   2   1   2   1   2   2   2   2   1   2   2   1   2   2   1   2   2   1   2   2   1   2   1   1   1   2   2   1   1   2   1   1   2   1   2   2   1   1   2   1   1   1   2   1   2   1   1   1   1   1   1   2   1   2   2   1   2   2   2   2   1   1   1   1   2   2   1   2   1   1   2   2   1   1   2   2   2   2   1   1   2   2   1   2   1
 MK-3-13                1   2   2   2   2   1   2   1   1   1   2   1   1   2   2   2   1   1   2   1   1   2   1   2   1   2   2   1   2   1   2   2   1   2   1   2   2   2   1   2   1   2   2   2   2   2   2   1   1   2   1   2   2   1   1   1   1   1   2   1   1   1   1   2   2   1   2   1   1   1   2   2   1   2   1   2   1   2   2   1   1   1   1   1   1   2   2   2   1   2   1   2   2   2   2   1   2   1   2   1   2   2   2   2   2   1   2   1   2   1   2   2   1   1   2   2   1   2   1   2   2   2   2   1   2   2   1   2   1   1   2   2   1   2   2   1   2   1   1   2   2   2   1   1   2   1   1   1   1   1   2   1   1   2   1   1   2   2   1   2   1   1   2   1   1   1   2   1   1   2   1   2   2   2   2   1   1   1   1   2   2   1   2   1   1   2   2   2   1   2   2   2   2   1   1   2   2   1   2   1
 MK-3-14                1   2   2   2   2   2   2   1   1   1   2   1   1   2   2   2   2   1   2   1   1   2   1   2   1   2   2   1   2   1   2   2   1   1   1   2   2   2   1   2   1   2   2   2   2   2   2   1   1   2   2   2   2   1   1   2   2   1   2   1   1   1   1   2   1   1   2   1   2   1   2   2   1   2   1   2   1   2   2   1   1   1   1   1   1   2   2   1   1   2   2   2   2   2   2   1   1   1   2   1   2   2   1   2   2   1   1   1   2   1   2   2   1   1   2   1   1   2   1   2   2   2   2   1   2   2   1   2   1   1   2   2   2   1   2   1   1   1   1   2   2   2   1   1   1   1   1   1   1   1   1   2   1   1   1   1   2   1   1   2   2   1   2   1   1   1   2   1   1   2   1   2   2   2   1   1   1   1   1   2   2   1   2   1   1   2   2   2   1   2   2   2   2   1   1   2   2   1   2   1
 MK-3-15                1   2   2   2   2   2   2   1   2   1   2   1   1   2   2   2   2   2   2   1   1   2   1   1   1   2   2   1   2   1   2   2   2   1   1   2   2   2   1   1   2   1   2   2   2   2   2   1   2   2   2   2   2   1   1   2   2   2   2   2   1   1   1   2   1   1   2   1   2   1   2   2   2   2   1   2   1   2   2   2   1   1   1   1   1   2   2   1   2   2   2   2   2   2   2   1   1   1   1   1   2   2   1   1   2   1   1   1   2   1   2   2   1   1   2   2   1   2   2   2   2   2   2   2   2   2   1   2   1   1   1   1   2   1   2   1   1   1   1   2   1   2   2   1   1   1   1   1   1   1   1   2   1   1   1   1   2   1   2   2   2   1   2   1   1   1   2   1   1   2   1   1   2   2   1   1   1   1   1   2   2   2   2   1   1   2   2   2   1   2   2   1   2   1   1   1   2   1   1   1
 MK-3-16                1   2   2   2   2   2   2   1   2   1   2   1   1   2   1   2   2   2   2   2   1   2   1   1   1   2   2   1   2   2   2   2   2   1   1   2   2   2   1   1   2   1   2   2   2   2   2   1   2   2   2   2   2   1   1   2   2   2   2   2   1   1   1   1   1   1   1   2   2   1   2   2   2   2   1   2   1   2   1   2   1   1   1   1   1   2   2   1   2   2   2   1   2   2   1   1   1   1   1   1   2   2   1   2   2   2   1   1   2   1   2   2   1   1   1   2   1   2   2   2   2   2   2   2   2   1   1   2   1   1   1   1   2   1   2   1   1   1   1   2   2   2   2   1   1   1   1   1   1   1   1   1   1   1   1   1   2   1   2   2   2   1   2   1   1   1   2   1   1   1   2   1   2   2   1   1   1   1   2   2   2   2   2   1   1   2   1   2   1   2   2   1   2   1   1   1   2   1   1   2
 MK-4-1                 2   1   2   2   2   1   2   1   2   1   1   2   2   2   2   2   1   1   1   1   1   2   2   2   2   2   2   2   1   1   2   1   1   1   2   1   1   2   2   1   1   1   1   1   1   2   1   1   1   2   1   1   1   1   2   2   1   2   1   1   2   2   1   2   2   2   1   1   1   2   1   1   2   1   2   1   1   1   1   2   1   2   1   2   1   1   1   2   2   1   1   1   2   1   2   1   1   2   1   1   1   2   2   2   1   2   2   2   1   1   2   2   2   1   2   1   2   1   2   1   1   2   1   1   2   1   2   2   2   1   2   1   1   2   1   1   1   2   2   2   1   1   2   2   1   2   1   2   1   1   1   1   2   2   2   1   2   1   1   1   2   2   2   1   2   1   2   2   1   2   1   2   2   1   1   2   2   1   1   2   2   1   2   1   2   1   2   1   1   2   1   1   1   2   2   2   1   2   1   2
 MK-4-2                 2   1   2   2   2   1   2   1   2   1   1   2   2   2   2   2   1   1   1   1   1   2   2   2   1   2   2   2   1   1   2   1   1   2   2   1   1   2   2   2   1   1   1   1   1   2   2   1   1   2   1   1   1   1   2   2   1   1   1   1   2   2   1   2   2   2   1   1   1   2   1   2   2   1   1   2   1   1   1   2   1   2   1   1   1   1   2   2   2   1   1   2   2   1   2   1   1   2   1   1   1   2   2   2   1   2   2   2   2   1   2   2   2   1   2   1   2   1   2   2   1   2   1   1   2   1   1   2   1   1   2   1   1   2   1   1   2   2   2   2   2   1   1   2   1   2   1   2   1   1   1   1   2   2   2   1   2   1   1   1   2   2   2   1   2   1   2   2   1   2   1   2   1   1   1   2   2   1   1   2   2   1   2   1   2   1   2   1   1   2   1   1   1   2   2   2   1   2   1   2
 MK-4-3                 1   1   2   2   2   2   2   1   2   1   1   2   2   2   2   2   1   1   1   1   1   1   1   2   1   2   2   2   1   1   1   1   1   2   2   1   1   2   2   2   2   1   1   1   1   2   2   1   1   2   1   1   1   1   2   2   1   1   1   1   2   2   1   2   2   2   1   1   1   2   1   2   2   1   1   2   1   1   1   2   1   2   1   1   1   1   2   2   2   1   1   2   2   1   2   1   1   2   1   1   2   2   2   2   1   2   2   2   2   1   2   2   2   1   1   1   2   1   2   2   1   2   1   1   2   1   1   2   1   1   2   1   1   2   1   1   2   2   2   2   2   1   1   2   1   2   1   1   1   1   1   1   2   2   2   1   2   1   1   1   2   2   2   2   2   1   2   1   1   2   1   2   1   1   2   2   2   1   2   1   2   1   2   2   2   1   2   1   1   2   1   1   1   2   2   2   1   1   1   2
 MK-4-4                 1   1   1   2   2   2   2   1   2   1   1   1   2   2   2   2   1   1   1   1   1   1   1   1   1   2   2   2   2   1   1   1   1   2   2   1   1   1   2   1   2   1   1   1   1   2   2   1   1   2   1   1   1   1   2   2   1   1   1   1   2   2   1   2   2   2   1   1   1   2   1   2   2   2   2   2   1   1   1   2   1   2   1   2   1   1   2   2   2   1   2   2   2   1   2   1   1   2   1   1   1   2   2   2   1   2   2   2   2   1   1   2   2   1   2   1   2   1   2   2   1   2   1   1   2   2   1   2   1   1   2   1   1   2   1   1   2   1   2   2   2   1   1   2   1   2   1   1   1   1   1   1   2   2   2   1   2   1   1   2   2   2   2   2   2   2   2   1   1   2   1   2   1   1   2   2   2   1   2   1   2   1   2   2   2   1   1   1   1   2   1   1   1   2   2   2   1   1   1   2
 MK-4-5                 1   1   1   2   2   2   2   1   2   1   1   1   2   2   2   2   1   1   1   1   1   1   1   1   2   2   2   2   2   1   1   1   1   2   2   1   1   1   2   1   2   1   1   1   1   2   2   1   1   2   1   1   1   1   2   2   1   1   1   1   2   2   1   2   1   2   1   1   1   2   1   2   2   2   2   2   1   1   1   1   2   2   1   2   2   1   2   2   2   1   2   2   2   1   2   1   1   2   1   1   1   2   2   2   1   2   2   2   2   1   2   2   2   1   2   1   2   1   2   2   1   2   1   1   2   1   1   2   1   1   2   1   1   2   1   1   2   1   2   2   2   1   1   2   1   2   1   1   1   1   1   1   2   2   2   1   2   1   1   2   2   2   2   2   2   2   2   1   1   2   1   2   1   1   2   2   1   1   2   1   2   1   2   2   2   1   1   1   1   2   1   1   1   2   2   2   1   2   2   2
 MK-4-6                 1   1   1   2   1   2   2   1   2   1   1   1   2   2   2   2   1   1   1   1   1   1   1   1   2   2   2   2   2   1   1   2   1   2   1   1   1   1   2   1   2   1   1   1   1   2   2   1   1   2   1   1   1   1   2   2   1   1   1   1   2   2   1   2   2   2   1   1   1   2   1   2   2   2   2   2   1   1   1   2   2   2   1   2   2   1   2   2   2   1   2   2   2   2   1   1   1   2   1   1   1   2   2   2   1   1   2   2   2   1   2   2   2   1   2   1   2   1   2   1   1   2   1   1   2   1   1   2   1   1   2   1   1   2   1   1   2   1   2   2   1   1   1   2   1   2   1   1   1   1   1   1   2   2   2   1   2   1   2   2   1   2   2   2   2   2   2   1   1   2   1   2   1   1   2   2   1   1   2   1   2   1   2   2   2   1   1   1   1   2   1   2   1   2   2   2   1   2   2   2
 MK-4-7                 1   1   1   2   1   2   2   1   2   1   1   1   2   2   2   2   1   1   1   1   2   1   1   1   2   2   2   2   2   1   2   2   1   2   1   1   1   2   2   1   2   1   1   1   1   2   2   1   1   2   1   1   1   1   2   2   1   1   1   1   2   2   1   2   2   2   1   1   1   2   1   2   2   2   1   2   1   1   2   2   2   2   1   2   2   2   2   2   2   1   2   2   2   2   2   2   1   2   2   1   1   2   2   2   1   1   2   2   2   1   2   2   2   1   2   1   2   1   2   2   1   1   1   1   2   1   1   2   1   1   2   1   1   2   1   2   2   1   2   2   1   1   1   2   2   2   1   2   1   1   1   1   2   2   2   1   2   1   2   2   1   2   2   2   2   2   2   1   1   2   1   2   1   1   2   1   1   1   2   1   2   1   2   2   2   1   1   1   1   2   1   2   1   2   1   2   1   2   2   2
 MK-4-8                 1   1   1   2   1   2   2   1   2   1   1   1   2   2   2   2   1   1   1   1   2   1   1   1   2   2   2   2   2   1   2   2   1   2   1   1   1   2   2   1   1   1   1   1   1   2   2   1   1   2   1   1   1   1   2   2   1   2   2   1   2   2   1   2   2   2   1   1   1   2   1   2   1   2   1   2   1   1   2   2   2   2   1   2   2   2   2   2   2   1   2   2   2   2   2   2   2   1   2   1   1   2   2   2   1   1   2   2   1   1   2   2   2   1   2   1   2   1   2   2   1   1   1   1   2   1   1   2   1   1   2   1   1   2   1   2   2   1   2   2   1   1   1   2   2   2   1   2   1   1   1   1   2   2   2   1   2   1   2   2   1   2   2   2   2   2   2   1   1   2   1   2   1   1   2   1   2   1   2   1   2   1   2   2   2   1   1   1   1   2   1   2   1   2   1   2   1   2   2   2
 MK-4-9                 1   1   1   1   1   2   2   1   2   2   1   1   2   2   2   2   1   2   1   1   2   1   1   1   2   1   2   2   2   2   2   2   1   2   1   1   1   2   2   1   1   1   1   1   1   2   2   1   1   2   1   1   1   1   1   2   1   2   1   1   2   2   1   2   1   2   1   1   1   2   1   2   1   2   1   2   2   1   1   2   2   2   1   2   2   2   2   2   2   1   2   2   2   2   1   2   2   1   2   1   1   2   2   2   1   1   2   2   1   1   2   2   2   1   2   1   2   1   2   2   1   1   1   2   2   1   2   2   2   1   2   1   1   2   1   2   2   1   2   2   1   1   2   2   2   2   1   2   1   1   1   1   2   2   2   1   2   1   2   1   1   2   1   2   2   2   2   1   1   1   1   2   1   1   2   1   2   2   1   1   1   1   1   2   2   1   1   2   1   2   2   2   1   2   1   2   1   1   2   2
 MK-4-10                1   1   1   1   1   2   2   1   2   2   2   1   2   2   2   2   1   2   1   1   2   1   1   1   2   1   2   2   2   2   1   1   1   2   1   1   1   2   2   1   1   1   1   1   1   2   2   1   2   2   1   1   1   1   1   2   2   1   1   1   2   2   1   2   1   2   1   1   1   2   1   2   1   2   1   2   2   1   2   2   2   2   1   2   2   2   2   2   2   1   1   2   2   2   2   1   1   1   2   1   1   2   2   2   1   1   2   2   1   1   2   1   2   1   2   1   2   1   2   2   1   2   1   2   1   1   2   2   2   1   1   1   1   2   1   2   2   1   2   2   1   1   2   2   2   2   1   2   1   1   1   1   2   2   2   1   2   2   2   1   1   2   1   2   2   2   2   1   1   1   1   2   1   1   2   1   2   2   1   2   1   1   1   2   2   2   1   2   1   2   2   2   1   2   1   2   1   1   2   2
 MK-4-11                1   1   1   1   2   2   2   1   2   2   2   1   1   2   2   2   1   2   1   1   2   1   1   1   1   1   2   2   2   2   1   1   1   2   2   1   1   2   2   1   1   1   1   1   1   2   2   1   2   2   1   1   1   2   1   2   2   1   1   1   1   2   1   1   1   2   1   1   1   1   2   2   1   2   1   2   2   1   2   2   2   2   1   2   2   2   2   2   2   1   1   2   2   2   1   1   2   1   2   1   1   1   1   2   2   1   2   2   1   1   2   2   2   1   2   1   2   2   2   2   1   2   1   2   1   1   2   2   2   1   1   1   1   2   1   2   1   1   2   2   1   2   1   1   2   2   1   2   1   1   1   2   2   1   2   1   2   2   2   1   1   2   1   2   1   2   2   1   1   1   1   2   1   1   2   1   2   2   1   1   1   1   1   2   2   2   1   2   1   2   2   2   1   2   1   2   2   1   2   2
 MK-4-12                2   1   1   1   2   2   1   1   2   2   1   1   1   2   2   2   1   1   1   1   2   1   1   1   1   1   2   2   2   2   1   1   1   1   2   1   1   2   2   1   1   1   1   1   1   2   2   1   2   2   1   1   1   2   1   2   2   1   1   2   1   2   1   1   1   2   1   1   1   1   2   2   1   2   1   2   2   2   2   1   2   2   1   2   2   2   2   1   2   1   1   2   2   2   1   1   2   1   2   1   1   1   1   1   2   1   2   2   1   1   2   2   2   1   2   1   2   2   2   2   1   2   1   2   1   1   2   2   1   1   1   1   1   2   1   2   1   1   2   2   1   2   1   1   2   2   2   2   2   1   1   2   2   1   2   2   1   2   2   1   2   2   1   1   1   2   2   1   2   1   1   2   1   1   1   1   2   2   1   2   2   1   1   1   2   2   1   2   1   2   2   2   1   2   1   2   2   2   2   1
 MK-4-13                2   1   1   1   2   2   1   1   2   2   1   1   1   2   2   2   2   2   1   1   2   1   1   1   1   1   2   2   2   2   1   1   1   1   1   1   1   2   2   1   1   1   1   1   1   2   2   1   2   2   1   1   1   2   1   1   2   1   1   2   1   2   1   1   1   1   1   1   1   1   2   2   1   2   1   2   2   2   2   2   2   2   1   2   2   2   2   1   1   1   2   2   2   2   2   1   2   1   2   1   1   1   1   1   2   1   2   2   1   1   2   2   1   1   2   1   2   2   2   2   1   2   1   2   1   1   2   2   1   1   1   1   1   2   1   2   1   1   2   2   1   2   1   1   2   2   2   2   2   1   1   2   2   1   2   2   1   1   2   1   2   1   1   2   1   2   1   1   2   1   1   2   1   1   1   1   2   2   1   2   2   1   2   1   2   2   1   2   2   2   1   2   1   2   1   2   2   2   2   2
 MK-4-14                2   1   1   1   2   2   1   1   2   2   1   1   1   2   2   2   2   2   1   1   2   1   1   1   1   1   1   2   2   2   1   1   1   1   1   1   1   2   1   1   1   1   1   1   1   2   2   1   2   1   1   1   1   2   1   1   2   1   1   2   1   2   1   1   1   1   1   2   1   1   2   2   1   2   1   2   2   2   2   1   2   2   1   2   2   2   1   1   1   1   2   2   2   2   2   1   2   1   2   1   1   1   2   1   1   1   2   2   1   1   2   2   1   1   2   1   2   2   2   2   1   2   1   2   1   1   2   2   1   1   1   1   1   2   1   2   1   1   2   1   1   2   1   1   2   2   2   2   1   2   1   1   2   1   2   2   1   1   2   1   2   1   1   1   1   2   1   1   2   1   1   2   2   1   1   1   2   2   2   2   2   1   2   1   2   2   1   2   2   2   1   2   1   2   1   2   2   2   2   2
 MK-4-15                2   1   1   1   2   2   1   1   2   1   1   1   1   2   2   2   2   2   1   1   2   1   1   2   1   1   1   2   2   2   2   1   2   1   1   1   1   2   1   1   1   1   1   1   1   2   2   1   1   1   1   1   1   2   1   1   1   2   1   2   1   2   1   1   1   1   1   2   1   1   2   1   1   2   2   1   2   1   2   1   2   2   1   2   2   2   1   1   1   1   2   2   2   2   2   1   2   1   2   1   1   1   2   1   1   1   2   2   1   1   2   2   1   1   2   1   2   2   2   2   1   2   1   2   1   2   2   2   1   1   1   1   1   2   1   2   1   1   2   1   1   2   1   2   2   2   2   2   1   2   1   1   2   1   2   2   1   2   1   1   2   1   1   1   1   2   1   1   2   1   1   2   2   1   1   1   2   2   2   2   2   1   2   1   2   1   1   2   2   2   1   2   1   2   1   2   2   2   2   2
 MK-4-16                2   1   1   1   2   2   1   1   2   1   1   1   1   2   2   2   2   2   1   1   2   1   2   2   1   2   1   1   2   2   1   1   2   1   1   1   1   2   1   1   1   1   1   1   1   2   2   1   2   1   1   1   1   2   1   1   1   2   2   2   1   2   1   1   1   1   1   2   1   1   2   1   1   2   2   2   1   1   2   1   2   2   1   2   2   2   2   1   1   1   2   2   2   2   2   1   2   1   2   1   1   1   2   2   1   1   2   1   1   1   2   2   1   1   2   1   2   2   2   2   1   2   2   2   1   2   2   2   1   1   1   1   1   2   1   2   1   1   2   1   1   2   1   2   2   2   2   2   1   2   1   1   2   1   2   2   1   2   1   1   2   1   1   1   1   2   1   1   2   2   1   1   2   1   1   1   2   2   2   2   2   1   2   1   2   1   2   1   2   2   1   2   1   2   1   2   2   2   2   2
 MK-5-1                 2   2   2   1   1   1   2   2   1   2   2   2   1   2   1   1   1   2   1   2   2   2   1   1   1   1   2   2   1   1   1   2   2   2   1   1   1   1   1   2   2   2   1   1   2   2   1   1   2   2   2   2   1   2   1   1   2   2   1   1   1   2   1   1   2   2   2   2   2   2   1   1   1   1   2   1   2   2   2   1   2   2   2   2   1   2   2   1   1   1   2   1   2   2   1   2   1   2   2   1   2   1   2   2   2   1   2   2   2   2   2   2   2   1   2   2   1   1   1   2   2   1   2   2   1   2   1   2   2   1   2   1   1   1   2   1   1   2   1   1   1   2   2   1   1   2   2   1   1   2   2   2   1   1   1   1   2   2   2   2   2   1   1   1   2   2   2   2   1   1   1   2   2   1   1   2   2   1   1   2   2   2   2   1   2   2   1   2   1   1   1   1   1   1   1   2   1   2   2   2
 MK-5-2                 2   2   2   1   1   1   1   2   1   2   2   2   1   2   1   1   1   2   1   2   2   2   1   1   1   1   2   2   1   1   1   1   2   2   1   1   1   1   1   2   2   2   1   1   2   2   1   1   2   2   2   1   1   2   1   1   2   2   1   1   1   2   1   1   2   2   2   2   2   2   1   1   1   1   1   1   2   1   2   1   2   2   1   1   1   2   2   1   1   1   2   1   2   1   1   2   1   2   2   1   2   1   1   2   2   1   2   2   2   2   2   2   2   2   2   2   1   1   1   2   2   1   2   2   1   2   1   2   2   1   2   1   1   1   2   1   1   2   1   1   1   2   2   1   1   2   2   1   1   2   2   2   1   1   1   1   2   1   1   2   2   1   1   1   2   2   2   2   1   1   1   2   2   1   1   2   2   1   1   2   1   1   2   2   2   2   2   2   1   1   1   1   2   1   1   2   1   2   2   2
 MK-5-3                 2   2   2   1   1   1   1   2   1   2   2   1   1   1   1   1   1   2   1   1   2   2   1   1   1   1   2   2   1   1   1   1   2   2   1   1   1   1   1   2   2   2   1   1   2   2   1   1   2   2   2   1   1   2   1   1   2   2   1   1   1   2   1   2   2   2   2   2   2   2   1   1   1   1   1   2   2   1   2   1   2   1   1   1   1   2   2   2   2   1   2   1   2   1   1   2   1   1   2   1   2   1   1   2   2   1   2   2   2   2   2   2   2   2   2   1   1   1   1   2   2   1   2   2   1   2   1   2   2   2   2   1   1   1   2   1   1   2   1   1   1   2   2   1   1   2   2   1   2   2   2   2   1   1   1   1   2   1   1   2   2   1   1   1   2   2   2   2   1   1   1   2   1   1   1   2   2   1   1   2   1   1   2   2   2   2   2   2   1   1   1   1   2   1   1   2   1   2   2   1
 MK-5-4                 2   2   2   1   2   1   1   2   1   2   2   1   1   1   1   1   1   2   1   1   2   2   1   1   1   1   2   2   1   1   2   1   2   2   1   1   1   1   1   1   2   2   1   1   2   1   1   1   2   1   2   1   1   2   2   1   2   2   1   1   1   2   1   2   1   2   2   2   2   2   2   1   1   1   1   2   2   1   1   1   2   1   1   1   1   1   2   2   2   1   2   1   2   1   1   2   1   1   2   1   2   1   1   2   2   1   2   2   2   2   2   2   2   1   2   1   2   1   1   2   2   1   2   2   1   2   1   2   2   2   2   1   1   1   2   1   1   2   1   1   1   2   2   1   1   2   2   1   2   2   1   2   1   1   1   1   2   2   1   2   1   2   1   1   2   2   2   2   1   1   1   2   1   1   2   2   2   1   1   2   1   1   2   1   2   2   2   1   1   1   1   1   2   1   1   2   1   2   2   1
 MK-5-5                 2   2   1   1   2   1   1   2   1   2   1   2   1   1   1   1   1   1   1   1   2   2   1   1   1   1   2   2   1   1   2   1   2   2   1   1   1   1   1   1   1   2   1   1   2   1   1   1   2   1   2   1   1   2   2   1   2   2   1   1   2   2   1   2   1   2   2   2   2   2   2   1   1   1   1   2   1   1   1   1   2   1   1   1   1   1   2   2   2   1   2   2   2   1   1   2   1   2   2   1   2   1   1   1   2   1   2   1   2   1   2   2   1   1   2   1   2   1   1   2   2   1   2   2   1   2   1   2   2   2   2   2   1   2   2   1   1   2   1   1   1   2   2   1   1   2   2   1   2   1   1   2   1   1   1   1   2   2   1   2   1   2   1   1   2   2   2   2   1   1   1   2   1   1   2   2   2   1   1   2   1   1   2   1   2   2   2   1   1   1   1   1   2   1   1   2   1   2   2   1
 MK-5-6                 2   2   1   1   2   2   1   2   1   2   1   1   2   1   1   1   1   1   1   1   2   2   1   1   1   1   2   2   1   1   2   1   2   2   1   1   1   1   1   1   1   2   1   1   1   1   1   1   2   1   2   1   1   2   2   1   2   2   1   1   2   2   1   1   1   2   2   2   2   2   2   1   1   1   1   2   1   1   1   1   2   1   1   1   1   1   2   2   2   1   2   2   2   1   1   2   1   2   2   1   2   1   1   2   2   1   2   1   2   1   2   2   1   1   2   1   2   1   2   2   2   1   2   2   1   2   1   2   2   2   2   2   2   2   2   1   1   2   1   1   1   2   2   1   1   2   2   1   2   2   1   2   1   1   1   1   2   2   1   2   2   2   1   1   2   2   2   2   1   1   1   2   1   1   1   2   2   1   1   2   1   1   2   2   1   2   2   1   1   1   1   1   2   1   1   2   2   2   2   1
 MK-5-7                 2   2   1   1   2   2   1   2   1   2   1   1   2   1   1   1   1   2   1   1   2   2   1   1   1   1   2   2   1   1   2   1   2   2   2   1   1   1   2   1   1   2   1   1   1   1   1   1   2   1   2   1   1   2   2   1   2   2   1   1   2   2   1   1   1   2   1   2   2   2   2   2   1   1   1   2   1   1   1   1   1   1   1   1   1   1   2   2   2   1   2   2   2   1   2   2   1   2   2   1   1   1   2   2   2   2   2   1   2   1   2   1   1   1   2   1   2   1   2   2   1   1   2   2   1   2   1   2   2   2   1   1   2   2   2   1   1   2   1   1   1   2   2   1   2   2   2   1   2   2   1   2   1   1   1   1   2   2   1   2   2   2   2   1   2   2   2   2   1   1   1   2   1   1   1   2   2   1   1   2   1   1   2   2   1   2   2   1   1   1   1   1   1   1   1   2   2   2   2   1
 MK-5-8                 2   2   1   1   2   2   1   2   1   2   1   1   1   1   1   1   1   2   1   1   2   1   1   1   1   1   2   2   1   1   2   1   2   2   2   1   1   1   2   1   1   2   1   1   1   1   1   1   2   1   2   1   1   2   2   1   2   2   1   1   2   2   1   1   1   2   1   2   2   2   2   2   1   1   1   2   1   1   1   1   1   1   1   1   1   1   2   2   2   1   2   2   2   1   1   2   1   2   2   1   1   1   2   2   2   2   1   1   2   1   1   1   2   1   2   1   2   1   2   2   1   1   2   2   1   1   1   2   2   2   1   1   2   2   2   1   1   2   1   1   1   2   2   1   2   2   1   1   2   2   1   2   1   1   1   1   2   2   1   2   2   2   2   1   2   2   2   2   1   1   1   2   1   1   1   2   2   1   1   2   1   1   2   2   2   2   2   1   1   1   1   1   1   1   1   2   2   2   2   1
 MK-5-9                 1   2   1   1   2   2   1   1   1   2   1   1   1   1   1   1   1   2   1   1   2   1   2   1   1   1   2   2   1   1   1   1   2   2   2   1   2   1   2   1   1   2   1   1   1   1   1   1   2   1   2   1   2   2   2   1   2   2   1   1   2   2   1   1   1   1   1   2   2   2   2   2   1   2   1   2   1   1   1   1   1   1   1   1   1   1   2   2   1   1   2   1   2   1   2   2   1   2   2   1   1   1   2   2   2   2   1   1   2   1   1   1   2   1   2   1   2   1   2   2   1   1   2   2   1   1   1   2   2   2   1   1   2   2   2   1   1   2   1   1   2   2   2   1   2   2   1   1   2   2   1   2   2   1   1   1   2   2   2   2   2   1   2   2   2   2   2   2   2   1   1   2   1   1   1   2   2   1   2   2   1   1   2   1   2   2   2   1   1   1   1   1   1   1   1   2   1   2   2   1
 MK-5-10                1   2   1   1   2   2   1   1   1   2   1   1   1   1   1   1   1   2   1   2   2   1   2   1   1   1   2   2   1   1   1   1   2   2   2   1   2   1   2   1   1   2   1   2   1   1   1   1   2   1   2   1   2   2   2   1   2   2   1   1   2   2   1   1   1   1   1   2   2   2   2   2   1   2   1   2   1   1   1   1   1   1   1   1   1   1   2   2   1   1   2   1   2   2   2   2   2   2   2   1   1   1   2   2   2   2   1   1   2   1   1   1   2   1   2   1   2   1   1   2   1   1   2   2   1   1   1   2   1   2   1   1   2   2   2   1   1   2   1   1   1   2   2   1   2   2   1   1   2   2   2   2   2   1   1   1   2   2   1   2   2   1   2   2   2   2   2   2   2   1   1   2   1   1   1   2   2   1   2   2   1   1   1   1   2   2   2   1   1   1   1   1   1   1   1   2   1   2   1   1
 MK-5-11                1   2   2   1   2   2   1   1   1   1   1   1   1   1   1   1   1   2   1   2   2   1   2   2   1   1   2   2   2   1   1   1   2   2   2   1   2   1   2   2   1   2   1   2   1   1   1   1   2   1   2   1   2   2   1   1   2   2   1   1   2   1   1   1   1   1   1   2   2   2   2   2   1   2   1   2   1   1   1   1   1   2   1   2   1   1   2   2   1   1   2   1   2   2   2   2   2   2   1   1   1   1   1   2   2   2   1   1   2   1   1   1   2   1   2   1   1   1   1   2   1   1   2   2   1   1   1   2   1   2   1   1   2   2   2   1   1   2   1   1   1   2   2   1   2   2   1   1   2   2   2   2   2   1   1   1   1   2   1   2   2   1   2   2   2   2   2   2   2   1   1   2   1   1   1   2   2   1   2   2   1   1   1   1   2   2   2   1   1   1   1   1   1   1   1   2   1   2   1   1
 MK-5-12                1   2   1   1   2   2   1   1   1   1   1   1   2   1   1   1   1   2   2   2   2   2   2   2   1   1   1   2   1   1   1   1   2   2   2   1   2   1   2   2   1   2   1   1   1   1   1   1   2   1   2   1   2   2   1   1   2   2   1   2   2   1   1   1   1   1   1   2   2   2   2   2   1   2   1   2   1   1   1   1   1   2   1   2   1   1   2   2   1   1   2   1   2   2   2   2   2   2   1   1   1   1   1   2   2   2   1   1   2   1   1   1   2   1   2   1   1   1   1   2   1   1   1   2   1   1   1   2   1   1   1   1   2   2   2   1   1   2   1   1   1   2   2   1   2   2   1   1   1   2   2   2   2   1   1   2   1   2   1   2   2   1   2   2   2   2   2   2   2   2   1   2   2   1   2   2   2   1   2   2   2   1   1   1   2   2   2   1   1   1   1   1   1   1   2   2   1   2   1   1
 MK-5-13                1   2   1   1   2   2   1   2   1   1   1   1   2   1   1   1   1   2   2   2   2   2   2   2   1   1   1   2   1   1   1   1   1   2   2   1   2   1   2   2   1   2   1   1   1   1   1   1   1   1   2   1   2   2   1   1   2   2   1   2   2   1   1   1   2   1   1   2   2   1   2   2   1   2   1   2   1   1   1   1   1   2   1   2   2   1   2   2   1   1   2   1   2   2   2   2   2   2   1   1   1   1   1   2   2   2   1   1   2   1   2   2   2   1   2   1   1   1   2   2   1   1   1   2   2   1   2   2   1   1   1   2   2   2   2   1   1   2   1   1   1   2   2   1   2   2   2   2   1   2   2   2   2   1   1   2   1   2   1   2   2   1   1   2   2   2   2   2   2   2   1   2   2   1   1   2   2   1   2   2   2   1   1   1   2   2   2   1   1   1   1   1   1   1   2   2   1   2   1   1
 MK-5-14                1   2   1   1   2   2   1   2   1   1   2   1   2   1   1   1   2   2   2   2   2   1   2   2   1   1   1   2   1   1   1   2   1   1   1   1   2   1   2   2   1   1   1   1   1   1   1   1   1   1   2   1   2   2   1   2   1   2   1   2   2   1   1   1   2   2   1   2   2   1   2   2   1   2   2   2   1   1   1   1   1   2   1   2   2   1   2   2   1   1   2   1   2   2   1   2   1   2   1   2   1   1   1   2   2   2   1   1   2   1   2   2   2   1   2   1   1   1   2   2   1   1   1   2   2   1   2   1   1   1   1   2   2   2   2   1   1   2   1   1   1   2   2   2   2   2   2   2   1   2   2   2   2   1   1   2   2   2   1   2   2   1   1   2   2   2   2   2   2   2   1   2   2   1   1   2   2   1   2   2   2   1   1   2   2   2   2   1   1   1   1   1   1   1   2   2   1   1   1   1
 MK-5-15                2   2   1   1   2   2   2   2   1   1   2   1   2   1   2   1   2   2   2   2   2   1   2   2   1   1   1   2   1   1   1   2   1   1   1   1   2   1   2   2   1   1   1   1   1   1   2   1   1   1   2   1   2   2   1   2   1   2   1   2   2   1   1   1   2   2   1   2   2   1   2   2   2   2   2   2   1   1   1   1   1   2   2   2   2   1   2   2   1   1   2   1   2   2   1   2   1   1   1   2   1   1   1   2   2   2   1   1   2   2   2   1   2   1   2   1   1   1   1   2   1   1   1   2   2   1   2   1   1   1   1   2   2   2   2   1   1   2   1   1   1   2   2   2   2   2   2   2   1   2   2   2   2   1   1   1   2   2   1   2   2   1   1   2   2   2   2   2   1   2   1   2   2   1   1   1   2   1   2   2   1   1   1   2   2   2   1   1   1   2   1   1   1   1   2   1   1   1   1   1
 MK-5-16                2   2   1   1   2   2   2   2   1   1   2   1   2   1   2   1   2   2   2   2   2   2   2   2   1   1   2   2   1   1   1   2   1   1   1   2   2   1   2   2   2   1   1   1   1   2   2   1   1   1   1   1   2   2   1   1   1   2   1   1   1   1   1   1   1   2   1   2   2   1   1   2   2   2   1   2   2   1   2   1   1   2   2   2   2   2   2   2   1   1   2   1   2   2   1   2   1   1   1   2   1   1   1   2   2   2   1   1   2   2   2   1   2   1   2   1   1   1   1   2   1   1   1   1   2   1   2   1   1   1   1   2   2   2   2   1   1   2   1   1   1   2   2   2   2   1   2   2   1   2   2   2   2   1   1   1   2   2   2   2   2   1   1   2   1   2   2   2   1   2   1   2   2   1   1   1   2   1   2   2   1   1   1   2   2   1   1   1   1   2   1   1   1   1   2   1   1   1   1   1
 MK-6-1                 1   2   1   1   2   2   1   2   1   2   1   2   2   2   2   1   1   2   2   2   2   2   1   1   1   1   2   2   2   2   1   2   2   2   2   2   1   2   2   1   1   2   1   1   2   1   2   2   2   1   2   1   1   1   1   1   2   1   1   2   1   1   2   1   2   2   1   2   2   2   1   1   1   2   2   1   2   1   1   1   1   1   1   1   1   2   1   1   2   1   1   2   1   2   2   2   2   1   2   1   1   2   2   1   2   2   1   2   2   1   2   2   1   2   2   1   2   2   1   2   1   2   2   1   1   2   2   2   1   2   2   1   1   1   1   1   1   1   2   2   1   1   2   2   1   2   1   1   1   2   1   1   1   2   1   1   2   1   1   2   2   2   2   1   2   2   1   2   1   2   1   2   1   1   1   2   1   2   1   2   2   1   1   2   1   2   1   1   1   2   1   1   2   2   2   1   2   1   2   1
 MK-6-2                 1   2   1   1   2   2   1   2   1   2   1   2   2   2   2   1   1   2   2   1   2   2   1   1   1   1   2   2   1   2   1   2   2   2   2   2   1   2   2   1   1   1   1   1   2   1   2   2   2   1   2   1   1   1   1   1   2   1   1   2   1   1   2   1   2   2   1   2   2   2   1   1   1   2   2   1   2   1   2   1   1   1   1   1   1   2   1   1   2   1   1   2   1   2   2   2   2   1   1   1   1   2   2   1   2   2   1   2   2   1   2   2   1   2   1   1   2   2   1   2   1   2   2   1   1   2   2   2   1   2   2   1   1   1   1   1   1   1   1   2   1   1   2   2   2   2   1   2   1   2   1   1   2   2   1   1   2   1   1   2   2   2   2   1   2   1   1   2   2   2   2   2   1   1   1   2   1   1   1   2   2   1   1   1   1   2   1   1   1   1   1   1   2   2   2   1   2   1   1   1
 MK-6-3                 1   2   1   1   2   2   1   2   1   2   1   2   2   2   2   1   1   2   2   1   2   2   1   1   1   1   2   2   1   2   1   2   2   2   2   2   1   2   1   1   1   1   1   1   2   1   2   2   2   2   2   1   1   1   1   1   2   2   1   2   1   1   2   1   2   2   1   2   2   2   1   1   1   2   2   1   2   1   2   1   1   1   1   1   1   2   1   1   2   1   1   2   1   2   2   2   2   1   1   1   1   2   2   1   2   2   1   2   2   1   2   2   1   2   1   1   1   2   1   2   1   2   2   1   1   2   2   2   1   2   2   2   1   1   1   1   1   1   1   2   1   1   2   2   2   2   1   2   1   2   1   1   2   2   1   1   2   1   1   2   2   2   2   1   2   1   2   2   2   2   2   2   1   1   1   2   1   2   1   2   2   1   1   1   1   2   1   1   1   2   1   1   2   2   2   1   2   1   1   1
 MK-6-4                 1   2   1   1   2   2   1   2   1   1   1   2   2   1   2   1   1   1   1   1   2   2   1   1   1   1   2   2   1   2   1   2   1   2   2   1   1   2   1   1   1   1   1   1   2   1   2   2   2   2   2   1   1   1   1   2   2   2   1   2   1   2   2   1   2   2   1   2   2   2   1   1   2   2   1   1   2   1   2   1   1   1   1   1   1   2   1   1   2   1   1   2   1   2   2   1   2   1   1   1   1   1   2   1   2   2   1   2   2   1   2   2   1   2   1   1   1   2   1   2   1   2   2   1   1   2   2   1   1   2   1   2   1   1   1   1   1   1   2   2   1   1   2   2   2   2   1   2   1   2   1   1   2   2   1   1   2   2   1   2   1   2   2   1   2   1   2   2   2   2   2   2   2   1   1   2   1   2   1   1   1   1   1   1   1   2   1   1   1   2   1   1   2   2   2   1   2   1   1   1
 MK-6-5                 1   2   1   1   2   2   1   2   2   1   1   1   1   1   2   1   1   1   1   1   2   2   1   1   1   1   1   2   1   2   1   2   1   2   2   1   1   2   1   2   1   1   2   1   2   1   2   1   2   2   2   1   1   1   1   2   2   2   1   2   1   2   2   1   1   2   1   2   2   1   2   1   2   2   1   1   2   1   2   1   1   1   1   2   1   2   1   2   2   1   1   2   2   2   2   1   2   1   1   2   1   1   2   1   2   2   1   1   2   1   2   2   1   2   1   1   1   2   1   2   1   2   2   1   1   2   2   1   1   1   1   2   1   1   1   1   1   1   2   2   1   1   2   2   2   2   2   2   1   2   1   1   2   2   1   1   2   2   1   2   2   2   2   2   1   1   1   2   2   2   1   2   2   2   1   1   1   2   1   1   1   1   1   1   1   1   2   1   1   2   1   1   2   2   2   1   2   1   1   1
 MK-6-6                 1   2   1   1   2   2   1   2   2   1   1   1   1   1   2   1   1   1   2   1   2   2   1   1   1   1   1   2   1   2   1   2   2   2   2   1   1   2   1   2   1   2   2   1   1   1   2   1   2   2   2   1   1   1   1   2   2   2   1   2   1   2   2   1   1   2   1   2   2   1   2   1   2   2   1   1   2   1   2   1   2   1   1   2   1   2   1   2   1   1   1   2   2   2   2   1   2   2   2   2   1   1   2   1   2   2   1   1   2   1   2   2   2   2   1   1   1   2   1   2   1   1   2   1   1   2   2   2   1   2   1   1   1   1   1   1   1   1   2   2   1   1   2   2   2   2   2   2   1   2   1   2   1   2   1   1   2   1   1   2   2   2   2   2   1   1   2   2   2   2   1   2   2   2   1   1   1   2   1   1   1   1   1   1   1   1   1   1   1   2   1   2   2   2   2   2   2   1   1   1
 MK-6-7                 1   2   1   1   1   2   1   2   2   2   1   1   1   1   1   2   1   1   2   1   2   1   1   1   1   1   1   2   1   2   1   2   2   2   2   1   1   2   1   2   1   2   2   1   1   1   2   2   1   2   1   1   2   1   1   2   2   1   1   2   1   2   2   1   1   2   1   2   2   1   2   1   2   2   1   2   2   1   2   1   2   2   1   2   1   2   1   2   1   1   1   2   2   2   2   1   2   1   2   2   2   1   2   1   2   2   1   1   2   1   2   2   2   2   1   1   1   2   1   2   1   1   1   1   2   2   1   2   1   2   1   1   1   2   1   1   2   1   2   2   1   1   2   2   2   2   2   2   1   2   1   2   1   2   1   2   2   1   1   1   2   2   2   2   1   2   2   2   2   2   1   1   2   2   1   1   1   2   2   2   1   1   1   1   2   1   1   2   1   2   1   2   2   2   2   2   2   1   1   1
 MK-6-8                 1   2   1   1   1   2   1   2   2   2   2   1   2   1   1   2   1   1   2   1   2   1   1   1   1   1   1   2   1   1   1   2   2   2   2   1   1   2   1   2   1   2   2   1   2   2   2   2   1   2   1   1   2   1   1   2   2   1   2   2   1   1   2   1   2   2   1   2   1   1   2   1   2   2   1   2   2   1   2   1   2   2   1   2   2   2   2   2   1   1   1   2   2   2   2   1   2   1   2   2   1   1   2   1   2   1   1   1   2   1   2   2   2   2   1   1   1   2   1   2   1   1   1   1   2   2   1   2   1   2   1   1   1   2   1   1   2   1   2   2   1   1   2   1   2   2   2   2   1   2   1   2   1   2   1   2   2   1   1   1   1   1   1   1   1   2   2   2   2   2   1   1   1   2   1   1   1   2   2   2   1   1   1   2   2   1   1   2   1   2   1   2   2   2   2   2   2   1   1   1
 MK-6-9                 1   2   1   1   1   1   1   2   2   2   2   1   2   2   1   2   1   1   2   1   1   1   1   1   2   1   1   2   2   1   1   1   2   2   1   2   2   2   1   2   1   2   2   1   2   2   2   2   1   2   1   1   2   1   1   2   2   1   2   2   1   1   2   1   2   2   1   2   1   1   2   1   2   2   1   2   1   1   2   1   2   2   1   2   2   2   2   2   1   1   1   2   2   2   2   1   2   1   1   1   1   1   2   1   2   1   1   1   2   1   2   2   1   2   1   1   2   1   1   2   1   1   1   1   2   2   1   2   1   2   1   1   1   2   1   1   2   2   2   2   1   1   2   1   2   2   2   2   2   2   1   2   1   2   1   2   2   2   1   1   1   1   1   1   1   2   2   2   2   2   1   1   1   2   1   1   1   2   2   2   1   2   1   2   2   1   1   2   1   2   1   2   1   2   2   1   2   1   1   1
 MK-6-10                1   2   1   1   1   1   1   2   2   2   2   1   2   1   1   2   1   1   2   1   1   2   1   1   2   1   1   2   2   1   1   1   2   2   1   2   2   2   1   2   1   2   2   1   2   2   1   2   1   2   1   1   2   1   1   2   2   1   2   2   1   1   2   1   2   1   1   2   1   1   2   1   2   2   1   2   1   1   2   1   2   2   1   2   2   2   2   2   1   1   1   2   2   2   2   1   1   1   1   1   1   1   2   1   2   1   1   1   2   1   2   2   1   2   1   1   2   1   1   1   1   2   1   1   2   2   1   2   1   2   1   1   2   2   1   1   2   2   2   2   1   1   2   1   2   2   2   2   2   2   1   2   1   2   1   2   2   2   1   1   1   1   1   1   1   2   2   1   2   2   1   1   1   2   1   1   1   2   2   2   1   2   1   2   2   1   1   2   1   2   1   2   1   2   1   1   2   1   1   1
 MK-6-11                1   2   1   1   1   1   1   2   1   2   2   1   2   1   1   2   1   1   2   1   1   1   1   1   2   1   1   2   2   1   1   1   2   2   1   1   2   2   1   2   1   2   2   1   2   2   1   2   1   2   1   1   2   1   1   2   2   1   1   2   1   1   2   1   2   1   1   2   1   1   2   1   2   2   1   2   2   1   1   1   2   2   1   2   2   2   2   2   1   1   1   2   2   2   2   1   1   1   1   1   1   1   2   1   2   1   1   1   2   1   2   2   1   2   1   1   2   1   1   1   1   2   1   1   2   1   1   2   2   2   1   1   2   2   1   1   2   2   1   2   1   2   1   2   2   2   2   2   2   2   1   2   1   2   1   2   2   2   1   2   1   1   1   1   1   2   1   1   2   2   1   1   1   2   2   1   1   1   2   2   2   2   1   2   2   1   1   2   1   2   2   2   1   2   1   1   2   1   1   1
 MK-6-12                1   1   1   1   1   1   1   2   1   2   2   1   2   1   1   2   1   1   2   1   1   1   1   1   2   1   1   2   2   2   1   1   2   2   1   1   2   2   1   2   1   2   2   1   2   2   1   2   1   2   1   1   2   1   1   2   2   1   1   2   2   1   2   1   2   1   1   2   1   1   2   1   2   2   1   1   2   1   1   1   2   2   1   2   2   2   2   2   1   1   1   2   2   2   2   1   1   1   2   1   2   1   2   2   2   1   1   1   2   1   2   2   1   2   1   1   2   1   1   1   2   2   1   2   2   1   1   2   1   2   1   1   2   2   1   1   2   2   1   1   1   2   1   2   2   2   2   2   2   2   1   2   1   2   1   1   2   2   2   2   1   1   1   2   1   2   1   1   2   2   1   1   1   2   2   1   1   1   2   2   2   2   1   2   2   1   1   2   1   2   2   2   1   2   1   1   2   1   1   1
 MK-6-13                1   1   1   1   1   1   1   2   1   2   2   1   2   1   1   2   2   1   2   1   1   1   1   1   2   1   2   2   2   2   2   1   2   2   1   1   2   2   1   2   1   1   2   1   2   2   1   2   1   2   1   1   2   1   2   2   2   1   2   2   2   1   2   1   2   1   1   2   1   1   2   1   1   2   1   1   2   1   1   1   2   2   1   1   2   2   2   2   1   1   1   2   2   2   2   1   1   1   2   2   2   1   2   2   2   1   1   1   2   1   2   2   1   2   1   1   2   1   1   1   1   2   1   2   2   1   1   2   1   2   1   1   1   2   1   1   2   2   1   1   1   2   1   2   2   2   2   2   1   2   1   2   1   2   1   1   2   2   2   2   1   1   1   2   1   2   1   1   1   2   1   1   1   2   2   1   1   1   2   2   2   1   1   2   2   1   1   2   1   2   2   2   1   2   1   1   2   1   1   1
 MK-6-14                2   1   1   1   1   1   1   2   1   2   2   1   2   1   1   2   2   1   2   1   1   1   1   2   2   1   2   2   2   2   1   1   1   2   1   1   2   2   1   2   1   1   2   1   2   2   1   2   1   2   2   1   2   1   2   2   2   1   2   2   1   1   2   2   2   1   1   2   1   1   2   2   1   2   1   1   2   1   1   1   2   2   1   1   2   2   2   2   2   1   1   2   2   2   1   1   1   2   2   2   2   1   2   2   2   1   1   1   2   1   2   1   1   2   1   1   2   1   1   1   1   2   1   2   2   1   1   1   1   2   2   1   1   2   1   1   2   2   1   2   1   2   1   2   2   2   2   1   1   2   1   2   1   2   1   1   2   2   2   2   1   1   1   2   1   2   1   1   1   2   2   1   1   2   2   1   1   1   2   2   1   1   1   2   2   1   1   2   1   2   1   2   1   2   1   1   2   1   1   1
 MK-6-15                2   1   1   1   1   1   1   2   1   2   2   1   2   1   1   2   2   1   2   1   1   1   1   2   2   1   2   2   2   2   1   1   1   2   1   2   2   2   1   2   2   1   2   1   2   2   1   2   1   2   2   1   2   1   2   2   2   1   2   2   2   1   2   2   2   1   2   2   1   1   2   2   2   2   1   2   2   1   1   1   2   2   1   1   2   2   2   2   2   2   1   2   1   2   1   1   1   2   2   2   2   1   2   2   2   1   1   1   2   1   2   2   1   2   1   1   2   1   1   1   1   2   1   2   2   1   1   2   1   2   2   1   2   2   1   1   2   2   1   2   1   1   1   2   2   2   2   1   2   2   1   1   1   2   1   1   2   2   2   2   1   1   1   2   2   2   2   1   1   2   2   2   1   2   2   1   1   1   2   2   1   1   1   2   2   1   1   2   1   2   1   2   1   2   1   1   2   1   1   1
 MK-6-16                2   1   1   2   1   1   1   2   1   2   2   1   1   1   1   2   2   1   2   2   1   1   1   2   2   1   2   1   2   2   1   1   1   2   1   1   2   2   1   2   2   1   2   1   2   2   1   2   1   2   2   1   2   1   2   2   2   1   2   2   2   2   2   2   1   2   2   2   1   1   2   2   2   2   1   2   2   1   1   1   2   2   1   1   2   2   1   2   2   1   1   2   1   2   1   1   1   1   2   2   1   1   2   2   2   1   1   1   2   1   2   2   1   2   2   1   2   2   1   1   1   2   1   2   1   1   2   2   1   2   1   1   2   1   1   1   2   2   1   2   1   1   1   2   2   2   2   1   1   2   1   2   1   2   1   1   1   2   2   2   1   1   1   2   2   2   2   1   1   2   2   2   1   2   2   1   1   1   1   2   1   1   2   2   2   2   1   2   1   2   1   2   1   2   1   1   2   1   1   1
 
!****************************************** Phenotypic Data **********************************************************
!-100.0 is resevred for missing phenotype
SimulatedTrait1         8.3221   10.6543   11.0751    9.6110   10.9268    9.5751    9.6965   11.0896    8.5723   10.7776    9.5835    9.4390   10.8886   11.2342    9.1591   10.2219   11.5448    9.9533   11.3408    8.6126   10.1812    9.8925    9.1763   10.8178    9.5758    9.4614   10.0729   10.3694    9.7186   11.7615   11.0416    8.8690    8.2830    9.7780   11.7977   10.2633    9.6798   10.4048   10.0411   11.2691    8.9618   11.3632    7.1433   11.5198    9.3668    9.7486   11.1478    8.3155    9.7336   10.5464   11.5925   11.2805    9.7458   10.1393   10.6851   10.4527   11.4438    9.2818   10.9819    9.7647   10.7690   11.1517   10.4668    9.4268   10.2490    9.5683   10.7693   10.1398    9.0693    9.7289   10.5138   11.2532   10.9130   11.0622    9.9782   10.3019   10.5730    9.8707   10.5574   10.5973   10.5045   10.8014   10.7458    9.4857    9.2572    9.8405    8.5501   10.5338   11.6993   11.5530    9.5558   10.2506   10.2575    9.6971    9.8247    9.9076   10.0766    9.7653   11.7339    9.2799    9.8095   10.3535   10.0572   12.9377    8.9407   10.0598   10.6848    9.9801   11.1812   10.2355   10.5916    8.7902   10.9413   10.3869   10.7867   10.2120    8.4166    9.6786    9.6594   11.3928    9.8793    8.5664    9.9195   10.5777    9.4651   10.8148   11.3859   10.9931   10.9481   10.8955    9.2908   10.0927   12.5897    7.5508    9.3709   10.8759   10.9294    9.9203    9.8285    8.7218    8.6948   10.2248   11.2041   10.0175    9.7631    9.9187    9.8783    9.5090    9.6182    7.7099   10.2023   10.3181   10.5553   11.1972    8.3152   10.6411   10.0079   11.3810   10.3313    9.3938    9.8599   11.8646    8.7555    9.7795    8.3261   10.0808   11.6602    8.8069    9.0758   10.2783    9.3838   10.8853    9.9541    9.8120    9.1476    7.5857    8.8322    8.8306    8.8597    9.5098    7.7107   10.1887   10.6765   11.5888   10.0111    8.9226    9.8484   10.5572    9.7076   10.1313   12.0373    9.8647   10.5236    8.5525    8.5400    9.8987    9.5509    8.9574    9.8169    9.0614
 
