# Supplementary material for: Inclusive Composite Interval Mapping of QTL by Environment Interactions in Biparental Populations
Source: PLoS One. 2015 Jul 10;10(7):e0132414. doi: 10.1371/journal.pone.0132414 (PMC4498613; doi:10.1371/journal.pone.0132414)
Supplement: S1 File — (ZIP) [file pone.0132414.s001.zip › BC1 population/e=1/run_00011.met]

!**********************Note: lines staring with "!" are remarks and will be ignored in the program********************
!*********************************General Information**********************************
!Assuming F1 = P1 x P2, populations available in QTL IciMapping are: 
!  1, P1BC1F1 = P1 x F1, the first backcrossing where P1 is used as the recurrent parent;
!  2, P2BC1F1 = P2 x F1, the first backcrossing where P2 is used as the recurrent parent;
!  3, F1DH, F1-derived doubled haploids; 
!  4, RIL or F1RIL, recombination inbred lines through the repeated selfing of F1;
!  5, P1BC1RIL, recombination inbred lines through the repeated selfing of P1BC1F1;
!  6, P2BC1RIL, recombination inbred lines through the repeated selfing of P2BC1F1;
!  7, F2, the selfing generation of F1;
!  8, F3, the selfing generation of F2;
!  9, P1BC2F1, the second backcrossing where P1 is used as the recurrent parent; 
! 10, P2BC2F1, the second backcrossing where P2 is used as the recurrent parent;
! 11, P1BC2RIL, recombination inred lines through the repeated selfing of P1BC2F1; 
! 12, P2BC2RIL, recombination inred lines through the repeated selfing of P2BC2F1; 
! 13, P1BC1F2, the selfing generation of P1BC1F1; 
! 14, P2BC1F2, the selfing generation of P2BC1F1; 
! 15, P1BC2F2, the selfing generation of P1BC2F1; 
! 16, P2BC2F2, the selfing generation of P2BC2F1; 
! 17, P1BC1DH, P1BC1F1-derived doubled haploids; 
! 18, P2BC1DH, P2BC1F1-derived doubled haploids; 
! 19, P1BC2DH, P1BC2F1-derived doubled haploids; 
! 20, P2BC2DH, P2BC2F1-derived doubled haploids; 
   1      !Mapping Population (see remarks above)
   2      !Mapping Function (1 for Kosambi; 2 for Haldane; 3 for Morgan)
   2      !Marker Space Type (1 for intervals; 2 for positions)
   1      !Marker Space Unit(1 for centiMorgans; 2 for Morgan)
   6      !Number of Chromosomes (or Linkage Groups)
 200      !Size of the mapping population
   1      !Number of environments
 
!***************************************** Chromosomes and Linkage Maps **********************************************
!Chromosome                 NumMarkers
-CH1                        16
-CH2                        16
-CH3                        16
-CH4                        16
-CH5                        16
-CH6                        16
!Linkage map (Marker name followed by position or the interval length)
 MK-1-1                1     0.000
 MK-1-2                1    10.000
 MK-1-3                1    20.000
 MK-1-4                1    30.000
 MK-1-5                1    40.000
 MK-1-6                1    50.000
 MK-1-7                1    60.000
 MK-1-8                1    70.000
 MK-1-9                1    80.000
 MK-1-10               1    90.000
 MK-1-11               1   100.000
 MK-1-12               1   110.000
 MK-1-13               1   120.000
 MK-1-14               1   130.000
 MK-1-15               1   140.000
 MK-1-16               1   150.000
 MK-2-1                2     0.000
 MK-2-2                2    10.000
 MK-2-3                2    20.000
 MK-2-4                2    30.000
 MK-2-5                2    40.000
 MK-2-6                2    50.000
 MK-2-7                2    60.000
 MK-2-8                2    70.000
 MK-2-9                2    80.000
 MK-2-10               2    90.000
 MK-2-11               2   100.000
 MK-2-12               2   110.000
 MK-2-13               2   120.000
 MK-2-14               2   130.000
 MK-2-15               2   140.000
 MK-2-16               2   150.000
 MK-3-1                3     0.000
 MK-3-2                3    10.000
 MK-3-3                3    20.000
 MK-3-4                3    30.000
 MK-3-5                3    40.000
 MK-3-6                3    50.000
 MK-3-7                3    60.000
 MK-3-8                3    70.000
 MK-3-9                3    80.000
 MK-3-10               3    90.000
 MK-3-11               3   100.000
 MK-3-12               3   110.000
 MK-3-13               3   120.000
 MK-3-14               3   130.000
 MK-3-15               3   140.000
 MK-3-16               3   150.000
 MK-4-1                4     0.000
 MK-4-2                4    10.000
 MK-4-3                4    20.000
 MK-4-4                4    30.000
 MK-4-5                4    40.000
 MK-4-6                4    50.000
 MK-4-7                4    60.000
 MK-4-8                4    70.000
 MK-4-9                4    80.000
 MK-4-10               4    90.000
 MK-4-11               4   100.000
 MK-4-12               4   110.000
 MK-4-13               4   120.000
 MK-4-14               4   130.000
 MK-4-15               4   140.000
 MK-4-16               4   150.000
 MK-5-1                5     0.000
 MK-5-2                5    10.000
 MK-5-3                5    20.000
 MK-5-4                5    30.000
 MK-5-5                5    40.000
 MK-5-6                5    50.000
 MK-5-7                5    60.000
 MK-5-8                5    70.000
 MK-5-9                5    80.000
 MK-5-10               5    90.000
 MK-5-11               5   100.000
 MK-5-12               5   110.000
 MK-5-13               5   120.000
 MK-5-14               5   130.000
 MK-5-15               5   140.000
 MK-5-16               5   150.000
 MK-6-1                6     0.000
 MK-6-2                6    10.000
 MK-6-3                6    20.000
 MK-6-4                6    30.000
 MK-6-5                6    40.000
 MK-6-6                6    50.000
 MK-6-7                6    60.000
 MK-6-8                6    70.000
 MK-6-9                6    80.000
 MK-6-10               6    90.000
 MK-6-11               6   100.000
 MK-6-12               6   110.000
 MK-6-13               6   120.000
 MK-6-14               6   130.000
 MK-6-15               6   140.000
 MK-6-16               6   150.000
!*********************************** Marker Types ********************************************************************
!Co-dominant marker: When heterozygote F1 is present, P1 is coded as 2, F1 is coded as 1, and P2 is coded as 0; Otherwise, P1 is coded as 2, and P2 is coded as 0. 
!Dominant marker: When heterozygote F1 is present, P1 and F1 are coded as 12, and P2 is coded as 0; Otherwise, P1 is coded as 2, and P2 is coded as 0.  
!Recessive markers: When heterozygote F1 is present, P1 is coded as 2, and F1 and P2 are coded as 10; Otherwise, P1 is coded as 2, and P2 is coded as 0. 
!Missing marker is coded as -1. 
 MK-1-1                 2   2   2   2   1   2   2   2   2   2   1   1   1   2   1   1   2   1   1   1   2   1   1   2   2   1   1   1   2   2   2   2   1   1   2   2   2   2   2   2   1   2   2   2   2   1   2   1   1   2   1   1   1   2   2   2   1   2   1   1   1   2   1   1   1   1   1   1   2   1   1   2   1   1   2   1   2   1   1   2   2   2   2   1   2   1   1   2   1   1   2   1   1   2   2   2   1   1   1   1   2   1   1   2   2   1   2   1   1   1   1   1   1   2   2   1   1   2   1   1   1   1   2   2   2   1   2   1   1   1   1   1   1   1   1   1   2   1   2   1   1   2   1   2   1   2   1   1   2   2   2   2   1   2   1   2   1   2   1   2   2   1   1   1   2   1   1   2   2   2   1   2   2   1   2   1   2   2   1   1   1   2   1   2   2   1   2   1   1   1   2   2   2   1   2   2   2   1   2   1
 MK-1-2                 2   2   2   2   1   2   2   2   2   1   1   2   1   2   1   1   2   1   2   1   2   1   1   2   2   2   1   1   2   2   2   2   1   1   2   2   2   2   1   2   1   2   2   2   2   1   2   1   1   2   1   1   1   2   2   2   1   2   1   1   1   2   1   1   1   1   1   2   2   1   1   2   1   1   2   1   2   1   1   2   2   2   1   1   2   1   1   2   1   1   2   1   1   2   2   2   1   1   1   1   2   1   1   2   2   1   2   1   1   1   1   1   1   2   2   1   1   2   1   2   1   1   2   2   2   1   2   1   1   1   1   1   1   1   1   1   2   1   2   1   1   2   2   2   1   2   1   1   2   2   2   1   2   2   1   2   1   2   1   2   2   1   2   1   2   1   1   2   2   2   2   2   2   1   2   1   2   2   1   1   1   2   1   2   2   2   2   1   1   1   2   2   2   1   2   2   2   1   2   1
 MK-1-3                 2   2   2   2   1   2   2   2   2   1   1   1   1   2   1   1   2   1   2   1   2   1   1   1   2   2   1   1   2   2   2   2   1   1   2   2   2   2   1   2   1   2   2   2   2   1   2   1   1   2   1   1   1   2   2   2   1   2   1   1   2   2   1   1   1   1   1   1   2   1   1   2   1   1   2   1   2   1   1   2   2   2   1   1   2   1   2   2   1   1   2   1   1   1   2   2   1   1   1   2   2   1   1   2   2   2   2   1   1   1   1   1   2   2   2   1   1   2   1   2   1   1   2   2   2   2   2   2   1   1   1   1   1   1   1   1   2   1   2   2   1   2   2   2   1   2   1   1   2   1   2   1   2   2   1   2   1   2   1   2   1   1   1   1   2   1   1   2   2   2   2   2   2   1   2   1   1   2   2   1   1   2   2   2   1   1   2   1   1   1   2   2   2   2   2   1   2   1   1   2
 MK-1-4                 2   2   2   2   1   2   2   2   2   1   1   2   1   2   1   1   2   1   2   1   2   1   1   1   2   2   2   1   2   2   2   2   1   1   2   2   2   2   1   2   1   2   1   2   2   1   2   1   1   2   1   1   1   2   2   2   1   2   2   1   2   2   1   2   1   1   1   1   2   1   1   2   1   1   1   1   2   1   1   2   1   2   1   1   2   1   2   2   1   1   2   1   1   1   2   1   1   1   1   2   2   1   1   2   2   2   2   1   1   1   1   1   2   2   2   1   2   2   1   2   1   1   2   2   1   2   2   2   1   1   1   1   1   1   1   1   1   1   2   1   1   2   2   2   1   2   2   1   1   1   2   1   2   2   1   2   1   2   1   1   1   1   1   1   2   1   1   2   2   2   1   1   2   1   2   2   1   2   2   1   1   2   2   2   1   1   2   1   1   2   2   2   2   2   2   1   1   1   1   2
 MK-1-5                 2   2   2   2   1   2   2   2   2   1   1   2   1   2   1   1   2   1   1   1   2   1   1   1   2   2   2   1   2   2   2   2   1   1   2   1   2   2   1   2   1   2   1   2   2   1   1   1   1   2   1   2   1   2   2   2   2   2   2   1   2   2   1   2   1   1   1   1   2   1   1   2   1   1   1   1   2   1   1   2   1   2   1   1   2   1   2   2   1   1   2   1   2   1   2   1   1   1   1   2   2   1   1   2   2   2   2   1   1   1   2   1   2   2   2   1   2   2   1   1   1   1   2   2   1   2   2   2   1   1   1   1   1   1   1   2   1   1   2   2   1   2   2   2   1   2   2   1   1   1   2   1   2   2   1   2   1   2   1   1   1   1   1   1   2   1   1   2   2   2   1   2   2   1   2   2   1   2   2   1   1   2   2   2   1   1   2   1   1   2   2   2   2   2   2   1   1   1   1   2
 MK-1-6                 2   2   2   2   1   2   2   1   2   1   1   2   1   2   1   1   2   1   1   1   2   1   1   1   2   2   2   1   2   2   1   2   1   1   2   2   2   2   1   2   1   2   1   2   1   1   1   1   1   2   1   1   1   2   2   2   2   2   2   2   1   2   2   2   1   1   1   1   2   1   1   2   2   1   1   1   2   1   1   2   1   2   1   1   2   1   2   2   1   1   2   1   2   1   2   1   1   1   1   1   2   1   1   2   2   2   2   1   1   1   2   1   2   2   2   1   2   2   1   2   1   1   2   2   1   2   2   2   1   1   1   1   1   2   1   2   1   1   2   2   1   2   2   2   1   2   2   1   1   1   2   1   2   2   1   2   1   2   1   1   1   2   1   1   2   1   1   2   2   2   1   2   2   1   2   2   2   2   2   1   1   2   2   2   1   1   1   1   1   2   2   2   2   2   2   1   2   2   2   2
 MK-1-7                 2   2   2   2   1   2   2   1   2   1   1   2   2   2   1   1   2   1   1   1   2   1   1   1   2   2   2   1   1   2   1   1   1   1   2   2   2   2   1   1   1   2   1   2   1   1   1   1   1   2   1   2   1   2   2   2   2   1   2   2   1   2   1   2   1   1   1   1   2   1   1   2   2   1   1   1   2   1   1   2   1   2   1   2   2   2   2   2   1   1   2   2   2   2   2   1   1   1   1   1   2   2   1   2   1   1   1   1   1   1   2   1   2   2   2   1   2   2   1   2   1   1   1   2   2   2   2   2   1   2   1   1   1   1   1   1   1   2   1   2   1   2   1   2   1   2   2   1   1   1   2   1   2   2   1   1   2   2   1   1   1   1   1   1   2   1   1   1   2   2   1   2   2   1   2   2   2   2   2   1   1   2   2   2   1   1   1   1   1   2   2   2   2   1   2   1   2   2   2   2
 MK-1-8                 2   2   2   2   1   2   2   2   2   1   1   2   2   2   1   1   2   1   1   1   2   1   1   1   2   2   2   1   1   2   1   1   1   1   2   2   2   2   1   1   1   2   1   2   1   1   2   1   1   2   1   1   1   2   2   2   2   1   2   2   1   2   1   2   1   1   1   1   2   1   1   1   2   1   1   1   2   1   1   2   1   2   2   2   2   2   1   2   1   1   2   2   2   2   2   1   1   1   1   1   2   2   1   2   1   1   1   1   1   1   2   1   2   2   1   1   2   2   1   2   1   1   1   2   2   2   2   2   1   2   1   1   1   1   1   1   2   1   1   2   1   2   1   2   1   2   2   1   1   1   2   1   2   2   1   1   2   2   1   1   1   1   1   1   2   1   2   1   2   2   1   2   2   2   2   2   2   2   2   1   1   2   2   2   1   1   1   1   1   2   2   2   2   1   2   1   2   2   2   2
 MK-1-9                 2   2   2   2   1   2   2   2   2   1   1   2   2   2   1   1   2   1   1   1   2   1   2   2   2   2   2   2   1   2   1   1   1   1   2   2   2   2   2   1   1   2   1   1   1   2   2   1   1   2   1   1   1   2   2   2   2   1   2   2   1   2   1   1   1   1   1   1   2   1   1   1   2   1   1   1   2   2   1   2   1   2   2   2   2   2   1   2   1   1   2   2   2   2   2   1   1   1   1   1   2   2   1   2   1   1   1   1   1   1   2   1   2   2   1   1   2   2   1   2   1   1   1   2   2   2   2   2   1   2   1   2   1   1   1   1   2   2   1   2   1   1   1   2   1   2   1   1   1   1   2   1   2   2   1   2   2   2   1   1   1   1   1   1   2   1   2   1   2   2   1   2   2   2   2   2   2   2   2   1   1   2   2   2   1   1   1   1   1   2   2   1   2   1   2   1   2   2   1   2
 MK-1-10                2   2   2   2   1   2   2   2   2   1   1   2   2   2   1   1   2   1   1   2   2   1   2   2   2   2   2   2   1   2   1   1   1   1   2   2   2   2   2   1   1   2   2   1   1   2   2   1   1   2   1   1   1   2   2   2   2   1   2   2   1   2   1   1   1   1   1   1   2   1   1   1   2   1   1   1   2   2   1   2   1   2   2   2   2   2   2   2   1   1   2   1   2   2   2   1   1   1   1   1   1   2   1   2   1   1   1   1   1   1   2   1   2   2   1   1   1   1   1   2   1   1   1   2   1   2   2   2   1   2   1   1   1   1   2   1   2   2   2   2   1   2   1   2   1   2   1   1   1   1   2   1   2   2   1   2   2   2   1   1   1   1   1   1   2   1   2   1   2   2   1   2   2   2   1   2   2   2   2   1   1   2   2   2   1   2   1   1   1   2   2   1   2   1   2   1   2   2   1   2
 MK-1-11                2   2   2   2   1   2   2   2   2   1   2   1   2   1   1   1   2   1   1   2   2   2   1   2   2   2   2   2   1   2   1   1   1   1   2   2   2   2   2   1   1   2   2   1   1   2   2   1   1   2   1   1   1   1   2   2   2   1   2   2   1   2   1   1   1   1   1   1   2   1   1   1   2   1   1   1   2   1   2   2   1   2   2   2   2   2   2   2   1   1   2   1   2   2   2   1   2   2   2   1   1   2   1   2   1   1   2   2   1   1   2   1   2   2   1   1   1   1   1   2   1   2   1   2   1   2   2   2   1   2   1   1   1   1   2   1   2   2   2   2   1   2   1   2   1   1   1   1   1   2   2   1   2   2   1   2   2   1   1   1   1   1   1   1   2   1   2   1   2   2   2   2   2   1   1   2   1   2   1   1   1   2   1   2   1   2   1   1   1   2   2   1   2   1   2   1   2   2   1   2
 MK-1-12                2   2   2   2   1   2   2   2   2   1   2   1   2   1   2   1   2   1   2   2   2   2   1   2   2   2   2   1   1   2   1   1   2   1   2   2   2   2   2   1   1   2   2   1   1   2   1   2   1   2   1   1   1   1   2   2   2   1   2   2   1   2   1   1   1   1   1   1   2   1   1   1   2   1   1   1   2   1   2   2   1   2   2   2   2   2   2   2   1   1   2   1   2   2   1   1   2   2   2   1   1   1   1   2   1   1   2   2   1   1   2   2   2   2   1   1   1   1   1   2   1   2   2   2   1   2   2   2   1   2   1   1   1   1   2   1   2   2   2   2   1   2   1   2   1   1   1   1   1   2   2   1   2   2   2   2   2   2   1   2   1   1   1   1   2   1   2   1   2   2   2   2   2   2   1   1   1   2   1   1   1   2   1   2   1   2   1   1   1   2   2   1   2   1   2   2   2   2   1   2
 MK-1-13                2   2   2   2   1   1   2   2   2   2   2   1   2   1   2   1   2   1   2   2   2   2   1   2   1   2   2   1   1   2   1   1   2   1   2   2   2   1   2   1   1   2   2   1   1   2   2   2   1   2   1   1   1   1   2   2   2   1   2   2   1   2   1   1   2   1   2   2   2   1   1   2   2   1   1   1   2   1   2   2   2   2   2   2   2   2   2   2   1   1   2   1   1   2   1   1   2   2   2   1   2   1   1   2   1   1   2   2   1   1   2   1   2   2   2   1   1   1   1   2   1   2   2   2   1   2   2   2   1   2   1   1   1   1   2   1   2   2   2   2   1   1   1   2   2   1   1   1   1   2   2   1   2   2   2   2   2   2   1   2   1   1   1   1   2   1   2   1   2   2   2   2   2   2   1   1   1   1   1   1   1   2   1   1   1   2   1   2   1   2   2   1   2   1   2   2   1   2   1   2
 MK-1-14                2   2   2   2   1   1   2   2   2   2   2   1   2   2   1   1   2   1   2   2   1   2   1   2   1   2   2   2   1   2   1   2   1   1   2   2   2   1   2   1   1   2   2   1   1   2   2   2   1   2   1   1   1   1   2   2   2   1   2   2   1   2   1   1   2   1   2   2   1   1   2   2   2   1   1   1   2   1   2   2   1   2   2   2   1   2   2   2   1   1   2   1   1   1   1   1   2   2   2   1   2   1   1   2   1   1   2   2   1   1   2   1   2   2   2   1   1   1   1   2   1   1   2   2   1   2   2   1   1   2   1   1   1   1   2   1   2   2   2   2   1   1   1   2   2   1   1   1   1   2   1   1   2   2   2   1   2   2   1   2   1   1   2   1   2   1   2   1   1   2   2   2   2   2   2   2   1   1   1   1   1   2   1   2   2   2   1   2   1   2   1   1   2   1   2   2   1   2   1   1
 MK-1-15                2   2   2   2   1   1   2   2   2   2   2   1   2   2   1   1   2   2   1   2   2   2   1   2   1   2   2   2   1   2   1   2   1   1   2   2   2   2   2   1   1   2   2   1   1   2   2   2   1   2   1   1   1   1   2   2   2   1   1   2   1   2   1   1   2   1   2   2   1   1   2   2   2   1   1   1   2   2   2   2   1   2   2   2   1   2   2   2   1   1   2   1   1   1   1   1   2   2   1   1   2   1   2   2   1   1   2   2   1   2   2   1   2   2   2   1   1   1   1   1   1   1   2   2   1   2   1   1   1   2   1   1   1   1   2   1   2   2   2   2   1   1   1   2   2   1   1   1   1   1   1   1   1   2   2   2   2   1   1   2   1   1   2   2   1   1   2   1   1   2   2   2   2   2   2   2   1   1   1   1   1   2   1   2   2   2   1   2   1   2   1   1   2   1   2   2   1   2   1   1
 MK-1-16                2   2   1   2   1   1   2   2   2   2   2   2   2   2   1   1   2   2   1   2   2   2   1   2   1   2   1   2   1   2   1   2   1   1   2   2   2   2   2   1   1   2   2   1   1   1   2   2   1   2   1   1   1   1   2   2   2   1   1   2   1   2   1   1   2   1   1   2   1   1   2   2   2   1   1   1   2   2   2   2   1   2   2   2   1   2   2   2   1   1   2   1   1   1   1   1   2   2   1   1   2   1   2   2   1   1   2   2   1   2   2   1   2   2   2   1   1   1   1   1   1   1   2   2   1   2   2   1   1   2   1   2   1   2   2   2   2   2   2   2   1   1   1   2   2   1   1   1   1   1   1   1   1   2   2   2   2   1   1   2   1   1   2   2   1   1   2   1   1   2   2   2   2   2   2   2   1   1   1   1   1   2   1   1   2   1   1   2   2   2   1   1   2   1   2   2   1   2   1   1
 MK-2-1                 2   2   2   1   2   1   2   2   2   2   1   1   2   2   2   2   1   2   2   1   2   1   2   1   2   1   1   1   2   1   2   1   2   1   1   2   2   2   1   1   1   1   1   1   1   2   2   2   2   1   1   1   1   1   2   2   2   1   1   1   1   2   1   1   2   2   1   1   2   1   2   1   2   1   2   2   1   1   1   2   2   1   2   2   2   1   2   2   2   1   2   2   1   1   2   2   1   2   1   2   2   2   1   1   1   2   2   2   2   1   2   1   1   2   1   2   1   1   1   2   1   2   2   1   1   2   2   2   2   1   1   2   1   2   2   1   2   2   1   1   1   2   2   1   1   1   1   1   1   1   2   1   2   1   1   2   2   1   1   2   1   1   1   1   2   2   1   2   1   1   2   1   1   2   1   2   2   1   1   1   2   1   2   1   2   1   2   2   2   2   1   1   2   1   2   1   1   2   2   1
 MK-2-2                 2   1   2   1   2   1   2   2   2   1   1   1   2   2   2   2   1   2   2   1   2   1   2   1   2   1   1   2   2   1   1   1   2   2   1   2   2   2   1   1   1   1   1   1   1   2   2   1   2   1   1   1   1   1   2   2   2   1   1   1   1   2   1   1   2   2   1   1   2   1   2   1   2   1   2   2   1   1   1   2   2   1   2   1   2   1   1   2   2   2   2   1   1   1   2   2   1   2   1   2   2   2   1   1   1   1   2   2   2   1   2   2   1   2   1   2   2   1   1   2   2   2   2   1   1   2   2   2   1   1   1   2   1   2   2   1   2   2   1   1   2   2   2   1   1   1   1   1   1   2   2   1   2   1   1   2   2   1   1   2   1   1   2   1   2   1   1   2   1   1   2   1   1   2   1   2   2   1   1   1   2   1   2   1   2   1   2   1   2   2   1   1   2   1   2   1   1   2   2   1
 MK-2-3                 2   1   2   1   2   1   2   2   2   1   1   1   2   2   2   2   1   2   2   1   1   1   2   1   2   1   1   2   2   1   2   1   2   2   1   2   1   2   1   2   1   1   1   1   1   2   2   1   2   1   1   1   1   1   2   2   2   1   1   1   1   2   1   1   2   2   1   1   2   1   2   1   1   1   2   2   2   1   1   2   2   2   2   1   1   1   1   2   2   2   2   1   1   1   2   2   2   2   1   2   2   2   1   1   2   1   2   2   2   1   2   2   1   1   1   2   2   1   1   2   2   2   2   1   1   2   2   2   2   1   1   2   1   1   2   1   2   2   1   1   2   2   2   1   1   1   1   1   1   2   2   1   2   2   1   2   2   1   1   2   1   1   2   1   2   1   1   2   1   1   2   1   1   2   1   2   2   1   1   1   2   1   2   1   2   1   2   1   2   2   1   1   2   1   2   1   1   2   2   1
 MK-2-4                 2   1   2   1   2   1   2   2   2   1   1   1   2   2   2   2   1   2   2   1   1   1   2   1   2   1   2   2   2   1   2   1   2   2   1   2   1   2   1   2   1   1   1   1   1   2   2   1   2   1   2   1   1   1   2   2   2   1   1   1   1   2   1   1   2   2   1   1   2   1   2   1   1   1   2   2   2   1   2   2   2   2   2   1   2   2   2   1   2   2   2   1   1   1   2   1   2   2   1   2   2   2   1   1   2   1   2   2   2   1   2   2   1   1   1   2   2   2   1   2   2   2   2   1   1   2   1   2   2   1   1   2   1   1   2   1   2   1   1   1   2   2   2   1   1   2   1   1   1   2   2   1   2   2   1   1   2   1   1   2   1   1   2   1   2   1   1   2   1   1   2   1   1   2   1   2   2   1   1   1   2   1   1   1   2   1   2   1   2   2   1   1   2   1   2   1   1   2   2   1
 MK-2-5                 2   1   2   1   1   1   2   2   2   1   1   2   2   2   2   2   1   1   2   1   1   1   2   1   2   1   2   2   2   1   2   1   2   2   1   2   1   2   1   2   1   2   2   1   1   2   2   1   2   1   2   1   1   1   2   2   2   1   1   2   1   2   1   1   1   2   1   1   1   1   2   1   1   1   2   2   2   1   2   2   2   2   2   1   2   2   1   1   2   2   2   1   1   1   2   1   2   2   1   2   2   2   1   1   1   1   2   2   2   1   2   2   1   1   1   2   2   2   1   2   2   2   2   1   1   2   1   2   2   1   1   2   1   1   2   1   2   1   1   2   2   2   2   1   1   2   1   1   1   2   1   1   2   1   1   1   2   1   1   2   1   1   2   1   2   1   1   2   1   1   2   2   1   2   1   2   2   1   1   1   2   1   2   1   2   1   2   1   1   2   1   1   2   1   2   1   1   2   2   1
 MK-2-6                 2   1   2   1   2   1   2   2   2   1   1   1   2   2   2   2   1   1   2   1   1   1   2   1   2   2   1   2   2   1   2   1   2   2   1   1   1   2   1   2   1   2   2   1   1   2   2   1   2   1   1   1   1   1   2   2   2   1   1   2   1   2   1   1   1   2   2   1   1   1   2   1   1   1   2   2   2   1   2   2   2   2   2   1   2   2   1   1   2   2   2   1   1   1   2   1   2   2   1   1   2   2   1   1   1   1   2   2   2   1   2   2   1   1   1   2   2   1   1   2   2   2   2   1   2   2   1   2   2   1   1   2   2   1   2   2   2   1   1   1   2   2   2   1   1   2   1   2   1   2   1   1   1   1   1   1   2   1   1   2   1   1   2   1   2   1   1   2   1   1   2   2   1   2   1   2   2   1   1   1   2   2   2   1   2   1   2   1   2   1   1   1   2   2   2   1   1   2   1   2
 MK-2-7                 2   1   2   1   2   1   1   2   2   1   1   1   2   2   2   2   1   1   2   1   1   1   2   1   2   2   1   2   2   1   2   1   2   2   2   1   1   2   1   2   1   2   2   1   1   2   2   1   2   1   1   1   2   1   2   2   2   2   1   2   1   2   1   2   1   2   2   1   1   1   2   1   1   2   2   2   2   1   2   2   2   2   2   1   1   2   1   1   2   2   2   2   1   1   2   1   2   2   1   1   2   2   1   1   1   1   2   2   2   1   2   2   1   1   1   2   2   1   1   2   2   2   1   1   2   2   1   2   2   1   1   2   2   2   1   2   2   1   1   1   2   1   2   1   1   1   1   2   1   1   1   1   1   1   1   1   2   1   1   2   1   1   2   2   2   1   1   2   1   1   2   2   1   2   1   2   2   1   1   1   2   2   2   1   2   1   2   1   2   1   1   1   1   2   1   1   1   2   1   2
 MK-2-8                 2   1   2   1   2   1   1   1   2   1   2   1   2   2   2   2   2   1   2   1   1   1   2   1   2   1   1   1   2   1   1   1   2   2   2   1   1   2   1   2   1   2   2   1   1   2   2   1   2   1   1   1   2   1   2   2   1   1   1   2   1   2   1   2   1   2   2   1   1   1   2   1   1   2   2   2   2   1   2   2   2   2   2   1   1   2   1   1   1   2   2   1   1   1   2   1   2   2   1   1   2   1   1   1   1   1   2   2   2   1   2   2   1   1   1   2   2   2   1   1   1   2   1   1   2   2   1   2   2   1   1   2   2   1   1   2   2   1   1   1   2   1   2   1   1   1   1   2   1   1   2   1   1   1   1   1   2   1   1   2   1   2   2   2   2   1   1   2   1   2   2   2   1   2   1   2   2   1   1   1   2   2   2   2   2   1   2   1   2   1   1   1   1   2   1   2   1   2   1   2
 MK-2-9                 2   1   2   1   1   1   1   1   1   1   2   1   2   2   2   2   1   1   2   1   1   1   2   1   2   2   1   1   1   1   1   1   2   2   2   1   1   2   1   2   1   2   2   1   1   2   2   1   2   2   1   1   2   1   2   2   1   1   1   1   1   2   1   2   1   2   2   1   2   1   2   1   1   2   2   2   2   1   1   2   2   1   2   1   1   2   1   1   1   2   2   1   1   1   2   2   1   2   1   1   2   1   1   1   1   1   2   2   2   1   2   2   1   1   1   2   2   2   1   1   1   2   1   1   2   2   1   2   2   1   1   2   2   1   1   2   1   1   1   1   2   1   2   1   1   1   1   2   1   1   2   1   1   1   1   1   2   1   1   2   1   2   2   1   2   1   1   2   1   2   2   2   1   1   1   2   2   2   1   1   2   2   2   1   2   1   2   1   2   1   1   1   1   2   1   2   1   2   1   2
 MK-2-10                2   1   2   1   1   1   1   1   2   1   2   1   2   2   2   2   1   1   2   1   1   1   2   1   2   2   1   1   1   2   1   1   2   2   2   1   2   2   1   2   1   2   2   1   1   1   1   1   2   2   1   1   2   2   2   2   1   1   1   1   1   2   1   2   1   2   2   1   2   1   2   1   1   2   2   2   2   1   1   2   2   1   2   1   1   2   1   1   1   2   1   1   1   1   2   2   1   1   1   1   2   1   1   1   1   2   2   2   2   1   2   2   1   1   1   2   2   2   1   1   1   2   1   1   2   2   1   2   2   1   1   2   2   1   1   2   1   1   1   1   2   1   2   1   1   1   1   2   1   2   2   1   1   1   1   1   1   1   1   1   1   2   2   1   2   1   1   2   1   2   2   2   1   1   2   2   2   2   1   1   2   2   2   1   2   1   2   1   2   1   2   1   1   1   1   1   1   2   1   2
 MK-2-11                2   1   2   1   1   1   1   1   2   1   2   1   1   2   2   2   1   1   2   1   1   1   2   1   2   2   1   1   1   2   1   1   2   2   2   1   2   2   1   2   1   2   2   1   1   1   1   1   2   2   2   1   2   2   2   2   1   1   1   1   1   2   1   2   1   2   2   1   2   1   2   1   1   2   2   2   1   1   1   2   2   1   2   1   1   2   1   1   1   2   1   1   1   1   2   2   1   2   1   1   2   1   1   1   1   2   2   2   2   1   2   2   1   1   1   2   2   1   1   1   1   2   1   1   2   2   1   2   2   1   2   2   1   1   1   2   1   1   1   1   2   1   2   1   1   1   1   2   1   1   2   1   2   1   1   1   2   1   1   2   1   2   2   1   1   1   2   2   1   2   2   2   1   1   2   2   2   2   1   1   2   2   2   1   2   1   2   1   2   1   2   1   1   1   1   1   1   2   2   1
 MK-2-12                2   1   2   1   1   1   1   1   2   1   2   1   1   2   2   2   1   1   2   1   1   1   2   1   2   1   1   1   1   2   1   1   2   2   2   1   2   2   2   2   1   2   2   1   1   1   1   1   2   2   2   1   2   2   2   2   1   1   1   1   1   2   1   2   2   2   1   1   2   2   1   1   1   2   2   2   1   1   1   2   2   2   2   1   1   2   1   1   1   2   1   1   1   1   2   2   1   2   1   1   2   2   1   1   1   1   1   2   2   1   2   1   1   2   1   1   2   1   1   1   1   2   1   1   2   2   1   2   1   1   2   2   1   2   1   2   1   1   1   1   2   1   2   1   1   1   1   2   1   1   1   1   2   1   1   1   2   1   2   2   1   2   2   1   1   1   2   2   1   2   2   2   1   1   2   2   2   2   1   1   2   2   2   1   2   1   2   1   2   1   1   1   1   1   1   1   1   2   1   1
 MK-2-13                2   1   2   1   1   1   1   1   2   1   2   1   1   2   1   2   1   1   2   1   1   1   2   1   2   1   1   1   1   2   1   1   2   2   2   1   2   2   2   2   1   2   2   1   1   1   1   1   1   2   2   1   1   2   2   1   1   2   1   1   1   2   1   2   2   2   1   2   2   2   1   1   1   2   2   2   1   2   1   1   2   1   1   1   1   2   1   1   1   2   1   1   1   1   2   2   1   2   1   1   2   1   1   1   1   1   1   2   2   1   2   1   2   2   1   1   2   1   1   1   1   2   1   1   1   2   1   2   1   1   2   2   1   2   1   2   1   1   1   1   2   1   2   2   1   1   2   2   1   1   1   1   1   1   1   1   2   1   2   2   1   2   2   1   1   1   2   2   1   2   2   2   1   1   2   2   2   2   1   1   2   2   2   1   2   1   2   1   2   1   1   1   1   1   1   1   1   2   1   1
 MK-2-14                2   1   2   1   1   1   1   1   2   1   2   1   1   2   1   2   1   1   2   1   1   1   2   1   2   1   1   1   1   2   1   1   2   1   2   2   2   2   2   1   1   2   2   1   1   1   1   1   1   1   2   1   1   2   2   1   1   2   1   1   2   2   1   2   1   2   2   2   2   1   1   1   1   1   2   2   1   1   1   1   2   1   2   1   1   2   1   1   1   2   2   1   1   1   2   1   1   1   1   1   2   1   1   1   1   1   1   2   1   2   2   1   2   2   1   1   1   1   1   1   1   1   1   1   2   2   1   2   1   2   2   2   1   2   1   2   1   1   1   1   2   1   2   2   1   1   2   2   1   1   1   1   1   1   1   1   2   1   2   2   1   1   2   1   1   1   1   2   1   2   2   2   1   2   2   2   2   2   1   1   2   2   2   1   2   1   2   1   2   1   1   1   1   2   1   1   1   2   1   1
 MK-2-15                2   1   2   1   1   1   1   1   2   1   2   1   1   1   1   2   1   1   2   1   1   1   2   1   2   1   1   1   2   2   1   1   1   1   2   2   2   2   2   1   1   2   2   2   2   1   1   1   1   1   2   1   2   2   1   1   1   2   1   1   2   1   1   2   1   2   2   2   2   1   1   1   1   1   2   2   1   1   1   1   2   1   2   2   1   1   1   1   1   2   2   1   1   1   2   1   1   1   1   2   2   1   1   1   1   1   1   2   1   2   2   1   2   2   1   1   1   1   1   1   1   1   1   1   2   2   1   2   1   2   2   2   1   2   1   2   1   1   1   1   2   2   2   2   1   1   2   2   1   1   1   1   1   1   1   2   2   1   2   2   1   2   2   1   1   1   1   2   1   2   2   2   1   2   2   2   2   1   1   1   2   2   2   1   2   1   2   1   2   1   1   2   1   2   1   1   1   2   1   2
 MK-2-16                1   1   1   1   1   1   1   1   2   1   1   2   1   1   2   2   1   1   1   1   1   1   2   1   2   1   1   1   1   2   1   2   1   1   2   2   2   2   2   2   1   2   2   2   1   1   1   1   1   1   2   1   2   2   1   1   1   2   1   1   1   1   1   2   1   1   2   2   2   1   1   1   1   1   2   2   1   1   1   1   2   2   2   2   1   1   1   1   1   2   2   1   1   1   1   1   1   1   1   2   2   1   1   1   1   2   1   1   1   2   2   1   2   1   1   1   1   1   1   1   1   1   1   1   2   2   1   2   1   2   2   2   1   2   1   2   1   1   1   1   2   2   2   2   1   1   2   2   1   1   1   1   1   1   1   2   2   1   2   2   2   1   2   1   2   1   1   2   1   2   2   2   1   2   2   2   2   1   1   1   2   2   2   1   2   1   2   1   1   1   1   2   1   2   1   1   1   2   1   2
 MK-3-1                 1   1   1   1   2   1   2   1   2   1   1   2   1   1   1   1   1   1   1   2   2   2   2   1   1   1   2   1   1   2   1   1   2   2   1   2   1   2   2   1   1   1   2   1   1   1   2   1   2   2   2   1   1   1   1   2   2   1   2   1   2   1   2   2   2   1   1   2   2   1   1   1   1   2   2   2   2   2   2   1   2   1   1   1   1   1   2   2   2   2   1   2   2   2   1   1   1   2   1   2   1   1   2   2   1   2   1   1   1   2   1   1   1   2   1   1   1   1   2   1   2   2   2   2   1   2   1   1   2   1   1   1   1   1   2   2   1   2   1   2   1   1   1   1   2   2   1   1   2   1   1   2   2   1   1   2   2   2   2   1   1   2   1   2   1   2   2   1   1   1   1   1   2   2   2   1   2   1   1   2   1   2   1   1   1   2   2   1   1   1   2   1   2   1   1   2   2   2   2   1
 MK-3-2                 1   1   1   1   2   1   2   1   2   1   1   2   1   1   1   1   1   1   2   2   2   2   2   1   1   1   2   1   1   2   1   1   2   2   1   2   1   2   2   1   1   1   2   1   1   1   2   1   2   2   2   1   1   1   1   1   2   2   2   2   2   1   2   2   2   1   1   2   1   2   2   1   1   2   2   2   2   2   2   1   2   1   1   1   1   1   2   2   2   2   1   2   2   2   1   1   1   2   1   2   1   1   2   2   2   2   1   1   1   2   1   1   1   2   1   2   1   2   2   1   1   2   2   2   1   2   1   1   2   1   1   1   1   1   2   2   1   2   1   2   1   1   1   1   1   2   1   1   2   2   1   2   2   1   2   2   2   2   2   1   1   1   1   1   1   1   2   1   1   1   1   1   2   2   2   1   1   1   1   2   1   2   1   1   1   2   2   1   1   1   2   1   1   1   1   1   2   2   2   1
 MK-3-3                 1   1   1   1   2   1   2   1   2   1   1   1   1   1   1   1   1   1   2   2   2   1   2   1   1   1   2   1   1   2   1   1   1   2   1   2   1   2   2   1   1   1   2   1   1   1   1   1   2   2   2   2   1   1   1   1   1   2   2   2   2   1   2   2   1   1   1   2   1   1   1   1   1   2   2   1   2   2   2   1   2   1   1   1   1   1   2   2   1   2   1   2   2   1   1   1   1   2   1   2   2   2   2   2   2   2   1   1   1   1   1   1   2   2   1   2   2   2   2   1   1   2   2   2   1   2   1   1   2   1   1   1   1   1   2   2   1   2   1   2   1   1   1   1   1   2   1   2   2   2   1   2   2   1   2   2   2   2   2   2   1   1   1   1   1   1   2   1   1   1   1   1   2   2   2   1   1   1   1   2   1   2   1   1   1   2   2   1   1   1   2   1   1   1   1   1   2   1   2   1
 MK-3-4                 1   2   1   2   2   1   2   1   2   1   1   1   1   1   1   1   1   1   2   2   2   1   2   1   1   1   2   1   2   1   1   1   1   2   1   1   1   2   2   1   1   1   2   1   1   1   1   1   2   1   2   2   1   1   1   1   1   2   2   2   2   1   2   2   1   1   1   2   1   1   1   1   1   2   2   1   2   2   2   1   2   1   2   1   1   1   2   2   1   2   1   2   2   1   1   1   1   2   1   2   2   2   2   2   2   2   1   1   1   1   1   1   2   2   1   1   2   2   2   1   1   2   2   2   1   2   1   1   2   1   1   1   1   1   2   2   1   2   1   2   1   1   1   1   1   2   1   2   2   2   1   2   2   1   2   2   2   2   2   2   1   1   2   1   1   1   1   1   1   2   1   1   2   2   2   1   2   2   1   2   1   2   1   1   1   2   2   1   1   1   2   1   1   1   1   1   2   1   2   1
 MK-3-5                 1   2   1   2   1   1   2   1   2   1   1   1   1   2   1   1   1   1   2   2   2   1   2   1   1   1   2   2   2   1   1   1   1   2   1   1   1   2   2   1   1   1   2   1   1   1   1   1   2   1   2   2   1   1   1   1   1   2   2   1   2   1   2   2   1   1   1   2   1   1   1   1   1   1   2   1   2   2   2   1   2   1   2   1   1   1   2   2   1   2   1   2   2   1   1   1   1   2   1   1   2   2   2   2   2   2   1   1   1   1   1   1   2   2   1   1   2   2   2   1   1   2   1   2   1   2   1   1   2   1   1   1   1   1   2   2   1   2   2   2   1   1   1   1   1   2   1   2   2   2   1   2   2   1   2   2   2   2   2   2   1   1   2   1   1   1   1   1   1   2   1   1   2   2   2   1   2   1   1   2   1   2   1   1   1   2   2   1   1   1   2   1   1   1   1   1   2   1   2   1
 MK-3-6                 1   2   1   2   1   1   2   1   2   1   1   1   1   2   1   1   1   1   2   2   2   1   2   1   1   1   2   2   2   1   1   1   1   2   1   2   1   2   2   1   1   1   2   1   1   1   1   1   2   1   2   2   1   1   1   1   1   2   2   1   2   1   2   2   1   1   1   1   1   1   1   1   1   1   2   1   2   2   1   1   2   1   2   1   1   1   1   2   1   2   2   2   2   1   1   2   1   2   1   1   2   2   2   2   2   2   1   1   1   1   1   1   2   2   1   1   2   2   1   1   1   2   1   2   1   2   1   1   2   1   1   1   1   1   2   2   1   2   2   1   1   1   1   2   2   1   1   2   2   2   1   2   2   1   2   2   2   2   2   2   1   1   2   1   1   1   1   1   1   1   1   1   2   2   2   1   2   1   1   1   1   2   1   1   1   2   2   1   1   1   2   1   1   1   1   1   2   1   2   1
 MK-3-7                 1   2   1   2   1   1   2   1   2   1   1   1   2   2   1   1   1   1   2   2   2   1   2   1   1   1   2   2   2   1   1   1   1   2   1   2   1   2   2   1   1   1   1   2   1   1   1   1   2   1   2   1   1   1   1   1   1   1   2   1   2   1   2   2   1   1   1   1   1   1   1   1   2   1   2   1   2   2   1   1   2   1   2   1   1   1   1   1   2   2   2   2   2   1   1   2   1   2   1   1   2   2   2   2   2   2   2   1   1   1   1   1   2   2   1   1   2   1   1   2   1   2   1   2   1   2   1   1   2   1   1   1   1   1   2   2   1   2   1   1   1   1   1   2   2   1   1   2   2   2   1   2   2   1   2   2   2   2   2   2   1   1   2   2   2   1   1   1   1   1   1   1   2   2   2   1   2   1   2   2   1   2   1   2   1   2   2   1   1   1   2   1   1   1   1   2   2   1   2   1
 MK-3-8                 1   2   1   2   2   1   2   1   1   1   1   1   2   2   1   1   1   1   2   2   2   2   2   1   1   1   2   2   2   1   1   1   1   2   1   2   1   2   2   1   1   1   1   2   1   1   1   1   1   1   2   1   1   1   1   1   1   2   2   1   2   1   2   2   1   1   1   1   1   1   1   1   2   1   2   1   2   2   1   1   2   2   2   1   1   1   1   1   2   2   2   2   2   1   1   2   1   2   1   1   2   2   2   2   2   2   2   1   1   1   1   1   2   2   2   1   2   1   1   2   1   2   1   2   1   2   1   1   2   1   2   2   1   1   2   2   1   2   1   1   1   1   1   2   2   1   1   2   2   2   1   2   2   1   2   2   1   2   1   2   1   2   2   2   2   2   1   1   1   1   1   1   2   2   2   1   2   1   1   2   1   2   1   1   1   2   2   1   1   1   2   1   1   1   1   2   2   1   2   1
 MK-3-9                 2   2   1   2   2   1   2   1   1   2   1   1   2   2   2   1   1   1   2   2   2   2   2   1   1   1   1   2   2   1   1   1   1   2   1   2   1   1   2   2   1   1   1   2   1   1   1   1   1   1   2   1   1   1   1   2   1   2   1   1   2   1   2   2   1   2   1   1   1   1   1   2   2   1   2   1   2   2   1   1   2   2   2   1   1   1   1   1   2   2   2   1   2   1   1   2   1   2   1   1   2   2   2   2   2   2   2   2   1   1   2   2   2   2   2   1   2   1   2   2   1   2   1   1   1   2   1   1   2   2   2   1   1   1   2   2   1   2   1   1   1   1   1   2   1   1   1   1   1   2   1   2   2   1   2   2   1   2   1   2   1   1   2   2   2   2   1   1   1   1   1   1   2   2   2   1   2   1   1   2   1   2   1   1   1   2   2   1   1   1   2   1   1   1   1   2   2   1   2   1
 MK-3-10                2   2   1   2   2   1   2   1   1   2   1   1   2   1   2   1   1   1   2   2   2   2   2   1   1   1   1   2   2   1   1   1   1   2   1   2   1   1   2   2   1   1   1   2   1   1   1   1   1   1   2   1   1   1   2   1   1   2   1   1   2   1   2   2   1   2   1   1   1   1   1   1   2   1   2   1   1   2   1   1   2   1   2   1   1   1   1   1   2   2   2   1   2   1   1   2   1   2   1   1   2   2   2   2   2   2   2   2   2   1   2   2   1   1   1   1   2   1   1   2   1   2   1   1   1   2   1   1   2   2   2   1   1   2   2   2   1   2   2   1   1   1   1   2   2   1   1   1   1   2   1   2   2   2   2   2   2   2   2   2   1   1   2   2   1   2   2   1   1   1   1   1   2   2   2   2   2   1   1   2   1   2   1   1   1   2   2   1   1   1   2   1   1   1   1   1   2   1   2   1
 MK-3-11                2   2   1   2   2   1   2   2   1   2   1   1   2   1   2   1   1   1   1   2   2   2   2   1   1   1   1   2   2   1   1   1   1   2   1   2   1   1   2   2   1   1   1   2   1   1   1   1   1   1   2   2   1   2   1   1   1   2   1   1   2   1   2   2   1   1   1   2   1   1   1   1   2   1   1   1   1   1   1   1   2   1   1   1   1   1   1   1   2   2   2   1   2   2   1   2   1   2   1   2   1   2   2   2   2   2   2   2   2   1   2   2   2   1   1   2   2   1   1   2   1   2   1   1   1   2   1   1   2   2   2   1   1   2   2   2   1   2   2   1   1   1   1   1   2   1   1   1   1   2   1   2   2   2   2   2   2   2   1   2   1   1   2   2   1   2   2   1   1   2   1   1   2   2   2   2   2   1   1   2   1   2   1   1   1   2   2   1   1   2   2   1   1   1   1   1   2   1   2   1
 MK-3-12                2   1   1   2   2   2   1   2   1   2   1   1   2   1   2   1   1   1   1   2   2   2   2   2   1   1   1   2   2   1   1   1   1   2   1   2   1   1   1   2   1   2   1   2   2   1   1   1   2   1   2   2   1   2   1   1   2   2   2   1   2   1   1   1   1   1   1   2   2   1   1   1   2   1   1   1   1   2   1   1   2   1   1   1   1   1   1   1   2   2   2   1   2   2   1   1   1   2   1   2   1   2   2   2   2   1   2   2   2   1   2   2   2   2   1   2   2   1   1   2   1   1   1   1   1   2   1   1   2   2   2   1   1   2   2   2   1   2   2   1   1   1   1   1   2   1   1   1   1   2   1   2   2   2   2   2   2   1   1   2   1   2   2   2   1   2   2   1   1   2   1   1   2   2   2   2   2   1   1   1   1   2   1   1   1   2   2   2   1   2   2   1   1   1   1   2   2   1   2   1
 MK-3-13                2   1   1   2   2   1   1   2   2   2   1   1   2   1   2   1   1   2   1   1   2   1   2   1   2   1   2   2   2   1   1   1   1   2   1   2   1   1   1   2   1   2   1   2   2   1   1   1   2   1   2   2   1   2   1   1   2   2   2   1   2   2   2   1   1   1   1   2   2   1   1   1   1   1   1   1   1   1   1   1   2   1   1   1   1   1   1   1   2   1   2   1   2   2   2   1   1   2   1   1   1   2   2   2   2   1   2   1   2   1   2   2   2   2   1   2   2   1   1   2   1   1   1   1   1   2   1   1   2   1   2   1   1   2   2   2   1   1   2   1   1   1   1   1   2   1   1   1   1   2   1   2   2   2   2   2   1   1   1   2   1   2   2   2   1   2   2   1   1   2   1   1   2   2   2   2   1   1   1   1   1   2   1   1   1   2   2   2   1   2   2   1   1   1   1   2   2   2   2   1
 MK-3-14                2   1   1   2   2   1   1   2   2   1   1   1   2   1   2   1   1   2   1   1   2   1   2   1   2   1   2   2   2   1   1   1   1   2   1   2   1   1   1   2   1   2   1   2   2   1   1   1   2   1   2   2   1   2   1   1   2   2   2   1   2   2   2   1   1   1   2   2   2   1   1   1   1   1   2   1   1   1   1   1   2   1   1   1   1   1   1   1   2   1   2   1   2   2   2   1   1   2   1   1   1   1   2   1   2   1   2   1   2   1   2   2   2   1   2   2   2   1   2   2   1   2   1   1   1   2   1   1   2   1   2   1   1   2   2   2   1   1   2   1   1   1   1   1   2   1   1   1   1   2   1   2   2   2   2   2   1   1   1   1   1   2   2   2   2   1   2   1   1   2   1   1   1   2   2   2   1   1   1   1   2   2   2   1   2   1   2   2   1   2   2   1   1   2   1   2   2   2   2   1
 MK-3-15                2   1   1   2   2   1   1   2   2   1   1   1   2   1   2   1   1   2   1   1   1   1   1   1   2   1   2   2   2   1   1   1   1   2   1   2   1   1   1   2   1   2   1   2   2   1   1   2   2   2   2   2   1   2   1   1   2   2   2   1   2   2   1   1   1   1   2   2   1   1   1   2   1   1   2   1   1   1   1   2   2   1   1   1   1   1   1   1   2   1   2   2   2   2   2   1   1   2   1   1   1   2   2   1   2   1   2   1   1   2   2   2   2   1   2   2   2   1   2   2   1   2   1   1   1   2   2   1   2   1   2   1   1   2   2   2   2   1   2   2   1   1   1   1   2   1   1   1   1   2   1   2   2   2   2   2   1   1   1   1   1   2   2   1   2   1   2   1   1   2   1   1   1   2   2   2   1   1   1   1   1   2   1   1   2   1   2   2   1   2   2   1   1   2   1   2   2   2   2   1
 MK-3-16                2   1   1   2   2   1   1   2   2   1   1   1   2   2   2   1   2   2   1   1   1   1   1   2   2   1   2   2   2   1   1   1   1   1   1   1   1   1   1   2   1   2   1   2   2   1   1   2   2   2   2   2   2   2   1   1   1   1   2   1   2   2   1   1   1   1   2   2   2   1   2   2   2   2   2   1   1   1   1   2   2   1   1   1   1   1   1   1   2   1   2   2   2   1   1   2   1   2   1   1   1   2   2   1   2   1   2   1   1   2   2   2   2   1   2   2   1   1   2   1   1   2   1   1   1   2   1   1   2   1   2   1   2   2   2   2   2   1   2   2   1   1   1   1   2   1   1   1   1   2   1   2   2   2   2   2   1   1   1   1   1   2   1   1   2   1   2   1   1   2   1   1   1   2   1   2   1   1   2   1   1   1   1   1   1   1   2   1   2   2   2   1   1   2   1   2   2   1   2   1
 MK-4-1                 2   2   1   2   1   2   1   2   1   1   1   2   1   2   1   1   2   1   1   1   2   2   1   1   2   2   1   2   1   2   2   1   2   1   1   2   2   2   2   1   1   2   1   2   1   1   1   1   2   1   1   1   2   2   1   1   2   1   2   2   1   2   2   1   1   1   1   2   2   2   2   1   2   1   2   1   2   1   2   2   2   1   2   1   2   2   1   1   2   1   1   2   2   1   2   1   1   2   2   1   2   2   1   2   1   2   1   1   1   2   1   1   1   1   2   1   1   2   1   1   1   1   1   1   2   2   1   2   1   2   1   1   1   1   1   1   2   2   1   1   2   1   2   2   2   2   1   1   2   1   2   2   2   2   1   1   2   1   1   1   1   2   1   1   1   1   2   1   2   1   2   1   1   1   1   2   1   2   1   2   1   2   1   2   2   2   1   2   2   1   1   2   2   1   1   2   1   2   1   2
 MK-4-2                 2   2   1   1   2   2   1   2   2   1   1   1   1   2   1   1   2   1   1   1   2   2   1   1   2   1   2   2   1   2   1   1   2   1   1   2   2   2   2   1   1   2   1   2   1   1   1   1   2   1   1   1   2   2   1   1   1   1   2   2   1   2   2   1   1   1   1   2   2   2   2   2   2   1   2   1   2   1   2   2   1   1   2   1   2   2   1   1   2   1   1   2   2   1   2   1   1   2   2   1   2   2   1   2   1   2   1   1   1   2   1   1   1   1   2   1   1   2   1   1   1   1   1   1   1   2   1   2   1   2   2   1   1   1   1   1   2   2   1   1   2   1   2   2   2   1   1   1   2   2   2   2   2   2   1   1   2   1   1   1   2   2   1   1   1   1   2   1   2   1   2   2   1   1   1   2   1   2   1   2   1   2   1   2   2   2   1   2   2   1   1   2   2   1   1   2   1   2   2   2
 MK-4-3                 2   2   1   1   2   2   1   2   2   1   1   1   1   2   1   2   2   1   2   1   2   2   1   1   2   1   2   2   1   2   1   1   2   1   1   2   2   2   2   1   2   2   1   1   1   2   1   1   2   1   1   1   1   2   1   1   2   1   2   2   1   2   2   1   1   1   1   2   2   2   2   1   2   1   2   1   2   1   2   1   1   1   2   1   2   2   1   1   2   1   1   2   2   1   2   1   1   2   2   1   2   1   1   2   1   2   1   1   1   1   1   1   1   1   1   1   1   2   1   1   1   1   1   1   1   2   1   2   1   2   2   1   1   1   1   1   2   2   1   1   2   1   2   2   2   1   1   1   2   2   2   2   2   2   1   1   2   1   1   1   2   2   1   1   1   1   2   1   2   1   2   2   1   1   1   2   1   2   1   2   1   2   1   2   2   2   1   2   2   2   1   2   2   1   1   2   1   2   2   2
 MK-4-4                 2   1   1   1   1   2   1   2   2   1   1   1   1   2   1   1   2   1   1   1   2   2   1   1   2   1   2   2   1   2   1   2   2   1   1   2   2   2   2   1   2   2   1   1   1   2   1   2   2   1   1   1   2   2   1   1   2   1   2   2   1   2   2   1   1   1   1   2   2   2   2   1   2   1   1   1   2   1   2   1   1   1   2   1   2   2   1   1   2   1   2   2   2   1   2   1   1   2   2   1   2   1   1   2   1   2   1   1   1   2   1   1   1   1   1   1   1   2   1   1   1   1   1   1   1   2   1   2   1   2   2   1   1   1   1   1   1   1   1   1   2   1   2   2   2   1   1   1   2   2   2   2   2   2   1   1   2   1   1   1   2   2   1   1   1   1   2   1   2   1   2   2   1   1   1   2   1   2   1   2   2   2   1   2   2   2   1   2   2   1   1   2   2   1   1   1   1   2   1   2
 MK-4-5                 1   1   1   1   1   2   1   2   2   2   1   1   1   2   1   2   2   1   1   1   2   1   1   1   2   1   2   2   1   1   1   2   2   1   1   2   2   2   2   1   2   2   1   1   1   2   1   2   2   1   1   1   2   2   1   1   2   2   2   2   1   2   1   1   1   1   1   2   2   2   2   1   2   1   2   1   2   1   2   1   1   1   1   1   2   2   1   1   1   1   2   2   2   1   2   1   1   2   2   1   2   1   2   2   1   2   1   1   1   2   1   1   1   1   1   1   1   2   2   1   1   1   1   1   1   2   1   2   1   2   2   1   1   1   1   1   1   1   1   1   2   1   2   2   2   1   1   1   1   2   2   2   2   2   1   1   2   1   1   1   2   2   1   1   1   1   2   1   2   1   2   2   1   1   1   2   1   1   1   2   2   2   1   2   2   2   1   2   2   1   2   2   2   1   1   1   1   2   1   2
 MK-4-6                 1   1   1   1   1   2   1   2   2   2   1   2   1   2   1   2   2   1   1   1   2   1   1   1   2   2   1   2   1   1   1   2   2   1   2   2   2   2   2   1   1   2   1   1   1   2   1   1   2   1   1   1   2   2   1   1   2   2   2   2   1   2   1   1   1   2   1   2   2   2   2   1   2   1   2   1   2   2   2   1   1   1   1   2   2   2   1   1   1   1   2   1   2   1   2   1   1   2   2   1   2   1   2   2   1   2   1   1   1   1   1   1   1   1   1   1   1   2   2   1   1   1   1   1   1   2   1   2   1   2   2   2   1   1   1   1   1   1   1   1   2   1   2   2   2   1   1   2   1   2   2   2   1   1   1   1   2   1   1   1   2   2   1   1   1   1   2   1   2   1   2   2   1   1   1   2   1   1   1   2   2   1   1   2   2   2   1   2   2   1   2   2   2   1   1   1   1   2   1   2
 MK-4-7                 1   1   1   1   1   2   1   2   2   2   1   2   1   2   1   2   2   1   1   1   2   1   1   1   2   2   1   2   1   1   1   2   2   1   1   2   2   2   2   1   1   2   1   1   1   2   1   1   2   1   1   1   2   2   1   1   2   2   2   2   1   2   1   1   2   2   1   1   2   2   2   1   2   1   2   1   2   2   2   1   1   1   1   2   2   2   1   1   1   1   2   1   1   2   2   1   1   2   2   1   2   1   2   1   1   2   1   1   1   1   1   1   1   1   1   1   1   2   2   1   1   1   1   1   1   2   1   2   1   2   2   2   2   1   1   1   1   2   1   1   2   1   2   2   1   1   1   1   1   2   2   2   1   1   1   1   2   1   1   1   2   2   2   1   1   1   2   1   2   1   2   2   1   1   1   1   1   1   1   2   1   1   1   2   2   2   1   2   1   1   2   1   2   1   1   1   1   2   1   2
 MK-4-8                 1   2   1   1   1   2   1   2   1   2   2   2   1   2   1   2   1   1   2   1   2   1   1   1   2   2   1   2   1   1   1   2   2   1   1   2   2   2   1   1   1   2   1   1   1   2   1   1   2   1   1   1   2   2   1   1   2   2   2   2   1   2   2   1   2   2   1   1   2   2   2   1   2   1   2   1   2   2   1   1   1   1   1   2   2   2   1   1   1   1   2   1   1   2   2   1   1   2   2   1   2   1   2   1   1   2   1   2   1   1   1   1   2   1   1   1   1   2   2   1   1   2   2   1   1   1   1   1   1   1   2   2   2   1   1   1   1   2   1   1   2   2   2   2   1   1   1   1   2   2   2   2   1   1   1   1   2   1   1   1   1   2   2   1   1   1   2   1   2   1   2   2   1   1   1   1   1   1   1   2   1   1   1   2   2   2   2   2   2   1   1   1   2   1   1   1   1   2   1   1
 MK-4-9                 1   2   1   1   1   2   1   2   1   2   2   2   1   2   2   2   2   1   2   1   2   2   1   1   2   2   1   2   2   2   1   2   2   1   1   2   2   2   1   2   1   2   1   1   1   2   1   1   2   1   1   1   2   2   1   1   2   2   2   2   2   2   2   1   2   2   1   1   2   2   2   1   2   1   2   1   2   2   1   1   1   1   1   2   2   2   2   1   1   1   2   1   1   2   2   1   1   2   2   1   2   1   2   1   1   2   2   2   1   1   1   1   2   1   1   1   1   2   2   1   1   2   2   1   1   1   1   1   1   1   2   2   2   1   1   1   1   2   1   1   1   2   2   2   1   1   1   1   2   1   2   1   1   1   1   1   2   1   1   2   1   2   2   1   1   1   2   1   2   1   2   2   1   1   1   1   1   1   1   2   2   1   1   2   1   2   2   2   2   1   1   2   2   1   1   1   1   2   1   1
 MK-4-10                1   2   1   1   1   2   1   2   1   2   2   2   1   2   2   2   1   1   1   1   2   2   2   1   2   2   2   2   2   2   1   2   2   2   2   2   2   2   1   2   1   1   1   2   1   2   1   2   2   1   1   1   2   2   1   1   2   2   2   2   2   2   2   1   2   2   1   1   2   2   2   1   2   1   2   1   2   2   1   2   1   1   2   2   2   2   1   2   1   1   2   1   1   2   2   1   1   2   2   1   2   1   2   1   1   2   2   2   1   1   1   1   2   1   1   1   1   2   2   1   1   2   1   1   1   1   2   1   1   1   2   2   2   1   1   2   1   2   1   1   1   2   2   2   1   1   1   1   2   1   1   1   1   1   1   1   2   1   1   2   2   2   2   1   1   1   2   1   1   1   2   2   1   1   1   1   1   1   1   2   2   1   1   2   1   2   2   2   1   1   1   2   2   1   1   1   1   2   1   1
 MK-4-11                1   2   1   1   1   2   1   1   1   2   2   2   1   2   2   2   1   1   1   1   2   2   2   1   2   2   2   2   2   2   1   2   2   2   2   2   2   2   1   2   1   1   1   2   1   1   1   2   2   1   1   1   2   1   1   1   2   2   2   2   1   2   2   1   2   2   1   2   2   2   2   1   2   1   2   1   2   2   1   2   1   1   2   2   2   2   1   1   2   1   2   1   1   1   2   1   1   2   2   1   2   1   2   1   1   2   2   2   2   1   1   1   2   1   1   1   1   2   2   1   1   2   1   1   1   1   2   1   1   1   2   2   2   1   1   2   1   2   1   1   1   2   2   1   1   1   1   1   2   1   1   2   1   1   1   1   2   1   1   2   2   2   2   1   1   1   2   2   1   1   2   2   1   1   1   1   2   1   1   2   1   1   1   1   1   2   2   1   1   1   1   2   2   1   1   1   1   2   1   1
 MK-4-12                2   2   1   1   1   2   1   1   1   1   2   2   1   2   2   2   1   1   1   1   2   1   2   1   2   2   2   2   2   2   1   2   2   2   2   2   2   1   1   2   1   1   1   2   2   1   2   2   1   1   1   1   2   1   2   1   1   2   2   2   1   2   2   1   2   2   1   1   2   2   2   1   2   2   2   1   2   2   1   2   1   2   2   2   2   1   1   1   2   2   1   1   1   1   2   1   1   2   2   1   2   1   2   2   1   2   2   2   2   1   1   1   2   1   1   1   1   2   2   1   1   2   2   1   2   1   2   1   1   1   2   2   2   1   2   1   2   2   1   1   2   2   2   1   1   1   1   2   2   1   1   2   1   1   1   1   2   1   1   2   2   2   2   1   1   1   2   2   1   2   2   2   1   1   1   1   2   1   1   2   1   1   1   1   1   2   2   1   2   2   1   2   2   1   1   1   1   2   1   1
 MK-4-13                2   2   2   2   1   2   1   1   1   1   2   2   1   2   2   2   1   1   2   1   2   1   2   1   2   2   2   2   2   2   1   2   2   2   1   2   2   1   1   2   1   1   1   2   2   1   2   2   1   1   1   1   2   1   2   1   1   2   2   2   1   2   2   1   1   2   1   1   2   2   2   1   2   2   1   1   2   2   1   2   1   2   2   2   2   1   2   1   2   1   1   1   1   1   2   1   2   2   2   1   2   1   2   2   1   2   2   2   2   2   1   1   2   1   1   1   1   2   2   1   1   2   2   1   2   1   2   2   1   2   2   2   2   1   2   1   2   2   2   1   2   2   2   1   1   1   1   2   2   1   1   1   1   1   1   1   2   1   1   2   2   2   2   2   1   1   2   2   1   2   2   2   1   1   1   1   2   1   1   2   1   1   1   1   1   2   2   1   2   2   1   2   2   1   1   1   1   2   1   1
 MK-4-14                2   2   2   2   1   1   1   1   1   1   2   2   2   2   2   2   1   1   2   1   2   1   1   1   2   1   2   2   2   2   1   2   2   2   1   2   2   1   1   2   1   2   1   2   2   1   2   2   1   1   1   1   2   1   2   1   1   2   2   2   1   2   2   1   1   2   1   2   2   2   2   1   2   2   1   1   2   2   1   2   1   2   2   2   2   1   1   1   2   1   1   1   1   1   2   1   2   2   2   1   2   1   2   2   1   1   1   2   2   2   1   1   2   1   1   1   1   2   2   1   1   2   2   1   2   2   2   2   1   2   2   2   2   1   2   1   2   2   2   1   2   2   2   1   1   1   1   2   2   1   1   1   1   1   1   1   2   1   1   2   1   1   2   2   1   1   1   2   1   2   2   2   1   1   1   1   2   1   1   2   1   1   1   1   1   2   2   1   2   2   1   2   1   1   2   2   2   2   1   1
 MK-4-15                2   2   2   2   1   1   1   1   1   1   1   2   2   2   2   1   2   1   2   2   2   1   1   1   1   1   2   2   2   2   1   2   2   1   1   2   2   2   1   2   1   2   1   2   2   1   2   2   1   1   2   1   1   1   1   1   1   2   2   2   1   2   2   1   1   2   1   2   2   2   2   1   1   2   1   1   2   2   1   2   1   2   1   2   2   1   1   1   2   1   1   1   1   1   1   1   2   2   2   1   1   1   2   1   1   2   1   2   2   2   1   1   2   1   1   1   1   2   2   1   1   2   1   1   2   2   2   2   1   2   2   2   2   1   2   1   2   2   2   1   2   1   2   1   1   1   1   2   2   1   1   1   1   1   1   1   1   1   1   2   1   1   2   2   1   1   1   2   1   2   2   2   1   1   1   1   2   1   1   2   1   1   1   1   1   1   2   2   2   2   1   2   1   1   2   2   2   2   1   1
 MK-4-16                1   2   2   2   2   1   1   1   1   1   1   2   2   2   2   1   2   1   2   2   2   1   1   1   1   1   2   2   2   2   2   2   2   1   1   2   2   2   1   2   1   2   1   2   2   1   1   2   2   1   2   1   1   1   1   1   1   2   2   2   1   2   2   1   1   2   2   1   2   2   2   1   1   2   1   1   2   2   1   2   1   2   1   1   2   1   1   1   2   1   1   2   1   1   1   1   2   2   2   1   1   1   2   1   1   2   1   2   2   2   1   2   2   1   1   1   1   2   2   1   1   2   1   1   2   1   2   2   1   2   2   2   2   1   2   1   1   2   2   1   2   1   2   1   1   1   1   2   2   1   1   2   1   1   1   1   1   2   2   2   2   1   2   1   1   2   1   2   1   2   2   2   1   1   1   1   2   1   1   2   1   1   1   1   1   1   2   2   2   2   1   2   1   1   2   2   2   2   1   1
 MK-5-1                 1   2   2   2   1   1   1   1   2   1   1   2   2   1   2   1   2   1   2   2   2   2   1   1   2   1   2   2   1   2   1   1   2   1   2   2   1   2   1   2   2   1   2   2   2   1   1   1   1   2   1   1   2   2   1   2   2   2   1   2   2   1   2   2   2   1   1   2   1   1   1   1   2   2   2   2   1   1   2   1   2   2   1   2   2   1   1   1   1   2   1   1   1   2   1   2   2   1   2   2   2   1   2   2   2   1   1   1   2   1   2   2   2   1   2   2   2   2   2   2   1   2   2   1   1   2   2   1   2   2   2   2   1   2   2   2   1   2   1   1   2   1   2   1   1   2   2   2   1   1   2   1   1   1   1   1   1   2   1   2   1   2   2   1   2   1   1   1   2   2   2   1   1   1   2   1   2   2   2   2   2   1   1   1   2   1   1   2   2   1   2   2   1   2   1   2   1   2   1   2
 MK-5-2                 1   2   2   2   2   1   1   1   2   1   1   2   2   1   2   1   2   1   2   2   2   2   1   1   2   1   2   2   1   2   1   1   2   2   2   2   1   2   2   2   2   1   2   2   2   1   1   1   1   2   1   1   2   2   1   2   2   2   1   2   1   1   2   2   2   2   1   1   1   1   1   1   2   2   2   2   1   1   2   2   2   1   1   2   2   1   1   1   1   1   2   2   1   2   1   2   2   1   2   2   2   1   2   2   2   1   1   1   2   1   2   2   2   1   2   2   2   2   2   2   1   1   2   2   1   2   2   1   1   1   2   2   1   2   2   2   2   2   1   1   2   1   2   1   1   2   2   1   1   1   2   1   1   1   1   1   1   2   1   2   1   2   2   1   2   1   1   1   1   2   2   1   1   1   2   1   2   2   2   2   2   1   1   1   2   1   1   2   1   1   2   2   1   2   1   2   1   2   2   2
 MK-5-3                 1   2   2   2   2   1   1   1   2   1   1   2   2   1   1   1   1   1   2   2   2   2   1   1   2   2   2   2   1   2   1   1   2   2   2   2   1   2   2   2   2   1   2   2   2   2   1   1   1   2   1   1   2   2   1   2   2   2   1   2   1   1   2   2   2   2   2   1   1   1   1   1   2   2   1   2   1   1   2   2   2   1   1   2   2   2   1   1   2   1   2   2   1   1   1   2   2   1   2   2   2   1   2   2   2   1   1   1   2   1   2   2   2   1   2   1   2   2   2   2   1   1   2   2   1   2   2   1   1   1   2   2   1   2   2   2   2   2   1   1   2   1   2   1   1   2   2   1   1   1   2   1   2   1   1   2   1   2   1   2   1   1   2   1   2   2   1   1   1   1   2   1   1   1   2   1   2   1   2   1   2   2   1   1   2   1   1   2   1   1   2   2   1   2   1   2   1   2   2   1
 MK-5-4                 1   2   2   2   2   1   1   1   2   1   1   2   2   1   1   1   1   1   2   2   2   2   1   1   2   2   2   2   1   2   1   1   2   2   2   2   1   2   2   2   2   1   2   2   2   2   2   1   1   2   1   1   2   2   2   2   2   2   1   2   1   1   2   2   2   2   2   1   1   1   1   1   2   2   1   2   1   1   1   2   2   1   1   2   2   2   1   1   2   1   2   2   1   1   1   2   2   1   2   2   2   1   2   2   2   1   1   1   2   1   2   2   2   1   2   1   2   2   2   2   1   1   1   2   1   2   2   1   1   1   2   2   2   2   1   1   2   2   1   1   2   1   2   1   1   2   2   1   1   1   2   1   1   1   1   2   1   2   1   2   1   1   1   1   2   2   1   1   1   1   1   1   1   1   2   1   2   1   2   1   2   1   1   1   2   1   1   2   1   1   2   2   1   1   1   2   2   2   2   1
 MK-5-5                 1   1   2   2   2   1   1   1   2   1   2   2   2   1   1   1   1   1   2   2   2   2   1   1   2   2   2   2   1   2   1   1   2   2   2   2   1   2   2   2   2   1   2   1   2   1   2   2   1   2   1   1   2   2   2   2   2   2   1   2   1   1   2   2   2   2   2   2   1   1   1   1   2   2   1   2   1   1   1   2   2   1   1   2   2   2   1   1   2   1   2   2   1   1   1   2   2   1   2   2   2   1   2   2   1   1   1   1   2   1   2   2   2   1   2   1   2   2   2   2   1   1   1   2   1   1   2   2   2   1   2   2   2   2   1   1   2   2   1   1   2   1   2   1   1   2   2   1   1   1   2   1   1   1   1   2   1   2   1   2   1   1   1   1   2   2   1   1   1   1   1   1   1   1   2   1   2   1   2   1   2   2   2   1   2   1   1   2   1   1   2   2   1   1   1   2   2   2   2   1
 MK-5-6                 1   1   2   2   2   1   1   1   2   1   2   2   2   1   1   1   1   1   2   2   2   2   1   1   2   2   2   1   1   2   1   1   2   2   2   2   2   2   1   2   2   2   2   1   2   1   2   2   1   2   1   1   2   2   2   2   2   2   1   1   1   1   2   2   2   2   1   2   1   1   1   1   2   2   1   2   2   1   1   2   2   1   1   2   2   2   2   1   2   1   2   2   1   1   1   2   2   1   2   2   2   1   2   2   2   1   1   1   1   1   2   2   2   1   2   1   2   2   2   2   1   1   1   2   1   2   2   2   2   1   2   2   2   2   1   1   2   2   1   1   2   1   2   1   1   2   1   1   1   1   2   1   1   1   1   2   1   2   1   2   1   1   1   1   1   2   1   1   1   1   1   1   1   1   2   2   2   1   1   1   2   2   2   1   2   1   2   2   1   2   2   2   1   1   1   2   2   2   2   1
 MK-5-7                 1   1   2   2   2   1   2   1   2   1   1   2   2   1   2   1   1   1   2   1   2   1   1   1   2   2   1   1   1   2   1   1   2   2   2   2   1   2   1   2   2   2   2   1   2   1   2   1   1   2   1   1   1   1   2   1   2   2   1   1   1   1   2   2   2   2   1   2   2   1   1   1   2   2   1   2   2   1   1   2   2   1   2   2   2   2   1   1   2   1   2   2   1   1   1   2   2   2   2   2   2   1   2   2   1   1   1   1   1   1   2   2   2   1   2   1   2   2   2   2   1   1   1   2   2   2   2   2   2   1   2   2   2   2   1   1   2   2   1   1   2   1   2   1   1   2   1   1   2   1   2   1   1   1   1   2   1   2   1   2   1   1   1   1   1   2   1   1   2   1   1   1   1   2   2   2   2   1   1   1   2   2   2   1   2   1   2   2   2   2   2   2   1   1   1   2   2   2   2   1
 MK-5-8                 1   2   2   2   2   1   2   1   2   1   1   2   1   1   2   1   1   1   2   1   2   2   1   1   2   2   1   1   1   2   1   1   2   2   2   2   2   1   1   2   2   2   2   1   2   1   2   2   1   2   1   1   1   1   2   2   2   2   1   1   1   1   2   2   1   2   2   2   2   1   1   1   2   2   1   2   2   1   1   2   2   2   2   2   2   1   1   1   2   1   2   1   1   1   1   2   2   2   2   2   2   1   2   2   1   1   1   1   1   1   2   2   2   1   2   1   2   2   2   2   1   1   1   2   2   2   2   2   1   1   2   2   1   2   1   1   2   2   1   1   2   1   2   1   1   2   1   1   2   1   2   1   1   1   1   2   1   2   1   2   1   1   1   1   1   2   1   1   2   1   1   1   1   2   2   2   1   1   1   1   2   2   2   1   2   1   1   2   2   2   2   2   1   1   1   2   2   2   2   1
 MK-5-9                 1   2   2   2   2   1   2   1   2   1   1   1   1   1   2   1   1   1   2   1   2   2   1   1   2   2   1   1   1   2   1   1   2   2   2   2   2   1   1   1   2   2   2   2   2   2   2   2   1   2   2   2   1   1   2   2   1   1   1   1   1   1   2   2   2   2   2   2   2   1   1   1   2   2   1   2   1   1   1   2   2   2   2   2   2   1   1   1   2   1   2   1   1   1   1   2   2   2   2   2   1   1   2   2   1   1   1   1   1   1   2   2   2   1   2   1   2   2   2   2   1   1   1   2   2   2   2   2   1   1   2   2   1   2   1   1   2   1   2   1   1   1   2   1   1   2   1   1   2   1   2   1   1   1   2   2   1   2   1   2   1   1   2   1   1   1   1   1   2   1   1   1   1   2   2   2   1   1   2   1   2   2   1   1   2   1   1   2   2   2   2   2   1   1   1   2   2   2   2   2
 MK-5-10                1   2   2   2   2   1   2   1   2   1   1   1   1   1   2   1   1   1   2   1   2   1   1   1   2   2   1   1   1   2   1   1   2   2   2   1   2   1   2   2   2   1   2   2   2   2   2   2   2   2   2   2   1   1   2   2   1   1   1   1   1   1   2   2   2   2   2   2   2   1   1   1   2   2   1   2   1   1   1   2   2   2   2   2   2   1   2   1   2   1   2   1   1   2   1   2   2   2   2   2   1   1   2   2   1   1   1   1   1   1   2   2   2   1   2   1   1   1   2   2   2   1   1   2   2   1   1   2   1   2   2   2   1   1   1   1   2   1   2   1   1   1   2   1   1   2   1   1   2   1   2   1   1   1   2   2   1   2   1   2   1   1   2   1   1   1   1   1   2   1   1   1   1   2   1   2   1   1   2   1   1   2   1   1   2   1   1   2   2   2   2   2   1   1   1   2   2   2   1   2
 MK-5-11                1   2   2   2   2   1   2   1   2   2   2   1   1   1   1   1   2   1   2   1   2   1   1   2   2   2   1   1   1   2   1   1   2   2   2   1   1   1   2   2   2   1   2   2   2   2   2   1   2   2   2   2   1   1   2   2   1   2   1   1   1   1   2   2   2   2   2   2   2   1   1   1   2   2   1   2   1   1   1   2   2   2   2   2   2   1   2   1   2   1   2   1   1   2   1   2   2   2   2   2   1   2   2   2   1   1   1   1   2   1   2   2   2   1   2   1   1   1   2   2   2   1   1   2   2   1   1   2   1   2   2   2   2   1   1   1   2   1   2   1   1   2   2   1   1   2   1   1   2   2   1   1   1   1   2   2   1   2   1   2   1   1   2   2   1   2   1   1   2   1   1   2   1   2   1   2   1   1   2   1   1   2   1   1   2   1   1   2   2   2   2   1   1   1   1   2   2   2   1   2
 MK-5-12                1   2   2   2   2   1   2   1   2   2   2   1   1   1   1   1   2   1   2   1   2   1   1   2   2   2   1   1   1   2   1   1   2   2   2   2   1   1   1   2   2   1   2   2   2   2   1   1   2   2   2   2   1   1   2   2   1   2   1   2   1   1   2   2   2   2   2   2   2   1   1   2   2   2   1   2   1   2   1   2   2   2   2   2   2   1   2   1   2   1   2   1   1   1   1   2   2   2   2   2   1   2   2   2   1   1   1   1   2   1   2   2   2   1   1   1   1   1   2   2   2   1   1   2   2   2   1   2   1   2   2   2   2   1   1   1   2   1   2   1   1   2   2   1   1   2   1   1   2   2   1   1   1   1   2   1   1   2   1   2   1   1   2   2   1   2   1   1   2   1   1   2   1   2   1   2   1   1   2   1   1   1   1   2   2   1   1   2   2   1   2   2   1   1   1   2   2   2   1   2
 MK-5-13                1   1   2   2   2   1   2   1   2   2   2   1   1   1   1   1   2   1   2   1   2   1   1   2   2   2   1   1   2   2   1   1   2   2   2   2   1   1   1   2   2   1   2   2   2   2   1   1   2   2   2   2   1   1   2   2   1   2   1   2   1   1   2   2   2   2   2   2   2   1   1   2   2   2   1   2   1   2   1   2   2   2   2   2   2   1   2   1   2   2   2   2   1   1   1   2   2   2   2   2   1   2   2   2   1   1   2   1   2   1   2   2   2   1   1   1   2   2   2   2   2   1   1   1   2   2   1   2   1   2   2   2   1   1   1   1   2   1   2   1   1   2   2   1   1   2   1   1   2   2   1   2   1   1   2   1   1   2   1   2   1   1   2   2   1   2   1   1   2   1   1   2   1   2   1   2   1   1   2   2   1   1   1   2   2   1   1   2   2   1   1   2   1   1   1   2   2   2   1   1
 MK-5-14                1   1   2   2   2   1   2   1   1   2   2   1   1   1   1   2   2   1   2   1   2   1   1   2   2   2   1   1   2   2   1   1   2   2   2   2   1   1   1   2   2   1   2   2   2   2   1   1   1   2   2   2   1   1   2   2   1   2   1   2   1   1   2   2   2   2   2   2   2   1   1   2   2   2   2   2   1   1   1   2   2   2   1   2   2   1   2   1   2   1   2   2   1   1   1   2   2   2   2   2   1   2   2   2   1   2   2   1   2   1   1   2   2   1   2   1   2   2   2   2   2   1   1   1   2   2   1   2   1   1   2   2   1   1   1   1   2   1   2   1   1   2   2   1   1   2   1   1   2   2   1   2   1   1   2   1   1   2   1   2   1   1   2   2   1   2   1   1   2   1   1   2   2   2   1   2   1   1   2   2   1   1   1   2   2   1   1   2   2   1   1   2   1   1   1   2   2   2   1   1
 MK-5-15                1   1   2   2   2   1   2   1   1   1   2   1   1   1   1   2   2   1   2   1   2   1   1   2   1   2   1   1   2   2   1   2   2   2   1   2   2   1   1   2   2   1   2   2   2   2   1   1   1   2   2   2   1   1   2   2   1   2   1   2   1   1   2   2   2   2   2   2   2   1   1   2   2   2   2   2   1   1   1   2   2   2   1   2   2   1   2   2   2   1   2   2   1   1   1   1   1   2   2   2   1   2   2   2   1   1   2   1   2   1   1   2   1   1   2   1   1   2   2   2   2   1   2   1   2   2   1   1   1   1   1   2   1   1   1   1   2   1   2   1   1   2   2   1   2   2   1   1   2   2   1   2   1   2   2   1   1   2   1   2   1   1   2   2   1   2   2   1   2   1   1   2   2   2   1   2   1   1   2   2   1   1   1   2   2   1   1   2   1   1   1   2   1   1   1   2   2   2   2   1
 MK-5-16                1   1   2   2   2   1   2   1   2   2   2   2   1   1   1   2   2   1   2   1   2   1   2   2   1   2   1   1   2   2   1   2   2   2   1   1   2   1   1   2   2   1   2   2   2   2   1   1   1   2   2   2   1   1   2   2   1   2   1   1   1   1   2   2   2   2   2   2   2   1   1   1   2   2   2   2   1   2   1   2   2   2   1   2   2   1   2   2   2   1   2   2   1   1   1   1   1   2   2   2   1   2   2   2   1   1   2   1   2   1   1   2   1   1   2   1   2   2   2   2   2   1   2   1   2   2   1   1   1   1   1   2   1   2   1   1   2   1   2   1   1   2   2   1   2   2   1   1   2   2   1   2   1   2   2   1   1   2   1   2   1   1   2   2   1   2   2   1   2   1   1   2   2   1   1   2   1   2   2   2   2   1   1   2   2   1   1   1   1   2   1   2   1   1   1   2   2   2   2   1
 MK-6-1                 1   1   2   2   2   2   2   1   1   1   2   1   1   1   1   1   1   2   2   2   1   1   1   2   2   1   1   1   1   2   2   1   1   2   2   1   1   1   1   1   2   2   1   1   1   2   2   1   1   2   1   2   1   2   2   2   2   1   2   2   2   1   2   1   2   2   2   2   2   1   1   2   1   1   2   1   2   2   1   1   2   1   2   1   1   2   1   2   2   1   1   2   1   1   1   2   1   1   1   2   2   1   1   2   2   2   2   1   2   1   1   1   2   1   2   1   1   1   2   2   1   2   2   2   2   1   1   1   2   2   2   2   1   1   2   2   2   2   2   1   2   2   2   2   2   2   1   2   1   1   1   2   1   2   1   2   2   1   1   1   1   1   2   1   2   1   2   2   1   2   2   1   2   1   1   1   1   1   1   1   2   2   2   2   2   2   2   1   1   1   1   2   2   1   1   1   1   1   2   2
 MK-6-2                 1   1   2   2   2   2   2   1   1   1   2   1   1   1   1   1   1   2   2   2   1   1   1   1   2   1   1   1   1   2   2   1   1   2   2   1   1   1   1   1   2   2   1   1   1   2   2   1   1   2   1   2   1   2   2   2   2   1   2   2   2   1   2   1   2   2   2   2   1   1   1   1   1   1   1   1   2   2   1   1   2   1   2   1   1   2   1   2   2   1   1   2   2   1   1   2   1   1   1   2   2   1   1   2   1   2   2   1   2   1   1   1   2   1   2   1   1   1   2   2   1   2   2   2   2   1   1   1   2   2   2   2   2   2   2   2   2   2   2   1   2   2   2   2   2   2   1   2   1   1   1   2   1   2   1   2   2   1   1   1   1   1   2   1   2   1   2   2   1   2   2   1   2   1   1   1   1   1   1   1   2   2   2   1   2   2   1   1   2   1   1   2   2   2   1   1   1   1   2   2
 MK-6-3                 2   1   2   1   2   2   2   1   1   1   2   1   1   1   1   1   2   2   2   2   1   1   1   1   2   1   1   1   1   1   2   1   1   2   2   1   1   1   1   1   2   2   1   1   1   2   2   1   1   2   1   2   2   2   2   2   1   1   2   2   2   1   2   2   2   2   2   2   1   1   2   1   1   1   1   2   2   2   1   1   2   1   2   1   1   2   2   2   2   1   1   2   2   2   1   2   1   2   1   2   1   1   2   2   1   2   2   1   2   1   2   1   2   1   2   2   1   1   1   2   1   2   2   2   2   1   1   1   2   2   2   2   2   2   2   2   1   2   2   1   2   2   2   2   2   2   1   2   1   1   1   2   1   2   1   2   1   1   1   1   1   1   2   1   2   1   1   2   1   2   2   1   2   1   2   1   1   2   1   1   1   2   2   1   2   1   1   2   2   1   1   2   2   2   1   1   1   1   2   2
 MK-6-4                 2   1   2   1   2   2   2   1   2   1   2   1   1   1   1   1   2   2   2   2   1   1   1   1   2   1   1   1   1   1   2   1   1   2   2   1   1   1   1   1   2   2   1   1   1   2   2   1   1   2   1   1   1   1   2   1   1   1   2   2   1   1   1   2   2   2   2   2   1   1   2   1   1   1   1   2   1   2   1   1   2   1   2   2   1   2   2   2   1   1   1   2   2   2   1   2   1   2   1   2   1   1   2   2   1   2   2   1   2   2   1   1   2   1   2   1   1   1   1   2   1   2   2   2   2   1   1   1   2   2   1   2   2   2   2   2   1   2   1   1   2   2   2   2   2   2   1   2   2   1   1   2   1   2   1   2   1   1   1   1   1   1   2   1   1   1   1   2   1   2   1   1   2   1   2   1   1   2   1   1   1   2   2   1   2   1   1   2   1   1   1   2   2   2   1   1   1   1   2   2
 MK-6-5                 2   1   2   1   2   1   2   2   2   1   2   2   1   1   1   1   2   2   2   2   1   2   1   1   1   1   1   1   1   1   2   1   1   2   1   1   1   1   1   1   2   2   2   1   1   2   2   1   1   2   1   1   1   1   2   1   1   1   2   2   1   1   1   2   2   2   2   2   2   1   2   1   1   1   1   2   2   2   1   1   2   1   2   2   1   2   2   2   1   1   1   2   1   2   1   2   1   2   1   2   1   2   2   2   1   1   2   1   1   2   1   1   2   1   2   1   1   1   1   2   1   2   2   2   1   1   1   1   1   2   1   2   2   2   2   2   1   2   1   1   2   2   2   2   2   2   1   2   2   1   1   2   1   2   2   2   2   1   1   1   1   1   2   1   1   1   2   2   1   2   1   1   2   1   2   2   1   2   1   1   1   2   2   2   2   1   1   2   1   2   1   2   2   2   2   1   1   1   2   2
 MK-6-6                 2   1   2   1   2   1   2   2   2   1   2   2   1   1   1   1   2   2   2   2   1   2   1   1   1   2   1   1   1   1   1   1   2   2   1   1   1   1   2   1   2   2   2   1   1   2   2   1   2   2   1   1   1   1   2   1   1   1   2   2   1   1   1   2   2   2   2   2   2   1   2   1   2   1   1   2   2   2   1   1   2   1   2   2   1   2   2   2   1   2   1   2   1   2   1   2   2   2   1   2   1   1   2   1   1   1   2   2   1   2   1   1   2   1   2   1   1   1   1   2   1   1   2   2   1   1   1   1   2   2   1   1   2   2   2   2   1   2   1   1   2   2   2   2   2   2   2   2   2   2   1   2   1   1   2   2   2   1   1   1   1   1   2   1   1   1   2   2   1   2   2   1   2   1   2   2   1   2   1   1   1   2   2   2   2   2   1   2   2   2   1   2   1   1   2   1   1   1   1   2
 MK-6-7                 2   1   1   1   2   2   2   2   2   1   2   2   1   1   1   1   2   1   2   2   2   1   2   1   1   2   1   1   1   1   1   1   2   2   1   1   1   1   2   1   2   2   2   1   1   2   2   1   2   2   1   1   2   1   2   1   1   1   2   2   1   1   1   2   2   2   2   2   2   1   1   1   2   1   1   2   2   2   1   2   2   1   2   2   1   1   2   2   1   2   1   2   1   2   1   2   2   2   1   2   1   1   2   1   2   2   2   2   1   1   1   1   2   1   2   1   2   1   1   2   1   1   1   2   1   1   2   1   2   2   1   1   2   2   1   2   1   2   1   1   2   2   1   2   2   2   2   2   2   2   1   2   1   1   2   2   2   1   1   1   1   1   2   1   1   1   2   2   1   2   2   1   2   1   1   2   1   2   1   1   1   2   2   2   2   2   1   1   2   2   1   1   1   1   2   1   1   2   1   2
 MK-6-8                 2   1   2   1   2   2   2   2   2   1   2   2   1   2   1   1   2   1   2   2   2   1   1   1   1   2   1   1   1   1   1   1   2   2   1   1   2   1   1   1   2   2   2   1   1   2   2   1   2   2   1   1   2   1   2   1   1   1   2   2   1   1   1   2   2   2   2   2   2   1   1   1   2   1   1   2   1   2   1   2   2   1   2   2   2   1   2   2   1   2   1   2   1   2   1   1   1   2   1   2   1   1   2   1   2   2   2   2   1   1   1   1   2   1   2   1   2   1   1   2   2   1   1   2   1   1   2   1   2   2   1   1   2   1   1   2   1   2   1   1   2   2   1   2   2   2   2   2   2   2   1   2   2   1   2   2   1   2   1   1   1   2   2   1   1   1   2   2   1   2   2   1   2   1   1   2   1   2   2   2   1   2   2   2   2   2   1   1   2   2   1   1   2   1   2   1   1   2   2   2
 MK-6-9                 2   1   2   1   2   2   1   1   2   1   2   1   1   2   1   1   2   1   1   2   2   2   2   1   1   2   1   1   1   1   1   1   1   2   1   1   1   1   1   1   2   1   2   1   1   2   2   1   2   2   1   1   2   1   2   1   1   1   2   2   1   1   1   2   2   2   2   2   2   1   1   1   2   1   1   2   1   2   1   1   2   1   2   2   2   1   1   2   1   2   1   2   1   2   1   1   1   2   2   1   1   1   2   1   2   2   2   2   1   1   1   1   2   1   2   1   2   1   1   1   2   1   2   2   1   1   2   1   2   2   1   1   2   1   1   2   2   2   1   1   2   2   1   2   2   2   2   2   1   2   1   2   2   1   2   2   1   2   1   1   1   2   2   1   1   1   2   2   1   2   2   1   2   1   1   2   1   2   2   2   1   2   2   2   2   2   1   1   2   2   1   1   2   1   2   1   1   2   2   2
 MK-6-10                2   1   2   1   2   2   1   1   1   1   2   1   1   2   1   1   2   1   1   2   2   2   2   1   1   2   1   1   1   1   1   1   2   2   1   1   2   1   1   1   2   1   2   1   1   1   2   1   2   2   1   1   2   1   2   1   1   1   2   2   1   1   1   2   2   2   2   2   2   1   1   1   2   1   2   2   1   2   1   1   2   1   2   2   2   1   1   2   1   2   2   2   1   2   1   1   1   2   2   1   1   2   2   1   2   2   2   2   2   1   1   1   2   1   2   1   2   1   1   1   2   1   2   2   2   1   2   1   2   2   1   1   2   1   1   1   2   2   1   1   2   2   1   2   2   2   2   2   1   2   1   2   1   1   2   2   1   2   1   2   1   2   2   1   1   1   2   2   1   2   2   1   2   1   1   1   1   1   2   2   1   2   2   2   2   1   1   1   2   2   1   1   2   1   2   1   1   1   2   2
 MK-6-11                2   1   2   1   2   2   1   1   2   1   2   1   1   1   2   1   2   1   1   2   2   2   2   1   1   2   1   1   1   1   1   1   2   2   2   1   2   1   1   1   2   1   2   1   1   1   2   1   2   2   1   1   2   1   2   1   1   1   2   2   1   1   1   2   2   2   2   2   2   1   1   1   2   1   2   1   1   1   1   1   2   1   2   2   1   1   1   2   1   2   2   2   1   2   2   1   1   2   2   1   1   2   2   1   2   2   2   2   2   1   1   1   2   1   2   1   2   1   1   1   1   1   2   1   2   2   2   2   2   2   1   1   2   1   1   1   2   2   1   1   2   2   1   2   2   2   2   2   1   2   2   2   2   1   2   2   1   2   1   2   1   2   2   1   1   1   2   2   1   2   2   1   2   1   1   1   1   1   1   1   1   2   2   2   2   1   1   1   2   2   1   1   2   1   1   1   1   1   2   2
 MK-6-12                2   1   2   1   2   2   1   2   2   1   2   1   1   1   2   1   2   1   1   1   2   2   2   1   1   2   1   1   1   1   1   1   2   2   2   1   2   1   1   1   2   1   1   1   1   1   2   1   2   2   1   1   1   1   2   1   2   1   2   2   1   1   1   2   2   2   1   1   2   1   1   1   2   1   2   1   1   1   1   1   2   1   2   2   1   1   1   2   1   2   2   2   1   2   2   1   1   2   2   2   1   2   2   1   2   2   2   2   2   1   1   1   2   1   2   1   2   1   1   2   1   2   2   1   2   2   2   2   2   2   2   1   2   2   1   2   2   2   2   1   2   2   1   2   2   2   2   2   1   2   2   2   2   1   2   2   1   2   1   2   1   2   2   1   1   1   2   2   1   2   2   2   2   1   1   1   1   1   2   1   1   2   2   2   2   1   1   1   2   2   1   1   2   1   1   2   1   1   2   2
 MK-6-13                2   1   2   1   2   2   1   2   2   2   2   1   2   1   2   1   2   1   1   1   2   2   1   1   1   2   2   1   1   1   1   1   2   2   2   1   2   2   1   1   2   1   2   1   1   1   2   1   2   2   1   1   1   2   2   1   2   1   2   2   1   1   1   2   2   2   1   1   2   1   2   1   2   1   2   1   1   1   2   1   2   1   2   2   1   1   1   2   1   1   2   2   1   2   2   1   2   2   2   2   1   2   2   1   2   2   2   2   2   1   1   1   2   1   1   1   2   1   1   1   1   2   2   1   2   2   2   2   2   2   1   1   2   2   2   1   1   2   2   1   2   2   1   2   2   2   2   1   1   2   2   1   2   1   2   1   1   2   1   2   1   2   2   1   1   1   2   2   2   1   2   2   2   2   1   1   1   1   2   1   1   2   2   2   2   1   1   1   2   2   1   1   2   1   1   2   1   1   2   2
 MK-6-14                1   1   2   1   2   2   1   1   2   1   2   1   2   1   2   1   2   1   1   1   2   2   1   1   1   2   2   1   1   1   1   1   2   2   2   2   2   2   1   1   2   1   2   1   1   1   2   1   2   2   2   1   2   2   2   1   2   1   2   2   1   1   1   2   2   2   1   1   2   1   2   1   2   1   2   1   1   1   2   1   2   2   2   2   1   1   1   2   1   1   2   2   1   2   2   1   2   2   2   2   1   1   2   1   2   2   2   2   2   2   2   1   2   1   1   1   1   1   1   1   1   2   2   1   2   2   2   2   2   2   1   1   2   2   2   1   1   2   2   2   2   2   1   2   2   2   2   1   1   2   2   1   2   1   2   1   1   2   1   2   1   2   1   1   1   1   2   2   2   1   2   2   2   2   1   1   1   1   2   2   1   2   2   2   2   1   1   1   2   2   2   1   2   1   1   2   1   1   2   2
 MK-6-15                1   1   1   2   2   2   1   1   2   1   2   1   2   2   2   1   2   1   1   1   1   2   1   2   1   2   2   1   1   1   1   1   2   2   2   2   1   2   1   1   2   2   2   1   1   1   2   1   2   1   2   2   2   2   2   1   2   1   2   2   1   2   1   2   2   2   1   2   1   1   2   1   2   1   2   1   1   1   2   1   2   2   2   2   1   1   1   2   1   1   2   2   1   2   1   1   2   2   2   2   1   1   2   1   2   2   2   2   2   2   2   1   2   1   1   1   1   1   1   1   1   2   2   1   2   2   2   2   2   2   2   1   2   2   2   2   1   2   2   2   2   2   1   2   2   2   2   1   1   2   2   1   2   1   1   1   1   1   1   2   1   2   1   1   1   1   2   2   2   1   2   1   2   2   1   1   1   1   2   2   2   2   2   1   2   1   1   1   2   2   2   1   2   2   1   2   2   1   2   2
 MK-6-16                1   1   1   2   1   2   2   1   2   1   2   1   2   2   2   1   2   1   1   1   1   2   1   2   1   2   2   1   1   1   1   1   2   2   2   2   1   2   1   1   2   2   2   1   1   1   2   1   2   1   2   2   2   2   1   1   2   1   2   2   1   2   1   2   2   2   1   2   1   1   2   1   2   1   2   2   1   1   2   1   2   2   2   2   1   1   1   2   1   1   1   2   1   1   2   1   1   2   2   2   1   1   2   1   2   1   2   2   1   2   2   2   2   1   1   1   1   1   1   1   2   2   2   1   2   2   1   2   2   1   2   1   2   2   2   2   1   2   2   2   1   1   1   2   2   2   2   1   2   2   2   1   2   1   1   1   1   1   1   2   1   2   1   1   1   2   2   2   2   1   2   1   2   2   1   1   1   1   2   2   2   2   2   1   2   1   1   1   2   2   2   1   2   2   1   2   2   1   2   2
 
!****************************************** Phenotypic Data **********************************************************
!-100.0 is resevred for missing phenotype
SimulatedTrait1        10.2195   10.8896   10.1520    9.5973   10.1437    9.3524    9.2870    9.4619   11.0561    9.4155   10.3429   10.7155    9.3539   11.8673   10.3747    9.1636   10.3379   10.4019    9.4412    9.2645    8.8076    8.4224    8.6744   10.1273   11.5278   10.6643    9.3113    8.9651   10.4599    9.8568    8.1678   10.0349    9.0321    9.7879    9.6723   12.3972    9.8622   10.0881   10.9203   10.2174    8.4400   10.4552    9.7554    8.6026    8.8187    9.8114    7.4562    9.2083    9.2813    9.3414    9.8349    9.7271   10.6945    9.8118    9.8803    9.9140    9.8533   10.9613    9.3052    8.9255   10.5580   10.4743   10.3116   10.0085    9.5567   10.3774    8.7390   11.2635    9.0952   12.0071   11.0836    9.1675   10.8283   11.2523   10.7645   10.5428   10.6734   10.3477   10.1996   10.2497    9.6169    9.7820    9.2366    9.9641    9.6719   11.9053   11.4408   10.5834    9.1033    9.0472   10.5253   10.2523   11.3617    9.3228    8.4680   10.4578   10.3151   10.9245    9.4687    8.4815    8.6324    9.9599   10.6237    7.4095   12.1068    9.1493   11.2324   10.1876    8.9149    8.9404   10.0079   10.1635   12.1699    9.0078    9.0201    9.1091    8.4125    9.4387    9.1276    8.5186   11.7621    9.3650   10.5287    9.7649   11.4584    9.1870   11.2509   11.1047   10.7041   10.6302   11.4648    8.8921    9.6482   10.2609    9.0506   10.0310    9.5388    9.3250    9.4973   10.1845   10.2766    8.8155    9.1265   10.3024    9.1192   10.2870   10.1368   10.2128    9.4560   10.5896   10.7361   11.2726   11.6673    9.5571    9.3376   10.1437    9.8510   10.0564   10.7317   10.1831   10.8240   10.1373   10.4889   11.4083   10.9940    9.5512    9.6218    9.3784   10.3958   10.0309    9.3980    8.5198   11.1029    8.8425    8.6656    8.9564   11.6116    8.5130   10.7324    7.8222    9.9092    9.7615   11.4916    9.2444   11.4037    9.7784   10.8615    9.6793    8.8726   10.1969   10.2247    9.8222    9.9168   10.2644   10.2574    8.8927    9.6753    8.9184   10.4727   11.0894
 
