# Supplementary material for: Inclusive Composite Interval Mapping of QTL by Environment Interactions in Biparental Populations
Source: PLoS One. 2015 Jul 10;10(7):e0132414. doi: 10.1371/journal.pone.0132414 (PMC4498613; doi:10.1371/journal.pone.0132414)
Supplement: S1 File — (ZIP) [file pone.0132414.s001.zip › BC1 population/e=1/run_00012.met]

!**********************Note: lines staring with "!" are remarks and will be ignored in the program********************
!*********************************General Information**********************************
!Assuming F1 = P1 x P2, populations available in QTL IciMapping are: 
!  1, P1BC1F1 = P1 x F1, the first backcrossing where P1 is used as the recurrent parent;
!  2, P2BC1F1 = P2 x F1, the first backcrossing where P2 is used as the recurrent parent;
!  3, F1DH, F1-derived doubled haploids; 
!  4, RIL or F1RIL, recombination inbred lines through the repeated selfing of F1;
!  5, P1BC1RIL, recombination inbred lines through the repeated selfing of P1BC1F1;
!  6, P2BC1RIL, recombination inbred lines through the repeated selfing of P2BC1F1;
!  7, F2, the selfing generation of F1;
!  8, F3, the selfing generation of F2;
!  9, P1BC2F1, the second backcrossing where P1 is used as the recurrent parent; 
! 10, P2BC2F1, the second backcrossing where P2 is used as the recurrent parent;
! 11, P1BC2RIL, recombination inred lines through the repeated selfing of P1BC2F1; 
! 12, P2BC2RIL, recombination inred lines through the repeated selfing of P2BC2F1; 
! 13, P1BC1F2, the selfing generation of P1BC1F1; 
! 14, P2BC1F2, the selfing generation of P2BC1F1; 
! 15, P1BC2F2, the selfing generation of P1BC2F1; 
! 16, P2BC2F2, the selfing generation of P2BC2F1; 
! 17, P1BC1DH, P1BC1F1-derived doubled haploids; 
! 18, P2BC1DH, P2BC1F1-derived doubled haploids; 
! 19, P1BC2DH, P1BC2F1-derived doubled haploids; 
! 20, P2BC2DH, P2BC2F1-derived doubled haploids; 
   1      !Mapping Population (see remarks above)
   2      !Mapping Function (1 for Kosambi; 2 for Haldane; 3 for Morgan)
   2      !Marker Space Type (1 for intervals; 2 for positions)
   1      !Marker Space Unit(1 for centiMorgans; 2 for Morgan)
   6      !Number of Chromosomes (or Linkage Groups)
 200      !Size of the mapping population
   1      !Number of environments
 
!***************************************** Chromosomes and Linkage Maps **********************************************
!Chromosome                 NumMarkers
-CH1                        16
-CH2                        16
-CH3                        16
-CH4                        16
-CH5                        16
-CH6                        16
!Linkage map (Marker name followed by position or the interval length)
 MK-1-1                1     0.000
 MK-1-2                1    10.000
 MK-1-3                1    20.000
 MK-1-4                1    30.000
 MK-1-5                1    40.000
 MK-1-6                1    50.000
 MK-1-7                1    60.000
 MK-1-8                1    70.000
 MK-1-9                1    80.000
 MK-1-10               1    90.000
 MK-1-11               1   100.000
 MK-1-12               1   110.000
 MK-1-13               1   120.000
 MK-1-14               1   130.000
 MK-1-15               1   140.000
 MK-1-16               1   150.000
 MK-2-1                2     0.000
 MK-2-2                2    10.000
 MK-2-3                2    20.000
 MK-2-4                2    30.000
 MK-2-5                2    40.000
 MK-2-6                2    50.000
 MK-2-7                2    60.000
 MK-2-8                2    70.000
 MK-2-9                2    80.000
 MK-2-10               2    90.000
 MK-2-11               2   100.000
 MK-2-12               2   110.000
 MK-2-13               2   120.000
 MK-2-14               2   130.000
 MK-2-15               2   140.000
 MK-2-16               2   150.000
 MK-3-1                3     0.000
 MK-3-2                3    10.000
 MK-3-3                3    20.000
 MK-3-4                3    30.000
 MK-3-5                3    40.000
 MK-3-6                3    50.000
 MK-3-7                3    60.000
 MK-3-8                3    70.000
 MK-3-9                3    80.000
 MK-3-10               3    90.000
 MK-3-11               3   100.000
 MK-3-12               3   110.000
 MK-3-13               3   120.000
 MK-3-14               3   130.000
 MK-3-15               3   140.000
 MK-3-16               3   150.000
 MK-4-1                4     0.000
 MK-4-2                4    10.000
 MK-4-3                4    20.000
 MK-4-4                4    30.000
 MK-4-5                4    40.000
 MK-4-6                4    50.000
 MK-4-7                4    60.000
 MK-4-8                4    70.000
 MK-4-9                4    80.000
 MK-4-10               4    90.000
 MK-4-11               4   100.000
 MK-4-12               4   110.000
 MK-4-13               4   120.000
 MK-4-14               4   130.000
 MK-4-15               4   140.000
 MK-4-16               4   150.000
 MK-5-1                5     0.000
 MK-5-2                5    10.000
 MK-5-3                5    20.000
 MK-5-4                5    30.000
 MK-5-5                5    40.000
 MK-5-6                5    50.000
 MK-5-7                5    60.000
 MK-5-8                5    70.000
 MK-5-9                5    80.000
 MK-5-10               5    90.000
 MK-5-11               5   100.000
 MK-5-12               5   110.000
 MK-5-13               5   120.000
 MK-5-14               5   130.000
 MK-5-15               5   140.000
 MK-5-16               5   150.000
 MK-6-1                6     0.000
 MK-6-2                6    10.000
 MK-6-3                6    20.000
 MK-6-4                6    30.000
 MK-6-5                6    40.000
 MK-6-6                6    50.000
 MK-6-7                6    60.000
 MK-6-8                6    70.000
 MK-6-9                6    80.000
 MK-6-10               6    90.000
 MK-6-11               6   100.000
 MK-6-12               6   110.000
 MK-6-13               6   120.000
 MK-6-14               6   130.000
 MK-6-15               6   140.000
 MK-6-16               6   150.000
!*********************************** Marker Types ********************************************************************
!Co-dominant marker: When heterozygote F1 is present, P1 is coded as 2, F1 is coded as 1, and P2 is coded as 0; Otherwise, P1 is coded as 2, and P2 is coded as 0. 
!Dominant marker: When heterozygote F1 is present, P1 and F1 are coded as 12, and P2 is coded as 0; Otherwise, P1 is coded as 2, and P2 is coded as 0.  
!Recessive markers: When heterozygote F1 is present, P1 is coded as 2, and F1 and P2 are coded as 10; Otherwise, P1 is coded as 2, and P2 is coded as 0. 
!Missing marker is coded as -1. 
 MK-1-1                 2   2   2   1   1   2   1   2   2   1   1   1   1   2   2   1   1   1   1   2   2   2   1   2   1   1   1   2   2   1   2   1   2   1   1   2   2   2   2   2   2   2   2   2   1   2   1   2   2   1   2   2   1   2   1   1   2   1   2   1   2   2   1   1   1   1   1   2   2   2   2   1   2   2   2   1   2   1   2   1   2   1   1   1   1   2   1   2   2   2   2   2   1   2   2   2   2   2   2   2   2   1   1   1   1   1   1   1   2   2   2   1   1   1   2   2   1   2   2   2   2   1   2   2   1   2   1   1   1   1   1   2   1   1   1   1   2   1   2   2   1   1   1   1   2   1   2   1   2   2   2   2   1   1   2   2   2   2   2   2   1   2   2   1   1   1   1   1   1   2   2   1   2   2   1   2   2   2   2   2   1   1   2   1   1   2   1   1   1   2   1   1   1   2   2   2   2   2   2   1
 MK-1-2                 2   2   2   1   1   2   1   2   2   1   1   1   1   2   2   1   1   1   2   2   2   2   1   2   1   1   1   2   2   1   2   2   2   1   1   2   2   2   2   2   1   2   2   2   1   2   1   1   2   1   2   2   1   2   1   1   2   1   2   1   2   2   1   1   1   1   1   2   2   2   2   1   2   2   2   1   2   1   2   1   2   1   1   2   1   2   1   2   2   2   2   1   1   2   2   2   2   2   2   2   2   2   1   1   1   1   2   1   2   2   2   1   1   1   2   2   1   2   1   2   2   1   2   2   1   2   1   1   2   1   1   2   1   1   1   1   1   1   2   2   1   1   1   1   2   1   2   1   2   2   2   2   1   1   2   2   2   2   2   2   1   2   2   1   1   1   1   2   1   2   2   1   2   2   1   2   2   2   2   2   1   1   2   1   1   2   1   1   1   2   1   1   1   2   1   2   2   2   1   1
 MK-1-3                 2   2   2   1   1   2   1   1   2   1   1   1   1   2   2   1   2   1   2   2   1   2   1   2   1   1   1   2   2   1   2   2   2   1   1   2   2   1   2   2   1   1   2   2   1   2   1   1   2   1   2   2   1   2   1   1   2   1   2   2   2   2   1   1   1   1   1   1   1   2   2   1   2   2   1   1   2   1   2   1   2   1   1   2   1   2   1   2   2   2   2   1   1   2   2   2   2   2   2   2   1   2   1   1   1   1   2   1   2   2   2   1   1   1   2   2   1   2   1   2   1   1   2   2   1   2   1   1   2   1   1   2   1   2   2   1   1   1   2   2   1   1   1   1   2   1   2   1   2   2   2   2   2   1   2   2   2   2   1   2   1   2   2   1   1   1   1   2   1   2   2   1   2   2   1   2   2   2   2   2   1   1   2   1   1   2   1   1   1   2   1   1   1   2   1   1   2   2   1   1
 MK-1-4                 2   2   2   1   1   2   2   1   2   2   1   1   1   2   2   2   2   1   2   1   1   2   1   2   1   1   1   2   2   1   2   2   2   1   1   2   2   1   2   2   1   1   2   2   1   1   1   1   2   1   2   2   1   2   1   1   1   1   2   1   2   1   1   1   1   2   1   1   1   2   2   1   2   2   1   2   2   2   2   1   2   2   1   2   1   2   1   2   2   2   2   1   1   2   2   2   2   2   2   2   1   2   1   1   1   2   2   1   2   2   2   1   1   1   2   2   1   2   1   2   1   2   2   2   1   1   1   1   2   1   1   2   1   1   2   1   1   1   2   2   1   1   1   1   2   1   2   1   2   2   2   2   2   1   2   2   2   2   1   2   1   2   2   1   1   1   1   1   1   2   2   1   2   2   1   2   1   2   2   2   1   1   2   1   1   1   1   1   1   2   1   1   1   2   1   1   2   2   1   1
 MK-1-5                 2   2   2   1   1   2   2   1   2   2   1   1   1   2   2   2   2   1   2   1   2   2   1   2   1   1   1   2   2   1   2   2   2   1   1   2   2   1   2   2   1   1   2   1   1   1   1   1   2   2   2   2   1   1   1   1   2   1   2   1   2   1   1   1   1   1   1   1   1   2   2   1   2   1   1   2   2   2   1   1   2   2   1   2   1   2   1   2   2   2   2   1   1   2   2   2   2   2   2   2   1   2   2   1   1   2   2   1   2   2   2   1   1   1   2   1   1   2   1   2   1   2   2   2   1   1   1   1   2   1   1   2   1   1   2   1   1   1   2   2   1   1   1   1   2   1   2   1   2   2   2   2   2   1   2   2   2   2   1   2   1   2   2   1   1   1   2   1   1   2   2   1   2   2   1   2   1   2   2   1   1   1   2   1   1   2   1   1   1   2   1   2   1   2   1   1   2   2   1   1
 MK-1-6                 2   2   2   1   1   2   2   1   2   2   1   1   1   2   2   2   2   1   1   1   1   2   1   2   1   1   1   2   2   1   2   2   2   1   1   2   2   1   2   2   1   1   1   1   1   1   1   1   2   2   2   2   1   1   1   1   2   2   2   1   1   1   1   1   1   1   1   1   1   2   2   1   2   1   1   2   2   2   1   1   2   2   1   2   1   2   1   2   2   2   2   1   1   2   2   2   2   2   2   2   1   2   2   1   2   2   2   1   2   2   2   1   1   1   2   1   1   1   1   2   1   2   2   2   1   1   1   1   2   1   2   2   1   1   2   2   2   2   2   2   1   1   1   1   2   2   2   1   2   1   2   2   2   1   2   2   2   2   1   2   1   2   2   1   1   1   2   1   1   2   2   1   2   2   1   1   1   2   2   1   1   1   2   1   1   2   1   1   2   2   1   2   1   2   1   1   2   2   1   1
 MK-1-7                 1   2   2   1   1   2   1   1   2   2   1   1   1   2   2   2   2   1   1   1   1   2   1   2   2   1   2   2   2   1   2   2   2   1   1   2   2   1   1   2   1   1   2   1   1   2   1   1   2   1   2   2   1   1   1   1   2   2   2   1   1   1   1   1   1   2   1   1   1   2   2   1   2   1   2   2   2   2   1   1   2   2   1   2   1   2   1   1   2   2   2   1   1   2   2   2   2   2   2   2   2   2   2   1   2   2   2   1   2   2   2   1   1   1   2   1   1   1   1   2   1   2   2   2   2   1   1   1   2   1   2   2   1   1   2   1   2   2   1   2   1   1   1   1   2   2   1   1   2   1   1   2   2   1   2   2   2   2   1   2   1   2   2   1   1   1   2   1   1   2   2   1   2   2   1   2   1   2   2   1   1   1   1   1   1   2   1   2   2   2   1   2   1   1   1   1   2   2   1   1
 MK-1-8                 1   2   2   1   1   2   1   1   2   1   1   1   1   2   2   2   2   1   1   1   1   2   1   2   2   1   2   2   2   1   2   2   2   1   1   2   2   1   1   2   1   1   2   1   1   2   1   1   2   2   2   2   1   1   1   1   2   2   2   1   1   1   2   1   1   2   1   1   1   2   2   1   2   1   2   2   2   2   1   1   2   2   1   2   1   2   1   1   2   2   2   1   1   2   2   2   2   1   2   2   2   2   2   1   2   2   2   1   2   2   2   1   2   1   2   2   1   1   1   2   1   2   2   1   2   1   1   1   2   1   2   2   2   1   2   1   2   2   1   2   2   1   1   1   2   1   1   1   2   1   1   2   2   1   2   2   1   2   1   2   1   2   2   1   1   1   2   1   1   2   2   2   1   2   1   2   1   2   1   2   1   1   1   1   1   2   1   2   2   2   1   2   1   1   1   1   2   2   1   1
 MK-1-9                 1   2   2   1   1   2   1   1   2   1   1   2   1   2   2   2   2   1   1   1   1   2   1   2   2   1   2   2   2   1   2   2   2   1   1   2   2   1   1   2   1   1   2   1   1   2   1   1   2   1   2   2   1   1   1   2   2   2   2   1   2   1   2   1   1   2   2   1   1   2   2   1   2   1   2   2   2   2   1   1   2   2   2   2   1   2   1   1   2   2   2   1   1   2   2   2   2   1   2   2   2   2   2   1   2   2   2   1   2   2   2   1   2   1   2   2   1   1   1   2   1   2   2   1   2   1   1   1   2   1   2   1   2   1   2   1   2   1   1   2   1   1   1   1   2   1   1   1   2   1   1   2   2   1   2   2   1   2   1   2   2   2   2   1   1   1   2   1   1   2   2   1   1   2   1   2   1   2   1   2   1   1   1   1   1   2   1   2   2   2   1   2   1   1   1   1   2   2   2   1
 MK-1-10                1   2   2   1   1   2   1   1   2   1   1   2   1   2   2   2   2   1   1   1   1   2   1   2   2   2   2   2   2   1   2   2   2   1   1   2   2   1   1   2   1   1   2   1   1   2   1   1   2   1   2   2   1   1   1   2   1   2   2   1   2   1   2   1   1   2   2   1   1   2   2   1   2   1   2   2   2   2   1   1   2   2   2   2   1   2   1   1   1   2   2   1   1   2   2   2   2   1   2   2   2   1   2   1   1   2   1   2   2   2   2   2   1   1   2   1   1   1   1   2   1   2   2   1   2   1   1   1   2   1   2   1   2   1   2   1   1   1   1   2   1   1   1   1   2   1   1   1   2   1   1   2   2   1   1   2   2   2   1   2   2   2   2   1   1   1   2   1   1   2   2   1   2   2   1   2   1   2   1   2   1   1   2   1   1   2   1   2   2   2   1   2   1   1   1   1   2   2   2   1
 MK-1-11                1   2   2   1   1   2   1   1   2   1   1   2   1   2   1   2   2   1   1   1   1   1   1   2   2   2   2   2   2   1   2   2   2   1   1   2   2   1   1   1   1   1   2   2   1   2   1   1   2   1   2   2   2   1   1   2   1   2   2   1   2   1   1   2   2   2   2   1   1   2   2   1   2   1   2   2   2   2   1   2   2   2   2   2   2   2   1   1   1   2   2   1   1   2   1   2   2   1   2   1   2   1   2   1   1   2   1   2   2   2   2   2   1   1   2   1   1   1   1   2   1   1   2   1   2   1   1   1   2   1   2   2   2   1   2   1   1   2   1   2   1   1   1   2   2   1   1   1   2   1   2   2   2   1   1   2   2   1   2   2   2   2   2   1   1   1   2   2   1   2   2   1   2   2   2   1   1   2   1   2   2   2   2   1   1   2   1   2   2   2   1   2   1   1   1   2   2   2   2   1
 MK-1-12                1   2   2   1   1   2   1   1   2   1   1   2   1   2   1   2   2   1   1   2   1   1   1   2   2   2   2   2   2   1   2   2   2   1   1   2   2   2   1   1   1   1   2   2   1   2   2   1   2   1   2   2   2   1   1   1   1   1   2   1   2   1   1   2   2   2   2   1   1   2   1   1   2   1   2   2   2   2   1   2   2   2   2   2   1   2   1   1   1   2   2   1   1   1   1   1   2   1   2   1   2   1   2   1   1   2   1   2   2   2   2   2   1   1   2   1   1   1   1   2   1   1   2   1   2   1   1   1   2   1   2   2   2   1   1   1   1   2   1   2   1   1   1   2   2   1   1   1   2   1   2   2   2   1   1   2   2   1   2   2   1   2   2   1   1   1   2   2   1   2   2   1   2   2   2   1   2   2   1   2   2   2   2   1   1   2   1   2   2   2   1   1   1   2   1   2   2   2   2   1
 MK-1-13                1   2   2   1   1   2   1   1   2   1   1   1   1   2   2   2   2   1   1   2   1   1   1   2   2   2   2   1   2   1   2   2   2   1   2   2   2   2   1   1   1   1   2   1   1   2   2   1   2   1   2   2   2   1   2   2   1   1   2   1   2   1   1   1   2   2   2   1   1   2   1   1   2   1   2   2   2   2   1   2   2   2   2   2   1   2   1   1   1   2   2   2   1   1   1   1   2   1   2   1   2   1   2   1   1   2   1   2   2   1   2   1   1   1   1   1   1   1   1   2   1   2   2   1   2   1   1   1   2   1   1   2   1   1   2   2   1   2   1   2   2   1   1   2   1   1   1   1   2   1   2   2   2   1   1   2   2   1   2   2   1   2   1   1   1   1   2   2   1   2   2   1   1   2   2   1   2   2   1   2   1   2   2   1   1   2   1   1   2   2   1   1   1   2   1   2   2   2   2   1
 MK-1-14                1   2   2   1   2   2   1   1   1   1   1   1   1   2   2   2   2   1   1   2   1   1   1   1   2   2   2   1   2   1   2   2   2   1   2   2   2   2   1   1   1   1   2   1   1   2   2   1   1   1   2   2   2   1   1   2   1   1   2   1   2   1   1   1   2   2   2   1   1   2   1   1   2   1   2   2   2   2   1   1   2   2   2   2   1   2   1   1   1   2   2   1   1   1   1   1   2   1   2   1   2   2   2   1   1   1   1   2   2   1   2   2   1   1   1   1   1   1   1   2   1   2   2   1   2   1   1   1   2   1   1   2   1   1   2   2   1   2   1   2   2   1   1   1   1   1   1   1   2   1   2   2   2   1   1   2   1   1   2   2   1   2   1   1   1   1   2   2   1   2   2   1   1   2   2   1   2   1   1   2   1   2   2   1   1   2   1   1   2   2   1   1   2   2   1   2   2   2   2   1
 MK-1-15                1   2   2   1   2   2   1   2   1   1   1   1   1   2   2   2   2   1   1   2   1   1   1   2   2   2   2   1   2   1   2   2   2   1   2   2   1   2   1   1   1   1   2   1   2   2   2   1   1   1   2   2   2   1   1   2   1   1   2   1   2   1   1   1   2   2   2   2   1   2   2   1   1   1   2   2   2   2   1   1   2   2   2   2   1   2   1   1   1   2   2   1   1   1   1   1   2   1   2   1   2   2   2   1   1   1   1   2   2   1   2   2   1   1   1   1   1   1   1   2   1   1   2   1   2   1   1   1   2   1   1   1   1   1   2   2   1   2   1   2   2   1   1   1   1   1   1   1   2   1   2   2   2   1   1   1   1   1   2   2   1   2   1   1   1   1   2   1   1   2   2   1   1   2   2   1   2   1   1   2   1   2   2   1   1   2   1   1   2   2   1   1   2   2   1   1   2   2   2   1
 MK-1-16                1   2   2   1   2   2   1   2   1   1   1   1   1   2   2   2   2   1   1   2   1   1   1   2   2   2   2   1   2   1   2   2   2   1   2   2   1   1   2   1   1   1   2   1   2   2   2   1   1   1   2   2   2   1   1   2   1   1   2   1   2   1   1   1   2   2   2   2   1   2   2   1   1   1   2   2   2   2   1   1   2   1   2   2   1   2   1   1   1   1   2   1   1   1   2   1   2   1   2   1   2   2   2   1   1   1   1   2   2   1   2   2   1   1   1   1   1   1   1   2   1   1   2   1   2   1   1   2   2   1   1   1   2   1   2   2   1   1   1   2   2   2   1   1   1   1   1   1   2   1   2   2   2   1   1   1   1   2   2   2   1   2   1   2   1   1   2   1   1   2   2   1   1   2   2   1   2   1   1   2   1   2   2   1   2   2   1   1   2   2   1   2   2   2   1   1   2   2   2   1
 MK-2-1                 1   1   1   2   1   2   1   1   2   2   2   1   1   2   2   2   1   2   2   1   2   2   2   2   2   2   1   2   1   1   2   2   1   1   1   2   2   1   1   1   2   1   1   1   1   1   2   1   2   1   1   2   1   2   2   2   1   2   2   1   2   1   1   1   2   1   2   2   1   2   2   2   2   2   2   1   2   1   2   2   2   1   2   1   2   1   1   2   1   1   2   1   2   1   1   1   1   1   2   1   1   2   2   1   1   1   1   2   2   2   2   1   1   1   1   2   1   2   2   1   1   1   1   2   1   2   2   1   2   1   1   1   2   1   2   2   1   1   1   1   1   2   2   2   1   1   2   1   1   2   1   2   2   1   2   1   2   1   2   1   2   1   2   2   1   2   2   1   1   2   2   2   2   1   2   1   2   2   2   1   1   2   2   2   1   1   2   1   2   2   2   2   2   1   2   2   2   2   1   1
 MK-2-2                 1   1   1   2   1   2   1   1   2   2   2   1   1   2   1   2   1   2   2   1   2   2   2   2   1   2   1   2   1   1   2   2   1   1   1   2   2   1   1   1   2   1   1   1   1   1   2   1   2   1   1   2   1   2   2   2   1   2   1   1   2   1   1   1   2   1   2   1   1   2   2   2   2   2   2   1   2   1   2   2   2   1   2   2   2   1   1   2   1   1   2   1   2   1   2   1   1   1   2   1   2   2   2   1   1   1   1   2   2   2   2   1   1   1   1   2   1   2   2   1   2   1   1   2   1   2   2   1   1   1   1   1   2   1   2   2   1   1   1   1   1   2   2   2   1   1   2   1   1   2   2   2   2   1   2   1   2   1   2   1   2   1   2   2   2   2   2   1   1   2   2   2   2   1   2   1   2   2   2   1   1   2   1   2   1   1   1   1   2   2   2   2   2   1   2   2   2   2   1   1
 MK-2-3                 1   1   1   2   1   1   1   1   2   2   2   1   1   2   1   2   1   2   2   1   2   2   2   2   2   2   1   2   1   1   2   2   1   1   1   2   2   1   1   1   2   1   2   1   1   1   2   1   2   1   1   2   1   1   2   2   1   2   1   1   2   1   1   1   2   1   2   1   1   2   2   2   2   2   2   1   2   1   2   2   2   1   2   1   2   1   2   1   1   1   1   1   2   1   2   1   1   1   2   1   2   2   2   2   1   1   1   2   2   2   1   1   1   1   1   1   1   2   2   1   2   1   1   2   1   2   2   1   1   1   1   1   2   1   1   1   1   1   1   1   2   2   2   2   1   1   2   1   1   2   2   2   2   1   2   1   2   1   2   2   2   1   1   2   2   2   2   1   1   2   2   2   2   1   2   2   2   2   2   1   1   2   1   2   1   1   1   2   2   1   2   2   1   1   2   2   2   2   1   1
 MK-2-4                 1   1   1   2   1   1   2   1   2   2   2   1   1   2   1   2   1   2   2   1   2   1   2   2   2   2   2   2   1   1   2   2   1   1   2   2   2   1   1   1   2   1   1   1   1   1   2   1   2   1   1   2   1   1   2   2   1   2   1   1   2   1   1   1   2   2   2   1   1   2   2   2   2   2   2   1   2   1   2   2   2   1   2   1   2   1   2   1   1   1   1   1   2   1   2   1   1   1   2   1   2   2   2   2   1   1   1   2   2   1   1   1   1   2   1   1   1   2   2   1   2   1   1   2   1   2   2   1   1   1   2   1   2   1   1   2   2   1   1   1   2   2   2   2   1   1   2   1   1   2   2   2   2   1   2   1   2   1   2   2   2   1   1   2   2   2   2   1   1   2   2   2   2   1   2   2   2   2   2   1   1   2   1   2   1   1   1   2   2   1   2   2   1   1   1   2   2   2   1   1
 MK-2-5                 1   1   1   2   1   1   2   1   2   2   2   1   1   2   1   2   1   2   2   2   1   1   2   2   2   1   2   2   1   1   2   2   1   1   2   2   2   1   1   2   2   1   1   1   1   1   1   1   2   1   1   1   1   1   2   2   1   2   1   1   2   1   1   1   2   2   2   1   1   2   2   2   2   2   2   1   2   1   2   2   1   1   2   1   2   1   2   1   1   1   1   2   2   1   2   1   1   1   2   1   2   2   2   2   1   1   1   2   2   1   2   1   1   2   1   1   1   2   1   1   2   1   2   2   1   2   2   1   1   1   2   1   2   1   1   2   2   1   1   1   1   2   2   2   1   1   1   1   1   2   2   2   2   1   2   1   1   1   2   2   2   1   1   1   2   2   2   1   1   2   2   2   2   1   2   2   2   2   1   1   1   1   1   2   1   1   1   2   2   1   2   2   1   1   1   2   2   2   1   1
 MK-2-6                 1   1   1   2   1   1   2   1   2   2   2   1   1   2   1   2   1   2   2   1   1   1   2   2   2   1   2   2   1   1   2   2   1   1   2   2   2   1   1   2   1   1   1   1   1   1   1   1   1   1   1   2   1   1   1   2   1   1   1   1   1   1   1   1   1   2   2   1   2   1   2   2   2   1   2   1   2   2   2   2   1   1   2   1   2   1   2   1   1   1   1   2   2   1   2   1   1   1   2   1   2   2   2   2   1   1   1   2   2   2   2   1   1   2   1   1   1   2   1   1   2   1   2   2   1   2   2   1   2   1   2   1   2   2   2   2   1   1   1   1   1   2   2   2   1   1   1   1   1   2   2   2   2   1   2   1   1   1   1   2   2   1   2   1   2   2   2   1   1   2   2   2   2   1   2   2   2   2   1   1   1   1   1   2   1   1   1   2   2   1   2   1   1   1   1   2   2   2   1   1
 MK-2-7                 1   1   1   2   1   1   2   1   2   2   2   1   1   2   1   2   1   2   2   1   1   1   2   2   2   1   2   2   1   1   2   2   1   1   2   2   2   1   1   2   1   1   1   1   1   1   1   1   1   1   1   2   1   1   2   2   1   1   1   1   1   1   1   1   1   2   2   1   2   1   2   1   2   1   2   2   1   2   2   2   1   2   2   2   2   1   2   1   1   1   1   2   2   1   2   1   1   1   2   1   2   2   2   2   1   1   1   2   2   2   2   2   1   2   1   1   1   2   1   1   2   1   2   2   1   2   2   1   2   1   2   1   2   2   2   2   1   1   1   1   1   2   1   2   1   1   1   1   1   2   2   2   2   1   2   1   1   1   1   2   2   1   2   1   2   2   2   1   1   2   2   2   2   1   2   2   2   2   1   1   1   1   1   2   1   1   1   2   2   1   2   1   1   1   1   2   2   2   1   1
 MK-2-8                 1   1   1   2   1   1   2   1   2   2   2   1   1   2   1   2   1   2   2   1   1   1   2   2   2   1   2   2   1   1   1   2   1   2   2   2   2   2   1   2   1   1   1   1   1   1   1   1   1   1   1   2   1   1   2   2   1   1   1   1   1   1   1   1   2   2   2   2   2   1   2   1   1   1   2   2   1   2   2   2   1   2   2   2   2   1   2   1   1   1   1   2   2   1   2   1   1   1   2   2   2   2   2   2   1   1   1   2   2   2   2   2   1   2   1   2   1   2   1   1   2   1   2   2   1   2   2   1   2   1   2   1   2   2   2   1   1   2   1   1   1   2   1   2   1   1   1   1   1   2   2   2   2   1   2   1   1   1   1   2   2   1   2   1   2   2   2   1   1   2   2   1   2   1   2   2   2   2   1   1   1   1   1   2   1   1   1   2   2   1   2   1   1   1   1   2   2   2   1   1
 MK-2-9                 1   1   1   2   1   1   2   1   2   1   2   1   1   2   1   2   1   2   2   1   2   1   2   2   2   1   2   2   2   1   1   2   1   2   2   1   2   2   1   1   1   1   1   1   1   1   1   1   1   1   1   2   1   1   2   2   1   1   1   1   1   1   1   2   2   1   2   2   1   1   2   1   1   1   2   2   1   2   2   2   1   2   2   1   2   1   2   1   1   1   1   2   2   1   2   1   1   1   2   1   2   2   2   2   1   1   1   2   2   2   1   2   1   2   1   1   1   2   1   1   2   1   2   2   1   2   2   1   2   1   2   1   2   2   2   1   1   2   1   1   1   2   1   2   1   1   1   1   1   2   2   2   2   1   2   1   1   1   2   2   2   1   2   1   2   2   2   1   1   2   2   1   2   1   2   1   2   2   1   1   1   1   1   1   1   1   1   2   2   2   2   1   1   1   1   2   2   2   2   1
 MK-2-10                1   1   1   2   1   1   2   1   1   1   2   1   1   2   1   1   1   2   2   1   2   1   2   2   2   1   1   1   2   1   1   2   1   2   2   1   2   2   1   1   1   1   1   1   1   1   1   1   1   1   1   2   1   1   2   2   1   1   2   1   1   1   2   2   2   1   2   2   1   1   2   1   1   1   1   2   1   2   2   2   1   2   2   1   2   1   2   1   1   1   1   2   2   1   2   2   1   1   2   1   2   2   2   2   1   1   1   2   2   2   1   2   1   2   1   1   2   2   1   1   2   1   2   2   1   1   2   1   2   2   2   1   2   2   2   1   2   2   1   1   1   2   2   2   2   1   1   1   1   2   1   2   2   1   2   2   1   1   1   2   2   2   2   1   2   1   2   1   1   2   1   1   2   1   2   1   2   2   1   1   1   1   1   1   1   1   1   2   2   2   2   1   1   1   1   2   2   2   2   1
 MK-2-11                1   1   1   2   1   1   2   1   1   2   2   1   2   2   1   2   1   2   2   1   2   1   2   2   2   1   1   2   2   1   1   2   1   2   2   1   1   1   2   1   2   1   1   1   1   1   1   1   1   1   1   1   1   1   1   2   1   1   2   1   1   1   2   2   1   1   2   2   1   1   2   1   1   1   1   2   1   2   2   2   1   2   2   1   2   1   2   1   1   1   1   2   2   1   2   2   1   1   2   2   2   1   2   2   1   1   1   2   2   2   2   2   1   2   1   1   2   2   1   1   2   1   2   2   1   1   2   1   2   2   1   1   2   2   2   1   2   2   1   2   1   2   2   1   2   1   2   1   1   2   1   2   2   1   2   2   1   1   1   1   2   2   2   1   2   1   2   1   1   2   1   1   2   1   2   1   2   2   1   1   1   1   1   1   1   1   1   2   2   1   2   1   1   1   1   2   2   2   2   1
 MK-2-12                1   1   1   2   1   1   2   1   1   2   2   1   2   2   1   2   1   2   2   1   2   1   1   2   2   1   1   2   2   1   1   2   1   2   2   1   1   1   2   1   2   1   2   1   1   1   1   1   1   1   1   1   1   1   1   2   1   1   2   1   1   1   2   2   1   1   2   2   1   1   2   1   1   1   1   2   1   2   2   2   1   2   2   1   2   1   2   1   1   1   1   2   1   1   1   2   2   1   2   2   1   1   2   2   1   1   1   2   2   2   2   2   1   2   1   2   2   2   1   1   2   1   2   2   1   1   2   1   2   2   1   1   2   2   2   1   2   2   1   2   1   2   2   1   2   2   2   1   1   1   1   1   2   1   2   2   1   1   1   1   2   2   2   2   1   1   2   1   1   2   1   1   2   1   2   1   2   2   1   1   1   1   1   1   1   1   1   1   2   1   2   1   1   1   1   2   2   2   2   1
 MK-2-13                1   2   1   2   1   1   2   1   1   2   2   1   2   2   1   2   1   2   2   2   2   1   1   2   2   1   1   1   2   1   1   2   1   2   2   2   1   1   2   1   2   1   2   1   1   1   2   1   1   2   1   1   2   1   1   2   1   1   2   1   1   1   2   2   1   1   2   2   1   1   2   1   1   1   1   2   1   2   2   2   2   2   2   1   1   2   2   1   1   1   1   2   1   1   2   2   2   1   2   2   2   1   2   2   2   1   1   2   2   2   1   2   1   2   2   2   2   2   1   1   2   1   2   2   1   1   2   1   2   2   1   1   2   2   2   2   2   2   1   2   1   2   2   1   2   2   2   1   1   1   1   1   2   1   2   2   1   1   1   1   2   2   2   2   1   1   2   1   1   2   1   2   2   1   2   1   2   2   1   1   1   1   1   1   1   1   1   1   2   1   2   1   1   2   2   1   2   2   2   1
 MK-2-14                1   2   1   1   1   1   1   1   1   2   2   1   2   2   1   2   1   2   2   2   2   1   1   2   2   1   2   2   2   1   2   2   1   2   2   2   1   1   2   1   2   1   2   2   1   1   2   1   1   2   1   1   2   1   1   2   1   1   2   1   2   1   2   2   1   1   2   2   1   1   2   1   1   1   1   2   1   2   2   2   2   2   2   1   1   2   2   2   1   1   1   2   1   1   2   2   2   1   2   2   2   1   2   2   1   1   1   2   2   1   1   2   1   2   2   2   2   2   1   1   1   1   2   1   1   1   2   1   2   1   1   1   2   2   2   2   2   2   1   1   1   2   2   1   2   2   2   1   1   1   1   1   2   1   2   2   1   1   1   1   2   2   2   1   1   1   2   1   2   2   1   2   2   1   2   1   2   2   1   1   1   1   1   1   1   1   2   1   2   1   2   1   1   1   2   1   1   2   2   1
 MK-2-15                1   2   2   1   1   1   1   1   1   2   2   2   2   2   1   2   1   1   2   2   2   1   2   2   2   1   2   2   2   1   2   2   1   2   2   2   1   1   2   2   2   1   2   2   1   1   2   1   2   2   1   1   2   1   1   2   1   1   2   1   2   1   2   2   1   1   2   2   1   2   2   1   1   1   1   2   1   2   2   2   2   2   2   1   1   2   2   2   1   1   1   1   1   2   2   2   2   1   2   2   2   1   1   2   1   1   2   2   2   1   2   2   1   2   2   2   1   2   1   1   1   1   2   2   1   1   1   2   2   2   1   1   2   2   2   2   2   2   1   1   1   2   2   1   2   2   2   2   1   1   1   1   2   1   1   2   1   1   2   1   2   2   2   1   1   1   2   1   2   2   1   2   2   1   2   1   2   2   1   2   2   1   1   1   1   1   2   1   2   1   2   1   1   2   2   1   1   2   2   1
 MK-2-16                1   2   2   1   1   1   1   1   1   2   1   2   2   2   1   2   1   1   2   2   2   1   2   2   2   1   2   2   2   1   2   2   1   2   2   2   1   1   2   2   2   1   1   2   1   1   2   1   2   2   1   1   2   1   1   2   1   1   1   1   2   1   2   2   2   1   2   2   1   2   2   1   1   1   2   2   1   2   2   2   2   2   2   1   1   2   2   2   1   2   1   1   1   2   2   2   2   2   2   2   2   1   1   2   2   1   2   2   2   1   2   2   1   2   2   2   1   2   1   1   1   1   2   1   2   1   1   1   2   2   1   2   2   2   2   2   2   2   1   1   1   2   2   2   2   1   2   2   1   1   1   2   2   1   1   2   1   1   2   1   2   2   2   1   1   1   2   1   2   2   1   1   2   1   2   1   2   2   1   2   1   1   1   1   1   1   2   1   2   1   1   1   1   2   2   1   1   2   2   1
 MK-3-1                 1   1   1   2   2   2   1   1   1   1   1   2   1   1   2   2   2   1   1   2   2   2   2   2   2   2   1   2   2   2   2   1   2   1   2   2   2   1   2   1   2   2   2   2   2   1   1   2   2   2   1   2   1   2   1   1   1   1   1   2   1   1   2   2   2   1   1   1   1   1   1   2   1   1   2   2   1   1   2   2   1   2   1   1   2   1   1   1   1   2   1   2   1   2   1   1   2   1   1   2   1   2   1   2   2   2   1   1   1   1   1   1   1   2   2   1   1   2   1   2   2   2   1   1   1   1   1   1   1   1   1   2   2   1   1   2   2   1   1   2   1   1   2   1   1   1   2   2   2   1   1   2   1   2   1   1   1   2   1   2   2   2   1   2   1   1   1   2   2   2   2   2   2   2   1   1   2   2   1   1   1   2   2   1   1   2   1   1   2   2   1   1   1   2   2   1   1   2   2   2
 MK-3-2                 1   1   1   1   1   2   1   1   1   1   1   2   1   1   2   1   2   1   1   2   2   2   2   2   2   2   1   2   2   2   2   1   2   1   2   1   2   1   2   1   2   2   2   2   1   1   1   2   2   2   1   2   1   2   1   1   1   1   1   2   1   1   2   2   2   2   1   1   1   1   1   2   1   1   2   2   1   1   2   2   2   2   2   1   1   1   1   1   1   2   1   2   1   2   1   1   2   1   1   2   1   1   1   2   1   2   1   1   1   2   1   1   1   2   2   1   1   2   2   2   2   2   1   1   1   2   1   1   1   1   1   2   2   1   1   2   2   1   1   2   1   1   2   1   1   1   2   2   2   1   1   2   1   2   1   1   1   2   1   2   2   2   1   2   1   1   1   2   2   2   2   2   2   2   1   2   2   2   1   1   1   2   2   1   1   2   1   1   2   2   1   2   1   2   2   1   1   2   2   2
 MK-3-3                 1   1   1   1   1   2   1   1   1   1   1   2   1   1   2   1   2   1   1   2   2   2   2   2   2   2   1   1   2   2   2   1   2   2   2   1   1   1   2   1   2   1   2   2   1   1   1   2   2   1   1   2   1   2   1   1   1   1   1   2   1   1   2   1   2   2   1   1   1   1   1   2   1   1   2   1   1   1   2   2   2   2   2   1   1   1   1   1   2   2   1   2   1   2   1   1   2   1   2   2   1   1   1   2   1   2   2   1   1   2   1   1   1   2   2   1   1   2   2   2   2   2   1   1   1   2   1   1   1   1   1   2   2   1   1   2   2   1   1   2   1   2   2   1   1   1   2   2   2   1   1   2   1   2   1   1   2   2   1   2   2   2   2   2   1   1   1   2   2   2   2   2   2   2   1   2   2   2   1   2   1   2   2   1   1   2   1   1   2   1   1   2   1   2   2   1   1   2   2   2
 MK-3-4                 1   1   2   1   1   2   1   1   1   1   1   2   1   1   2   1   2   1   2   1   2   2   2   2   2   2   1   2   2   2   2   1   2   2   2   1   1   1   2   1   2   1   2   2   1   1   1   2   2   1   1   2   1   2   1   1   1   1   1   2   1   1   2   1   2   2   1   1   1   1   1   2   1   1   2   1   1   1   2   2   2   2   2   1   1   1   1   1   2   2   1   2   2   1   2   1   2   1   1   2   1   1   1   2   1   2   2   1   1   2   1   1   1   2   2   1   1   2   2   2   2   2   1   1   1   2   1   2   1   1   1   2   1   1   1   2   2   1   1   2   1   2   2   1   1   1   2   2   1   1   1   1   1   2   1   1   2   2   1   2   1   2   2   2   1   1   1   2   2   2   2   2   2   2   1   2   2   2   1   2   1   2   2   2   1   2   1   1   2   1   1   2   1   2   2   1   1   2   2   1
 MK-3-5                 2   1   2   1   1   2   2   1   1   1   1   2   1   1   2   1   2   1   2   1   2   2   2   2   2   2   1   1   2   2   2   1   1   2   1   1   1   1   2   1   2   1   2   2   1   1   1   2   2   1   1   2   1   2   1   2   1   1   1   2   1   1   2   1   2   2   1   1   1   1   1   2   2   1   2   1   1   1   2   2   2   2   2   1   1   2   1   1   2   2   1   2   2   1   2   1   2   1   1   2   1   1   1   2   1   2   2   1   1   2   1   1   2   2   2   1   1   2   1   2   2   2   1   1   1   2   1   2   1   1   1   2   1   1   1   2   2   1   1   2   1   2   2   1   1   1   2   2   1   1   1   1   1   2   1   1   2   2   1   2   1   2   2   2   1   1   1   2   2   2   2   2   2   2   1   1   2   2   1   2   1   2   2   2   1   2   1   1   2   1   1   2   1   2   2   1   1   2   2   1
 MK-3-6                 2   2   2   1   1   2   2   1   1   2   1   2   1   1   2   1   2   1   2   1   2   2   2   2   2   2   1   1   2   2   2   1   1   2   1   2   1   2   2   1   2   1   2   2   1   1   1   2   2   1   1   2   1   2   1   2   1   1   1   2   1   1   2   1   2   2   1   1   1   1   1   2   2   1   2   1   1   1   2   1   2   2   2   1   1   2   1   1   1   2   1   2   2   1   2   1   2   1   1   2   2   1   1   2   1   2   2   1   1   2   1   1   2   2   2   1   1   2   1   2   2   2   1   1   1   1   1   2   1   1   1   2   1   1   1   2   2   1   2   2   1   2   2   1   1   1   2   2   1   1   1   1   1   2   1   1   2   1   1   2   1   2   1   2   1   1   1   2   2   1   2   2   2   2   1   1   2   2   1   2   1   2   2   2   1   2   1   1   2   1   1   2   1   2   2   1   1   2   2   1
 MK-3-7                 2   2   2   1   1   2   2   1   1   2   1   2   1   1   2   1   2   1   2   1   2   2   2   2   2   1   1   1   1   2   2   1   1   2   1   2   1   2   2   1   2   1   2   2   1   1   1   2   1   2   1   2   1   2   1   1   1   1   1   2   1   1   2   1   2   2   1   1   1   1   1   1   2   1   2   1   1   2   2   1   2   2   2   1   1   2   1   1   1   2   1   2   2   1   1   1   2   1   1   2   2   1   1   2   1   2   2   1   1   2   1   1   2   2   2   1   1   2   1   2   2   2   1   1   1   1   1   2   1   1   1   2   1   1   1   2   2   1   2   2   2   2   2   2   1   1   2   2   1   1   1   1   1   2   1   2   2   1   1   2   1   2   1   2   1   1   1   2   2   1   2   2   2   2   1   1   2   2   1   2   1   2   2   2   1   1   1   1   2   1   1   2   1   2   2   1   1   2   2   1
 MK-3-8                 2   2   2   1   1   2   2   1   1   2   1   2   1   1   1   1   2   1   2   1   2   2   2   2   2   1   1   1   1   2   2   1   1   2   1   2   1   2   2   1   2   1   2   2   1   1   1   2   1   2   1   2   1   2   1   1   1   1   1   2   1   1   2   1   2   2   1   2   1   2   1   1   2   2   2   1   1   2   2   1   2   2   2   1   1   2   1   1   1   2   1   2   2   1   1   1   2   1   1   2   2   1   1   2   1   2   2   1   1   2   1   1   2   2   2   1   1   2   2   2   2   2   1   1   1   1   2   2   1   1   1   2   1   1   1   2   2   1   2   2   1   2   2   2   1   1   2   2   1   1   1   1   1   1   1   2   1   1   1   2   1   2   1   2   1   1   1   2   2   1   2   2   2   2   1   1   2   2   2   2   1   2   1   2   2   1   1   1   2   1   1   2   1   2   1   1   1   2   2   1
 MK-3-9                 2   2   2   1   1   2   1   2   1   2   1   2   1   1   1   2   2   1   2   2   2   2   2   2   2   1   1   1   1   2   2   1   1   2   1   1   1   2   2   1   2   1   2   2   1   1   1   1   2   2   1   2   2   2   1   1   1   1   2   2   1   1   2   1   2   1   1   2   1   2   1   1   2   2   1   1   1   1   2   1   2   2   2   2   1   2   1   1   1   2   1   2   2   1   1   1   2   1   1   2   2   1   1   2   1   2   2   1   1   1   1   1   2   2   2   1   1   2   2   2   2   2   1   1   1   1   2   2   1   1   1   2   1   2   1   2   2   1   2   2   1   1   2   2   1   1   2   2   1   1   1   1   1   2   1   2   1   1   1   1   1   2   1   2   1   1   1   2   2   1   2   2   2   2   1   1   2   2   2   1   1   2   1   2   2   1   1   1   2   1   1   2   1   2   1   1   1   2   1   1
 MK-3-10                2   2   2   1   1   2   1   2   1   2   1   2   1   1   1   2   2   1   2   2   2   2   2   2   2   1   1   1   1   1   1   1   1   2   1   2   1   2   2   1   2   1   2   2   1   1   1   1   2   2   1   2   2   2   1   1   1   1   2   2   1   1   2   1   2   1   1   1   1   2   1   1   2   2   1   1   1   1   2   1   2   2   2   1   1   2   1   1   2   2   1   2   2   1   2   1   2   1   1   2   2   1   1   2   1   2   2   1   1   2   1   1   2   2   2   1   1   1   2   2   2   2   1   1   1   1   2   2   1   1   1   2   1   2   1   2   2   1   1   2   1   1   2   2   1   1   2   2   1   1   1   1   2   2   1   2   1   1   2   1   1   2   1   2   1   1   1   2   2   1   2   2   2   2   1   2   2   2   2   1   1   2   1   2   1   1   1   1   2   1   1   2   1   2   1   1   1   2   1   1
 MK-3-11                2   2   2   1   2   2   1   2   1   2   1   2   1   1   1   2   1   1   2   2   2   2   2   2   2   1   1   1   2   1   1   1   1   1   1   2   1   2   2   1   1   1   2   2   1   1   1   1   2   1   1   2   2   2   1   1   1   1   2   2   1   2   2   1   2   2   1   1   1   2   1   1   1   2   1   1   2   1   2   1   2   2   2   1   1   2   1   1   2   2   1   2   2   1   2   1   2   1   1   2   2   1   1   2   1   2   2   1   1   2   1   1   2   1   2   1   1   1   2   2   2   2   2   1   1   1   2   2   1   1   1   2   1   2   1   2   2   1   1   2   2   1   2   2   2   1   2   2   1   1   1   1   2   2   1   2   1   2   2   1   1   2   1   2   1   2   1   2   1   1   2   2   2   2   1   2   2   2   2   1   2   1   1   2   1   1   1   1   2   1   1   2   1   2   1   1   1   2   1   1
 MK-3-12                1   2   2   1   2   2   1   2   1   1   1   2   1   1   1   1   1   1   2   2   1   2   2   2   2   2   1   1   2   2   1   1   1   1   1   2   2   2   1   1   1   1   2   2   2   2   1   1   2   1   1   2   2   1   1   2   1   1   2   1   1   2   2   1   2   2   1   1   1   2   1   1   1   2   2   1   1   1   2   1   2   2   2   1   1   2   1   1   2   1   1   2   2   1   2   1   2   1   1   2   2   1   1   2   1   2   2   1   1   2   1   1   1   1   2   1   1   1   2   2   2   2   2   1   1   1   2   2   1   1   1   2   1   2   1   2   2   1   1   2   2   1   2   2   2   1   2   2   1   1   1   1   2   1   1   2   1   2   2   2   1   2   1   1   1   1   1   2   1   1   1   2   2   2   2   2   2   2   2   1   2   1   1   2   1   2   1   1   2   1   1   2   1   2   2   1   1   2   1   1
 MK-3-13                1   1   2   1   2   2   1   2   1   1   1   2   2   1   1   1   1   2   1   2   1   2   2   2   2   2   1   1   2   2   1   1   2   1   1   1   2   1   1   1   1   1   2   2   1   2   1   1   2   1   1   1   2   1   1   2   1   1   2   1   1   2   2   1   2   1   1   2   1   2   1   1   1   2   2   1   2   1   2   1   2   2   2   1   1   2   1   1   2   1   1   2   2   1   2   1   2   1   1   2   2   1   1   2   1   1   2   1   2   2   1   1   1   1   2   1   1   1   2   2   2   2   2   1   1   1   2   2   1   1   1   2   1   2   1   2   2   1   1   1   2   1   1   1   2   1   1   2   1   1   1   1   2   1   1   2   1   2   2   2   1   2   1   1   1   1   1   2   1   2   1   2   2   2   2   2   2   2   2   1   2   2   1   2   1   2   1   1   2   1   2   2   1   2   2   1   1   2   1   2
 MK-3-14                1   1   1   1   2   1   1   2   1   1   1   2   2   1   1   1   2   2   1   2   1   2   2   2   2   2   2   1   2   2   1   1   2   1   1   1   2   1   1   1   1   1   2   2   1   2   1   1   2   1   1   1   2   1   2   2   1   1   2   1   1   2   2   1   2   1   1   2   1   2   1   1   1   2   2   1   2   1   2   1   2   2   2   1   1   1   1   1   2   1   1   2   2   1   2   1   2   1   1   2   2   1   2   2   2   2   2   1   2   2   1   1   1   1   2   1   1   1   1   2   2   2   2   1   2   1   2   2   1   1   1   2   2   2   1   2   2   1   2   1   2   1   2   1   2   1   1   2   1   1   1   1   2   1   1   2   2   2   2   2   1   2   1   1   1   1   1   2   1   2   1   2   2   2   2   2   2   2   2   1   2   1   1   2   1   2   1   1   2   1   2   2   1   2   2   1   1   2   1   2
 MK-3-15                1   1   1   1   2   1   1   2   1   1   1   2   2   2   1   1   2   2   1   2   1   2   2   2   2   2   2   1   2   2   1   2   2   1   1   1   2   1   1   2   1   1   2   2   1   2   1   1   2   1   1   1   1   1   2   2   1   1   2   1   1   2   2   1   2   1   1   2   1   2   1   1   1   2   2   1   2   1   2   1   2   2   2   1   1   1   1   1   2   1   1   2   2   1   2   1   2   1   2   2   2   1   2   2   2   2   2   1   2   2   1   1   1   1   2   1   1   1   1   2   2   2   2   1   2   1   2   2   1   1   1   2   2   2   1   2   2   1   2   1   2   1   2   1   2   1   2   2   1   1   1   1   2   1   1   2   2   2   2   2   1   2   1   1   1   1   1   2   1   2   1   2   2   2   2   2   2   2   2   1   2   1   1   2   1   2   1   1   2   1   2   2   1   2   2   1   1   2   1   2
 MK-3-16                1   1   1   1   2   1   1   2   1   1   1   2   2   2   1   1   2   2   1   1   1   2   1   2   2   2   2   1   2   2   1   2   2   1   1   1   2   2   1   2   1   2   2   1   1   2   1   1   2   1   1   1   1   1   2   2   1   1   2   1   1   2   2   1   2   1   1   2   1   2   1   2   1   2   2   1   2   1   2   1   2   2   2   1   1   1   1   1   2   1   1   2   2   1   2   1   2   1   2   2   2   1   2   2   2   2   2   1   2   2   1   1   1   1   2   1   1   1   1   2   2   2   2   1   2   1   2   2   1   1   1   2   2   1   1   2   2   1   2   1   2   2   2   1   2   1   2   1   1   1   1   1   2   1   1   2   1   2   2   1   1   1   1   1   1   1   2   2   1   2   1   1   2   1   2   1   2   2   2   1   2   1   1   2   1   2   1   1   2   2   2   2   1   2   2   1   1   2   1   2
 MK-4-1                 1   1   1   2   1   1   2   2   2   1   2   1   1   2   2   2   2   1   2   1   1   1   1   1   1   1   2   2   2   2   1   1   2   1   1   1   1   1   1   2   1   1   2   2   1   2   1   1   1   2   2   1   2   1   2   2   2   2   1   1   2   2   2   2   1   2   2   2   1   1   2   1   1   1   1   1   1   2   2   1   1   2   1   2   1   1   1   1   1   1   1   1   1   1   1   1   2   2   2   1   2   2   1   1   2   1   2   2   2   1   2   2   1   1   2   1   1   2   2   1   1   2   2   1   1   2   1   2   1   1   2   2   1   1   2   2   1   1   1   1   2   2   2   1   2   1   2   2   1   1   1   2   2   1   2   2   2   2   2   1   1   1   2   1   2   2   2   1   1   1   2   1   1   2   2   2   1   1   2   1   1   2   1   2   2   1   1   1   2   1   1   1   1   2   1   1   2   1   2   2
 MK-4-2                 1   1   1   2   1   2   2   2   2   2   2   1   1   2   2   2   2   1   2   1   1   1   1   1   1   1   2   2   2   2   1   1   2   1   1   1   1   1   1   2   1   1   2   2   1   1   1   1   1   2   2   1   2   1   2   1   2   2   1   1   2   2   2   2   1   2   2   2   1   1   2   1   1   1   1   1   1   2   2   1   1   2   1   2   1   1   1   2   1   1   1   1   1   1   1   1   1   2   2   2   2   2   1   1   2   1   2   2   1   1   2   2   1   2   2   1   2   1   2   1   1   2   2   1   1   2   1   2   1   1   1   2   2   1   2   2   1   1   1   2   2   2   2   1   2   2   2   1   1   1   1   2   2   1   1   2   2   2   2   1   1   1   2   1   2   2   2   2   1   1   1   1   1   2   1   2   1   1   2   1   1   2   2   2   2   1   1   2   1   1   1   1   2   2   1   1   2   1   2   2
 MK-4-3                 1   1   1   2   1   2   2   2   2   2   2   1   1   2   2   2   2   1   2   1   1   2   1   1   1   1   2   2   2   2   1   1   1   1   1   1   1   1   1   2   1   1   2   2   1   2   1   1   1   2   2   2   2   2   2   1   2   2   1   1   2   2   2   2   1   2   2   2   1   2   2   1   1   1   1   1   1   2   2   1   1   2   1   2   1   2   1   1   2   1   1   1   1   2   1   1   1   1   2   2   2   2   2   1   2   1   2   2   1   1   2   2   1   1   2   1   2   1   2   1   1   2   2   2   1   2   1   2   1   1   1   2   2   1   2   2   1   1   1   2   2   2   2   1   2   2   2   1   1   1   1   1   2   1   1   2   1   2   2   1   1   1   2   1   2   2   2   2   1   1   1   2   1   2   1   2   1   1   2   1   1   2   2   2   1   1   1   2   1   1   1   1   2   2   1   1   2   1   2   2
 MK-4-4                 1   1   1   2   1   2   2   2   2   2   2   1   1   2   2   2   2   1   2   1   1   2   1   1   1   1   2   1   1   2   1   1   2   1   1   1   1   1   1   2   1   1   2   2   1   2   1   2   1   2   2   2   2   2   2   1   2   2   1   1   2   2   2   2   1   2   2   2   1   2   2   1   1   1   1   1   1   2   2   1   1   2   1   2   1   2   1   1   1   1   1   1   1   1   1   1   1   1   1   2   2   2   2   1   2   1   2   2   1   1   2   2   1   1   2   1   2   1   2   1   1   2   2   2   1   2   1   2   1   2   1   2   2   1   2   2   2   1   2   2   2   2   1   1   1   2   2   1   2   1   1   1   2   1   1   2   1   2   1   1   1   1   2   1   1   2   2   2   1   1   1   2   1   2   1   2   1   1   2   1   1   2   2   2   1   1   1   2   1   1   2   1   2   2   1   1   1   1   2   2
 MK-4-5                 1   1   1   2   1   1   2   2   2   1   2   1   1   2   2   2   2   1   2   1   1   2   1   1   1   1   2   1   1   2   2   1   2   1   1   1   1   1   1   2   1   2   2   2   1   2   1   2   1   2   2   2   2   2   2   1   2   2   1   1   2   2   1   2   1   2   2   2   1   2   1   1   1   1   1   1   1   2   2   1   2   1   1   2   1   2   1   1   2   1   1   1   1   1   1   1   1   1   1   2   1   2   2   2   2   1   2   2   1   1   2   2   1   1   2   2   2   1   2   1   1   2   2   2   1   1   1   2   1   2   1   2   1   1   2   2   2   1   2   2   2   2   1   1   1   2   2   1   1   1   1   1   2   1   1   2   1   2   1   1   1   1   2   1   1   2   2   2   1   1   1   2   1   2   1   2   1   1   1   1   1   2   2   2   1   1   1   2   1   2   2   1   2   2   1   1   1   1   2   2
 MK-4-6                 1   1   1   2   1   1   2   2   2   1   2   1   2   2   2   2   2   1   2   1   1   2   1   1   1   1   2   1   1   2   2   1   2   1   1   1   1   1   1   2   1   2   2   2   1   2   1   2   1   2   1   2   2   2   2   1   2   2   1   1   2   2   1   2   1   2   1   2   1   2   1   1   1   1   1   2   1   2   1   1   2   1   2   2   2   2   1   1   2   1   2   1   1   1   1   1   1   1   1   2   1   2   2   2   2   1   2   2   1   1   2   2   1   1   2   2   2   1   2   1   1   1   2   2   1   1   1   2   1   2   1   2   1   1   2   2   2   1   1   2   2   2   1   1   2   2   2   1   1   1   1   1   2   1   1   2   1   2   1   1   1   1   2   1   1   2   2   1   1   1   1   2   1   2   2   2   1   1   1   1   1   2   2   2   1   1   2   2   1   2   2   1   2   2   1   1   1   1   2   2
 MK-4-7                 1   1   1   2   1   1   2   2   2   1   2   1   2   2   2   1   2   1   2   1   1   2   1   1   1   2   2   1   1   2   2   1   2   1   1   1   1   1   2   2   1   2   2   2   1   2   1   2   1   1   1   2   2   2   2   1   2   2   1   1   2   1   1   2   1   2   1   2   1   2   1   1   1   1   1   2   1   2   1   1   2   1   2   2   1   2   2   1   2   1   2   1   1   1   1   1   1   1   1   2   2   1   2   2   2   1   2   2   1   1   2   2   2   1   2   2   2   1   2   1   1   2   2   2   1   1   1   2   1   2   1   2   1   1   2   2   1   1   1   2   2   2   1   1   2   2   2   1   1   1   1   1   1   1   1   2   1   2   1   1   1   1   2   2   1   2   2   2   1   1   1   2   2   2   2   2   1   1   1   1   1   2   2   2   1   1   2   2   1   2   2   1   2   2   1   1   1   2   1   2
 MK-4-8                 1   1   1   2   1   1   2   2   2   1   2   2   2   2   2   1   2   1   2   1   1   2   1   1   1   2   2   1   1   2   2   1   2   1   2   1   1   1   2   2   1   2   2   2   1   2   1   2   1   2   1   2   2   2   2   1   2   2   1   1   2   1   1   1   1   2   2   2   1   2   1   1   2   2   1   2   1   2   1   1   2   1   2   2   1   2   2   1   2   1   1   1   1   1   1   1   1   1   1   2   2   1   2   2   2   2   2   2   1   1   2   2   2   2   2   2   2   1   2   1   1   2   2   2   1   1   1   2   1   2   1   2   2   1   2   1   1   1   1   2   1   2   1   1   2   2   2   1   1   1   1   1   1   1   1   2   1   2   1   1   1   1   2   2   1   2   2   2   1   1   2   2   2   2   2   2   1   1   1   1   1   2   2   2   2   1   2   2   2   2   2   1   2   2   1   1   1   2   1   2
 MK-4-9                 1   2   1   2   1   2   2   2   2   1   2   2   2   2   2   1   2   2   2   1   1   2   1   1   1   2   2   1   1   2   2   1   2   1   2   2   1   1   2   2   2   2   2   2   1   2   1   2   1   2   1   2   2   2   2   2   2   2   1   1   2   1   1   1   1   2   2   2   1   2   1   1   2   2   1   2   1   2   1   1   2   2   2   1   1   1   2   1   1   1   2   2   1   1   1   1   1   1   1   2   2   1   2   2   2   2   2   2   1   1   2   2   2   2   2   2   2   2   1   1   1   2   2   1   1   1   1   2   1   2   1   2   2   1   2   1   1   1   1   2   1   2   1   1   1   2   2   1   1   1   1   1   1   1   1   2   1   2   1   1   1   1   2   1   1   2   1   2   1   1   2   2   2   1   2   2   1   1   1   1   1   2   2   2   2   1   2   1   2   2   2   1   2   2   1   1   2   2   1   2
 MK-4-10                1   2   1   2   1   2   2   2   1   1   2   2   2   2   2   1   2   2   2   1   1   2   1   1   1   2   2   1   1   2   2   1   2   2   2   2   1   1   1   2   2   2   2   2   1   2   1   1   2   2   1   2   2   2   2   2   2   2   1   1   2   1   1   1   1   2   2   2   1   2   1   1   2   2   1   2   1   2   1   1   1   2   2   1   1   1   2   1   1   2   2   2   1   1   1   2   1   1   1   2   2   1   1   2   2   2   2   2   1   1   2   1   2   2   2   2   2   2   1   1   1   2   2   1   1   1   1   2   1   2   1   2   2   1   1   1   2   1   1   2   1   1   1   1   1   2   2   1   1   1   1   1   1   1   1   2   1   2   1   1   1   1   2   1   1   2   1   2   1   1   2   2   2   1   2   2   1   1   1   1   1   2   2   2   2   1   2   1   2   2   2   1   2   2   1   1   2   2   1   2
 MK-4-11                1   2   1   2   1   1   2   1   1   1   2   2   1   2   2   1   2   2   2   1   2   2   1   1   1   2   1   1   1   2   1   1   2   2   2   2   1   2   1   2   2   2   2   2   1   2   1   1   2   2   1   2   2   2   2   2   1   2   1   1   2   1   1   1   1   1   2   2   1   2   1   1   2   2   1   2   1   2   1   1   1   2   2   1   1   1   2   1   1   2   2   2   1   1   1   2   1   1   1   2   2   1   2   2   2   2   2   2   1   1   2   1   2   2   2   2   2   2   1   1   1   2   2   1   1   1   1   2   1   2   1   2   2   1   1   1   2   1   1   2   1   1   1   1   1   2   2   1   1   1   1   1   1   1   1   1   1   2   1   1   1   1   2   2   2   1   1   2   1   2   1   1   2   1   1   2   1   1   1   1   1   2   2   2   2   1   2   1   2   2   2   1   2   2   1   1   2   2   1   2
 MK-4-12                1   2   1   2   1   1   2   1   1   1   2   2   1   2   2   1   2   2   2   1   2   2   1   1   1   2   1   1   1   2   1   1   2   2   2   2   1   2   1   2   2   2   2   2   1   2   1   1   2   2   1   2   2   2   2   2   2   2   1   1   2   1   1   1   1   1   2   2   1   2   1   1   2   1   1   2   1   2   1   1   1   2   2   1   1   1   2   1   1   2   2   2   2   1   1   2   1   1   1   2   2   1   2   2   1   2   2   2   2   1   2   1   1   2   2   2   2   2   1   2   1   2   2   1   1   1   1   2   1   2   1   2   2   1   1   1   2   1   2   2   1   1   1   1   1   2   2   1   1   1   1   1   1   1   1   2   1   1   1   1   1   1   2   2   1   1   1   2   1   2   1   1   2   1   1   2   1   1   1   1   1   2   2   2   2   1   2   1   2   2   2   2   2   2   1   1   2   2   1   2
 MK-4-13                1   2   1   1   2   1   2   1   1   1   2   2   1   2   2   1   1   2   2   1   2   2   2   1   1   2   1   1   1   2   1   1   2   2   2   2   2   2   1   2   2   2   2   2   1   2   1   1   2   1   1   2   2   2   2   2   2   2   2   1   2   2   1   1   1   1   2   2   1   2   1   2   2   1   1   2   2   2   1   1   1   2   2   1   1   1   2   1   1   2   2   2   2   1   1   2   1   1   2   2   1   1   2   2   1   2   2   2   2   1   2   1   1   2   2   2   2   2   1   2   1   2   2   1   1   1   1   1   1   2   1   2   2   2   1   1   2   1   2   2   1   1   1   1   1   2   2   1   2   1   1   1   1   1   1   2   1   1   1   1   1   1   2   2   1   1   1   2   1   2   1   1   2   1   1   2   1   1   1   1   1   2   2   2   2   1   2   1   2   2   2   2   2   2   2   1   2   2   1   2
 MK-4-14                1   2   1   1   2   1   2   1   1   2   2   2   1   2   2   1   1   2   2   1   1   2   2   1   1   2   1   1   1   2   1   1   2   1   2   2   2   2   1   2   2   2   2   2   1   2   1   1   2   1   1   2   2   2   1   2   1   2   2   1   2   2   2   1   1   1   2   2   1   2   1   2   2   2   1   2   2   2   1   1   2   2   2   1   1   1   2   1   1   2   2   2   2   1   1   2   1   1   1   2   1   1   2   2   1   2   2   2   1   1   2   1   1   2   2   2   2   1   1   2   1   2   1   1   1   1   1   1   1   2   1   2   2   2   1   1   2   1   2   2   2   2   1   1   1   2   2   1   2   1   1   2   1   1   1   2   1   1   1   2   1   2   1   1   1   1   1   2   1   2   1   1   2   1   1   2   1   1   1   1   1   2   2   1   2   1   2   1   2   2   1   1   2   2   2   1   2   2   1   2
 MK-4-15                1   2   1   2   2   1   2   1   1   2   2   2   1   2   2   1   1   2   2   1   1   2   2   1   1   2   1   1   1   2   1   1   2   1   1   2   2   2   1   1   2   2   2   2   1   2   1   1   2   1   1   2   2   2   1   2   1   2   2   2   2   2   2   1   1   1   2   2   1   2   1   1   2   2   1   2   2   2   1   1   2   2   2   1   1   1   2   1   1   2   1   2   2   1   2   2   1   1   2   2   1   1   2   2   2   2   2   2   1   1   2   1   1   2   2   2   2   1   1   2   1   2   1   1   1   1   1   1   1   2   1   2   2   2   1   1   2   1   2   2   2   2   1   1   1   2   2   1   2   1   1   2   1   1   1   2   1   1   1   2   1   2   1   1   2   1   1   2   1   2   1   1   2   1   1   2   1   1   1   1   2   2   2   1   2   1   2   1   2   2   1   1   2   2   2   1   1   2   1   2
 MK-4-16                1   2   1   2   2   1   2   1   1   2   2   2   1   1   2   1   1   2   2   1   1   2   2   1   1   2   1   1   1   2   1   1   2   1   1   1   2   2   1   1   2   2   2   2   1   1   1   1   2   2   1   2   2   2   1   2   1   2   2   2   2   1   2   2   2   1   2   2   1   2   1   1   2   2   1   2   1   2   1   2   2   2   2   1   1   1   2   1   1   2   1   1   2   2   2   2   1   1   2   2   1   1   2   2   1   1   2   2   1   1   2   1   1   2   2   2   2   1   1   2   1   2   1   1   2   2   2   1   1   2   1   1   2   2   1   1   1   1   2   2   2   2   2   1   1   2   2   1   2   1   2   2   1   1   1   2   1   1   1   1   1   2   1   1   2   1   1   2   1   2   1   1   2   1   1   1   2   1   1   1   2   2   2   1   2   1   2   1   2   1   1   1   2   2   2   1   1   2   1   2
 MK-5-1                 2   2   2   2   1   2   1   1   1   2   2   1   1   2   2   1   1   2   1   1   1   2   2   2   1   2   1   1   1   2   1   1   2   1   1   1   2   1   2   2   2   1   1   1   1   1   2   1   1   2   2   1   1   1   2   1   2   1   1   1   1   1   1   1   1   1   1   2   2   2   2   2   1   1   1   2   1   1   2   1   2   2   2   1   2   2   2   1   1   1   2   1   2   1   1   1   1   2   2   1   1   1   2   1   1   2   2   1   2   1   2   2   2   2   1   1   1   2   2   2   1   1   1   1   1   2   1   2   2   2   1   2   1   1   1   2   1   2   1   1   2   1   2   2   1   1   2   1   2   2   1   1   2   2   2   1   1   1   1   1   2   2   1   2   2   2   2   1   2   2   2   1   2   1   1   2   1   1   2   2   2   1   2   1   2   2   1   2   1   2   2   2   2   1   2   1   2   2   2   1
 MK-5-2                 2   2   2   2   1   2   1   1   1   2   1   1   1   1   2   1   1   2   2   1   1   2   2   2   1   2   1   2   1   2   1   1   2   1   1   1   2   1   1   2   2   1   1   1   1   1   2   1   1   1   2   1   1   2   2   1   1   1   1   1   2   1   1   2   1   1   1   2   2   2   2   2   1   1   2   2   1   1   2   1   2   2   2   1   2   2   2   1   1   1   2   1   2   1   1   1   2   2   2   1   2   2   2   1   2   2   2   1   2   1   2   2   1   2   1   2   1   2   2   2   1   1   2   1   1   1   1   2   2   2   1   2   1   1   2   1   2   2   1   1   2   1   2   1   1   1   2   1   2   2   1   1   1   1   2   1   1   1   1   1   2   2   1   2   2   2   2   1   2   2   2   1   2   1   1   2   1   1   2   2   1   1   2   1   2   2   1   2   1   2   2   2   2   1   2   1   2   2   2   1
 MK-5-3                 2   2   2   2   1   2   1   1   1   2   2   1   1   1   2   1   1   2   2   1   1   2   2   2   1   2   1   2   1   2   1   1   2   1   1   1   2   2   2   2   2   1   1   1   1   1   2   1   1   1   1   1   1   2   2   1   1   1   1   1   2   1   1   1   1   2   1   2   1   1   2   2   1   1   1   1   1   1   2   1   2   1   2   1   2   2   2   1   1   1   2   1   2   1   1   1   2   2   2   1   2   2   2   1   2   2   2   1   2   1   2   2   1   2   2   2   1   2   2   2   1   1   2   1   1   1   1   2   2   1   1   2   1   1   2   1   2   2   1   1   2   1   2   1   1   1   2   1   2   2   1   1   1   1   2   1   1   1   1   1   2   2   1   2   2   1   2   1   2   2   2   1   2   1   1   2   1   1   2   2   1   1   2   1   2   2   1   2   1   2   1   2   2   1   2   1   2   2   2   1
 MK-5-4                 2   2   2   2   1   2   1   1   1   2   2   1   1   1   2   1   1   2   2   1   1   2   2   2   1   2   1   2   1   1   2   1   2   1   1   1   2   2   2   2   2   1   1   1   1   1   2   1   1   2   1   1   1   2   2   1   1   1   1   1   2   1   2   1   1   2   1   2   1   1   2   2   1   1   2   1   1   1   2   1   2   1   2   1   1   1   2   1   1   1   2   1   2   1   1   2   2   2   1   1   2   2   2   1   2   2   2   1   2   1   1   2   1   2   2   2   1   2   2   2   1   1   2   1   1   1   1   2   2   1   1   2   1   1   2   1   2   2   1   2   2   1   2   1   1   1   2   1   2   2   2   1   1   1   2   1   1   1   1   1   2   2   1   2   2   2   2   1   2   1   2   1   2   1   1   1   1   2   2   2   1   1   1   1   2   2   1   2   1   2   1   2   1   1   2   1   2   2   2   2
 MK-5-5                 2   2   2   2   1   2   1   1   1   2   2   1   1   1   2   1   1   2   2   1   1   2   2   2   2   2   1   2   1   1   2   1   2   1   1   1   2   2   2   2   2   1   1   1   1   1   2   1   1   2   1   1   1   2   2   2   1   1   2   1   2   1   2   1   1   2   1   2   1   1   2   2   1   1   2   1   1   1   1   1   2   1   1   1   1   1   2   1   1   1   1   1   2   1   1   2   2   2   1   1   2   2   2   1   2   2   2   1   2   2   2   2   1   2   2   2   1   1   2   2   1   1   2   2   1   1   1   1   2   1   1   2   1   1   2   1   2   2   1   2   2   1   2   1   1   1   1   1   2   2   2   1   1   1   2   1   1   1   1   1   2   2   1   2   1   2   2   1   2   2   2   2   2   1   1   1   1   2   2   2   1   1   1   1   2   2   1   2   1   2   1   2   1   1   2   1   2   2   2   2
 MK-5-6                 2   2   2   2   1   2   1   1   1   2   2   1   1   1   2   1   1   2   2   1   1   1   2   2   2   2   1   2   1   1   2   1   2   1   1   1   2   2   2   2   2   1   1   1   1   1   2   1   1   2   1   1   2   2   2   2   1   1   2   1   2   1   2   2   2   2   1   2   1   1   2   2   1   1   1   1   2   1   1   1   2   1   1   1   2   1   2   1   1   1   1   1   2   1   1   2   2   2   1   1   2   2   2   1   2   2   2   1   2   2   2   2   1   2   2   2   1   1   2   2   1   2   2   2   1   1   1   1   2   1   1   2   1   1   2   1   2   2   1   2   2   1   2   1   2   1   1   1   2   2   2   1   1   1   2   1   1   1   2   1   2   1   1   2   1   2   1   1   2   2   2   2   2   1   1   1   1   2   2   2   1   1   1   2   2   2   1   2   2   2   1   2   1   1   2   1   2   1   2   2
 MK-5-7                 2   2   2   2   2   2   1   1   1   2   2   1   1   1   2   1   1   1   1   1   1   1   2   2   2   2   1   2   1   1   2   1   2   1   1   1   2   2   2   2   2   1   1   1   1   1   2   1   1   2   1   1   2   2   2   1   1   1   2   1   2   1   2   1   2   2   1   2   1   1   2   2   2   1   1   1   2   1   1   1   2   1   1   1   2   1   2   1   1   1   1   1   2   1   1   2   2   2   1   1   2   2   2   1   2   2   2   1   2   2   2   2   1   2   2   2   1   1   2   2   1   2   2   2   1   1   1   1   2   1   1   2   1   1   2   1   2   2   1   2   1   1   2   1   2   1   1   1   2   2   2   1   1   1   2   1   2   1   2   1   2   1   1   2   1   2   1   1   2   2   2   2   2   2   2   1   1   2   2   2   1   1   1   2   2   2   1   1   2   2   2   2   1   1   2   1   2   2   2   2
 MK-5-8                 2   2   2   2   2   2   1   1   1   2   2   1   1   1   2   1   2   1   1   2   1   1   2   2   2   2   1   2   1   1   2   1   2   1   1   2   2   2   2   2   2   1   1   1   1   1   2   2   1   2   1   1   2   2   2   1   1   1   2   1   2   1   2   1   1   2   1   2   1   1   2   2   2   1   2   1   2   1   1   2   2   1   1   1   2   1   2   1   1   1   1   2   2   1   1   2   2   2   1   1   2   2   2   1   2   2   2   1   2   2   2   2   1   2   2   2   1   1   2   2   1   2   2   2   1   1   1   1   2   1   1   2   1   1   2   1   2   2   1   2   1   1   2   1   2   1   1   1   2   2   2   1   1   1   2   2   2   1   2   1   2   1   1   2   1   2   1   2   2   2   2   2   2   2   2   1   1   2   2   2   1   1   1   2   1   2   1   1   2   2   2   2   1   1   2   1   2   2   2   2
 MK-5-9                 2   2   2   2   2   2   1   1   1   2   2   1   1   1   2   1   1   1   1   2   1   1   2   2   2   2   1   2   1   1   2   1   2   1   1   2   1   2   2   2   2   1   1   1   1   1   2   2   1   2   1   1   2   1   2   1   1   1   2   1   2   1   2   1   1   2   1   1   1   1   2   2   1   1   2   1   2   1   1   2   2   1   1   1   1   1   2   2   1   1   1   2   2   1   1   2   2   2   1   1   2   2   2   1   2   2   2   1   2   2   2   2   1   2   2   2   1   1   2   1   1   1   2   2   2   1   1   1   2   1   1   2   1   1   2   1   2   1   1   2   1   1   2   1   2   1   1   1   2   1   2   1   1   1   2   2   2   1   2   1   2   1   1   2   1   2   1   2   2   2   2   2   2   2   2   1   1   2   2   2   1   1   1   2   1   2   1   1   2   2   2   2   1   1   2   1   2   2   2   2
 MK-5-10                2   1   2   1   2   2   1   2   1   2   2   1   2   1   2   1   1   1   1   2   1   1   2   2   2   2   1   2   1   1   2   1   2   1   1   2   1   1   2   1   2   1   1   1   1   1   2   2   1   2   1   1   2   1   2   1   1   2   1   1   2   1   2   1   1   2   2   1   1   1   2   2   2   1   2   1   2   1   1   2   2   1   1   1   1   1   2   2   1   1   1   2   2   1   2   2   2   2   1   1   2   2   2   1   2   2   1   1   2   2   1   2   1   2   2   2   1   1   2   1   1   1   2   2   2   1   1   1   2   1   1   2   1   1   2   1   2   1   2   2   1   1   2   1   2   1   1   1   2   1   2   1   1   2   2   2   2   1   2   2   1   1   1   2   1   2   1   2   2   2   2   2   1   2   2   1   1   2   1   2   1   1   1   2   1   1   2   1   2   2   2   1   1   1   2   1   2   1   2   1
 MK-5-11                2   2   2   1   2   2   1   2   1   1   2   1   2   1   2   1   1   2   1   1   1   1   2   2   2   2   1   2   1   1   2   1   2   1   1   2   1   1   2   1   2   1   1   1   1   1   2   1   2   2   1   1   2   1   2   1   1   2   1   1   2   1   2   2   1   2   2   1   1   1   2   2   2   1   2   1   2   1   1   1   2   1   1   1   1   1   2   2   2   1   1   2   1   1   2   2   2   2   1   1   1   2   2   1   2   2   1   1   2   2   1   2   1   2   2   2   1   1   2   1   1   1   2   2   2   1   1   1   2   1   1   2   1   1   2   1   2   1   2   2   1   1   2   1   1   1   1   1   2   1   2   1   1   2   2   2   2   1   2   2   1   1   1   2   1   2   1   2   2   2   2   2   1   2   2   2   1   2   1   2   1   1   1   2   1   1   2   1   2   2   1   1   1   1   2   1   2   1   2   1
 MK-5-12                1   2   2   1   2   2   1   2   1   1   2   1   2   1   1   2   1   2   1   1   1   1   2   2   2   2   1   2   1   1   2   1   2   2   1   2   1   1   2   1   2   1   1   1   1   1   2   1   2   1   1   1   2   1   1   1   1   2   1   1   2   1   2   2   1   2   2   2   1   1   2   2   2   1   2   1   2   1   1   1   2   1   1   1   2   1   2   2   2   1   1   2   1   1   2   2   1   1   1   1   1   2   2   1   2   2   2   1   2   2   1   2   1   2   2   2   1   1   2   1   1   1   2   2   2   1   1   1   2   1   1   1   1   1   2   1   2   1   2   1   1   1   2   1   1   1   1   1   2   1   2   1   1   2   2   2   2   1   2   2   1   1   1   2   2   2   1   2   2   2   2   2   1   2   2   2   1   2   1   2   2   1   1   2   1   1   2   1   2   2   1   2   1   1   2   1   2   1   2   1
 MK-5-13                1   2   2   1   2   2   1   2   1   1   2   1   2   1   2   2   1   2   1   1   2   1   2   2   2   2   1   2   1   1   2   1   2   2   2   2   1   1   2   1   2   1   1   1   2   1   2   1   2   1   1   1   2   1   1   1   1   2   1   1   2   1   2   2   1   2   2   2   1   1   2   2   2   1   2   1   2   1   1   1   2   1   1   1   2   1   2   2   2   2   1   2   1   1   2   2   1   1   2   1   1   2   2   1   2   2   2   1   2   2   1   2   2   2   2   2   1   1   2   1   1   2   2   2   2   1   1   1   2   1   2   2   1   1   2   1   2   1   2   1   1   1   2   1   1   1   1   1   2   1   2   1   1   2   2   2   2   1   2   2   1   2   1   2   2   2   1   2   2   2   2   2   1   2   2   2   1   2   1   1   2   1   1   2   1   2   2   1   2   2   1   2   1   1   2   1   2   1   2   1
 MK-5-14                1   2   2   1   2   2   2   2   2   1   2   1   2   1   2   2   1   2   1   1   1   1   2   2   2   2   1   2   1   1   2   1   2   2   2   2   1   1   2   1   2   1   1   1   2   1   2   1   1   1   1   1   2   1   1   1   1   2   1   1   2   1   1   2   1   2   2   2   1   1   2   2   2   1   2   1   2   1   2   1   2   2   1   1   2   1   2   2   2   2   1   2   1   1   2   2   1   1   2   1   1   2   2   1   2   1   2   1   2   2   1   2   2   2   2   2   1   1   2   1   1   2   2   2   2   1   1   1   2   1   2   2   1   1   2   1   2   1   2   1   1   1   2   1   1   1   1   1   2   1   2   1   1   2   2   2   2   1   2   2   1   2   1   2   2   2   1   2   2   2   2   2   1   2   2   2   1   2   1   1   2   1   1   2   1   2   2   1   2   2   1   1   1   1   2   1   2   1   2   1
 MK-5-15                1   2   2   1   1   2   2   2   2   1   2   1   2   1   2   2   1   2   1   1   1   1   2   2   2   2   1   2   1   1   2   1   2   1   2   2   1   2   2   1   2   1   1   1   2   1   1   2   1   1   1   1   1   1   1   1   1   2   1   1   2   1   1   2   1   2   2   1   1   1   2   2   2   1   2   1   2   1   2   1   1   2   1   1   2   1   2   2   2   2   1   2   1   1   2   2   2   1   2   1   1   2   2   1   2   1   2   1   1   2   1   2   2   2   2   2   2   1   2   1   1   2   2   2   2   1   1   1   2   1   2   2   1   1   2   1   2   1   2   1   1   1   2   1   1   1   1   1   2   2   1   1   1   2   2   2   1   1   2   2   1   2   1   2   2   2   1   2   2   2   2   2   1   2   2   2   1   2   2   1   2   1   1   2   1   2   2   1   2   2   1   1   1   1   2   1   2   1   2   1
 MK-5-16                1   2   2   1   1   2   2   2   1   1   2   1   2   2   2   2   1   2   1   1   1   1   2   2   2   2   1   2   1   1   2   1   2   1   2   2   1   2   2   1   2   1   1   1   2   1   1   2   1   1   1   1   1   1   1   1   1   2   1   1   2   1   1   2   1   1   2   2   1   1   2   2   2   1   2   1   2   1   2   1   1   2   1   1   2   1   2   2   2   2   1   2   1   1   2   2   1   1   2   1   1   2   2   1   2   1   2   1   1   2   1   2   2   2   2   2   2   1   2   1   1   2   1   2   2   1   2   1   2   1   2   2   1   1   2   1   2   1   2   1   1   2   2   1   1   1   1   1   2   2   1   2   1   2   2   2   1   1   2   2   1   2   1   2   2   2   1   2   2   2   2   2   1   2   2   2   1   2   2   2   2   1   1   2   1   2   2   1   1   2   1   1   1   1   2   1   2   1   2   1
 MK-6-1                 2   2   2   1   1   2   1   2   2   1   1   2   2   1   2   1   2   2   2   1   2   1   2   1   1   1   1   1   1   2   1   2   2   2   1   1   1   2   2   1   1   2   2   1   1   1   2   1   2   2   1   1   2   2   2   2   2   2   2   1   1   2   1   2   2   2   2   1   1   1   2   2   2   2   1   1   1   2   2   1   2   2   2   1   2   1   2   1   2   2   1   2   1   2   1   2   1   1   1   2   1   1   2   2   2   2   2   2   2   2   1   1   2   2   2   2   1   2   1   2   2   2   1   2   1   2   2   1   2   2   2   2   1   1   2   1   1   2   2   1   2   1   2   1   2   2   2   2   2   2   1   1   2   1   2   1   1   1   1   2   2   1   1   1   2   1   2   1   1   2   2   2   1   2   1   1   1   2   1   2   2   2   1   1   1   2   2   2   2   2   2   1   1   2   1   1   1   2   2   1
 MK-6-2                 2   2   2   1   1   2   1   2   2   1   1   2   2   1   1   1   2   2   2   1   2   1   2   1   1   1   1   1   1   2   1   2   2   1   1   1   1   2   2   1   1   2   2   1   1   2   2   2   2   2   2   1   2   2   2   2   2   2   2   1   1   2   1   2   2   2   2   2   1   1   2   1   2   1   1   1   1   1   2   1   2   2   2   1   2   1   2   1   2   2   1   2   1   2   1   2   1   1   1   2   1   1   2   2   2   2   2   2   2   2   1   1   1   2   2   1   1   2   1   2   2   2   1   2   1   2   2   1   1   2   2   2   1   1   2   1   1   2   2   1   2   1   2   1   2   2   2   2   2   1   1   1   2   1   2   1   1   1   1   2   2   1   1   1   2   1   1   2   1   2   2   2   1   2   1   1   1   2   1   2   2   2   1   1   1   2   2   2   2   2   2   1   1   2   1   1   1   2   1   1
 MK-6-3                 1   2   2   1   2   2   2   2   2   1   1   1   1   1   1   1   2   2   2   1   2   1   2   1   1   1   1   2   1   2   1   2   2   1   1   1   1   2   2   1   1   2   2   1   1   2   1   2   2   2   2   1   2   2   2   2   2   2   2   1   2   2   1   2   2   2   1   2   1   1   1   1   2   1   1   1   1   1   2   1   2   2   2   1   2   1   2   1   2   2   1   2   1   2   1   2   1   1   2   2   1   1   2   2   2   2   2   2   2   2   1   1   1   2   2   1   1   2   1   2   2   2   1   2   1   2   2   1   1   2   2   2   1   1   2   1   1   2   2   1   2   1   2   1   2   2   2   2   2   1   1   1   2   1   2   1   1   1   1   2   2   1   1   1   2   1   1   2   1   1   1   2   1   2   1   1   1   2   1   2   1   2   1   2   2   2   2   2   2   2   1   1   1   2   1   1   2   2   1   1
 MK-6-4                 1   2   1   1   2   2   2   2   2   1   1   1   1   1   1   1   1   2   2   1   2   1   1   1   1   1   1   2   2   2   1   2   2   1   1   2   1   2   2   2   1   2   2   1   1   2   1   2   2   2   1   1   2   2   2   2   1   2   2   1   2   2   2   2   2   2   1   2   1   1   1   1   1   1   1   2   1   1   2   1   2   2   2   1   2   1   2   1   2   1   1   2   1   1   2   2   1   1   2   2   1   1   2   2   2   2   2   2   2   1   2   1   1   1   2   1   2   1   1   2   2   2   1   2   1   2   2   2   1   2   1   2   1   1   2   1   1   1   2   1   2   1   2   1   2   2   2   2   2   1   1   1   2   1   2   1   1   1   1   1   2   1   1   1   2   1   1   2   1   2   1   2   1   2   1   1   1   2   1   1   1   2   1   2   2   2   2   2   2   2   1   1   1   2   1   1   2   2   2   1
 MK-6-5                 1   2   1   1   1   2   2   2   2   1   1   1   1   2   1   1   1   2   2   1   2   1   1   1   1   1   1   2   2   2   1   2   2   2   1   2   1   2   2   2   1   2   2   1   1   2   1   2   2   2   1   1   2   2   2   2   1   2   2   1   2   1   2   2   2   2   1   2   1   1   1   1   1   1   1   2   1   1   2   1   2   1   1   1   2   1   2   1   1   1   2   2   1   1   2   2   1   1   2   2   1   1   2   2   2   2   2   2   2   1   2   1   1   1   2   2   2   1   1   2   2   2   1   2   1   2   2   2   1   2   1   2   1   1   2   1   1   1   2   1   2   1   2   1   2   2   2   2   2   1   1   1   2   1   2   2   1   2   1   1   2   1   1   1   2   1   1   2   1   2   1   2   1   2   1   1   1   2   1   1   1   1   1   2   2   2   2   2   2   1   1   1   1   2   1   1   2   1   2   2
 MK-6-6                 1   1   1   1   1   2   2   1   2   1   1   1   1   2   1   1   1   2   2   1   2   1   1   1   1   1   1   2   2   1   1   2   2   2   1   2   1   2   1   2   1   2   2   1   1   2   1   2   2   2   1   1   2   2   2   2   1   2   2   1   2   1   2   2   1   2   1   2   2   1   1   1   1   1   1   2   1   1   2   1   2   1   2   1   2   2   1   1   1   1   2   2   1   1   2   2   1   1   2   1   1   1   2   2   1   2   2   2   2   1   2   1   1   1   2   1   2   1   1   1   2   2   2   2   1   1   2   2   1   2   1   2   1   1   2   1   1   1   2   1   2   1   2   1   2   2   2   2   2   1   1   1   2   1   2   2   1   2   1   1   2   1   2   1   2   1   1   2   1   2   1   2   1   2   2   1   1   2   1   1   1   1   1   2   2   2   2   2   2   1   1   1   1   2   1   1   2   1   2   2
 MK-6-7                 1   1   1   1   1   2   2   1   2   1   1   1   1   2   1   1   1   2   2   1   2   1   1   1   1   1   1   2   2   1   1   2   2   2   1   2   1   2   1   2   1   1   2   1   1   2   1   2   2   2   1   1   2   2   2   1   1   2   2   1   1   1   2   2   1   2   1   2   2   1   1   1   1   1   1   2   1   1   2   1   2   1   2   1   2   2   1   1   1   1   2   2   1   1   2   2   1   1   2   2   1   1   2   2   1   2   2   2   1   1   2   1   1   1   2   1   2   1   1   1   2   2   1   2   1   2   2   2   1   2   2   2   1   1   1   1   1   1   2   1   2   1   2   1   2   2   1   2   2   1   2   1   2   2   2   2   1   2   1   1   2   2   2   1   2   1   1   2   1   2   1   2   1   2   2   1   1   2   1   1   1   1   1   2   1   2   1   1   2   1   1   1   1   2   1   1   2   1   2   2
 MK-6-8                 1   1   1   1   1   2   2   1   2   1   1   1   1   2   1   1   1   2   2   1   2   1   1   1   1   1   1   2   2   1   1   2   2   2   1   2   1   1   1   1   1   1   1   1   2   2   1   2   2   2   1   1   2   2   2   1   1   2   2   1   1   1   2   2   1   2   1   2   2   1   1   1   1   1   1   2   1   1   2   1   2   1   2   1   2   2   1   1   1   1   2   2   1   1   2   2   1   1   2   2   1   1   2   2   1   2   2   2   1   1   2   2   1   1   2   2   2   1   2   1   2   1   2   2   1   1   2   2   2   2   2   2   1   1   1   1   2   1   2   2   1   1   2   1   2   2   1   2   2   1   2   1   2   2   2   2   1   2   1   1   2   2   2   1   1   1   1   2   1   2   1   2   1   2   2   1   1   2   1   1   2   2   1   2   2   2   1   1   2   2   1   1   1   2   1   1   1   1   2   2
 MK-6-9                 1   1   1   2   1   2   2   1   2   1   1   1   1   2   1   1   1   2   1   1   2   1   2   1   1   1   1   2   1   1   2   2   2   2   1   2   1   1   1   1   1   1   1   1   2   2   1   2   2   1   1   1   2   2   2   2   1   2   2   1   1   1   2   2   2   2   1   2   2   1   1   2   1   1   1   2   1   1   2   1   2   2   2   1   2   2   1   1   1   1   2   2   1   1   2   2   2   1   2   2   1   2   2   2   1   2   2   2   2   1   2   2   2   1   2   2   2   1   2   1   2   1   2   2   1   1   2   2   2   2   2   2   1   1   1   2   2   1   2   2   1   1   2   1   2   2   1   2   2   1   2   1   1   2   2   2   1   2   1   1   2   2   2   1   1   1   1   2   1   2   1   2   1   2   1   1   2   2   1   1   2   2   1   2   2   2   1   1   2   2   2   1   1   2   1   1   1   1   2   2
 MK-6-10                2   1   1   2   1   2   2   1   2   2   1   1   1   2   2   1   1   2   1   1   2   1   2   1   1   1   2   2   1   1   2   2   2   2   1   2   1   2   1   1   1   1   1   1   2   2   1   2   2   1   1   1   2   2   2   2   1   2   2   1   1   1   2   2   1   1   1   2   2   1   1   2   1   1   1   2   1   1   2   1   2   2   2   1   2   2   1   1   1   1   2   2   1   1   2   1   2   1   2   2   1   2   2   1   1   2   2   2   2   1   2   2   2   1   1   2   2   1   2   1   2   1   2   2   1   2   2   2   2   2   2   1   1   1   1   2   2   1   2   2   1   1   2   1   2   2   1   2   2   2   2   1   1   1   2   2   1   2   1   1   2   2   2   1   1   1   1   2   1   2   2   2   1   2   1   1   2   2   1   2   2   2   1   2   2   2   1   1   2   2   2   1   1   2   1   1   2   1   2   2
 MK-6-11                2   1   1   2   1   2   2   1   1   2   1   1   1   2   2   1   1   2   2   1   2   1   2   1   1   1   2   2   1   1   2   1   2   2   1   2   1   2   1   1   2   1   1   1   2   2   1   2   2   1   1   1   2   2   2   2   1   2   2   1   1   1   2   2   1   1   1   2   2   1   2   2   1   1   1   2   1   1   2   1   2   1   2   1   2   2   1   1   1   1   2   2   1   1   2   1   2   1   2   1   1   2   2   2   1   2   1   2   2   1   2   2   2   1   1   2   2   1   2   1   2   1   2   2   1   2   2   2   2   2   2   1   1   1   1   2   2   1   2   2   1   1   2   1   2   2   1   2   2   2   1   1   1   1   1   2   2   2   1   1   2   1   2   1   1   1   1   2   1   2   2   2   1   2   1   1   2   2   1   2   2   2   1   2   2   2   1   1   2   2   2   1   1   2   1   1   2   1   2   2
 MK-6-12                2   1   1   1   1   2   2   1   1   2   1   1   1   2   2   2   1   1   2   1   1   1   2   1   1   1   2   1   1   1   2   1   2   2   2   2   1   2   1   1   2   1   1   1   2   1   1   2   2   1   1   1   2   2   2   2   2   2   2   1   1   1   2   2   1   1   1   1   1   1   2   2   1   1   1   2   1   1   2   1   2   1   2   1   2   2   1   1   1   1   2   2   2   1   2   1   2   1   2   1   1   2   2   2   1   2   2   2   2   1   2   2   2   1   2   1   2   1   2   2   2   2   2   2   1   2   2   2   2   2   2   1   1   1   2   2   2   1   2   2   2   1   2   1   2   2   1   2   2   2   1   1   1   1   1   1   2   2   1   1   2   1   2   1   1   1   1   2   1   2   2   2   1   2   1   1   2   2   1   2   2   2   1   2   2   2   1   1   2   2   2   1   1   2   2   1   2   1   1   2
 MK-6-13                2   1   2   1   1   2   2   2   1   2   1   1   1   1   2   2   1   1   2   1   1   1   1   1   1   2   1   1   1   1   2   1   2   2   2   2   1   2   1   1   2   2   1   1   2   1   1   2   1   1   2   1   2   2   2   2   2   2   2   1   1   1   2   2   1   1   1   1   1   1   1   2   2   1   1   2   1   1   2   1   2   1   2   1   2   2   1   1   1   1   2   2   2   1   2   1   2   1   2   2   1   2   2   2   1   2   2   2   2   2   2   2   2   1   2   1   2   1   2   2   2   2   2   2   1   2   2   2   2   2   2   1   1   1   2   2   2   1   2   2   2   1   2   1   2   1   1   2   2   2   1   1   1   1   1   1   2   2   1   1   2   1   2   1   1   1   1   1   2   2   2   2   1   2   1   1   2   2   1   2   2   2   1   2   2   2   1   1   2   1   2   1   1   2   2   1   2   1   1   2
 MK-6-14                2   1   2   2   2   2   2   2   1   2   1   1   2   1   2   1   1   1   2   1   1   1   1   1   1   2   1   1   1   1   2   1   2   2   2   2   2   1   1   1   1   1   1   1   2   1   1   2   1   1   2   1   2   2   2   2   1   2   2   1   1   1   2   1   1   1   2   1   1   1   1   2   1   1   1   1   1   1   2   1   2   1   2   1   2   2   1   1   1   1   2   2   2   1   2   1   1   2   2   2   1   2   1   2   1   2   2   2   2   2   2   2   2   1   2   1   2   1   2   2   2   2   2   2   1   2   2   2   2   2   2   1   1   2   2   2   2   1   2   1   2   2   2   1   2   1   1   2   2   2   1   1   2   1   1   1   2   2   2   1   2   1   2   1   1   1   1   1   2   2   2   2   1   2   1   1   2   2   1   2   2   2   1   2   2   2   1   1   2   1   2   1   1   2   2   1   2   1   1   2
 MK-6-15                2   1   2   2   2   1   2   2   1   2   2   1   2   1   2   1   1   1   2   1   1   1   1   1   1   2   1   2   1   1   2   2   2   2   2   2   2   1   2   1   1   1   2   1   2   1   1   2   1   1   2   1   2   1   2   2   1   2   2   1   1   1   2   1   1   1   2   2   1   1   1   1   1   1   1   1   1   1   2   1   2   2   2   1   1   2   1   1   1   1   2   2   2   1   2   1   1   2   2   2   1   2   1   1   1   2   2   2   2   2   2   2   2   1   2   1   2   1   2   2   2   2   2   2   1   2   2   2   2   2   2   1   1   2   2   2   1   1   2   1   2   2   2   1   2   1   2   2   2   2   1   1   2   1   1   1   2   2   2   1   1   1   2   1   1   1   1   1   2   2   2   2   1   2   1   1   2   2   1   2   2   2   1   2   2   2   1   1   2   1   2   1   1   2   2   1   2   1   1   2
 MK-6-16                2   1   2   2   2   1   2   2   1   2   2   2   2   1   2   1   1   1   2   1   2   1   1   1   1   2   1   2   1   1   2   2   2   2   2   2   2   1   2   1   1   1   2   1   2   1   1   2   1   2   2   1   2   1   2   2   1   2   2   1   1   1   2   1   1   1   2   1   1   2   1   1   1   1   1   1   1   1   2   1   2   2   2   2   1   2   1   1   1   1   2   2   2   1   2   1   1   2   2   2   1   2   1   1   2   2   2   2   2   2   2   2   2   1   2   1   2   1   2   2   2   2   2   2   1   2   2   2   2   2   2   1   1   2   2   2   1   1   2   1   2   2   2   1   2   2   2   2   2   2   1   1   2   2   1   1   2   2   2   1   1   1   2   1   1   1   1   1   2   2   2   2   1   2   1   1   2   2   1   1   2   2   1   2   2   2   1   1   2   1   2   1   1   2   2   1   2   1   1   2
 
!****************************************** Phenotypic Data **********************************************************
!-100.0 is resevred for missing phenotype
SimulatedTrait1        11.1659    9.4058   10.2219   10.0809   10.8135   11.2298   10.1833   10.7136    9.2976   11.5012   10.2169    9.4567    8.0716    9.1211   10.0580   10.0417   10.1376   11.9047   10.6502    9.8126    8.9572    8.7955   10.2874   11.4588   12.9208    9.6521    9.8467    9.8359    9.2739    8.6505    9.1219    9.4988    9.3507    9.3850    9.1728   11.7152   11.6244   10.2360    8.9708   11.4144   11.5077   10.2613   10.5640   11.6411   10.4103   11.4834    9.6933    9.5412    9.7230   11.3860    9.4600    8.7157   10.3187    9.5520   10.2877   11.2011    7.9626    9.9554    9.7480    8.9061   10.9945   11.3301    9.6811   10.3325   10.5935    9.2481    9.3783    9.5256    9.9871   10.6620   10.2472   10.7779    9.5328   10.5561   10.4450    9.6181   10.1927    8.8507   10.1296   11.2341    9.5285    9.3820    9.3262    8.4272    9.3678   11.2191    8.4146    9.1595    9.1968   10.2919    9.3624   10.5929   10.5830    9.3593   10.5355    9.6015   11.5052    8.8719    9.3278    9.9097    9.8241   12.1695    8.9701   11.1943   10.3421   12.1414    9.5158   10.9509    9.6309   11.7581   11.0913   12.3777   12.0500   10.0327   10.6348   11.9588   10.6505   11.0064   10.0168    8.5985   10.6014   10.2896   11.5679    9.0349   11.9042   10.8146   10.0355    9.5210   11.9167    9.8275   10.0401    8.1164   10.0539    9.7754    8.7207    8.6252    9.5693    9.5373   11.3080   10.0541   10.1012   11.4867   10.5159    8.3295    9.9210    9.9298    8.4212    9.7103   10.5726   10.2464    9.2440    9.1867    9.9646   10.4848   10.5623   10.6275    8.4723   11.3353   11.7780   10.2018    9.0499    7.4268   10.1595    9.2872   10.1174    8.7877   10.1948    9.9985   10.3398   10.1502   10.4051    9.0989    9.7020   11.3807    7.2717    8.5890   11.5591   11.3362    9.7387    9.6144   11.3827    9.5705   10.5029   11.6202   10.1062   10.5673    9.9822    9.2424   11.5158    9.2526    8.3523   10.6145   10.8477   10.4113    9.8915   11.4895   10.9105   11.8322    8.7271    9.7848
 
