# Supplementary material for: Inclusive Composite Interval Mapping of QTL by Environment Interactions in Biparental Populations
Source: PLoS One. 2015 Jul 10;10(7):e0132414. doi: 10.1371/journal.pone.0132414 (PMC4498613; doi:10.1371/journal.pone.0132414)
Supplement: S1 File — (ZIP) [file pone.0132414.s001.zip › BC1 population/e=1/run_00013.met]

!**********************Note: lines staring with "!" are remarks and will be ignored in the program********************
!*********************************General Information**********************************
!Assuming F1 = P1 x P2, populations available in QTL IciMapping are: 
!  1, P1BC1F1 = P1 x F1, the first backcrossing where P1 is used as the recurrent parent;
!  2, P2BC1F1 = P2 x F1, the first backcrossing where P2 is used as the recurrent parent;
!  3, F1DH, F1-derived doubled haploids; 
!  4, RIL or F1RIL, recombination inbred lines through the repeated selfing of F1;
!  5, P1BC1RIL, recombination inbred lines through the repeated selfing of P1BC1F1;
!  6, P2BC1RIL, recombination inbred lines through the repeated selfing of P2BC1F1;
!  7, F2, the selfing generation of F1;
!  8, F3, the selfing generation of F2;
!  9, P1BC2F1, the second backcrossing where P1 is used as the recurrent parent; 
! 10, P2BC2F1, the second backcrossing where P2 is used as the recurrent parent;
! 11, P1BC2RIL, recombination inred lines through the repeated selfing of P1BC2F1; 
! 12, P2BC2RIL, recombination inred lines through the repeated selfing of P2BC2F1; 
! 13, P1BC1F2, the selfing generation of P1BC1F1; 
! 14, P2BC1F2, the selfing generation of P2BC1F1; 
! 15, P1BC2F2, the selfing generation of P1BC2F1; 
! 16, P2BC2F2, the selfing generation of P2BC2F1; 
! 17, P1BC1DH, P1BC1F1-derived doubled haploids; 
! 18, P2BC1DH, P2BC1F1-derived doubled haploids; 
! 19, P1BC2DH, P1BC2F1-derived doubled haploids; 
! 20, P2BC2DH, P2BC2F1-derived doubled haploids; 
   1      !Mapping Population (see remarks above)
   2      !Mapping Function (1 for Kosambi; 2 for Haldane; 3 for Morgan)
   2      !Marker Space Type (1 for intervals; 2 for positions)
   1      !Marker Space Unit(1 for centiMorgans; 2 for Morgan)
   6      !Number of Chromosomes (or Linkage Groups)
 200      !Size of the mapping population
   1      !Number of environments
 
!***************************************** Chromosomes and Linkage Maps **********************************************
!Chromosome                 NumMarkers
-CH1                        16
-CH2                        16
-CH3                        16
-CH4                        16
-CH5                        16
-CH6                        16
!Linkage map (Marker name followed by position or the interval length)
 MK-1-1                1     0.000
 MK-1-2                1    10.000
 MK-1-3                1    20.000
 MK-1-4                1    30.000
 MK-1-5                1    40.000
 MK-1-6                1    50.000
 MK-1-7                1    60.000
 MK-1-8                1    70.000
 MK-1-9                1    80.000
 MK-1-10               1    90.000
 MK-1-11               1   100.000
 MK-1-12               1   110.000
 MK-1-13               1   120.000
 MK-1-14               1   130.000
 MK-1-15               1   140.000
 MK-1-16               1   150.000
 MK-2-1                2     0.000
 MK-2-2                2    10.000
 MK-2-3                2    20.000
 MK-2-4                2    30.000
 MK-2-5                2    40.000
 MK-2-6                2    50.000
 MK-2-7                2    60.000
 MK-2-8                2    70.000
 MK-2-9                2    80.000
 MK-2-10               2    90.000
 MK-2-11               2   100.000
 MK-2-12               2   110.000
 MK-2-13               2   120.000
 MK-2-14               2   130.000
 MK-2-15               2   140.000
 MK-2-16               2   150.000
 MK-3-1                3     0.000
 MK-3-2                3    10.000
 MK-3-3                3    20.000
 MK-3-4                3    30.000
 MK-3-5                3    40.000
 MK-3-6                3    50.000
 MK-3-7                3    60.000
 MK-3-8                3    70.000
 MK-3-9                3    80.000
 MK-3-10               3    90.000
 MK-3-11               3   100.000
 MK-3-12               3   110.000
 MK-3-13               3   120.000
 MK-3-14               3   130.000
 MK-3-15               3   140.000
 MK-3-16               3   150.000
 MK-4-1                4     0.000
 MK-4-2                4    10.000
 MK-4-3                4    20.000
 MK-4-4                4    30.000
 MK-4-5                4    40.000
 MK-4-6                4    50.000
 MK-4-7                4    60.000
 MK-4-8                4    70.000
 MK-4-9                4    80.000
 MK-4-10               4    90.000
 MK-4-11               4   100.000
 MK-4-12               4   110.000
 MK-4-13               4   120.000
 MK-4-14               4   130.000
 MK-4-15               4   140.000
 MK-4-16               4   150.000
 MK-5-1                5     0.000
 MK-5-2                5    10.000
 MK-5-3                5    20.000
 MK-5-4                5    30.000
 MK-5-5                5    40.000
 MK-5-6                5    50.000
 MK-5-7                5    60.000
 MK-5-8                5    70.000
 MK-5-9                5    80.000
 MK-5-10               5    90.000
 MK-5-11               5   100.000
 MK-5-12               5   110.000
 MK-5-13               5   120.000
 MK-5-14               5   130.000
 MK-5-15               5   140.000
 MK-5-16               5   150.000
 MK-6-1                6     0.000
 MK-6-2                6    10.000
 MK-6-3                6    20.000
 MK-6-4                6    30.000
 MK-6-5                6    40.000
 MK-6-6                6    50.000
 MK-6-7                6    60.000
 MK-6-8                6    70.000
 MK-6-9                6    80.000
 MK-6-10               6    90.000
 MK-6-11               6   100.000
 MK-6-12               6   110.000
 MK-6-13               6   120.000
 MK-6-14               6   130.000
 MK-6-15               6   140.000
 MK-6-16               6   150.000
!*********************************** Marker Types ********************************************************************
!Co-dominant marker: When heterozygote F1 is present, P1 is coded as 2, F1 is coded as 1, and P2 is coded as 0; Otherwise, P1 is coded as 2, and P2 is coded as 0. 
!Dominant marker: When heterozygote F1 is present, P1 and F1 are coded as 12, and P2 is coded as 0; Otherwise, P1 is coded as 2, and P2 is coded as 0.  
!Recessive markers: When heterozygote F1 is present, P1 is coded as 2, and F1 and P2 are coded as 10; Otherwise, P1 is coded as 2, and P2 is coded as 0. 
!Missing marker is coded as -1. 
 MK-1-1                 2   1   2   1   2   2   2   1   1   2   1   1   2   1   1   2   2   2   2   1   2   2   1   2   2   1   1   2   2   2   1   1   2   1   1   2   2   2   2   2   1   2   1   1   2   2   1   1   2   1   2   1   2   2   2   1   2   1   1   2   1   2   1   1   2   2   2   2   2   1   1   1   2   1   1   1   2   2   1   1   1   2   1   2   1   1   1   2   2   2   2   2   2   2   1   2   1   1   1   1   1   1   1   2   1   1   2   1   1   2   1   2   1   1   2   2   1   2   1   1   1   1   2   1   1   2   2   1   1   1   1   1   1   2   1   2   2   2   1   1   2   2   1   2   2   1   1   2   2   1   2   1   1   1   2   1   2   2   2   2   2   2   2   2   2   1   2   2   1   1   2   1   1   1   2   1   1   1   2   2   2   1   2   2   1   1   2   2   2   2   1   2   2   1   2   1   1   2   1   1
 MK-1-2                 2   1   2   1   1   2   2   1   1   2   1   1   1   1   1   2   2   2   2   2   2   2   1   1   2   1   1   2   2   2   1   1   2   1   1   2   2   2   2   1   1   2   1   1   2   2   1   1   2   1   2   1   2   2   2   1   2   2   1   2   1   2   1   1   2   2   2   1   2   1   2   1   2   1   1   1   2   2   1   1   1   2   2   2   1   1   1   2   2   2   2   2   2   2   1   2   1   1   1   2   2   1   1   1   1   1   2   1   1   1   1   2   1   1   2   2   1   1   1   1   1   2   2   1   2   2   2   1   1   1   1   1   1   2   2   1   2   2   1   1   2   2   1   2   2   1   2   1   1   2   2   2   1   1   2   1   2   2   2   2   2   2   2   2   2   2   2   2   1   1   2   1   1   1   2   1   1   1   2   2   2   1   2   2   1   1   2   2   2   2   1   2   1   1   2   1   1   2   1   1
 MK-1-3                 2   1   2   1   1   2   2   1   1   1   1   1   1   1   1   2   2   2   2   2   2   2   1   1   2   1   1   2   2   2   1   1   2   1   1   2   2   2   2   1   1   2   1   2   2   2   1   1   2   1   2   1   2   2   2   1   2   2   1   2   1   1   1   1   2   2   2   1   2   1   1   1   2   1   1   1   2   2   1   1   1   2   2   2   1   1   1   2   1   2   2   2   2   2   1   2   1   1   1   2   2   1   1   1   1   1   2   1   1   1   1   2   1   1   1   2   1   2   1   1   1   2   2   1   2   2   2   1   1   2   1   1   1   2   2   1   2   2   1   1   2   2   1   2   2   1   2   1   1   2   1   2   1   1   2   2   2   2   2   2   2   2   2   2   2   2   2   2   2   2   2   1   2   1   2   1   1   1   2   1   1   2   2   2   1   1   1   2   2   2   1   1   1   1   2   1   1   2   1   1
 MK-1-4                 2   1   2   1   1   2   2   2   1   1   1   1   1   1   1   1   2   2   2   2   2   2   1   1   2   1   1   2   2   2   1   1   2   1   1   2   2   2   2   1   1   2   1   2   2   2   1   1   2   1   2   2   2   2   2   2   2   2   1   2   1   2   1   1   2   2   2   1   2   1   1   1   2   1   1   1   2   2   1   1   1   2   2   2   1   1   1   2   1   2   2   2   1   2   1   2   1   2   1   1   2   1   1   1   1   1   2   1   1   1   1   2   1   1   1   2   1   2   1   1   1   2   2   1   2   1   2   1   1   2   1   1   1   2   2   1   2   2   1   1   2   2   1   2   2   1   2   1   1   2   1   2   1   2   2   2   2   2   2   2   2   2   2   2   1   2   2   1   2   2   2   1   2   1   2   1   1   1   2   1   1   2   2   2   1   1   1   2   1   2   2   2   2   1   2   1   1   2   1   2
 MK-1-5                 2   1   2   1   1   2   2   2   2   1   1   1   1   1   1   1   2   2   2   2   2   2   1   1   2   1   1   2   2   2   1   1   2   1   2   2   2   2   2   1   1   2   1   2   2   2   1   1   2   1   2   2   1   2   2   2   2   2   1   2   1   2   1   1   2   2   2   2   1   1   1   1   1   1   1   1   2   2   1   2   1   2   2   2   1   2   1   2   1   2   1   2   1   2   1   2   1   2   2   1   2   1   1   1   1   1   1   1   1   1   1   2   2   1   1   2   1   2   1   1   2   2   2   2   2   1   2   1   2   2   1   1   1   2   2   2   2   2   1   1   2   2   1   2   2   2   2   1   1   2   1   2   1   2   2   2   2   2   2   2   1   2   2   2   1   2   2   1   2   2   1   1   2   1   2   2   1   1   2   1   1   1   2   2   1   1   1   2   1   2   2   1   2   1   2   1   1   2   2   2
 MK-1-6                 2   1   2   1   1   2   2   2   2   1   1   1   1   1   1   1   2   2   2   2   2   2   1   2   2   1   1   2   2   2   1   1   2   1   2   2   2   1   2   1   1   2   1   2   2   2   2   1   2   1   2   2   1   2   1   2   2   2   1   2   1   2   1   1   1   2   2   2   1   2   1   1   1   1   2   1   2   2   1   1   1   2   2   2   1   2   1   2   2   2   1   2   1   2   1   2   1   2   2   1   2   1   1   1   1   1   2   1   1   1   1   2   2   1   1   2   1   2   1   1   2   2   2   2   2   2   2   1   2   2   1   1   2   2   2   2   2   2   1   1   2   2   2   2   1   2   2   1   1   2   1   2   1   2   2   2   2   2   2   1   1   2   2   2   1   2   2   1   2   2   1   1   2   1   2   2   1   1   2   1   1   1   2   2   1   1   1   2   1   2   2   1   2   1   2   2   1   2   2   2
 MK-1-7                 2   1   2   2   1   2   2   2   2   1   1   1   1   1   1   1   2   2   2   2   2   2   1   2   2   1   1   2   2   2   1   1   2   1   2   2   2   1   2   1   1   2   1   2   2   2   2   1   2   1   2   1   1   2   2   2   2   1   1   2   1   2   1   1   1   2   2   2   1   2   1   1   1   1   2   1   2   2   1   1   1   2   2   2   1   2   2   2   2   2   1   2   1   2   1   2   1   2   2   1   2   2   1   1   1   1   2   1   1   1   1   2   2   1   1   2   1   2   1   1   2   2   2   2   2   2   2   1   2   1   1   1   2   1   2   1   2   2   1   1   2   2   2   2   1   2   2   1   1   2   1   2   1   2   2   2   2   2   2   1   1   2   2   2   1   2   2   1   2   2   1   1   2   2   2   2   1   1   2   1   1   1   2   2   1   1   1   2   2   2   2   1   2   1   2   2   1   2   1   2
 MK-1-8                 2   1   2   2   1   1   2   2   1   1   1   1   1   1   1   1   2   2   2   1   2   2   1   2   2   1   2   2   2   2   1   1   2   1   2   2   2   1   1   1   1   2   1   1   2   2   2   1   2   1   2   1   2   2   2   2   1   1   1   2   1   2   1   1   1   2   2   2   1   1   1   1   1   1   2   1   2   2   1   1   1   1   2   2   1   2   2   2   1   2   2   2   1   2   1   2   1   2   2   1   2   2   1   1   1   1   2   1   1   1   1   2   2   1   1   2   1   2   1   2   2   2   2   2   2   2   2   1   2   1   2   1   2   1   2   2   2   2   1   2   2   2   2   2   1   2   2   1   1   2   1   2   1   2   1   2   2   2   2   1   1   2   2   2   1   2   2   1   2   2   1   1   2   2   2   1   1   1   1   2   1   1   2   2   1   1   1   2   2   2   2   1   2   1   2   1   1   2   1   2
 MK-1-9                 2   2   2   2   1   1   2   2   1   1   1   1   1   1   1   1   2   2   2   1   2   2   2   2   2   1   2   2   1   2   1   1   2   1   2   2   1   1   1   1   1   2   1   2   2   2   2   1   2   1   1   1   2   1   2   2   1   1   1   2   1   2   1   1   1   2   2   2   1   1   1   1   1   1   2   1   2   2   1   1   1   1   2   2   1   1   2   2   1   2   2   2   2   2   1   2   1   2   2   1   2   2   1   1   1   1   2   1   2   1   1   2   2   1   1   2   1   2   1   2   2   1   2   2   2   2   2   1   2   1   2   1   2   2   2   2   2   2   2   2   1   2   2   2   1   2   2   1   1   2   1   2   1   2   1   2   2   2   2   1   1   2   2   2   2   2   2   2   2   2   1   1   2   2   2   1   1   1   2   2   1   2   2   2   1   1   1   1   2   2   2   1   2   1   2   1   1   2   2   2
 MK-1-10                2   2   1   2   1   1   2   2   1   1   1   2   1   1   1   1   2   2   2   1   2   2   1   2   2   1   2   2   2   1   1   1   2   1   2   2   1   1   1   1   1   2   1   2   2   2   2   1   2   1   1   1   2   1   2   2   1   1   1   2   1   2   1   1   1   2   2   2   1   1   1   1   1   1   2   1   2   2   1   2   1   1   2   2   1   2   2   2   1   2   2   2   2   2   1   2   1   2   2   1   2   2   1   1   1   1   2   1   2   1   1   2   2   1   1   2   1   2   1   2   2   1   2   2   2   2   2   1   2   1   2   1   2   1   2   2   2   2   2   2   1   2   2   2   1   1   2   1   1   2   1   1   1   2   1   2   2   2   2   1   1   2   2   2   2   1   2   2   2   2   1   1   1   2   2   2   1   1   2   2   2   2   2   2   1   1   1   1   2   2   1   1   1   1   2   1   1   1   2   1
 MK-1-11                2   2   1   1   1   1   2   2   1   1   1   2   1   1   1   1   2   2   2   1   2   2   1   2   2   2   2   2   2   1   1   1   2   1   2   2   2   1   1   1   1   2   2   2   2   2   2   2   2   1   1   1   2   1   2   2   1   1   1   1   1   2   1   1   1   2   2   2   1   1   1   1   1   1   2   1   2   1   1   1   1   1   2   2   1   2   2   2   1   2   2   2   2   2   1   2   1   2   2   1   2   2   1   2   1   1   2   1   2   1   1   2   2   2   1   2   1   2   1   2   2   1   2   2   2   2   2   1   2   1   2   1   2   1   2   2   2   2   2   2   1   2   2   2   1   1   2   1   1   2   1   1   1   2   2   1   2   2   1   1   1   2   2   2   2   1   2   2   2   2   1   1   1   2   2   2   1   1   2   2   2   2   2   2   1   1   1   1   2   2   1   1   1   1   2   1   1   2   2   1
 MK-1-12                2   2   1   1   2   1   2   2   1   1   1   2   2   1   1   1   2   2   1   1   2   2   1   2   2   2   2   2   2   1   1   1   2   1   2   2   2   1   1   1   1   2   2   2   1   2   2   2   2   1   1   1   2   1   2   1   2   1   1   1   2   2   1   1   1   2   2   2   1   1   1   1   1   1   2   1   2   1   1   1   1   1   2   2   1   2   2   1   2   2   2   2   2   2   2   2   1   2   2   1   2   2   1   2   1   1   2   1   2   1   1   2   2   2   1   1   1   2   1   2   1   1   2   2   1   2   2   1   2   1   2   1   2   1   2   2   2   2   2   2   1   2   2   2   1   1   2   1   1   2   1   2   1   2   2   1   2   2   1   1   1   2   2   2   2   1   2   2   2   2   1   1   1   2   2   2   1   1   1   2   2   2   2   2   1   1   1   1   2   2   1   1   1   1   2   1   1   2   2   1
 MK-1-13                2   2   1   1   2   2   2   2   1   1   1   2   2   1   1   2   2   2   1   1   2   2   1   2   2   2   2   2   2   1   2   1   1   1   2   2   1   1   1   1   1   2   2   2   1   2   2   2   2   1   1   1   1   1   2   1   2   1   1   1   2   2   1   1   2   2   2   2   1   1   1   1   1   1   2   2   2   1   1   1   1   1   2   2   1   2   2   1   2   2   2   2   1   2   2   2   1   1   1   1   1   2   1   2   1   1   2   1   2   1   1   2   2   2   2   1   1   2   1   2   2   1   2   2   1   1   2   1   1   1   1   1   2   1   2   2   2   2   2   2   1   2   2   2   1   1   2   1   2   2   1   2   1   2   2   1   2   2   1   1   1   2   1   2   2   1   2   2   2   2   1   1   1   1   2   2   1   2   1   2   2   2   2   2   1   1   1   1   2   2   1   1   1   1   2   1   1   2   2   1
 MK-1-14                2   2   1   1   2   2   2   2   1   1   1   2   2   1   1   2   2   1   1   1   2   2   1   2   2   2   2   2   2   1   2   1   1   1   2   2   1   1   1   1   1   1   2   1   1   2   2   2   1   1   1   1   1   1   2   2   2   1   1   1   2   2   1   1   2   2   2   2   1   1   1   1   1   1   2   2   2   2   1   1   1   1   2   2   1   2   2   1   2   2   2   2   1   2   2   2   1   1   2   1   1   2   1   2   1   1   2   1   2   1   1   2   2   1   2   1   1   2   1   2   2   1   1   2   1   1   2   1   1   1   1   1   2   1   2   1   2   2   2   2   1   2   2   1   1   2   2   1   2   2   1   1   1   2   2   1   2   2   1   1   1   2   1   2   1   2   2   2   2   2   2   1   1   1   2   2   1   2   1   2   2   2   2   2   1   1   1   1   2   2   1   1   1   1   2   1   1   2   2   2
 MK-1-15                2   2   1   1   2   2   2   2   1   1   2   2   2   1   1   2   2   2   1   1   2   2   1   2   2   2   2   2   1   1   2   1   1   1   2   2   1   1   1   1   1   1   1   1   1   2   2   2   1   1   1   1   1   1   2   2   2   1   1   1   2   2   2   1   2   2   2   2   1   1   1   1   1   1   2   2   2   2   1   1   1   1   2   2   1   2   2   1   2   2   2   2   2   2   2   2   1   1   2   2   1   2   1   2   1   1   2   2   2   2   1   2   2   1   2   1   1   2   1   2   2   1   1   2   2   1   2   1   1   1   1   1   2   1   2   1   2   2   2   2   1   2   2   1   1   2   2   1   2   2   1   1   1   2   2   1   2   2   1   2   1   2   1   2   1   2   2   2   2   2   2   1   2   1   2   2   1   1   1   2   2   1   2   1   2   2   1   1   2   2   1   1   1   1   1   1   2   2   2   2
 MK-1-16                1   2   1   1   2   2   2   2   1   1   1   2   2   1   1   2   2   2   1   1   2   2   2   2   2   2   2   2   1   2   2   1   1   1   2   1   1   1   1   1   1   1   1   1   1   2   2   1   1   1   1   1   1   2   2   2   2   1   1   1   2   2   2   1   2   2   2   2   1   1   1   1   1   1   2   2   2   2   2   1   1   1   2   2   1   2   2   1   2   2   1   2   2   2   2   2   1   1   2   2   1   2   1   2   1   1   2   2   2   2   1   2   2   1   2   1   1   2   2   1   2   1   1   1   2   1   2   2   1   1   1   1   2   1   2   1   2   2   2   2   1   2   1   1   1   2   2   1   2   2   1   1   1   2   2   1   2   2   1   2   1   2   1   2   1   2   2   2   2   2   2   1   2   1   2   2   1   1   1   2   2   1   2   1   2   2   1   1   2   2   1   1   1   1   1   1   2   2   2   2
 MK-2-1                 2   1   2   1   2   1   2   1   2   2   2   1   1   1   2   2   1   1   2   1   1   1   2   1   2   1   1   1   1   2   2   2   2   2   2   2   1   1   2   2   1   2   2   2   1   1   1   1   1   1   2   2   1   1   2   2   2   2   2   2   1   1   2   2   2   1   2   2   1   1   2   2   2   2   1   1   1   2   2   1   1   1   1   2   1   2   1   2   2   2   1   2   2   1   1   1   1   2   2   2   1   1   2   1   2   1   1   1   2   2   2   1   2   2   1   1   1   2   1   2   1   2   1   1   2   2   1   1   1   1   2   2   1   2   1   1   2   1   2   2   2   2   2   1   1   2   1   2   2   1   2   2   2   2   2   2   2   1   2   2   2   1   2   1   1   2   2   1   1   2   1   2   2   2   1   2   2   2   2   2   1   1   2   1   2   2   2   1   1   2   2   1   1   2   1   2   2   1   1   2
 MK-2-2                 2   1   2   1   2   1   2   1   2   2   2   1   1   1   2   2   1   1   1   2   1   1   2   1   2   1   1   1   1   2   2   2   2   2   2   2   1   1   2   2   1   2   2   2   1   1   1   1   1   1   2   2   1   1   1   2   2   2   2   2   1   1   1   2   2   1   2   2   2   1   1   2   2   1   1   1   2   2   2   1   1   1   2   2   1   2   1   1   2   2   1   2   2   1   1   1   1   2   2   2   1   1   2   1   2   1   1   1   2   2   2   1   2   2   1   2   1   2   1   2   1   2   1   1   2   2   1   1   1   1   2   1   1   2   1   1   2   1   2   2   2   2   2   1   1   2   1   2   2   1   1   2   2   2   2   2   1   1   2   2   2   1   2   1   1   2   2   2   1   1   1   2   1   2   1   1   2   2   2   1   2   1   1   2   2   2   2   1   2   2   2   1   1   2   1   2   2   1   2   2
 MK-2-3                 2   1   2   1   2   1   2   1   2   2   2   1   1   1   2   2   1   1   1   2   1   1   2   1   1   1   1   1   1   2   1   2   2   2   2   2   1   1   2   2   1   1   2   2   1   2   1   2   2   1   2   2   1   1   1   2   2   2   2   2   1   1   2   2   1   1   2   1   2   1   1   2   2   1   1   1   2   2   2   1   1   1   2   1   1   2   1   1   2   2   1   2   2   1   1   1   1   2   2   2   1   1   2   1   2   1   1   2   2   2   2   1   2   2   1   2   1   2   1   2   1   2   1   1   2   2   1   1   1   1   1   1   1   2   1   1   2   1   2   2   2   2   2   2   1   2   1   2   2   1   1   2   2   2   2   2   1   1   2   2   2   2   2   2   1   2   2   2   2   1   1   2   1   2   1   1   2   2   2   1   1   1   1   2   2   2   2   1   2   1   2   1   1   2   1   1   2   1   2   2
 MK-2-4                 2   1   2   1   2   1   2   1   2   2   2   2   1   1   2   2   1   1   1   2   1   1   2   1   1   1   1   2   1   2   1   2   2   2   2   2   1   1   2   2   1   1   2   2   1   2   1   2   2   2   2   2   1   1   1   2   2   1   2   2   1   1   2   2   1   1   2   1   2   1   1   2   2   1   1   1   2   2   1   1   1   1   2   1   1   2   1   1   2   2   1   2   2   1   1   2   1   2   2   2   1   1   2   1   2   1   2   2   2   2   2   1   2   2   1   2   1   1   1   2   1   2   1   1   2   2   1   1   1   1   1   1   1   2   1   1   2   1   2   2   2   2   2   2   1   2   1   2   2   1   1   2   2   2   2   2   1   1   2   2   2   1   2   2   2   2   1   2   2   1   1   2   1   2   1   1   2   2   2   1   1   1   1   2   2   2   1   1   2   1   1   1   1   2   1   1   2   1   2   2
 MK-2-5                 2   1   2   2   2   1   2   1   2   2   2   2   1   1   2   2   1   1   1   1   1   1   2   1   1   1   1   2   1   2   2   2   2   2   2   2   1   1   2   2   1   1   1   2   1   2   1   2   2   2   2   1   1   1   2   2   2   1   2   2   1   1   2   2   1   1   2   1   2   1   1   2   2   1   1   1   2   1   1   1   1   1   2   1   1   2   1   1   2   2   1   2   2   2   1   2   1   2   2   2   2   1   2   1   2   1   2   2   2   2   2   1   2   2   1   2   1   1   2   2   1   2   1   1   2   2   1   1   1   1   1   1   1   2   1   1   2   1   2   2   2   2   1   2   1   2   1   2   1   2   1   2   2   2   2   2   2   1   2   2   2   1   2   2   2   2   1   2   2   1   1   1   2   2   1   1   2   2   2   1   1   1   2   1   2   1   1   1   2   1   1   1   1   2   1   1   1   1   2   2
 MK-2-6                 2   1   2   1   2   1   2   1   2   2   2   2   1   2   2   2   1   1   1   1   1   1   1   1   1   1   1   2   1   2   2   2   1   2   2   2   1   1   2   2   1   2   1   2   1   2   1   2   2   2   2   1   1   1   2   2   2   1   2   2   1   1   2   2   1   1   2   1   2   1   1   2   2   1   1   1   2   1   2   1   1   1   2   1   1   2   1   2   2   2   1   2   2   2   1   2   2   2   2   2   2   1   2   1   1   1   2   2   2   2   2   1   2   2   1   2   1   1   2   2   1   1   1   1   2   2   1   2   1   1   1   1   2   2   1   1   2   1   2   2   2   2   1   2   1   1   1   2   1   2   2   2   2   2   2   2   2   1   2   2   2   1   2   2   1   2   1   2   2   1   1   1   2   2   1   1   2   1   2   1   1   1   2   2   2   1   1   1   2   1   1   1   1   2   1   1   1   1   2   2
 MK-2-7                 2   1   2   1   2   1   2   1   2   2   2   1   1   2   2   2   1   1   1   2   1   1   1   1   1   1   1   1   1   2   2   2   1   2   1   2   1   1   2   2   1   1   1   2   1   2   1   2   2   2   1   2   1   1   1   2   2   1   2   2   1   1   2   2   1   1   2   1   2   1   1   2   2   1   1   1   2   1   2   1   1   1   2   2   1   1   1   1   2   2   1   2   2   2   1   2   2   2   2   1   2   1   1   1   1   1   2   2   2   2   2   1   2   1   1   2   2   1   2   2   1   1   2   2   2   2   1   2   1   1   1   1   2   2   1   1   2   1   1   2   2   2   1   2   1   1   1   2   1   2   1   1   1   2   2   2   2   1   2   2   2   1   2   2   1   2   1   2   2   1   1   1   2   2   2   1   2   1   2   1   1   1   2   2   2   1   1   1   2   1   1   1   1   2   1   1   2   2   2   1
 MK-2-8                 2   1   2   1   2   1   2   2   2   2   2   1   1   2   2   2   1   1   1   2   1   1   1   1   1   1   1   1   1   2   2   2   1   2   2   2   1   1   2   1   1   1   1   2   1   2   1   2   2   2   1   2   1   2   1   2   2   1   2   1   1   1   2   2   1   1   2   1   2   1   1   2   2   1   1   1   2   1   2   1   1   1   2   2   1   1   1   1   2   2   1   2   2   2   1   2   2   2   2   1   2   1   1   1   1   1   1   2   2   2   2   1   2   1   1   2   2   1   2   2   1   1   2   2   2   2   1   2   1   2   1   1   2   2   1   2   2   1   1   2   2   1   1   2   1   1   1   1   1   2   2   1   1   2   2   2   2   1   2   2   1   1   2   2   1   1   1   2   2   1   1   1   2   2   2   1   2   1   2   1   1   1   2   2   1   1   1   1   2   2   1   1   1   2   1   1   2   2   2   1
 MK-2-9                 2   1   2   1   2   2   2   2   2   2   2   1   1   2   2   2   1   1   1   2   1   1   1   1   1   1   1   1   1   2   2   2   1   2   1   2   1   2   2   1   1   1   1   2   1   2   1   2   2   2   1   2   1   2   1   2   2   1   2   1   1   1   2   2   1   1   2   1   2   1   1   2   2   1   1   1   2   1   2   1   1   1   2   2   1   1   1   1   2   2   1   2   2   2   2   2   2   2   1   1   2   1   1   1   1   1   1   2   2   2   2   2   2   1   1   2   2   1   2   2   2   2   2   2   1   2   1   2   1   2   1   1   2   2   1   2   2   1   1   2   2   1   2   2   1   1   2   1   1   2   2   1   1   2   2   2   2   1   2   2   1   1   2   2   1   1   1   2   2   1   2   1   2   2   1   1   2   1   2   2   1   1   2   2   1   1   1   1   2   2   1   1   1   2   1   1   2   2   2   1
 MK-2-10                1   1   1   1   2   2   2   2   2   2   2   1   1   2   2   2   1   1   1   2   1   1   1   2   1   1   1   1   1   2   2   2   1   2   1   1   1   2   2   1   1   1   1   1   2   2   1   2   2   2   1   2   1   2   1   2   2   1   2   1   2   1   2   2   2   1   2   1   2   1   1   2   2   1   1   2   2   1   2   1   1   2   2   2   1   1   1   2   2   2   1   2   2   2   2   2   2   2   1   1   2   1   1   1   1   1   1   1   2   2   2   2   2   1   1   1   2   1   2   2   2   2   2   2   1   2   2   2   2   2   1   1   2   1   1   2   2   2   1   2   2   1   2   2   1   1   2   1   1   2   2   1   1   2   2   2   2   1   2   2   1   1   1   2   1   1   1   2   2   1   2   1   2   2   1   1   2   1   2   2   1   1   2   2   1   1   1   1   2   2   1   1   1   2   1   1   2   2   2   1
 MK-2-11                1   1   1   1   2   2   2   2   2   2   2   2   1   2   1   2   1   1   1   1   1   1   1   1   1   1   1   1   1   2   2   2   1   2   1   1   1   2   2   1   1   1   1   2   2   2   1   2   1   2   1   2   1   2   1   2   2   1   1   1   2   1   2   2   2   1   2   1   2   1   2   1   2   1   1   2   2   1   2   1   1   2   2   2   1   1   1   2   2   2   2   2   2   2   2   2   2   2   1   1   2   1   1   1   1   1   1   1   2   2   2   2   2   2   1   1   2   1   2   2   2   2   2   1   1   1   2   2   2   1   1   1   2   1   1   2   2   2   1   2   2   2   2   2   1   2   2   1   1   2   2   1   1   2   2   2   2   1   2   1   1   1   1   2   1   1   1   2   2   1   2   1   2   2   1   1   2   2   2   2   1   1   2   1   1   1   1   1   2   2   1   1   1   2   1   2   2   2   2   1
 MK-2-12                1   2   1   1   2   2   2   2   2   2   2   2   1   2   1   2   1   1   1   2   1   1   1   1   1   1   1   1   1   2   2   2   1   1   1   1   1   2   2   1   1   1   2   2   2   2   1   2   1   2   1   2   1   2   1   2   2   2   1   2   2   1   2   2   2   1   2   1   2   1   2   1   2   1   2   2   2   1   2   1   1   2   2   2   1   1   1   2   2   2   2   2   1   2   2   2   2   2   1   1   2   1   1   1   1   1   1   1   2   1   2   2   2   1   1   1   2   2   2   2   2   2   2   1   1   1   2   2   2   1   1   2   2   1   1   2   2   2   1   2   2   2   2   2   1   1   1   2   1   2   2   1   1   2   2   2   2   2   2   1   1   1   1   2   1   1   1   2   2   2   2   1   2   2   1   2   2   2   1   2   1   1   2   1   1   1   1   1   2   2   1   1   1   2   2   2   2   2   2   1
 MK-2-13                1   2   1   1   2   2   2   2   2   2   2   2   1   2   1   2   1   2   1   2   1   1   1   1   1   1   1   1   1   2   2   2   1   1   1   1   1   2   2   1   1   1   1   2   2   2   1   2   1   2   1   2   1   2   1   2   2   1   1   2   2   1   2   2   2   2   2   1   2   1   2   1   2   2   2   2   2   1   2   1   1   2   2   2   1   1   1   2   2   2   2   2   1   2   2   2   2   2   1   1   2   1   1   1   1   2   1   1   2   1   1   2   2   1   1   1   2   2   1   2   2   2   1   1   1   1   2   1   2   1   1   2   2   1   1   2   1   2   1   2   2   1   2   2   2   1   1   2   1   2   2   1   1   2   2   2   2   2   2   2   1   1   1   2   1   1   1   2   2   2   2   1   2   2   1   2   2   2   1   2   1   1   2   1   1   1   1   2   2   2   1   1   1   2   2   2   2   2   2   1
 MK-2-14                1   2   1   1   2   2   2   2   2   2   2   2   2   2   1   2   1   2   2   2   1   1   1   1   1   1   1   1   1   2   2   1   1   1   1   1   1   2   2   1   2   2   1   2   1   1   2   2   1   2   1   2   1   2   1   2   2   1   1   2   2   2   2   2   2   2   2   1   2   1   2   1   2   2   1   2   2   1   2   1   1   2   2   2   1   1   1   2   2   2   2   2   1   2   2   1   2   2   1   1   2   1   1   1   1   2   1   1   2   1   1   1   2   1   1   1   2   2   1   2   2   2   1   1   1   1   1   1   2   2   2   2   2   1   1   2   1   2   1   1   2   1   2   2   2   1   1   2   1   2   2   1   1   2   2   2   2   2   2   2   1   1   1   2   1   1   1   2   2   2   2   1   2   2   1   2   2   1   1   2   1   1   2   1   1   1   1   2   2   2   2   1   1   2   2   2   2   2   2   1
 MK-2-15                1   2   1   1   2   2   2   2   1   2   2   2   2   2   1   1   1   2   2   2   2   1   1   1   1   1   1   1   1   1   2   1   1   1   1   1   1   2   2   1   2   1   1   2   1   1   2   2   1   2   1   2   1   2   1   2   2   1   1   2   2   2   2   2   1   2   2   1   2   1   2   1   2   2   1   2   2   1   2   2   1   2   2   2   1   1   1   2   2   2   2   2   1   2   2   1   2   2   1   1   2   1   1   2   2   2   1   2   2   1   1   1   2   1   1   1   1   1   1   2   1   2   1   1   1   1   1   1   2   2   2   2   2   1   1   2   1   2   1   1   2   1   2   2   2   1   1   2   1   2   2   1   1   1   2   2   2   2   2   2   1   1   1   2   1   1   1   2   2   2   2   1   2   2   1   2   1   1   1   2   1   1   2   1   1   1   1   2   2   2   2   1   1   2   2   2   2   2   2   1
 MK-2-16                1   2   1   1   2   1   2   2   1   2   2   2   1   2   1   1   1   2   2   2   2   1   1   1   1   1   1   1   2   1   2   1   1   2   1   1   1   2   2   1   2   1   1   1   1   1   2   2   1   2   1   2   1   1   1   2   2   1   1   2   2   2   1   2   1   2   2   1   1   1   2   1   2   1   1   2   1   1   2   2   1   2   2   2   1   1   1   1   2   2   2   2   1   2   2   1   2   2   1   1   1   1   1   2   2   2   1   2   2   1   1   1   1   1   1   1   1   1   1   2   1   2   1   1   1   1   1   1   2   2   2   2   2   1   1   1   1   1   1   1   2   1   1   2   2   1   1   2   1   2   2   2   1   1   2   2   2   2   2   1   1   2   1   2   1   2   2   2   1   2   1   1   2   2   1   2   2   1   1   2   1   1   2   1   1   1   1   2   2   1   2   1   1   2   2   2   2   2   2   1
 MK-3-1                 2   2   2   1   2   1   1   2   2   1   2   1   2   1   1   2   1   2   2   2   2   1   2   1   1   1   1   1   2   1   1   2   2   2   2   2   1   1   2   1   1   2   1   1   2   1   2   2   2   2   1   1   2   1   2   1   1   2   2   2   1   1   1   1   2   2   2   2   1   2   1   1   2   1   2   1   1   1   2   1   1   2   1   2   1   2   1   2   2   2   2   2   2   2   2   2   2   1   1   2   1   2   2   1   2   1   1   1   2   2   2   1   2   1   2   1   1   2   1   2   1   2   1   1   2   2   1   1   1   2   2   2   1   2   2   1   1   2   1   1   1   1   2   2   1   1   1   1   2   2   2   1   2   1   1   1   1   1   2   2   2   2   2   2   1   1   2   1   1   1   1   2   1   2   1   2   1   1   2   1   2   1   2   1   1   1   1   1   2   2   1   2   2   1   2   1   1   1   2   1
 MK-3-2                 2   2   2   1   2   1   1   2   2   1   1   1   2   1   1   2   1   2   2   2   2   1   2   1   1   1   1   1   1   2   1   2   2   2   2   2   1   1   2   1   1   2   1   1   2   1   2   2   2   2   1   2   2   1   2   1   1   2   1   2   1   2   1   1   2   2   2   2   1   1   1   1   2   1   2   1   2   1   2   1   1   2   1   2   1   2   1   1   2   2   2   2   2   2   2   1   2   1   1   2   1   2   2   1   2   2   1   1   1   2   2   1   2   1   2   1   1   2   2   2   1   2   1   1   2   2   1   1   1   2   2   2   1   2   2   1   1   2   1   1   1   1   2   2   1   1   1   1   2   2   2   2   2   1   1   1   1   1   2   2   2   2   2   2   1   1   2   1   1   1   1   2   1   2   1   2   1   1   2   1   2   1   2   1   1   1   1   1   2   2   1   2   2   1   2   1   2   1   2   1
 MK-3-3                 2   2   2   1   2   1   1   2   2   1   1   1   2   2   1   2   1   2   2   2   2   1   2   1   1   1   1   1   1   1   1   2   2   2   2   2   1   1   2   1   1   2   1   1   2   1   2   2   2   2   1   2   1   1   2   1   1   2   1   2   1   1   1   1   2   2   2   1   2   1   1   1   2   1   2   2   2   1   2   2   2   2   1   2   1   2   1   2   2   2   2   2   2   2   2   1   2   1   1   1   1   2   2   1   2   2   1   1   1   2   2   1   2   1   2   1   1   2   2   2   1   2   1   1   2   2   1   1   1   2   2   2   1   2   1   1   1   2   1   1   1   1   2   2   1   1   1   1   2   2   2   2   2   1   1   1   1   1   2   1   2   2   2   2   1   2   2   1   1   1   1   2   1   2   1   1   1   1   2   1   2   1   2   1   1   1   1   1   2   1   2   2   2   1   2   1   2   1   2   1
 MK-3-4                 2   2   2   1   1   1   1   2   2   1   1   1   2   2   1   2   1   2   1   1   2   1   2   1   1   1   1   1   1   1   1   2   2   2   2   2   1   1   2   1   1   2   1   2   2   1   2   2   2   1   1   2   1   1   2   1   1   2   1   2   1   1   1   1   2   2   2   1   2   1   1   2   2   1   2   2   2   1   2   2   2   2   1   2   1   2   1   2   2   2   2   2   2   2   2   1   2   1   1   1   1   2   2   1   2   2   1   1   1   2   2   2   2   1   2   1   1   2   2   2   1   2   1   1   2   2   1   1   1   2   2   2   1   2   2   1   2   2   1   2   1   1   2   2   1   1   1   1   2   2   1   2   2   1   2   2   1   1   2   1   2   2   2   2   2   2   2   1   1   1   1   2   1   2   1   1   1   1   2   1   2   1   2   1   1   1   1   1   1   1   2   2   2   1   2   1   2   1   2   1
 MK-3-5                 2   2   2   1   1   1   1   2   2   2   1   1   2   2   1   2   1   2   1   2   2   1   2   1   1   1   2   2   1   1   1   2   2   2   2   2   1   1   2   1   1   2   1   2   2   1   2   2   2   1   1   2   1   1   2   1   1   2   1   2   1   1   1   2   2   2   2   1   2   1   1   1   2   1   2   2   2   1   2   2   2   2   1   2   1   2   1   2   2   2   2   2   2   2   2   1   2   1   1   1   1   2   2   1   2   2   1   1   1   2   2   1   2   1   2   1   1   2   2   2   1   2   1   1   2   2   1   1   1   2   1   2   1   1   2   1   2   2   1   2   1   1   2   2   1   1   2   1   2   2   1   2   2   1   2   2   1   1   2   1   2   2   2   2   2   2   2   1   1   1   1   2   1   2   1   1   1   1   2   1   2   1   2   1   1   1   1   1   1   1   2   2   2   1   2   1   2   1   2   1
 MK-3-6                 2   2   2   1   1   1   1   2   2   2   1   1   2   2   1   2   1   2   1   2   2   1   2   1   1   1   2   2   1   1   1   2   2   2   2   2   1   1   2   1   1   2   1   2   2   1   2   2   2   1   1   2   1   1   2   1   1   2   1   2   1   1   1   1   2   2   2   2   1   2   1   1   2   1   2   2   2   1   2   2   2   2   1   2   1   2   2   2   2   2   2   2   2   2   2   1   2   1   1   1   1   2   2   1   2   2   1   1   1   2   2   1   2   1   2   1   1   2   2   2   1   2   1   1   2   2   1   1   1   2   1   2   1   1   2   1   2   2   1   2   1   1   2   2   1   1   2   1   2   2   1   2   2   1   2   2   1   1   1   1   2   2   2   2   2   2   2   1   1   1   1   1   1   2   1   1   1   1   2   1   2   1   2   2   1   1   1   2   1   1   2   1   2   1   2   1   2   1   1   2
 MK-3-7                 2   2   2   1   1   1   1   2   2   1   1   1   2   2   1   2   1   2   1   2   2   1   2   1   2   1   2   2   2   1   1   2   2   2   2   2   1   2   2   1   1   2   1   2   1   1   2   2   1   1   1   2   1   1   2   2   1   2   1   2   1   2   2   1   2   2   2   2   1   2   2   1   2   1   2   2   2   1   2   2   1   2   1   2   1   2   2   2   2   2   2   2   2   2   2   1   2   1   1   1   1   2   2   1   2   2   1   1   1   2   2   1   2   1   2   1   1   2   2   2   1   2   1   1   2   2   1   1   1   2   1   2   1   1   1   1   2   2   1   2   1   2   2   2   1   1   2   1   2   2   1   2   2   1   2   2   1   2   1   1   2   2   2   2   2   2   2   1   1   1   2   1   1   2   1   1   1   1   2   1   2   1   1   2   1   1   2   2   1   1   2   2   2   1   2   1   2   1   1   2
 MK-3-8                 2   2   2   1   1   1   2   1   2   1   1   1   2   2   1   1   1   2   2   2   2   1   2   1   2   2   2   2   2   1   1   2   2   2   2   2   1   2   2   1   1   1   1   1   1   1   2   2   1   1   1   2   1   1   2   1   1   2   2   2   1   2   2   1   2   2   2   2   1   2   1   1   2   1   2   2   2   1   1   2   1   2   1   2   1   2   2   2   2   2   2   2   2   2   2   1   2   2   1   1   1   2   2   1   2   1   1   1   1   2   2   1   2   1   2   1   1   1   2   2   1   2   1   1   1   2   1   1   1   1   1   2   1   1   1   1   2   2   2   2   1   2   2   2   1   1   2   1   2   2   1   1   2   1   2   2   1   2   1   1   2   2   2   2   2   2   2   1   1   2   1   1   1   2   1   1   1   1   2   1   2   1   1   2   1   1   2   2   1   1   2   2   2   1   2   1   2   1   1   2
 MK-3-9                 2   2   2   2   1   1   2   1   1   1   1   1   2   2   1   1   1   2   2   2   1   1   2   1   2   2   2   2   2   1   1   2   2   2   2   2   1   2   2   2   1   1   1   1   1   2   2   2   1   1   1   2   1   1   1   2   1   2   2   2   1   2   2   1   2   1   2   2   2   2   1   1   2   1   2   2   2   1   1   2   1   2   1   2   1   2   2   2   2   2   2   2   2   2   1   1   2   2   1   1   1   2   2   1   2   1   1   1   1   2   2   1   1   1   2   1   1   1   2   2   1   2   1   1   2   2   2   2   2   2   1   2   1   1   2   1   2   2   2   2   1   2   2   2   2   1   1   1   2   2   1   1   2   1   2   2   1   2   1   1   2   2   2   2   2   2   2   1   1   2   1   1   1   2   1   1   1   1   2   1   2   1   1   2   1   1   2   1   1   1   2   2   2   1   2   1   2   2   1   2
 MK-3-10                2   2   2   2   1   1   2   1   1   1   1   1   2   1   2   1   1   2   2   2   1   1   2   1   2   2   2   2   2   1   2   2   2   2   2   2   1   2   2   2   1   1   1   1   1   2   2   2   1   1   1   2   1   1   1   2   1   2   2   2   1   2   2   1   2   1   2   2   1   2   1   1   2   1   2   1   2   1   1   2   1   2   1   2   1   2   2   2   2   2   2   2   2   2   1   1   2   2   1   1   1   2   2   2   1   1   1   1   1   2   2   1   1   1   1   1   1   1   2   2   1   2   1   1   1   2   2   2   2   2   1   2   1   1   2   2   2   2   2   2   2   2   2   2   2   1   1   1   2   2   1   1   2   1   2   2   2   2   1   1   2   2   2   2   2   2   2   1   1   2   1   1   1   2   1   1   2   1   2   1   2   1   1   2   1   1   2   2   1   1   2   2   2   1   2   1   2   1   1   2
 MK-3-11                2   2   2   2   1   1   2   1   1   1   2   1   2   1   2   1   1   2   2   2   1   1   2   1   2   2   2   2   2   2   2   2   2   2   2   2   1   2   2   2   1   1   1   1   1   2   2   2   1   1   2   2   1   2   1   2   1   2   2   2   1   2   1   1   2   1   2   2   2   1   1   1   2   1   2   1   2   1   1   2   1   2   1   1   1   2   2   2   2   2   2   2   2   2   1   1   2   2   2   1   1   2   1   2   1   1   1   1   1   2   2   1   1   1   1   1   1   1   1   1   1   2   1   1   1   2   2   2   2   2   1   2   1   1   2   2   2   1   2   2   2   2   2   2   2   1   1   2   2   2   1   1   2   1   2   2   2   2   1   1   2   1   2   2   2   2   1   1   1   2   1   2   1   2   2   1   2   1   2   2   2   2   1   2   2   1   2   2   1   2   2   2   2   1   2   1   2   1   1   2
 MK-3-12                2   2   2   2   1   1   2   1   2   1   2   2   2   1   2   1   1   2   2   2   2   1   2   2   2   2   1   2   2   2   2   2   2   1   1   2   1   2   2   2   1   1   1   1   1   2   2   2   1   1   2   2   1   2   1   2   1   2   1   2   1   2   1   1   2   2   2   2   2   1   1   1   2   1   1   2   2   1   1   2   1   2   1   1   1   2   2   2   2   2   2   1   2   2   1   1   2   2   2   1   1   1   1   2   2   1   1   1   1   2   2   1   1   1   1   1   1   1   1   1   1   2   1   1   1   2   2   2   1   2   1   2   1   1   2   2   2   1   2   2   2   2   2   2   2   1   1   2   2   2   1   1   2   1   2   2   2   2   1   1   2   2   2   2   2   2   2   1   2   2   1   2   1   2   2   1   2   1   2   2   2   2   1   2   2   1   2   2   1   2   2   2   2   1   2   1   2   1   1   2
 MK-3-13                2   2   2   2   1   2   2   1   2   1   2   2   2   1   2   1   1   1   2   2   1   1   2   2   2   2   1   2   2   2   2   2   2   1   1   2   1   2   1   2   1   1   1   1   1   2   1   2   1   1   2   2   1   1   1   2   1   2   1   2   1   2   1   2   2   2   2   2   2   1   1   1   2   2   1   2   2   1   2   2   1   1   1   1   1   2   2   2   1   1   2   1   1   2   1   2   2   2   2   2   1   1   1   1   2   1   1   1   1   2   2   1   1   2   1   1   1   1   1   1   1   2   1   1   1   2   2   1   1   2   1   1   1   1   2   2   1   1   2   2   2   2   2   2   2   1   1   2   2   2   2   1   2   2   2   2   2   2   1   1   2   2   2   2   2   2   2   1   2   2   1   2   2   2   2   2   2   1   2   2   2   2   1   2   2   2   2   2   1   2   2   2   2   1   2   1   2   1   1   2
 MK-3-14                2   2   2   2   1   2   2   1   2   1   1   2   2   1   2   1   1   1   2   2   2   1   2   2   2   2   1   2   2   2   1   2   2   1   1   2   1   2   1   2   1   1   1   1   2   1   1   2   1   1   2   2   1   1   1   2   1   1   1   2   1   2   1   1   2   2   2   2   2   1   1   1   2   2   1   2   2   1   2   2   1   1   1   1   1   2   2   2   1   2   2   1   1   2   1   2   2   2   2   2   1   1   1   1   2   1   1   2   1   1   2   1   1   2   1   1   1   1   1   1   1   2   2   1   1   2   2   1   1   1   1   1   1   1   2   2   1   1   2   1   2   2   2   2   2   1   1   1   2   2   2   1   2   2   2   2   2   2   1   1   2   2   2   2   2   2   2   1   2   2   1   1   2   2   2   2   2   2   2   1   2   2   1   2   2   2   2   2   1   2   2   2   2   1   2   1   2   2   1   2
 MK-3-15                2   2   1   2   1   2   2   1   2   1   1   2   2   1   2   1   1   1   1   2   1   1   2   2   2   2   1   2   2   2   2   2   2   1   1   2   1   2   1   2   1   1   1   1   2   1   1   2   2   1   2   2   1   1   1   2   1   1   1   2   1   2   1   1   1   2   1   2   2   1   1   1   2   2   1   2   2   1   2   2   1   1   1   1   1   2   2   2   1   2   2   1   1   2   1   2   2   1   2   2   1   2   1   1   2   2   1   2   1   1   2   2   1   2   1   1   1   1   1   1   1   2   2   1   1   2   2   1   1   1   1   1   1   1   2   2   1   1   2   1   2   2   2   2   2   1   1   1   1   2   2   2   2   2   2   2   2   2   1   1   2   2   2   1   2   2   2   1   2   2   1   1   2   2   2   2   2   2   2   1   2   2   1   2   2   2   2   2   1   1   1   2   2   1   2   1   2   2   1   2
 MK-3-16                2   2   1   2   1   2   2   1   2   1   1   2   2   1   2   1   1   1   1   2   1   1   2   2   2   2   1   2   2   2   2   2   2   1   1   2   2   2   1   1   1   1   1   1   2   1   1   2   2   1   2   2   1   1   2   2   1   1   1   2   1   2   1   1   1   2   1   2   1   1   1   1   2   2   1   1   2   1   1   2   1   2   1   1   1   2   2   2   1   2   1   1   2   2   1   2   2   1   2   2   1   2   1   1   2   2   1   1   1   1   2   2   1   1   1   1   1   1   1   1   1   2   2   1   1   2   2   1   1   1   2   1   2   1   1   2   1   1   2   1   2   2   1   2   2   1   1   1   1   2   2   2   2   2   1   2   2   2   1   1   2   2   2   1   2   1   2   1   2   2   1   1   2   2   2   2   2   2   2   1   2   2   1   2   2   2   2   2   1   1   1   2   2   1   2   2   2   2   1   2
 MK-4-1                 2   2   1   1   1   2   2   1   1   2   1   2   2   1   2   1   2   1   2   1   1   2   1   1   1   2   1   2   2   1   2   2   1   1   1   1   2   1   2   1   2   1   2   1   1   1   1   2   1   1   2   1   1   2   2   1   1   2   1   2   2   2   2   2   2   1   1   2   1   1   2   2   1   2   1   2   2   2   2   1   2   2   1   1   1   2   2   2   2   2   1   1   1   1   2   2   2   2   2   2   2   1   2   2   1   1   2   2   1   1   1   2   1   2   2   2   2   1   1   2   1   2   1   2   2   2   2   2   1   1   1   1   1   1   1   2   2   1   2   2   1   1   1   1   1   2   1   1   2   2   2   2   2   2   1   1   1   1   1   2   2   2   1   2   2   2   1   2   1   1   2   1   1   2   1   1   1   2   2   1   2   1   1   2   2   1   2   2   1   2   2   1   1   1   1   2   1   1   2   1
 MK-4-2                 1   2   1   1   1   1   2   1   1   2   1   2   2   1   2   1   2   1   2   1   1   2   1   2   1   2   1   2   2   1   2   2   1   1   1   1   1   1   2   1   2   1   2   1   1   1   1   2   1   1   2   1   1   2   2   1   1   2   1   2   2   2   2   1   2   1   1   1   1   1   2   2   1   2   1   2   1   2   2   1   2   2   1   1   1   2   2   1   2   1   1   1   1   2   2   2   2   2   2   2   1   1   1   2   1   1   2   2   1   1   1   2   1   2   2   2   2   1   1   2   1   2   1   2   2   1   2   2   1   1   2   1   1   2   1   2   2   1   2   2   1   1   2   1   2   2   1   1   2   1   2   2   1   2   1   1   1   1   1   2   2   2   1   2   2   2   1   2   1   1   1   1   1   2   1   1   1   2   2   1   2   1   1   2   2   1   2   2   1   2   2   1   2   1   1   2   1   1   2   1
 MK-4-3                 1   2   1   1   1   2   2   2   1   1   1   2   2   1   2   1   2   1   2   1   1   2   1   2   1   2   1   1   2   1   2   2   1   2   1   1   1   1   2   1   2   1   2   1   2   1   1   2   1   1   2   1   1   1   2   1   1   2   1   2   2   1   2   2   2   1   1   1   1   1   2   2   1   2   1   2   1   2   2   1   2   2   1   1   1   2   2   1   2   1   2   2   1   2   2   2   2   1   2   2   1   1   1   2   1   1   2   1   1   1   1   2   1   2   2   2   2   1   1   2   1   2   1   2   2   1   2   2   1   1   2   2   2   2   1   2   2   1   2   2   1   1   2   1   2   2   1   1   2   1   2   2   1   2   1   2   1   1   1   2   2   2   1   2   2   2   2   2   1   1   1   1   1   2   2   1   1   2   2   1   1   1   1   2   2   1   2   2   1   1   2   1   2   1   1   2   2   1   2   1
 MK-4-4                 1   2   1   1   1   2   2   2   1   1   1   1   2   1   2   1   2   1   2   1   1   2   1   2   1   2   1   1   2   1   2   2   1   2   1   1   1   1   2   2   2   1   1   1   2   1   1   2   1   2   2   1   1   1   2   1   1   2   1   1   2   1   2   2   1   1   1   1   2   1   2   2   1   2   1   2   1   2   2   1   1   2   1   1   1   1   2   1   2   2   2   2   1   2   2   2   2   1   2   2   1   1   1   2   1   1   2   1   1   1   1   2   1   2   2   2   2   1   2   1   1   2   1   2   2   1   2   2   1   1   2   2   1   2   1   2   2   1   2   2   1   2   1   1   2   2   1   1   2   1   2   2   1   2   1   2   1   1   1   2   2   2   1   2   1   2   2   2   1   1   1   1   1   2   2   1   2   2   2   1   1   1   1   2   2   1   2   2   1   1   2   1   2   1   1   1   1   1   2   1
 MK-4-5                 2   2   1   2   1   2   1   2   1   1   1   1   1   2   2   1   1   1   2   1   1   1   1   2   1   2   1   1   2   2   2   1   1   2   1   1   1   1   2   1   2   1   1   1   2   1   1   2   1   2   2   2   1   1   2   1   1   1   1   1   2   1   2   2   1   1   1   1   2   1   2   2   1   2   1   2   1   2   2   1   1   2   1   1   1   1   2   1   2   2   2   2   1   1   2   2   2   1   2   2   1   1   1   2   1   2   2   1   2   1   1   2   1   2   2   2   2   1   2   1   1   2   1   2   1   1   2   1   1   1   2   2   1   2   1   2   2   1   2   2   2   2   1   1   2   2   1   1   2   2   2   2   1   1   1   2   1   1   1   2   2   2   2   2   1   2   2   2   1   1   1   1   1   2   2   1   2   1   2   1   1   1   1   2   1   2   2   2   1   1   2   2   2   1   1   1   1   1   2   1
 MK-4-6                 2   2   1   2   2   2   1   2   1   1   2   1   1   2   2   1   1   2   2   1   1   1   1   2   1   2   1   1   2   2   1   1   2   2   1   1   1   1   2   1   2   1   1   1   2   1   1   2   1   2   2   2   1   1   2   1   1   1   1   1   2   1   2   2   1   1   1   1   2   1   2   2   1   2   1   2   1   2   2   1   1   2   2   1   1   1   2   1   2   2   2   2   1   1   2   2   2   1   2   2   1   2   1   2   1   1   2   1   2   1   1   2   2   2   2   2   2   1   1   1   1   2   1   2   1   1   2   1   1   2   2   2   2   2   1   2   2   2   2   2   2   2   2   1   2   2   1   1   2   2   2   1   1   1   1   2   1   1   1   2   2   2   2   2   1   2   2   2   1   1   1   1   1   1   2   1   2   1   2   1   2   1   1   2   1   2   2   2   1   1   2   2   2   1   1   1   1   1   2   1
 MK-4-7                 2   2   1   2   2   2   1   2   1   1   2   1   2   2   2   1   1   2   2   1   1   1   1   2   1   2   1   1   2   2   1   1   2   1   1   1   1   1   2   1   2   1   1   1   2   1   1   2   1   2   2   2   1   1   2   1   1   1   2   1   2   1   2   2   1   1   1   1   2   2   1   2   1   2   1   2   1   2   2   1   1   2   2   1   1   1   2   1   2   2   2   2   2   1   2   2   2   1   2   2   1   2   1   2   1   1   2   1   2   2   1   2   2   2   2   2   2   1   1   1   1   1   1   2   1   1   2   1   1   2   2   2   2   2   1   2   2   2   2   2   2   2   2   1   2   2   2   1   2   2   2   1   1   1   1   2   1   1   1   2   2   2   2   1   1   2   2   2   1   1   1   2   2   1   2   1   2   1   1   2   2   1   1   2   1   1   2   2   2   2   1   2   2   1   1   1   1   1   2   1
 MK-4-8                 2   2   1   2   2   2   1   2   1   2   2   1   2   2   2   1   1   2   2   1   1   1   1   2   1   2   1   1   2   2   1   1   2   1   1   1   1   1   2   1   2   1   1   1   2   2   1   2   1   2   2   2   1   1   2   1   1   1   2   1   2   1   2   2   1   1   1   1   2   2   1   1   1   2   1   2   1   2   2   1   1   2   2   1   1   1   2   1   2   2   2   2   2   1   2   2   1   1   2   2   1   2   1   1   1   1   2   1   2   2   1   2   2   2   1   2   2   1   1   2   1   1   1   2   1   1   2   1   1   2   2   2   2   2   1   2   2   2   2   2   1   2   2   1   2   1   2   1   2   2   2   1   1   1   1   2   1   1   1   2   2   2   2   1   1   2   2   1   2   1   1   2   2   1   2   1   2   1   1   2   2   1   1   2   1   1   2   2   2   2   1   2   2   1   1   1   1   1   2   1
 MK-4-9                 2   2   1   2   2   2   1   2   1   2   2   1   2   2   2   1   1   2   2   1   1   1   1   2   1   2   1   1   1   2   1   1   2   1   1   1   2   1   2   1   2   1   1   1   2   2   1   2   1   2   2   2   2   1   2   1   1   1   2   2   2   1   2   2   1   1   1   1   2   2   1   1   1   2   1   2   1   2   1   1   1   2   2   1   1   1   2   1   2   2   2   2   2   2   2   2   1   1   1   2   1   2   1   2   1   2   2   1   2   2   1   1   2   2   1   2   1   2   1   2   1   1   1   2   1   1   2   2   2   2   2   2   2   1   1   2   2   2   2   2   1   2   2   1   1   1   2   1   2   2   2   1   1   1   1   2   1   1   1   2   2   2   2   2   1   2   2   2   2   1   1   2   2   1   2   2   2   1   2   2   2   2   2   2   1   1   2   2   2   2   1   2   2   1   1   1   1   1   2   1
 MK-4-10                2   2   1   2   2   2   1   2   1   2   2   1   2   2   2   1   1   2   2   1   1   1   2   2   1   2   1   1   1   2   1   1   2   1   1   1   2   1   2   1   2   1   2   1   2   1   1   2   1   2   2   2   2   1   2   1   2   1   2   2   2   1   2   2   1   1   2   1   1   2   1   1   1   1   1   2   1   2   1   1   1   2   2   1   1   1   2   1   2   2   1   2   2   2   2   2   1   1   1   1   1   2   1   2   1   2   2   2   2   2   1   1   2   2   1   2   1   2   1   2   1   1   1   2   1   1   2   2   2   2   1   2   2   1   1   2   2   1   2   2   1   2   2   1   1   2   2   1   2   2   2   1   1   1   1   2   1   1   2   2   2   2   2   2   1   2   2   2   2   1   1   2   2   1   2   2   2   1   2   2   2   2   2   1   1   1   2   2   2   2   1   2   2   1   1   1   1   1   2   1
 MK-4-11                2   2   1   2   2   2   1   2   1   2   2   1   2   2   2   1   1   2   2   1   1   1   2   2   1   2   1   1   1   2   1   1   2   1   1   1   2   1   2   1   2   1   2   1   2   1   1   2   1   2   2   2   2   2   2   1   2   1   2   2   2   1   2   2   1   1   2   1   1   2   1   1   2   1   1   1   1   2   1   2   1   1   2   1   1   1   2   1   2   2   1   2   2   2   1   2   1   2   1   1   1   2   1   1   1   2   2   2   2   2   1   2   2   2   1   2   1   2   1   2   1   1   1   2   1   1   2   2   2   2   1   2   2   1   1   2   1   1   2   1   1   2   2   1   1   2   2   1   2   2   2   1   2   1   1   2   1   1   2   2   1   2   2   2   1   2   2   2   2   1   1   2   2   2   2   2   2   1   2   2   2   2   2   1   1   1   2   2   2   2   1   2   1   1   1   1   2   1   1   1
 MK-4-12                2   2   1   2   2   2   1   2   1   2   1   1   2   2   2   1   1   2   1   1   1   1   2   2   1   2   1   1   1   2   2   1   2   1   1   1   2   1   2   1   1   1   2   1   1   1   1   2   1   2   2   2   2   2   2   1   2   1   2   2   2   1   2   1   1   1   2   1   1   2   1   1   2   1   1   1   1   2   1   2   1   1   2   1   1   1   2   1   2   2   1   2   2   2   1   2   1   2   1   1   1   2   1   1   1   2   1   1   2   2   2   2   2   2   1   2   1   1   1   2   1   2   1   2   1   1   2   2   1   1   1   2   1   1   1   2   1   2   2   1   1   2   2   1   1   2   2   1   2   2   2   2   2   1   1   2   1   2   2   2   1   2   2   2   1   2   2   2   2   1   1   2   2   2   1   2   2   1   2   1   2   2   2   1   1   1   2   2   2   2   1   2   1   1   1   1   1   1   1   1
 MK-4-13                1   2   1   2   2   2   1   2   1   2   1   1   2   2   2   1   1   2   1   1   1   2   1   2   1   2   1   1   1   2   2   1   1   1   2   2   2   1   2   1   1   2   2   1   1   1   1   2   1   1   2   2   2   2   2   1   2   1   2   2   2   1   2   1   2   1   2   1   1   2   1   1   2   1   1   1   2   2   1   2   1   1   1   1   1   1   2   2   2   2   1   2   2   2   1   2   1   2   1   1   1   2   1   1   1   2   1   1   2   2   2   2   2   2   2   2   1   2   1   2   1   2   1   2   1   1   1   2   1   1   1   2   1   1   1   2   1   2   2   1   1   2   2   2   1   2   2   1   2   2   2   1   2   1   1   2   1   2   2   2   1   2   2   1   2   1   2   2   2   1   1   2   2   1   1   2   2   2   2   1   2   2   2   1   1   1   2   2   2   2   1   2   1   1   1   1   1   1   1   1
 MK-4-14                1   2   1   2   2   2   1   2   1   2   1   1   2   2   2   1   2   2   1   1   1   2   1   2   1   2   1   1   1   2   2   1   1   1   2   2   2   1   2   2   1   2   2   2   2   1   1   2   1   1   2   2   2   2   2   1   2   1   2   2   2   2   1   1   2   2   1   1   1   2   1   2   2   1   1   1   2   2   1   2   1   2   1   1   1   1   2   1   2   2   1   2   2   2   2   2   1   2   1   1   1   2   1   1   1   2   1   1   2   1   2   2   2   2   2   2   1   2   1   2   1   2   1   1   1   1   1   2   1   1   2   2   1   1   1   2   1   2   2   1   1   2   1   2   1   1   2   1   2   2   2   1   2   1   1   2   1   2   2   2   1   2   1   2   2   2   2   2   2   1   2   2   2   1   2   2   2   2   2   1   2   2   2   1   1   1   2   2   2   2   1   2   1   1   1   1   1   1   1   2
 MK-4-15                2   2   2   2   2   1   1   2   1   1   1   1   2   2   2   1   1   2   1   1   1   2   1   1   1   2   1   1   1   2   2   1   1   1   1   1   2   1   2   2   1   2   1   2   2   1   1   2   1   1   2   2   1   2   2   1   2   1   2   2   2   2   1   1   2   2   1   1   1   2   1   2   2   1   2   1   2   2   1   1   1   2   1   1   1   2   2   1   2   2   1   2   2   2   2   2   1   2   1   1   1   2   1   1   1   2   1   1   2   1   2   2   2   1   2   2   2   1   1   2   1   2   1   1   1   1   2   2   1   2   2   2   1   1   1   2   1   2   2   1   1   1   1   2   1   1   2   1   2   2   2   1   2   1   1   1   1   2   2   2   1   2   1   2   2   2   2   2   2   1   1   2   2   1   2   1   2   2   2   1   2   2   2   1   1   1   2   2   1   2   1   2   1   1   1   1   1   2   1   2
 MK-4-16                2   2   2   1   2   1   1   2   1   1   1   1   2   1   2   1   1   2   1   1   1   2   1   1   1   2   1   1   2   2   2   1   1   1   1   1   1   1   2   2   1   2   1   2   2   1   1   2   2   1   2   2   1   2   2   1   2   2   2   2   2   2   1   1   2   2   1   1   1   2   1   2   2   1   2   1   2   2   1   1   2   2   1   1   1   2   2   1   2   2   1   2   2   2   2   2   1   2   1   1   1   2   1   1   1   2   1   1   2   1   2   2   2   1   2   2   2   2   1   2   1   2   1   1   1   1   2   2   1   2   2   2   1   1   1   2   1   2   2   1   1   1   1   2   1   1   2   1   2   2   2   1   1   1   1   1   1   2   2   2   1   2   1   2   2   2   2   2   2   1   1   2   2   1   2   1   2   2   2   1   2   2   2   1   1   1   2   1   1   2   1   1   1   1   1   1   1   2   1   2
 MK-5-1                 2   1   2   1   2   2   2   2   2   2   1   2   2   2   1   2   1   1   2   1   1   1   2   2   2   1   1   2   1   1   1   2   1   2   2   1   2   1   1   2   1   2   2   1   2   1   1   1   1   2   2   1   1   2   1   2   1   2   1   1   2   1   2   2   2   2   1   2   1   1   1   2   1   2   1   1   2   2   1   1   1   2   2   2   2   2   1   1   2   2   2   2   2   1   2   1   1   2   2   2   1   2   1   1   1   2   2   1   2   2   1   1   1   2   1   2   1   1   2   1   2   1   2   2   2   1   2   2   2   1   1   2   1   2   2   1   2   1   1   1   1   2   2   1   1   1   2   2   1   1   1   2   2   2   2   2   2   1   2   1   2   1   2   1   1   1   1   2   2   2   1   2   2   1   1   1   2   1   2   2   2   2   2   1   2   2   1   2   1   1   1   2   1   2   2   2   2   2   2   1
 MK-5-2                 2   1   2   1   2   2   2   2   2   2   1   2   2   2   1   2   1   1   2   1   1   1   1   2   2   1   1   2   1   1   1   2   1   1   2   1   2   1   2   2   1   2   2   1   2   1   1   1   1   2   2   1   1   2   1   2   1   2   1   1   1   1   2   2   2   1   1   2   1   1   1   2   1   2   1   1   2   2   1   1   1   2   1   2   2   2   1   2   2   2   2   1   2   1   2   1   1   2   2   2   1   2   1   1   2   2   2   1   2   2   1   1   1   2   2   2   1   1   2   1   2   1   1   2   2   1   2   2   2   1   1   2   1   2   2   1   2   1   1   1   1   2   2   1   1   1   2   2   1   1   1   2   1   1   2   2   2   2   2   2   2   1   2   1   1   2   1   2   2   2   1   2   2   1   1   1   2   1   2   2   2   2   2   1   2   1   1   2   1   2   1   2   1   1   2   2   2   2   2   1
 MK-5-3                 2   1   2   1   2   2   2   2   2   2   1   2   2   2   1   2   1   1   2   2   1   2   1   1   2   1   1   1   1   1   2   2   1   1   2   1   2   1   2   2   1   2   2   1   2   1   1   1   1   2   2   1   1   2   1   2   1   2   1   1   1   1   2   2   2   1   1   2   1   1   1   2   1   2   1   1   2   2   1   1   1   2   2   2   2   2   1   2   2   2   2   1   2   1   2   1   1   2   2   2   1   1   1   1   2   2   2   1   2   2   1   1   1   2   2   2   1   1   2   1   2   1   1   2   2   1   1   2   2   1   1   2   1   2   1   2   1   1   1   1   1   2   1   2   2   1   2   2   1   1   1   2   1   1   2   2   2   2   2   2   2   1   1   1   1   2   2   2   1   2   1   2   1   1   1   1   2   1   2   2   2   2   2   1   2   2   1   2   1   2   1   2   1   1   2   2   2   2   2   2
 MK-5-4                 2   1   2   1   2   2   2   2   2   2   1   2   2   1   1   2   2   2   2   2   1   2   1   1   2   1   1   1   1   1   2   2   1   1   2   1   2   1   2   2   1   2   2   1   2   1   1   1   1   2   2   1   1   2   1   2   1   2   1   1   1   1   2   2   2   1   1   2   2   1   1   2   1   1   1   1   2   2   1   1   1   2   1   2   2   2   1   2   2   2   2   1   2   1   2   1   1   1   2   2   1   1   1   2   2   2   2   1   2   2   1   1   1   2   2   2   1   1   2   1   2   1   1   2   2   2   1   2   2   1   1   2   1   2   1   2   2   1   2   1   1   2   1   2   2   1   2   2   1   1   1   2   1   2   2   2   2   2   2   2   1   1   1   1   1   2   2   2   1   2   2   2   1   1   1   1   2   1   2   2   2   2   2   1   2   2   1   2   1   2   1   1   2   1   2   2   2   2   2   2
 MK-5-5                 2   1   2   1   2   2   2   2   2   1   1   2   2   1   1   2   2   1   2   2   1   2   1   1   2   1   1   1   1   1   2   2   1   1   2   1   2   1   2   2   1   2   2   1   2   1   1   1   1   2   2   1   1   2   1   2   1   2   1   1   1   1   2   2   2   2   1   2   2   1   2   2   1   1   1   1   2   2   2   1   1   2   2   2   2   2   1   1   2   2   2   1   1   1   2   1   1   1   2   2   1   1   1   2   1   2   2   1   2   2   1   1   1   1   2   2   1   1   1   1   2   1   1   2   2   2   1   2   2   1   1   2   1   2   1   2   2   1   2   1   1   2   1   2   2   1   2   2   1   1   1   2   1   2   2   2   2   2   2   2   1   1   1   1   1   1   2   2   2   2   2   2   1   1   1   1   2   1   2   2   2   2   2   1   2   2   2   2   1   2   2   1   2   1   2   2   2   2   2   2
 MK-5-6                 2   1   2   1   2   2   2   2   1   2   1   2   2   1   1   1   1   1   2   2   1   2   1   1   2   1   1   1   1   1   2   2   1   2   2   1   2   1   2   2   1   2   2   1   2   1   2   1   1   2   2   1   1   2   1   2   2   2   1   1   1   1   2   2   2   2   2   2   2   1   2   2   1   1   1   1   2   1   2   2   1   1   2   2   2   2   1   1   2   2   2   1   1   2   2   1   1   1   2   2   1   1   1   2   1   1   2   1   1   2   2   1   1   1   2   2   1   1   1   1   2   1   1   2   2   2   2   2   2   1   1   2   1   2   1   2   2   1   2   1   1   2   1   2   2   1   2   2   1   1   1   1   1   2   2   2   2   2   2   2   1   1   1   1   1   1   2   2   2   2   2   1   1   1   2   1   2   1   2   2   2   2   2   1   2   2   2   2   1   2   2   1   2   1   2   2   1   2   2   2
 MK-5-7                 2   1   2   1   2   2   2   2   1   2   1   2   2   1   1   2   1   2   2   2   1   2   1   2   2   1   2   1   1   1   2   2   1   2   2   1   2   1   2   2   1   2   2   1   2   1   1   1   1   2   2   1   1   1   1   2   2   2   1   1   1   1   2   2   1   2   1   2   2   1   2   2   2   1   1   1   2   2   2   2   1   1   2   1   2   1   1   1   2   2   1   2   1   2   2   1   1   1   2   2   1   1   1   2   1   1   2   1   1   2   2   1   1   1   2   2   1   2   1   1   2   1   1   2   2   2   2   2   2   1   1   2   1   1   1   2   2   1   2   1   1   2   1   2   2   1   2   2   1   1   1   1   1   2   2   2   2   2   2   2   1   2   1   1   1   1   2   2   2   2   2   1   1   1   2   1   2   1   2   2   1   2   2   1   1   2   2   2   1   2   2   1   2   1   2   2   1   2   2   2
 MK-5-8                 2   1   2   1   2   2   2   2   1   2   1   2   2   1   1   2   1   2   2   2   1   2   1   2   2   1   1   1   1   1   2   2   1   2   2   2   2   1   2   2   1   2   2   1   2   1   2   2   1   2   2   1   1   1   1   2   2   2   1   1   1   1   2   2   1   2   2   2   2   1   2   1   2   1   1   1   2   2   2   2   1   1   2   1   2   1   1   1   2   2   1   2   1   2   2   1   1   1   2   2   1   1   1   2   2   1   2   1   1   2   2   1   1   1   2   2   2   2   1   1   2   1   1   2   1   2   2   2   2   1   1   2   1   1   1   2   1   1   2   1   1   2   1   2   1   1   2   1   1   1   1   1   1   2   2   2   2   2   2   2   1   2   1   1   2   1   1   2   2   2   2   1   1   1   2   1   2   1   2   2   1   2   2   1   1   2   2   2   1   2   2   1   1   1   2   2   1   2   2   2
 MK-5-9                 2   1   2   1   1   2   2   2   1   2   1   2   2   1   1   2   1   2   2   2   2   2   1   1   2   1   1   1   1   1   2   1   1   2   2   2   2   2   2   2   1   2   2   1   2   1   2   2   1   2   2   1   1   1   1   2   2   2   1   1   1   1   2   2   1   2   2   2   1   1   2   1   2   1   1   1   2   2   2   2   1   1   2   1   2   1   1   1   2   2   1   2   1   2   2   1   1   1   2   2   1   1   1   2   2   1   2   1   1   2   2   1   1   1   2   2   2   2   1   1   2   1   1   2   1   2   2   2   2   1   1   2   1   1   1   2   1   1   2   1   1   2   1   2   1   1   2   1   1   1   1   1   2   2   2   2   2   2   2   2   1   2   1   1   2   1   1   2   2   2   2   1   1   2   2   1   2   1   2   2   1   2   2   1   1   2   2   2   1   2   2   1   1   1   1   2   1   2   2   2
 MK-5-10                2   1   2   1   2   2   2   2   1   2   1   2   2   1   1   2   1   2   1   2   2   2   1   1   2   1   1   1   1   1   2   1   1   2   2   2   2   2   2   2   1   2   2   1   2   1   2   1   1   2   2   1   1   1   1   2   2   2   1   1   1   1   2   2   1   2   2   2   1   1   2   1   2   1   1   1   2   2   2   2   1   1   2   1   2   2   1   1   2   2   1   2   2   2   2   1   1   1   2   2   2   1   1   2   2   1   2   2   1   1   2   1   1   1   2   2   1   2   1   1   2   1   1   1   1   2   2   1   2   1   1   2   1   1   1   2   2   1   2   1   1   1   1   2   1   1   2   2   1   1   1   1   2   2   2   2   2   2   2   2   1   2   1   1   2   1   1   2   2   2   2   1   1   2   2   1   2   1   1   2   2   2   2   1   1   2   2   2   1   2   2   1   1   1   1   2   1   2   2   1
 MK-5-11                2   1   2   1   2   1   1   2   1   2   2   2   2   2   1   2   1   2   1   2   1   2   1   1   2   1   1   1   1   1   2   1   1   2   2   2   2   2   2   2   1   2   2   2   2   2   2   1   1   2   2   1   1   1   1   2   2   2   1   1   1   1   2   2   1   2   2   2   1   1   2   1   2   1   1   1   2   2   2   2   1   1   2   1   2   2   1   1   2   2   1   2   2   2   2   1   1   1   2   1   2   2   1   2   2   1   2   2   1   1   2   1   1   1   2   2   1   2   1   1   2   1   1   1   1   2   2   1   2   1   1   2   1   2   1   2   2   1   2   1   1   1   1   2   1   1   2   2   1   1   1   1   2   2   2   2   2   2   2   2   1   2   1   1   2   1   1   2   2   2   2   1   1   2   2   1   2   1   1   2   2   1   2   1   1   2   2   2   1   2   2   1   1   1   1   2   1   2   2   1
 MK-5-12                1   1   2   1   2   1   1   2   1   1   2   2   2   2   1   2   1   2   1   2   1   2   1   1   2   1   1   1   1   1   2   2   1   2   2   2   2   1   2   2   1   2   2   2   2   2   2   1   1   2   1   1   1   1   1   2   2   2   1   1   1   1   2   2   1   2   2   2   1   1   2   1   2   1   1   1   2   2   2   2   1   2   2   1   2   2   1   1   2   1   2   2   1   1   1   1   1   2   2   1   2   2   1   2   2   1   2   2   1   1   2   1   1   1   2   2   1   2   1   1   2   1   1   1   1   2   2   1   2   1   1   2   1   2   1   2   2   1   2   1   1   1   1   2   1   1   2   2   1   1   1   2   2   2   2   2   2   1   1   2   2   2   1   1   2   1   1   2   2   2   2   1   1   2   2   2   2   1   1   2   2   1   2   1   1   2   2   2   1   2   2   1   1   1   1   2   1   2   2   1
 MK-5-13                1   1   2   1   2   1   1   2   2   1   2   2   2   2   1   2   1   2   1   2   1   2   1   1   2   1   1   1   1   1   2   2   1   2   2   2   2   1   2   2   1   2   2   2   2   2   2   1   1   2   1   1   1   1   1   2   2   2   2   1   1   1   2   2   1   2   2   2   1   1   2   2   2   1   1   1   2   2   2   2   1   2   2   1   2   2   1   1   2   1   2   2   1   1   1   1   1   2   2   1   2   2   1   2   2   1   2   1   1   1   2   1   1   1   2   2   1   2   1   1   2   1   1   1   1   2   2   1   2   1   1   2   1   2   1   2   2   1   2   1   1   1   2   2   1   1   2   1   1   1   1   2   2   2   2   2   2   1   1   2   2   2   1   1   1   1   1   2   2   2   2   1   1   2   2   2   2   1   2   2   2   1   2   1   1   2   2   2   1   2   2   1   1   1   2   2   1   2   2   1
 MK-5-14                1   1   2   1   2   1   1   2   2   2   2   2   2   2   1   2   1   2   1   2   1   2   1   1   2   1   1   1   1   1   2   2   1   2   2   2   2   2   2   2   1   2   1   2   2   1   2   1   1   2   1   1   2   1   1   2   2   2   2   1   1   1   2   2   1   2   2   1   1   1   2   2   2   1   1   1   1   2   2   1   1   2   2   1   2   2   1   1   2   1   2   2   1   1   1   1   1   2   2   1   2   2   1   2   2   1   2   1   1   1   2   1   1   1   2   2   1   2   1   1   2   1   1   1   1   1   2   1   2   1   1   2   1   2   1   2   1   1   2   1   1   1   2   2   1   1   2   1   1   1   1   2   2   2   2   2   2   1   1   2   2   1   1   1   1   1   1   2   2   2   2   1   1   2   2   2   2   1   2   2   2   1   2   1   1   2   2   2   2   2   2   1   1   1   2   2   1   2   2   1
 MK-5-15                1   1   1   1   2   2   1   2   2   2   2   2   2   1   1   2   1   2   1   2   1   2   1   1   2   1   1   1   1   1   1   2   1   2   2   2   1   2   2   2   1   2   1   2   2   1   2   1   1   2   1   1   2   1   1   2   2   2   2   1   1   1   2   2   1   2   2   1   1   1   2   2   2   1   1   1   1   2   1   1   1   2   2   1   2   2   1   1   2   1   2   1   1   1   1   1   1   2   2   2   2   2   1   2   2   1   2   1   1   1   2   1   1   1   2   2   1   2   1   1   1   1   1   1   1   1   2   1   2   1   1   2   1   2   1   2   1   1   2   1   1   1   2   2   1   1   2   1   1   1   1   2   1   2   2   2   2   1   1   2   2   1   1   1   1   1   1   2   2   2   2   1   1   2   2   2   2   1   2   2   2   1   1   1   2   2   1   2   2   2   2   1   1   1   2   2   1   1   2   1
 MK-5-16                1   1   1   1   2   2   1   1   2   1   1   2   2   1   1   2   2   2   1   2   1   2   1   1   2   1   1   1   1   1   1   2   1   2   2   1   1   2   2   1   1   2   2   2   2   1   1   1   1   2   1   1   2   1   2   2   1   2   2   1   1   1   2   2   1   2   2   1   1   2   2   2   2   1   2   1   1   1   2   1   1   2   2   1   2   2   1   1   2   1   2   1   1   1   1   2   1   2   2   2   2   2   1   2   1   1   2   1   1   1   2   1   1   1   2   2   1   1   1   1   1   1   1   1   1   1   2   1   2   1   1   2   1   1   1   2   1   1   2   1   1   1   1   2   1   1   2   1   1   1   1   2   1   2   2   2   2   1   1   2   2   1   1   1   1   1   1   2   1   2   2   2   1   2   2   2   2   1   2   2   2   1   1   1   2   2   1   2   2   2   2   1   1   1   2   2   1   2   2   1
 MK-6-1                 2   1   1   2   1   2   1   2   1   2   2   2   1   2   1   1   1   1   2   1   2   1   1   1   1   2   2   2   1   2   2   1   1   1   1   2   1   1   1   1   1   2   1   1   1   2   2   1   2   2   2   1   2   2   2   1   2   1   2   1   1   2   1   2   2   1   1   2   1   1   2   1   1   1   2   2   2   1   2   2   2   2   2   1   2   1   2   2   1   2   1   1   2   2   1   2   1   1   1   1   1   2   1   1   2   2   1   1   2   1   1   1   1   2   1   2   1   2   2   1   2   2   1   2   2   1   1   1   2   2   2   1   1   2   2   1   2   1   2   2   1   2   2   1   2   2   1   1   2   2   2   1   2   2   1   2   1   2   1   1   1   2   2   2   1   1   2   2   1   1   2   1   2   1   2   1   2   1   1   2   1   1   2   1   2   2   1   2   2   2   1   2   1   1   1   1   1   2   1   2
 MK-6-2                 2   1   1   2   1   2   2   2   1   2   2   2   1   1   1   1   1   1   2   2   2   2   1   1   2   2   2   2   1   2   2   1   1   1   1   2   1   1   1   1   1   2   1   1   1   2   2   1   1   2   2   1   2   2   2   1   2   1   2   1   1   2   1   2   1   1   1   2   1   1   1   1   1   1   1   2   2   1   2   2   2   2   2   1   1   1   2   2   1   2   1   1   2   2   1   2   1   1   1   1   1   2   2   1   2   2   1   1   2   1   2   1   1   2   1   2   1   2   2   1   2   2   2   2   2   1   2   1   1   2   2   1   1   2   2   1   2   1   2   2   1   2   2   1   2   2   1   1   2   2   2   1   2   2   1   2   1   2   1   1   1   2   2   2   1   2   2   2   1   2   2   1   2   1   2   1   2   1   1   2   1   1   2   1   2   2   1   2   2   2   1   2   1   2   1   1   2   2   1   2
 MK-6-3                 2   1   1   2   1   2   1   2   1   2   2   2   1   1   1   1   1   1   1   2   2   2   1   1   2   2   2   2   1   2   2   1   1   1   1   2   1   1   1   1   1   2   1   1   1   2   2   1   1   1   2   1   2   2   2   1   2   1   2   1   1   2   1   2   1   1   1   2   2   1   1   1   1   1   1   2   2   1   2   2   2   2   2   1   1   1   2   2   2   2   2   2   2   2   1   2   1   1   1   1   2   2   1   1   1   2   2   1   2   1   2   2   1   2   1   2   1   2   2   1   2   2   2   2   2   1   2   2   1   2   2   2   1   2   2   1   2   1   2   1   1   2   2   1   2   2   1   1   2   2   2   1   2   2   1   2   1   2   1   1   1   2   2   2   1   2   2   2   1   2   2   1   2   1   2   1   2   1   1   2   1   1   2   1   2   2   1   2   2   2   1   2   1   2   1   1   2   2   1   1
 MK-6-4                 1   2   1   1   2   2   1   1   1   1   2   2   1   1   1   1   1   1   1   2   2   2   1   1   2   2   2   2   1   2   2   1   1   1   1   2   1   1   1   1   1   2   1   1   1   2   1   1   1   1   2   1   2   2   2   1   2   2   1   1   2   2   1   1   1   1   1   2   1   1   1   1   1   1   1   2   2   1   2   2   2   2   2   1   1   1   2   2   2   2   2   2   2   2   1   2   1   1   1   1   2   1   1   2   1   2   2   2   1   1   2   2   1   2   1   2   2   2   2   1   2   1   2   2   2   1   2   2   1   2   2   2   2   2   2   1   2   1   2   1   1   2   2   1   2   2   1   1   1   2   2   1   2   2   1   2   1   2   1   1   1   2   2   2   1   2   2   2   1   1   2   1   2   1   1   1   2   1   2   2   1   1   2   1   2   2   1   2   2   2   1   2   2   2   1   1   2   2   2   1
 MK-6-5                 1   2   1   1   2   2   1   1   1   1   2   2   1   1   1   1   1   1   1   2   2   2   1   1   2   2   2   2   1   2   2   2   1   1   1   2   1   1   1   1   1   2   1   1   1   2   1   1   1   1   2   1   2   2   2   1   2   2   1   1   2   2   1   1   1   1   1   2   1   2   1   1   1   1   1   2   2   1   2   2   2   2   2   1   1   1   2   2   2   2   2   2   2   2   2   2   1   1   1   1   2   1   1   2   1   2   2   1   2   1   2   2   1   2   1   2   2   2   2   1   2   1   2   2   2   1   2   2   1   2   2   2   2   2   1   1   2   1   2   1   1   2   2   1   2   2   1   2   1   2   2   1   2   2   1   2   1   2   1   1   1   2   2   2   1   1   2   2   1   1   2   1   1   1   1   1   2   1   2   2   1   1   2   2   2   2   1   1   2   2   2   2   2   2   1   1   2   2   2   1
 MK-6-6                 1   2   1   1   2   2   1   1   1   2   2   2   1   1   1   1   1   1   1   2   2   2   1   1   1   2   2   1   1   2   2   2   1   1   2   2   1   1   2   2   2   2   1   1   1   2   1   1   1   1   2   1   2   2   2   1   2   2   1   1   2   2   1   2   1   1   2   1   1   2   1   1   1   1   1   2   2   1   2   2   2   1   2   1   1   1   2   2   2   2   2   2   2   2   2   2   1   1   2   1   2   1   1   2   1   2   2   1   1   1   2   2   1   2   2   2   2   2   2   1   2   1   2   2   1   1   2   1   2   2   2   2   2   2   1   1   2   1   2   1   1   2   1   1   2   2   1   2   1   2   2   1   2   2   1   2   1   2   1   1   1   2   2   2   1   2   2   2   1   1   2   1   2   2   1   1   2   1   2   2   1   1   2   2   2   2   1   1   1   2   2   2   2   2   1   1   2   2   2   1
 MK-6-7                 1   1   2   2   2   2   1   1   1   2   2   1   1   1   1   1   1   1   1   2   2   2   1   1   1   2   2   1   1   1   2   2   1   1   2   2   1   2   2   2   2   2   2   1   1   2   1   1   1   1   2   2   2   1   2   1   2   1   1   1   2   2   1   2   1   1   2   1   1   2   1   1   1   1   1   2   2   1   2   2   2   1   2   1   1   2   2   2   2   2   1   2   2   2   2   2   1   2   2   1   2   1   1   2   1   2   2   1   1   1   1   2   1   2   2   2   2   2   2   1   2   1   2   2   1   1   2   1   2   2   2   2   2   2   1   1   2   1   1   1   1   2   1   1   2   2   1   2   1   2   2   1   1   2   1   2   1   2   1   1   1   2   2   2   1   2   2   2   1   1   2   1   2   2   1   1   1   1   2   2   1   1   2   2   2   2   1   1   1   2   2   2   2   2   1   2   2   2   2   1
 MK-6-8                 1   1   2   2   2   2   1   1   1   2   2   1   1   1   1   1   1   1   1   2   2   2   1   1   1   2   2   1   1   1   2   2   1   1   2   2   1   2   2   1   2   1   2   2   1   2   1   1   2   1   2   2   2   1   2   1   2   1   1   2   2   2   1   2   1   2   2   1   1   2   1   1   1   1   1   1   2   1   2   2   2   1   1   1   1   2   2   2   2   2   1   2   2   2   2   2   1   2   2   1   2   1   1   2   1   2   2   1   1   1   1   2   1   1   2   2   2   2   2   1   2   1   2   2   1   1   2   1   2   2   2   1   1   2   1   1   2   1   1   2   1   2   2   1   2   2   1   2   1   2   2   1   1   2   1   2   1   2   2   1   1   2   2   2   1   2   2   2   1   1   2   1   2   2   1   1   1   1   2   2   1   2   2   2   2   2   1   1   2   2   2   1   2   2   1   2   2   2   2   1
 MK-6-9                 2   1   2   2   2   2   1   1   1   2   2   1   1   2   1   1   1   2   1   2   2   2   1   1   1   2   2   1   1   1   2   2   1   1   2   2   1   1   2   1   2   1   2   2   1   2   1   1   2   1   2   2   2   1   2   1   2   1   1   2   2   2   1   1   2   2   2   1   1   2   1   1   1   1   1   1   2   1   2   2   1   1   1   1   2   2   2   2   2   1   1   1   2   2   2   2   1   2   1   1   1   1   1   2   1   2   2   1   1   1   1   2   1   1   1   2   2   2   2   1   2   1   2   2   1   1   2   1   2   1   2   1   1   2   1   1   2   1   1   2   1   2   2   1   2   2   1   2   1   2   2   1   1   2   1   2   1   2   2   1   1   2   2   2   1   2   2   2   1   1   2   1   2   2   1   1   1   1   2   1   1   2   2   1   2   2   1   1   2   2   2   1   2   2   1   1   2   2   2   1
 MK-6-10                2   1   2   2   2   2   1   1   1   2   1   1   1   2   1   1   2   2   1   2   2   2   1   1   1   2   2   1   1   1   2   2   1   2   2   2   1   1   2   1   2   2   2   2   1   2   2   1   1   1   2   2   2   1   2   1   2   2   1   2   2   2   1   2   2   2   1   1   1   2   1   2   1   1   1   1   1   1   1   2   1   2   1   1   1   2   2   2   2   1   1   1   2   2   2   2   1   2   1   1   1   1   1   2   1   1   2   1   1   1   1   2   1   1   1   1   2   2   2   1   2   1   2   2   1   1   2   1   2   1   2   1   1   2   1   1   2   1   1   2   1   2   2   2   2   2   1   2   1   2   1   1   1   2   1   2   1   2   2   1   1   1   2   2   1   2   2   2   1   1   2   1   2   1   1   1   1   1   2   2   1   1   2   1   2   2   1   1   2   2   2   1   2   2   1   1   2   2   2   1
 MK-6-11                2   1   2   2   2   2   1   1   1   1   1   1   2   2   2   1   2   2   1   2   2   2   1   1   1   2   2   1   1   2   2   2   1   2   2   2   1   1   1   1   2   2   1   2   1   1   2   1   1   1   2   2   2   2   2   2   2   1   1   2   1   2   1   2   2   2   1   1   1   2   1   2   1   1   1   1   1   1   1   2   1   2   1   1   1   2   2   2   2   2   1   1   1   2   2   2   1   2   1   2   1   2   1   2   1   1   2   1   1   1   2   2   2   1   1   1   2   2   2   1   2   1   2   2   1   1   2   1   2   1   2   1   1   2   1   1   2   1   1   2   1   2   2   2   2   2   1   2   1   2   1   1   1   2   1   2   1   2   2   1   1   1   2   2   1   2   2   2   1   1   2   1   2   1   1   1   1   1   2   2   1   1   2   2   2   2   1   1   2   2   2   1   2   2   1   1   2   2   1   2
 MK-6-12                1   1   2   2   2   2   1   1   1   1   1   1   2   2   2   1   2   2   2   1   2   2   1   1   1   2   2   1   1   2   1   2   1   2   2   2   1   1   1   1   2   2   1   2   1   1   2   1   1   1   1   2   2   2   2   2   2   1   1   2   1   2   1   2   2   2   1   1   1   2   1   2   1   1   1   2   1   1   1   2   1   2   1   1   1   2   2   2   2   2   1   1   1   2   1   2   1   2   1   2   1   2   1   2   1   1   1   1   1   2   2   2   2   1   1   2   2   2   2   1   2   1   2   2   1   1   2   1   1   1   2   2   1   2   2   1   2   1   1   2   1   2   2   2   2   2   1   2   1   2   1   1   1   2   1   2   1   2   2   1   1   1   2   2   1   2   2   1   1   2   2   1   2   1   1   1   1   1   2   2   1   1   2   1   2   2   1   1   1   2   1   1   2   1   1   2   2   2   1   2
 MK-6-13                1   1   2   2   2   2   1   1   1   1   1   1   2   2   2   1   2   2   2   1   2   2   1   1   1   2   2   1   1   2   1   2   1   2   2   2   1   1   1   1   2   2   1   1   1   1   2   1   1   1   1   2   2   2   2   2   2   1   1   2   1   2   1   2   2   2   1   1   1   2   1   2   1   1   1   2   1   1   1   2   1   2   1   1   1   2   2   2   2   2   1   1   1   2   1   2   2   2   1   2   1   2   1   2   1   1   1   2   1   2   1   2   2   1   1   2   2   2   2   1   2   1   2   2   1   1   2   1   1   1   2   2   1   2   2   1   2   2   1   2   1   1   2   2   2   2   2   2   1   2   1   1   1   2   1   1   1   2   2   1   1   1   2   1   1   2   2   1   2   2   2   1   2   1   1   1   2   1   2   2   1   1   2   1   2   2   1   1   1   2   1   1   2   1   1   2   2   1   2   1
 MK-6-14                2   1   2   1   2   2   1   1   1   1   1   1   2   2   2   1   2   2   2   1   2   2   1   1   1   2   2   1   1   2   1   2   1   2   2   2   1   1   1   1   2   2   1   1   1   1   2   1   1   1   1   2   1   2   2   1   2   1   1   1   1   2   1   2   2   2   1   1   1   2   1   2   1   1   2   2   1   1   1   2   1   2   1   1   2   2   2   1   1   2   1   1   1   2   1   2   2   2   1   2   1   2   1   2   1   1   1   2   1   2   1   2   2   1   1   2   2   2   2   1   2   2   2   2   1   2   1   1   1   1   1   2   1   2   2   1   2   2   1   2   1   1   2   2   2   2   2   2   1   2   1   1   1   2   1   1   1   2   2   1   1   1   2   2   1   2   2   1   2   2   2   1   2   1   1   1   2   2   2   2   1   1   2   1   2   2   1   1   1   2   2   1   2   1   1   2   2   1   2   1
 MK-6-15                2   1   2   1   2   2   1   1   1   1   1   1   2   2   2   1   2   2   2   1   2   2   1   1   1   1   2   1   1   2   1   2   1   2   2   2   1   1   1   1   2   2   2   1   1   1   2   1   1   1   1   2   1   2   2   1   2   1   1   1   2   2   1   2   2   2   1   1   1   2   1   1   1   1   2   2   1   1   1   2   2   2   1   1   2   2   2   1   1   2   1   1   1   1   2   2   1   2   1   2   1   2   1   1   1   1   1   2   1   1   1   2   2   1   1   2   2   2   2   1   2   2   2   2   1   2   1   1   1   1   1   2   1   1   2   1   2   2   1   1   1   1   2   1   2   2   2   2   1   2   2   2   1   2   1   1   1   2   2   1   2   1   2   2   1   2   2   1   2   1   2   1   1   1   1   1   2   2   2   2   1   1   2   1   2   2   1   1   1   2   2   1   2   1   1   2   1   2   2   1
 MK-6-16                2   1   2   1   2   1   1   1   1   1   1   1   2   2   2   1   2   2   2   1   1   2   1   1   1   1   2   1   1   1   1   2   1   1   1   2   1   1   2   1   2   2   2   1   1   1   2   1   1   1   1   2   1   2   2   1   2   1   1   1   2   1   1   2   2   2   1   2   1   2   2   2   1   2   2   2   1   2   1   2   1   2   1   1   2   2   2   1   1   2   1   1   1   1   2   2   1   2   1   1   1   2   1   1   1   1   1   2   2   2   1   2   2   1   1   2   2   1   2   1   1   2   2   2   1   2   1   2   1   2   1   2   1   1   2   1   2   2   1   1   1   1   2   1   2   2   2   2   1   2   2   2   1   2   1   1   1   2   2   1   2   1   1   2   1   2   1   1   2   1   2   1   1   2   1   1   2   2   2   2   1   1   2   1   2   2   1   1   1   2   2   1   2   1   1   1   1   2   2   1
 
!****************************************** Phenotypic Data **********************************************************
!-100.0 is resevred for missing phenotype
SimulatedTrait1        11.4223   10.5144    9.3744   10.0669   10.7001   11.2033   10.3886    9.1999    9.2030    7.9799    8.9416   10.3859    8.1365   11.5884   10.7136   10.5105    9.9772    8.9672   10.8454   11.0338    9.3417    8.7809   10.0621   10.9562   10.3173    8.8894   10.4130   10.2041   10.2116    9.9481   12.7210    9.9748    9.0054   10.4279   11.3866   10.4119    8.0554   10.1087   11.0880   11.0010   10.4143    9.3028   10.3921   10.6965    9.3520    8.3315    9.1850    9.6702    8.9100   11.5826    9.4208    9.5583    8.7246    8.5295    9.1040    9.6619    8.7950    9.5153    9.4734    9.0276   10.8748   10.3409    9.2087    6.0195    9.9966    7.7733    9.3361   10.2150    8.1295   11.2043    8.9326   10.1314   11.2051    8.1888    9.5386    9.7535    9.5823   12.4985    9.7209    9.1515   11.0971   10.5020   10.6745    9.3484   10.6647    7.1950    9.6907   10.4300    9.9466   10.1818    9.6638    9.6147    8.7175    9.4203    9.6674   10.9813   11.2996   10.1452   10.6930    9.0331   11.6321    9.1241    9.1099   10.7275   10.2597   10.6569    9.6648    9.0713   12.0032   11.3852    9.7282    9.3913    9.6185   10.0226    8.8704    8.5943   10.0476   11.8466   10.8310    9.2335    9.6867    8.5650   11.7350   10.7143   11.6609   11.6193   11.9682   12.5706    9.7985    7.9590    8.8280    9.0305    9.2660    9.5868    9.6663   10.3826    9.3846    9.8791   10.4505   10.1050    9.3430   10.7322   10.1094   10.3431    9.6036    9.0042   11.9057   10.6209   11.7188   11.9972   10.4603   10.1394    9.8174    8.1343    9.2365    9.6008   11.5744    9.7885   10.1532    8.0442   10.0445   11.4929   10.4708   10.0701    9.2166   10.7636    9.4681   11.3341    8.2502   10.1049    9.8977    9.0287   12.3586   10.1582    8.9927   11.6287   10.1159   10.0378    8.5237   10.2881   10.0314    9.3669    9.4327    9.9446   11.1032    9.0626    8.1359    9.5530    9.5411   10.0892   11.4329    9.2548   10.5157   10.2473    9.1221   10.0841   10.1179   10.5700    9.3786   10.5191
 
