# Supplementary material for: Inclusive Composite Interval Mapping of QTL by Environment Interactions in Biparental Populations
Source: PLoS One. 2015 Jul 10;10(7):e0132414. doi: 10.1371/journal.pone.0132414 (PMC4498613; doi:10.1371/journal.pone.0132414)
Supplement: S1 File — (ZIP) [file pone.0132414.s001.zip › BC1 population/e=1/run_00014.met]

!**********************Note: lines staring with "!" are remarks and will be ignored in the program********************
!*********************************General Information**********************************
!Assuming F1 = P1 x P2, populations available in QTL IciMapping are: 
!  1, P1BC1F1 = P1 x F1, the first backcrossing where P1 is used as the recurrent parent;
!  2, P2BC1F1 = P2 x F1, the first backcrossing where P2 is used as the recurrent parent;
!  3, F1DH, F1-derived doubled haploids; 
!  4, RIL or F1RIL, recombination inbred lines through the repeated selfing of F1;
!  5, P1BC1RIL, recombination inbred lines through the repeated selfing of P1BC1F1;
!  6, P2BC1RIL, recombination inbred lines through the repeated selfing of P2BC1F1;
!  7, F2, the selfing generation of F1;
!  8, F3, the selfing generation of F2;
!  9, P1BC2F1, the second backcrossing where P1 is used as the recurrent parent; 
! 10, P2BC2F1, the second backcrossing where P2 is used as the recurrent parent;
! 11, P1BC2RIL, recombination inred lines through the repeated selfing of P1BC2F1; 
! 12, P2BC2RIL, recombination inred lines through the repeated selfing of P2BC2F1; 
! 13, P1BC1F2, the selfing generation of P1BC1F1; 
! 14, P2BC1F2, the selfing generation of P2BC1F1; 
! 15, P1BC2F2, the selfing generation of P1BC2F1; 
! 16, P2BC2F2, the selfing generation of P2BC2F1; 
! 17, P1BC1DH, P1BC1F1-derived doubled haploids; 
! 18, P2BC1DH, P2BC1F1-derived doubled haploids; 
! 19, P1BC2DH, P1BC2F1-derived doubled haploids; 
! 20, P2BC2DH, P2BC2F1-derived doubled haploids; 
   1      !Mapping Population (see remarks above)
   2      !Mapping Function (1 for Kosambi; 2 for Haldane; 3 for Morgan)
   2      !Marker Space Type (1 for intervals; 2 for positions)
   1      !Marker Space Unit(1 for centiMorgans; 2 for Morgan)
   6      !Number of Chromosomes (or Linkage Groups)
 200      !Size of the mapping population
   1      !Number of environments
 
!***************************************** Chromosomes and Linkage Maps **********************************************
!Chromosome                 NumMarkers
-CH1                        16
-CH2                        16
-CH3                        16
-CH4                        16
-CH5                        16
-CH6                        16
!Linkage map (Marker name followed by position or the interval length)
 MK-1-1                1     0.000
 MK-1-2                1    10.000
 MK-1-3                1    20.000
 MK-1-4                1    30.000
 MK-1-5                1    40.000
 MK-1-6                1    50.000
 MK-1-7                1    60.000
 MK-1-8                1    70.000
 MK-1-9                1    80.000
 MK-1-10               1    90.000
 MK-1-11               1   100.000
 MK-1-12               1   110.000
 MK-1-13               1   120.000
 MK-1-14               1   130.000
 MK-1-15               1   140.000
 MK-1-16               1   150.000
 MK-2-1                2     0.000
 MK-2-2                2    10.000
 MK-2-3                2    20.000
 MK-2-4                2    30.000
 MK-2-5                2    40.000
 MK-2-6                2    50.000
 MK-2-7                2    60.000
 MK-2-8                2    70.000
 MK-2-9                2    80.000
 MK-2-10               2    90.000
 MK-2-11               2   100.000
 MK-2-12               2   110.000
 MK-2-13               2   120.000
 MK-2-14               2   130.000
 MK-2-15               2   140.000
 MK-2-16               2   150.000
 MK-3-1                3     0.000
 MK-3-2                3    10.000
 MK-3-3                3    20.000
 MK-3-4                3    30.000
 MK-3-5                3    40.000
 MK-3-6                3    50.000
 MK-3-7                3    60.000
 MK-3-8                3    70.000
 MK-3-9                3    80.000
 MK-3-10               3    90.000
 MK-3-11               3   100.000
 MK-3-12               3   110.000
 MK-3-13               3   120.000
 MK-3-14               3   130.000
 MK-3-15               3   140.000
 MK-3-16               3   150.000
 MK-4-1                4     0.000
 MK-4-2                4    10.000
 MK-4-3                4    20.000
 MK-4-4                4    30.000
 MK-4-5                4    40.000
 MK-4-6                4    50.000
 MK-4-7                4    60.000
 MK-4-8                4    70.000
 MK-4-9                4    80.000
 MK-4-10               4    90.000
 MK-4-11               4   100.000
 MK-4-12               4   110.000
 MK-4-13               4   120.000
 MK-4-14               4   130.000
 MK-4-15               4   140.000
 MK-4-16               4   150.000
 MK-5-1                5     0.000
 MK-5-2                5    10.000
 MK-5-3                5    20.000
 MK-5-4                5    30.000
 MK-5-5                5    40.000
 MK-5-6                5    50.000
 MK-5-7                5    60.000
 MK-5-8                5    70.000
 MK-5-9                5    80.000
 MK-5-10               5    90.000
 MK-5-11               5   100.000
 MK-5-12               5   110.000
 MK-5-13               5   120.000
 MK-5-14               5   130.000
 MK-5-15               5   140.000
 MK-5-16               5   150.000
 MK-6-1                6     0.000
 MK-6-2                6    10.000
 MK-6-3                6    20.000
 MK-6-4                6    30.000
 MK-6-5                6    40.000
 MK-6-6                6    50.000
 MK-6-7                6    60.000
 MK-6-8                6    70.000
 MK-6-9                6    80.000
 MK-6-10               6    90.000
 MK-6-11               6   100.000
 MK-6-12               6   110.000
 MK-6-13               6   120.000
 MK-6-14               6   130.000
 MK-6-15               6   140.000
 MK-6-16               6   150.000
!*********************************** Marker Types ********************************************************************
!Co-dominant marker: When heterozygote F1 is present, P1 is coded as 2, F1 is coded as 1, and P2 is coded as 0; Otherwise, P1 is coded as 2, and P2 is coded as 0. 
!Dominant marker: When heterozygote F1 is present, P1 and F1 are coded as 12, and P2 is coded as 0; Otherwise, P1 is coded as 2, and P2 is coded as 0.  
!Recessive markers: When heterozygote F1 is present, P1 is coded as 2, and F1 and P2 are coded as 10; Otherwise, P1 is coded as 2, and P2 is coded as 0. 
!Missing marker is coded as -1. 
 MK-1-1                 2   2   1   1   1   2   2   2   2   1   2   1   2   1   1   1   2   2   2   2   1   2   2   2   1   1   2   2   1   2   1   1   1   1   2   2   2   1   2   1   1   2   2   2   1   2   2   1   2   1   1   1   2   2   2   1   2   2   1   2   2   2   2   1   1   1   2   2   1   1   1   1   1   2   1   2   1   2   1   2   1   2   2   2   1   1   1   1   2   2   1   2   2   1   2   2   1   1   1   2   1   2   2   2   2   2   1   2   1   2   2   1   1   2   2   2   2   2   1   1   2   2   2   1   1   2   2   1   2   2   2   1   1   1   2   2   1   1   1   2   1   1   1   2   2   2   2   2   2   1   2   2   1   1   1   2   1   2   2   1   1   2   1   2   1   2   1   2   2   2   2   2   1   1   1   2   1   1   1   1   1   1   1   2   2   1   2   1   2   2   2   1   2   2   2   1   1   2   2   2
 MK-1-2                 2   2   1   1   1   2   2   2   2   1   2   1   2   1   1   1   2   2   2   2   1   2   2   2   1   1   2   2   1   2   1   1   1   1   2   2   2   2   2   1   1   2   1   2   2   2   1   1   2   1   1   1   1   2   2   2   1   1   1   2   2   2   2   1   1   1   2   2   1   1   1   1   1   2   1   2   2   2   1   2   1   2   1   2   1   2   1   1   2   2   1   2   2   1   2   2   1   1   1   2   1   2   2   2   2   2   1   2   2   2   2   1   1   2   2   2   2   2   1   1   2   2   2   1   1   1   2   1   2   2   2   1   1   2   2   2   1   1   1   2   1   1   1   2   2   2   2   2   2   1   2   1   1   1   1   2   1   2   2   1   1   2   1   2   1   2   1   2   2   2   2   2   1   2   2   1   1   1   1   1   1   1   2   2   2   1   2   1   1   2   2   1   2   2   2   1   1   2   2   2
 MK-1-3                 2   2   1   1   1   2   2   2   2   1   2   1   2   1   1   1   2   2   2   2   1   2   2   2   2   1   2   2   1   2   1   1   1   1   2   2   2   2   2   2   1   2   1   2   2   1   1   2   2   1   1   1   1   2   2   2   1   2   2   2   2   2   2   1   2   1   2   2   1   1   1   1   1   2   1   2   2   2   1   2   1   2   1   2   1   2   1   1   2   2   2   2   2   2   2   2   1   1   1   2   1   2   1   2   2   2   1   2   2   2   2   1   1   2   2   2   2   2   2   1   2   2   2   1   1   1   2   1   2   2   2   1   2   2   2   2   1   2   1   2   1   1   1   2   2   2   2   2   2   1   2   1   1   1   1   1   1   2   2   1   1   1   1   2   2   2   1   1   2   2   2   2   1   1   2   1   1   1   1   1   1   1   1   2   2   1   2   1   1   1   2   1   2   2   2   1   1   2   2   2
 MK-1-4                 2   2   1   1   2   1   2   2   2   1   2   1   2   1   1   1   2   2   2   1   1   2   2   2   2   2   2   1   1   2   2   1   1   2   2   2   2   2   2   2   1   2   2   2   2   1   1   2   1   1   2   1   1   2   2   2   1   2   2   2   2   2   2   1   2   1   2   2   1   1   1   1   1   2   1   1   2   2   2   2   1   2   1   2   1   2   1   1   2   2   2   2   1   2   2   2   1   1   1   2   1   2   2   2   2   2   1   1   2   2   2   1   1   2   2   2   2   2   2   1   2   2   2   1   1   1   2   1   1   2   1   1   1   2   2   2   1   2   2   2   1   1   1   2   2   2   2   2   2   1   2   1   1   1   1   1   1   2   1   1   1   1   1   2   2   2   1   1   2   2   2   2   1   1   2   1   1   1   1   1   1   1   1   1   2   1   2   1   1   1   2   1   2   2   2   1   2   2   2   2
 MK-1-5                 2   2   1   2   2   1   2   2   2   1   2   1   2   2   1   2   2   1   2   1   2   2   2   2   2   2   2   2   1   2   2   1   1   2   2   2   2   2   2   1   1   2   2   2   2   1   1   2   1   1   2   1   2   2   2   2   1   2   2   2   2   2   2   2   2   1   2   2   1   1   1   1   1   2   1   1   2   2   2   2   1   1   1   2   1   2   1   1   2   2   2   1   1   2   2   2   1   1   1   2   1   2   2   2   2   2   1   1   2   2   2   2   1   1   2   2   2   2   2   1   2   2   2   1   1   1   2   1   1   2   1   1   1   2   2   2   1   2   2   1   2   1   1   2   2   2   2   1   2   1   2   1   2   1   1   1   1   2   2   1   1   1   1   2   1   2   1   1   2   2   2   2   1   1   2   2   1   1   1   1   1   1   1   1   2   1   2   1   1   1   2   1   2   2   2   1   2   2   2   2
 MK-1-6                 2   2   1   2   2   1   2   2   2   1   2   1   2   2   1   2   2   1   1   1   2   2   2   2   2   2   2   1   1   2   2   1   2   2   2   2   2   2   2   1   1   2   2   1   2   1   1   2   1   1   2   1   1   2   2   2   2   2   2   2   2   2   2   2   2   1   2   2   1   1   1   1   1   1   1   1   2   2   1   2   1   1   2   2   1   2   1   1   2   2   2   2   1   2   2   2   1   1   1   1   1   2   2   2   2   2   1   2   2   2   2   2   1   1   2   2   2   2   2   1   2   2   2   1   1   1   2   1   1   2   1   1   1   2   2   2   1   2   2   1   2   1   1   2   2   2   2   1   2   1   2   1   1   2   1   1   1   2   2   1   1   2   1   2   1   2   1   1   2   2   2   2   1   1   2   2   1   1   1   1   1   2   2   1   2   1   2   1   1   1   2   1   2   2   2   1   2   2   2   2
 MK-1-7                 2   1   2   2   2   1   2   1   2   1   2   1   2   2   1   2   2   1   1   2   2   1   2   2   2   2   2   2   1   1   2   1   2   2   2   1   2   2   2   1   1   2   2   2   2   2   1   2   1   1   2   1   1   1   2   2   2   2   2   2   2   2   2   2   2   1   2   2   1   1   1   1   1   1   1   1   2   2   1   2   1   2   2   2   1   2   1   1   2   2   2   2   1   2   2   2   1   1   1   1   1   2   2   2   1   2   1   1   2   2   2   1   1   1   2   2   2   2   2   2   2   2   2   1   1   1   2   1   1   2   1   1   1   1   2   2   2   2   2   1   2   1   1   2   2   1   2   1   2   1   2   1   1   2   1   1   1   2   2   1   1   2   1   2   2   1   1   2   2   2   2   2   1   1   2   2   1   1   1   1   1   2   2   2   2   1   2   1   1   1   2   1   2   2   2   1   2   2   2   1
 MK-1-8                 2   1   2   2   2   1   2   1   1   2   2   1   2   2   1   2   1   1   1   2   2   2   2   2   2   2   1   2   1   1   2   1   2   2   2   1   2   2   2   1   1   2   2   2   2   2   1   2   1   1   2   1   1   1   2   2   2   2   2   2   2   2   2   2   2   1   2   2   1   1   1   1   1   1   1   1   1   2   1   2   1   2   2   2   1   2   1   1   2   2   2   2   1   2   2   2   1   1   1   1   2   2   2   2   1   2   1   1   2   2   2   1   1   1   2   2   2   1   2   2   2   2   1   1   1   1   2   1   1   2   1   1   1   1   1   2   2   2   2   1   2   1   2   2   2   1   2   1   2   1   1   1   1   2   1   1   1   2   2   1   1   2   1   2   2   1   1   2   1   2   2   2   1   1   2   1   1   1   1   1   2   2   2   2   2   1   2   1   1   1   2   1   2   2   2   1   2   2   2   1
 MK-1-9                 2   1   2   2   2   1   2   1   1   2   2   1   2   2   1   2   1   1   1   2   2   2   2   2   2   2   1   2   1   1   2   2   2   2   2   1   2   2   1   1   1   2   2   2   2   2   1   1   1   1   2   1   1   1   2   2   2   2   2   2   2   2   2   2   2   1   2   2   2   1   1   1   2   1   1   1   1   2   1   2   1   2   2   2   1   2   2   1   2   2   2   2   1   2   2   1   1   1   1   1   2   2   2   2   1   2   1   1   2   2   2   1   1   1   2   2   2   1   2   2   2   2   1   1   1   1   2   1   1   2   1   1   1   1   1   2   2   2   2   1   2   1   2   2   2   1   2   1   1   1   1   2   1   2   1   1   1   2   2   1   1   2   1   2   2   1   1   1   1   2   2   2   1   1   2   1   1   1   1   1   1   2   2   2   2   2   2   2   1   1   2   1   2   2   2   1   2   2   2   1
 MK-1-10                1   1   1   2   2   1   2   1   1   2   2   1   2   2   1   2   2   1   1   2   2   2   2   2   2   2   1   2   1   1   1   2   2   2   2   1   2   2   1   1   1   2   2   2   2   1   1   1   1   1   2   1   1   1   2   2   2   2   2   2   2   2   1   2   2   2   2   2   2   1   1   1   1   1   2   1   1   2   1   2   2   2   2   2   1   2   2   1   1   2   1   2   1   2   2   1   1   1   1   1   2   2   2   2   1   2   1   1   2   2   2   1   1   1   2   2   2   2   2   2   2   2   1   1   1   1   1   1   1   2   1   1   1   1   1   2   2   2   2   1   2   1   2   2   2   1   2   1   2   1   1   2   1   2   1   1   2   2   2   1   1   2   1   2   2   1   1   1   1   2   2   2   1   1   2   1   1   1   1   1   1   2   2   2   2   2   2   2   2   1   1   1   2   2   2   1   2   2   2   1
 MK-1-11                1   1   1   1   1   1   2   1   1   2   2   1   2   1   1   2   2   1   1   2   2   2   2   2   2   2   2   2   1   1   1   2   2   2   2   1   2   2   1   1   1   2   2   2   2   1   1   1   1   1   2   1   1   1   2   2   2   2   2   2   2   2   1   2   2   2   2   2   2   1   2   1   1   1   1   1   1   2   1   2   2   2   2   2   1   2   2   1   1   2   1   2   1   2   2   1   1   1   1   1   1   2   1   2   2   2   1   1   2   2   2   1   1   1   2   2   2   2   2   2   2   2   1   1   1   1   1   1   1   2   1   1   1   1   1   2   2   1   2   2   1   1   1   2   2   2   2   1   1   1   1   2   1   2   1   1   1   2   2   1   1   2   1   2   2   1   1   1   1   2   2   1   2   1   2   1   1   1   1   1   1   2   2   2   2   2   2   2   2   1   1   1   2   2   2   1   2   2   2   1
 MK-1-12                1   1   1   1   1   1   2   1   1   2   2   1   2   2   1   2   2   1   1   2   2   2   2   2   2   2   2   2   1   1   1   2   2   1   2   1   2   2   1   1   1   2   2   2   2   1   1   1   1   1   2   1   1   1   2   2   2   2   2   1   2   2   1   2   2   1   2   2   2   1   1   1   2   1   1   1   1   1   1   2   2   2   2   2   1   2   2   1   1   2   1   2   1   2   2   1   1   1   1   1   1   2   1   2   2   2   1   1   2   2   2   1   2   1   2   2   2   2   1   2   2   2   1   2   1   1   1   1   1   2   1   1   1   1   1   2   2   1   2   2   1   1   1   2   2   2   2   1   2   2   1   2   1   2   1   1   1   2   2   1   1   2   1   2   2   1   1   1   2   2   2   1   2   1   2   1   1   1   1   1   1   2   2   2   2   2   1   1   2   1   1   1   2   1   2   1   2   2   2   1
 MK-1-13                2   1   1   1   1   1   2   1   1   1   2   1   2   2   1   2   2   1   2   2   2   2   2   1   2   1   2   2   1   1   1   2   2   1   2   1   2   1   1   1   1   2   2   2   2   1   1   1   1   1   2   1   1   1   1   2   2   2   1   1   2   2   1   2   2   1   2   2   2   1   1   1   2   1   1   2   1   1   1   2   2   2   1   2   1   2   1   1   1   2   1   2   1   2   2   1   2   1   1   1   1   2   1   1   2   2   1   1   2   2   2   1   2   1   2   2   2   2   1   2   2   2   1   1   1   1   1   1   2   2   2   1   1   1   1   2   1   1   2   2   2   1   1   2   1   2   2   1   2   2   1   1   1   2   2   1   1   2   2   2   1   2   1   2   1   1   1   1   2   2   2   1   2   1   2   1   1   2   2   1   1   2   2   2   2   2   1   1   2   1   1   1   2   2   2   1   1   2   2   2
 MK-1-14                2   1   1   2   1   1   2   1   1   1   2   1   2   2   1   2   2   1   1   2   2   2   2   1   2   1   1   2   1   1   1   2   2   1   2   1   2   1   1   1   1   1   2   2   2   1   2   2   1   1   2   2   1   1   1   2   2   2   2   1   2   1   1   2   2   1   2   1   2   1   1   1   2   1   1   2   1   1   1   2   2   2   1   2   1   2   1   1   1   1   1   2   1   2   2   1   2   1   1   1   1   2   1   1   2   2   1   1   2   2   2   1   2   1   1   2   2   2   1   2   2   2   1   2   1   1   1   1   2   2   2   1   1   1   1   1   1   1   2   2   2   1   1   2   1   2   2   1   2   2   1   1   1   2   2   1   1   2   2   2   1   2   2   2   1   1   1   1   2   2   2   1   1   1   2   1   1   1   2   1   2   2   2   2   2   2   1   1   2   1   1   1   2   2   2   1   2   2   2   2
 MK-1-15                2   1   1   2   1   1   2   1   1   1   2   1   2   2   1   1   2   1   1   2   2   2   2   1   2   1   1   2   1   1   1   2   2   1   2   2   2   2   1   1   1   1   2   2   2   1   2   2   1   1   2   1   1   1   2   2   2   2   2   1   2   1   1   2   2   1   2   1   2   1   1   2   1   1   1   2   1   1   1   2   2   1   1   1   1   2   1   1   1   1   1   2   1   2   2   1   2   1   1   1   1   2   1   1   2   2   1   1   1   2   2   1   2   1   2   2   2   2   1   2   2   2   2   2   1   1   1   1   2   2   2   1   1   1   2   1   1   1   1   2   2   2   1   2   1   2   1   1   2   2   1   1   1   2   1   1   1   1   2   2   1   2   2   2   2   1   1   1   2   1   2   1   1   1   2   1   2   1   2   1   2   1   2   2   2   2   1   1   2   1   1   1   2   2   2   1   2   2   2   2
 MK-1-16                2   1   1   2   1   1   2   1   1   1   2   2   2   2   1   1   2   1   1   2   2   2   2   1   2   1   1   2   1   1   1   2   2   1   2   2   2   2   1   1   2   1   2   2   2   1   2   2   1   1   2   1   1   1   2   2   2   2   2   1   2   1   1   2   2   2   2   1   2   1   1   2   1   1   1   2   1   1   1   2   2   1   1   1   1   2   1   1   2   1   1   2   1   2   2   1   2   1   1   1   1   2   1   1   2   1   1   1   1   1   2   1   1   1   2   2   2   2   1   2   2   2   1   2   2   1   1   1   2   2   2   1   1   1   2   1   1   1   1   2   1   2   1   2   1   2   1   1   2   2   1   1   1   2   1   1   1   1   2   2   1   2   2   2   2   1   1   1   2   1   2   1   1   1   2   1   2   1   2   1   2   1   2   2   2   2   1   1   2   1   1   1   2   2   2   2   2   2   2   2
 MK-2-1                 1   1   2   1   1   2   1   1   2   1   2   2   1   1   2   2   1   2   1   1   2   1   2   2   2   1   2   2   2   1   2   1   2   2   2   1   1   1   1   2   1   1   2   2   2   1   1   2   2   1   2   2   2   1   2   2   1   1   2   2   1   2   2   2   2   2   1   2   1   1   2   2   2   2   1   1   2   2   1   1   2   2   2   1   1   2   2   1   2   2   1   2   2   2   1   2   1   1   2   1   2   1   2   2   2   1   2   1   1   2   1   2   2   1   2   2   1   2   1   2   2   2   1   2   1   1   2   2   1   2   1   2   2   1   2   1   1   2   1   2   2   2   1   2   1   2   1   2   1   1   1   2   2   1   2   1   2   2   2   2   1   1   1   2   2   2   2   2   2   2   1   2   2   1   1   2   1   1   2   2   2   1   1   1   1   1   1   2   1   2   2   1   2   2   2   2   2   1   1   1
 MK-2-2                 1   1   2   1   1   2   1   1   2   1   2   2   1   2   2   2   1   2   1   1   1   1   2   2   2   1   2   2   2   1   2   1   2   2   2   1   1   1   1   2   1   1   2   2   2   2   1   2   2   1   2   2   2   1   2   2   1   1   2   2   1   2   2   2   1   2   1   2   1   1   1   1   2   2   1   1   2   2   1   1   2   2   2   1   1   2   2   1   2   2   1   2   2   2   1   2   1   1   2   1   2   1   2   2   2   1   2   1   1   2   1   2   2   1   2   2   1   2   1   1   1   2   1   2   1   2   2   2   1   2   1   2   2   1   1   1   1   2   1   2   2   1   1   2   1   2   1   2   1   1   1   2   2   1   2   1   2   2   2   2   1   1   1   2   2   2   2   2   2   2   1   2   2   1   1   2   1   1   2   2   2   1   1   1   1   1   1   2   1   2   2   1   2   2   2   2   2   1   1   1
 MK-2-3                 1   1   2   1   1   2   1   2   2   2   2   2   1   2   2   2   1   2   1   1   1   1   2   2   2   1   2   2   2   1   2   1   2   1   2   1   1   1   1   2   2   1   2   2   2   2   1   2   2   2   1   2   2   1   2   2   1   1   2   2   1   1   2   2   1   2   1   2   1   1   1   1   2   2   1   1   2   2   1   1   2   2   2   1   1   2   2   1   1   2   1   2   2   1   1   2   1   1   2   1   1   1   2   2   2   1   2   2   1   2   1   2   1   1   2   2   1   2   1   1   1   2   1   2   1   2   2   2   1   2   1   2   2   1   1   2   1   2   1   2   2   1   1   2   1   2   2   2   1   1   1   2   2   2   2   1   2   2   2   2   1   1   1   2   2   2   2   2   2   2   1   2   2   2   1   2   2   1   2   1   2   2   1   1   1   1   1   1   1   2   2   1   2   2   2   2   2   1   1   1
 MK-2-4                 1   1   1   1   1   1   1   2   1   2   2   2   1   2   1   2   2   2   1   1   1   1   2   2   2   1   2   2   2   1   2   1   2   1   2   1   1   1   1   1   2   1   2   2   2   2   1   2   2   2   1   2   2   1   2   2   1   1   1   2   1   1   2   2   1   2   2   2   1   2   1   1   2   1   2   1   2   2   1   1   2   2   2   1   1   1   2   1   1   2   1   2   2   1   1   2   1   1   2   1   1   1   2   2   2   1   1   2   1   2   1   2   1   1   2   2   1   2   1   1   1   2   1   2   1   2   2   2   1   2   1   2   2   1   1   2   1   2   1   2   2   1   1   2   1   2   2   2   1   1   1   2   2   2   2   1   2   2   2   2   1   1   1   2   2   2   2   2   2   2   2   2   2   2   1   2   2   1   2   1   2   2   2   1   1   1   2   1   2   2   1   1   2   1   2   2   2   1   1   1
 MK-2-5                 1   1   1   1   1   1   1   1   1   2   2   2   1   2   1   2   1   2   1   2   1   1   1   2   2   1   2   2   2   2   2   1   2   1   2   1   1   1   2   1   2   1   2   2   2   2   1   2   1   2   1   2   2   1   2   2   1   1   1   2   1   1   2   2   1   2   2   2   1   2   1   1   2   1   2   1   2   2   1   1   2   2   2   1   1   1   2   1   1   2   2   2   2   1   1   2   1   1   2   1   1   1   2   2   2   1   1   2   1   2   1   2   1   1   2   2   1   2   1   2   1   2   1   2   1   2   2   2   1   2   2   2   2   1   1   2   1   2   1   2   2   1   1   2   1   2   2   2   1   1   1   2   2   2   2   1   2   2   2   2   1   1   1   2   2   2   2   2   2   2   2   2   2   2   1   2   2   1   2   1   2   2   2   1   1   1   2   1   2   2   1   1   2   1   2   2   1   1   1   2
 MK-2-6                 1   1   1   1   1   2   1   1   1   2   2   2   1   2   1   2   1   2   1   2   1   1   1   2   2   1   2   2   1   2   2   1   1   1   2   1   1   1   2   1   2   1   1   2   2   2   1   2   1   2   1   2   2   1   2   2   1   1   1   2   1   1   2   2   1   2   2   2   1   2   1   1   2   1   2   1   2   2   1   1   2   2   2   1   1   2   2   1   1   2   2   2   2   1   1   1   1   1   2   1   1   1   2   1   2   2   1   1   1   2   1   2   2   1   1   2   2   2   1   2   1   2   1   2   1   2   2   2   1   2   2   2   2   2   1   2   1   2   1   2   2   1   1   2   1   2   2   2   1   1   2   2   2   2   2   1   2   2   2   2   1   1   1   2   2   2   2   2   1   2   2   2   2   2   1   2   2   1   2   2   2   1   2   1   1   1   2   1   1   2   1   1   1   1   2   2   1   1   1   2
 MK-2-7                 1   1   1   1   1   2   1   1   1   2   2   2   1   2   1   2   1   2   1   2   1   1   1   2   2   2   2   2   2   2   2   1   1   1   2   1   2   1   2   1   2   2   1   2   2   2   2   2   1   2   1   2   2   1   2   1   1   1   1   2   1   2   2   2   1   2   2   2   1   2   1   1   2   1   2   1   2   2   1   1   2   2   2   1   1   2   2   1   1   2   2   2   2   1   1   1   1   1   1   2   1   1   2   1   2   2   1   1   1   2   1   2   1   1   1   1   2   2   1   2   1   1   1   2   1   2   2   2   1   2   2   2   1   1   1   2   1   2   1   2   2   1   1   2   1   2   2   1   1   1   2   2   2   2   2   1   2   2   2   2   1   1   2   2   2   2   2   2   1   1   2   2   2   2   1   2   2   1   2   2   2   2   2   1   1   2   2   2   2   2   1   1   1   1   2   1   1   1   1   2
 MK-2-8                 1   1   1   1   1   1   1   1   1   2   2   1   1   2   1   2   1   2   1   2   1   1   1   2   2   2   2   2   2   2   2   1   1   1   1   1   2   2   2   1   2   2   1   2   2   2   2   2   1   2   1   2   2   1   2   1   1   1   1   2   1   2   2   2   1   2   2   2   1   2   1   1   1   1   2   1   2   2   1   1   2   1   2   1   1   2   2   1   1   2   1   1   2   1   1   1   1   1   2   1   1   1   2   2   2   2   1   1   1   2   1   2   1   1   1   1   2   2   1   1   1   1   1   2   1   2   2   2   1   2   2   2   1   1   1   2   1   2   1   2   2   1   1   2   1   2   2   1   1   1   2   2   2   2   2   1   2   2   2   2   2   1   2   2   2   2   2   2   1   1   2   2   2   2   1   2   2   1   2   2   2   1   2   1   1   2   2   1   2   2   1   1   1   1   2   1   1   1   2   2
 MK-2-9                 1   1   1   1   1   1   1   1   1   2   2   1   1   2   1   2   1   2   1   1   1   1   1   2   2   2   2   1   2   2   2   1   1   1   1   1   2   2   2   1   2   2   1   2   1   2   2   1   1   2   1   2   2   1   1   1   1   1   2   2   1   2   2   2   1   2   2   2   1   2   1   1   1   1   2   1   2   2   1   1   2   1   2   1   1   2   1   1   1   2   1   1   2   1   2   1   2   1   2   1   1   1   2   2   2   2   1   1   1   1   1   2   1   1   1   2   2   2   1   2   1   1   1   2   1   2   2   1   1   1   2   2   1   1   1   2   1   2   1   2   2   1   1   2   1   2   2   2   2   1   2   2   1   2   2   1   2   2   2   2   2   1   2   1   2   2   2   2   1   1   2   2   2   2   1   2   2   1   2   1   2   1   2   1   1   2   2   1   1   2   1   1   1   1   2   1   1   1   2   2
 MK-2-10                1   1   1   1   1   1   1   1   1   2   2   1   1   2   1   2   1   2   1   1   1   1   1   2   2   2   2   1   2   2   2   1   1   1   2   1   2   2   2   1   2   1   2   2   1   2   2   1   1   2   1   2   2   1   1   1   1   1   2   2   1   2   2   2   1   2   2   2   1   2   1   1   1   1   2   1   2   2   1   2   2   2   2   1   2   2   2   1   1   2   1   1   2   1   2   1   2   1   2   1   1   1   1   2   2   2   1   1   2   1   1   2   1   1   1   2   2   2   2   2   1   1   2   2   1   2   2   1   1   1   2   2   1   1   1   2   1   2   1   2   2   1   1   2   1   2   2   2   2   2   2   2   1   2   2   1   2   2   2   2   2   1   2   1   2   2   2   2   2   1   2   2   2   2   1   2   2   1   2   1   1   2   2   2   2   2   2   1   1   2   1   1   1   1   2   1   1   1   2   2
 MK-2-11                2   1   1   1   1   1   2   1   1   2   2   1   1   2   1   2   1   2   1   1   1   1   1   1   2   2   2   1   2   2   2   1   1   1   2   1   2   2   2   1   2   1   2   2   1   2   2   1   1   2   1   2   1   1   1   2   1   1   2   2   1   2   2   2   1   2   2   2   1   1   1   1   1   2   2   1   2   2   1   2   2   2   2   1   2   2   2   1   1   2   1   1   2   1   2   1   2   1   2   2   1   1   1   2   1   2   1   1   2   1   1   2   1   1   1   2   1   2   2   2   1   1   2   2   1   2   2   1   1   1   2   2   1   1   1   2   1   2   1   2   1   1   1   2   1   2   2   2   2   2   2   2   1   2   2   1   2   2   2   2   2   1   2   1   2   2   2   2   2   1   2   2   2   2   1   2   2   1   1   1   1   2   2   2   2   2   2   1   1   2   1   1   1   1   2   1   1   1   2   2
 MK-2-12                2   1   1   1   1   1   2   1   1   1   2   1   1   2   1   2   1   2   1   1   1   2   1   1   2   2   2   1   2   2   2   1   1   1   2   1   2   2   2   1   2   1   2   2   1   2   2   1   1   2   1   2   1   1   1   2   1   1   2   1   1   2   1   2   1   2   2   2   1   1   1   1   2   2   2   1   2   1   1   2   2   2   2   1   2   2   2   1   1   2   2   1   2   1   2   1   2   1   2   2   1   1   1   2   1   2   1   1   1   1   1   1   1   1   1   2   1   2   2   2   2   1   2   2   1   2   2   1   1   1   2   2   1   1   1   1   1   2   1   2   1   1   1   2   1   2   2   2   2   2   2   2   1   2   2   1   2   2   2   2   2   1   2   1   1   2   2   2   2   1   2   2   2   2   1   2   2   1   1   1   1   2   2   2   2   2   2   1   1   2   1   1   1   1   2   1   1   1   2   2
 MK-2-13                2   1   1   1   2   1   2   1   1   1   2   1   1   2   1   2   1   2   1   1   1   2   1   1   2   2   2   1   2   2   1   1   1   2   2   1   2   2   2   1   2   2   2   2   1   2   2   1   2   2   1   2   1   1   1   2   1   1   2   1   1   2   2   2   1   2   2   1   2   2   1   1   1   2   2   1   2   1   1   2   2   2   2   1   2   2   2   1   1   2   2   1   2   1   2   1   2   1   2   2   1   1   1   1   1   2   1   1   1   1   1   1   2   1   1   2   1   2   2   2   2   1   2   2   2   2   2   1   1   1   2   2   1   1   1   1   1   2   1   2   1   1   2   2   1   2   2   1   2   2   2   2   1   2   2   1   2   2   2   2   2   2   2   1   1   2   2   2   2   1   2   2   2   2   1   2   1   2   1   1   1   2   2   2   2   2   2   1   1   2   1   1   1   2   1   1   1   1   2   2
 MK-2-14                2   1   1   1   2   1   2   1   1   1   2   1   1   2   1   2   1   2   1   1   1   2   1   1   2   1   2   1   2   2   1   1   1   2   2   1   2   2   2   1   2   2   2   2   1   2   2   1   2   2   1   2   2   1   1   2   2   1   2   1   1   2   2   2   1   2   2   1   2   2   1   1   1   2   2   2   2   1   1   2   2   2   2   1   2   2   2   2   1   2   2   1   2   1   2   1   2   1   1   2   2   1   2   1   1   2   2   1   1   1   1   1   2   1   1   2   1   2   2   2   1   1   1   2   1   2   2   1   1   1   2   2   1   1   1   1   1   2   1   2   1   1   2   1   1   2   1   1   2   2   2   2   1   2   2   1   2   2   2   2   2   2   2   1   1   1   2   1   2   1   2   2   2   2   1   2   1   2   1   1   1   2   1   2   2   1   2   1   1   2   1   1   1   1   1   1   1   1   2   2
 MK-2-15                1   1   1   1   2   1   2   1   2   1   2   1   1   2   1   2   1   2   1   1   1   2   1   1   2   1   2   1   2   2   1   1   2   2   2   1   2   2   2   1   2   2   2   1   1   2   2   1   2   2   1   2   2   2   1   2   2   1   2   1   1   2   2   2   1   2   2   1   2   2   1   1   1   2   2   2   2   1   1   2   2   2   2   1   2   2   2   2   1   2   2   1   1   1   2   1   2   1   1   2   1   2   2   1   1   2   2   1   1   1   1   1   2   1   1   1   1   2   2   1   1   1   1   2   2   1   2   1   1   1   2   2   1   1   1   1   1   2   1   2   1   1   2   1   1   2   1   1   2   2   2   1   1   2   2   2   2   2   2   2   2   2   2   1   1   1   2   1   2   1   2   2   2   2   1   2   1   2   1   1   1   2   1   2   2   1   2   1   1   2   1   1   1   1   1   1   1   1   2   2
 MK-2-16                1   2   1   1   2   1   2   1   2   1   2   1   1   2   1   2   1   1   1   1   1   2   1   1   2   1   2   1   2   2   1   1   2   2   2   1   2   2   2   1   2   2   2   1   1   1   2   1   2   1   1   2   2   2   1   2   2   1   2   1   1   2   2   2   1   2   2   1   2   2   1   1   1   2   2   2   2   1   1   2   2   2   2   1   2   2   2   2   1   2   2   1   1   2   2   1   2   1   1   1   2   2   2   1   1   2   1   1   1   1   1   1   2   1   1   1   1   2   2   1   1   1   1   2   2   1   2   1   1   2   2   2   1   1   1   2   1   2   1   2   2   1   2   1   1   2   1   1   2   2   2   1   2   1   2   2   2   2   2   2   1   2   2   1   1   1   2   1   2   1   1   2   2   1   1   2   2   2   1   1   1   2   1   2   2   1   1   1   1   2   2   1   1   1   1   2   1   1   2   2
 MK-3-1                 2   2   1   2   1   2   1   1   2   2   1   2   1   1   1   1   2   1   2   2   1   2   2   1   1   1   1   2   1   2   1   2   2   1   2   2   2   2   2   2   1   2   1   1   1   1   1   2   2   1   2   1   2   2   1   2   2   2   2   1   2   1   1   2   2   2   2   1   2   2   1   2   2   2   2   2   1   1   2   2   2   1   2   2   1   1   1   1   2   1   1   1   1   1   1   1   1   2   1   1   1   2   1   1   1   1   2   1   2   1   1   1   1   2   2   1   1   2   1   2   1   2   1   2   1   1   2   2   2   2   1   2   1   2   1   1   2   1   2   2   2   2   1   2   1   2   2   2   2   1   2   2   1   2   1   1   1   1   1   2   1   1   2   1   1   1   1   1   1   2   2   1   1   1   2   1   1   1   1   2   1   2   1   1   2   2   1   1   2   2   1   2   1   2   2   1   2   1   2   2
 MK-3-2                 2   2   1   2   1   2   1   1   2   2   1   2   1   1   1   1   2   1   2   2   1   2   2   1   1   1   1   2   1   2   1   2   2   1   2   2   2   2   2   2   1   1   1   1   1   1   1   2   2   1   2   1   2   1   1   2   2   2   2   1   2   1   1   2   2   2   2   1   2   2   1   2   2   1   2   2   1   1   2   2   2   1   2   2   1   1   1   2   2   1   1   1   1   1   1   1   1   2   2   1   1   2   2   2   1   1   2   1   2   1   1   1   2   2   2   1   1   2   1   2   1   2   1   2   1   1   1   2   2   2   1   2   1   2   1   1   2   1   2   2   2   2   2   2   1   2   2   2   1   1   2   2   1   2   1   1   1   1   1   2   1   1   2   1   1   1   1   2   1   2   1   1   1   1   2   1   1   1   1   2   1   2   1   1   2   2   1   1   1   2   1   2   1   2   2   1   1   1   2   2
 MK-3-3                 2   2   1   2   1   2   1   1   2   2   1   2   2   1   1   1   2   2   2   2   1   2   2   1   1   1   1   2   1   2   1   2   2   1   1   2   2   2   1   2   1   1   1   1   1   1   1   2   2   1   2   1   2   1   1   2   2   1   2   1   2   1   1   2   2   2   2   1   2   2   1   2   2   1   2   2   1   1   2   2   2   1   2   2   1   1   1   1   2   1   1   1   2   1   2   1   1   2   2   1   2   2   2   2   1   1   2   1   2   1   1   1   2   2   1   1   1   2   1   1   1   2   1   2   1   2   1   2   2   2   1   2   1   2   1   1   2   1   2   2   2   2   2   2   1   2   2   2   2   2   2   2   1   1   1   2   1   1   1   2   1   1   2   1   1   1   1   2   1   2   1   1   1   1   2   2   2   1   1   2   1   2   1   1   2   2   1   1   1   2   1   2   1   2   2   1   1   1   2   2
 MK-3-4                 2   2   1   2   2   2   1   1   2   2   2   2   2   1   1   1   2   2   2   2   1   2   1   1   2   1   1   2   1   2   2   2   2   2   1   2   2   2   1   2   1   1   1   1   1   1   1   2   2   1   2   1   2   1   1   2   2   1   2   2   2   1   1   1   2   2   2   1   2   2   1   2   2   1   2   2   1   1   2   2   2   1   2   2   1   2   1   1   2   1   1   1   2   1   2   1   1   2   1   1   2   2   2   2   1   1   2   1   2   1   2   1   2   2   1   1   1   2   1   1   1   2   1   2   1   2   1   1   1   2   1   2   1   2   1   1   2   2   2   2   2   1   2   2   1   2   2   2   2   2   2   2   1   1   2   2   2   1   1   2   1   1   2   1   1   1   1   2   1   2   1   1   1   1   2   2   2   1   1   2   1   2   1   1   2   2   1   1   1   1   1   2   1   2   1   1   1   1   2   2
 MK-3-5                 2   1   1   2   2   2   2   1   2   2   2   2   2   1   1   1   2   2   2   2   1   2   1   1   2   1   1   2   1   2   2   2   2   2   1   2   1   2   1   2   1   1   1   1   1   2   1   2   2   1   2   1   2   1   1   2   2   1   2   2   2   2   1   1   2   2   1   1   2   2   2   2   2   1   2   2   1   1   2   2   2   1   2   2   1   2   1   1   2   1   1   1   2   1   2   1   1   2   1   1   1   1   2   2   1   1   2   2   2   1   2   1   2   1   1   1   1   2   1   1   1   2   2   2   1   2   1   1   1   2   2   2   1   2   1   2   2   2   2   2   2   1   2   2   1   2   2   2   2   2   2   2   1   1   2   2   1   1   1   2   2   1   2   1   1   2   1   1   1   2   1   1   2   1   2   2   2   1   1   2   1   2   1   1   2   2   1   1   1   1   1   2   2   2   2   2   1   1   2   2
 MK-3-6                 2   1   1   2   2   2   2   1   1   1   2   2   2   1   1   1   2   1   2   2   1   2   1   1   2   1   1   2   1   2   2   2   2   1   1   2   1   2   1   2   1   1   1   1   1   2   1   2   2   2   2   1   2   1   1   2   2   1   2   2   2   2   1   1   2   2   1   1   2   2   2   2   2   2   2   2   1   1   2   2   2   1   2   2   1   2   1   1   2   1   2   2   2   1   2   1   1   1   1   2   1   1   1   2   1   1   2   2   2   1   2   1   2   1   1   2   1   2   1   1   1   2   2   2   1   2   1   2   2   2   1   2   1   2   1   2   2   2   2   2   1   1   2   2   2   2   2   2   2   2   2   2   1   1   2   2   1   1   1   2   2   1   2   1   1   1   1   1   1   2   1   1   2   1   2   1   2   1   1   2   1   2   1   2   2   2   1   1   1   1   1   2   2   2   2   2   1   1   2   2
 MK-3-7                 2   1   1   2   2   2   2   1   1   1   2   2   2   1   1   1   1   1   2   2   1   2   1   1   2   1   1   2   1   2   2   2   2   1   1   2   1   1   1   2   1   1   1   1   1   2   1   1   2   2   2   1   2   2   1   2   2   1   2   2   2   2   1   1   2   2   1   1   2   2   2   2   2   2   2   1   1   1   2   2   2   1   2   2   1   2   1   1   2   1   2   2   2   1   2   1   1   1   1   2   1   1   1   2   1   1   2   2   2   1   2   1   2   2   1   2   1   2   1   1   1   2   2   1   1   2   2   2   1   2   1   2   1   2   1   2   1   2   2   1   1   1   2   2   2   2   2   2   2   2   2   2   1   1   2   2   2   1   1   2   2   1   2   1   2   1   1   1   2   2   1   1   2   1   2   1   2   1   1   2   1   2   1   2   2   1   1   2   1   1   1   2   2   2   2   2   1   1   2   2
 MK-3-8                 2   1   1   1   2   2   1   1   1   1   2   2   2   1   1   1   1   1   2   2   1   2   1   1   1   1   1   2   1   2   2   2   2   1   1   2   1   1   1   2   1   1   1   1   1   2   1   1   2   2   2   1   2   1   1   2   2   1   2   2   2   1   1   1   2   2   1   1   2   2   2   2   2   2   2   2   1   1   2   2   1   1   2   2   1   2   1   1   2   1   1   2   2   1   2   1   1   1   1   2   1   1   1   2   1   1   2   2   2   1   2   1   2   2   1   2   2   2   1   1   1   2   2   1   1   2   2   2   1   2   1   2   1   2   1   2   1   2   2   1   1   1   1   2   2   2   2   2   2   1   2   2   1   2   2   2   2   1   1   1   2   1   2   1   2   1   2   1   1   1   1   1   2   1   2   2   2   2   1   2   1   2   1   2   1   1   1   2   1   1   2   2   2   2   2   2   1   1   2   2
 MK-3-9                 2   1   1   1   2   2   1   1   1   1   2   1   2   1   1   1   1   1   2   2   1   1   1   1   2   1   1   2   1   2   2   2   2   1   1   2   1   1   2   2   1   1   1   1   1   2   1   1   2   2   2   1   2   1   1   2   2   1   2   1   2   1   1   1   2   2   2   1   2   2   2   2   2   2   2   2   1   1   2   2   2   1   2   2   1   2   1   1   2   2   1   2   2   1   2   1   1   1   2   2   1   1   1   2   1   1   2   2   2   1   2   1   2   2   2   2   2   2   1   1   1   2   2   1   1   2   2   2   1   2   1   1   1   2   1   2   1   2   2   1   1   1   1   2   2   2   2   2   2   1   2   2   2   2   2   2   2   1   2   1   2   1   2   1   2   1   2   1   1   1   1   1   2   1   2   2   2   2   1   2   1   2   1   2   1   1   1   2   1   1   2   2   2   2   2   2   1   1   2   2
 MK-3-10                2   1   1   1   2   2   1   1   1   1   2   1   1   1   1   1   1   1   2   2   2   1   1   1   2   1   1   2   1   2   2   2   2   1   1   2   1   1   2   2   1   1   1   1   1   2   1   2   2   2   2   1   2   1   1   2   2   1   2   1   2   1   1   1   2   2   2   1   2   2   2   1   2   2   2   2   1   1   2   2   2   1   2   2   1   2   1   2   2   2   1   2   2   1   2   1   1   1   2   2   1   1   1   2   1   1   2   2   2   1   2   1   2   2   1   2   2   2   1   1   1   2   2   1   1   2   2   2   1   2   1   1   1   2   1   2   1   2   2   1   2   1   1   2   2   2   2   2   2   1   2   2   2   2   2   2   2   1   2   2   2   1   2   1   2   1   2   1   1   1   1   1   2   1   2   1   2   2   1   2   1   2   1   2   1   1   2   2   1   1   2   2   2   2   2   2   1   1   2   2
 MK-3-11                2   1   1   1   2   2   1   1   1   2   2   1   1   1   2   1   1   1   2   2   2   1   1   1   2   1   1   2   1   2   1   2   2   1   1   2   1   1   2   2   1   1   1   1   1   2   1   2   2   2   2   1   2   2   1   2   2   2   2   2   2   1   1   1   2   2   2   2   2   2   2   1   1   2   2   2   2   1   1   2   2   1   2   2   1   2   1   2   2   2   1   2   1   1   2   1   1   1   2   2   1   1   1   1   1   1   2   2   2   2   2   1   2   2   1   2   2   2   1   1   1   2   2   1   1   2   2   2   1   2   1   1   1   2   1   2   1   2   2   1   2   1   1   1   2   2   2   1   2   1   2   2   2   2   2   2   2   1   2   2   2   1   2   1   2   1   2   1   1   1   1   2   2   1   2   2   2   2   1   2   1   2   1   2   1   2   2   1   1   1   2   2   1   2   1   2   1   1   2   2
 MK-3-12                2   1   1   1   2   2   1   1   1   2   2   1   1   1   2   1   2   1   2   2   2   1   1   1   2   1   1   2   1   2   1   2   2   1   1   2   1   1   2   2   1   1   1   1   1   1   1   2   2   2   1   2   2   2   1   2   2   2   2   2   1   1   1   1   1   2   2   2   2   2   2   1   1   1   2   2   2   1   1   2   2   1   2   2   2   2   1   2   2   2   1   2   1   1   2   2   1   1   2   2   1   1   1   1   1   1   2   2   2   2   1   1   2   2   1   2   1   2   1   1   1   2   2   2   1   2   2   2   1   2   1   1   1   2   1   2   1   1   2   1   2   1   1   1   2   2   2   1   2   1   2   2   2   2   2   1   1   1   2   2   2   1   2   1   2   1   2   2   1   1   1   2   2   1   1   2   2   2   1   2   1   2   1   2   1   2   2   1   2   1   2   2   1   2   1   2   1   2   2   2
 MK-3-13                2   1   2   1   2   2   1   1   1   2   2   1   1   1   2   1   2   1   2   2   2   1   1   1   2   1   1   2   1   1   1   2   2   1   1   2   1   1   2   2   2   1   1   1   2   1   1   2   2   1   1   2   2   2   1   2   2   2   2   2   1   1   1   1   1   2   2   2   2   2   1   1   1   1   2   2   2   2   1   2   2   1   2   2   1   2   1   2   2   2   1   2   1   1   2   2   1   1   2   2   1   1   1   1   1   1   2   1   2   2   1   1   2   2   1   2   1   2   1   1   1   2   2   2   1   2   2   2   1   2   1   1   1   2   1   2   1   1   1   1   2   1   2   1   2   2   2   2   2   1   2   2   2   2   1   1   1   1   1   2   2   1   2   2   2   1   2   2   1   1   1   2   2   1   1   2   2   2   1   2   1   2   1   2   1   1   2   2   2   2   2   2   1   2   1   2   1   2   1   2
 MK-3-14                2   1   2   1   2   2   1   1   1   2   2   1   1   1   2   1   2   2   2   2   2   1   1   1   2   1   1   2   1   1   1   2   2   1   2   2   2   1   2   2   2   1   1   1   2   1   1   2   2   1   1   2   2   2   1   2   2   1   2   2   2   1   1   1   1   2   2   2   2   2   1   1   1   1   2   2   2   2   1   2   1   2   2   2   1   2   1   2   2   2   1   2   1   1   2   2   1   1   1   2   1   1   1   1   1   1   1   1   2   2   1   1   2   1   1   1   1   2   1   1   2   2   2   2   1   2   2   2   1   2   2   2   1   2   1   2   2   1   1   2   2   1   2   1   2   1   2   2   2   1   2   2   2   1   1   1   1   1   1   2   2   1   2   2   2   1   1   2   1   1   1   2   1   1   1   2   2   2   1   2   1   2   1   2   1   1   2   2   2   2   2   2   1   2   1   2   1   2   2   2
 MK-3-15                2   1   2   2   2   2   2   1   1   2   2   1   1   1   1   1   2   2   2   2   2   1   1   1   2   1   1   1   1   1   1   2   2   1   2   2   2   1   2   2   2   1   1   1   2   1   1   2   2   1   1   2   2   2   1   2   2   1   2   2   2   1   1   2   1   2   2   2   2   2   1   1   1   1   2   2   2   2   1   2   1   2   2   2   1   2   1   2   2   2   1   2   2   1   2   2   1   1   1   2   1   1   1   1   1   2   1   1   1   2   1   1   2   1   1   1   1   2   1   1   2   2   2   2   1   2   2   1   1   2   2   2   1   2   2   2   1   1   1   2   2   1   2   1   2   1   2   2   2   1   2   2   2   1   1   2   1   1   1   2   2   1   2   2   2   1   1   2   1   1   1   2   1   1   1   2   2   2   1   2   1   2   1   2   1   1   2   2   2   1   2   2   1   2   1   2   1   2   2   2
 MK-3-16                2   1   2   2   2   2   1   1   1   2   2   1   1   1   1   1   2   2   2   2   2   2   1   1   2   1   1   1   1   1   1   1   2   1   2   2   2   1   2   2   2   1   1   1   2   1   1   2   1   2   1   2   2   2   1   2   2   1   2   2   2   1   1   2   1   2   2   2   2   2   1   1   1   1   2   2   2   2   1   2   1   2   2   2   1   2   1   1   2   2   1   2   2   1   1   2   1   2   1   2   1   1   1   1   1   2   1   1   1   2   1   1   2   2   1   1   1   2   1   1   2   2   2   2   1   2   1   1   1   2   2   2   1   2   2   2   1   1   1   2   2   1   2   1   2   1   2   2   2   1   2   2   2   1   1   2   1   1   1   2   2   1   2   2   2   1   1   2   1   1   1   2   1   1   1   2   2   2   1   2   1   2   1   2   1   1   1   2   2   1   2   2   1   2   1   2   2   2   2   2
 MK-4-1                 2   1   1   2   1   2   1   2   2   2   2   1   2   1   2   2   1   1   1   1   1   2   1   2   2   2   1   1   1   2   2   2   2   2   2   2   2   2   1   1   1   1   1   1   2   2   2   1   1   1   2   2   1   2   2   2   1   2   2   2   2   2   2   2   2   1   2   2   2   1   2   1   2   1   1   2   1   1   1   1   1   1   2   1   2   1   1   1   2   2   1   2   1   1   2   2   1   2   2   2   1   1   1   2   2   2   1   1   1   1   2   2   1   2   2   2   2   1   2   2   2   1   1   1   1   2   1   1   2   1   2   2   1   2   2   2   2   1   1   1   2   2   2   1   2   2   1   2   1   1   1   2   1   2   1   1   2   2   1   2   2   2   1   1   1   2   1   1   2   2   2   1   1   1   2   1   2   2   1   1   2   1   2   2   1   1   2   2   2   1   1   1   1   2   2   2   2   2   2   1
 MK-4-2                 2   1   1   2   2   2   1   2   2   1   2   1   2   1   2   2   1   1   1   1   1   2   1   1   1   2   1   1   1   1   2   2   2   2   1   2   2   2   1   2   1   1   2   1   2   2   2   1   1   2   2   2   1   2   2   2   1   2   2   2   2   1   1   2   2   1   2   2   2   1   2   1   2   1   1   2   1   1   1   2   1   1   2   1   2   1   1   1   2   2   1   2   1   1   1   2   1   2   2   2   1   1   1   2   2   2   1   1   2   1   2   2   1   1   2   2   2   1   2   2   2   1   2   1   1   2   1   2   1   1   1   2   1   2   2   2   2   1   1   1   2   2   1   1   2   2   1   2   1   1   1   1   1   2   1   2   2   2   1   2   2   2   1   1   1   1   1   1   2   2   2   1   1   1   2   1   2   2   2   1   2   1   2   2   1   1   2   2   2   1   1   1   1   2   2   1   2   2   2   1
 MK-4-3                 2   1   2   2   2   2   1   2   2   1   2   1   2   1   2   2   1   1   1   2   1   2   1   1   1   2   1   1   1   1   2   2   1   2   1   2   2   2   1   1   1   2   2   1   2   1   2   1   1   2   2   2   1   2   2   2   1   2   2   2   2   1   1   2   2   1   1   2   2   1   2   1   2   1   1   2   1   2   1   2   1   1   2   1   2   1   1   2   2   2   1   2   1   1   1   2   2   2   2   2   1   1   1   2   2   2   1   1   2   1   2   2   1   1   2   2   2   1   2   1   2   1   2   1   1   2   1   2   1   1   1   2   1   1   2   1   2   1   1   1   1   2   1   1   1   2   1   2   1   1   1   1   1   2   1   2   2   2   1   2   2   2   1   1   1   1   1   1   2   2   2   1   1   1   2   1   2   2   2   1   2   1   2   2   1   1   2   1   1   1   2   1   2   2   2   2   2   2   1   1
 MK-4-4                 2   1   2   2   2   2   2   2   2   1   1   1   2   2   2   2   1   1   1   2   1   1   1   1   1   2   1   1   1   1   2   1   1   2   1   2   2   2   1   1   1   2   1   1   2   1   2   1   1   2   2   2   1   1   2   2   1   1   2   2   2   1   1   2   2   1   1   2   2   1   2   1   2   1   1   2   1   2   1   2   1   1   2   1   2   1   2   2   2   2   2   1   1   1   1   2   1   2   2   2   1   1   1   2   2   1   1   1   2   1   2   2   1   1   2   2   2   1   2   1   2   1   2   1   1   2   1   2   1   1   1   1   2   1   2   1   2   1   1   1   1   2   1   1   1   2   1   2   1   1   1   2   1   2   1   2   2   2   1   2   2   2   1   1   1   1   1   1   2   2   1   1   1   1   2   1   2   2   1   1   2   1   1   2   1   1   2   1   1   1   2   2   2   2   2   2   2   1   1   1
 MK-4-5                 2   1   2   2   2   2   2   2   2   1   2   1   1   2   1   2   1   1   1   2   1   1   1   1   1   2   1   1   1   1   2   2   1   2   1   2   2   2   1   1   2   1   2   1   1   1   2   1   1   2   2   2   1   1   2   2   1   1   2   2   2   1   1   2   2   1   1   2   2   1   2   1   2   1   1   2   1   2   1   2   2   1   2   1   1   1   2   2   1   2   2   1   2   1   1   2   1   2   2   2   1   1   1   2   2   2   1   1   2   1   2   2   1   1   2   2   2   1   2   1   2   1   2   1   1   2   1   2   1   1   1   2   2   1   2   1   2   1   1   1   1   2   1   1   1   2   1   2   1   1   1   2   1   2   1   2   2   2   1   2   2   2   1   1   2   1   1   1   2   2   1   1   1   1   2   1   2   1   2   1   2   2   1   2   1   1   2   1   1   1   2   2   2   2   2   2   2   1   1   1
 MK-4-6                 2   1   2   2   2   2   2   2   2   2   2   1   1   2   1   2   1   1   2   2   2   1   1   1   1   2   1   1   1   1   2   2   1   2   2   2   2   2   1   1   1   1   2   1   1   1   2   2   1   2   2   1   1   1   1   2   1   1   2   1   2   1   1   2   2   1   1   2   2   1   2   1   2   1   1   2   1   2   1   2   2   1   2   1   1   1   2   2   1   2   2   1   2   1   1   2   1   2   2   2   1   1   1   1   2   2   1   1   2   1   2   1   1   2   2   2   2   1   2   1   2   1   2   1   1   2   1   2   1   1   1   1   2   1   2   1   2   1   1   1   1   2   1   1   1   2   1   2   2   2   1   2   1   2   1   2   1   2   1   2   2   2   1   1   2   1   1   1   2   2   1   1   1   1   2   1   2   1   2   1   2   2   1   1   1   1   2   2   1   2   2   1   2   2   2   2   2   2   1   1
 MK-4-7                 2   1   2   2   2   2   2   2   2   2   2   1   1   2   1   2   1   1   2   2   2   1   1   1   1   2   1   1   1   1   2   2   1   2   2   2   2   1   1   1   1   1   2   1   1   1   2   2   1   2   2   1   1   1   1   2   1   1   2   1   2   1   1   2   2   1   1   2   1   1   2   1   2   1   1   1   1   2   1   2   2   2   2   2   1   1   2   2   1   2   2   1   2   1   1   1   1   2   1   2   1   1   1   1   2   2   1   1   2   1   2   1   1   2   2   2   2   1   1   1   2   1   2   1   1   1   1   2   1   1   1   1   2   1   2   2   2   2   1   1   1   2   1   2   1   2   1   1   2   2   1   2   1   2   1   2   1   2   1   2   2   2   1   1   2   2   1   2   2   2   1   2   1   1   2   1   2   1   2   2   2   2   1   1   1   1   2   2   1   2   2   1   2   1   2   2   2   2   1   1
 MK-4-8                 2   1   2   2   2   2   2   2   2   2   2   1   1   2   1   1   1   1   2   1   2   1   1   1   1   1   1   2   1   1   2   2   1   2   2   2   2   1   1   1   2   1   2   1   1   1   2   2   1   1   2   1   1   1   1   1   1   2   2   2   2   2   1   2   2   2   1   2   1   1   2   2   2   1   1   1   1   2   2   2   2   2   2   1   1   1   2   2   2   2   2   1   2   1   1   1   1   2   2   2   1   1   1   2   2   2   1   1   2   1   2   1   1   2   2   2   2   1   1   1   2   1   2   1   1   1   1   2   1   1   1   2   2   1   2   2   2   2   1   1   2   2   1   1   1   2   1   1   2   2   1   2   1   1   1   2   1   2   1   2   2   2   1   1   2   2   1   2   2   2   1   2   1   1   2   1   2   1   2   2   1   2   1   1   1   1   2   2   1   2   2   1   2   1   2   2   2   2   2   1
 MK-4-9                 2   1   2   2   2   2   2   1   2   2   2   1   1   2   1   1   1   1   2   1   2   1   1   1   1   1   1   2   1   1   2   2   1   2   2   2   2   1   1   1   2   1   2   1   1   1   2   2   1   1   2   1   1   1   1   2   2   2   2   2   2   2   1   2   2   2   1   2   1   1   2   2   2   1   1   1   1   1   2   2   2   2   2   1   1   1   2   2   2   2   2   1   2   1   1   1   1   2   2   2   1   1   2   2   2   2   1   1   2   1   2   1   1   2   2   2   1   1   1   1   2   2   2   1   1   1   1   2   1   1   1   2   1   1   2   2   2   2   1   1   2   2   1   1   1   2   1   1   2   1   1   1   1   1   1   2   1   2   1   2   2   2   1   2   2   2   1   2   2   2   1   2   1   1   2   1   2   1   1   2   1   2   1   1   1   2   2   2   1   2   2   1   1   1   1   2   1   2   2   2
 MK-4-10                2   1   2   2   2   2   2   2   2   2   2   1   2   2   1   1   1   1   2   1   2   1   2   1   1   1   1   2   1   1   2   2   2   2   2   2   2   2   1   1   2   1   2   1   1   1   2   2   1   1   2   1   2   1   1   2   2   2   2   2   2   2   1   2   2   1   1   2   1   1   2   2   2   1   1   2   1   1   2   2   2   2   2   1   2   1   2   2   2   2   2   1   2   1   1   1   1   2   2   2   1   1   2   2   2   2   1   1   2   1   2   2   1   2   2   2   1   1   1   1   2   2   2   1   1   1   1   2   1   1   2   2   1   1   2   2   1   2   1   1   2   2   1   1   1   2   1   1   2   1   1   1   1   1   1   2   1   2   2   2   2   2   2   2   2   2   1   2   2   2   1   2   1   1   2   1   2   1   1   2   1   2   1   1   1   2   2   1   1   2   2   1   2   1   1   2   1   2   2   2
 MK-4-11                2   1   2   2   2   2   2   2   2   2   2   1   2   2   1   1   1   1   2   1   1   1   2   1   1   1   1   2   1   1   2   2   1   1   2   2   2   2   1   1   2   1   2   1   1   1   2   2   1   1   2   1   2   1   1   2   2   2   2   2   2   1   1   2   2   1   1   2   1   1   2   2   2   1   2   2   1   1   2   2   2   2   2   1   2   1   2   2   2   2   2   1   2   1   1   1   1   2   2   2   1   1   2   2   2   2   1   1   1   1   2   2   1   2   2   1   2   1   1   1   2   2   2   1   2   1   1   2   1   1   2   2   1   1   2   2   1   2   1   1   1   2   1   1   1   2   1   1   2   1   1   1   1   1   1   2   1   2   2   2   2   2   2   2   2   1   1   1   1   1   1   2   2   1   2   1   2   1   1   2   1   2   1   1   1   2   2   1   2   2   2   1   2   1   1   1   1   2   2   2
 MK-4-12                2   1   2   2   2   2   2   2   2   2   2   1   2   2   1   1   1   2   2   1   1   1   2   1   1   1   1   2   1   2   2   2   1   1   2   2   2   1   2   1   2   1   2   1   1   1   1   2   2   1   2   1   2   1   1   2   2   2   2   2   2   1   1   2   2   1   1   2   1   2   1   2   2   1   2   2   1   1   2   2   2   2   2   1   2   1   2   2   2   2   2   1   2   1   1   2   2   2   2   2   2   1   2   2   2   2   1   1   1   1   2   2   1   2   2   1   2   1   1   1   2   2   2   1   2   1   1   2   1   1   2   2   1   1   1   2   1   2   1   1   1   2   1   1   1   2   1   1   2   1   1   1   1   1   1   1   1   2   2   2   2   2   2   2   2   1   1   1   1   1   1   2   2   1   2   1   2   1   1   2   1   2   1   2   1   2   2   1   2   1   2   1   2   1   1   1   1   2   2   2
 MK-4-13                2   1   2   2   2   2   2   1   2   2   2   1   1   2   1   1   1   2   2   2   1   1   2   1   1   1   1   2   1   2   2   2   1   1   2   2   2   2   2   1   2   1   2   2   1   1   1   2   2   1   2   1   2   1   1   2   2   2   2   2   2   2   1   2   2   1   1   2   1   2   1   2   2   2   2   2   1   2   2   2   2   2   1   1   2   1   2   2   2   2   2   1   2   1   1   2   2   2   2   2   2   1   2   2   2   2   1   1   1   1   2   2   1   2   2   1   2   1   1   1   2   2   2   1   2   1   1   2   1   2   1   2   1   1   1   2   1   2   1   1   1   2   2   2   2   2   1   1   2   1   1   1   1   1   1   1   1   2   2   2   1   2   2   2   2   1   1   1   1   1   1   2   2   1   2   2   2   1   1   2   1   2   1   2   1   1   2   1   2   1   2   1   1   1   1   1   1   2   2   2
 MK-4-14                2   1   2   2   2   2   2   1   1   2   2   1   1   2   1   1   1   2   2   2   1   1   2   1   1   1   1   2   1   2   1   2   1   1   2   2   1   2   2   1   2   1   2   2   2   1   1   2   2   1   2   1   2   2   1   2   2   2   2   2   2   1   1   2   2   1   1   2   1   2   1   2   2   2   2   2   1   2   2   2   2   2   1   1   2   1   2   2   2   2   2   1   2   1   1   2   2   2   2   2   2   1   2   2   2   2   1   1   1   1   2   2   1   2   2   1   2   1   2   1   2   2   2   1   2   1   1   2   1   2   1   2   1   2   1   2   1   2   1   1   1   2   2   1   2   1   2   1   2   1   1   1   1   1   1   1   1   2   2   2   1   2   2   2   2   1   1   1   1   2   1   2   2   1   1   2   2   1   1   2   1   2   1   2   1   2   2   1   2   1   2   1   1   1   1   1   1   2   2   2
 MK-4-15                2   1   2   2   2   2   2   1   1   1   2   1   1   2   2   1   1   2   2   2   1   2   2   1   1   1   1   2   2   2   1   2   1   1   2   2   1   1   2   1   2   1   2   1   1   2   1   2   2   1   2   1   2   2   1   2   2   2   2   2   1   1   1   2   2   2   1   2   1   2   1   2   1   1   2   2   1   2   2   2   2   2   1   1   2   1   2   2   2   2   2   1   2   1   1   1   2   2   2   2   2   1   2   2   2   2   1   1   1   1   2   2   2   1   2   1   2   1   2   1   2   2   2   1   2   1   1   2   1   2   1   2   1   2   1   1   1   2   1   1   1   2   2   1   2   1   2   1   2   1   2   1   1   1   1   1   1   2   2   2   1   2   2   2   2   1   1   1   1   2   1   1   2   1   1   1   2   1   1   2   2   2   1   2   1   2   2   1   2   1   2   1   1   1   1   2   1   2   2   1
 MK-4-16                1   1   2   2   2   2   2   1   2   1   2   1   1   2   2   1   2   2   2   2   1   2   2   1   1   1   1   2   2   2   2   2   1   1   2   2   2   1   2   1   2   1   2   2   1   2   1   2   2   1   2   1   2   2   1   2   2   2   2   2   1   1   1   2   1   2   1   2   1   2   1   2   1   1   2   2   1   2   2   2   2   2   1   1   2   1   1   1   2   2   2   1   2   1   1   1   2   2   2   2   2   1   2   2   2   2   1   1   1   2   2   2   2   1   1   1   2   1   2   1   2   2   2   1   2   1   1   2   1   2   1   2   1   2   1   1   1   1   1   1   1   2   2   1   2   1   2   2   2   1   2   1   1   1   1   1   1   2   2   2   1   2   2   2   2   1   1   1   1   2   2   1   2   1   1   1   2   1   1   2   2   2   1   2   1   2   1   1   2   1   2   1   1   2   1   2   1   2   2   1
 MK-5-1                 1   1   1   1   1   1   1   2   1   2   2   1   2   2   1   2   2   2   2   1   1   1   2   2   2   1   2   2   1   2   1   2   1   2   2   1   2   2   1   1   2   2   2   2   2   2   2   2   1   1   1   1   1   2   1   2   2   2   2   2   1   1   1   2   1   1   2   1   1   1   1   2   1   2   2   2   2   1   2   2   1   1   1   2   2   2   1   1   1   1   1   2   1   2   2   2   1   2   1   2   2   1   1   1   1   1   1   2   2   2   2   2   1   1   2   2   1   2   2   1   2   1   1   1   1   2   1   2   1   2   2   2   2   2   2   1   1   1   2   1   1   1   1   1   1   1   1   1   1   1   1   1   2   1   1   2   1   2   2   2   1   2   2   2   1   1   2   1   1   2   1   2   1   2   1   2   2   1   1   2   2   1   1   2   1   1   1   1   1   1   1   2   1   2   1   2   1   2   1   2
 MK-5-2                 1   1   1   1   1   1   1   2   1   2   2   1   1   1   1   2   2   2   2   1   1   1   2   1   2   1   2   2   1   1   1   2   2   2   2   1   2   2   1   1   2   2   2   2   2   2   1   2   1   1   1   1   1   2   1   2   1   2   2   2   2   1   1   2   2   1   2   1   1   1   1   2   1   2   2   1   2   1   2   1   1   1   2   2   1   2   1   1   2   1   1   2   1   1   2   2   1   2   1   2   2   1   1   1   1   1   1   2   2   2   2   2   1   1   2   2   1   2   2   2   1   1   1   1   1   2   1   2   1   2   2   2   1   2   2   1   1   1   2   2   1   2   1   1   1   1   1   1   1   1   1   1   2   1   1   1   1   2   2   2   1   1   2   1   1   1   2   2   2   2   1   2   1   2   1   2   2   1   1   1   2   2   1   2   1   1   2   1   1   1   1   2   1   2   1   2   1   2   1   2
 MK-5-3                 1   1   1   1   2   1   1   2   1   2   1   1   2   1   1   2   2   1   2   1   2   1   2   1   2   1   2   1   2   1   1   2   1   2   2   1   2   2   2   1   2   2   1   2   2   2   1   2   1   2   1   1   1   1   1   2   1   2   2   2   2   1   1   2   2   1   2   1   1   1   1   1   1   2   1   1   2   2   2   1   1   1   2   2   1   2   1   1   2   1   1   2   1   1   2   2   1   2   1   2   2   1   1   1   1   1   1   1   2   2   2   1   1   1   2   2   1   2   2   2   1   1   1   1   1   1   1   2   1   2   2   1   1   2   2   1   1   1   2   2   1   2   1   1   1   1   1   1   1   2   1   2   2   1   1   1   1   1   2   2   1   1   2   1   1   1   2   2   2   2   1   2   1   2   1   2   2   1   1   1   2   2   1   2   2   1   2   1   1   1   1   2   1   2   1   2   1   2   1   2
 MK-5-4                 1   1   1   1   1   2   1   2   1   2   1   1   2   1   1   2   2   2   2   1   2   2   2   2   2   1   2   1   2   1   1   2   1   1   2   1   2   2   2   1   2   2   1   2   2   2   1   2   1   2   1   1   1   1   1   2   2   2   2   2   2   1   1   2   2   1   2   1   1   1   1   1   2   2   1   1   2   1   2   1   1   1   2   2   1   2   1   1   2   1   2   2   1   1   2   2   1   2   1   2   2   1   2   1   1   1   1   1   2   2   2   1   1   1   2   1   1   2   2   2   1   1   1   1   1   1   1   1   2   2   2   1   1   2   2   1   1   1   2   2   1   2   2   1   1   1   1   1   1   2   1   2   1   1   1   1   1   1   2   2   1   1   2   1   1   2   2   2   2   2   2   2   2   2   1   2   2   1   1   1   2   2   1   2   2   1   2   1   1   1   1   2   1   2   1   2   1   2   1   2
 MK-5-5                 1   2   1   2   2   2   1   2   1   2   1   2   2   1   1   2   2   2   2   2   2   2   2   2   2   1   1   2   2   1   1   2   1   1   2   1   2   2   2   1   2   2   1   2   2   2   1   2   1   2   1   1   1   1   1   2   2   2   2   2   1   2   1   2   2   2   1   1   1   2   1   1   2   2   1   1   2   1   2   1   1   2   2   2   1   2   1   1   2   1   1   2   1   1   2   2   1   2   1   2   2   1   2   1   1   1   1   2   2   2   2   1   1   1   1   1   1   2   2   2   1   1   1   1   2   1   1   1   2   2   2   1   1   2   2   1   1   1   2   2   1   2   2   1   1   1   2   1   2   2   1   2   1   1   1   1   1   1   2   2   1   1   2   2   1   2   1   2   2   2   2   2   2   2   1   2   2   1   1   1   2   2   1   2   1   1   2   1   1   1   1   2   1   2   1   2   1   2   1   2
 MK-5-6                 1   2   2   2   2   2   1   2   1   2   2   2   2   1   1   2   1   2   2   2   1   2   2   2   2   1   1   2   2   1   1   2   1   1   2   1   2   2   2   1   2   1   2   2   2   2   1   2   1   2   1   1   1   1   1   1   2   2   2   1   1   2   1   2   2   2   1   1   1   2   2   1   2   2   1   1   2   1   2   1   1   2   2   2   1   2   1   1   2   1   2   2   1   1   2   2   1   2   1   2   2   1   2   1   1   1   1   2   2   2   1   1   1   1   1   1   1   2   2   2   1   1   1   1   2   1   1   2   2   2   2   1   1   2   2   1   1   1   2   2   1   2   2   1   1   1   2   1   2   2   1   2   1   1   1   1   1   1   2   2   1   1   2   2   1   2   1   2   2   2   2   2   2   2   2   1   2   1   1   1   2   2   1   2   1   1   2   1   1   1   2   2   1   2   1   2   1   2   1   2
 MK-5-7                 1   2   2   2   2   2   2   2   1   2   2   1   2   1   1   2   1   2   2   2   1   2   2   2   2   1   1   2   2   1   1   2   1   1   2   1   1   2   2   1   2   1   2   2   2   2   1   1   1   2   1   1   1   1   1   1   2   1   2   1   1   1   1   2   2   2   1   1   1   1   2   1   2   2   1   2   2   1   2   1   1   2   2   2   1   2   1   1   2   1   2   2   1   1   2   2   1   2   1   2   2   1   2   1   1   1   1   2   2   2   1   1   1   2   1   1   1   2   2   2   1   1   1   1   2   1   1   2   2   2   2   1   2   2   2   1   1   1   2   2   1   2   2   1   1   1   2   1   2   2   1   2   1   1   2   2   1   1   2   2   1   2   2   1   1   2   1   2   2   2   2   2   2   2   2   1   2   1   1   1   2   2   1   2   1   1   2   1   1   1   2   2   1   2   1   2   1   1   1   2
 MK-5-8                 1   2   2   2   2   2   2   2   1   2   2   1   2   2   1   2   1   2   2   2   1   2   2   2   2   1   1   2   2   1   1   2   2   1   2   2   1   2   2   1   2   1   2   2   1   2   1   1   1   2   1   2   1   1   1   1   1   1   2   1   1   1   1   2   2   2   1   1   1   1   2   1   2   2   1   2   2   1   2   1   1   2   2   2   1   2   1   1   2   1   1   2   1   1   2   2   1   2   1   2   2   1   1   1   1   1   1   2   2   2   1   1   1   2   1   1   1   2   2   2   1   1   1   1   2   1   1   2   2   2   2   1   2   2   2   1   1   1   1   2   1   2   2   1   1   1   2   1   2   1   1   2   2   1   2   2   1   1   1   2   1   2   2   1   1   2   1   2   2   1   2   1   2   2   2   2   2   1   1   1   2   2   1   2   1   1   2   1   1   1   2   2   1   2   1   2   1   2   1   2
 MK-5-9                 1   2   2   2   2   2   2   2   1   2   2   1   2   2   1   2   1   1   2   2   1   2   2   1   2   1   1   2   2   2   1   2   2   1   2   2   1   2   2   1   2   1   2   2   1   2   1   1   1   2   1   2   1   1   1   1   1   1   2   2   1   1   1   1   2   2   1   1   1   1   1   1   2   2   2   2   2   1   2   1   1   2   2   2   1   2   1   1   2   1   1   2   1   1   2   2   1   2   1   2   2   1   1   1   1   1   1   2   2   2   1   1   1   2   1   1   1   1   2   2   1   1   1   1   2   1   2   2   2   2   1   1   2   2   2   1   1   1   1   2   2   2   2   1   1   1   1   1   2   1   1   2   2   1   2   2   1   1   1   2   1   2   2   1   1   2   1   2   2   1   2   1   2   2   2   2   2   1   1   1   2   1   1   2   2   1   2   1   1   1   2   2   1   2   1   2   1   2   1   2
 MK-5-10                1   2   1   2   2   2   2   2   1   2   1   1   2   2   2   2   1   1   2   2   1   2   2   1   2   1   1   2   2   2   1   2   2   1   2   2   1   2   2   1   2   1   2   2   1   2   1   1   1   2   1   2   1   2   1   1   1   1   2   2   1   1   1   1   2   2   1   1   1   1   1   1   2   2   2   2   2   1   2   1   1   2   2   2   1   2   2   1   2   1   1   2   1   1   2   2   1   2   1   2   2   1   1   1   1   1   1   2   2   2   1   1   1   2   1   1   1   1   2   2   1   1   1   1   2   2   2   2   2   2   1   1   2   2   2   1   1   1   2   2   2   2   2   2   1   1   1   1   2   1   1   1   1   1   1   2   1   1   1   2   1   2   1   1   1   1   1   1   2   1   2   1   1   2   2   2   2   1   1   1   2   2   2   2   1   1   2   1   1   1   2   2   1   2   1   2   1   2   1   2
 MK-5-11                1   2   1   1   2   2   2   2   1   2   1   1   2   2   2   2   1   2   2   2   1   1   2   1   1   1   1   2   1   2   1   2   2   1   2   2   1   2   2   1   2   1   2   2   1   2   1   1   2   2   1   2   1   2   1   1   1   1   2   2   2   1   1   1   2   2   1   1   1   1   1   1   2   2   2   2   2   1   2   1   1   2   2   2   1   2   1   1   2   1   1   2   1   1   2   2   1   1   1   2   2   1   1   1   1   1   1   2   1   2   1   1   1   2   1   1   1   2   2   2   1   1   1   1   2   2   2   2   2   2   1   1   2   2   2   1   1   1   2   1   2   2   1   2   1   1   1   1   2   1   1   1   1   1   1   2   1   1   1   2   2   2   1   2   1   2   1   1   2   1   2   2   1   2   2   2   2   1   1   1   1   2   2   2   1   1   2   1   1   1   2   2   1   1   1   2   1   2   1   2
 MK-5-12                1   2   1   2   2   2   2   2   1   2   1   1   1   2   2   2   1   2   2   2   1   1   1   1   1   1   1   2   1   2   1   2   2   1   2   2   1   2   2   1   2   1   2   2   2   2   2   1   1   2   1   2   1   2   1   1   2   1   2   2   2   1   1   2   2   2   1   1   1   1   1   1   1   1   2   2   2   1   1   1   1   2   2   2   1   2   1   1   2   1   1   2   1   1   2   2   1   1   1   2   2   1   1   1   1   1   1   2   1   2   1   1   1   2   1   1   1   2   2   2   1   1   1   1   2   2   2   2   2   2   1   1   2   2   2   1   1   1   2   2   2   2   1   2   1   2   1   1   2   1   1   1   1   1   1   2   1   1   2   1   2   2   1   2   2   1   1   1   2   1   2   2   1   2   2   2   2   1   1   1   2   2   2   2   1   1   2   1   1   2   2   2   1   1   1   2   1   2   1   2
 MK-5-13                1   2   1   2   2   1   2   2   1   2   1   2   1   2   2   2   1   1   2   2   1   1   1   1   1   1   1   2   1   2   1   2   2   1   2   2   1   2   1   1   2   1   2   1   2   2   2   1   1   2   1   2   1   2   2   1   2   1   2   2   2   1   1   2   2   1   1   1   1   1   1   1   1   1   2   2   2   1   1   1   1   2   1   2   1   1   1   1   2   1   1   2   1   1   2   2   1   1   1   1   2   1   1   1   1   1   2   2   1   2   1   1   1   2   1   1   1   2   2   2   1   1   1   1   2   2   2   2   2   2   1   1   2   2   2   1   2   1   2   2   1   2   1   2   1   2   1   1   2   1   1   1   1   1   1   2   1   1   2   1   2   1   1   2   2   1   1   1   2   1   1   2   1   2   2   2   2   1   1   1   2   2   2   2   1   2   2   1   1   1   2   2   1   1   1   2   1   2   1   2
 MK-5-14                1   1   1   2   2   1   1   2   1   2   1   2   1   2   2   2   1   1   1   2   1   1   1   1   1   1   1   2   1   2   1   2   2   1   2   2   1   2   1   2   2   1   2   1   2   2   2   1   1   2   1   2   1   2   2   1   1   1   2   2   2   1   1   2   2   1   1   1   2   1   1   1   1   1   2   2   2   1   1   1   2   2   1   2   2   1   2   1   2   2   1   2   1   1   2   2   2   1   1   1   2   2   1   2   1   1   2   2   1   2   1   1   1   2   1   1   1   2   2   2   1   1   1   1   2   1   2   2   2   2   2   1   2   2   2   1   2   1   2   2   1   2   1   2   1   1   1   1   2   1   2   1   1   1   1   2   1   1   2   2   2   1   1   2   2   1   1   1   2   1   1   2   2   2   1   2   2   2   1   1   2   2   2   2   1   2   2   1   1   1   2   2   1   1   1   2   1   2   1   2
 MK-5-15                1   1   1   2   1   1   2   2   1   2   1   2   1   2   1   2   1   1   1   2   1   1   1   1   1   1   1   2   1   2   2   2   2   2   2   2   1   2   1   2   2   1   2   1   2   2   2   1   1   2   1   2   2   2   2   1   1   1   2   2   2   1   1   2   2   1   1   1   2   1   1   1   1   1   2   2   2   1   1   1   2   2   1   2   2   1   2   1   2   2   1   2   1   1   2   2   2   1   2   1   2   2   1   1   2   1   2   2   1   2   1   1   1   2   1   1   1   2   2   2   1   1   1   1   2   1   2   2   2   2   2   1   2   2   2   1   2   1   2   2   1   2   1   2   1   1   1   1   2   1   2   1   1   1   1   2   1   1   1   2   2   1   1   2   2   1   2   1   2   2   1   2   2   2   1   2   2   2   1   1   2   2   2   2   1   2   2   1   1   2   2   2   1   1   1   2   2   2   1   2
 MK-5-16                1   1   1   2   1   1   2   2   1   2   1   2   1   2   1   2   1   1   1   2   1   1   1   1   1   1   1   2   1   2   1   1   2   2   2   2   1   2   1   2   1   1   2   1   2   2   2   1   1   2   1   2   2   1   2   2   1   1   2   2   1   1   1   2   2   1   1   1   2   1   1   1   1   1   2   2   1   1   1   1   2   2   1   2   2   1   2   1   2   2   1   2   1   1   1   2   1   1   2   1   2   2   1   1   2   1   1   2   1   2   1   1   1   2   1   1   1   2   2   2   1   1   1   1   2   1   2   2   2   2   2   1   2   2   2   1   2   1   2   2   1   2   1   2   1   1   1   2   2   1   2   1   1   2   1   2   1   1   1   2   2   1   1   2   2   1   2   1   2   2   1   2   2   2   1   2   2   2   1   1   2   2   2   2   1   2   2   1   2   1   2   2   1   1   1   2   1   2   2   2
 MK-6-1                 2   1   1   1   2   1   2   2   1   1   1   1   1   1   2   2   2   1   1   2   1   1   2   1   1   2   1   1   1   1   1   2   2   1   2   2   2   1   2   1   2   1   2   2   1   2   1   1   1   1   1   1   2   2   1   2   1   2   1   2   1   1   2   2   1   2   1   1   1   1   1   2   1   1   1   1   1   1   2   1   1   1   2   1   1   1   1   2   2   2   1   1   1   1   2   2   1   1   1   2   2   1   2   1   1   1   1   2   2   2   1   1   2   2   1   2   1   1   2   1   2   1   1   1   1   1   1   2   1   1   1   1   1   2   2   2   1   2   1   1   2   2   2   2   2   2   1   2   2   1   2   1   1   2   2   2   2   2   1   2   2   1   1   2   1   2   1   1   1   2   2   2   2   1   1   2   1   1   2   2   1   2   2   1   1   2   1   2   1   2   1   2   2   2   1   1   2   2   2   2
 MK-6-2                 2   1   1   1   2   1   2   2   1   1   1   1   1   1   2   2   2   1   1   2   1   1   2   1   1   2   1   1   1   1   1   2   2   1   2   2   2   1   2   1   2   1   2   2   1   2   1   1   1   2   1   1   2   2   1   1   1   2   1   2   1   2   2   2   1   2   2   1   1   1   1   2   1   1   1   1   1   1   2   1   1   1   2   1   1   1   1   2   2   2   1   2   1   1   2   2   1   1   1   2   2   1   2   1   1   1   1   2   2   2   1   1   2   2   2   2   1   1   2   1   2   1   1   2   1   1   2   2   2   1   2   1   1   2   2   2   1   2   1   1   2   2   2   2   2   2   2   1   2   1   2   1   1   2   2   2   2   2   1   2   2   1   1   2   2   2   1   1   1   2   2   2   2   1   1   2   1   1   2   2   1   2   2   1   2   2   1   2   1   2   1   2   2   2   1   1   2   2   1   2
 MK-6-3                 2   1   1   1   2   1   2   2   1   1   1   1   2   1   2   2   2   1   1   2   1   1   2   1   1   2   1   1   1   1   1   2   2   1   2   1   2   2   2   1   2   1   1   2   1   2   1   1   2   2   1   1   2   2   1   1   2   2   1   2   1   2   2   2   1   1   1   2   1   1   1   2   1   1   1   1   1   2   2   1   1   1   2   1   1   1   1   2   1   2   1   2   2   1   2   2   1   1   1   2   2   1   2   1   1   1   2   2   2   2   1   1   2   2   2   2   2   1   2   1   2   1   1   2   1   1   2   2   2   1   2   1   1   1   2   2   1   2   1   1   2   2   2   2   2   2   2   2   2   1   2   2   1   2   2   2   2   1   1   2   2   2   1   2   2   2   1   1   1   2   2   1   1   1   1   2   1   1   2   2   1   2   2   1   2   2   1   2   1   2   1   2   2   2   1   1   2   2   1   2
 MK-6-4                 2   1   1   1   2   1   2   2   1   1   1   1   2   1   2   2   2   1   1   2   1   1   2   1   1   2   1   1   1   1   1   2   2   1   2   1   2   2   2   1   2   1   1   2   1   2   1   1   2   2   2   1   2   2   1   1   1   2   1   2   1   2   2   1   1   1   1   1   1   1   1   2   1   1   1   1   1   2   2   1   1   1   2   1   1   1   1   2   1   2   1   2   2   1   2   2   1   1   1   1   2   1   2   1   1   1   2   2   2   2   1   1   2   1   1   2   2   1   2   1   1   1   1   2   1   1   2   2   2   1   2   1   1   1   2   2   1   2   1   1   2   2   2   2   2   1   1   1   2   1   2   2   1   2   2   2   2   1   1   2   2   2   1   2   2   2   1   1   1   2   2   1   1   1   1   2   1   1   2   2   1   1   1   1   2   2   1   2   1   2   1   2   1   2   1   1   2   2   1   2
 MK-6-5                 2   1   1   1   2   1   2   2   1   1   1   2   2   1   2   2   2   1   1   2   1   1   2   1   1   2   1   1   1   1   1   2   2   1   2   1   2   1   2   2   2   1   1   2   1   2   1   1   2   2   2   1   2   1   1   1   1   2   1   2   1   2   2   1   2   1   1   1   1   1   1   1   1   1   1   1   1   2   2   1   1   1   2   1   1   1   1   2   1   2   1   2   2   1   2   2   1   1   1   2   2   1   2   1   1   1   2   2   2   2   1   1   2   2   1   2   2   1   2   2   1   2   1   2   1   1   2   2   2   1   2   1   1   1   2   2   1   2   1   1   2   2   2   1   2   1   1   1   1   1   2   1   1   2   2   2   2   1   1   2   2   2   1   2   2   2   1   1   1   2   2   1   1   1   1   2   1   1   2   2   1   1   1   1   2   1   1   2   1   2   2   2   1   2   1   1   2   2   1   2
 MK-6-6                 2   1   1   1   1   1   2   2   1   1   1   2   2   1   2   2   2   1   1   2   1   1   2   2   1   2   1   1   1   1   1   2   2   1   2   1   2   1   2   2   2   1   1   2   1   2   1   1   2   2   2   1   2   1   1   1   1   1   1   2   1   2   2   1   2   1   1   1   1   2   1   1   1   1   1   1   2   2   2   2   1   1   2   1   1   1   1   2   1   2   1   2   2   1   2   2   1   1   1   2   2   1   2   1   2   1   1   2   2   1   1   1   2   2   1   2   2   1   2   2   1   2   1   2   1   1   2   2   2   1   2   1   1   1   2   2   1   1   1   1   2   2   2   1   2   1   1   1   1   1   2   2   1   2   2   2   2   1   1   2   2   2   1   2   2   2   1   1   1   2   2   1   2   1   1   2   1   1   1   1   1   2   1   1   2   1   1   2   1   2   2   2   1   2   1   2   2   2   1   2
 MK-6-7                 2   1   1   1   1   2   2   2   1   1   2   2   2   1   2   2   2   1   1   2   1   1   2   2   1   1   1   1   1   1   1   2   2   1   2   1   2   1   2   2   2   1   1   2   1   2   1   1   2   2   2   1   2   1   1   1   1   1   1   2   1   2   2   1   2   2   1   1   1   2   1   1   2   1   1   1   2   2   2   2   1   1   2   1   1   1   1   2   1   2   1   2   2   1   2   2   1   1   1   2   2   1   2   1   2   1   2   2   2   1   1   1   2   2   1   2   2   1   2   2   1   2   1   2   1   1   1   1   2   1   2   1   1   1   2   2   1   1   1   1   2   2   2   1   2   1   1   1   1   1   2   2   1   2   2   1   2   1   1   2   2   2   1   2   2   2   1   2   1   2   2   1   2   1   1   2   1   1   1   1   1   2   1   1   2   1   1   2   1   2   2   2   1   2   1   2   2   2   1   2
 MK-6-8                 2   2   1   1   1   2   2   2   1   1   2   2   2   1   2   1   1   1   1   2   1   1   2   2   1   1   1   1   2   1   1   2   2   1   1   1   2   1   2   2   2   1   1   2   1   2   1   1   2   2   2   2   2   1   1   2   1   1   1   2   1   2   2   2   2   1   1   1   1   2   1   2   2   1   2   1   1   2   2   2   1   1   1   1   1   1   1   2   1   2   1   2   2   1   2   2   1   1   1   2   2   2   2   1   2   1   2   2   2   1   1   1   2   2   1   2   2   1   2   2   1   1   1   2   1   1   1   1   2   1   2   1   1   1   1   2   1   1   1   1   2   2   2   1   2   1   1   1   2   1   2   1   2   2   2   1   2   1   1   1   2   2   1   2   2   2   1   1   1   2   2   1   2   1   2   1   1   1   1   1   1   2   1   1   2   1   1   2   1   2   2   2   1   2   1   2   2   2   1   2
 MK-6-9                 2   2   1   1   1   2   2   2   1   1   2   1   2   1   2   1   1   1   2   2   1   1   2   2   1   1   1   1   2   1   1   2   1   1   1   1   2   1   2   2   2   2   1   2   1   2   1   2   2   2   2   2   1   1   1   2   1   1   1   2   1   2   2   2   2   1   1   1   1   2   1   2   2   1   2   1   1   2   2   2   1   1   1   1   1   1   1   2   1   1   1   2   2   1   2   2   1   1   1   2   2   2   2   1   1   1   2   2   2   1   1   1   2   2   1   2   2   1   2   2   1   1   1   1   1   1   1   1   2   1   2   1   1   1   1   2   1   1   1   1   2   2   2   1   2   1   1   1   2   1   2   1   2   2   2   1   2   1   1   1   2   2   1   2   2   2   1   1   1   2   2   1   2   1   2   2   1   2   1   1   1   2   1   1   2   1   1   2   1   2   2   2   1   2   1   2   2   2   1   1
 MK-6-10                2   2   2   1   1   2   2   2   1   1   2   1   2   1   2   1   1   2   2   2   1   1   2   1   1   1   1   1   2   1   1   2   1   1   1   2   2   1   2   2   2   2   1   2   1   2   1   2   2   2   2   2   1   1   1   2   1   1   1   2   1   2   2   2   2   1   1   1   1   2   1   2   1   1   2   2   1   2   2   2   1   1   2   1   1   1   2   2   1   1   1   2   2   1   2   1   1   1   1   2   2   2   2   2   1   1   2   2   1   1   1   1   2   2   1   2   2   1   2   2   1   1   1   1   1   2   1   1   1   1   2   2   1   1   1   2   1   1   1   1   2   2   2   1   2   1   1   1   2   1   2   1   2   2   2   1   2   1   1   1   2   2   1   2   2   2   1   1   1   2   2   1   2   1   2   2   2   2   1   1   1   2   1   1   2   1   1   2   1   2   1   2   1   2   1   2   2   2   1   1
 MK-6-11                2   2   2   1   1   2   1   2   1   1   2   1   2   1   2   1   2   2   2   2   1   1   2   1   1   1   1   1   2   1   1   2   2   1   1   1   2   1   2   2   2   2   1   2   1   2   1   2   1   2   2   2   1   1   1   2   1   1   1   2   1   2   1   2   2   1   1   1   1   2   1   2   1   1   1   2   2   2   2   2   1   1   2   1   1   1   2   2   1   1   1   2   2   1   2   1   1   1   1   2   2   2   2   2   1   1   2   2   1   1   1   1   2   2   1   2   2   1   2   2   1   1   1   1   1   2   1   1   1   2   2   2   1   1   1   1   1   1   1   2   2   2   1   1   2   1   1   1   2   1   2   1   1   2   1   1   2   1   1   2   2   2   1   2   2   2   2   1   1   2   2   1   2   1   2   2   2   2   1   1   1   2   1   1   2   1   1   2   1   2   1   2   2   2   1   2   1   2   1   2
 MK-6-12                1   2   2   1   1   2   1   2   1   1   2   1   2   1   2   1   2   1   2   2   1   1   2   1   1   1   1   1   2   1   1   1   2   1   1   1   2   1   2   2   2   2   2   2   1   2   1   2   1   2   2   2   1   1   2   2   1   1   1   2   1   2   2   2   2   1   1   1   1   2   1   2   1   1   2   2   2   2   2   1   1   2   2   1   2   1   2   2   1   1   1   2   1   1   2   1   1   1   1   2   2   2   2   2   1   1   2   2   1   2   1   1   2   2   1   2   2   1   2   2   1   1   1   1   2   2   1   1   1   2   1   2   2   1   1   1   1   1   1   2   1   2   2   1   2   1   1   1   1   1   2   1   1   2   1   1   2   1   1   2   2   2   1   2   2   2   2   2   1   2   2   1   2   1   2   2   2   1   1   1   1   2   1   1   2   2   1   2   1   2   1   2   2   2   1   2   1   2   1   2
 MK-6-13                1   2   2   1   1   2   1   2   1   1   2   1   2   1   2   1   2   1   2   2   1   1   2   1   1   1   1   1   2   1   1   1   2   1   2   1   2   1   2   2   2   2   2   2   1   2   1   2   1   2   2   2   1   1   2   2   1   1   1   2   1   2   2   2   2   1   1   1   1   1   1   2   1   1   2   2   2   2   2   1   1   2   2   1   2   2   1   2   1   2   1   2   1   1   2   1   1   1   2   2   2   2   2   2   1   1   2   2   1   2   1   1   2   2   1   2   2   1   2   2   1   2   2   1   2   1   2   1   1   2   2   2   2   1   1   1   1   1   2   2   1   2   2   2   2   1   1   1   1   1   2   1   1   2   1   1   2   1   1   2   2   1   2   2   1   2   2   2   1   2   2   1   2   1   2   2   2   1   1   1   1   2   1   1   2   2   1   2   1   2   1   2   2   1   1   2   1   2   1   2
 MK-6-14                1   2   2   2   1   2   1   2   1   1   1   1   2   1   2   1   2   1   1   2   2   1   1   1   1   1   1   1   2   2   1   1   2   1   2   2   2   1   2   2   2   2   2   2   1   2   1   2   1   2   2   2   1   1   1   2   1   1   1   2   1   2   2   1   2   1   1   1   1   1   1   1   1   1   2   2   2   2   2   1   1   2   2   1   2   2   1   2   1   2   1   1   1   1   2   1   1   1   2   2   2   2   1   1   1   2   2   2   1   2   1   1   2   2   1   2   2   2   2   2   1   2   2   1   2   1   2   1   1   2   2   2   2   1   1   1   1   1   2   2   1   2   2   2   2   1   1   2   1   1   2   1   1   2   1   1   2   1   1   2   2   1   2   2   1   2   1   2   1   1   2   1   2   1   2   2   2   1   1   2   1   2   1   1   2   2   1   2   1   2   1   2   2   1   2   2   2   2   1   2
 MK-6-15                1   2   2   2   1   2   1   1   2   1   2   1   2   2   2   1   2   1   2   2   2   1   2   2   1   1   1   1   2   2   2   1   2   1   2   2   2   1   2   2   2   2   2   2   1   2   1   2   1   2   2   2   1   1   1   2   1   1   1   2   1   2   2   1   2   1   1   1   1   1   1   2   1   1   1   2   1   2   2   1   1   2   2   1   2   2   1   2   2   2   1   1   1   1   2   1   1   2   2   2   2   2   1   1   1   2   2   2   1   2   1   1   2   2   1   2   2   2   2   1   1   2   2   1   2   1   2   1   1   2   2   2   2   1   1   1   1   2   2   2   1   2   2   2   2   1   1   2   1   1   2   1   1   2   2   1   2   1   1   2   2   1   2   2   1   2   1   2   1   1   2   1   2   1   2   2   2   1   1   2   1   1   2   1   2   2   1   2   1   2   2   2   2   1   2   2   2   2   1   2
 MK-6-16                1   2   2   2   1   2   1   2   2   1   2   2   2   2   2   1   2   1   2   2   2   1   2   2   1   1   2   1   2   1   2   1   2   1   2   2   2   1   2   2   2   2   2   2   1   2   1   1   1   2   2   2   1   1   2   2   1   1   1   2   1   2   2   2   2   1   1   1   1   1   1   2   1   1   1   2   1   2   2   1   1   2   2   1   2   2   2   2   2   2   1   1   1   1   2   1   1   2   2   2   2   2   1   1   2   2   2   2   1   2   2   1   2   2   1   2   2   2   2   1   1   2   2   1   2   1   2   1   1   2   2   2   2   1   1   1   1   2   2   2   1   2   2   2   2   1   1   2   1   1   2   1   1   2   2   1   2   2   1   2   2   1   2   2   1   2   1   2   1   1   2   1   2   1   2   2   2   1   1   2   1   1   2   1   2   2   1   1   1   2   2   2   2   1   2   2   2   1   1   2
 
!****************************************** Phenotypic Data **********************************************************
!-100.0 is resevred for missing phenotype
SimulatedTrait1         8.4084   11.3275   11.0829   11.4037   10.5105    9.8826   10.2992    8.0076    8.7979    8.2292   10.2217   11.2849    9.2726    9.5041    9.8156    9.5560    9.0161    7.0397   11.0327   11.7742   10.1323    8.9394    8.5904   10.8237   10.4871    9.4449    9.2525    8.7815    9.5833    9.3562   10.1378    9.2866   11.9062    9.6388    9.0978    8.8289    9.7307   10.0815    7.3049   11.4866    8.9606   11.4888   11.4075   10.7062    9.6356   10.8908   11.3158   10.3826   10.9950   10.0386    9.2055   10.7769   10.9317   10.5954    9.7887   10.6037   10.9619    9.8281   10.5245   11.2538    9.8798    9.8726    9.8337   10.8900    7.5622    9.2528   10.7547    9.3033    9.5050    9.6435    8.7739    8.1245    9.2517   10.1839    8.7616   10.2388    8.0693    8.0547   10.0692    7.4901    8.9106    9.8557   10.5185   10.4331    9.1748    9.7671   10.1453   10.5936   11.1526   11.2544   10.2929   11.5655    8.7507   10.0659    9.3830   10.0561    8.9908   11.3107    9.2859   10.8076   10.7088    9.7256    9.0432   10.1600   10.3290    9.9076    9.0528    9.0528    9.8345   10.1619   10.2115   10.2070   11.2565    7.9251    7.5625    8.5091   11.8413   10.7614    9.5577   10.8282    9.8035   10.9307    9.6359   10.7464    9.7367   10.5045    9.0151   11.1357    9.5407    9.6872    9.6657   10.7424   10.0755    7.3923    7.7251   10.8196    9.1147    9.0295   11.1768   12.0683    9.2221   10.1948   11.4669    9.1813   10.4028   10.6793    8.0362    9.8262   10.7818    9.9476    9.4907    9.9155    8.8070   11.7629    8.2744   10.5667    9.0966   10.2096    8.1927   11.0998    9.1975   10.2668    7.8191   10.6209   10.3931   11.0946    9.8009   12.0698   11.2199   10.1551   11.0455   11.7921   10.8397   10.0133   12.2594   10.0683   10.7685   11.0877   10.3998   11.8698    9.4078    8.7966    9.2692   10.0542    8.9472   10.1545    9.4178   10.6034   10.7602   11.9688   11.4173   12.2088    9.4055    9.1603    9.0050   10.6410    8.9488    8.8429    8.4486   11.9867
 
