# Supplementary material for: Inclusive Composite Interval Mapping of QTL by Environment Interactions in Biparental Populations
Source: PLoS One. 2015 Jul 10;10(7):e0132414. doi: 10.1371/journal.pone.0132414 (PMC4498613; doi:10.1371/journal.pone.0132414)
Supplement: S1 File — (ZIP) [file pone.0132414.s001.zip › BC1 population/e=1/run_00015.met]

!**********************Note: lines staring with "!" are remarks and will be ignored in the program********************
!*********************************General Information**********************************
!Assuming F1 = P1 x P2, populations available in QTL IciMapping are: 
!  1, P1BC1F1 = P1 x F1, the first backcrossing where P1 is used as the recurrent parent;
!  2, P2BC1F1 = P2 x F1, the first backcrossing where P2 is used as the recurrent parent;
!  3, F1DH, F1-derived doubled haploids; 
!  4, RIL or F1RIL, recombination inbred lines through the repeated selfing of F1;
!  5, P1BC1RIL, recombination inbred lines through the repeated selfing of P1BC1F1;
!  6, P2BC1RIL, recombination inbred lines through the repeated selfing of P2BC1F1;
!  7, F2, the selfing generation of F1;
!  8, F3, the selfing generation of F2;
!  9, P1BC2F1, the second backcrossing where P1 is used as the recurrent parent; 
! 10, P2BC2F1, the second backcrossing where P2 is used as the recurrent parent;
! 11, P1BC2RIL, recombination inred lines through the repeated selfing of P1BC2F1; 
! 12, P2BC2RIL, recombination inred lines through the repeated selfing of P2BC2F1; 
! 13, P1BC1F2, the selfing generation of P1BC1F1; 
! 14, P2BC1F2, the selfing generation of P2BC1F1; 
! 15, P1BC2F2, the selfing generation of P1BC2F1; 
! 16, P2BC2F2, the selfing generation of P2BC2F1; 
! 17, P1BC1DH, P1BC1F1-derived doubled haploids; 
! 18, P2BC1DH, P2BC1F1-derived doubled haploids; 
! 19, P1BC2DH, P1BC2F1-derived doubled haploids; 
! 20, P2BC2DH, P2BC2F1-derived doubled haploids; 
   1      !Mapping Population (see remarks above)
   2      !Mapping Function (1 for Kosambi; 2 for Haldane; 3 for Morgan)
   2      !Marker Space Type (1 for intervals; 2 for positions)
   1      !Marker Space Unit(1 for centiMorgans; 2 for Morgan)
   6      !Number of Chromosomes (or Linkage Groups)
 200      !Size of the mapping population
   1      !Number of environments
 
!***************************************** Chromosomes and Linkage Maps **********************************************
!Chromosome                 NumMarkers
-CH1                        16
-CH2                        16
-CH3                        16
-CH4                        16
-CH5                        16
-CH6                        16
!Linkage map (Marker name followed by position or the interval length)
 MK-1-1                1     0.000
 MK-1-2                1    10.000
 MK-1-3                1    20.000
 MK-1-4                1    30.000
 MK-1-5                1    40.000
 MK-1-6                1    50.000
 MK-1-7                1    60.000
 MK-1-8                1    70.000
 MK-1-9                1    80.000
 MK-1-10               1    90.000
 MK-1-11               1   100.000
 MK-1-12               1   110.000
 MK-1-13               1   120.000
 MK-1-14               1   130.000
 MK-1-15               1   140.000
 MK-1-16               1   150.000
 MK-2-1                2     0.000
 MK-2-2                2    10.000
 MK-2-3                2    20.000
 MK-2-4                2    30.000
 MK-2-5                2    40.000
 MK-2-6                2    50.000
 MK-2-7                2    60.000
 MK-2-8                2    70.000
 MK-2-9                2    80.000
 MK-2-10               2    90.000
 MK-2-11               2   100.000
 MK-2-12               2   110.000
 MK-2-13               2   120.000
 MK-2-14               2   130.000
 MK-2-15               2   140.000
 MK-2-16               2   150.000
 MK-3-1                3     0.000
 MK-3-2                3    10.000
 MK-3-3                3    20.000
 MK-3-4                3    30.000
 MK-3-5                3    40.000
 MK-3-6                3    50.000
 MK-3-7                3    60.000
 MK-3-8                3    70.000
 MK-3-9                3    80.000
 MK-3-10               3    90.000
 MK-3-11               3   100.000
 MK-3-12               3   110.000
 MK-3-13               3   120.000
 MK-3-14               3   130.000
 MK-3-15               3   140.000
 MK-3-16               3   150.000
 MK-4-1                4     0.000
 MK-4-2                4    10.000
 MK-4-3                4    20.000
 MK-4-4                4    30.000
 MK-4-5                4    40.000
 MK-4-6                4    50.000
 MK-4-7                4    60.000
 MK-4-8                4    70.000
 MK-4-9                4    80.000
 MK-4-10               4    90.000
 MK-4-11               4   100.000
 MK-4-12               4   110.000
 MK-4-13               4   120.000
 MK-4-14               4   130.000
 MK-4-15               4   140.000
 MK-4-16               4   150.000
 MK-5-1                5     0.000
 MK-5-2                5    10.000
 MK-5-3                5    20.000
 MK-5-4                5    30.000
 MK-5-5                5    40.000
 MK-5-6                5    50.000
 MK-5-7                5    60.000
 MK-5-8                5    70.000
 MK-5-9                5    80.000
 MK-5-10               5    90.000
 MK-5-11               5   100.000
 MK-5-12               5   110.000
 MK-5-13               5   120.000
 MK-5-14               5   130.000
 MK-5-15               5   140.000
 MK-5-16               5   150.000
 MK-6-1                6     0.000
 MK-6-2                6    10.000
 MK-6-3                6    20.000
 MK-6-4                6    30.000
 MK-6-5                6    40.000
 MK-6-6                6    50.000
 MK-6-7                6    60.000
 MK-6-8                6    70.000
 MK-6-9                6    80.000
 MK-6-10               6    90.000
 MK-6-11               6   100.000
 MK-6-12               6   110.000
 MK-6-13               6   120.000
 MK-6-14               6   130.000
 MK-6-15               6   140.000
 MK-6-16               6   150.000
!*********************************** Marker Types ********************************************************************
!Co-dominant marker: When heterozygote F1 is present, P1 is coded as 2, F1 is coded as 1, and P2 is coded as 0; Otherwise, P1 is coded as 2, and P2 is coded as 0. 
!Dominant marker: When heterozygote F1 is present, P1 and F1 are coded as 12, and P2 is coded as 0; Otherwise, P1 is coded as 2, and P2 is coded as 0.  
!Recessive markers: When heterozygote F1 is present, P1 is coded as 2, and F1 and P2 are coded as 10; Otherwise, P1 is coded as 2, and P2 is coded as 0. 
!Missing marker is coded as -1. 
 MK-1-1                 1   2   1   1   2   1   1   1   2   1   1   1   1   1   2   2   2   2   2   2   1   2   2   2   2   2   2   1   2   1   2   2   2   2   1   1   2   1   1   1   1   1   1   1   2   1   2   1   2   2   1   2   2   1   2   2   2   1   2   2   2   1   1   1   1   1   1   2   1   2   2   1   1   1   2   2   1   1   2   2   2   2   2   1   1   1   1   1   2   2   2   1   2   2   1   1   2   2   1   1   1   1   2   1   2   1   1   1   2   2   2   2   2   1   1   2   1   2   2   2   1   2   1   1   1   2   1   2   1   1   2   2   2   2   1   2   2   2   1   1   1   1   2   2   1   1   1   2   2   1   1   1   1   1   1   2   2   2   1   1   2   2   1   1   2   1   1   1   1   1   1   1   2   1   1   2   1   1   1   1   2   1   1   2   1   1   1   1   1   2   2   1   2   1   2   1   1   1   1   1
 MK-1-2                 1   2   1   2   2   1   1   2   2   1   2   1   1   1   2   2   2   2   2   2   1   2   2   2   2   2   2   1   2   1   2   2   2   2   2   1   2   1   1   1   1   2   1   1   2   1   2   1   2   1   2   2   2   1   2   2   1   1   2   2   2   1   1   1   1   1   1   1   1   2   2   1   1   1   2   2   1   1   2   2   2   2   2   2   1   1   1   1   2   2   1   1   2   1   2   1   2   2   1   2   1   1   2   1   2   1   1   1   2   2   2   2   2   2   1   2   1   2   2   2   1   2   1   1   1   2   1   1   1   1   2   2   1   2   1   2   2   2   1   1   2   1   2   2   1   1   1   2   2   1   1   1   1   1   1   2   2   2   1   2   2   2   2   1   2   1   1   1   1   1   1   1   2   2   1   2   1   1   1   1   2   1   1   2   1   1   1   2   1   1   2   1   2   1   2   1   1   2   1   1
 MK-1-3                 1   2   1   2   2   1   2   2   2   1   1   1   1   1   2   2   2   2   2   2   2   2   2   2   1   2   2   1   2   1   2   2   2   2   2   1   2   1   1   1   1   2   1   2   2   1   2   2   1   1   1   2   2   2   2   2   1   1   2   2   2   1   1   1   1   1   1   1   1   2   2   1   1   1   2   2   1   2   2   2   2   2   2   2   1   1   1   1   2   2   1   1   2   1   2   1   2   2   1   2   1   1   2   1   2   1   1   1   2   2   1   2   2   2   1   2   1   2   2   2   2   2   1   1   1   2   1   1   1   1   2   2   1   2   1   2   2   2   1   1   2   1   2   2   1   1   1   2   2   1   1   1   1   1   1   2   2   1   1   1   2   2   2   1   2   1   1   1   1   1   1   1   2   2   1   2   1   1   1   1   2   1   1   2   1   1   1   2   1   1   2   1   2   1   1   1   1   2   2   1
 MK-1-4                 1   2   1   2   2   1   2   2   2   2   1   1   1   1   2   2   2   2   2   2   2   2   2   2   1   2   2   1   2   1   2   2   2   2   2   1   2   1   1   1   1   2   1   2   1   1   2   2   1   2   2   2   2   1   1   2   1   1   2   2   2   1   1   1   2   1   1   1   1   2   2   1   1   1   1   2   1   2   2   2   2   2   2   2   1   1   2   1   2   2   1   1   2   1   2   1   2   2   1   2   1   1   2   1   1   1   1   1   2   2   1   2   2   2   1   2   1   1   2   2   2   2   1   1   1   2   1   1   1   1   2   2   1   2   1   2   2   2   1   1   2   1   2   2   1   2   2   2   2   1   1   1   1   1   1   2   2   1   1   1   2   1   2   1   2   1   1   1   1   1   1   1   2   2   1   2   1   2   1   1   2   1   1   2   1   1   2   2   2   1   2   1   2   1   1   1   1   2   2   1
 MK-1-5                 1   2   1   2   2   1   2   2   2   2   1   1   1   1   2   2   2   2   2   2   2   2   2   1   1   1   2   1   2   1   2   1   2   1   2   1   2   1   1   1   1   2   1   2   1   1   2   2   1   2   2   2   2   1   1   2   1   1   2   2   2   1   1   1   2   1   1   1   1   2   2   1   1   1   1   2   1   1   1   2   2   2   2   2   1   2   2   1   2   2   1   1   2   1   2   1   2   2   1   2   1   1   2   1   1   2   1   1   2   2   2   2   2   2   2   2   2   1   2   2   2   2   1   1   1   2   1   2   1   1   2   2   1   2   1   2   2   2   1   2   2   2   2   2   1   2   2   2   2   1   1   1   2   1   1   2   2   1   2   1   2   1   2   1   2   1   1   1   2   1   1   1   2   2   1   2   1   2   1   1   2   2   2   2   1   1   2   1   1   1   2   1   1   1   1   1   2   2   2   1
 MK-1-6                 1   2   1   2   1   1   2   2   2   2   1   1   1   1   1   1   2   2   2   2   2   2   2   1   2   1   2   1   2   1   2   1   2   1   2   2   2   1   2   1   1   2   1   2   1   1   2   2   1   2   2   2   2   1   1   2   1   1   2   2   2   1   2   1   2   1   1   1   1   2   2   2   1   1   1   2   1   1   1   2   2   1   2   2   1   2   2   1   2   1   1   1   2   1   2   1   2   2   1   2   1   1   2   1   1   2   1   1   2   2   2   2   2   2   1   2   2   1   2   1   2   2   1   1   1   2   1   2   1   1   2   2   1   2   1   1   1   2   1   2   2   2   1   2   1   2   2   2   2   1   2   1   2   1   1   2   2   1   1   2   2   1   2   1   2   1   1   1   2   1   1   1   2   2   1   2   1   2   1   1   2   2   2   2   2   1   1   1   1   1   2   1   1   1   1   1   2   2   2   1
 MK-1-7                 1   2   1   2   1   1   2   2   1   2   1   1   1   1   1   1   2   2   2   2   2   1   1   1   2   1   2   1   2   1   1   1   2   1   2   2   2   1   2   1   1   2   1   2   1   1   2   2   1   2   2   2   2   1   1   1   1   1   2   2   2   2   2   1   2   1   1   2   1   2   1   1   1   1   1   2   1   1   1   2   2   1   2   2   1   2   2   1   2   1   1   1   2   1   2   1   2   2   2   2   1   1   2   1   1   2   1   1   2   2   2   2   2   2   1   2   2   1   2   2   2   2   1   1   1   2   1   2   1   1   2   2   1   2   2   1   1   1   1   2   2   1   1   2   1   2   2   1   2   1   2   1   2   1   2   2   2   1   1   2   2   1   2   1   2   1   1   2   2   1   1   1   2   2   1   2   1   2   1   1   2   2   2   2   2   1   1   1   1   1   2   1   1   1   1   2   2   1   2   1
 MK-1-8                 2   2   2   2   1   1   2   2   1   2   1   1   1   1   1   2   2   2   2   2   2   1   1   1   2   1   2   1   2   1   1   1   2   1   2   2   2   1   2   2   1   1   1   2   1   1   2   2   1   2   2   2   2   1   1   2   1   1   2   2   2   2   2   1   2   1   1   2   1   2   2   1   1   1   1   2   1   1   1   2   2   1   2   2   1   2   2   1   2   1   1   1   2   1   2   1   2   1   2   2   1   2   2   1   2   2   1   1   2   2   2   2   2   2   1   2   2   1   2   2   2   2   1   1   1   2   1   2   1   2   2   2   1   2   2   1   1   2   1   2   2   1   1   2   1   2   2   1   1   1   1   1   2   1   2   2   2   1   1   2   2   1   2   1   2   2   1   2   2   1   1   1   2   2   1   2   1   1   1   1   2   2   2   2   2   1   1   1   1   1   2   1   1   1   1   1   2   1   2   1
 MK-1-9                 2   2   1   2   1   2   2   2   1   2   1   1   1   1   1   2   2   2   2   2   2   1   2   1   2   1   2   1   2   1   1   1   2   1   2   2   2   1   2   2   1   2   1   2   1   1   2   2   1   2   2   2   2   1   1   2   1   1   2   2   2   2   2   1   2   1   1   2   1   2   2   1   1   1   1   1   1   1   1   2   2   1   2   2   1   2   2   1   2   1   1   1   2   1   2   1   2   1   2   2   1   2   2   1   2   2   1   1   2   2   2   2   2   2   1   1   2   1   2   2   2   2   1   1   1   2   1   2   1   2   2   2   1   2   2   1   1   2   1   2   2   1   1   2   1   2   2   1   1   1   1   2   1   1   1   2   2   1   1   2   2   1   1   1   2   2   1   2   2   1   1   2   2   2   1   2   1   1   1   1   2   1   2   2   2   1   1   1   1   1   2   1   1   1   1   1   2   1   2   1
 MK-1-10                2   2   1   2   1   2   2   2   1   2   1   1   1   1   1   2   2   2   2   2   2   1   2   1   2   1   2   1   2   1   1   1   2   1   2   2   2   1   2   2   1   2   1   2   1   1   2   1   1   2   2   2   2   1   1   2   1   1   2   2   1   1   2   1   2   1   2   2   1   2   2   1   1   2   1   1   1   1   1   1   2   1   2   1   1   2   2   1   2   1   1   2   2   1   2   1   2   1   2   1   1   2   2   1   2   2   1   1   2   2   2   2   2   2   1   1   2   1   2   2   2   2   1   1   1   2   1   2   1   2   2   1   1   2   2   1   1   2   1   2   2   1   1   2   1   2   2   1   1   2   1   2   2   1   2   2   2   1   1   2   2   1   1   1   2   2   1   2   1   1   1   2   2   2   1   2   1   1   1   1   2   1   1   2   1   1   1   1   1   1   2   1   1   2   1   1   2   1   2   1
 MK-1-11                2   2   1   2   1   2   2   2   1   1   1   1   1   1   1   1   2   2   2   2   1   1   2   1   2   1   2   1   2   1   2   2   2   1   2   2   2   1   2   2   2   2   1   2   1   1   2   1   1   2   2   2   2   2   1   2   1   1   2   1   1   1   2   1   2   1   2   2   1   2   2   1   1   2   1   2   1   1   1   1   2   1   2   1   1   2   2   1   1   2   1   2   2   1   2   1   2   1   2   1   1   2   2   1   2   2   1   2   2   1   2   2   2   2   1   1   2   1   2   2   2   2   1   1   1   2   1   2   1   2   2   1   1   2   2   1   1   2   1   1   2   1   1   2   1   2   2   1   1   2   1   2   2   2   2   2   2   1   1   2   2   1   1   2   2   2   1   2   1   1   1   2   2   2   1   2   1   1   1   1   2   1   1   2   1   1   1   1   1   1   2   1   2   2   1   1   2   1   2   1
 MK-1-12                2   2   1   2   2   2   2   2   1   1   1   1   1   1   1   1   2   2   2   2   1   1   2   1   2   1   2   1   2   1   2   2   1   1   2   2   2   1   2   2   2   2   1   2   1   1   2   1   1   2   2   2   1   2   1   2   1   1   2   1   1   1   2   1   2   1   2   2   1   2   2   1   1   2   1   2   1   1   1   1   2   1   2   1   1   2   2   1   1   2   1   2   2   1   2   1   2   1   2   1   1   2   1   1   2   2   1   2   2   1   2   1   2   2   1   1   2   1   2   2   2   2   1   1   1   2   1   2   1   2   2   1   1   2   2   2   1   2   1   2   2   1   1   2   1   2   2   1   1   2   1   2   2   2   2   1   2   1   2   2   2   1   1   2   2   2   1   2   1   1   1   2   2   2   1   2   1   1   1   1   2   1   1   2   1   1   1   1   2   1   2   1   2   2   2   1   2   1   2   1
 MK-1-13                2   2   1   2   2   2   2   2   1   1   1   1   1   1   1   1   2   2   2   2   1   1   2   1   2   1   2   1   2   1   2   2   1   1   2   2   2   1   2   2   2   2   1   1   1   1   2   1   1   2   2   2   1   2   1   2   1   1   2   1   1   1   2   1   2   1   2   2   1   2   2   1   1   2   1   2   1   1   1   1   2   1   2   2   1   2   2   1   1   2   1   2   2   1   1   1   2   1   2   1   1   2   1   1   2   2   1   2   2   1   2   1   2   2   1   1   1   2   2   2   2   1   1   1   1   2   1   2   1   2   2   1   1   2   2   2   1   2   1   2   2   1   1   2   1   2   2   1   1   2   1   1   2   2   2   1   2   1   2   2   2   1   1   2   2   2   1   2   1   1   1   2   2   2   1   2   1   1   1   1   2   1   1   2   1   1   1   1   2   2   2   1   2   2   2   2   2   1   1   1
 MK-1-14                2   2   1   2   2   2   2   2   1   1   1   1   1   1   1   1   2   2   2   2   1   1   2   2   2   1   2   1   2   2   2   2   1   1   2   2   2   1   2   2   2   2   1   2   1   1   2   1   1   2   2   2   1   1   1   2   1   1   2   1   1   1   2   1   2   1   2   2   1   2   2   1   1   2   1   2   1   1   1   1   2   1   2   2   1   2   2   1   2   2   1   2   2   1   2   1   2   1   2   1   1   2   2   1   2   2   1   2   2   2   2   1   2   2   1   1   1   2   2   2   2   1   2   1   1   2   1   2   1   2   2   1   1   2   2   2   1   1   2   2   2   1   2   2   1   2   1   1   1   2   2   1   2   2   2   1   1   2   2   2   2   1   1   2   2   2   1   2   1   1   1   2   2   2   1   2   1   1   1   1   2   1   2   2   1   1   2   2   2   2   2   1   2   2   2   2   2   1   2   1
 MK-1-15                2   2   1   2   2   2   2   2   1   1   1   1   1   1   1   1   2   2   2   1   1   1   2   2   2   1   2   1   2   2   2   2   1   1   1   2   2   1   2   2   2   2   1   2   1   1   1   1   1   2   2   1   1   1   1   1   2   1   2   1   1   1   2   1   2   1   2   2   1   2   2   1   1   2   1   2   1   1   1   1   2   1   2   2   1   2   1   1   2   2   1   2   2   1   2   1   2   1   2   2   1   2   2   1   2   2   1   2   2   2   2   1   2   2   1   1   1   2   2   2   1   1   2   1   2   2   1   2   1   2   2   1   1   2   2   2   1   1   2   2   2   1   2   2   1   2   1   1   1   2   2   1   2   2   2   1   1   2   2   2   2   1   2   1   2   1   1   2   1   1   1   2   2   2   1   2   1   1   2   1   2   2   2   2   1   1   2   2   1   2   2   1   2   2   2   2   2   1   2   1
 MK-1-16                2   2   1   2   2   2   2   2   1   1   2   1   1   1   1   1   2   2   2   1   1   1   2   2   2   1   2   1   2   2   2   2   1   1   1   2   2   1   2   2   2   1   1   2   1   1   1   1   2   2   2   1   1   1   1   1   2   1   2   1   1   1   1   1   2   2   2   2   2   2   2   1   1   2   2   2   1   1   1   1   2   1   1   2   1   2   1   1   2   2   1   2   2   1   2   1   2   1   2   2   2   2   2   2   2   2   1   2   2   2   2   1   2   2   1   1   1   2   2   2   1   1   2   1   2   2   1   2   1   2   2   2   2   2   2   2   1   1   2   2   2   1   2   2   1   2   1   1   1   2   2   1   2   2   2   1   1   2   2   2   2   1   2   2   2   1   1   2   1   1   1   2   1   2   1   2   1   1   2   1   2   2   2   2   1   1   2   2   1   2   2   1   2   2   1   2   2   1   2   1
 MK-2-1                 2   1   1   2   1   1   1   1   2   1   2   2   2   1   2   1   2   2   1   1   1   1   1   1   1   1   1   2   1   1   1   2   1   2   2   2   1   2   2   2   2   2   2   2   1   1   2   2   1   1   1   2   1   2   2   2   1   1   1   2   1   2   2   1   2   2   1   2   2   1   1   2   2   1   2   2   1   1   1   2   2   1   1   2   1   2   1   2   2   2   1   2   2   2   1   2   2   2   1   2   1   1   1   2   2   2   2   2   1   2   1   2   2   2   1   1   2   2   1   1   2   2   1   2   2   2   1   2   1   1   1   1   1   2   1   1   2   2   1   2   1   1   1   1   2   2   1   1   1   2   2   1   1   2   2   1   2   2   2   2   1   1   1   2   2   1   2   1   1   1   2   1   1   2   1   1   2   1   2   2   1   2   1   2   1   1   2   1   2   1   2   2   1   2   2   2   1   2   2   1
 MK-2-2                 2   1   1   2   1   1   2   1   2   1   2   2   2   1   2   1   2   2   1   1   1   2   1   1   1   1   1   1   1   1   1   2   1   2   2   2   1   2   2   2   2   2   2   2   2   1   2   2   1   1   1   2   1   2   2   2   1   1   2   2   2   1   2   2   2   2   1   1   2   1   1   2   2   2   2   2   1   1   1   2   2   1   2   2   2   2   1   2   2   2   1   2   2   2   1   2   2   2   1   2   1   1   1   2   2   2   2   1   1   2   1   2   2   1   1   2   2   2   1   1   2   2   1   2   2   1   1   2   1   1   1   1   1   2   1   1   2   2   1   2   1   1   1   1   2   2   1   1   1   1   2   1   1   2   2   1   2   2   2   2   1   1   1   2   2   1   2   1   1   1   2   1   1   2   1   2   2   2   2   2   1   2   1   2   1   1   1   1   2   1   2   2   1   1   2   2   1   1   1   1
 MK-2-3                 2   1   1   2   1   1   2   1   2   1   2   2   2   1   2   1   2   2   2   1   1   2   1   1   1   1   1   2   1   1   2   2   1   1   2   2   2   2   2   2   2   2   2   2   1   1   2   2   1   1   1   2   1   2   2   2   1   1   2   2   2   1   2   2   2   2   1   2   2   1   1   2   2   2   2   2   1   1   1   2   2   1   2   2   2   2   1   2   2   2   1   1   2   2   1   2   2   2   2   2   1   1   1   2   2   2   2   1   2   2   1   2   2   1   1   2   2   2   1   2   2   2   1   2   2   1   1   1   1   1   1   1   1   2   1   1   2   1   2   2   1   1   1   1   2   2   1   1   1   1   2   1   1   2   2   2   2   2   2   2   1   1   1   2   2   1   2   1   1   2   2   1   1   2   1   2   2   2   2   2   1   2   1   2   1   1   1   1   2   1   2   2   1   1   1   1   1   1   1   1
 MK-2-4                 2   1   1   2   1   1   2   1   2   1   2   2   2   1   2   1   2   2   2   1   1   2   1   1   1   1   1   2   1   1   2   2   1   1   2   2   2   2   2   2   1   2   2   2   1   1   2   2   1   1   1   2   1   2   2   2   1   1   2   2   2   2   2   2   2   2   1   2   2   1   1   2   2   2   2   2   1   1   1   2   2   1   2   2   2   2   1   2   2   2   1   2   2   2   1   2   2   2   2   2   1   1   1   2   2   2   2   1   2   2   1   2   2   1   1   2   1   2   1   2   2   2   1   2   2   2   1   1   1   1   2   1   1   2   1   1   2   1   2   2   1   1   1   1   2   2   1   1   1   1   1   1   1   2   2   2   2   2   2   2   1   1   1   2   2   1   1   1   1   2   1   1   1   2   1   2   2   2   2   2   1   1   1   2   1   2   1   1   2   1   2   2   1   1   1   1   1   1   1   1
 MK-2-5                 2   1   1   1   1   1   2   1   2   1   2   2   2   1   2   1   2   2   2   1   1   2   1   1   1   1   1   2   1   1   2   2   1   1   2   2   2   2   2   2   1   2   2   2   1   1   2   2   1   2   1   2   1   2   2   2   1   1   2   2   2   2   1   2   2   2   1   2   2   1   1   2   2   2   2   2   1   1   1   2   2   1   1   2   1   2   2   2   2   2   1   1   1   1   1   2   2   2   2   1   1   1   1   2   2   2   2   1   2   1   1   2   2   2   1   2   1   2   1   2   1   2   1   2   2   2   1   2   1   1   2   1   1   2   1   1   2   1   2   2   1   1   1   1   2   2   1   1   1   2   2   1   1   2   2   2   2   2   2   2   1   1   1   1   2   1   2   1   1   1   1   1   1   2   1   2   2   2   2   2   1   1   1   2   1   2   1   1   1   1   2   2   1   1   1   1   1   1   1   1
 MK-2-6                 2   1   1   1   1   1   2   1   2   1   2   2   2   1   2   2   2   2   2   2   1   2   1   1   1   1   1   2   1   1   2   2   1   1   2   2   2   2   2   2   2   2   2   2   1   2   2   2   1   2   1   2   1   2   2   2   1   1   2   1   2   2   1   2   2   2   1   1   2   1   1   2   2   2   2   2   1   2   2   2   2   1   1   2   1   1   2   2   2   2   1   1   1   1   1   2   2   2   2   1   1   2   1   2   2   2   2   1   2   1   1   2   2   2   1   2   1   2   1   2   1   2   1   2   2   2   1   2   1   1   2   1   1   2   1   2   2   1   2   2   1   1   1   1   2   2   1   2   1   2   2   1   1   2   2   2   2   2   2   2   1   1   1   1   2   1   2   1   1   1   1   1   1   2   1   2   2   2   2   1   1   1   1   2   1   2   1   1   1   1   2   2   1   1   1   2   1   1   1   1
 MK-2-7                 2   1   1   1   1   1   2   1   2   1   2   2   2   1   2   2   2   2   2   2   1   2   1   1   1   1   1   2   1   1   2   2   1   1   2   2   2   2   2   2   2   2   2   2   1   2   2   2   1   2   2   2   1   2   2   2   1   1   2   1   2   2   1   2   2   2   1   1   2   1   1   2   1   2   2   2   1   2   2   2   2   1   1   2   1   1   2   2   2   2   1   1   1   1   1   2   2   2   2   1   1   2   1   2   2   2   2   1   2   1   1   2   2   2   2   2   1   2   1   2   1   2   1   2   2   2   1   2   1   1   2   1   1   2   1   2   1   1   2   2   1   1   1   1   1   1   2   2   1   1   2   1   1   2   2   2   2   2   2   2   2   1   1   1   2   1   2   1   2   1   1   1   1   2   1   2   2   2   2   1   2   1   1   2   1   2   1   1   2   1   2   2   1   1   1   2   1   1   1   1
 MK-2-8                 2   1   2   2   1   1   2   1   2   1   2   2   2   1   2   2   1   2   2   2   1   2   1   1   1   1   2   2   1   1   2   2   1   1   2   2   2   2   2   2   2   2   2   2   2   2   2   2   1   2   2   2   1   2   2   2   2   1   2   1   2   2   2   2   2   2   1   1   2   1   1   2   1   2   2   2   1   2   2   2   2   1   1   2   1   1   2   2   2   2   1   1   1   1   1   1   2   2   2   1   1   2   1   2   2   2   2   1   1   1   2   2   2   2   2   2   1   2   1   2   1   2   1   2   1   2   2   2   1   1   2   1   1   2   2   2   1   1   2   2   1   1   1   1   1   1   2   2   1   1   1   1   1   2   2   2   2   2   2   2   2   2   1   1   2   1   1   1   2   2   1   1   1   2   2   2   2   2   2   1   2   2   1   2   1   2   1   1   2   1   2   2   2   1   1   2   1   1   1   1
 MK-2-9                 2   1   2   2   1   1   2   1   2   1   2   1   2   1   2   2   1   2   2   2   1   2   1   1   1   1   2   2   1   1   2   2   1   1   2   2   2   2   2   2   2   2   2   1   2   2   2   1   1   2   2   2   1   2   2   2   2   2   2   1   1   2   2   2   2   2   1   1   2   1   1   2   1   2   2   2   1   2   1   2   2   2   1   2   1   1   2   1   2   2   1   2   1   1   1   1   2   2   2   1   1   2   1   1   2   2   2   1   1   1   2   2   2   2   2   1   1   2   1   2   1   2   1   2   1   2   2   2   1   1   2   1   1   2   2   2   1   1   2   2   1   2   2   1   1   1   2   1   1   1   1   1   1   2   1   2   2   2   2   2   2   2   1   1   2   1   1   1   2   2   1   2   1   2   2   2   2   2   2   1   2   2   1   2   1   2   1   1   2   1   2   2   2   1   1   2   1   1   1   1
 MK-2-10                2   1   2   2   1   1   2   1   2   2   2   1   2   1   2   2   1   2   2   2   1   2   1   1   1   1   2   2   1   1   2   2   1   1   2   2   2   2   2   2   2   2   2   2   2   2   2   1   1   1   1   2   1   2   2   2   2   2   2   1   1   2   2   2   2   2   1   1   2   2   1   2   1   2   2   2   1   2   1   2   1   2   1   2   1   2   2   1   2   2   1   2   1   1   1   1   2   2   2   1   1   2   1   1   2   2   2   1   1   1   2   2   2   2   2   1   1   2   1   2   2   2   1   2   1   2   1   2   1   1   2   1   1   2   2   2   1   1   2   2   1   2   1   2   1   1   2   1   1   1   1   1   1   2   1   2   2   1   2   2   2   2   1   2   2   1   1   1   2   2   1   2   1   2   2   2   2   2   2   1   2   2   1   2   1   2   1   1   2   2   2   2   2   1   1   2   1   1   1   1
 MK-2-11                2   1   2   2   1   1   2   1   2   2   2   1   1   1   1   2   1   2   2   2   1   2   1   1   1   1   2   2   1   1   2   2   1   1   2   2   2   2   2   2   2   2   2   2   2   2   2   1   1   1   1   2   1   2   1   2   2   1   2   1   1   2   2   2   2   2   2   1   2   2   1   1   1   2   2   2   1   2   2   2   1   2   1   2   1   2   2   1   2   2   1   2   2   1   1   1   2   2   2   1   1   2   1   1   1   2   1   1   1   1   2   2   2   2   2   1   1   2   1   2   2   2   1   2   2   2   1   2   1   1   2   1   1   2   2   2   1   2   2   1   1   1   1   2   1   1   2   1   1   1   1   1   1   2   1   2   1   1   2   2   2   2   1   2   2   1   1   1   2   2   1   1   1   2   2   2   1   2   2   1   2   1   1   2   1   2   1   1   2   2   2   1   2   1   1   1   2   1   1   1
 MK-2-12                2   1   2   1   1   1   2   1   2   2   2   2   1   1   1   2   1   2   2   2   1   2   1   1   1   1   2   2   1   1   2   2   1   1   1   1   2   2   2   2   2   2   2   2   2   2   2   1   1   1   1   2   1   2   1   1   2   2   2   1   1   2   1   2   2   2   2   1   2   2   2   1   1   2   2   1   1   2   2   2   1   2   1   2   1   2   2   1   2   2   1   2   2   1   2   1   2   2   2   2   1   2   1   1   1   2   1   1   1   1   2   2   2   2   2   1   1   1   1   2   2   2   1   2   1   2   2   2   1   1   2   1   1   2   2   2   1   2   2   1   1   1   1   2   2   1   2   2   1   1   1   1   1   1   2   2   1   1   2   2   2   2   1   2   2   1   1   2   2   2   1   1   1   2   2   2   1   2   2   1   2   1   1   2   1   2   2   1   2   2   2   2   2   1   1   1   2   1   1   1
 MK-2-13                2   1   2   1   1   1   2   1   2   2   1   2   1   1   1   2   1   2   2   2   1   2   1   1   1   1   2   2   1   1   2   2   2   1   1   2   2   2   1   2   2   2   2   2   2   2   2   1   1   1   1   2   1   2   1   1   2   1   2   1   1   2   1   2   2   2   2   1   2   1   2   1   1   2   2   1   1   2   2   2   1   2   2   2   1   2   2   1   1   2   1   2   2   1   2   1   1   2   2   2   1   2   1   1   1   2   1   1   1   1   2   2   2   2   2   2   1   1   1   2   2   2   1   2   1   2   2   2   1   1   2   1   1   2   1   2   1   2   2   1   1   2   1   2   2   1   2   2   1   1   1   1   1   1   2   2   1   1   2   2   2   2   1   2   2   2   1   2   1   2   1   1   1   2   2   2   1   2   1   1   2   1   1   2   1   1   2   1   2   2   2   2   2   1   2   2   2   1   1   1
 MK-2-14                2   1   2   1   2   1   2   2   2   2   1   2   1   1   2   2   1   2   2   2   1   2   1   2   1   1   2   2   1   1   2   2   2   1   1   2   2   2   1   2   2   2   2   2   2   2   2   1   1   1   1   2   1   2   1   1   2   1   2   1   2   2   1   2   2   2   2   1   2   1   2   1   1   2   2   1   1   2   2   2   1   2   2   2   1   2   2   2   1   2   1   2   2   1   2   1   2   2   2   2   1   2   1   1   1   2   1   1   1   1   2   2   2   2   2   2   1   1   1   2   2   2   2   2   1   2   2   2   1   1   2   1   1   2   1   2   1   2   2   1   1   2   1   2   2   1   2   2   2   1   1   1   2   1   2   2   1   1   2   2   2   2   1   2   2   2   1   2   1   2   1   1   2   2   2   2   1   2   1   1   2   1   1   2   1   1   2   1   1   2   2   2   2   1   2   2   2   1   1   1
 MK-2-15                1   2   1   2   2   1   2   2   2   2   1   2   2   1   2   2   1   2   2   2   1   2   2   2   2   1   2   2   1   1   2   2   2   1   1   2   2   2   1   2   2   2   2   2   2   2   2   1   2   1   1   2   1   2   1   2   2   2   2   2   2   2   1   2   1   2   2   1   2   1   2   1   1   2   2   1   1   2   2   2   1   2   1   2   1   2   1   2   2   2   1   2   2   1   2   1   2   2   2   2   1   2   1   1   1   2   1   1   1   2   2   2   2   1   2   2   1   2   1   2   2   2   2   2   1   2   2   2   1   1   2   1   1   2   1   2   1   2   2   2   1   2   1   2   2   1   2   2   2   1   1   1   2   1   2   2   1   1   2   2   2   2   1   2   2   2   1   2   1   2   2   2   1   2   2   2   1   2   2   1   2   1   1   2   1   2   2   1   1   2   2   2   1   1   2   2   2   2   2   1
 MK-2-16                1   1   1   2   2   1   2   2   2   2   1   2   2   1   2   2   1   2   2   2   1   2   2   2   2   1   2   2   1   1   2   2   2   1   1   2   2   2   1   1   2   2   2   1   2   2   2   1   2   1   1   2   1   2   1   2   2   2   2   2   2   2   1   2   1   1   2   1   2   1   2   1   1   2   1   1   1   2   2   2   1   2   1   2   1   2   1   2   2   2   1   2   2   2   2   1   2   2   2   2   1   2   1   1   1   1   1   1   1   2   2   2   2   1   2   2   1   2   1   2   2   2   2   2   1   2   2   2   2   2   2   1   1   2   1   2   1   2   2   2   1   2   1   2   2   1   2   2   2   1   1   2   2   2   2   2   1   1   2   2   2   2   1   2   2   2   1   2   1   2   2   2   1   2   2   2   1   1   2   1   2   1   1   2   1   2   2   1   1   2   2   2   1   1   2   2   2   1   1   1
 MK-3-1                 1   1   1   2   1   1   1   2   1   2   1   1   2   1   1   2   1   2   2   1   2   1   2   2   1   2   1   2   1   2   2   1   2   2   1   2   1   2   1   2   1   1   2   1   2   1   2   1   2   2   1   2   1   1   2   1   1   2   1   2   1   2   2   1   2   1   1   1   1   1   2   2   1   2   1   1   2   1   1   1   2   2   1   1   2   2   1   1   1   1   2   1   2   2   2   2   2   1   1   2   1   1   2   1   1   1   2   1   1   2   2   2   2   2   1   2   1   2   1   1   2   2   1   1   2   1   1   2   2   1   1   2   2   1   2   2   1   1   1   2   1   2   1   2   1   1   2   1   1   2   2   1   1   1   2   1   2   1   1   1   2   1   2   2   2   1   2   1   2   1   2   2   2   1   1   1   2   1   2   2   2   1   2   2   2   2   2   2   2   2   1   1   2   2   1   2   1   1   2   1
 MK-3-2                 1   1   1   2   1   1   1   2   1   2   1   1   1   1   1   2   1   2   2   1   2   1   2   2   1   2   1   2   1   2   2   1   2   2   1   2   1   2   2   2   1   1   1   1   2   1   2   1   2   2   1   2   1   1   2   1   2   2   1   1   1   1   2   1   1   1   1   2   1   1   2   2   1   2   1   2   2   1   1   2   1   2   1   2   2   2   1   1   1   1   1   1   2   2   2   2   2   1   1   2   1   1   2   1   1   1   2   1   1   1   2   2   2   1   1   2   1   2   1   1   2   2   1   1   2   1   1   2   2   1   1   2   2   1   2   2   1   2   1   1   1   2   1   2   1   1   2   1   1   2   1   1   1   1   2   1   2   1   1   1   2   1   2   2   2   1   2   1   1   1   2   2   2   1   1   1   2   1   2   2   2   1   2   2   2   2   2   2   2   2   1   1   2   2   1   2   1   1   2   1
 MK-3-3                 1   1   1   2   1   1   1   2   1   2   1   1   2   1   1   2   1   2   2   1   2   1   2   1   1   2   1   1   1   2   1   1   2   2   1   2   1   1   1   1   1   1   1   1   2   1   2   1   2   2   1   2   1   1   2   1   2   2   1   1   1   1   2   1   1   1   1   2   1   1   1   2   1   2   2   2   2   1   1   2   1   2   1   2   2   2   1   1   1   1   1   1   2   2   2   2   2   1   1   2   2   1   2   1   2   1   2   1   1   1   2   1   1   1   2   2   1   2   1   1   1   2   1   1   2   1   1   2   2   1   1   2   2   1   2   2   1   2   1   1   1   2   1   2   1   2   2   1   1   2   1   1   1   1   2   1   2   1   1   1   2   1   2   1   2   1   2   1   1   1   2   2   2   1   1   1   2   1   2   2   2   1   2   1   2   1   2   2   2   2   1   1   2   2   1   2   1   1   2   1
 MK-3-4                 1   1   1   2   1   1   1   2   2   2   1   1   2   2   1   2   1   2   2   1   2   1   2   1   1   2   1   1   2   2   1   2   2   2   1   2   1   1   2   1   1   1   1   1   2   2   2   1   2   2   1   2   1   1   2   1   2   2   1   1   1   1   2   2   1   1   1   2   1   1   1   2   1   2   2   2   2   1   1   2   1   2   1   2   1   2   1   1   1   1   1   1   2   2   2   2   2   1   1   2   2   1   2   1   2   1   2   1   1   1   2   1   1   1   2   2   1   2   1   1   1   2   1   1   1   2   1   2   2   2   1   2   2   1   2   2   1   2   1   1   1   2   1   2   1   1   2   1   1   2   1   1   2   1   2   2   2   1   1   1   2   1   2   1   2   1   1   1   1   1   2   2   2   1   1   1   1   1   2   2   2   1   2   1   2   1   2   2   2   2   1   1   2   2   1   2   1   1   2   1
 MK-3-5                 1   1   1   2   1   1   2   2   1   2   1   1   2   2   1   2   1   2   2   1   2   1   2   1   1   2   1   1   2   2   1   2   2   2   1   2   1   1   2   2   1   1   1   1   2   2   2   1   2   2   1   2   1   2   2   1   2   2   1   1   1   1   2   2   2   1   2   2   1   1   1   2   1   2   2   2   2   1   1   2   1   1   1   2   2   2   1   1   1   1   1   1   2   2   2   2   1   1   2   2   2   1   2   1   2   1   2   1   1   1   2   1   1   1   2   2   1   2   1   1   1   2   1   1   1   2   1   2   2   2   1   2   2   1   2   2   1   1   1   1   1   2   1   2   1   1   2   1   1   2   1   1   1   1   2   2   2   1   1   1   2   1   2   1   2   2   1   1   1   1   2   2   2   1   1   1   1   1   2   2   2   1   2   1   2   1   2   2   1   2   1   1   2   2   2   2   1   1   1   1
 MK-3-6                 1   1   1   2   1   1   2   2   1   2   1   1   2   2   1   2   1   2   2   1   2   1   2   1   1   1   1   1   2   2   1   2   2   2   1   2   1   1   1   2   2   1   1   1   1   2   2   1   2   2   1   2   1   2   2   1   2   2   1   1   1   1   2   2   1   1   2   2   1   1   1   2   1   2   2   2   2   1   1   2   1   1   1   2   2   2   1   1   1   1   1   1   2   2   2   2   1   1   2   2   2   1   2   1   2   1   2   1   1   1   2   1   1   1   2   2   2   2   1   1   1   2   1   1   1   2   1   2   2   2   1   1   2   1   2   2   1   2   1   1   1   2   1   2   1   2   1   1   1   2   1   2   1   1   2   2   2   1   1   1   2   1   2   1   1   2   1   1   1   1   2   2   2   1   1   1   1   1   2   1   2   1   2   1   2   1   2   2   1   2   2   1   2   2   2   2   2   1   1   2
 MK-3-7                 1   1   1   2   1   1   2   2   2   2   1   1   2   2   1   2   1   2   2   1   1   1   2   2   1   1   1   1   2   2   1   1   2   2   1   2   1   1   1   2   1   1   1   2   1   2   2   1   2   2   1   2   1   2   2   1   2   2   1   1   1   2   2   2   1   1   2   1   1   1   1   2   1   2   2   1   1   1   1   2   1   1   1   2   2   2   1   1   1   1   1   1   2   2   2   2   1   1   2   2   2   1   2   1   2   1   2   2   1   1   1   1   1   1   2   1   2   2   1   1   1   2   1   1   1   2   2   2   2   2   1   2   2   1   2   2   1   2   1   2   1   2   1   1   1   2   1   2   1   2   1   1   1   1   2   1   2   1   1   1   2   1   2   1   1   2   1   1   1   1   2   2   1   1   1   1   1   1   2   1   1   1   2   1   1   1   2   2   1   2   2   1   1   2   2   2   1   2   1   2
 MK-3-8                 1   1   1   2   1   1   2   2   2   2   1   1   2   2   1   1   1   2   2   1   1   1   2   2   1   1   2   1   2   1   1   1   2   2   2   2   1   1   1   2   1   1   1   2   1   2   2   1   2   2   1   1   1   2   2   1   2   1   1   1   1   2   2   2   1   1   2   1   1   1   2   2   1   2   2   1   1   1   1   2   1   1   1   2   2   2   1   1   1   1   1   1   2   2   1   1   1   1   2   2   2   1   2   1   2   1   2   2   1   1   1   1   1   1   2   1   2   2   1   1   1   2   1   1   1   2   2   2   2   2   1   2   2   1   2   2   1   2   2   1   1   2   1   1   1   2   1   2   1   2   1   1   1   1   2   1   2   1   2   1   2   1   1   2   1   2   1   1   1   1   2   2   1   1   1   1   1   1   2   1   2   1   2   1   1   1   1   2   1   2   1   1   2   2   2   2   1   2   1   2
 MK-3-9                 1   1   1   2   1   1   2   2   2   2   1   1   2   2   1   1   1   2   2   1   1   1   1   2   1   1   2   1   2   1   1   1   2   2   2   2   1   1   1   1   1   1   1   2   1   2   2   1   2   2   1   1   1   2   1   2   2   1   2   1   1   2   2   2   1   1   2   1   2   1   2   2   1   1   2   1   1   1   1   2   1   1   1   2   2   2   1   1   1   1   1   1   2   2   2   1   1   1   2   2   1   1   2   1   2   1   2   2   2   1   2   1   1   1   2   2   2   2   1   2   1   2   1   2   1   2   2   2   2   2   1   2   1   1   2   2   1   2   2   1   1   2   1   1   1   2   1   2   1   2   1   1   1   1   2   1   2   1   2   1   1   1   1   2   1   2   1   1   1   1   2   2   1   1   1   1   1   1   2   1   2   1   1   1   1   1   1   2   1   2   1   1   2   1   2   2   1   2   1   2
 MK-3-10                1   1   2   1   1   1   2   1   2   2   1   1   2   2   1   1   1   2   2   1   2   1   1   2   1   1   2   1   2   1   1   2   2   2   2   2   1   1   1   1   1   1   1   2   1   2   2   1   2   2   1   2   1   2   1   1   1   1   2   1   1   2   2   2   1   1   2   1   2   1   2   2   1   1   1   1   2   1   1   2   1   1   1   2   2   2   1   1   1   1   1   2   2   2   2   1   1   1   2   2   1   1   2   1   2   1   2   1   2   2   2   2   1   1   2   2   2   1   1   1   1   2   1   2   1   2   2   2   2   2   1   2   2   1   2   2   1   2   1   1   1   2   1   1   1   1   1   2   1   2   1   1   1   1   2   1   2   1   2   1   1   1   1   2   1   2   1   1   1   1   2   2   1   1   1   1   1   1   2   1   2   1   1   2   1   1   2   2   1   2   1   1   2   1   2   2   1   2   1   2
 MK-3-11                1   1   2   1   1   1   2   1   2   2   1   1   2   2   1   1   1   1   2   2   2   2   1   2   1   1   2   1   2   1   1   2   2   2   2   1   1   1   1   1   1   1   1   1   1   2   2   2   2   2   1   2   1   2   1   1   1   1   1   1   1   2   2   2   1   1   2   1   2   1   2   2   1   1   1   1   2   1   1   2   1   1   1   2   2   2   1   1   1   1   1   2   2   1   2   1   1   1   2   2   1   1   2   1   2   1   2   1   2   2   2   2   1   1   2   2   2   1   2   1   1   2   1   1   1   1   2   1   2   2   1   2   2   1   2   2   1   2   1   1   1   2   1   1   1   1   1   2   1   1   1   2   1   2   2   1   1   1   2   1   1   1   1   2   1   2   1   1   1   1   1   2   1   2   1   1   1   2   2   1   2   1   1   2   2   1   2   2   1   2   1   1   2   1   2   1   2   2   1   2
 MK-3-12                2   1   2   1   2   1   2   1   2   2   1   1   2   2   1   1   2   1   2   2   2   2   1   2   1   1   2   1   2   1   1   2   2   2   2   2   1   1   1   1   1   1   1   1   1   2   2   2   1   2   1   2   1   2   1   1   1   1   1   1   1   1   2   1   1   1   2   1   2   1   2   2   1   1   1   1   2   1   1   2   1   1   1   2   2   2   1   2   1   1   1   2   2   1   2   1   1   1   2   2   1   1   2   1   2   1   2   2   2   2   2   2   1   1   2   2   2   2   2   1   1   2   1   1   1   1   2   1   2   2   1   2   1   1   2   2   1   2   1   1   1   1   1   1   1   1   1   2   1   1   1   2   1   2   2   1   1   1   2   1   1   2   1   2   1   2   1   1   1   1   1   2   1   2   2   1   1   2   2   2   2   1   2   2   2   1   2   2   1   2   1   1   2   1   2   1   2   2   1   2
 MK-3-13                1   1   2   1   2   1   2   1   2   2   1   1   2   2   1   1   2   1   2   2   2   2   1   2   1   1   2   1   1   1   2   2   2   2   1   2   1   1   1   1   1   1   1   1   1   2   2   2   1   1   1   2   1   1   1   1   1   1   1   1   1   1   2   1   1   1   2   1   2   1   2   2   1   1   1   1   2   1   1   2   1   1   1   2   2   2   1   2   1   1   1   2   2   1   2   1   1   1   2   2   1   1   1   1   2   1   2   2   2   2   2   2   1   1   2   2   2   2   2   1   1   2   1   1   1   1   2   2   2   2   1   2   1   1   2   2   1   2   1   1   1   1   1   1   1   1   1   2   1   1   1   2   1   2   2   1   1   1   2   1   1   2   1   2   1   2   1   1   1   1   1   2   1   2   2   1   2   2   2   2   2   1   2   2   2   1   2   2   1   2   1   1   2   1   2   1   2   2   1   1
 MK-3-14                1   1   2   1   2   1   2   1   2   2   1   1   2   2   1   1   1   1   2   1   2   2   1   2   1   1   2   1   1   1   2   2   2   2   1   2   1   1   1   1   1   1   1   1   1   2   1   2   1   1   1   2   1   1   1   1   2   1   1   1   1   2   2   1   1   2   2   1   2   1   2   2   1   1   1   1   2   1   1   2   1   1   1   2   2   2   1   2   1   2   1   2   2   1   2   1   1   1   2   2   1   1   1   1   2   1   2   2   2   2   2   2   1   1   2   2   2   2   1   1   1   2   1   1   1   1   2   2   2   2   1   2   1   1   2   1   1   2   1   1   1   1   1   1   1   1   1   2   1   2   1   2   1   2   2   1   1   1   2   1   1   2   1   2   1   1   2   2   2   2   1   2   1   2   2   1   2   2   2   2   2   1   2   2   2   1   2   2   1   2   1   1   2   2   2   1   2   2   1   2
 MK-3-15                1   1   2   1   2   1   2   1   2   2   1   1   2   2   1   1   1   1   1   1   2   2   1   2   1   1   2   1   1   1   2   2   2   2   1   2   1   1   1   1   1   2   1   1   1   2   1   2   1   1   1   2   1   1   1   2   2   1   1   2   1   2   1   2   1   2   2   1   2   1   1   2   1   1   1   1   2   1   1   2   1   1   1   2   2   1   1   2   1   2   1   2   2   2   2   1   1   1   2   2   1   1   1   1   1   1   2   2   2   2   2   2   1   1   1   2   2   1   1   1   1   2   1   1   1   1   2   2   2   2   1   2   1   1   2   1   1   2   1   1   1   1   1   1   1   1   1   2   1   2   1   2   1   2   2   1   2   1   2   2   1   1   2   2   1   1   2   2   1   2   1   2   1   2   2   1   2   2   2   2   2   1   2   2   2   1   2   2   1   1   1   1   2   1   2   1   2   2   1   1
 MK-3-16                1   1   2   1   2   1   2   1   2   2   1   1   2   2   1   1   1   1   1   1   1   2   1   2   1   1   2   1   1   1   2   2   2   2   1   2   1   1   1   1   1   2   1   1   1   2   1   2   1   1   1   2   1   1   1   2   2   1   1   2   1   2   1   2   1   2   2   1   2   1   1   1   1   1   1   1   2   1   1   2   1   1   1   2   2   1   2   2   1   2   1   2   2   2   2   1   1   1   1   2   1   1   1   1   2   1   2   2   2   2   2   2   1   1   1   2   2   1   1   1   1   2   1   1   2   1   2   2   2   2   1   2   1   1   2   1   2   2   2   1   1   1   1   1   1   1   1   2   1   2   1   2   1   2   2   1   2   1   2   1   1   1   2   2   1   1   2   2   1   2   1   2   1   2   2   1   2   2   2   2   2   1   2   2   2   1   2   2   1   1   1   1   2   1   1   1   2   2   1   1
 MK-4-1                 1   2   1   2   1   2   1   1   2   2   2   2   2   1   2   2   2   1   2   1   1   2   2   1   1   1   1   1   1   1   2   1   2   1   2   1   1   2   1   2   2   1   2   1   2   2   2   1   2   1   1   1   1   2   2   1   1   1   2   2   2   1   1   2   1   2   2   1   2   2   2   1   1   1   1   2   1   2   1   2   1   1   1   2   1   2   1   2   1   2   1   2   1   2   2   1   1   2   2   1   2   2   1   2   2   1   2   2   1   2   1   1   2   1   2   1   1   2   1   2   2   2   1   2   2   2   1   1   1   2   1   2   2   2   2   2   2   2   1   1   1   2   2   1   2   1   2   1   2   2   1   2   2   2   1   1   2   2   2   1   1   2   2   2   2   2   2   1   1   2   1   2   1   2   2   2   2   1   2   1   2   1   1   2   1   1   1   2   1   1   2   1   1   2   1   2   2   1   2   1
 MK-4-2                 1   2   1   2   1   2   1   1   1   2   2   2   2   1   1   2   2   1   2   1   2   2   2   1   1   1   1   1   1   1   2   1   2   2   2   1   1   2   1   1   2   1   2   1   2   2   2   1   2   1   1   1   1   2   2   1   1   1   2   2   2   1   1   2   1   2   2   1   2   2   2   1   1   1   1   2   1   2   1   2   1   1   1   2   1   2   1   2   1   2   1   1   1   2   1   1   1   1   2   1   2   2   1   2   2   1   2   2   1   2   1   1   2   2   2   1   1   1   1   2   2   2   1   2   2   2   1   1   1   2   1   1   2   1   2   2   2   2   1   1   1   2   2   1   2   1   2   1   2   2   1   2   2   2   1   1   2   1   2   1   1   2   2   2   1   2   2   1   1   2   1   2   1   2   2   2   2   1   2   2   2   1   1   2   1   1   1   2   1   1   2   1   1   2   1   2   2   1   1   1
 MK-4-3                 1   2   1   1   1   1   1   1   1   2   2   2   2   1   1   2   2   1   2   1   2   2   2   1   1   1   1   1   1   1   2   1   2   2   2   2   1   2   1   1   2   1   2   1   1   2   2   1   2   1   1   1   1   2   2   1   1   1   2   2   2   1   1   2   1   2   2   2   2   2   2   1   1   1   1   2   1   2   1   2   1   1   1   2   1   2   1   2   1   2   1   1   1   2   1   1   1   1   2   1   2   2   1   1   2   1   2   2   1   2   1   1   2   2   1   1   1   1   1   2   1   1   1   2   1   2   1   2   1   2   1   1   2   1   2   2   2   2   2   1   1   1   2   1   2   1   2   1   2   2   1   2   2   2   1   2   2   1   2   2   1   2   2   2   1   2   2   1   1   2   2   2   1   2   2   2   1   1   2   1   1   1   1   2   1   2   1   2   1   1   2   1   1   2   1   2   1   1   1   1
 MK-4-4                 1   2   1   1   1   1   1   1   1   2   2   2   2   2   1   2   2   1   2   2   2   2   2   1   1   2   1   1   1   1   2   2   2   2   2   2   1   2   1   1   2   1   2   1   2   1   2   1   2   1   1   1   2   2   2   1   2   1   2   2   2   1   1   2   1   2   2   1   2   1   2   1   1   1   1   2   1   2   1   2   1   1   2   2   1   2   1   2   1   2   1   1   1   2   1   1   1   1   2   1   2   2   1   1   2   1   2   2   1   2   1   1   1   2   2   1   1   1   1   2   1   1   1   2   1   2   1   2   1   2   1   1   2   1   2   2   2   2   2   1   1   1   2   1   2   1   2   2   2   2   1   2   2   2   1   2   2   1   2   1   2   2   2   2   1   2   2   1   1   2   2   2   1   2   2   2   1   1   2   1   1   1   1   2   2   2   1   2   1   1   2   1   1   2   2   2   1   2   1   1
 MK-4-5                 1   2   1   1   1   1   1   1   1   2   2   2   2   2   1   2   2   1   2   2   2   2   2   1   1   2   1   1   1   1   2   2   2   2   2   2   1   2   1   1   2   1   2   1   2   1   2   1   2   1   1   1   2   2   2   1   2   1   2   2   2   1   2   2   1   2   2   1   2   2   2   1   1   1   1   2   1   2   1   2   1   1   2   2   2   2   1   2   1   2   1   1   1   2   1   1   1   1   2   1   2   2   2   1   2   1   2   2   1   2   1   1   1   2   2   1   1   1   1   2   1   1   1   2   1   2   1   2   1   2   1   1   2   1   1   2   2   2   2   1   1   1   2   1   2   1   2   2   1   2   1   2   2   2   1   2   2   1   1   1   2   2   2   2   1   2   2   1   1   2   1   2   1   2   2   2   2   1   2   1   1   1   1   2   2   2   1   2   1   1   2   1   1   2   2   2   1   2   1   1
 MK-4-6                 2   1   1   1   1   2   1   1   1   2   2   2   2   2   1   2   2   1   2   2   2   2   2   1   1   2   1   2   1   1   2   2   2   2   2   2   1   2   1   1   2   1   2   1   2   1   2   1   1   1   1   1   2   2   2   1   2   1   2   2   2   2   2   2   1   2   2   1   2   2   2   1   1   1   1   1   1   2   1   2   1   1   2   2   2   2   1   2   1   1   1   1   1   2   1   1   1   1   2   1   2   2   2   1   2   1   2   2   1   2   1   2   1   2   2   1   1   1   1   2   1   1   1   2   1   1   2   2   1   2   1   1   2   1   1   2   2   2   2   1   1   1   2   1   2   1   2   2   1   1   1   2   2   2   2   1   2   1   1   1   2   2   2   2   1   2   2   1   1   2   1   2   1   1   2   1   2   1   2   2   1   1   2   2   1   2   1   2   1   1   2   1   2   2   2   2   1   1   1   1
 MK-4-7                 2   1   1   1   1   2   1   1   1   2   2   1   2   2   1   2   2   1   2   2   2   2   2   1   1   2   1   2   1   1   2   2   2   2   2   2   1   2   1   1   2   1   2   2   2   1   2   1   1   1   1   1   2   2   2   1   1   1   2   1   2   2   2   2   1   2   2   1   2   2   2   1   1   1   1   1   1   2   2   2   1   1   2   2   2   2   1   1   1   1   2   1   1   2   1   1   1   1   2   1   2   1   2   1   1   1   2   2   1   2   1   2   1   2   2   1   1   1   1   2   1   1   1   2   2   1   2   2   1   2   2   1   2   1   1   2   2   2   2   1   1   1   2   1   2   1   2   2   1   1   1   1   2   2   1   1   2   1   1   1   2   2   2   2   1   2   2   1   2   2   1   2   2   1   2   2   2   1   2   2   2   1   2   2   1   2   1   2   1   1   2   1   2   2   2   1   1   1   1   1
 MK-4-8                 2   2   1   1   1   1   1   1   1   2   2   1   2   2   1   2   2   1   2   2   2   1   2   1   1   2   1   2   1   2   2   2   1   2   1   2   2   2   1   1   2   1   2   1   2   1   2   1   1   1   1   1   2   2   2   1   1   1   2   2   2   2   2   2   1   2   2   1   2   2   2   1   1   1   1   1   1   1   2   1   1   1   2   2   2   2   1   1   1   2   2   1   1   2   1   1   2   1   2   2   2   1   2   2   1   1   2   2   1   2   1   2   1   2   1   1   1   2   2   2   1   1   1   2   1   1   2   2   1   2   2   1   2   1   1   1   2   2   2   1   1   1   2   1   2   1   2   2   1   1   1   1   2   2   1   1   2   1   1   1   2   2   2   2   2   2   2   1   2   2   1   2   2   1   2   2   2   2   2   2   2   1   2   2   1   2   1   2   1   1   2   1   2   2   2   1   1   1   1   1
 MK-4-9                 2   2   1   1   1   2   1   1   1   2   2   1   2   2   1   2   2   1   2   2   2   1   2   1   1   2   1   2   1   2   2   2   1   2   1   1   2   2   1   1   2   1   2   1   2   1   2   1   2   1   1   1   2   2   2   1   1   1   2   2   2   2   2   2   1   1   2   1   2   2   2   1   1   1   1   1   1   1   2   1   1   1   2   2   2   2   1   1   1   2   2   1   1   1   1   1   2   1   2   2   2   1   2   2   1   1   2   2   1   2   1   2   1   2   1   1   1   2   2   2   1   1   1   2   1   1   2   2   1   2   2   1   2   1   1   1   2   2   2   1   1   1   2   1   2   2   1   2   1   1   1   1   2   2   1   1   2   1   1   1   2   2   2   2   2   2   2   2   2   2   1   2   2   1   2   2   2   2   2   2   2   1   2   2   1   1   1   2   2   1   1   1   2   2   1   1   1   1   1   1
 MK-4-10                2   2   1   1   1   2   1   1   1   2   2   1   2   2   1   2   2   1   2   2   1   1   2   1   1   1   1   2   1   2   2   2   1   2   2   2   2   2   1   1   2   1   2   1   2   2   2   1   2   1   1   1   2   2   2   1   1   1   2   2   2   2   2   2   1   1   2   1   2   2   2   1   1   1   1   1   1   1   2   1   1   1   2   1   2   2   1   2   1   2   2   1   1   1   1   1   2   1   2   2   2   1   2   1   1   2   2   2   1   2   1   2   1   1   1   1   1   2   2   2   1   2   1   2   1   2   1   2   1   2   2   1   2   1   1   1   2   2   1   1   1   1   2   1   2   1   1   2   1   1   1   1   2   1   1   1   2   2   1   1   1   2   2   2   2   2   2   2   2   2   2   2   2   1   2   2   2   2   2   2   2   1   2   2   1   2   1   2   2   1   1   2   2   2   2   2   1   1   1   1
 MK-4-11                2   2   1   1   1   2   1   1   1   2   2   1   2   2   1   2   2   1   2   2   1   1   2   1   1   2   1   2   1   2   2   2   2   2   2   1   2   2   1   1   2   2   2   1   2   2   2   1   1   1   1   1   2   2   2   1   2   1   2   2   2   2   1   2   1   1   2   1   2   2   2   1   1   1   1   1   1   1   2   1   2   1   2   1   2   2   1   2   1   2   2   1   1   1   1   1   1   1   2   2   2   1   2   1   1   2   2   2   1   1   1   2   1   2   1   1   1   2   2   2   1   1   2   2   1   2   1   2   1   2   2   1   2   1   1   1   2   2   1   1   1   1   2   1   2   1   1   1   1   1   2   1   2   2   2   1   2   2   2   1   1   2   2   2   1   2   2   2   2   2   2   2   2   1   2   2   2   2   2   2   2   1   1   2   1   2   1   2   2   1   1   2   2   2   2   1   1   1   1   1
 MK-4-12                2   2   1   1   1   2   2   1   1   2   2   2   2   2   1   2   2   1   2   2   1   1   2   1   1   1   1   2   1   2   2   2   2   2   1   1   2   2   1   1   2   2   2   1   2   2   1   1   1   1   1   1   2   2   2   1   2   1   2   2   2   2   1   2   1   1   2   1   2   2   2   1   1   2   1   1   1   1   2   1   1   1   2   1   2   2   1   2   1   1   2   1   1   1   1   1   1   1   2   2   2   1   2   1   1   2   2   1   1   1   1   2   1   1   1   1   1   2   2   2   1   1   2   2   1   2   1   2   1   2   1   1   2   1   1   1   2   2   2   2   1   1   2   2   1   1   1   1   1   1   2   1   2   2   2   1   2   2   2   1   1   2   2   2   1   2   2   2   1   2   2   2   2   1   2   2   2   2   2   2   2   1   1   2   1   1   1   2   2   1   1   1   2   1   2   1   1   1   1   1
 MK-4-13                2   2   1   1   1   1   2   1   1   2   2   2   2   2   2   2   2   1   2   2   1   1   2   1   1   1   1   2   1   2   2   2   2   1   1   1   2   2   1   1   2   2   2   2   2   2   2   2   1   1   1   1   2   2   2   1   2   1   2   2   2   2   1   2   1   1   2   1   2   2   2   1   1   2   1   1   1   1   1   1   1   1   2   1   1   2   1   2   1   1   2   1   2   1   1   1   1   1   2   2   2   1   2   1   1   2   2   1   1   1   1   2   1   1   1   1   1   2   2   2   1   1   2   2   1   2   1   2   1   2   1   1   2   1   1   2   2   2   2   2   1   1   2   2   1   1   1   1   1   1   2   1   1   2   2   1   2   2   2   1   1   2   2   2   1   2   2   2   1   2   2   2   2   1   1   2   2   2   1   2   2   1   1   2   1   1   1   2   2   1   1   1   2   1   1   1   1   1   1   1
 MK-4-14                1   2   1   1   1   1   2   1   1   2   1   2   2   2   2   2   2   1   2   2   2   1   2   2   1   1   1   2   1   2   2   2   2   1   1   1   2   2   1   1   2   1   2   2   2   2   2   2   1   1   1   1   2   2   2   2   2   1   2   2   2   2   1   2   1   1   2   1   2   2   2   1   1   2   1   1   1   1   1   1   1   1   2   2   1   2   1   2   1   1   2   1   2   1   1   1   1   2   2   1   2   1   2   1   1   2   2   1   1   1   1   2   1   1   1   1   1   2   2   2   1   1   2   2   1   2   1   2   1   2   1   1   2   1   1   2   1   2   2   2   1   1   2   1   1   1   1   1   1   1   2   1   1   2   2   1   2   2   2   1   1   2   2   2   1   2   2   2   1   2   2   2   2   1   1   2   2   2   1   1   2   1   1   2   1   1   1   2   2   1   1   2   2   1   1   1   1   2   2   1
 MK-4-15                1   2   1   1   2   1   2   1   1   1   2   1   2   2   2   2   2   1   2   2   2   1   2   1   1   1   1   2   1   2   2   2   1   1   1   2   2   2   2   1   2   1   2   2   2   2   2   2   1   1   1   1   1   1   2   2   2   1   2   2   2   2   1   2   1   1   2   1   2   2   2   1   1   2   1   2   1   1   1   1   1   2   1   2   1   2   2   2   1   1   2   1   2   1   1   1   1   2   2   1   2   2   2   1   1   1   2   1   1   1   1   2   1   1   1   1   1   2   2   2   2   1   2   2   2   1   1   2   2   2   1   1   1   1   1   2   1   2   2   2   1   1   2   1   1   1   1   1   1   1   1   1   1   2   2   1   2   2   2   1   1   2   2   2   1   2   2   1   1   2   2   2   2   1   1   2   2   2   1   1   2   1   1   2   1   1   1   2   2   1   1   2   2   1   1   1   1   2   2   1
 MK-4-16                1   2   1   1   2   1   2   1   1   1   2   1   1   2   1   2   2   1   2   2   2   1   2   1   1   1   1   2   1   2   2   2   1   1   2   2   2   2   2   1   2   1   2   2   2   2   1   2   1   2   2   1   1   2   2   2   2   1   2   2   2   2   1   2   1   1   2   1   2   1   2   1   1   2   1   2   1   1   1   1   1   2   1   2   1   2   2   2   1   1   2   1   2   1   1   1   1   2   2   1   2   2   2   1   2   1   2   1   1   2   2   2   1   1   1   1   1   2   1   2   2   1   2   2   2   1   1   2   2   2   1   1   1   2   1   2   1   2   2   2   1   1   2   1   1   1   1   2   1   1   1   1   1   2   2   1   2   2   2   1   1   2   2   2   1   2   2   1   1   2   2   2   2   1   1   2   1   2   1   1   2   1   1   2   1   1   1   2   2   1   2   2   2   1   1   1   1   2   2   1
 MK-5-1                 1   2   1   1   2   1   1   1   1   2   1   2   2   1   2   2   2   1   2   2   1   1   2   1   2   1   1   1   1   2   1   1   1   2   2   1   2   2   2   2   2   2   1   1   2   1   1   1   1   1   2   1   2   1   2   2   2   2   1   1   1   2   1   1   2   1   2   2   2   2   2   1   1   1   2   2   1   2   1   2   2   2   1   2   2   1   2   1   2   2   2   2   1   1   1   2   1   1   1   2   2   1   1   2   2   2   2   2   1   2   1   2   2   1   1   2   1   2   1   2   1   2   1   1   2   2   1   2   1   2   1   2   1   1   2   1   1   2   1   1   1   2   2   2   2   2   1   2   2   2   1   1   1   1   1   2   1   1   1   2   1   1   2   2   2   1   2   2   2   2   2   2   1   1   1   2   2   1   1   2   1   2   1   2   1   2   2   1   2   2   1   1   2   2   1   2   2   2   2   1
 MK-5-2                 1   2   1   1   2   1   2   1   1   2   1   2   2   1   2   2   2   1   2   2   1   1   2   1   2   1   2   1   1   2   1   1   1   2   2   1   2   2   2   2   2   2   1   1   2   1   1   1   1   1   2   1   2   1   1   2   2   2   1   1   1   2   1   1   2   1   2   2   2   2   2   1   1   2   2   2   2   2   1   2   2   2   1   2   1   1   2   1   2   2   2   2   1   1   1   1   1   1   1   1   2   1   2   2   2   2   2   2   1   2   1   2   2   1   2   2   1   2   1   2   1   2   1   1   2   2   1   2   2   2   1   2   1   1   2   1   1   1   1   1   1   2   2   2   2   2   1   2   2   1   1   1   1   2   1   2   1   1   1   2   1   1   2   2   2   1   2   2   2   2   1   2   1   1   1   2   2   1   1   2   1   2   1   2   1   2   2   1   2   2   1   1   2   2   1   2   2   2   2   1
 MK-5-3                 1   2   1   1   1   1   2   1   1   2   1   2   2   1   1   2   2   1   2   2   1   1   2   1   2   1   2   1   1   2   1   1   1   2   2   1   2   2   2   2   2   2   1   1   2   1   1   1   1   1   2   1   2   1   1   2   2   2   1   1   1   2   1   1   2   2   2   2   2   2   2   1   2   2   2   2   2   2   1   2   1   2   1   2   1   1   2   1   1   2   2   2   1   1   1   1   1   1   1   2   2   1   2   2   2   2   2   2   1   2   1   2   2   1   2   2   1   2   1   2   1   2   1   1   2   2   1   1   2   2   1   1   1   1   2   1   1   1   1   1   1   1   2   2   1   2   2   2   2   1   1   1   1   2   1   2   1   1   1   2   1   1   2   2   2   1   2   2   1   2   1   2   1   1   1   2   2   1   1   2   1   2   1   2   1   2   2   2   1   2   1   1   2   2   1   2   2   2   2   1
 MK-5-4                 1   1   1   2   1   1   2   1   1   2   1   2   2   1   1   2   2   1   2   2   1   1   2   1   1   1   2   1   1   2   1   1   1   2   2   1   2   1   2   2   1   2   1   2   1   1   1   1   1   1   2   1   2   1   1   2   2   2   1   1   1   1   1   1   2   2   2   2   2   2   2   1   2   2   2   2   2   2   1   2   1   2   2   2   1   1   2   1   1   2   2   2   1   2   1   1   1   1   1   2   2   1   2   1   2   2   2   2   1   2   1   2   2   1   2   2   1   2   1   2   1   2   1   1   2   2   1   1   2   2   1   1   2   1   2   1   1   1   1   1   1   1   2   1   1   2   2   2   2   1   1   1   1   2   1   2   1   1   1   2   1   1   2   2   2   1   1   2   1   2   1   2   1   1   1   2   2   1   1   2   1   1   1   2   1   2   2   2   1   2   1   1   2   2   1   2   2   2   2   1
 MK-5-5                 1   1   1   2   1   1   2   1   1   2   1   2   2   1   1   1   2   1   2   2   1   1   1   1   1   1   2   1   1   2   1   1   1   2   2   1   2   2   2   2   1   2   2   2   1   1   1   1   1   1   2   1   2   2   1   2   2   2   1   1   1   1   1   1   2   2   2   2   1   2   2   1   2   2   2   2   2   2   1   2   1   1   2   2   2   1   2   1   1   1   2   2   1   2   1   1   1   1   1   2   2   1   2   1   2   2   2   2   1   2   1   2   2   1   2   2   1   2   1   2   1   2   2   1   2   2   1   2   2   2   1   2   2   1   2   1   1   1   1   1   1   1   2   1   1   2   2   2   2   1   1   1   1   2   1   2   1   1   1   2   1   1   2   2   2   1   1   2   1   2   1   2   2   1   1   2   2   1   1   2   1   1   1   1   1   2   2   2   1   2   1   1   2   2   2   2   1   2   2   1
 MK-5-6                 1   1   1   2   1   1   2   1   1   2   1   2   2   1   1   2   1   1   2   2   1   1   1   1   1   1   2   1   1   2   1   1   1   2   2   1   2   2   2   2   2   2   2   2   2   1   1   1   1   1   2   1   2   2   1   2   2   2   1   1   1   1   1   1   2   2   2   2   1   2   2   1   2   2   2   1   2   2   1   2   2   2   1   2   2   1   2   1   1   1   2   2   1   2   1   1   1   1   1   2   2   1   2   1   2   2   2   2   1   2   2   2   1   1   1   2   1   2   1   2   1   2   2   1   2   2   1   2   2   2   1   2   2   1   2   1   1   2   1   1   1   1   1   1   1   2   2   1   2   1   1   2   1   2   1   2   1   2   1   2   1   1   1   2   2   1   1   2   1   2   1   2   2   1   1   2   2   1   1   2   2   1   1   1   1   2   2   2   1   2   1   1   1   2   2   2   1   2   2   1
 MK-5-7                 1   1   1   2   2   1   1   1   1   2   2   2   1   2   1   2   1   1   2   2   1   1   1   1   1   1   2   2   1   2   1   1   2   2   2   1   2   2   2   2   2   2   1   2   1   1   1   1   1   1   2   1   2   2   1   2   2   2   1   1   1   1   1   1   2   2   2   2   1   2   2   1   2   2   2   1   1   2   1   2   2   2   1   2   2   1   2   1   1   1   2   2   1   2   1   2   1   1   1   2   1   1   2   1   2   2   2   2   1   2   2   2   1   1   2   2   1   2   1   2   1   2   2   2   2   2   1   2   2   1   2   2   2   1   2   1   1   2   1   1   1   1   2   1   1   2   2   2   1   2   1   2   1   2   1   2   1   2   1   2   1   2   1   2   2   1   1   2   1   2   1   2   2   1   1   2   2   1   1   2   2   2   1   1   1   2   2   2   1   2   2   1   1   2   2   2   1   2   2   1
 MK-5-8                 2   1   1   2   2   1   1   1   2   2   2   2   1   2   1   1   1   1   2   2   2   1   1   1   1   1   2   2   1   1   1   1   2   2   2   1   2   2   2   2   2   2   1   1   1   1   1   1   1   1   2   1   2   1   1   2   2   2   1   1   1   1   1   1   2   2   2   2   1   2   2   1   1   2   2   1   1   2   1   2   1   2   1   2   2   1   2   1   1   1   1   2   1   2   1   2   1   1   1   2   1   1   2   1   2   2   2   1   2   2   2   2   1   1   1   2   1   2   1   2   1   1   2   2   2   2   1   2   2   1   2   1   2   1   2   1   1   2   1   1   1   1   2   1   1   2   2   2   1   2   1   2   1   2   1   1   1   2   1   2   1   2   1   2   2   1   1   2   1   2   1   2   2   1   1   2   2   1   1   2   2   2   1   2   1   2   2   2   1   2   2   2   1   2   2   2   1   2   2   1
 MK-5-9                 2   1   1   2   2   2   1   1   1   2   2   2   1   2   1   1   1   1   2   2   2   1   1   1   1   1   2   2   1   1   1   1   2   2   2   1   2   2   2   2   2   2   1   2   1   1   1   1   1   1   2   1   2   1   1   2   2   2   1   1   1   1   1   1   2   2   2   1   2   2   1   1   1   2   2   1   1   2   1   2   1   2   1   2   2   1   2   1   1   1   1   2   1   2   1   2   1   1   1   2   1   1   2   1   2   2   2   1   2   2   2   2   1   1   1   2   1   2   1   2   2   1   2   2   1   2   1   2   2   1   2   1   2   1   1   1   1   2   1   1   1   1   2   2   1   2   2   2   1   2   1   1   1   2   1   1   1   2   1   2   1   2   1   2   1   1   1   2   1   2   1   2   1   1   1   2   2   1   1   2   2   2   2   2   1   2   2   2   1   2   2   2   1   2   2   2   1   2   2   1
 MK-5-10                2   1   1   2   2   1   2   1   1   2   2   2   1   2   1   1   1   1   1   2   2   1   1   1   1   1   2   2   1   1   1   1   2   2   2   1   2   2   2   2   2   1   2   2   1   1   1   1   1   1   2   1   2   1   1   1   2   2   1   1   1   1   1   1   2   1   2   1   2   2   1   1   1   2   2   1   1   2   1   2   1   2   1   2   2   1   2   1   1   1   1   2   1   2   2   2   1   1   1   2   2   1   2   1   2   2   1   1   2   1   2   2   1   1   1   2   1   2   1   2   2   1   2   2   1   2   1   2   2   2   2   1   2   1   1   1   1   2   1   1   1   1   2   1   1   2   2   1   2   2   1   1   1   2   2   1   1   2   1   2   1   2   1   2   1   2   2   2   1   2   1   2   1   1   1   2   2   1   1   2   2   2   2   2   1   2   2   2   1   2   2   2   1   2   2   2   1   2   2   1
 MK-5-11                2   1   1   1   2   1   2   1   1   2   2   2   1   1   2   1   1   1   1   1   2   1   1   2   1   1   2   2   1   1   1   1   2   2   2   2   2   2   2   2   2   1   2   2   1   1   1   1   1   1   2   1   1   1   1   1   2   2   1   1   1   2   1   1   2   1   2   1   1   2   1   1   1   2   2   1   1   2   1   2   1   1   1   2   2   1   2   1   1   1   1   2   1   2   1   2   1   1   1   2   2   1   2   1   2   2   1   1   2   1   1   2   2   1   1   2   1   2   1   1   2   1   2   2   1   2   1   2   2   2   2   1   2   1   2   1   1   2   1   1   2   1   2   1   1   2   2   1   2   2   1   1   1   2   2   1   1   1   1   2   1   2   2   1   1   2   2   2   1   2   1   2   1   2   1   2   2   1   1   2   2   2   2   2   1   2   2   2   1   2   2   2   1   2   2   2   1   2   2   2
 MK-5-12                2   1   1   1   2   1   2   1   1   2   2   2   1   1   2   1   1   1   1   2   2   1   1   2   1   2   2   2   1   2   1   1   2   2   2   2   1   2   2   2   2   1   2   2   1   1   1   1   1   1   1   1   1   1   1   1   2   2   1   1   1   1   1   1   2   1   2   1   1   2   1   1   1   2   2   1   1   2   1   2   1   1   1   2   2   1   1   1   1   1   1   1   1   1   1   2   1   1   1   2   2   2   2   1   2   2   1   1   2   1   1   2   2   1   1   2   1   2   1   1   2   1   2   2   1   2   1   2   2   2   2   1   2   1   1   1   1   2   1   2   2   1   2   1   1   2   2   1   2   1   1   1   1   2   2   2   1   1   1   2   1   2   2   2   1   1   2   2   1   2   1   2   1   2   2   2   2   1   1   2   2   1   2   2   1   2   2   2   2   2   2   2   1   2   2   2   1   2   2   1
 MK-5-13                2   1   1   1   2   1   1   1   1   2   2   2   1   1   2   2   1   1   1   2   2   1   1   2   1   2   2   2   1   2   1   1   2   2   2   2   1   2   1   2   2   1   2   2   1   1   1   2   1   1   1   2   1   1   1   1   1   2   1   1   1   1   1   2   2   2   1   1   1   2   2   1   1   2   2   1   2   1   2   2   2   1   1   2   2   1   1   1   1   1   1   1   1   1   1   2   1   1   1   2   2   2   2   1   2   2   1   1   2   1   1   2   2   1   1   2   1   2   1   1   2   1   2   2   2   2   1   2   2   2   2   2   2   1   1   1   1   2   1   1   2   1   2   1   1   2   1   1   2   2   1   1   1   2   2   2   1   1   1   2   1   2   2   2   1   1   1   2   1   2   1   2   1   2   2   2   2   1   1   1   2   1   1   1   1   2   2   1   2   2   2   1   1   2   2   2   1   2   2   1
 MK-5-14                2   1   1   1   2   1   1   1   1   2   2   2   1   2   2   2   1   1   1   2   2   1   1   2   1   2   2   2   1   2   1   2   2   2   2   2   1   2   1   2   2   1   2   2   2   1   1   2   1   1   1   2   1   1   1   1   1   2   1   1   1   1   1   2   2   2   1   1   2   2   2   1   1   2   2   1   2   1   1   2   2   1   1   1   2   2   1   1   1   1   1   1   1   1   1   2   1   1   1   2   2   2   2   1   2   2   1   1   1   1   1   2   2   1   1   2   1   2   1   1   1   1   2   2   2   2   1   2   2   2   2   2   2   1   1   1   1   2   2   1   2   1   1   1   1   2   1   1   1   2   1   1   1   2   2   2   1   1   1   2   1   2   2   2   2   1   1   1   2   2   1   2   1   1   1   2   2   1   1   1   2   1   1   1   1   2   1   1   2   2   2   1   1   2   2   2   1   2   2   1
 MK-5-15                2   1   2   1   2   1   1   1   1   2   2   2   1   2   2   2   2   1   1   2   2   1   1   2   1   2   2   1   1   2   1   1   1   2   2   2   1   2   1   2   2   1   2   2   2   1   1   1   1   1   1   2   1   1   1   1   1   2   1   1   1   1   1   2   2   2   1   1   1   2   2   1   1   2   2   1   2   1   1   2   2   2   2   1   2   2   2   1   2   1   1   2   2   1   1   2   1   1   1   2   2   1   2   2   1   2   1   1   1   1   1   2   2   1   1   2   2   2   1   1   1   1   2   2   2   2   1   2   2   1   2   2   2   1   1   1   1   2   2   1   2   1   1   1   2   2   1   1   1   2   2   1   2   1   2   2   1   1   1   2   1   2   2   2   2   1   1   1   1   2   1   2   1   1   1   2   2   1   1   1   2   1   1   1   1   2   1   1   2   2   2   1   1   2   2   2   1   2   2   1
 MK-5-16                2   1   2   1   2   1   2   1   1   2   1   2   1   2   2   2   2   1   1   1   2   1   1   2   1   2   2   2   1   2   1   1   2   2   1   1   1   2   1   1   2   1   2   1   2   1   1   1   1   1   1   2   1   2   1   2   1   2   1   1   1   1   1   2   2   2   1   1   1   2   2   1   1   2   2   1   2   2   1   2   2   2   2   1   2   2   2   2   2   1   1   2   2   1   1   2   1   1   1   2   2   1   2   2   1   2   1   1   1   1   1   2   2   1   1   1   2   2   1   2   1   1   2   2   1   2   1   1   2   1   2   2   2   1   1   1   1   2   2   1   2   1   1   1   2   2   1   1   1   2   1   1   2   1   2   2   1   1   1   2   1   2   1   2   2   2   1   1   2   2   1   2   1   2   1   1   2   1   1   1   2   1   1   1   2   2   1   1   2   2   2   1   1   2   2   2   1   2   2   1
 MK-6-1                 2   1   1   2   1   1   2   2   2   2   1   1   1   1   1   2   1   1   1   1   1   2   1   2   1   2   2   2   2   1   1   1   1   1   2   1   2   2   2   2   2   2   2   1   2   2   2   2   1   1   2   1   1   1   1   2   2   1   1   2   1   2   1   1   2   1   2   1   1   1   2   1   1   1   2   2   1   1   2   2   2   2   2   1   2   2   1   1   1   2   1   1   2   1   2   1   1   1   2   1   2   2   2   1   1   1   2   2   2   1   1   1   2   1   1   1   2   2   2   2   2   2   1   1   2   2   2   2   1   2   2   1   2   1   1   1   1   2   1   1   2   2   1   2   1   1   2   1   2   2   2   2   1   2   2   2   1   1   1   2   2   2   2   2   2   1   1   2   1   2   1   1   2   2   1   1   2   2   2   1   1   2   2   1   2   2   1   2   2   1   2   1   2   1   1   1   1   2   1   1
 MK-6-2                 2   1   1   1   2   1   2   1   2   2   2   1   1   2   1   2   1   1   1   1   1   1   2   2   1   2   2   2   2   1   1   1   1   1   2   1   2   2   2   2   2   2   2   1   2   1   2   2   1   1   2   1   1   1   1   2   2   1   1   2   1   2   1   1   2   1   2   1   1   1   2   1   1   1   2   2   1   1   2   2   2   2   2   1   2   2   2   1   1   2   1   1   2   1   2   1   1   2   2   1   2   2   2   2   1   1   2   2   2   1   1   1   2   1   1   1   2   2   2   2   2   2   1   1   2   2   2   2   1   2   2   1   2   1   1   1   1   2   1   1   2   2   1   1   1   1   2   1   2   2   2   2   1   2   2   1   1   1   1   2   2   1   2   2   2   1   1   1   1   2   1   1   2   2   1   1   2   2   2   2   1   2   2   1   2   2   1   1   2   1   2   1   2   1   1   1   1   2   1   1
 MK-6-3                 2   1   1   1   2   1   2   1   2   2   2   1   1   2   1   2   1   1   1   1   1   1   2   2   1   2   2   2   2   1   1   1   1   1   2   1   2   2   1   2   2   1   2   1   2   1   2   2   1   1   2   1   1   1   1   2   2   2   1   2   1   2   1   1   2   1   1   1   2   1   2   1   1   1   2   2   2   1   2   2   1   2   2   1   2   2   2   1   1   2   1   1   1   1   2   1   1   2   2   2   2   2   2   2   1   1   2   2   2   1   1   1   2   1   1   1   2   2   2   2   2   1   1   1   2   2   2   2   1   2   2   1   2   1   1   1   1   2   1   1   1   1   1   1   1   2   2   1   2   2   2   2   1   2   2   1   1   1   1   2   2   1   2   2   2   1   2   1   1   2   1   1   2   1   1   1   2   2   2   2   1   2   2   1   2   2   1   1   2   1   2   1   2   1   1   1   1   2   1   2
 MK-6-4                 1   1   1   1   2   1   2   1   2   2   2   1   1   2   1   2   1   1   1   1   1   1   2   2   1   2   2   1   2   1   1   1   1   1   2   2   1   2   1   2   2   1   2   1   2   1   2   2   1   2   2   1   1   1   1   2   2   2   1   2   1   2   1   1   2   1   2   1   2   1   2   1   1   1   2   1   2   2   2   2   1   2   2   1   2   2   2   2   1   2   1   1   1   1   2   1   1   2   2   1   2   2   2   2   1   2   2   2   2   1   1   1   1   1   1   1   2   2   1   2   2   1   1   1   2   1   2   2   2   1   2   1   2   1   1   1   1   2   1   1   2   1   1   1   1   2   1   1   2   2   2   2   1   2   2   1   1   1   1   1   1   1   2   2   2   1   2   1   1   2   1   1   2   2   1   1   2   2   2   2   2   2   2   1   2   2   1   1   2   1   2   1   2   1   2   2   1   2   1   2
 MK-6-5                 1   1   1   1   2   1   2   1   2   2   2   1   1   2   1   2   1   1   1   2   1   1   2   2   1   2   2   1   2   1   1   2   1   1   2   2   1   2   1   2   2   1   2   1   2   1   2   2   2   2   2   1   1   1   1   2   2   2   2   2   1   2   1   1   1   1   2   1   2   1   2   1   1   1   2   1   2   2   2   1   1   2   2   1   2   2   2   2   1   2   1   1   1   1   1   1   1   2   2   1   2   2   2   2   1   2   2   1   2   1   1   1   1   1   1   1   2   2   1   2   2   1   1   1   2   1   2   2   2   1   1   1   1   1   1   1   1   2   1   1   1   1   1   1   1   2   1   1   2   2   2   2   1   2   2   1   2   1   1   1   1   1   2   2   2   1   2   1   1   2   1   1   2   2   1   1   2   2   1   2   2   2   2   1   2   2   1   1   2   1   2   1   2   1   2   2   1   1   1   2
 MK-6-6                 1   1   1   1   2   1   2   1   2   2   1   2   1   2   1   2   1   1   1   2   1   2   2   1   1   2   2   1   2   2   1   2   1   1   2   2   1   2   1   2   2   1   2   1   2   1   2   2   2   2   2   1   1   1   1   2   2   1   2   2   1   2   1   1   1   1   2   1   2   1   2   1   1   1   2   1   2   2   2   1   1   2   2   1   2   2   1   2   1   2   1   1   1   1   1   1   1   2   2   1   2   2   2   2   1   2   2   1   2   1   1   1   1   1   1   1   2   2   1   2   2   1   1   1   2   1   2   2   1   1   2   1   1   1   1   1   1   2   1   1   1   2   1   1   1   2   1   1   2   2   2   2   2   2   2   1   2   1   1   1   1   1   2   2   2   1   2   1   1   2   2   1   2   2   1   1   2   2   1   2   2   1   2   1   2   2   1   1   2   1   2   1   2   1   2   2   1   1   2   2
 MK-6-7                 1   1   1   1   2   2   2   1   1   2   1   2   1   2   1   2   1   1   1   2   1   2   2   1   1   2   1   1   2   2   1   2   1   1   2   2   1   2   2   2   2   1   1   1   2   1   2   2   2   2   2   1   1   1   1   2   2   1   2   2   1   2   1   2   1   1   2   1   2   1   2   1   1   1   2   1   2   2   2   1   1   2   1   1   2   2   1   2   1   1   1   1   2   1   1   1   2   2   2   1   1   2   2   1   1   2   2   1   2   1   1   2   1   1   1   1   2   2   1   2   2   1   1   1   2   1   2   2   1   1   2   1   1   1   1   1   1   2   1   1   1   2   1   1   1   2   1   1   2   2   2   2   2   2   2   1   2   1   1   1   1   1   2   2   2   1   1   1   1   2   2   1   2   2   1   1   2   2   1   2   2   1   2   1   1   2   1   1   2   1   2   1   2   2   2   2   1   1   2   2
 MK-6-8                 1   1   1   1   2   2   2   1   2   2   1   2   1   2   1   2   1   1   1   2   1   2   2   1   1   2   1   1   2   2   1   2   1   2   2   1   1   2   2   2   2   1   1   1   2   1   2   2   2   2   2   1   1   1   1   2   2   1   2   1   1   2   1   2   1   1   2   1   2   1   2   1   1   1   2   1   2   2   2   1   1   1   1   1   2   2   1   2   1   1   1   1   2   1   1   2   2   2   2   1   1   2   2   1   1   2   2   2   2   1   1   2   1   1   1   1   2   2   1   1   2   1   1   1   2   2   2   2   1   2   2   1   1   1   1   1   1   2   1   1   1   2   1   1   1   2   1   1   2   2   2   2   2   2   1   2   2   2   1   1   1   1   2   2   1   1   1   1   1   2   2   1   1   2   1   1   2   2   2   2   2   1   2   1   2   2   1   1   2   1   2   1   2   2   2   2   1   1   2   2
 MK-6-9                 1   1   2   1   2   2   2   1   2   2   1   2   1   2   1   2   1   1   2   2   1   2   2   1   1   2   1   1   2   2   1   2   1   2   2   1   2   2   2   2   2   1   1   1   2   1   2   2   2   2   2   1   1   1   1   2   2   1   2   1   1   1   2   2   1   1   2   1   2   1   2   1   1   1   2   1   2   1   2   1   1   1   1   2   2   2   1   2   1   1   1   1   2   1   1   2   2   2   2   1   1   2   2   1   1   2   2   2   2   1   1   2   1   1   1   1   1   2   1   1   2   2   1   1   2   2   2   2   1   2   2   1   1   1   2   1   1   2   1   1   1   2   1   1   1   2   1   1   1   1   2   2   2   2   1   2   1   2   1   1   1   1   2   2   1   2   2   1   1   2   2   1   1   2   1   1   2   2   2   2   1   1   2   1   2   2   1   1   2   2   2   2   2   2   2   2   1   1   2   2
 MK-6-10                1   1   2   1   2   2   2   1   2   2   1   2   1   2   1   2   1   1   1   2   1   2   2   1   1   2   1   1   2   2   1   2   1   2   2   2   2   2   2   2   2   1   1   1   1   1   2   2   2   2   2   1   1   1   1   2   2   1   2   1   1   1   2   2   1   1   2   1   1   1   2   1   1   1   2   1   2   1   2   1   1   1   1   2   2   1   1   2   1   1   1   1   2   1   1   2   2   2   2   1   2   2   2   1   1   2   2   2   2   1   1   2   1   1   1   1   1   2   1   1   2   2   1   2   2   2   2   2   1   2   2   1   1   1   2   2   1   2   1   1   1   2   1   1   1   2   1   1   1   1   1   2   2   2   1   2   1   1   1   1   1   1   2   2   1   2   2   1   1   2   2   1   1   2   1   1   2   2   2   2   1   1   2   1   2   2   1   1   2   2   2   2   2   2   2   2   1   1   2   1
 MK-6-11                1   1   2   1   2   2   2   1   1   2   1   2   1   2   1   2   1   1   1   2   1   2   1   1   1   2   1   1   2   2   1   2   1   2   2   2   1   2   1   2   2   1   1   1   1   1   1   2   2   2   2   1   2   1   1   2   2   1   2   1   1   2   2   2   1   2   2   1   1   1   2   1   1   1   2   1   2   1   2   1   1   1   1   2   2   1   2   2   1   1   1   1   2   1   1   1   2   2   2   1   2   2   2   1   1   2   2   2   2   1   1   2   1   1   1   1   1   2   1   1   2   2   1   2   2   2   2   2   1   2   2   1   1   1   2   2   1   2   1   1   1   2   1   1   1   2   1   1   1   1   1   2   2   2   1   2   1   1   1   1   1   1   2   2   1   2   1   1   1   1   2   1   1   2   1   1   2   2   2   2   1   1   2   1   2   2   1   1   1   2   2   1   2   2   2   2   1   1   2   2
 MK-6-12                1   1   2   1   2   2   2   1   1   2   1   2   1   2   1   2   1   1   1   2   1   2   1   1   1   2   1   1   2   2   1   2   1   2   2   2   1   2   1   2   2   1   1   1   1   1   1   2   2   2   2   1   2   1   1   2   2   1   2   1   1   2   2   2   1   2   2   1   1   2   2   1   1   1   2   1   2   1   2   1   1   1   1   2   2   2   2   2   1   1   1   1   2   1   1   1   2   2   2   1   2   2   2   1   1   2   2   2   2   1   1   2   2   1   1   1   1   1   1   1   2   2   1   2   2   2   2   2   1   2   2   1   2   1   2   2   1   2   1   2   1   2   1   1   1   2   1   2   1   1   1   2   2   2   1   2   1   1   1   1   1   1   2   2   1   2   1   1   1   2   2   1   1   2   2   1   2   2   2   2   1   1   2   1   2   2   1   1   2   2   2   1   1   1   2   2   1   1   2   1
 MK-6-13                1   1   2   2   1   2   2   1   1   2   1   2   1   2   1   1   1   1   2   2   1   2   1   2   1   2   1   1   2   2   1   2   2   2   2   2   1   2   1   2   2   1   1   1   1   2   1   2   2   2   2   1   2   1   1   2   2   1   2   1   1   2   2   2   1   2   2   1   1   2   2   1   1   1   2   1   2   1   2   1   1   1   2   2   2   2   2   2   1   1   1   1   2   1   1   2   2   2   2   1   2   2   2   2   1   2   2   2   2   1   1   1   2   1   1   1   1   1   1   1   2   2   1   2   2   2   2   2   2   2   2   1   2   2   2   2   1   2   1   2   1   2   1   1   1   2   1   2   1   1   1   2   2   2   1   2   1   1   1   1   1   1   2   2   1   1   1   1   1   2   2   1   1   2   2   1   2   2   2   2   1   1   2   1   2   2   1   1   2   2   2   1   1   1   2   2   1   1   2   1
 MK-6-14                1   1   2   2   1   2   2   1   1   2   2   2   1   2   1   1   1   1   2   2   1   2   1   2   1   2   1   2   2   2   1   2   2   2   2   2   1   2   1   2   2   1   1   1   1   2   1   2   1   2   2   1   2   1   1   2   1   1   2   2   1   2   2   2   1   2   2   1   1   2   2   1   1   1   2   1   2   1   2   1   1   1   2   2   2   2   1   2   1   1   1   1   2   1   1   2   2   2   2   1   2   2   2   2   1   2   2   2   2   1   1   1   2   1   1   1   1   1   1   1   2   2   2   2   1   2   1   2   2   2   2   1   2   2   2   2   1   2   1   2   1   2   1   2   2   2   1   2   1   1   1   2   2   2   1   2   1   1   1   1   2   2   2   1   1   1   1   1   1   2   2   2   1   2   2   2   2   2   2   2   1   1   2   1   2   2   1   1   2   2   2   1   1   1   2   2   1   1   2   1
 MK-6-15                1   1   2   2   1   2   2   1   1   2   2   2   1   2   1   1   1   1   2   2   1   2   1   2   1   2   1   2   1   2   1   2   2   2   2   2   1   2   1   2   2   1   1   1   1   2   1   2   1   2   2   1   2   1   2   2   1   1   2   1   1   2   2   2   1   2   2   1   1   2   2   1   1   1   2   1   1   1   2   1   1   1   2   2   2   2   2   2   1   1   1   1   2   1   1   2   2   2   2   1   2   2   2   1   2   2   2   2   2   1   2   2   2   1   1   1   1   1   2   2   2   2   2   2   1   2   1   2   2   2   2   1   2   2   2   2   1   2   1   2   1   2   1   2   2   2   1   2   1   1   1   2   2   2   2   2   1   1   1   1   2   2   2   2   2   1   1   1   1   2   2   2   1   2   2   2   2   2   2   2   1   1   2   1   2   2   1   1   2   2   2   2   1   1   2   2   2   1   1   1
 MK-6-16                1   1   2   2   1   1   2   1   1   2   2   1   2   1   1   1   1   1   2   2   1   2   1   2   1   2   1   2   1   2   1   2   2   2   2   1   1   2   1   2   2   2   1   1   1   2   1   2   1   2   1   1   2   1   2   2   1   1   2   1   1   2   2   2   1   2   2   1   1   2   2   1   1   2   2   1   1   2   2   1   1   1   2   2   2   2   2   2   1   1   1   1   2   1   1   2   2   2   2   1   1   2   2   1   2   2   2   2   1   1   2   2   2   1   1   1   1   1   2   2   2   2   1   2   1   2   1   2   2   2   2   1   2   2   2   2   1   2   1   2   2   2   1   2   2   2   1   2   2   1   1   2   2   2   2   2   1   1   1   1   2   2   1   2   2   1   1   1   1   2   2   2   1   2   2   2   2   2   2   2   1   1   2   1   2   1   1   1   2   2   2   2   1   1   2   2   2   1   1   1
 
!****************************************** Phenotypic Data **********************************************************
!-100.0 is resevred for missing phenotype
SimulatedTrait1        11.6753    9.2604    8.7896   12.6508    9.4423    8.9928    9.9271   10.4500    9.7742   10.2170    9.9088    9.5476   10.6104   11.3450    9.0098   10.6592    9.5084    9.6108   11.5568   10.6858    9.0985    8.7153   10.6775    9.1463   10.0220    9.5329    8.5407    8.7852   11.3158    8.8944   10.9375    8.7564   11.1626    9.8207    9.5958   11.1746    8.2542   10.6156   10.8601   11.3551   10.7739    8.8081    9.8050   12.0151   10.7536   10.3400   10.8154    9.2463   11.5874   12.1987    9.1431   10.5750    9.9749   10.6888    9.2663   11.2373   10.2059    7.8878    9.9223   10.6867   10.1410    9.0067    9.8110   10.8628    9.3073   10.5931   10.0153   10.2825    9.2954   10.4483   10.2978    9.3422    9.0411    8.9000   10.8304   11.7808   10.2176    8.3117    9.2844   10.4249    9.8530   10.1687   10.7190   11.0220   10.3317    8.9576    9.0545   10.3708   10.4410    8.8452   10.4335    9.6055   10.8807    8.5166   10.4316    9.8150    8.1965    9.0854   10.7608    9.2013   10.2158    9.7689    9.7065    9.8450    9.3728   10.4056    8.4187    9.6329   10.4398   10.3945   11.0963   10.4537    9.5719   10.1640    9.9176   10.4590    9.8611    9.6425    9.0936   10.6713   11.5679    8.8250   10.3247   10.1753   10.5814    9.9462   10.5867    9.1162   11.5277    9.7651    8.3748   10.8300    7.6461   11.5833   10.6683    8.5135   11.1109    9.4916   11.8688    9.3031   11.5844    9.2935    8.2750    9.9170   10.7657   11.8590   11.1421   10.3667   10.2066   10.8953    9.9011    8.4988    9.5607   11.5543    9.2743    6.4834   10.1845    9.9910   10.5482   10.2538   11.6799   10.3273   10.5798   10.1338   11.6155   10.6908    9.5178    9.9898   10.3572    9.4070   11.9476    9.9553   10.3106   10.8201    9.0218   11.1135   10.7311   10.9551   10.6416    9.1576    9.6156   11.6655    9.5945   11.7758   10.5749    8.7125    9.6913   11.1155   10.1688    9.1640    9.3135   11.0921   10.6243    8.8588   10.3820    9.7819    9.6112   12.3815   10.6013   10.5653
 
