# Supplementary material for: Inclusive Composite Interval Mapping of QTL by Environment Interactions in Biparental Populations
Source: PLoS One. 2015 Jul 10;10(7):e0132414. doi: 10.1371/journal.pone.0132414 (PMC4498613; doi:10.1371/journal.pone.0132414)
Supplement: S1 File — (ZIP) [file pone.0132414.s001.zip › BC1 population/e=1/run_00016.met]

!**********************Note: lines staring with "!" are remarks and will be ignored in the program********************
!*********************************General Information**********************************
!Assuming F1 = P1 x P2, populations available in QTL IciMapping are: 
!  1, P1BC1F1 = P1 x F1, the first backcrossing where P1 is used as the recurrent parent;
!  2, P2BC1F1 = P2 x F1, the first backcrossing where P2 is used as the recurrent parent;
!  3, F1DH, F1-derived doubled haploids; 
!  4, RIL or F1RIL, recombination inbred lines through the repeated selfing of F1;
!  5, P1BC1RIL, recombination inbred lines through the repeated selfing of P1BC1F1;
!  6, P2BC1RIL, recombination inbred lines through the repeated selfing of P2BC1F1;
!  7, F2, the selfing generation of F1;
!  8, F3, the selfing generation of F2;
!  9, P1BC2F1, the second backcrossing where P1 is used as the recurrent parent; 
! 10, P2BC2F1, the second backcrossing where P2 is used as the recurrent parent;
! 11, P1BC2RIL, recombination inred lines through the repeated selfing of P1BC2F1; 
! 12, P2BC2RIL, recombination inred lines through the repeated selfing of P2BC2F1; 
! 13, P1BC1F2, the selfing generation of P1BC1F1; 
! 14, P2BC1F2, the selfing generation of P2BC1F1; 
! 15, P1BC2F2, the selfing generation of P1BC2F1; 
! 16, P2BC2F2, the selfing generation of P2BC2F1; 
! 17, P1BC1DH, P1BC1F1-derived doubled haploids; 
! 18, P2BC1DH, P2BC1F1-derived doubled haploids; 
! 19, P1BC2DH, P1BC2F1-derived doubled haploids; 
! 20, P2BC2DH, P2BC2F1-derived doubled haploids; 
   1      !Mapping Population (see remarks above)
   2      !Mapping Function (1 for Kosambi; 2 for Haldane; 3 for Morgan)
   2      !Marker Space Type (1 for intervals; 2 for positions)
   1      !Marker Space Unit(1 for centiMorgans; 2 for Morgan)
   6      !Number of Chromosomes (or Linkage Groups)
 200      !Size of the mapping population
   1      !Number of environments
 
!***************************************** Chromosomes and Linkage Maps **********************************************
!Chromosome                 NumMarkers
-CH1                        16
-CH2                        16
-CH3                        16
-CH4                        16
-CH5                        16
-CH6                        16
!Linkage map (Marker name followed by position or the interval length)
 MK-1-1                1     0.000
 MK-1-2                1    10.000
 MK-1-3                1    20.000
 MK-1-4                1    30.000
 MK-1-5                1    40.000
 MK-1-6                1    50.000
 MK-1-7                1    60.000
 MK-1-8                1    70.000
 MK-1-9                1    80.000
 MK-1-10               1    90.000
 MK-1-11               1   100.000
 MK-1-12               1   110.000
 MK-1-13               1   120.000
 MK-1-14               1   130.000
 MK-1-15               1   140.000
 MK-1-16               1   150.000
 MK-2-1                2     0.000
 MK-2-2                2    10.000
 MK-2-3                2    20.000
 MK-2-4                2    30.000
 MK-2-5                2    40.000
 MK-2-6                2    50.000
 MK-2-7                2    60.000
 MK-2-8                2    70.000
 MK-2-9                2    80.000
 MK-2-10               2    90.000
 MK-2-11               2   100.000
 MK-2-12               2   110.000
 MK-2-13               2   120.000
 MK-2-14               2   130.000
 MK-2-15               2   140.000
 MK-2-16               2   150.000
 MK-3-1                3     0.000
 MK-3-2                3    10.000
 MK-3-3                3    20.000
 MK-3-4                3    30.000
 MK-3-5                3    40.000
 MK-3-6                3    50.000
 MK-3-7                3    60.000
 MK-3-8                3    70.000
 MK-3-9                3    80.000
 MK-3-10               3    90.000
 MK-3-11               3   100.000
 MK-3-12               3   110.000
 MK-3-13               3   120.000
 MK-3-14               3   130.000
 MK-3-15               3   140.000
 MK-3-16               3   150.000
 MK-4-1                4     0.000
 MK-4-2                4    10.000
 MK-4-3                4    20.000
 MK-4-4                4    30.000
 MK-4-5                4    40.000
 MK-4-6                4    50.000
 MK-4-7                4    60.000
 MK-4-8                4    70.000
 MK-4-9                4    80.000
 MK-4-10               4    90.000
 MK-4-11               4   100.000
 MK-4-12               4   110.000
 MK-4-13               4   120.000
 MK-4-14               4   130.000
 MK-4-15               4   140.000
 MK-4-16               4   150.000
 MK-5-1                5     0.000
 MK-5-2                5    10.000
 MK-5-3                5    20.000
 MK-5-4                5    30.000
 MK-5-5                5    40.000
 MK-5-6                5    50.000
 MK-5-7                5    60.000
 MK-5-8                5    70.000
 MK-5-9                5    80.000
 MK-5-10               5    90.000
 MK-5-11               5   100.000
 MK-5-12               5   110.000
 MK-5-13               5   120.000
 MK-5-14               5   130.000
 MK-5-15               5   140.000
 MK-5-16               5   150.000
 MK-6-1                6     0.000
 MK-6-2                6    10.000
 MK-6-3                6    20.000
 MK-6-4                6    30.000
 MK-6-5                6    40.000
 MK-6-6                6    50.000
 MK-6-7                6    60.000
 MK-6-8                6    70.000
 MK-6-9                6    80.000
 MK-6-10               6    90.000
 MK-6-11               6   100.000
 MK-6-12               6   110.000
 MK-6-13               6   120.000
 MK-6-14               6   130.000
 MK-6-15               6   140.000
 MK-6-16               6   150.000
!*********************************** Marker Types ********************************************************************
!Co-dominant marker: When heterozygote F1 is present, P1 is coded as 2, F1 is coded as 1, and P2 is coded as 0; Otherwise, P1 is coded as 2, and P2 is coded as 0. 
!Dominant marker: When heterozygote F1 is present, P1 and F1 are coded as 12, and P2 is coded as 0; Otherwise, P1 is coded as 2, and P2 is coded as 0.  
!Recessive markers: When heterozygote F1 is present, P1 is coded as 2, and F1 and P2 are coded as 10; Otherwise, P1 is coded as 2, and P2 is coded as 0. 
!Missing marker is coded as -1. 
 MK-1-1                 1   2   1   1   1   1   2   2   2   1   2   2   1   2   2   1   2   2   1   2   2   1   1   2   2   2   1   1   2   1   1   2   1   1   2   1   2   2   1   2   1   2   1   2   2   1   2   1   1   2   2   1   2   1   2   1   2   1   1   1   2   2   1   1   2   1   1   1   1   1   1   2   2   1   2   1   2   1   1   1   2   1   1   2   1   2   1   2   2   1   2   1   1   2   2   1   1   1   1   1   1   2   1   1   2   1   1   2   2   2   2   1   1   2   1   1   1   1   1   2   2   1   2   1   2   1   2   2   1   2   1   2   1   2   1   1   1   1   1   2   1   1   1   1   2   2   2   1   1   2   2   2   2   1   1   2   2   1   2   1   1   1   2   1   1   1   1   1   1   1   2   1   2   1   2   2   1   1   1   2   1   1   1   2   1   2   2   1   2   2   2   2   1   2   2   1   2   2   2   1
 MK-1-2                 1   2   2   1   1   1   2   2   2   1   1   2   1   2   2   1   2   2   1   2   2   1   1   2   2   2   1   1   2   1   1   1   1   1   2   1   2   2   1   2   1   2   1   2   2   1   2   1   1   2   2   1   2   1   2   1   2   1   2   1   2   2   2   1   1   1   1   1   1   1   1   2   2   1   2   1   2   1   1   2   2   1   1   2   1   2   1   2   2   1   2   1   2   2   2   2   1   1   1   1   1   2   1   2   2   1   1   1   1   2   2   1   1   2   2   1   1   1   1   2   2   1   2   1   2   1   2   2   1   2   1   2   1   2   1   1   1   1   1   2   1   1   1   1   2   2   2   1   1   2   2   2   2   1   1   2   2   1   2   1   1   1   2   1   1   1   1   1   1   1   2   1   2   1   2   2   1   1   1   2   1   1   1   2   1   2   2   1   2   2   2   2   1   1   2   1   2   2   2   1
 MK-1-3                 1   2   2   1   1   1   2   2   2   1   1   1   1   2   2   2   2   1   1   2   2   1   1   2   2   2   1   1   2   1   1   1   1   1   2   1   2   2   1   1   1   2   1   2   2   1   2   1   1   2   2   1   2   1   2   1   2   1   1   1   2   2   2   1   1   1   1   1   1   1   1   2   2   1   2   1   1   1   1   2   2   1   1   2   1   2   1   2   2   1   2   1   2   2   2   2   1   2   1   1   1   2   1   2   2   2   1   1   1   2   1   1   1   2   2   1   1   1   1   2   2   1   2   1   2   2   1   2   1   1   1   2   1   2   1   1   1   1   1   2   1   1   1   1   2   2   2   1   1   2   2   2   2   1   1   2   1   1   2   1   1   1   1   1   2   1   1   1   1   1   1   1   1   1   2   1   1   1   1   2   1   1   2   2   1   2   2   2   2   2   2   2   1   2   2   1   2   2   2   1
 MK-1-4                 1   2   2   1   1   1   2   2   2   1   1   2   1   2   2   1   2   1   1   2   2   1   1   2   2   2   1   1   2   1   1   1   2   1   2   1   2   2   1   1   1   2   1   2   2   1   2   1   1   1   2   1   2   1   2   1   2   1   1   1   2   2   2   1   1   1   1   2   1   1   2   2   2   1   2   1   2   1   1   2   2   1   1   2   1   2   1   2   1   1   2   1   2   2   2   2   1   2   1   1   1   2   1   2   2   2   1   2   1   2   1   1   1   2   2   1   1   1   1   1   2   1   1   1   2   2   1   2   1   1   1   2   1   1   1   1   1   1   1   2   1   1   1   1   2   2   1   1   1   2   2   2   2   1   1   2   1   1   1   1   1   1   1   1   2   1   1   1   1   1   1   2   1   1   2   1   1   1   1   2   1   2   2   2   1   2   1   2   2   2   2   2   1   2   2   1   2   2   2   1
 MK-1-5                 1   2   2   1   1   1   2   2   1   1   1   2   1   2   1   1   1   1   1   2   2   1   1   2   2   2   2   1   2   1   1   1   2   1   2   1   2   2   1   1   1   2   1   2   2   1   2   1   1   2   2   1   2   1   1   1   2   1   1   1   2   2   2   1   1   1   1   2   1   1   2   2   2   1   2   1   2   1   1   1   2   1   1   2   1   1   1   2   1   2   2   1   2   2   1   2   1   2   1   1   2   2   1   2   2   2   1   2   1   2   1   1   1   2   2   1   1   1   1   1   2   1   1   1   2   2   1   2   1   1   1   2   1   1   1   2   1   1   1   2   1   1   1   1   2   2   1   1   1   2   2   2   2   1   1   2   1   1   2   1   1   1   1   2   2   1   1   1   1   1   1   2   1   1   2   1   1   1   1   2   1   2   2   2   1   2   1   2   2   2   2   2   1   1   2   1   1   2   2   1
 MK-1-6                 1   2   2   1   1   2   2   2   1   1   1   2   1   2   1   1   1   1   1   2   2   1   1   2   2   2   2   1   2   1   1   1   2   1   2   1   2   2   1   2   1   2   1   2   2   1   2   2   1   1   2   1   2   1   1   1   2   1   1   1   1   2   2   1   1   1   1   2   1   1   2   2   2   2   2   1   2   1   1   2   2   1   1   2   1   1   1   2   2   1   2   1   2   2   1   2   1   2   1   1   2   2   1   2   2   1   1   2   1   2   1   1   1   2   2   1   1   1   1   1   2   1   1   1   2   2   1   2   2   1   1   2   1   1   1   2   1   1   1   2   1   1   2   1   2   2   1   1   1   2   2   2   2   1   1   1   1   1   2   1   1   1   1   2   2   1   1   1   1   1   1   2   1   1   2   1   1   1   1   2   1   1   2   2   1   2   1   2   2   1   2   2   1   1   2   1   1   2   2   1
 MK-1-7                 1   2   2   1   2   2   2   1   1   1   1   2   1   2   1   1   1   1   1   2   2   1   1   2   2   2   2   1   2   2   1   1   2   2   2   1   2   2   2   2   1   2   1   2   1   2   2   1   2   1   1   1   2   2   1   1   2   2   1   1   1   2   2   1   1   1   1   2   1   1   2   2   2   2   2   1   2   1   1   2   2   1   1   2   1   1   1   2   2   1   2   1   2   1   1   2   1   2   1   1   1   2   1   2   2   2   1   2   1   2   1   1   2   2   2   1   1   1   1   1   2   1   1   1   2   2   1   2   2   1   2   2   1   1   1   2   1   1   1   1   1   1   2   1   2   1   1   1   1   2   2   2   2   1   1   1   1   1   2   1   1   1   1   2   2   1   1   1   1   1   1   2   1   1   2   1   1   2   1   2   1   1   2   2   1   2   1   2   2   2   2   2   1   1   2   1   1   2   2   1
 MK-1-8                 1   2   1   1   2   2   2   1   1   1   1   2   2   2   1   1   1   1   1   2   2   1   1   2   2   2   2   1   2   2   1   1   2   2   2   1   2   2   2   2   1   2   1   2   1   2   2   1   2   1   1   1   2   2   1   1   2   2   1   1   1   2   1   1   1   1   1   2   1   1   2   2   2   2   1   1   2   1   1   2   2   1   1   1   1   1   1   2   2   1   2   1   2   1   1   2   1   2   1   1   1   2   2   2   2   2   1   1   1   2   1   1   2   2   2   1   1   1   1   1   2   1   2   1   2   2   2   2   1   1   2   2   1   1   1   2   1   1   1   1   2   1   2   2   2   1   1   2   1   2   2   2   2   1   1   2   1   1   2   1   1   1   1   2   2   1   1   1   1   2   1   2   1   1   2   1   1   2   1   2   1   1   2   1   1   1   1   2   2   2   2   2   1   1   2   2   1   2   2   1
 MK-1-9                 1   2   2   1   2   2   2   2   1   1   1   2   2   2   1   1   1   1   1   2   2   2   1   1   2   2   2   1   2   2   1   1   2   2   2   1   2   2   2   2   1   1   1   2   1   2   2   1   2   1   1   2   2   2   1   1   2   2   1   1   1   2   1   1   1   1   1   2   1   1   2   2   2   2   1   1   2   1   2   2   2   1   2   1   1   1   1   2   2   1   2   1   2   1   1   2   1   2   1   1   1   2   2   2   2   2   1   1   1   2   1   1   2   2   2   1   1   1   1   1   1   1   1   1   2   2   2   2   2   1   2   2   1   1   1   2   1   1   1   1   1   1   2   2   2   1   1   2   1   2   2   2   2   1   1   2   1   1   2   1   1   1   1   2   2   1   1   1   1   2   1   2   1   1   2   1   1   2   1   1   1   1   2   1   1   1   1   2   2   2   2   2   1   1   2   2   1   2   2   1
 MK-1-10                1   2   2   1   2   2   2   2   1   1   1   2   2   2   2   1   1   1   1   2   2   2   1   1   2   2   2   1   2   2   1   1   2   2   2   1   2   2   2   2   1   1   1   2   1   2   2   1   2   1   1   2   1   2   1   1   2   1   1   1   1   2   1   1   1   1   1   2   1   1   2   2   2   2   1   1   2   1   2   2   2   1   2   1   1   1   1   2   1   1   2   1   1   1   1   2   1   2   1   1   1   1   2   2   2   2   1   1   1   2   1   1   2   2   2   1   1   1   1   1   1   1   1   1   2   2   2   2   2   1   2   2   1   1   1   1   1   1   1   1   1   1   2   2   2   2   1   2   1   2   2   2   2   1   1   1   1   1   2   1   1   1   1   2   2   1   1   2   1   2   1   2   1   1   2   1   1   2   1   1   1   1   2   1   1   1   1   2   2   2   2   2   2   2   2   2   1   1   2   1
 MK-1-11                1   2   2   1   2   2   2   2   1   1   1   2   2   1   2   1   1   1   1   2   2   2   1   1   2   2   1   1   2   2   1   1   2   2   2   1   2   2   2   2   1   1   1   2   1   1   2   1   2   1   1   2   1   2   1   1   2   1   1   1   1   2   1   1   1   1   1   2   2   2   2   2   2   2   1   1   2   2   2   2   2   1   2   1   1   2   1   2   1   1   2   1   1   1   1   1   1   2   1   1   1   1   2   2   1   2   1   1   1   1   1   1   2   2   2   1   1   1   1   1   2   1   1   1   2   2   2   2   2   2   2   2   2   1   1   1   1   1   1   1   1   1   2   2   2   2   1   2   1   2   2   1   2   1   1   1   1   1   2   1   1   1   1   2   2   1   1   2   2   2   1   1   1   1   2   1   2   2   1   1   1   2   2   1   1   1   1   2   2   2   2   2   2   2   2   2   2   1   2   1
 MK-1-12                1   2   2   1   2   2   2   1   1   1   1   2   2   1   2   1   1   1   1   2   2   2   1   1   1   2   1   1   2   2   1   1   2   2   2   1   2   2   2   2   1   1   1   1   1   1   2   1   2   1   1   2   2   1   1   1   2   1   1   1   1   2   1   1   2   1   1   1   2   2   2   2   2   2   1   1   2   2   2   2   1   1   2   1   1   2   1   2   1   1   2   1   1   1   1   1   1   2   1   1   1   1   2   2   1   2   1   1   1   1   2   1   2   1   2   1   1   1   1   1   1   1   1   1   2   2   2   2   2   2   2   1   2   2   2   1   1   1   1   1   1   1   2   2   2   2   1   2   2   2   2   1   2   1   1   1   1   1   2   1   2   2   1   2   2   1   1   1   2   2   1   1   1   1   2   1   2   2   1   1   1   2   2   1   1   1   1   2   2   2   2   2   2   2   2   2   2   1   2   1
 MK-1-13                1   2   2   1   2   1   1   1   2   1   1   2   2   1   2   1   2   1   1   2   2   2   1   1   1   2   1   1   2   2   1   1   2   2   2   1   2   2   2   2   1   1   1   1   1   1   2   2   2   1   1   2   2   1   1   1   2   1   1   1   1   2   1   1   2   2   1   1   2   2   1   2   2   2   1   1   2   2   2   2   1   1   2   1   1   2   1   2   1   1   2   1   1   1   1   1   1   2   1   1   1   1   2   1   1   1   1   1   1   1   2   1   2   2   1   2   1   2   1   1   1   2   1   1   1   2   2   2   2   1   2   2   2   2   2   1   1   1   2   1   1   1   2   2   2   2   1   2   2   2   2   1   2   1   2   1   1   1   2   1   2   1   1   2   2   1   1   1   2   2   1   2   1   1   1   1   2   2   1   1   1   1   2   1   1   1   1   2   2   2   2   2   2   2   2   2   2   1   2   1
 MK-1-14                1   2   2   1   2   1   1   1   1   2   1   2   2   1   2   2   2   1   1   2   1   2   1   2   1   2   1   1   2   2   1   1   2   2   2   2   1   2   2   2   1   1   1   1   1   1   2   2   2   2   1   1   2   1   1   1   1   1   1   1   2   1   1   1   2   2   1   1   2   1   1   2   2   2   1   1   2   2   2   2   1   1   1   1   1   1   1   2   1   1   2   1   1   1   1   1   1   2   1   1   1   1   2   1   1   1   1   1   1   1   2   2   2   2   1   1   1   2   1   1   1   2   1   1   1   2   1   2   2   1   2   2   2   1   2   1   1   1   2   1   1   1   2   2   2   2   1   2   2   2   2   2   2   1   2   1   1   1   2   1   2   2   2   2   2   1   1   1   2   2   1   2   1   2   1   2   2   2   1   2   1   1   2   1   1   1   1   2   2   2   2   2   2   2   1   2   2   1   2   1
 MK-1-15                1   2   2   1   2   1   1   1   1   2   1   2   1   1   2   2   2   1   1   2   1   2   1   2   1   2   1   1   2   2   1   1   2   2   1   2   1   2   2   2   1   1   1   1   2   1   2   2   2   2   1   1   2   1   1   1   1   1   1   2   1   1   1   1   2   2   1   1   2   1   2   2   2   2   1   2   2   2   2   2   1   1   1   2   1   1   1   2   1   1   2   1   1   1   1   1   1   2   1   1   2   1   2   1   1   2   2   1   1   1   2   2   2   2   1   1   1   2   1   1   1   2   1   1   2   2   1   2   2   1   2   2   2   1   2   1   1   1   2   1   1   1   2   2   2   2   1   2   2   2   2   2   2   1   2   1   1   1   2   1   2   2   2   2   2   1   1   1   2   2   1   2   1   2   1   2   2   2   1   2   1   1   2   1   1   1   1   2   2   2   2   2   2   2   1   2   2   1   2   1
 MK-1-16                1   2   2   1   2   1   1   1   1   2   1   2   1   1   2   1   2   1   2   2   1   2   1   2   1   2   1   1   2   2   1   2   2   1   1   2   1   2   2   2   1   1   1   1   2   1   2   2   2   2   1   1   2   1   2   1   1   2   1   2   1   1   1   1   2   2   1   1   2   1   2   2   2   2   1   2   2   2   2   2   1   1   1   2   1   1   2   2   2   1   2   1   1   2   1   1   1   2   1   1   1   1   2   1   1   2   1   1   2   1   2   2   2   2   2   1   2   2   1   1   1   1   1   1   2   2   1   2   2   1   2   2   2   1   2   1   1   2   2   1   1   1   2   2   2   2   1   2   2   2   2   2   2   1   2   1   2   2   2   1   2   2   2   2   1   1   1   1   2   2   1   2   1   2   1   1   2   2   1   2   1   1   2   1   1   1   1   2   2   2   2   2   2   2   1   2   2   1   2   1
 MK-2-1                 1   2   2   1   1   2   2   1   1   2   1   1   2   1   2   2   1   2   2   2   2   2   1   1   2   2   2   1   1   1   2   2   1   1   1   1   1   1   2   1   2   2   2   1   2   1   2   2   1   2   1   1   2   2   1   2   2   2   1   1   2   1   2   1   1   1   1   2   1   2   2   1   2   1   1   2   2   1   1   2   2   1   2   1   1   2   1   1   1   2   2   1   1   1   1   1   2   1   1   1   1   1   2   2   1   2   1   1   1   2   2   2   1   1   2   2   1   2   2   1   1   1   2   1   1   2   1   1   1   1   1   2   1   2   1   2   2   2   1   1   1   1   1   1   2   2   1   1   2   1   1   1   2   2   2   2   2   2   2   1   2   1   1   1   1   1   1   2   2   1   2   1   1   1   2   2   2   2   2   1   2   2   1   2   1   1   1   2   2   1   1   1   1   1   2   2   2   2   1   2
 MK-2-2                 1   2   2   1   2   2   1   1   1   2   1   1   2   1   2   2   1   2   1   2   2   2   1   1   2   2   2   1   1   1   2   2   1   1   2   2   1   2   2   1   2   2   2   1   2   1   2   2   1   2   1   2   2   2   1   2   2   2   1   1   2   2   2   1   1   1   1   2   1   2   2   1   2   1   1   2   2   1   1   2   2   1   2   1   1   1   1   1   1   2   2   1   1   1   1   1   2   1   1   1   2   1   2   2   1   2   1   1   1   2   2   1   2   1   2   2   1   2   2   1   1   1   2   1   1   2   1   1   1   1   1   2   1   2   1   2   2   2   1   1   1   1   1   1   1   2   1   1   2   1   1   1   1   2   1   2   2   2   2   1   2   1   1   1   1   1   1   2   2   1   2   1   2   1   2   1   1   2   2   1   2   2   1   2   1   1   2   2   2   1   1   1   1   1   2   2   2   1   1   2
 MK-2-3                 1   2   2   1   2   2   1   1   1   2   1   1   2   1   2   2   1   1   1   2   2   2   1   1   2   2   2   1   1   1   2   2   1   1   2   2   1   2   2   2   2   2   2   1   2   1   2   2   1   2   1   2   1   2   1   2   2   2   1   1   2   2   2   2   1   1   1   2   1   2   2   1   2   1   1   2   2   1   1   2   2   1   2   1   2   1   1   1   1   2   2   1   1   1   1   1   2   2   1   1   2   1   2   2   1   2   1   1   1   2   2   1   2   1   2   2   2   2   2   1   1   1   2   1   1   2   2   1   2   1   1   2   1   2   1   2   2   2   1   1   1   2   1   1   2   2   1   1   2   1   1   1   1   2   2   2   2   1   2   2   2   1   1   1   1   2   2   2   2   1   2   1   2   2   2   2   1   2   2   1   2   2   1   2   1   1   2   2   1   1   1   1   1   1   1   2   1   1   1   1
 MK-2-4                 2   2   2   2   2   2   1   2   2   2   1   1   2   1   2   2   1   2   1   2   2   2   1   1   2   2   2   1   1   2   2   2   1   1   2   2   1   2   2   2   2   2   2   1   2   1   2   2   1   2   1   2   1   2   1   2   2   2   1   1   2   2   2   2   1   1   1   2   1   2   2   1   2   2   1   2   2   1   1   2   2   1   2   1   2   2   1   1   2   2   2   1   1   1   1   1   2   2   1   1   2   1   2   1   2   2   1   1   2   2   1   1   2   1   2   2   2   2   2   1   1   1   2   1   1   1   2   2   2   1   1   2   1   2   1   2   2   2   2   1   2   2   1   1   2   1   1   1   2   1   1   1   1   1   2   2   2   1   2   1   2   1   1   1   1   2   2   2   1   1   2   1   2   2   2   2   1   2   2   1   2   2   1   2   1   1   2   1   1   1   1   1   1   1   1   2   1   1   1   1
 MK-2-5                 2   2   2   2   2   2   2   2   2   2   1   1   2   1   2   2   1   2   1   2   2   2   1   1   2   2   2   1   1   2   2   2   2   2   2   2   2   2   2   2   2   2   2   1   2   1   2   2   1   2   1   2   1   2   1   2   2   1   1   1   2   2   2   2   1   2   2   2   1   2   2   1   2   2   2   2   2   1   1   2   2   1   2   1   2   2   1   1   2   2   2   1   1   1   1   1   2   2   1   1   2   1   2   1   1   2   2   1   2   2   1   1   2   1   2   2   2   2   2   1   1   1   2   1   2   1   2   2   2   1   1   2   1   2   1   2   2   2   2   1   2   2   1   1   2   1   1   1   2   1   1   2   1   1   2   2   2   1   2   1   2   1   1   1   1   2   2   2   1   1   1   1   2   2   2   2   1   1   2   1   2   2   1   2   1   1   2   1   1   1   1   1   1   1   1   2   1   1   1   2
 MK-2-6                 2   2   2   2   2   2   2   2   2   2   1   1   2   1   2   1   1   2   1   2   2   2   1   1   1   2   2   1   1   2   2   2   2   2   2   2   2   2   2   2   2   2   2   1   2   1   2   2   1   2   1   2   1   2   1   2   2   1   1   1   2   2   1   2   1   2   1   1   1   2   2   1   2   2   2   2   2   1   1   2   2   1   2   1   2   2   1   1   2   2   2   1   2   1   1   1   2   2   1   1   2   1   2   1   1   2   2   1   2   2   2   1   2   1   1   2   2   2   2   1   1   1   2   1   2   1   1   2   2   1   1   2   1   2   1   2   2   2   2   1   2   2   1   1   2   1   1   1   2   1   1   2   1   1   2   2   1   1   2   1   2   1   1   1   1   2   2   2   1   1   2   1   2   1   2   2   1   1   2   2   2   2   1   2   1   1   2   1   2   1   1   1   1   1   1   2   1   1   2   2
 MK-2-7                 1   2   2   2   2   2   2   2   2   2   1   1   2   1   2   1   2   2   1   2   2   2   1   2   1   2   2   1   1   2   2   2   2   2   2   2   2   2   2   2   2   2   1   1   2   1   2   2   1   2   1   2   1   2   1   2   2   1   1   1   2   2   1   2   1   2   1   1   1   1   2   1   2   1   1   1   2   1   1   2   2   1   2   1   2   2   1   1   2   1   1   1   1   2   1   1   2   2   1   1   2   1   2   2   2   2   1   1   1   2   2   1   2   1   1   2   2   2   2   1   1   1   2   1   2   1   1   2   2   1   1   2   1   2   1   1   2   2   2   1   2   2   1   2   2   1   1   1   2   1   1   2   1   1   2   2   1   1   1   1   2   1   2   1   2   2   2   2   1   1   2   1   2   2   2   2   1   2   1   2   2   2   1   2   1   1   2   1   2   1   1   1   2   1   1   2   1   1   2   2
 MK-2-8                 1   1   2   2   2   2   2   2   2   2   1   2   1   1   2   1   2   2   1   2   2   2   2   2   1   2   2   1   2   2   2   2   2   2   2   2   2   2   2   1   1   2   1   1   2   1   2   2   1   1   1   2   1   2   1   2   2   1   2   1   2   2   1   2   1   2   1   1   1   1   2   1   2   1   1   1   2   1   2   2   2   1   2   1   1   2   1   1   2   1   1   1   2   2   1   1   2   2   1   2   2   1   2   2   2   2   1   1   1   2   2   1   2   2   1   2   2   2   2   1   1   1   2   1   1   1   1   2   2   1   1   2   1   2   1   1   2   2   2   1   2   2   1   1   2   1   1   1   2   2   1   2   1   1   2   1   1   1   1   1   2   1   2   1   2   2   2   2   1   1   2   1   2   2   2   2   1   2   1   1   2   2   1   1   1   1   2   1   2   1   1   2   2   1   1   2   1   2   1   1
 MK-2-9                 1   1   2   2   2   2   2   2   2   2   1   2   2   1   2   1   2   2   2   2   2   2   2   2   1   2   2   1   2   2   2   2   1   2   2   2   2   2   2   1   1   2   1   1   2   1   1   2   1   1   1   1   1   2   1   2   2   1   2   1   2   2   1   2   1   2   1   1   1   1   2   1   2   1   1   1   2   1   2   2   1   1   1   1   1   2   1   1   2   1   1   1   1   2   1   1   2   2   1   2   2   1   2   2   2   2   1   1   1   2   2   1   1   2   1   1   2   2   2   1   1   1   2   1   1   1   1   2   2   1   1   2   1   2   1   1   2   2   2   1   2   2   1   1   2   1   1   1   2   2   2   2   1   1   2   1   1   1   1   1   2   1   2   1   2   2   2   1   1   1   1   1   2   2   2   2   1   2   1   1   2   2   1   1   1   1   2   1   2   1   1   2   2   1   1   2   1   2   1   1
 MK-2-10                1   1   1   2   2   2   2   2   2   1   1   2   2   1   2   1   2   2   2   2   2   2   2   2   1   2   2   1   2   2   2   2   1   1   2   1   2   2   2   1   1   2   1   2   2   1   1   1   1   2   1   1   1   1   1   2   2   1   2   1   2   2   1   2   1   2   1   1   1   1   2   1   2   2   1   1   2   1   2   2   1   1   1   1   1   2   1   1   2   1   1   1   1   2   1   1   2   2   1   2   2   1   2   2   2   2   1   1   1   2   2   1   1   2   1   1   2   2   2   1   1   1   2   2   1   1   1   2   2   1   1   2   1   2   1   1   1   2   2   1   2   2   1   1   2   1   1   1   2   2   2   2   2   1   2   1   1   1   1   1   2   1   2   1   2   2   2   1   1   1   1   1   2   2   2   2   1   2   1   1   2   2   1   1   1   1   2   2   2   1   2   2   1   1   1   2   1   2   2   1
 MK-2-11                1   1   1   2   2   1   1   2   2   1   1   2   2   1   2   1   2   1   2   2   2   2   2   2   1   2   2   1   1   2   2   1   1   1   2   2   2   1   2   1   1   2   1   2   2   1   1   1   1   2   1   1   1   1   1   2   2   1   2   1   2   2   1   2   1   2   1   1   1   1   2   1   1   2   1   1   1   1   2   2   1   1   1   1   1   2   1   1   2   1   1   1   2   2   1   2   2   2   1   2   2   1   2   1   1   2   1   1   1   2   2   1   1   1   1   1   1   2   2   1   1   1   1   2   1   1   1   2   2   2   1   2   1   2   1   1   1   2   2   1   2   2   1   1   2   1   1   2   2   2   2   1   2   1   2   2   1   1   1   1   2   1   2   1   2   2   2   1   1   1   1   1   2   2   2   2   2   2   1   1   2   2   2   2   1   1   2   2   2   1   2   2   1   1   1   2   1   2   2   1
 MK-2-12                1   1   1   2   2   1   1   2   1   1   1   2   1   1   2   1   1   1   1   2   2   2   2   2   1   2   2   1   1   2   2   1   1   1   2   2   2   1   2   1   1   2   1   2   2   1   1   1   2   2   1   1   1   1   1   2   2   1   2   1   2   2   1   2   1   2   2   1   1   1   1   1   1   1   1   1   1   1   2   2   1   1   1   1   1   2   1   2   2   1   2   1   2   2   2   2   2   2   1   2   1   1   2   1   1   2   1   1   1   2   2   1   2   1   1   2   1   2   2   1   1   1   2   2   1   1   1   2   2   1   1   2   1   2   1   2   1   2   2   1   2   2   1   1   2   1   1   2   2   2   2   1   2   1   1   2   1   2   1   1   2   1   2   1   2   2   2   1   1   2   1   1   2   2   2   2   2   2   1   1   2   2   1   2   1   1   2   2   2   1   2   2   1   1   1   2   1   2   1   2
 MK-2-13                1   1   1   2   2   1   1   2   1   1   2   2   1   1   2   1   1   1   1   2   2   2   1   1   1   2   1   2   1   2   2   1   1   1   2   2   2   1   2   1   1   2   1   2   2   1   2   1   2   2   1   1   1   1   1   2   2   2   2   1   2   2   1   2   1   2   2   1   2   1   1   1   1   1   1   1   1   1   2   2   1   1   1   1   1   2   1   2   2   2   2   1   2   2   2   2   2   2   1   2   1   1   2   1   2   2   1   1   1   1   2   1   2   1   1   2   1   2   2   1   2   1   2   2   2   1   1   2   2   1   1   2   1   2   1   2   1   2   2   1   2   1   1   1   2   1   1   2   2   1   2   1   2   1   1   2   1   2   1   1   2   1   2   1   2   2   2   1   1   2   1   1   2   2   2   2   2   2   1   1   2   2   1   2   1   2   1   1   2   1   2   2   1   1   1   2   1   2   1   2
 MK-2-14                1   1   1   2   2   1   1   2   1   1   2   2   1   1   2   1   1   1   1   2   2   2   1   1   1   1   1   2   1   2   2   1   1   2   2   2   2   1   2   1   1   2   1   2   1   1   2   1   2   2   2   2   1   1   1   1   2   2   2   1   2   2   2   2   1   2   2   1   2   1   1   1   1   1   1   1   1   1   2   2   1   1   1   2   2   2   1   2   2   2   1   1   2   1   2   2   2   2   1   2   1   1   2   1   2   2   1   1   1   1   1   1   2   1   2   2   1   2   2   1   2   1   2   2   2   1   1   2   2   1   1   2   1   2   1   2   1   2   2   1   2   1   1   1   2   1   1   1   2   2   2   2   2   1   1   2   1   2   1   1   2   1   2   1   2   2   2   1   1   2   1   1   2   2   2   2   1   2   1   1   2   2   1   2   1   2   1   1   2   1   2   2   1   1   2   2   1   2   1   2
 MK-2-15                1   1   1   2   2   1   1   2   2   1   2   2   1   1   2   1   2   1   1   2   2   2   1   1   1   1   1   2   1   1   2   1   1   2   2   2   2   1   2   1   1   2   1   2   1   1   2   1   2   2   1   2   1   1   1   1   2   2   2   2   2   2   2   2   1   2   2   1   2   2   2   1   1   1   1   1   1   1   2   2   1   1   1   1   1   2   1   2   2   2   2   1   2   1   2   1   2   2   1   2   1   1   2   1   2   2   1   1   1   1   2   1   2   2   1   2   1   2   2   1   2   1   2   2   2   1   1   2   2   1   1   1   1   2   1   2   1   2   2   1   2   1   1   1   2   1   1   1   1   1   2   2   2   1   1   2   1   2   1   1   2   1   1   1   2   2   2   1   1   2   1   1   1   2   2   1   1   2   1   1   2   2   1   2   1   1   1   1   2   1   2   2   1   1   2   2   1   2   1   2
 MK-2-16                1   1   1   2   2   1   1   2   2   1   1   2   1   1   2   1   2   1   1   2   2   2   1   1   1   1   1   2   1   2   2   1   2   2   2   2   2   2   2   1   1   2   2   2   1   2   2   1   2   2   1   2   1   2   2   2   2   2   2   2   2   2   2   1   2   2   2   1   2   2   2   1   1   1   1   1   1   1   2   2   1   1   1   1   1   2   1   2   2   2   2   1   2   1   2   2   2   2   1   2   2   1   2   1   2   2   1   1   2   1   2   1   2   2   2   2   1   2   2   1   2   1   2   1   2   1   1   2   2   1   1   1   1   2   1   2   1   2   2   1   2   1   1   1   2   1   1   1   1   1   2   2   2   1   1   2   1   2   1   1   2   1   1   1   2   2   2   1   1   2   1   1   1   2   2   1   1   2   1   1   2   2   1   2   2   1   1   1   2   1   2   2   1   1   2   2   1   2   1   2
 MK-3-1                 2   1   1   2   1   2   2   1   1   1   2   2   1   2   1   1   1   1   1   1   2   2   1   1   2   2   1   1   1   2   2   2   2   1   2   1   2   1   1   2   1   2   1   1   1   2   1   1   2   1   1   2   1   2   1   1   2   1   1   2   1   1   2   2   1   1   1   2   2   2   1   1   2   1   1   2   1   1   2   2   1   1   1   1   1   1   1   1   1   1   1   2   2   1   2   2   2   2   1   2   2   2   1   1   2   1   1   2   2   1   2   2   2   1   1   2   1   2   2   2   1   2   1   1   1   2   2   2   2   2   2   1   1   1   2   1   1   2   1   2   1   2   2   2   2   1   2   1   2   1   2   1   1   1   2   1   2   1   1   1   1   1   2   2   1   1   1   2   2   2   2   2   2   1   1   1   2   1   2   2   1   1   1   2   1   2   1   2   2   1   1   2   1   1   1   1   2   2   2   1
 MK-3-2                 2   1   1   2   1   2   2   1   1   1   2   2   1   2   1   1   1   1   1   1   2   2   1   1   2   2   1   1   1   2   2   2   2   1   1   1   2   1   1   2   1   2   1   2   1   2   1   1   2   1   1   2   1   2   1   1   2   1   1   2   1   1   2   2   1   1   1   2   2   2   1   2   2   1   1   2   1   1   2   2   1   1   1   1   1   1   1   1   1   1   1   2   1   1   2   2   2   2   2   2   2   2   1   1   2   1   1   2   2   1   2   1   1   1   1   1   1   2   2   2   1   2   2   1   1   2   2   2   2   2   2   1   1   2   2   1   1   1   1   2   1   2   2   2   2   1   2   1   1   1   2   1   1   1   2   1   1   1   1   1   1   1   2   2   1   1   1   2   2   2   2   2   2   1   1   1   1   1   2   2   1   1   1   1   1   2   1   2   2   1   1   2   2   1   1   1   2   2   2   1
 MK-3-3                 2   2   2   2   2   2   2   2   1   1   2   2   1   2   1   1   2   1   1   1   2   2   1   1   2   2   1   1   1   2   1   2   2   1   1   1   2   1   1   1   1   2   1   2   1   2   1   1   2   1   1   2   2   2   1   1   2   1   1   2   2   1   2   2   1   1   1   2   2   2   2   2   2   1   1   2   1   2   2   2   1   2   1   1   1   1   1   1   1   1   1   2   1   1   2   2   2   2   2   2   2   2   2   1   2   1   1   1   1   1   2   1   1   1   1   1   1   2   2   2   1   2   1   1   1   2   2   2   1   2   2   1   2   2   2   1   1   1   1   2   1   2   2   2   2   1   2   1   1   1   2   1   1   1   2   1   1   1   1   1   1   2   2   2   1   1   1   2   2   2   2   2   2   1   1   1   1   1   2   2   1   1   1   1   1   2   1   2   2   1   1   2   2   1   1   2   2   2   2   1
 MK-3-4                 2   2   2   2   2   1   2   2   1   1   2   2   2   2   1   1   2   1   1   1   1   2   1   1   2   1   1   1   1   2   2   2   2   1   2   1   2   1   1   1   1   2   1   2   1   2   1   2   2   1   1   2   2   2   1   1   2   1   1   2   2   1   2   2   1   1   1   2   2   2   2   2   1   1   1   2   1   2   2   2   1   2   1   1   1   1   1   1   1   1   1   2   2   1   2   2   2   2   2   2   2   2   2   1   2   1   1   1   1   2   2   1   1   1   2   1   1   2   2   2   1   1   1   1   1   2   2   2   2   2   2   1   2   2   2   1   1   1   1   2   1   2   2   2   2   1   2   2   1   1   2   1   2   1   2   1   1   1   1   1   1   2   2   2   1   1   1   2   2   2   1   2   2   1   1   1   1   1   1   2   1   1   1   1   2   2   1   2   2   1   1   2   2   1   1   2   2   2   2   1
 MK-3-5                 2   2   2   1   2   1   2   2   1   1   2   2   2   2   1   1   1   1   1   1   1   2   1   2   2   2   1   1   1   2   2   2   2   1   2   1   2   1   1   1   2   2   1   2   1   2   2   1   2   1   2   2   2   2   1   1   2   1   1   2   2   1   2   2   1   1   1   2   2   2   2   2   1   1   1   2   1   2   1   2   1   2   1   1   1   1   1   1   1   1   1   2   2   1   2   2   1   2   2   2   2   2   1   1   2   1   1   1   1   2   1   1   1   1   2   1   1   2   2   2   1   1   1   2   1   2   1   2   2   2   1   1   2   2   2   1   1   1   1   2   1   1   2   1   1   2   2   2   1   1   1   2   2   1   2   1   1   1   1   1   1   2   2   2   1   1   1   2   2   2   1   2   2   1   1   1   1   1   1   2   1   1   2   1   2   2   1   2   2   1   2   2   2   1   1   2   2   2   2   1
 MK-3-6                 2   2   2   1   2   1   2   2   1   1   2   2   2   2   1   1   1   1   1   1   1   2   2   2   2   2   1   1   2   2   2   2   1   1   2   1   2   2   1   1   2   2   1   2   1   2   2   1   1   1   2   2   1   2   1   1   2   2   1   2   2   1   2   2   1   1   2   2   2   2   2   2   1   1   1   2   1   2   1   1   1   2   1   2   1   2   1   1   1   1   1   2   2   2   2   2   1   2   2   2   1   2   1   1   2   1   1   2   1   2   1   2   1   1   2   1   1   2   2   2   1   1   1   1   1   2   1   1   2   2   1   1   2   2   2   1   1   1   2   2   1   1   2   2   1   2   1   2   1   1   1   2   2   1   2   1   1   2   1   1   1   2   2   2   2   1   1   2   2   2   1   2   2   1   2   1   1   1   1   2   1   1   2   1   2   2   1   2   2   1   2   2   2   1   1   2   2   2   2   1
 MK-3-7                 2   2   1   1   2   1   2   2   1   1   2   2   2   2   1   1   1   1   1   1   1   2   1   2   2   2   1   1   2   2   2   2   2   1   2   1   2   2   2   1   2   2   1   2   1   2   2   1   1   1   2   2   1   2   1   1   2   2   1   2   2   1   2   2   1   1   2   2   2   2   1   2   1   1   1   1   1   2   1   1   1   2   1   2   1   2   1   2   1   1   1   2   2   2   2   2   1   2   2   2   2   2   1   1   2   1   1   2   1   2   1   2   1   1   2   1   2   2   2   2   1   1   1   1   1   2   2   1   2   2   1   1   2   2   2   2   1   1   1   2   2   1   2   2   1   2   1   2   1   1   1   2   1   1   2   1   1   2   1   1   1   2   2   2   1   1   1   2   2   2   1   2   2   1   2   1   1   1   2   2   1   1   2   1   2   2   1   2   1   1   2   2   2   1   2   2   1   2   2   1
 MK-3-8                 2   2   1   1   2   1   2   2   1   1   2   2   1   2   1   1   2   1   2   1   1   2   1   2   2   2   2   1   1   2   2   1   2   1   1   1   2   2   2   1   2   2   1   2   1   2   2   1   1   2   2   2   1   2   2   1   2   2   1   2   2   1   2   2   1   1   2   1   2   2   1   2   1   1   1   1   1   1   1   1   1   2   1   2   1   2   2   1   1   1   1   2   2   2   2   2   1   2   2   2   2   2   1   1   1   1   1   2   1   2   1   2   1   1   2   1   2   2   2   2   1   1   1   2   2   2   2   1   2   2   1   1   2   2   2   2   1   1   1   2   2   1   2   2   1   2   1   2   1   1   2   2   1   1   2   1   1   1   1   1   1   2   2   2   1   1   1   2   2   2   2   2   2   1   2   1   1   1   2   2   1   2   1   1   2   2   1   2   1   1   2   2   2   1   1   2   1   2   2   1
 MK-3-9                 2   2   2   1   2   1   2   2   1   1   2   2   1   2   1   1   2   1   2   1   1   2   2   2   2   2   2   1   1   2   2   1   2   1   1   1   2   2   2   1   2   2   1   1   1   1   2   1   1   2   2   2   2   2   2   2   2   2   1   2   2   1   2   2   1   1   2   1   2   2   1   2   1   2   1   1   1   1   1   1   1   2   2   2   1   2   2   1   1   2   1   1   2   2   2   2   1   2   2   1   2   2   1   1   2   1   1   2   1   2   1   2   1   1   2   1   2   2   2   2   1   1   1   2   2   2   2   1   2   2   1   1   2   2   2   2   1   2   1   2   2   1   2   2   1   2   1   2   1   1   2   2   1   1   2   1   1   1   1   1   1   2   1   1   1   1   1   2   2   2   2   2   2   1   2   1   1   1   2   2   1   2   1   1   2   2   1   2   1   1   2   2   2   1   1   2   1   2   2   1
 MK-3-10                2   2   2   1   1   1   2   1   1   1   2   2   1   2   1   1   2   1   2   1   1   2   1   2   2   2   2   1   1   2   2   1   2   1   1   2   2   1   2   1   2   2   1   1   1   2   2   1   1   2   2   2   2   1   2   2   2   2   1   2   2   1   2   2   1   2   2   1   2   2   1   2   1   2   1   1   1   1   1   1   1   2   2   2   1   1   2   1   1   2   1   1   2   1   2   2   2   1   2   1   2   2   1   1   2   1   1   2   1   2   1   2   1   2   2   1   2   2   2   2   1   2   1   2   2   2   2   1   2   2   1   1   2   2   2   2   1   2   2   2   2   1   2   2   1   2   1   2   1   1   2   2   1   1   2   1   1   1   1   1   1   2   1   1   1   1   1   2   1   2   2   2   2   1   2   1   1   1   1   2   2   2   2   1   2   2   1   2   1   1   2   2   2   1   2   2   1   2   2   2
 MK-3-11                2   2   2   1   1   1   2   1   1   1   2   1   1   2   1   1   2   1   2   1   1   2   1   2   2   2   1   1   1   2   2   1   2   2   1   2   2   1   2   2   2   2   1   1   1   2   2   1   1   2   2   2   1   1   2   2   2   2   1   2   2   2   2   2   1   2   2   1   2   2   1   2   2   1   1   1   1   1   1   1   1   2   2   2   1   1   2   1   1   2   1   1   1   1   2   2   2   1   2   1   2   2   1   1   2   1   1   2   1   2   1   2   1   2   2   1   2   1   2   2   1   2   1   2   2   1   1   1   2   2   2   1   2   2   2   2   1   2   2   2   2   1   2   2   2   2   1   2   1   1   2   1   1   1   2   1   1   2   1   1   1   2   1   1   1   1   1   2   1   2   2   2   2   1   1   1   1   1   2   2   2   2   2   1   2   1   1   2   1   1   2   2   2   1   2   2   2   2   2   2
 MK-3-12                2   2   2   1   2   1   2   1   1   1   2   1   1   2   1   2   2   1   2   1   2   2   2   2   2   2   1   1   2   2   2   1   2   2   2   2   2   1   2   2   2   2   1   1   1   2   2   1   1   2   2   2   1   1   2   2   2   2   1   2   2   2   2   2   1   2   2   1   2   2   1   2   2   1   1   1   1   1   1   1   1   2   1   2   1   1   1   1   1   2   1   1   1   1   2   2   2   1   1   1   2   2   1   1   2   1   1   2   1   2   1   2   1   2   2   1   2   1   2   2   1   2   1   2   2   1   1   1   2   2   2   1   2   2   2   1   1   2   2   2   1   1   2   2   2   1   1   1   1   1   2   1   1   1   2   1   1   2   1   1   1   1   1   1   1   1   2   2   1   2   2   2   2   1   2   1   1   2   2   2   2   2   2   1   1   1   1   2   1   1   2   2   2   1   2   2   2   2   2   1
 MK-3-13                2   2   2   1   2   1   2   1   1   1   2   1   1   2   1   2   2   1   2   1   2   2   2   2   2   2   1   1   2   2   2   1   2   2   2   1   2   1   2   2   2   2   1   2   1   2   2   1   1   2   2   2   1   1   2   2   2   2   1   2   2   2   2   2   2   2   1   1   2   2   1   2   2   1   2   1   1   1   1   1   1   2   1   2   1   1   1   1   1   2   1   1   1   1   2   2   2   1   1   2   2   2   1   1   2   1   2   2   1   2   1   2   1   2   2   1   1   1   2   2   1   1   1   2   2   1   1   2   2   2   2   1   2   2   2   1   1   2   2   2   1   1   2   1   2   1   1   1   1   1   2   1   1   1   2   1   1   2   1   1   1   1   1   1   1   2   2   2   1   2   2   1   2   2   2   2   1   2   2   2   2   2   2   2   1   1   1   1   2   1   2   2   2   1   1   2   2   2   2   1
 MK-3-14                2   2   2   1   2   1   1   1   1   2   2   1   1   2   1   2   2   1   1   1   2   2   2   2   2   1   1   1   1   2   2   1   2   2   2   1   2   1   2   2   2   1   1   2   1   2   2   1   1   2   2   2   1   1   2   2   2   2   1   2   2   2   2   2   1   2   2   1   2   2   1   2   2   1   2   1   1   1   1   1   1   2   1   2   1   1   2   1   1   2   1   1   1   1   2   1   2   1   1   2   2   2   1   1   2   1   2   2   1   2   1   2   1   2   2   1   2   1   2   2   1   1   1   2   2   1   1   2   2   2   2   1   2   2   2   1   1   2   2   2   1   1   2   1   1   1   1   1   1   1   2   1   2   1   2   1   2   2   1   1   1   1   1   1   1   2   2   2   1   2   2   1   2   2   2   2   1   2   2   2   2   2   2   2   1   1   1   1   2   1   2   2   2   1   1   1   2   2   2   1
 MK-3-15                1   2   2   1   2   1   1   2   1   2   2   1   1   2   2   2   2   1   1   1   2   2   2   2   2   1   1   1   1   2   2   1   2   2   2   1   2   2   2   2   1   1   1   2   1   2   2   1   1   2   2   2   2   1   2   2   2   2   1   2   2   2   2   2   1   2   2   1   2   2   1   1   2   1   1   1   1   1   1   1   1   2   2   2   1   1   2   1   1   2   1   1   1   2   2   1   2   1   1   2   2   2   1   1   2   1   2   2   1   2   1   2   1   2   2   2   2   1   2   1   1   2   1   2   2   1   1   2   2   2   2   1   2   2   2   1   1   2   2   2   2   1   2   1   1   1   1   1   1   1   2   1   2   1   2   2   1   2   1   1   1   1   1   1   1   2   1   2   1   2   1   1   2   2   2   2   1   2   2   2   2   2   2   1   2   2   1   1   2   1   2   2   2   1   1   1   2   2   2   2
 MK-3-16                1   2   2   1   2   1   1   2   1   2   2   1   1   2   2   2   2   1   1   2   2   2   2   2   2   1   1   1   1   2   2   1   2   2   2   1   2   2   2   2   1   1   1   2   1   2   2   1   1   1   2   2   2   1   2   2   2   2   1   2   2   2   2   2   1   2   2   1   2   2   1   2   2   1   1   1   1   1   1   1   1   2   2   1   1   2   2   1   1   2   1   1   1   2   2   1   1   1   1   1   2   2   1   1   2   1   2   2   1   2   1   1   1   2   2   2   2   1   2   1   1   2   1   2   2   1   1   2   2   2   2   1   2   2   2   1   1   2   2   2   2   1   2   1   1   1   1   2   1   1   2   2   2   1   2   2   1   1   1   1   1   1   1   1   1   2   1   2   1   2   1   1   2   2   2   2   1   2   1   2   2   2   2   1   2   2   1   1   2   2   2   2   2   1   1   1   2   2   2   2
 MK-4-1                 2   1   1   2   2   1   2   1   1   1   2   1   2   1   1   1   2   2   1   2   2   1   2   1   1   2   2   2   2   1   2   1   2   1   1   2   1   1   1   1   1   1   2   2   2   2   1   2   1   2   2   2   1   2   2   1   1   1   2   1   1   1   1   2   1   2   2   1   1   2   1   2   1   1   2   1   1   1   1   2   1   2   2   2   2   2   1   2   1   2   2   2   2   1   2   2   2   2   2   2   1   2   2   1   2   2   1   1   1   2   2   2   2   1   1   1   1   2   2   2   1   1   2   2   2   2   1   1   2   1   1   2   2   2   1   2   2   1   1   2   2   1   1   2   1   1   1   1   2   1   2   2   2   2   2   2   2   1   1   1   1   2   2   1   1   2   1   1   2   2   1   1   1   1   2   2   1   1   2   1   1   2   2   2   2   1   1   2   1   2   1   1   1   1   2   1   1   1   2   1
 MK-4-2                 2   2   1   2   2   1   1   1   1   2   2   1   2   1   1   1   2   2   1   2   2   1   2   1   2   2   1   2   2   1   2   2   2   1   1   2   1   1   1   1   1   1   2   2   2   2   1   1   1   2   2   2   1   2   2   2   1   1   1   1   1   1   1   2   2   2   2   1   1   2   2   2   2   1   2   1   1   1   1   1   1   2   2   2   2   2   1   2   1   2   2   2   2   1   2   2   2   2   2   2   1   2   2   1   2   2   1   1   1   2   2   2   2   1   1   1   1   2   2   2   1   1   2   2   1   2   1   1   2   1   1   2   2   2   2   2   2   1   1   2   2   1   1   2   1   1   1   1   2   1   2   2   2   2   2   2   2   1   1   1   1   2   2   2   1   2   1   1   2   1   2   1   2   1   2   2   1   1   2   2   1   2   2   2   1   1   1   2   1   2   1   2   1   1   2   1   1   1   2   1
 MK-4-3                 2   2   1   2   2   1   1   1   1   2   2   1   1   1   1   1   2   2   1   2   2   1   2   1   2   2   1   1   2   1   2   2   1   1   1   2   1   1   1   1   1   1   2   2   2   2   1   2   1   1   2   2   1   2   2   2   1   2   1   1   1   1   1   2   2   2   1   1   2   2   2   2   2   1   2   1   1   1   1   1   2   2   1   2   2   2   1   2   1   2   2   2   1   1   2   2   2   2   2   2   1   2   2   1   1   1   2   1   1   2   2   2   2   1   1   1   1   2   2   2   1   2   2   2   1   1   1   1   2   1   1   2   2   2   2   2   2   1   1   2   2   1   1   2   1   1   1   1   1   1   2   1   2   2   2   2   2   1   1   1   1   2   1   1   1   2   1   1   2   1   2   2   2   1   2   1   1   1   2   2   1   2   2   2   1   1   1   2   1   2   1   2   1   1   2   1   1   1   2   1
 MK-4-4                 2   2   1   2   2   1   2   1   1   2   2   1   1   1   1   1   2   1   1   2   2   1   2   1   2   2   1   1   2   1   2   2   1   1   1   2   2   1   1   1   1   1   2   2   2   2   1   1   1   1   2   2   1   2   2   2   1   2   1   1   1   1   1   2   2   2   1   1   2   1   2   2   1   1   2   1   2   1   1   2   2   1   1   2   2   2   1   2   1   2   2   2   1   1   2   2   2   2   2   2   1   2   2   1   1   2   2   1   1   2   2   2   2   1   1   1   1   2   2   2   1   1   2   2   1   1   1   1   2   1   1   2   2   2   2   2   2   1   1   2   2   1   1   2   1   1   1   1   1   1   2   1   2   1   2   2   2   1   1   1   2   2   1   1   1   2   1   1   1   1   2   2   2   1   2   1   1   2   2   2   1   2   1   2   1   1   1   2   1   2   1   2   1   1   1   1   1   1   2   1
 MK-4-5                 2   2   2   2   2   1   2   1   1   2   2   1   1   1   1   1   2   1   1   2   2   1   2   1   2   2   1   1   2   1   2   2   1   1   1   2   2   1   1   1   1   1   2   1   2   2   1   1   1   1   2   2   1   2   2   2   1   2   1   1   1   1   1   2   2   2   2   1   2   1   2   2   1   1   2   1   2   1   1   2   2   1   1   2   2   2   1   2   1   2   2   1   2   1   2   2   2   2   2   2   1   2   2   1   2   2   2   1   1   2   2   1   2   1   1   1   1   2   2   1   1   1   2   2   1   1   1   1   2   1   1   2   1   2   2   2   2   1   1   2   2   1   1   2   1   1   1   1   1   1   2   1   2   1   2   2   2   1   1   1   2   2   1   1   1   2   1   1   1   1   1   2   2   1   1   1   1   2   2   2   1   2   1   2   1   1   1   2   1   2   2   2   1   2   2   1   1   1   2   1
 MK-4-6                 2   2   2   1   2   1   2   1   1   2   1   1   1   2   1   1   2   2   1   2   2   1   2   1   2   2   1   1   2   1   2   2   1   1   1   2   2   1   1   2   1   1   2   1   2   2   1   1   1   1   1   2   1   2   2   2   2   2   1   1   1   1   2   2   2   2   2   1   2   2   2   2   1   1   2   1   2   1   1   2   2   1   1   2   2   2   1   2   1   2   2   2   2   2   2   2   1   2   2   2   1   2   2   1   2   2   2   1   1   2   2   1   2   1   1   1   1   2   2   1   1   1   1   1   1   1   1   1   2   2   1   2   2   2   2   2   2   2   1   2   2   1   1   2   2   1   1   1   1   1   2   1   2   1   2   2   2   1   1   1   2   2   1   1   2   2   1   1   1   1   1   2   2   1   1   1   1   2   2   2   1   2   2   2   1   1   1   2   1   2   2   2   1   2   2   1   1   1   2   1
 MK-4-7                 2   2   2   1   2   1   2   1   1   2   2   1   1   2   1   1   2   2   1   2   2   1   2   1   2   2   1   1   2   1   2   2   1   1   1   2   2   1   1   2   1   1   2   1   2   2   1   1   1   1   1   2   1   2   2   1   2   1   1   1   1   1   2   2   1   2   2   1   2   2   2   2   1   1   1   1   2   1   1   2   2   1   1   2   2   2   1   2   1   2   2   2   2   2   1   2   1   2   2   2   1   2   2   1   2   2   2   1   1   2   2   2   2   1   2   1   1   2   2   1   1   1   1   1   1   2   1   1   2   2   1   2   2   2   2   2   2   2   2   1   2   1   1   2   2   2   1   2   1   1   2   1   2   2   2   2   2   1   1   1   2   2   1   1   2   2   1   1   1   1   1   2   1   1   1   1   1   2   2   2   1   2   2   2   1   1   1   2   2   2   2   2   1   2   2   1   1   1   2   1
 MK-4-8                 2   2   2   1   2   1   2   1   1   1   2   1   1   2   1   1   2   1   1   2   2   1   2   1   2   1   1   1   2   2   2   2   1   2   1   2   2   1   1   2   1   1   2   1   2   2   1   1   1   1   1   1   1   2   2   2   2   1   1   1   1   1   2   2   1   2   2   1   2   2   2   2   1   2   1   1   2   2   1   2   1   1   1   2   2   2   2   2   1   2   2   2   2   2   1   2   1   1   2   2   2   2   2   1   2   2   2   1   1   2   2   2   2   1   2   1   1   2   2   1   1   1   1   1   1   2   1   1   2   2   1   2   2   2   2   2   2   2   2   1   2   1   1   2   2   2   1   2   2   1   2   1   1   2   1   2   2   1   1   1   2   2   1   1   2   2   1   1   1   1   1   2   1   1   1   1   1   2   2   2   1   2   2   2   1   2   1   2   2   2   2   2   1   2   2   1   1   1   2   2
 MK-4-9                 2   2   2   1   2   1   2   1   1   1   2   1   1   2   1   1   2   1   2   2   2   1   2   1   2   1   1   1   2   1   2   2   2   2   1   2   1   1   1   2   1   1   2   1   2   2   1   1   1   1   1   1   1   2   2   2   2   1   1   1   1   1   2   1   2   2   2   1   2   2   2   2   2   1   1   1   2   2   1   2   1   1   1   2   2   2   2   2   2   2   2   2   2   2   1   2   1   1   2   2   2   2   2   1   2   2   2   1   1   2   2   2   2   2   2   1   1   2   2   1   1   1   1   1   1   2   1   1   2   2   1   1   2   2   2   2   1   1   1   1   2   2   1   2   2   2   1   2   1   1   2   1   2   1   2   2   2   1   1   1   2   2   1   1   2   2   1   1   1   1   1   2   1   2   1   1   1   2   1   2   1   2   2   2   2   2   2   2   2   2   2   2   1   2   2   1   1   1   2   2
 MK-4-10                1   2   2   2   1   1   2   1   1   1   2   1   1   1   1   1   2   1   2   2   1   1   2   1   2   1   1   1   2   1   2   2   2   2   1   2   1   1   1   2   1   2   2   1   2   2   1   1   1   1   1   1   1   2   2   2   2   1   1   1   1   1   2   1   2   2   2   1   2   2   2   2   2   1   1   1   2   2   1   2   1   1   1   2   2   2   2   2   2   2   2   2   1   2   1   1   1   2   1   2   2   1   2   1   1   2   2   1   1   2   1   2   2   2   2   1   1   2   2   1   1   1   1   1   1   2   1   1   2   2   1   2   2   2   2   1   1   1   1   1   2   2   1   1   2   2   1   2   1   1   1   1   2   1   2   2   2   1   2   2   2   2   2   1   2   2   1   1   1   1   1   2   2   1   1   2   1   2   1   2   1   2   1   1   2   2   2   2   2   2   2   2   1   2   2   1   1   1   2   2
 MK-4-11                1   2   2   2   2   1   2   2   1   1   2   2   1   1   1   1   2   1   2   2   1   1   2   1   2   1   1   1   2   1   2   2   2   2   2   2   1   1   1   2   1   2   2   1   2   2   1   1   1   1   2   1   1   2   2   2   2   1   1   1   1   1   2   1   2   2   1   1   2   2   2   2   2   1   1   1   2   2   2   2   1   1   2   2   1   2   2   2   2   2   2   2   1   2   1   2   1   2   1   2   2   2   2   2   1   2   2   1   1   2   1   2   2   2   2   1   1   1   2   1   1   1   2   1   1   2   1   1   1   2   1   2   1   2   2   1   1   1   1   1   2   2   1   1   2   2   1   2   1   1   1   1   2   1   2   2   2   1   2   2   2   2   2   1   2   2   1   1   2   1   2   2   2   1   1   2   1   1   1   2   1   2   1   1   2   2   2   2   2   2   1   2   1   2   2   1   1   1   1   2
 MK-4-12                2   2   2   2   2   1   2   2   1   1   2   2   1   1   1   1   2   1   2   2   2   1   2   1   2   1   1   1   2   1   2   2   2   1   2   2   2   1   1   2   1   1   2   1   2   2   1   1   1   1   1   1   1   2   2   2   2   1   1   1   1   1   2   1   2   2   2   1   2   2   2   2   2   1   1   2   2   2   2   2   1   1   2   2   1   1   2   2   2   1   2   2   1   1   2   2   1   2   1   2   2   2   2   2   2   1   2   1   1   1   1   1   2   2   2   1   1   1   2   1   1   1   2   1   1   1   1   1   1   2   1   2   1   2   2   1   1   1   1   1   2   2   1   1   2   2   1   2   1   1   1   1   1   1   1   2   2   2   1   2   2   2   2   1   2   2   1   1   2   1   2   2   2   1   1   2   1   1   1   2   1   2   1   1   2   2   2   2   2   1   2   2   1   1   1   2   1   2   1   2
 MK-4-13                1   2   2   2   1   2   2   2   1   1   2   2   1   1   1   1   2   1   2   2   2   1   2   1   2   1   1   1   2   1   1   1   2   1   2   2   2   1   1   2   1   1   2   1   2   2   1   1   1   1   1   1   2   2   2   2   2   1   1   1   1   1   2   1   2   2   2   1   2   2   2   2   2   1   2   2   2   2   2   2   1   2   2   2   1   1   2   2   2   1   2   2   1   2   2   2   1   2   1   1   2   2   2   2   1   1   2   1   1   2   1   1   2   2   2   1   1   1   2   1   1   1   2   1   2   1   1   1   1   2   2   2   1   2   2   1   2   1   1   1   2   2   1   1   1   2   1   2   2   1   1   1   1   1   1   2   2   2   1   2   2   2   2   1   2   2   1   1   2   2   2   2   2   1   1   2   1   1   1   2   1   2   1   1   1   2   2   1   2   1   2   2   1   1   1   2   1   2   1   2
 MK-4-14                1   2   2   1   1   2   2   2   1   2   1   2   2   1   2   1   2   2   2   1   2   2   2   1   1   1   1   1   2   1   1   1   2   1   2   2   2   1   1   2   1   1   2   1   2   2   1   1   1   1   1   1   1   2   2   2   2   1   1   1   1   1   2   1   2   2   2   1   2   2   2   2   2   1   2   2   2   2   2   2   1   2   2   1   2   1   2   2   2   1   2   2   1   2   2   2   1   2   1   1   2   2   2   2   1   1   2   1   1   2   1   1   2   2   1   1   1   1   2   1   1   1   2   1   2   2   1   1   1   2   2   2   1   2   2   1   2   2   2   1   2   2   1   1   1   1   2   2   1   1   1   1   1   1   1   2   2   2   1   2   2   2   2   1   2   2   1   1   2   2   2   2   2   1   1   2   1   1   1   2   1   2   1   1   1   2   2   1   2   1   2   1   1   1   1   2   1   2   1   2
 MK-4-15                1   2   2   1   1   2   2   2   1   2   1   2   2   1   2   2   2   2   2   1   2   2   2   1   1   1   1   1   2   1   2   1   2   1   2   2   1   1   1   2   1   1   2   1   2   2   2   1   1   1   1   1   1   2   2   2   2   1   1   1   1   1   2   1   2   2   2   1   2   2   2   2   1   1   2   2   2   2   1   2   1   2   2   1   2   1   2   2   2   1   2   2   1   2   1   2   1   2   2   1   2   2   2   2   1   1   2   1   1   2   1   1   2   2   1   2   1   2   2   1   1   1   2   1   2   2   1   1   1   2   2   2   1   2   2   1   2   2   2   2   2   2   1   1   1   1   2   2   1   1   1   1   1   1   1   2   2   2   1   2   1   2   2   1   2   2   1   1   2   2   2   2   2   1   1   2   1   1   1   2   2   2   1   1   1   2   2   1   2   1   2   1   1   1   1   2   1   2   1   2
 MK-4-16                1   2   2   1   1   1   2   2   1   2   1   2   2   1   2   2   2   2   2   2   2   2   2   1   1   1   1   1   2   1   2   2   2   1   2   2   1   1   1   2   1   1   2   1   2   2   2   1   1   1   1   2   1   2   2   2   2   1   1   1   1   1   2   1   2   2   1   1   2   1   2   2   1   1   2   1   2   2   1   2   1   2   2   1   1   1   2   2   2   2   2   2   1   2   2   2   2   2   2   1   2   2   2   1   2   1   2   1   1   2   1   1   2   2   1   2   1   2   2   2   1   1   2   1   2   2   1   1   1   1   2   2   1   2   2   1   2   2   2   2   2   2   2   1   1   1   2   2   1   1   1   1   1   1   1   1   2   2   1   2   1   2   2   1   2   2   1   1   2   2   2   2   2   2   1   2   1   1   1   2   2   2   1   1   1   2   2   1   2   1   2   1   1   1   1   2   1   2   1   2
 MK-5-1                 2   2   2   1   1   1   1   1   2   1   1   2   1   1   2   2   2   1   2   2   1   1   1   2   2   1   1   1   2   2   1   2   2   2   2   2   2   2   2   2   1   2   2   1   1   1   2   1   1   2   2   2   2   2   2   1   1   1   1   1   1   1   1   2   2   2   2   1   1   1   1   1   1   2   1   1   2   2   2   1   1   1   1   2   1   2   1   1   2   2   1   2   1   1   1   2   2   2   1   1   1   1   2   2   1   1   2   2   1   1   1   2   2   2   2   1   2   1   1   2   1   1   1   1   1   1   2   2   2   1   2   1   1   2   2   2   1   1   2   1   2   2   1   1   1   1   2   1   2   2   2   1   2   2   2   2   2   1   2   2   1   2   2   1   2   1   2   1   2   1   2   1   1   2   1   1   2   2   1   1   1   2   2   1   2   2   1   2   1   1   1   1   2   1   1   2   1   1   1   2
 MK-5-2                 2   1   2   2   1   1   1   1   2   1   1   1   1   1   2   2   2   1   2   1   1   1   2   2   2   1   1   2   2   2   2   2   2   2   1   2   2   2   2   1   1   2   2   1   1   1   2   1   1   2   2   2   2   2   2   1   1   1   1   1   1   1   1   2   2   2   2   1   1   1   1   1   2   2   1   1   2   2   1   1   1   1   1   2   1   2   1   1   2   2   1   2   1   1   1   1   2   1   1   2   1   1   2   2   1   1   2   2   1   1   1   1   2   2   2   2   2   1   1   2   1   1   1   1   1   1   2   2   2   1   2   1   1   2   2   2   1   1   2   1   2   2   1   1   1   1   2   1   2   2   2   1   2   2   2   2   2   1   1   2   1   2   2   1   2   1   2   1   2   1   2   1   1   2   1   1   2   2   1   2   2   2   2   1   2   2   1   2   1   1   1   1   2   1   2   2   1   1   1   2
 MK-5-3                 2   1   2   2   1   1   1   1   2   1   1   1   2   1   2   2   2   1   2   1   1   1   2   2   2   1   1   2   2   2   2   2   2   2   1   1   2   2   2   1   1   2   2   1   1   1   2   1   1   2   2   2   2   2   1   2   1   1   1   1   1   1   1   2   2   1   2   1   1   1   1   1   1   2   1   1   2   2   1   1   1   1   1   2   1   1   2   1   2   2   1   2   1   1   1   1   2   1   1   2   1   1   2   2   1   1   2   2   1   1   1   1   2   2   2   2   2   1   1   2   1   1   1   1   2   2   2   2   2   1   2   1   1   2   1   2   1   1   2   1   2   2   1   1   1   1   2   1   2   2   2   1   2   2   2   2   2   1   2   2   1   2   2   1   2   1   2   1   2   1   2   1   1   2   1   1   2   2   1   2   2   2   2   1   2   2   1   2   1   1   1   1   2   1   2   1   1   1   1   2
 MK-5-4                 2   1   2   2   1   1   1   1   2   1   2   1   2   1   2   2   2   1   1   1   1   1   2   1   2   1   1   2   2   2   2   2   2   2   1   1   2   2   2   1   1   2   2   1   1   1   2   2   1   2   2   2   2   2   2   2   1   1   1   1   2   2   1   1   2   1   2   1   1   1   1   1   1   2   1   1   2   2   1   1   1   1   1   2   2   1   2   1   1   2   1   2   1   1   1   1   2   1   1   2   1   1   2   2   1   1   2   1   1   1   1   1   2   2   2   2   2   1   1   2   1   1   1   1   1   1   2   2   2   1   2   1   1   2   1   2   1   1   2   1   2   2   1   1   2   1   1   1   2   2   1   2   2   2   2   2   2   1   2   2   1   2   2   2   2   1   2   2   1   1   2   1   1   2   1   1   2   2   2   2   2   2   2   1   2   2   1   2   1   1   1   1   2   1   2   1   1   1   1   2
 MK-5-5                 2   2   2   2   1   1   1   2   2   1   2   1   2   1   2   2   2   1   1   1   1   1   2   1   2   1   1   2   2   2   2   2   2   2   1   1   2   2   2   1   1   2   2   1   1   1   2   2   1   2   2   2   2   1   2   1   1   1   1   1   2   2   1   1   2   1   2   1   1   1   1   1   1   2   1   1   2   2   1   1   1   1   1   2   2   1   1   1   1   2   1   2   1   1   1   1   2   1   1   2   1   1   2   2   1   1   2   1   1   1   1   1   2   2   2   2   2   1   1   2   1   1   1   1   1   1   2   2   2   1   2   2   2   2   1   2   1   1   2   1   2   2   1   1   2   1   2   1   2   2   1   1   2   2   2   2   2   2   2   2   1   2   2   2   2   1   2   2   2   1   2   1   1   2   1   1   2   2   2   2   2   2   2   1   2   2   1   2   1   1   1   1   2   2   2   1   1   1   1   2
 MK-5-6                 2   2   2   2   1   1   1   2   2   1   2   1   2   1   2   2   2   1   1   1   1   1   2   1   2   1   1   2   2   2   2   2   2   2   1   1   2   1   2   1   1   2   2   1   2   1   2   2   1   2   2   2   2   1   2   1   1   1   1   1   1   2   2   2   2   1   1   1   1   1   1   1   1   2   1   1   2   2   1   1   2   2   1   2   2   1   1   1   2   2   1   2   1   1   1   1   2   1   1   2   2   1   2   2   1   2   2   2   1   1   1   1   2   2   2   2   2   2   1   2   1   1   1   1   1   1   2   2   2   1   2   2   2   2   2   2   1   1   2   1   2   2   2   1   2   1   2   1   2   2   1   2   2   2   2   2   2   2   1   2   1   2   2   2   2   1   2   2   2   1   1   1   1   2   1   1   2   2   2   2   2   2   2   1   2   2   2   2   2   1   2   1   2   2   2   1   2   2   1   2
 MK-5-7                 2   2   2   2   1   1   1   2   2   1   1   1   2   1   2   2   2   1   1   1   1   1   2   1   2   1   1   2   2   2   2   2   2   2   1   1   2   1   2   2   2   1   2   1   1   1   2   2   1   2   2   2   2   1   2   1   2   1   1   1   1   2   2   1   2   1   1   2   1   1   2   1   2   2   1   1   2   1   1   1   2   2   1   2   2   1   1   1   2   2   1   2   1   1   1   1   2   1   1   2   2   1   2   2   1   2   1   1   1   1   1   1   2   2   1   2   1   2   1   1   1   1   1   1   1   1   2   2   2   1   2   2   2   2   2   2   1   1   2   2   2   2   2   1   1   1   2   1   2   2   1   2   2   2   2   2   2   2   1   1   1   2   2   1   2   1   2   2   2   1   1   2   1   2   1   2   2   2   2   1   1   2   1   1   2   2   1   2   2   1   2   1   2   2   2   1   2   2   1   2
 MK-5-8                 2   2   2   2   1   1   1   2   2   1   1   1   2   1   2   2   2   1   1   1   1   1   2   1   2   1   1   2   2   2   2   2   2   2   1   1   2   1   1   2   2   1   2   1   1   1   2   2   1   2   2   2   2   1   2   1   2   1   1   1   1   2   2   1   2   2   2   2   1   1   2   1   2   2   1   1   2   1   1   2   2   2   1   2   2   2   1   1   2   2   1   2   1   1   2   1   2   1   1   2   2   1   2   1   1   2   1   1   1   1   1   1   2   2   1   2   1   2   1   1   1   1   1   1   1   2   2   1   2   1   2   2   2   2   2   2   1   1   2   2   2   2   1   1   1   1   2   1   2   2   1   2   2   2   2   2   2   2   1   1   1   2   2   1   2   1   2   2   2   1   1   2   1   2   1   2   2   2   2   1   1   2   1   1   2   2   1   2   2   1   1   1   2   2   2   1   2   2   2   2
 MK-5-9                 2   2   2   2   1   1   1   2   2   1   1   1   2   2   2   2   2   1   1   1   1   1   2   1   2   1   1   2   2   2   2   2   2   1   1   1   2   1   1   2   2   1   2   1   1   1   2   2   1   2   2   2   1   1   2   1   2   1   1   1   1   2   2   1   2   2   2   1   1   1   2   1   2   2   1   1   2   1   1   2   2   2   1   2   2   1   2   1   2   2   1   2   1   1   2   2   2   1   1   2   2   1   2   1   1   2   1   1   1   1   2   1   2   2   1   2   1   2   1   1   1   1   1   1   1   2   2   1   2   2   2   2   2   2   2   2   1   1   2   2   2   2   1   1   1   1   2   1   2   2   1   2   2   2   2   1   2   2   1   1   1   2   1   1   2   1   1   2   2   2   1   2   1   2   1   2   2   2   2   1   1   2   1   1   2   2   1   2   1   1   1   1   2   2   2   1   2   2   2   2
 MK-5-10                2   2   2   1   1   1   1   2   2   1   1   1   2   2   2   1   2   1   1   1   2   1   2   2   2   1   1   2   2   2   2   2   2   1   1   1   2   1   1   2   1   1   2   1   1   1   2   2   1   2   2   2   1   1   2   1   2   1   2   1   1   2   2   1   2   1   2   1   1   1   2   1   2   2   2   2   2   1   1   2   2   2   1   2   2   1   2   1   2   2   1   2   1   1   1   2   2   1   1   2   2   1   2   1   1   2   1   2   1   1   2   1   2   2   1   1   1   2   1   1   2   1   1   1   1   2   2   1   2   2   2   2   2   2   1   2   2   1   2   2   1   1   1   1   1   1   2   1   1   2   1   2   2   2   2   1   2   2   1   1   1   2   1   1   2   1   1   2   2   2   1   1   1   2   1   2   2   2   1   1   2   2   1   1   2   2   1   2   1   1   1   1   2   2   2   1   2   2   2   1
 MK-5-11                2   2   2   1   1   1   1   2   2   2   2   1   2   1   2   1   2   1   1   2   2   1   1   2   2   1   2   2   2   1   2   2   2   2   1   1   2   1   1   2   1   2   2   1   1   1   2   2   1   2   2   2   1   2   2   1   2   1   2   1   1   2   2   1   2   1   2   1   1   1   2   1   2   2   2   1   2   1   2   2   2   2   1   2   2   1   2   1   2   2   1   2   1   1   1   2   2   1   1   2   2   1   2   1   1   2   1   2   1   1   2   1   2   2   1   1   1   2   1   1   2   1   1   1   1   2   2   1   2   2   2   2   2   1   1   2   2   1   2   2   1   1   1   1   1   1   2   2   1   2   1   2   2   2   1   1   2   2   1   1   1   2   1   1   2   1   1   2   2   2   1   1   1   2   1   2   2   2   1   1   2   2   1   1   2   1   1   2   1   1   2   1   2   2   2   1   2   2   2   1
 MK-5-12                2   2   2   1   1   1   1   2   2   2   2   2   2   1   2   2   2   1   1   2   2   1   1   2   2   1   2   2   1   1   1   2   2   2   1   1   2   1   1   2   1   2   2   1   1   1   2   2   1   2   2   1   1   1   1   1   1   1   2   1   1   2   2   1   2   1   2   1   1   1   2   2   2   2   2   1   2   1   2   2   2   2   1   2   2   1   2   1   2   2   1   2   1   1   1   2   2   1   1   2   2   1   2   1   1   2   1   2   1   2   2   2   2   2   1   1   1   1   1   1   2   1   1   1   1   2   2   1   2   2   2   1   2   2   1   2   2   2   2   2   1   1   1   1   1   1   2   2   1   2   1   1   2   2   1   1   2   2   2   1   1   2   1   1   2   1   1   2   2   2   1   1   1   2   1   2   2   2   1   1   2   1   1   1   2   2   1   2   1   1   2   1   2   2   2   1   2   2   2   1
 MK-5-13                2   2   1   1   1   1   1   2   2   2   2   1   2   1   2   2   2   1   1   1   2   1   1   1   2   1   2   2   1   1   1   2   2   2   1   1   2   1   1   2   1   2   2   1   1   1   2   2   1   2   2   1   1   1   1   1   1   1   2   2   1   2   2   1   1   1   2   1   1   1   2   2   2   2   2   1   2   2   2   2   2   1   1   2   2   1   2   2   2   2   1   2   1   1   1   2   2   1   1   2   2   1   2   1   1   2   1   1   1   2   2   2   2   1   1   1   1   1   1   1   2   1   1   1   1   2   2   1   2   2   1   1   2   2   2   2   1   2   2   2   1   1   1   1   1   1   2   1   1   2   1   1   2   2   1   1   2   2   2   1   2   2   1   1   2   1   1   1   2   2   1   1   1   2   1   2   2   2   2   1   1   1   1   1   2   2   1   2   1   1   2   1   1   2   2   2   2   2   2   1
 MK-5-14                2   2   1   1   1   1   1   2   2   2   2   1   2   1   2   1   2   1   1   1   2   2   1   1   2   1   2   2   1   1   1   2   2   2   1   1   2   1   1   2   1   2   1   1   1   1   2   2   1   2   2   1   1   1   1   1   1   1   2   2   2   2   2   1   1   1   2   1   1   1   2   2   2   2   2   1   2   2   2   2   2   2   1   2   2   1   2   2   2   2   1   1   1   1   1   2   2   1   1   2   2   1   2   1   1   1   1   1   1   2   2   2   2   2   1   1   1   2   1   1   2   1   1   1   1   2   2   1   2   2   1   1   2   2   2   1   1   2   2   2   2   1   1   1   1   1   2   1   1   2   1   1   2   2   1   1   2   2   2   1   2   1   2   1   2   1   1   1   2   2   1   1   2   2   2   2   2   2   2   1   1   1   1   1   2   1   1   2   2   2   2   1   1   2   2   1   2   2   2   1
 MK-5-15                2   2   1   1   1   1   1   2   2   2   2   1   1   1   1   1   2   1   1   1   2   2   1   2   2   1   2   2   1   1   1   2   2   2   1   1   2   1   1   2   1   2   1   1   1   1   2   2   1   2   2   1   1   1   2   2   1   1   2   2   2   2   2   1   1   1   2   1   1   1   2   2   2   2   2   1   2   2   2   2   2   2   2   2   2   2   2   2   2   2   1   1   1   1   1   2   2   1   1   2   2   1   1   1   2   1   1   1   1   2   2   1   2   2   2   1   1   2   1   2   2   1   1   1   1   2   2   1   1   2   1   1   2   2   2   1   1   2   2   2   2   1   1   1   2   1   2   1   1   2   1   1   2   2   1   1   2   2   2   1   2   1   2   1   2   1   2   1   2   2   1   1   2   2   2   2   2   2   2   1   1   1   1   1   2   1   1   2   2   2   1   2   1   1   2   1   2   1   1   2
 MK-5-16                2   2   2   1   1   1   1   2   2   2   1   1   1   1   1   1   2   1   1   1   2   2   1   2   2   2   2   2   1   1   1   2   2   2   1   1   2   1   1   2   1   2   1   2   1   1   2   2   2   2   2   1   1   1   2   2   1   1   2   2   2   2   2   1   2   1   2   1   1   1   2   2   2   2   2   1   2   2   1   2   2   2   2   2   2   1   2   2   2   2   1   1   1   1   1   2   2   1   1   2   2   1   1   1   2   1   1   1   1   1   2   2   2   2   2   1   1   2   1   2   2   1   1   1   1   2   2   1   1   2   1   1   2   2   2   1   1   2   2   1   2   1   1   1   2   2   1   1   1   2   1   1   1   2   1   1   2   2   2   1   2   1   2   1   2   1   2   1   2   1   1   1   2   2   2   2   2   2   2   1   1   1   1   1   2   1   1   2   2   2   1   2   1   1   1   1   1   1   1   2
 MK-6-1                 1   2   2   2   2   1   1   1   1   1   2   1   1   1   2   1   2   2   1   1   1   1   1   1   1   1   1   1   2   1   2   2   2   1   1   2   1   2   1   2   1   1   1   1   1   1   1   1   2   2   1   2   2   2   2   1   2   1   1   1   1   2   1   1   1   2   2   1   2   2   1   2   2   1   2   2   1   2   1   2   2   1   1   2   1   1   2   1   2   1   2   1   1   1   1   1   2   2   2   1   1   2   1   1   1   2   1   2   2   1   2   1   2   2   2   1   2   2   2   2   1   1   1   1   1   2   2   1   1   2   2   1   1   1   2   2   1   1   2   1   2   2   2   2   1   2   2   1   1   1   2   2   1   2   2   2   2   2   1   2   1   1   1   1   2   2   2   1   1   2   1   1   1   2   2   1   1   1   2   1   1   2   2   1   1   1   1   2   2   2   2   1   2   1   1   2   2   2   2   1
 MK-6-2                 1   2   2   2   2   1   1   1   1   1   1   1   1   1   2   1   2   2   1   1   1   1   1   1   1   1   1   1   2   1   2   2   2   1   1   2   1   2   1   2   1   1   1   1   1   1   1   1   1   2   1   1   2   2   2   1   1   1   1   1   1   2   1   1   1   2   2   1   2   2   1   2   2   1   2   2   2   2   1   2   2   1   1   2   1   1   2   1   1   1   2   1   1   2   2   1   2   2   2   1   1   2   1   1   1   2   1   2   2   2   1   1   2   2   2   1   2   2   2   2   1   1   1   1   1   2   2   1   2   2   2   1   2   2   2   2   1   1   2   1   2   2   2   2   2   2   2   1   1   1   2   2   1   2   2   2   2   2   1   2   1   1   1   1   2   2   2   1   1   2   1   1   1   2   2   1   1   1   2   1   1   2   1   1   2   1   1   2   1   1   2   1   2   1   1   2   2   2   2   1
 MK-6-3                 1   2   2   1   2   1   1   2   1   1   1   1   1   1   2   1   1   2   2   1   1   1   1   1   1   1   1   1   2   2   2   2   2   1   1   2   1   2   1   2   1   1   1   1   1   1   1   1   1   2   1   1   2   2   2   1   2   1   1   1   1   2   1   1   1   2   1   1   2   2   1   2   2   1   2   2   2   2   1   2   2   1   1   2   1   1   1   1   1   2   2   1   1   2   2   1   2   2   1   1   1   2   1   2   1   2   1   2   2   2   1   1   2   2   2   1   2   2   2   2   1   1   1   1   1   2   2   1   2   2   2   1   2   2   2   2   1   1   2   1   2   2   2   2   2   2   2   1   1   1   1   2   1   1   2   1   2   2   1   1   1   2   2   2   1   2   2   1   1   2   1   1   1   2   2   1   1   1   2   1   1   2   1   1   2   1   1   2   1   1   2   1   2   1   1   2   2   2   2   1
 MK-6-4                 1   2   1   1   1   1   1   2   1   1   1   1   1   1   2   1   1   1   2   1   1   1   1   1   1   1   1   1   2   1   2   2   2   1   1   2   1   2   1   2   1   1   1   1   1   1   1   1   1   2   1   1   2   2   2   2   2   2   1   1   1   2   1   1   1   2   1   2   2   2   1   2   2   1   2   2   2   2   1   2   2   1   1   2   1   1   2   1   1   2   2   1   1   1   2   1   2   1   1   1   1   2   1   1   1   2   1   2   2   2   2   1   2   2   2   1   2   2   2   2   1   1   2   2   1   2   2   1   2   2   2   1   2   2   2   2   1   1   2   1   1   2   2   2   2   2   2   1   1   1   1   2   1   1   2   1   2   2   1   1   1   2   2   2   1   2   2   1   1   2   1   1   1   2   2   1   2   1   2   1   1   2   1   1   2   1   1   2   1   1   2   1   2   1   1   2   2   2   2   1
 MK-6-5                 1   2   1   1   1   1   2   2   2   1   1   1   1   1   1   1   1   1   2   1   1   1   1   1   2   1   1   1   2   1   1   2   2   1   1   2   1   2   1   2   1   1   1   1   1   1   1   1   1   2   1   1   2   2   2   2   2   2   1   1   1   2   1   1   1   2   1   1   2   2   1   2   2   1   2   1   2   2   1   2   2   1   1   2   1   1   2   1   1   2   2   1   1   1   2   1   2   1   1   1   1   2   1   1   1   2   1   2   2   2   2   1   2   2   2   1   2   1   1   2   1   1   2   1   1   1   2   1   2   2   2   1   2   2   2   1   1   1   2   1   1   2   2   2   2   2   2   1   1   1   1   2   1   1   2   1   2   2   1   1   1   2   2   1   1   1   2   1   2   2   1   1   1   2   2   1   2   1   2   1   1   1   1   1   1   1   1   2   1   1   2   2   2   1   1   2   2   2   2   1
 MK-6-6                 2   2   1   1   1   1   1   2   2   1   2   1   1   1   1   1   2   1   1   2   1   1   1   1   2   1   1   1   2   1   1   2   2   1   1   2   1   1   1   2   1   1   1   1   2   1   1   1   1   2   1   1   2   2   1   2   2   2   1   2   1   2   1   1   2   2   1   1   2   2   1   2   2   1   2   1   2   2   2   2   2   1   1   1   1   1   2   1   1   2   2   1   1   1   2   1   2   1   1   1   1   2   1   1   1   2   1   2   2   2   2   2   2   2   2   1   2   1   1   2   1   1   2   1   1   2   2   1   2   2   2   1   2   2   2   1   1   1   2   1   1   2   2   2   2   2   2   1   1   1   1   2   1   2   2   1   2   2   1   1   2   2   1   1   1   1   2   1   2   2   1   1   1   2   2   1   2   1   2   1   1   1   1   1   1   1   1   2   1   1   2   2   2   1   1   2   2   2   2   1
 MK-6-7                 2   2   1   1   1   1   1   2   2   1   2   1   1   1   1   1   2   1   1   2   1   1   1   1   2   1   1   2   2   1   1   2   2   1   1   2   1   1   2   2   1   1   1   1   2   1   1   1   2   2   1   1   2   2   1   2   2   2   1   2   2   2   1   1   1   2   1   1   2   2   1   2   2   1   2   1   1   2   2   2   1   1   1   1   1   1   2   1   1   1   2   1   1   2   2   1   2   1   1   1   1   2   1   1   1   2   2   2   2   2   1   2   2   2   2   1   2   1   1   2   1   1   2   1   1   2   2   1   2   2   1   1   2   2   2   1   2   1   1   1   1   2   2   2   2   2   2   1   1   1   1   2   1   1   2   1   2   2   1   1   2   1   1   1   1   1   1   1   2   1   1   1   1   2   2   2   2   2   2   1   1   1   2   1   1   1   1   2   2   1   2   2   2   1   1   2   2   2   2   1
 MK-6-8                 1   2   1   1   1   1   1   2   2   1   2   1   1   1   1   1   2   1   1   2   1   1   1   1   2   1   1   2   2   1   1   2   2   1   1   2   1   1   2   2   1   1   1   2   1   1   1   1   2   2   1   1   2   2   1   2   2   2   1   2   2   2   1   1   1   2   1   1   2   2   1   2   2   1   2   1   1   2   2   2   1   1   1   1   1   1   2   1   1   1   2   2   1   2   2   1   2   1   1   1   1   2   1   1   2   2   2   1   2   2   1   2   2   2   2   1   2   1   1   2   1   1   2   1   1   2   2   1   2   2   1   1   2   2   2   1   1   1   1   1   2   2   2   2   2   2   2   1   1   1   1   2   1   2   2   1   2   2   1   2   2   1   1   1   1   1   1   1   2   1   1   1   1   2   2   2   2   2   2   1   1   1   2   1   1   1   1   2   2   1   2   2   2   1   1   2   2   2   2   1
 MK-6-9                 1   2   1   1   1   1   1   2   2   1   2   1   1   1   1   1   2   1   1   2   1   2   1   1   2   2   1   2   2   1   1   2   2   1   1   2   1   2   2   2   1   1   1   2   1   1   1   1   2   2   1   1   2   2   1   1   2   2   1   2   2   2   1   1   1   2   1   1   2   2   1   2   2   1   2   1   1   2   2   2   1   1   1   1   1   1   2   1   1   1   2   2   1   2   1   1   2   1   1   2   1   2   1   1   2   2   2   1   1   2   1   2   2   2   2   2   2   1   1   2   1   1   2   1   1   2   2   1   2   2   1   1   2   2   2   2   1   1   1   1   2   2   1   2   2   2   2   1   1   1   1   2   1   2   2   1   2   2   2   2   2   2   1   1   1   1   1   1   2   1   1   1   1   2   2   2   2   2   2   1   1   1   2   1   1   1   1   2   2   2   2   2   2   1   1   1   2   2   2   2
 MK-6-10                1   2   1   1   1   1   1   2   2   1   2   2   1   1   1   1   2   1   1   2   1   2   2   1   2   2   1   1   2   1   1   2   2   1   1   2   1   1   2   2   1   1   1   2   1   1   1   1   2   2   1   1   2   2   1   1   2   2   1   2   2   2   1   1   1   2   1   2   2   1   1   2   1   1   2   1   1   2   2   2   2   1   1   2   1   1   2   1   1   1   2   1   1   2   1   1   2   1   1   2   1   2   1   1   1   2   2   2   1   2   1   2   2   2   2   2   2   1   2   2   1   1   2   1   1   2   2   1   2   2   1   1   2   2   2   2   1   1   1   1   2   2   1   2   2   2   2   1   1   2   1   2   1   2   2   1   2   2   2   2   2   2   1   1   2   1   2   2   2   1   1   1   1   2   2   2   2   2   2   1   1   2   2   1   1   1   1   1   2   2   2   2   2   1   1   1   2   2   2   2
 MK-6-11                1   2   1   1   1   1   1   2   2   2   2   2   1   1   1   1   2   1   1   2   2   2   2   1   2   2   1   1   2   1   1   2   2   1   1   2   1   1   2   2   1   1   2   2   1   1   1   1   2   2   1   1   2   2   1   1   2   2   1   2   2   2   1   1   1   2   1   2   1   1   1   2   2   1   2   1   1   2   2   2   2   1   1   2   1   1   2   1   1   1   2   1   1   2   1   1   2   1   1   2   1   2   1   2   1   2   2   2   1   2   1   2   2   2   2   2   2   1   1   2   1   1   2   1   1   2   2   1   2   2   1   1   1   2   2   2   1   2   2   1   2   2   1   1   2   2   2   1   1   2   1   2   1   2   2   1   2   2   2   2   2   2   1   1   2   1   2   2   2   1   1   1   1   2   2   1   2   2   2   1   1   1   2   1   1   1   1   2   2   2   2   2   2   1   1   1   2   2   2   2
 MK-6-12                1   2   1   1   1   1   1   2   2   2   2   2   1   1   1   1   1   1   1   2   2   2   2   1   2   2   2   1   2   1   1   2   2   1   1   2   1   1   2   2   2   1   2   2   1   1   1   1   2   2   1   1   2   2   1   1   2   2   2   2   2   2   2   1   1   2   2   2   1   1   1   2   2   1   2   1   1   2   1   2   1   1   1   2   1   1   1   1   1   1   2   1   1   2   1   1   2   1   1   2   2   2   1   2   1   2   2   2   1   2   1   2   2   2   2   2   2   1   1   2   1   1   2   1   1   2   2   1   2   2   1   1   1   2   2   2   1   2   2   1   2   2   1   1   2   2   2   1   1   1   1   2   1   2   2   1   2   2   2   2   2   2   1   1   2   1   2   2   2   1   1   2   1   1   2   2   2   2   2   1   1   1   2   1   1   2   1   2   1   2   2   2   2   1   1   1   2   1   2   2
 MK-6-13                1   2   1   1   1   2   2   2   2   1   2   2   1   1   1   2   1   2   1   2   2   2   2   1   2   2   2   1   1   1   1   1   2   1   1   1   1   2   2   2   2   1   2   2   1   1   1   1   1   2   1   1   2   2   1   1   2   2   2   2   2   2   2   1   1   2   1   2   1   1   1   2   2   1   2   1   1   2   1   1   1   1   1   2   1   2   1   1   1   1   2   1   1   1   1   1   2   1   1   1   2   2   1   2   1   2   2   2   1   2   1   2   2   2   2   2   1   1   1   2   1   1   2   1   1   2   2   1   2   2   1   1   1   2   2   2   1   2   2   1   2   2   1   1   2   2   2   1   1   1   1   2   1   2   2   1   2   2   2   2   2   2   1   1   2   1   2   2   2   1   1   2   1   1   2   1   2   2   2   1   1   1   2   1   1   2   2   2   1   1   2   2   2   1   1   2   2   1   2   2
 MK-6-14                1   1   1   1   1   2   2   2   2   1   2   2   1   1   1   2   1   2   1   2   2   2   2   1   2   2   2   1   1   1   1   2   2   1   1   1   1   2   2   1   1   1   2   2   1   1   1   1   1   2   1   1   2   2   1   2   2   2   2   2   2   2   1   2   1   2   1   2   1   1   1   2   2   1   2   1   1   2   1   1   1   1   1   2   1   2   1   1   1   1   2   1   1   1   1   2   2   1   1   1   1   2   1   2   1   2   2   2   1   2   1   2   1   2   2   2   1   1   1   2   1   1   2   1   1   2   2   1   2   2   1   2   1   2   2   2   1   2   2   1   2   2   1   1   1   2   2   1   2   1   1   2   1   2   2   1   2   2   2   2   2   2   1   2   1   1   2   2   2   1   2   2   1   1   2   1   2   2   2   1   1   1   2   2   1   2   2   1   2   1   2   2   2   1   1   2   2   1   2   2
 MK-6-15                1   1   1   1   1   2   2   2   2   1   2   2   1   1   1   2   1   1   1   2   2   2   2   1   2   2   2   1   2   1   1   2   2   1   1   1   1   1   1   1   1   1   2   2   1   1   1   1   1   2   1   1   2   2   1   2   2   1   2   2   2   2   1   2   1   2   1   2   1   1   1   2   2   1   2   1   1   2   1   1   1   1   1   2   1   2   1   1   1   1   2   1   1   1   1   2   2   1   1   1   1   2   2   2   1   2   2   1   1   2   1   1   2   2   2   2   1   1   1   2   2   1   1   1   1   2   2   1   2   2   1   2   1   2   2   2   1   2   2   1   2   1   1   1   1   2   2   1   1   2   1   2   1   2   2   1   2   2   1   2   2   2   1   2   2   1   2   2   2   2   2   2   1   1   2   1   2   2   2   1   1   1   2   2   1   1   2   1   2   1   2   2   2   2   1   2   2   1   2   2
 MK-6-16                1   1   1   1   1   2   2   2   1   1   2   2   1   1   1   2   1   1   1   2   2   2   1   1   1   2   2   1   2   1   2   2   2   1   1   1   1   1   1   1   1   1   2   2   1   2   1   1   1   2   1   1   2   2   1   2   2   1   2   2   2   2   1   2   1   2   2   2   1   1   1   2   1   1   2   1   1   2   1   1   1   1   2   2   1   2   1   1   1   1   2   1   1   1   1   1   2   1   1   1   1   2   2   2   1   2   2   1   1   2   1   1   2   2   2   2   1   1   1   2   2   1   2   1   1   2   2   1   2   2   1   2   1   2   2   2   1   2   2   1   2   1   1   1   1   2   2   1   1   2   1   2   1   2   2   2   2   2   1   1   1   2   1   1   2   1   2   2   2   2   2   1   1   1   2   2   1   2   2   1   1   1   2   2   1   1   1   1   2   2   2   1   2   2   2   2   2   1   2   2
 
!****************************************** Phenotypic Data **********************************************************
!-100.0 is resevred for missing phenotype
SimulatedTrait1         9.2124    9.8720   10.5284    9.7783    9.8432    9.4398   11.5285    9.5192    9.4379    8.3982   10.7191   10.2284    9.2649    8.7080   11.1666    9.4260    9.0449   10.3191    9.7224    9.2154   10.4924   11.7520   10.0302    8.6152   10.5704    8.9903    9.5659    9.8494   11.9484    9.3143   11.3418   10.0096    9.4166    9.6405   10.3419    9.1769    9.6915    9.7980    9.7910    7.8842    9.8895   11.9797   10.1197    9.7349   10.5294    9.8880    9.3895   11.0647   11.4898   10.2215    9.6021    9.0606   10.6057   11.1001   10.1544   10.8110    9.4765    8.3607    9.6858   10.4241   10.1667    9.5781   10.1680    8.7265   10.2013   10.3992    8.2236    8.9564   11.7309    9.6915    9.9717    9.5381   10.4964    9.5407    9.8584   11.4615   11.4015   10.1930    8.9365   11.7347   10.5755    8.7101   11.2001   11.1358   10.3527   10.1364   11.3861   12.5015   11.3335   11.2952   10.5990   10.2505    8.3042   10.6266    9.5992   10.7858    9.9707   11.4014   10.8338   10.7395   10.5313    9.7195   10.0546    8.7845    8.4139    6.8598    9.7220    8.5448    8.8918    9.6177   11.0414    9.8977    9.9318    9.8637    8.7865   11.6664    9.2905    9.9224   12.0477    8.4887    8.8188    9.4925    9.5533    9.5480    9.9802    8.6558   10.1398    9.9857    9.3512    8.4963    9.7319    8.8148    9.9487   10.3238    9.9156    9.6440   11.4893   10.0746    9.0316   12.0560    8.6335   10.0073    9.0959    9.9103    9.9881   12.9846    9.3764   11.6710   10.4374    9.3880   11.2987    9.6095   10.2208    9.9324    9.7400   10.3627   10.0644    8.5371    9.3810    9.8847   10.5589   11.1191   10.4526   11.6571    9.6393   10.4142   10.0482    8.5841    9.1413    9.8387    9.2460   10.0785   10.0629   10.0657   10.3039    8.3697   10.9242   11.3913    8.5986    9.9832   10.3307    9.0448    9.3918   11.3014   10.8081    9.6595    9.9172    8.6002   10.1474   10.5544   10.8695    9.4571    9.3450   10.5486   10.0240   10.1562    9.7966    7.9202    8.8886   11.0249
 
