# Supplementary material for: Inclusive Composite Interval Mapping of QTL by Environment Interactions in Biparental Populations
Source: PLoS One. 2015 Jul 10;10(7):e0132414. doi: 10.1371/journal.pone.0132414 (PMC4498613; doi:10.1371/journal.pone.0132414)
Supplement: S1 File — (ZIP) [file pone.0132414.s001.zip › BC1 population/e=1/run_00017.met]

!**********************Note: lines staring with "!" are remarks and will be ignored in the program********************
!*********************************General Information**********************************
!Assuming F1 = P1 x P2, populations available in QTL IciMapping are: 
!  1, P1BC1F1 = P1 x F1, the first backcrossing where P1 is used as the recurrent parent;
!  2, P2BC1F1 = P2 x F1, the first backcrossing where P2 is used as the recurrent parent;
!  3, F1DH, F1-derived doubled haploids; 
!  4, RIL or F1RIL, recombination inbred lines through the repeated selfing of F1;
!  5, P1BC1RIL, recombination inbred lines through the repeated selfing of P1BC1F1;
!  6, P2BC1RIL, recombination inbred lines through the repeated selfing of P2BC1F1;
!  7, F2, the selfing generation of F1;
!  8, F3, the selfing generation of F2;
!  9, P1BC2F1, the second backcrossing where P1 is used as the recurrent parent; 
! 10, P2BC2F1, the second backcrossing where P2 is used as the recurrent parent;
! 11, P1BC2RIL, recombination inred lines through the repeated selfing of P1BC2F1; 
! 12, P2BC2RIL, recombination inred lines through the repeated selfing of P2BC2F1; 
! 13, P1BC1F2, the selfing generation of P1BC1F1; 
! 14, P2BC1F2, the selfing generation of P2BC1F1; 
! 15, P1BC2F2, the selfing generation of P1BC2F1; 
! 16, P2BC2F2, the selfing generation of P2BC2F1; 
! 17, P1BC1DH, P1BC1F1-derived doubled haploids; 
! 18, P2BC1DH, P2BC1F1-derived doubled haploids; 
! 19, P1BC2DH, P1BC2F1-derived doubled haploids; 
! 20, P2BC2DH, P2BC2F1-derived doubled haploids; 
   1      !Mapping Population (see remarks above)
   2      !Mapping Function (1 for Kosambi; 2 for Haldane; 3 for Morgan)
   2      !Marker Space Type (1 for intervals; 2 for positions)
   1      !Marker Space Unit(1 for centiMorgans; 2 for Morgan)
   6      !Number of Chromosomes (or Linkage Groups)
 200      !Size of the mapping population
   1      !Number of environments
 
!***************************************** Chromosomes and Linkage Maps **********************************************
!Chromosome                 NumMarkers
-CH1                        16
-CH2                        16
-CH3                        16
-CH4                        16
-CH5                        16
-CH6                        16
!Linkage map (Marker name followed by position or the interval length)
 MK-1-1                1     0.000
 MK-1-2                1    10.000
 MK-1-3                1    20.000
 MK-1-4                1    30.000
 MK-1-5                1    40.000
 MK-1-6                1    50.000
 MK-1-7                1    60.000
 MK-1-8                1    70.000
 MK-1-9                1    80.000
 MK-1-10               1    90.000
 MK-1-11               1   100.000
 MK-1-12               1   110.000
 MK-1-13               1   120.000
 MK-1-14               1   130.000
 MK-1-15               1   140.000
 MK-1-16               1   150.000
 MK-2-1                2     0.000
 MK-2-2                2    10.000
 MK-2-3                2    20.000
 MK-2-4                2    30.000
 MK-2-5                2    40.000
 MK-2-6                2    50.000
 MK-2-7                2    60.000
 MK-2-8                2    70.000
 MK-2-9                2    80.000
 MK-2-10               2    90.000
 MK-2-11               2   100.000
 MK-2-12               2   110.000
 MK-2-13               2   120.000
 MK-2-14               2   130.000
 MK-2-15               2   140.000
 MK-2-16               2   150.000
 MK-3-1                3     0.000
 MK-3-2                3    10.000
 MK-3-3                3    20.000
 MK-3-4                3    30.000
 MK-3-5                3    40.000
 MK-3-6                3    50.000
 MK-3-7                3    60.000
 MK-3-8                3    70.000
 MK-3-9                3    80.000
 MK-3-10               3    90.000
 MK-3-11               3   100.000
 MK-3-12               3   110.000
 MK-3-13               3   120.000
 MK-3-14               3   130.000
 MK-3-15               3   140.000
 MK-3-16               3   150.000
 MK-4-1                4     0.000
 MK-4-2                4    10.000
 MK-4-3                4    20.000
 MK-4-4                4    30.000
 MK-4-5                4    40.000
 MK-4-6                4    50.000
 MK-4-7                4    60.000
 MK-4-8                4    70.000
 MK-4-9                4    80.000
 MK-4-10               4    90.000
 MK-4-11               4   100.000
 MK-4-12               4   110.000
 MK-4-13               4   120.000
 MK-4-14               4   130.000
 MK-4-15               4   140.000
 MK-4-16               4   150.000
 MK-5-1                5     0.000
 MK-5-2                5    10.000
 MK-5-3                5    20.000
 MK-5-4                5    30.000
 MK-5-5                5    40.000
 MK-5-6                5    50.000
 MK-5-7                5    60.000
 MK-5-8                5    70.000
 MK-5-9                5    80.000
 MK-5-10               5    90.000
 MK-5-11               5   100.000
 MK-5-12               5   110.000
 MK-5-13               5   120.000
 MK-5-14               5   130.000
 MK-5-15               5   140.000
 MK-5-16               5   150.000
 MK-6-1                6     0.000
 MK-6-2                6    10.000
 MK-6-3                6    20.000
 MK-6-4                6    30.000
 MK-6-5                6    40.000
 MK-6-6                6    50.000
 MK-6-7                6    60.000
 MK-6-8                6    70.000
 MK-6-9                6    80.000
 MK-6-10               6    90.000
 MK-6-11               6   100.000
 MK-6-12               6   110.000
 MK-6-13               6   120.000
 MK-6-14               6   130.000
 MK-6-15               6   140.000
 MK-6-16               6   150.000
!*********************************** Marker Types ********************************************************************
!Co-dominant marker: When heterozygote F1 is present, P1 is coded as 2, F1 is coded as 1, and P2 is coded as 0; Otherwise, P1 is coded as 2, and P2 is coded as 0. 
!Dominant marker: When heterozygote F1 is present, P1 and F1 are coded as 12, and P2 is coded as 0; Otherwise, P1 is coded as 2, and P2 is coded as 0.  
!Recessive markers: When heterozygote F1 is present, P1 is coded as 2, and F1 and P2 are coded as 10; Otherwise, P1 is coded as 2, and P2 is coded as 0. 
!Missing marker is coded as -1. 
 MK-1-1                 1   1   1   1   2   2   2   2   2   2   2   2   2   2   2   2   2   2   1   1   2   1   2   1   2   2   2   1   2   2   2   1   1   1   2   1   1   1   2   2   1   2   2   1   1   2   1   1   2   2   2   1   1   1   1   1   2   1   2   1   2   2   1   2   1   2   2   2   2   2   2   2   1   2   1   1   1   2   1   2   2   2   2   1   2   1   1   2   2   1   2   2   2   2   1   1   2   1   2   1   1   1   2   2   2   1   2   2   2   2   1   1   1   2   2   2   1   2   2   2   1   2   2   2   1   1   1   2   2   1   2   2   1   2   2   1   1   2   2   2   2   2   1   2   2   1   1   1   2   1   1   1   1   2   2   2   1   1   2   2   2   2   1   2   1   2   2   1   1   1   2   1   2   2   2   2   1   1   2   1   2   1   1   2   2   2   1   1   2   2   1   1   2   2   1   1   2   1   2   2
 MK-1-2                 1   1   1   1   2   1   2   1   2   2   2   2   1   2   2   2   2   2   1   1   2   1   2   1   2   2   2   2   2   2   1   1   1   1   2   1   1   1   2   1   1   2   2   1   2   2   1   1   2   2   2   1   1   1   1   1   2   2   2   2   2   1   1   2   1   2   2   2   2   2   2   2   2   2   1   1   1   2   1   2   2   2   2   1   2   1   1   2   2   1   2   2   2   2   1   1   2   2   2   1   1   1   2   2   2   1   2   2   1   2   1   1   1   2   2   2   1   2   2   2   1   2   2   2   2   1   1   2   2   1   1   2   1   2   2   1   1   2   2   2   2   2   1   2   2   1   1   2   2   1   1   1   1   2   2   1   1   1   2   2   2   2   1   2   1   2   2   1   1   1   2   1   2   1   2   2   1   1   2   1   2   1   1   2   2   2   1   1   2   2   1   1   2   2   1   1   2   1   2   2
 MK-1-3                 1   1   1   2   2   1   2   1   2   2   2   2   1   2   2   1   2   2   1   1   2   1   1   1   2   2   2   2   2   2   2   1   1   1   2   1   1   1   2   1   1   2   2   1   2   2   1   1   2   2   2   1   1   1   1   2   2   2   2   2   2   1   1   2   1   2   2   2   2   2   2   2   2   2   1   1   1   2   1   2   2   2   2   2   2   1   1   1   2   1   2   2   2   2   1   1   2   1   2   1   1   1   2   2   2   1   2   2   1   2   1   1   1   2   2   2   1   2   2   2   1   2   2   2   2   1   1   2   2   1   2   2   1   2   1   1   1   2   2   2   1   2   1   2   2   1   1   2   2   1   2   1   1   2   2   1   1   1   2   2   2   2   1   2   1   2   2   1   1   2   2   1   2   2   2   2   1   1   1   1   2   1   1   1   2   2   1   2   2   2   1   1   2   1   1   1   2   1   2   2
 MK-1-4                 1   1   1   2   1   1   2   1   2   2   2   2   1   2   2   1   2   1   1   1   2   1   1   1   2   2   2   2   2   2   2   1   1   1   2   1   1   1   2   1   1   2   2   1   2   2   1   1   2   2   2   1   1   1   1   1   2   2   1   1   2   1   1   1   1   2   2   1   2   2   2   2   2   2   1   1   1   2   2   2   2   2   2   2   2   1   1   1   2   1   2   2   2   2   1   1   1   1   2   1   2   1   2   2   2   1   2   2   1   2   1   1   1   2   2   2   1   2   2   2   1   2   2   2   2   1   1   2   2   1   2   2   1   2   1   2   1   2   2   2   1   2   1   2   2   1   1   2   2   1   2   1   1   2   2   1   1   1   2   2   2   2   1   2   1   2   2   1   2   2   2   1   1   2   2   2   1   1   1   1   2   1   1   1   2   1   1   2   2   1   1   1   2   1   1   1   2   1   2   2
 MK-1-5                 2   1   1   2   2   1   2   1   2   2   2   1   1   2   2   1   2   1   1   1   2   1   2   2   2   1   2   2   2   2   2   1   1   1   2   1   1   1   2   1   1   2   2   1   2   2   1   1   2   2   2   1   1   1   1   1   2   2   1   1   2   2   1   1   1   2   2   2   2   2   2   2   2   2   2   1   1   2   2   2   2   1   2   2   2   1   1   1   2   1   2   1   2   2   1   1   1   1   2   1   2   1   1   2   2   1   2   1   1   1   1   1   1   2   2   2   1   2   2   2   2   2   1   2   2   1   1   1   2   1   2   2   1   2   1   2   1   2   1   2   1   2   1   2   2   2   1   2   2   1   2   1   1   2   2   2   1   1   2   2   2   2   1   2   1   2   2   1   2   2   2   1   1   2   2   2   1   1   1   1   2   1   1   1   2   1   1   1   2   1   1   1   2   1   1   1   2   1   2   1
 MK-1-6                 2   1   1   2   2   1   2   2   2   2   2   2   1   2   1   2   2   1   1   2   2   1   2   2   2   1   2   2   2   2   2   1   2   1   2   1   1   1   1   1   1   2   2   1   2   2   1   1   2   2   2   1   1   1   1   1   2   1   1   1   2   2   1   1   1   2   1   2   2   2   2   2   1   1   2   1   1   2   2   2   2   1   2   2   2   1   1   1   2   1   2   1   2   2   1   1   1   1   2   1   2   1   1   2   2   1   2   1   1   1   1   1   1   2   2   1   1   2   2   2   2   2   1   2   2   2   2   1   1   1   2   2   1   2   1   2   1   2   1   2   1   2   1   1   2   1   1   2   1   1   2   1   1   2   2   2   1   1   2   2   2   2   1   2   1   2   2   1   1   2   2   1   1   2   2   2   1   1   1   1   2   1   1   1   1   1   1   2   2   2   1   1   2   1   1   1   2   1   1   1
 MK-1-7                 2   1   1   2   1   1   2   2   2   2   2   2   2   2   1   2   2   1   1   1   2   1   2   2   2   1   2   2   2   2   2   1   1   1   2   1   1   2   1   1   1   2   2   1   2   2   1   2   2   1   2   1   1   1   1   1   2   1   1   1   2   2   1   1   1   2   1   2   2   2   2   2   1   1   2   2   1   2   2   2   2   1   1   2   2   1   1   1   2   1   2   1   2   2   1   1   1   1   2   1   2   1   1   2   2   1   2   1   1   2   1   1   1   2   2   1   1   2   2   2   2   2   1   2   1   2   2   1   1   1   2   2   1   2   1   2   2   2   1   2   1   2   1   1   2   1   1   2   1   1   2   1   1   2   2   2   1   1   1   2   2   2   1   2   1   2   2   1   1   2   2   1   2   2   1   2   1   2   1   2   2   1   1   1   1   1   1   2   2   2   1   1   2   1   1   1   2   1   1   1
 MK-1-8                 2   1   1   2   2   1   2   2   2   2   2   2   2   2   1   2   2   1   1   1   2   1   2   2   2   1   2   2   2   2   2   1   2   1   2   1   1   2   2   1   1   2   2   1   2   2   1   2   2   1   2   1   1   1   2   1   2   1   1   1   2   2   2   1   1   2   1   2   1   2   2   2   1   1   2   2   1   2   2   2   1   1   1   1   2   1   1   1   2   1   2   1   2   2   1   1   1   1   2   2   2   1   1   2   2   1   2   1   1   2   1   1   1   2   2   2   1   2   2   2   2   2   1   2   1   2   2   1   1   1   2   2   1   2   1   1   2   2   1   2   1   2   1   1   1   1   1   2   1   1   2   1   1   1   2   2   1   1   2   2   2   1   1   2   1   2   2   1   1   2   2   1   2   2   1   2   1   2   1   2   1   1   1   1   1   1   1   2   1   2   1   1   2   1   1   1   2   2   1   1
 MK-1-9                 1   1   1   2   2   1   2   2   2   2   2   2   2   2   1   2   2   1   1   1   2   1   2   2   2   1   2   1   1   2   2   1   2   1   2   1   1   2   2   1   1   2   1   1   2   2   1   2   2   1   1   1   1   1   2   1   2   1   1   1   2   2   2   1   1   2   1   2   1   2   2   2   1   1   2   2   1   2   2   2   1   1   1   1   2   1   1   1   2   1   1   1   2   2   1   1   1   1   2   2   2   1   1   2   1   1   2   1   1   2   1   1   1   2   2   2   1   2   2   1   2   2   1   2   1   2   2   1   1   1   2   2   1   2   1   1   2   2   1   2   1   2   1   1   1   1   1   2   2   1   2   1   1   1   2   2   1   1   2   2   1   1   1   2   2   2   2   1   1   2   2   1   2   1   2   2   1   2   1   2   1   1   1   1   1   1   1   2   1   1   1   1   2   1   1   1   2   2   1   1
 MK-1-10                1   1   1   2   2   1   2   1   1   2   2   2   2   1   1   1   2   1   1   1   2   1   2   2   2   1   2   1   2   2   2   1   2   1   1   1   1   2   2   1   1   2   1   1   2   2   1   2   2   1   1   1   1   1   2   1   2   1   1   1   2   2   2   1   1   1   1   1   1   2   2   2   1   1   2   2   1   1   1   2   2   1   1   1   2   1   1   1   2   1   2   1   2   2   1   2   1   1   2   2   2   1   1   2   1   1   2   1   1   2   2   1   1   2   2   1   1   2   2   2   2   2   2   2   2   2   2   1   1   1   2   2   1   2   1   1   2   1   2   2   1   2   1   1   1   1   1   2   2   1   2   1   1   2   2   2   1   1   2   1   1   1   1   2   2   2   2   1   1   2   2   1   1   1   2   2   1   2   1   2   1   1   1   1   1   1   1   2   2   1   2   1   2   1   1   1   2   1   1   1
 MK-1-11                1   1   1   2   2   1   2   1   1   2   2   2   2   1   1   1   2   1   1   1   2   1   2   2   2   1   2   1   1   2   2   1   1   1   1   1   1   2   2   1   1   2   1   1   2   1   1   2   2   1   1   1   1   1   2   1   2   2   1   1   1   2   2   1   1   1   1   2   1   2   2   2   1   1   2   2   1   1   1   2   2   1   2   1   2   1   1   1   2   1   2   1   2   2   1   2   1   1   2   2   2   1   1   2   1   1   2   1   1   2   2   1   1   2   2   1   1   1   2   2   2   2   2   2   2   2   2   1   1   1   2   2   1   2   2   1   1   1   2   2   2   2   1   1   1   1   1   2   2   1   2   1   1   2   2   2   1   1   2   1   1   1   1   2   2   2   2   1   1   2   2   1   1   1   2   2   1   2   1   2   1   1   1   1   1   1   1   2   1   2   2   1   2   1   1   1   2   1   1   1
 MK-1-12                1   1   1   2   2   2   2   1   1   2   2   2   2   1   2   1   2   2   1   1   2   1   1   2   2   1   2   1   1   2   2   1   1   1   1   1   1   2   2   1   1   2   1   1   2   1   1   2   2   1   1   1   1   2   1   2   2   2   1   1   1   2   2   1   1   1   1   2   1   2   2   2   1   1   2   2   1   1   1   2   2   1   2   1   2   2   1   1   2   1   2   1   2   2   1   2   1   1   2   2   2   1   1   2   1   1   2   1   1   2   2   1   1   2   2   1   1   1   2   2   2   2   2   2   2   2   2   1   1   1   2   2   1   2   2   1   1   1   2   2   2   2   2   1   1   1   1   2   2   1   1   1   1   2   2   1   2   1   1   1   1   1   1   2   2   2   2   1   1   2   2   1   1   2   2   2   1   2   1   2   1   1   1   1   1   1   2   2   1   2   2   1   2   1   1   1   2   1   1   1
 MK-1-13                1   1   1   2   2   2   2   1   1   2   2   2   2   1   2   1   2   2   1   1   2   1   2   1   2   1   2   1   1   2   2   1   1   1   1   1   2   2   2   1   2   2   1   1   1   1   1   2   2   1   1   1   1   2   2   2   2   2   1   1   1   2   2   1   1   1   1   1   1   2   2   2   1   1   2   2   2   2   1   2   2   1   2   1   1   2   1   1   2   1   1   1   2   2   1   2   1   1   2   2   2   1   1   2   1   1   2   1   1   2   2   1   1   2   2   1   1   1   2   2   2   1   2   2   2   2   2   1   1   1   2   2   1   2   2   1   1   1   2   2   2   2   2   1   1   1   1   2   2   1   1   1   1   2   2   1   2   1   1   1   1   1   1   2   2   1   2   1   1   2   2   2   1   2   2   2   2   2   1   2   1   1   1   1   1   1   2   2   1   1   1   1   2   1   2   1   2   1   1   1
 MK-1-14                1   1   1   2   2   2   2   1   1   2   2   2   2   1   2   1   2   2   1   2   2   2   2   1   2   1   2   1   1   2   2   1   1   1   1   1   2   2   2   1   2   2   1   1   1   1   1   2   2   2   1   1   1   2   2   2   2   2   1   1   1   2   2   1   1   1   1   1   1   2   2   2   1   1   2   2   2   1   1   2   2   1   2   1   1   2   1   1   1   1   1   1   2   2   1   2   1   1   1   2   2   1   1   2   1   1   1   1   1   2   2   1   1   2   2   1   1   1   1   2   2   2   2   2   2   2   2   1   1   1   2   2   1   2   2   1   1   1   2   2   2   2   2   1   1   1   1   2   2   1   1   1   1   2   2   1   2   1   1   1   1   1   1   2   2   1   2   1   1   2   2   2   2   2   2   2   2   2   1   1   1   1   1   1   1   1   2   2   1   1   1   1   2   1   2   1   2   1   1   1
 MK-1-15                2   1   1   2   2   2   2   1   1   2   2   2   2   1   2   1   2   2   1   2   2   2   2   1   2   1   2   1   1   2   1   2   1   1   1   2   2   2   2   1   2   2   1   2   1   1   1   2   2   2   1   1   1   2   2   2   2   2   1   1   1   1   2   1   1   2   1   1   1   2   1   2   1   1   2   2   2   1   1   2   2   1   2   1   2   2   1   1   1   1   1   1   2   2   1   2   1   1   1   2   2   1   1   2   1   1   2   1   1   2   2   1   1   2   2   1   1   1   1   2   1   2   2   2   2   2   2   1   1   1   1   2   2   2   2   1   1   1   2   2   2   2   2   2   1   1   1   1   2   1   1   1   1   2   2   1   2   1   1   1   1   1   1   2   2   1   2   1   1   2   2   1   2   2   2   2   1   2   1   1   1   1   1   1   1   1   2   2   1   1   1   1   2   1   2   2   2   1   1   1
 MK-1-16                2   1   1   2   2   2   2   1   1   2   2   2   2   1   2   1   2   2   1   2   1   2   2   1   2   1   2   1   1   1   1   2   1   1   1   2   2   2   2   1   2   2   1   2   1   1   1   2   2   1   1   1   1   2   2   2   2   2   1   1   1   1   2   1   1   2   1   1   1   2   1   2   1   1   2   2   2   1   1   2   2   1   2   1   2   2   1   1   1   2   1   1   1   2   1   2   1   1   1   2   2   1   1   2   2   1   2   1   1   2   2   1   1   2   2   2   1   1   1   2   1   2   2   2   2   2   2   1   1   1   1   2   2   2   2   1   1   1   1   2   1   2   2   2   1   1   1   1   2   1   1   1   1   2   2   2   2   1   1   1   1   1   1   2   2   1   2   2   1   2   2   1   2   2   2   2   1   2   1   1   1   1   1   1   1   1   2   2   1   2   1   2   2   1   2   2   2   1   2   1
 MK-2-1                 2   2   1   1   2   1   2   1   1   2   1   1   1   2   2   2   2   1   2   1   1   1   1   2   2   1   1   2   1   2   2   1   1   2   1   1   2   2   2   1   2   2   2   1   2   2   2   2   2   1   2   2   2   1   1   2   1   1   1   2   1   1   1   1   1   1   2   1   2   1   1   2   2   2   2   2   2   2   1   1   2   2   1   2   1   1   2   2   2   2   1   2   2   1   2   1   1   2   2   2   1   1   1   1   2   2   1   1   2   1   1   2   2   2   2   2   2   2   1   1   2   1   2   2   2   1   1   1   2   1   2   2   1   2   2   1   1   2   1   1   2   2   2   2   2   1   2   2   1   2   1   2   1   1   2   2   1   1   2   1   2   1   1   2   1   1   2   1   2   2   1   2   1   1   1   1   2   2   1   2   1   1   2   1   1   1   1   1   2   1   2   2   2   1   1   1   2   2   2   2
 MK-2-2                 2   2   1   1   2   2   2   1   1   2   1   1   1   2   2   2   1   1   2   1   1   1   1   2   2   2   1   2   1   2   2   1   1   1   1   1   2   2   2   1   2   2   2   2   2   2   2   2   2   1   2   2   2   1   1   2   1   1   1   2   1   1   1   1   1   1   2   1   2   1   1   2   2   2   2   2   2   2   1   2   2   2   1   2   1   1   2   2   2   2   1   2   2   1   2   1   1   2   2   2   1   1   1   2   2   2   1   1   2   1   1   1   2   2   2   2   2   2   1   1   2   1   2   2   2   1   1   1   2   1   2   1   1   2   2   1   1   2   1   1   2   2   2   2   2   1   2   2   1   2   1   2   2   1   2   2   1   1   2   1   2   1   1   2   1   1   2   2   2   2   1   2   1   1   1   1   2   2   1   2   1   1   2   1   1   1   1   1   2   1   2   2   2   1   2   1   2   2   2   2
 MK-2-3                 2   2   1   1   2   2   2   1   1   2   1   1   1   2   2   2   1   1   2   1   2   1   1   2   2   2   1   2   1   2   2   2   1   2   1   1   2   2   2   1   2   2   2   1   1   2   1   2   2   2   2   2   2   1   1   2   1   1   1   2   1   1   1   2   1   2   2   1   2   1   1   2   2   2   2   2   2   2   1   2   2   2   1   2   1   1   2   2   2   2   1   2   1   1   2   1   1   2   2   2   1   2   1   2   2   2   2   1   2   1   1   1   2   2   2   2   2   2   1   1   2   1   2   2   2   1   1   1   2   1   2   1   2   2   2   1   1   2   1   1   2   1   2   2   2   1   1   2   1   2   1   2   2   1   1   2   2   1   2   1   2   1   1   2   1   1   2   2   2   1   1   2   2   1   1   1   2   2   1   2   1   1   2   1   1   1   1   1   2   2   2   2   2   1   2   1   2   2   2   2
 MK-2-4                 2   2   1   1   2   2   2   1   2   2   1   1   1   2   2   2   1   1   2   1   2   1   1   1   2   2   1   2   1   2   1   2   1   2   1   1   2   2   2   1   2   2   2   1   1   2   1   1   2   2   2   2   2   1   1   2   1   1   1   2   1   1   1   2   1   2   2   2   2   1   1   2   1   2   2   2   2   2   1   2   2   2   2   2   2   1   2   2   2   2   1   2   1   1   2   1   1   2   2   2   1   2   1   2   2   1   2   1   2   1   1   1   2   1   2   2   2   2   1   1   1   1   2   2   2   1   1   1   2   1   1   1   2   2   2   1   1   2   1   1   2   1   2   2   2   1   1   2   1   2   1   2   2   1   1   2   2   1   1   1   2   2   2   1   1   2   2   2   2   1   1   2   2   1   2   1   2   2   1   2   1   1   2   1   1   1   1   1   2   2   2   2   2   1   2   2   2   2   2   2
 MK-2-5                 2   2   1   1   2   1   2   2   2   1   1   1   1   2   2   2   1   1   2   1   2   1   1   1   2   2   1   1   2   2   1   1   2   2   1   1   2   2   2   1   1   2   2   1   1   2   1   1   2   2   2   2   2   1   1   2   1   1   1   2   1   1   1   2   1   2   2   2   2   1   1   2   1   2   2   2   1   2   1   2   2   2   2   2   2   1   2   2   2   2   1   2   1   1   2   1   1   2   2   1   1   2   1   2   2   1   2   1   1   1   1   1   2   1   2   2   2   2   1   1   1   1   2   2   2   2   1   1   2   1   1   1   2   2   2   1   1   2   1   1   2   2   2   2   2   1   1   2   1   1   1   2   2   1   1   2   2   1   1   1   2   2   2   1   1   2   2   2   2   1   1   1   2   1   2   2   2   2   1   1   2   1   2   1   1   1   1   1   2   2   1   2   2   1   2   2   2   2   2   2
 MK-2-6                 2   2   1   1   2   1   2   2   2   1   1   1   1   2   2   2   1   2   2   1   2   1   1   1   1   1   1   1   2   2   1   1   1   2   1   1   2   2   2   1   1   2   2   1   1   2   1   2   2   2   2   2   2   1   1   2   1   1   1   2   1   2   1   2   1   2   2   2   1   1   1   2   1   1   2   2   1   2   1   2   2   2   2   2   2   1   2   2   2   2   1   2   1   1   1   1   1   1   1   2   1   2   1   2   2   1   2   1   1   1   1   1   2   1   2   2   1   2   1   2   2   1   2   2   1   2   1   1   2   1   1   1   2   2   2   2   1   2   1   1   2   2   2   2   2   1   1   2   1   1   1   1   2   1   1   2   1   1   1   1   1   2   1   1   1   2   2   2   2   2   1   1   2   1   2   2   2   2   1   1   2   1   2   2   1   1   1   1   2   2   1   2   2   1   2   2   2   2   2   2
 MK-2-7                 2   1   2   1   2   1   2   2   1   1   1   1   1   2   2   2   1   2   2   1   2   1   1   1   1   1   1   1   2   2   1   1   2   2   1   1   2   2   2   1   1   2   2   1   1   2   1   2   2   2   2   2   2   1   1   2   1   1   1   2   1   2   1   1   1   2   2   2   1   1   2   2   1   1   2   2   1   1   1   2   1   2   2   2   2   1   2   1   2   2   1   2   1   1   1   1   1   1   1   2   1   2   1   2   2   1   2   1   1   1   1   1   2   1   2   2   1   2   1   2   2   1   2   2   1   2   1   1   2   1   1   1   2   2   2   2   1   2   2   1   2   2   2   1   2   2   1   2   1   1   1   1   2   1   1   2   1   2   1   1   2   2   1   1   1   1   2   2   2   2   2   1   2   1   2   2   2   2   1   1   2   1   2   2   1   1   2   2   2   2   1   2   2   1   2   2   2   2   2   2
 MK-2-8                 2   1   2   1   2   1   2   2   1   1   1   1   1   2   2   2   1   2   2   1   2   1   1   1   1   1   1   1   2   1   1   1   2   2   1   1   2   2   2   1   1   2   2   1   1   2   1   2   2   2   2   2   2   1   2   2   1   1   1   2   2   2   1   1   1   2   2   2   1   1   2   2   1   1   2   2   1   1   1   2   1   2   2   2   2   2   2   1   2   2   1   2   1   1   1   1   1   1   1   1   1   2   1   2   2   1   2   1   1   1   1   1   2   2   2   2   1   2   1   2   2   1   2   2   1   2   1   1   2   1   1   1   2   2   2   2   1   2   2   1   2   2   2   2   1   2   1   2   1   1   1   1   2   1   1   2   1   2   1   1   1   2   1   1   1   1   2   2   2   2   2   1   2   1   2   2   2   2   1   1   2   1   2   2   1   1   2   2   2   1   1   2   1   1   2   2   2   2   1   1
 MK-2-9                 2   1   2   2   2   1   2   2   2   1   1   1   1   2   2   2   1   2   2   1   1   1   1   1   1   1   1   1   2   1   1   1   1   2   1   1   2   1   1   1   1   2   2   1   1   2   1   2   1   2   2   2   2   2   2   2   1   1   1   2   1   2   1   1   1   2   1   2   1   1   2   2   1   1   2   2   1   1   1   2   1   2   2   2   2   1   2   1   1   2   1   2   1   1   2   1   1   1   1   1   1   2   1   2   2   1   2   1   1   1   1   1   2   2   2   2   1   2   1   2   2   2   2   2   1   2   1   1   2   1   1   1   2   2   2   2   1   2   2   1   2   2   2   2   1   2   1   2   1   1   1   1   2   2   1   2   1   2   1   1   1   2   1   1   1   1   2   2   2   2   1   1   2   2   2   2   2   1   1   2   2   1   2   2   1   1   2   2   2   1   1   2   1   1   2   2   2   2   1   1
 MK-2-10                2   2   2   2   2   1   2   2   2   1   1   2   1   2   2   2   1   2   2   1   1   1   1   1   1   1   1   1   2   1   1   1   1   2   1   1   2   1   1   1   1   1   2   1   1   2   1   1   1   2   2   1   2   2   2   2   1   2   1   2   1   2   1   1   1   1   1   2   2   1   2   2   2   1   2   2   1   2   1   2   1   2   2   2   2   1   2   1   1   2   1   2   1   1   2   2   1   1   1   1   2   2   2   2   2   1   2   1   1   1   1   1   2   2   2   2   1   2   1   2   2   2   1   2   1   2   1   1   2   1   1   1   2   2   2   2   1   2   2   1   2   1   2   2   1   2   1   2   1   1   1   1   2   2   1   2   1   1   1   1   1   2   1   1   1   1   2   2   2   2   1   1   2   2   2   2   2   1   1   2   2   1   2   2   1   1   1   2   2   1   1   1   1   2   2   2   2   1   1   1
 MK-2-11                2   2   2   2   2   1   2   2   1   1   1   2   1   2   2   2   1   2   2   1   1   1   1   1   1   1   1   1   2   1   1   1   1   2   1   2   2   1   1   1   1   1   2   1   1   2   1   1   2   2   2   1   2   1   2   2   1   2   1   2   1   2   1   1   1   1   1   2   2   1   2   2   2   1   2   2   1   2   1   2   1   2   2   2   2   1   1   1   1   2   1   2   1   1   2   2   1   1   1   1   2   2   2   2   2   1   2   1   1   1   1   1   2   2   2   2   1   2   1   1   2   2   1   2   1   2   1   1   1   2   2   1   2   2   2   2   1   2   2   1   2   1   2   2   1   2   1   2   1   1   1   1   2   1   1   2   1   1   2   1   1   2   1   1   1   1   2   2   2   2   1   1   1   2   2   2   2   1   1   2   2   1   2   2   1   1   1   2   2   1   1   1   1   2   2   2   2   1   1   1
 MK-2-12                2   2   2   2   2   1   2   1   1   1   1   2   1   2   2   2   1   2   2   1   1   1   1   1   1   1   2   1   2   1   1   1   1   2   1   2   2   1   1   1   1   2   2   1   1   2   1   1   2   2   2   1   2   1   1   2   1   2   2   2   1   2   1   1   1   1   1   2   2   2   1   2   2   1   1   2   1   2   1   2   1   2   2   2   2   1   1   1   1   2   1   2   2   1   2   1   1   2   1   1   2   2   2   1   2   1   2   1   1   1   1   1   2   2   1   2   1   2   1   1   2   1   1   2   1   2   1   1   1   1   2   1   2   2   2   2   1   1   2   1   2   1   2   2   1   2   1   2   1   2   1   1   2   1   1   2   1   1   2   1   1   2   1   1   1   1   2   2   2   2   1   1   1   2   2   2   2   1   2   2   2   1   2   2   1   1   2   1   2   1   2   1   1   2   2   2   2   1   1   1
 MK-2-13                2   2   2   2   2   2   2   1   1   1   2   2   1   1   1   2   1   2   2   1   1   1   1   1   1   1   2   1   2   1   1   1   1   2   1   2   2   1   1   1   1   2   2   1   1   1   1   1   2   2   2   1   2   1   1   2   1   2   2   2   1   2   1   1   1   1   1   2   2   2   1   2   2   1   1   2   1   1   1   2   1   2   2   2   2   1   2   1   2   2   1   2   2   1   2   1   1   2   1   1   2   2   2   1   2   1   2   1   1   1   1   1   2   2   1   2   1   1   1   1   2   1   1   2   1   2   1   1   1   1   2   1   2   2   2   2   1   1   2   1   2   1   2   2   1   2   1   2   1   2   1   1   2   1   1   2   1   1   2   1   2   2   1   1   1   1   2   2   2   2   1   1   1   1   2   2   2   1   2   2   2   1   1   2   1   1   2   1   2   1   2   1   1   2   2   1   2   1   1   1
 MK-2-14                1   2   2   2   2   2   2   1   1   1   2   1   1   1   1   2   1   2   2   1   1   1   1   1   1   1   2   1   1   1   1   1   2   2   1   2   1   1   1   1   1   2   2   1   1   1   1   1   2   1   2   2   2   1   1   2   1   2   2   2   1   2   1   1   1   1   1   1   2   2   1   2   2   1   1   2   1   1   1   2   1   2   2   2   2   1   2   1   2   2   1   2   2   1   2   1   1   2   1   1   1   2   2   1   2   1   2   1   2   1   1   1   1   2   1   2   1   1   1   1   2   1   1   1   1   2   1   1   1   1   2   1   2   1   2   1   1   1   2   2   2   1   2   2   1   2   1   2   1   2   1   2   2   1   1   2   1   1   2   1   2   1   1   1   1   1   2   2   2   2   1   1   1   1   2   2   2   2   1   2   2   1   2   2   1   1   2   1   2   1   2   2   1   1   2   1   1   1   2   1
 MK-2-15                1   2   2   2   2   2   2   1   1   1   2   1   1   1   1   2   1   2   2   1   1   1   1   1   1   1   2   1   1   1   1   1   2   2   1   2   1   1   1   1   1   2   2   1   2   1   1   1   2   1   2   2   2   1   2   2   1   1   2   2   1   2   1   1   1   1   1   1   2   2   1   2   2   1   1   2   1   1   1   2   2   1   2   2   1   1   2   1   2   2   1   2   1   1   2   1   1   2   1   1   1   2   2   2   2   1   2   1   2   1   1   1   1   2   1   2   1   1   1   1   2   1   1   1   1   2   1   1   1   1   2   1   2   1   2   1   1   1   2   2   2   1   2   2   1   2   1   2   1   2   2   2   2   1   1   1   1   1   2   1   2   1   1   1   1   1   1   2   2   2   1   1   1   1   2   2   2   2   1   2   2   1   2   2   1   1   2   1   2   1   2   2   1   2   2   2   1   1   1   1
 MK-2-16                2   2   2   2   2   2   2   2   2   1   2   1   1   1   1   1   1   2   2   1   1   1   1   1   1   1   2   1   1   1   1   1   1   2   1   2   1   2   1   1   1   2   2   1   2   1   1   1   1   1   2   2   2   1   2   2   1   1   2   2   1   2   1   1   1   1   1   1   2   2   1   2   2   1   1   2   2   1   2   2   2   1   2   2   1   1   2   2   2   2   1   2   1   1   2   1   2   2   1   1   1   2   2   2   2   1   2   1   2   1   1   1   1   2   1   2   1   1   1   1   2   1   1   2   1   2   1   1   1   1   2   1   2   1   2   1   1   1   2   2   2   1   2   2   1   2   1   2   1   2   2   2   2   1   1   1   1   1   2   1   2   1   2   1   1   1   1   2   2   2   1   1   1   1   2   2   2   2   2   2   2   1   2   2   1   1   2   1   2   2   2   2   1   2   1   2   1   1   1   1
 MK-3-1                 2   2   1   2   1   1   2   2   2   2   2   1   2   2   2   2   2   1   1   2   2   1   2   1   2   2   1   1   2   1   2   1   1   2   2   2   2   2   2   1   2   1   1   1   2   2   1   1   2   2   1   1   2   2   2   1   1   2   1   2   1   2   2   2   1   2   2   1   1   1   1   1   1   1   2   2   1   1   1   1   1   2   2   1   2   1   1   1   2   1   2   1   1   2   1   1   1   2   1   1   2   1   2   2   1   2   1   2   1   1   1   1   2   2   1   2   1   1   1   1   1   2   2   2   2   1   2   2   2   1   1   1   1   1   1   2   2   2   1   2   1   2   2   1   1   1   2   1   1   2   1   2   2   2   2   1   1   1   1   1   2   1   2   2   1   2   1   1   1   1   2   1   1   1   1   2   2   2   1   2   2   2   2   2   2   2   2   1   2   2   2   1   1   1   1   1   1   1   2   1
 MK-3-2                 2   2   1   2   1   1   2   2   1   1   1   1   2   1   2   2   2   1   1   2   2   1   2   1   1   2   1   1   2   1   2   2   1   2   2   2   2   2   2   1   2   1   1   1   2   2   1   1   2   2   2   1   2   2   2   1   1   2   1   2   1   2   1   2   1   2   2   1   1   1   1   1   1   1   2   2   1   1   1   1   1   2   2   1   2   1   1   1   2   1   2   1   1   2   1   1   2   2   1   1   2   1   2   2   1   2   1   2   1   1   1   1   2   2   1   2   1   1   1   1   1   2   2   2   2   1   2   2   2   1   1   1   1   1   1   2   2   2   1   2   1   2   2   1   1   1   2   1   1   2   1   2   2   2   2   1   1   1   1   1   2   1   2   1   1   2   1   1   1   1   1   1   1   1   1   2   2   2   1   1   2   2   2   2   2   2   1   1   2   2   2   1   2   1   1   1   1   1   2   1
 MK-3-3                 2   2   1   2   1   1   2   2   1   1   1   1   2   1   1   2   2   1   1   2   2   1   2   1   1   2   1   2   2   1   2   2   1   2   1   2   2   2   1   1   2   1   1   1   2   2   1   1   2   2   2   1   2   2   2   1   1   2   1   2   1   2   2   2   1   2   2   1   1   1   1   1   1   2   2   2   1   1   1   1   1   2   2   2   2   1   1   1   2   1   2   1   1   2   1   1   2   2   1   1   2   1   2   2   1   2   1   2   1   1   1   1   2   2   1   2   1   1   1   1   1   2   2   2   2   1   2   2   2   1   1   1   2   1   1   2   1   2   1   2   1   1   2   1   1   1   2   1   1   1   1   2   2   2   2   1   1   1   2   1   2   1   2   1   1   1   1   2   1   1   1   1   1   1   1   2   1   2   1   1   2   2   2   2   2   1   1   1   2   2   2   1   2   1   1   1   1   1   2   1
 MK-3-4                 2   2   1   2   1   1   2   2   1   1   1   1   2   2   1   2   2   1   1   2   2   2   2   1   1   2   1   2   2   1   2   2   2   2   1   2   2   2   1   1   2   1   1   1   2   2   1   2   2   2   2   1   2   2   2   1   1   2   1   2   1   2   2   2   2   2   1   2   1   1   1   1   1   1   2   2   1   1   1   1   1   2   2   2   2   1   1   1   2   1   1   1   1   2   2   1   2   2   1   1   2   1   1   2   1   2   1   2   1   1   1   1   2   2   1   2   1   1   1   1   1   2   1   2   2   1   2   2   2   1   1   1   2   1   1   2   2   2   1   2   1   1   2   1   1   1   2   1   1   1   1   2   2   2   2   2   1   1   2   1   2   1   2   1   1   2   1   2   1   2   1   1   1   1   1   2   1   2   2   1   2   1   2   2   2   1   1   1   2   2   2   1   2   1   1   1   1   1   2   1
 MK-3-5                 2   2   1   2   1   1   1   2   1   1   1   1   2   2   1   1   2   1   1   1   2   2   2   1   1   2   1   2   2   1   2   2   2   1   1   2   2   2   1   1   1   1   1   1   2   2   2   2   2   2   2   1   2   2   1   1   1   2   2   2   1   1   2   2   2   2   1   2   1   1   1   1   2   1   2   2   1   1   1   1   1   2   2   2   2   1   1   1   2   1   1   1   1   2   2   1   2   2   1   1   2   1   1   2   2   2   1   2   1   1   1   1   2   1   2   2   1   1   1   1   1   2   1   2   2   1   2   1   2   1   2   1   2   1   2   2   2   2   1   2   1   1   2   1   1   1   2   1   1   1   1   2   2   2   1   1   1   1   2   1   2   1   2   1   1   1   1   2   1   2   1   1   1   1   1   2   1   2   2   1   2   1   1   2   2   1   1   1   2   2   2   1   2   1   1   1   1   1   2   1
 MK-3-6                 2   2   2   2   1   1   1   2   1   1   1   1   2   1   1   1   1   1   1   1   2   2   2   1   2   2   1   1   2   1   2   2   2   2   2   2   2   2   1   1   1   1   1   1   2   2   2   2   2   2   2   1   2   2   2   1   1   2   2   2   1   1   2   2   2   2   1   2   1   1   1   1   2   1   2   2   1   1   1   1   1   2   2   2   2   1   1   1   2   1   1   1   1   2   2   1   1   2   2   1   2   1   1   2   2   2   1   2   2   1   1   1   2   1   2   1   1   1   1   1   1   2   2   2   2   1   2   1   2   1   2   1   2   1   1   2   2   2   1   2   1   1   1   2   2   1   2   1   1   1   1   2   1   2   1   2   1   1   2   2   2   1   2   1   1   1   1   1   1   2   1   1   1   1   1   2   1   2   2   1   2   1   2   2   1   1   1   1   2   2   2   1   2   1   1   1   1   1   2   1
 MK-3-7                 2   2   2   2   1   1   1   2   1   1   1   1   2   1   1   1   1   2   1   1   2   2   2   1   2   2   1   1   2   1   2   2   2   2   2   2   2   1   1   1   1   1   1   1   1   2   2   2   2   2   2   2   2   2   2   1   1   2   2   2   2   1   2   2   2   2   2   1   2   1   1   1   2   2   2   2   1   1   1   1   1   2   2   2   2   1   1   2   1   1   1   1   1   2   2   1   1   2   2   1   2   1   1   2   2   2   1   2   2   1   1   1   2   1   2   1   1   1   1   1   1   2   2   2   2   1   2   1   2   1   2   1   2   1   1   1   2   2   1   2   1   1   1   2   2   1   2   2   1   1   1   2   1   2   1   2   1   1   2   2   2   1   2   1   1   1   1   1   1   2   2   2   1   2   1   1   1   2   2   1   2   1   2   1   1   1   1   2   2   2   2   1   2   1   1   1   1   1   2   1
 MK-3-8                 2   2   2   2   1   1   1   1   1   1   1   1   2   1   1   1   1   2   2   1   2   2   2   1   2   2   1   1   2   1   2   2   2   1   2   2   2   2   1   1   1   1   2   1   1   2   2   2   2   2   2   2   2   2   2   1   1   2   2   2   2   1   2   2   2   2   2   1   2   1   1   1   2   2   2   2   1   1   1   1   1   2   2   1   2   1   1   2   1   1   1   1   1   2   2   1   1   2   2   1   1   1   1   2   2   2   1   2   2   1   1   1   2   1   2   1   1   1   1   1   1   2   2   2   2   1   2   1   2   1   2   1   2   1   1   1   2   2   2   2   1   1   1   2   2   1   2   2   1   1   1   2   1   2   1   2   1   1   2   2   2   1   2   2   1   1   1   1   1   2   2   1   1   2   1   1   1   1   2   1   2   2   2   1   1   2   1   2   2   2   2   1   2   1   1   1   1   1   2   1
 MK-3-9                 1   1   2   2   1   1   1   1   1   1   1   1   2   1   1   1   1   2   2   2   2   2   2   1   2   2   1   1   2   1   2   2   2   1   2   2   1   1   1   1   1   1   2   1   2   2   2   2   2   2   2   2   2   2   2   1   1   2   1   2   2   1   2   2   2   2   2   1   2   1   1   1   2   2   2   2   1   1   1   1   1   2   2   1   2   1   1   2   2   1   2   1   1   2   2   1   1   2   2   1   1   2   2   2   2   2   1   2   2   1   1   1   1   1   2   1   1   1   2   2   2   2   2   2   2   1   2   1   2   1   2   1   2   1   1   1   2   1   1   2   1   1   1   2   2   1   2   1   1   1   2   2   1   2   1   1   1   2   2   2   2   1   2   1   1   1   1   1   1   2   2   1   1   2   1   1   1   1   2   1   2   2   2   1   1   2   1   2   2   1   2   1   2   1   1   1   1   1   2   1
 MK-3-10                1   1   2   2   1   1   1   2   1   1   1   1   2   1   1   1   1   2   2   2   2   2   2   1   2   2   1   1   2   1   2   2   2   1   2   2   1   2   2   1   2   1   2   1   2   2   2   2   2   2   2   2   2   2   2   1   1   2   1   2   2   1   2   2   2   2   2   1   2   1   1   1   2   2   2   2   1   1   1   1   2   2   2   1   2   1   2   2   2   1   2   1   1   2   2   1   1   2   2   1   1   2   1   2   2   2   2   2   2   1   2   2   1   1   2   1   1   1   1   2   2   2   2   2   2   1   2   1   2   1   2   2   2   1   1   1   2   1   1   1   1   1   1   2   2   1   1   2   1   1   2   2   1   2   1   1   1   1   2   1   2   1   1   1   2   1   1   1   1   1   2   1   1   2   1   1   1   1   2   1   2   2   2   1   1   1   1   2   2   1   2   1   2   1   1   1   1   1   2   1
 MK-3-11                1   1   2   1   1   1   1   2   1   1   1   1   2   1   2   1   1   2   2   2   2   2   1   1   2   2   1   1   2   2   2   1   2   1   2   1   1   2   2   1   2   1   2   1   1   2   2   2   2   2   2   2   2   2   2   1   1   2   1   2   1   2   2   2   2   2   2   1   2   1   1   2   2   2   2   2   1   1   2   1   2   2   2   1   2   1   2   1   2   1   2   1   1   2   2   1   1   2   2   1   1   2   1   2   2   2   2   2   2   1   2   1   1   1   2   1   1   1   1   2   2   2   2   2   2   1   1   1   2   1   1   2   2   2   1   1   2   1   1   1   1   1   1   2   2   1   1   2   1   1   2   2   1   2   1   1   1   1   2   2   2   2   1   1   2   1   1   1   1   1   2   1   1   2   1   1   1   1   2   1   2   2   2   1   1   1   1   2   2   2   2   1   2   1   1   1   1   1   2   2
 MK-3-12                1   1   2   2   1   2   1   2   1   1   1   2   2   1   2   1   1   1   2   2   2   2   1   1   2   2   1   1   1   2   2   1   2   1   2   1   1   2   1   1   2   1   2   1   1   2   2   2   2   2   2   1   2   2   1   1   1   2   1   2   1   2   2   2   2   2   2   2   2   1   1   2   2   2   2   2   1   1   2   1   2   2   2   1   2   1   2   1   2   1   2   1   1   2   2   1   1   2   2   1   1   2   1   2   2   2   2   1   2   1   2   1   1   1   2   2   1   1   2   2   2   2   2   2   2   1   1   1   2   1   1   2   2   2   2   1   2   1   1   1   1   1   2   2   2   1   1   2   1   1   2   2   1   2   2   1   1   1   2   2   2   2   1   1   2   1   1   1   2   1   2   1   1   2   1   2   1   1   2   1   2   2   2   2   1   1   1   2   1   2   2   1   2   1   1   1   1   1   2   2
 MK-3-13                2   1   2   2   1   2   1   2   1   1   1   2   2   1   2   1   1   2   2   2   2   1   1   1   2   2   1   1   1   2   2   1   2   1   2   1   1   2   1   1   2   2   2   1   1   2   2   2   2   2   2   1   2   2   1   1   1   2   1   2   1   1   1   2   2   2   2   2   2   1   1   2   2   2   2   2   1   1   2   2   1   2   2   1   2   1   2   1   2   1   2   1   1   2   2   1   1   2   2   1   1   2   1   2   2   2   1   1   2   1   2   1   2   1   2   2   1   1   2   2   2   2   2   2   2   1   1   1   2   1   1   2   2   2   2   1   1   2   1   1   1   1   2   2   1   1   1   1   1   1   2   2   1   2   2   2   1   1   1   2   2   2   2   1   2   1   1   1   2   2   2   1   1   2   1   2   1   1   2   1   2   1   2   2   1   1   1   2   1   2   2   1   2   1   1   1   1   1   2   2
 MK-3-14                2   2   2   2   1   2   1   2   1   1   1   2   2   1   2   1   1   2   2   2   2   1   1   1   2   2   2   1   1   2   2   2   2   1   2   1   1   2   1   1   2   2   2   1   1   2   2   2   2   2   2   1   2   1   1   1   1   2   1   2   1   1   1   2   2   2   2   2   2   1   1   2   2   1   2   2   2   1   2   2   1   2   2   2   2   1   2   1   2   2   2   2   1   2   2   1   1   2   2   1   1   2   1   2   2   2   1   1   2   1   2   1   2   1   2   2   1   1   2   2   2   2   2   2   2   2   1   1   1   1   1   2   2   2   2   2   1   2   1   1   1   1   1   2   1   1   1   2   1   1   2   2   1   2   2   2   1   1   1   2   2   2   2   1   2   1   1   2   2   2   2   1   1   2   2   2   1   1   2   1   2   1   2   1   1   1   1   2   2   2   2   1   2   1   1   1   1   1   2   1
 MK-3-15                1   2   2   1   2   2   1   2   2   1   1   2   2   1   2   1   1   2   2   2   2   1   1   1   2   2   2   1   1   2   2   2   2   1   2   1   1   2   1   1   2   2   2   1   2   2   2   2   2   2   2   1   1   1   1   1   1   2   1   2   1   1   1   2   1   2   2   2   2   1   1   2   2   1   2   1   2   1   1   2   1   2   2   2   2   1   2   1   2   2   2   2   1   2   2   1   2   2   2   1   1   2   2   2   2   2   1   2   2   1   2   1   2   1   2   1   1   1   2   2   2   2   2   1   1   2   1   1   1   1   1   2   2   2   2   2   1   2   1   1   1   1   1   2   1   1   1   2   1   1   2   2   1   2   2   2   1   2   1   2   2   2   2   1   2   1   1   1   2   1   2   1   1   2   1   2   1   1   2   1   2   2   2   1   1   2   1   2   2   2   2   1   2   1   1   1   1   1   2   1
 MK-3-16                1   2   2   2   2   2   1   2   2   1   2   2   2   1   1   1   1   2   2   2   1   1   1   1   2   2   2   1   1   2   2   2   2   1   2   1   1   2   1   1   2   2   2   1   2   1   2   2   2   1   2   1   1   1   1   1   1   2   1   2   1   2   2   2   1   2   2   2   1   1   1   2   2   1   2   1   2   1   1   2   1   2   1   2   2   1   1   1   2   2   2   2   1   2   2   1   2   2   2   1   1   2   2   1   2   2   1   2   2   1   2   1   2   1   2   1   1   1   2   2   1   2   1   1   2   2   1   1   1   1   1   2   2   1   2   2   1   2   1   1   1   2   1   2   1   2   1   2   1   1   2   2   1   2   2   2   1   2   1   2   2   2   2   1   2   1   1   1   2   1   2   1   1   2   2   2   2   1   2   1   2   2   2   1   1   2   1   2   2   2   2   1   2   1   1   1   1   1   2   1
 MK-4-1                 2   1   1   2   1   1   2   2   2   1   1   2   1   1   1   2   1   2   2   2   1   1   1   1   1   1   1   2   1   2   2   2   2   2   2   2   2   2   2   1   1   1   1   2   2   2   1   2   1   2   1   1   2   2   2   2   2   2   1   2   1   1   2   1   2   1   1   1   2   2   2   2   1   1   1   1   2   2   2   2   1   1   2   1   2   2   1   2   2   2   1   2   2   1   2   1   1   1   2   2   1   2   1   2   2   1   1   1   1   2   2   1   1   1   2   1   2   1   2   2   2   1   2   1   2   1   1   2   2   1   2   2   2   1   1   1   1   1   1   1   1   2   1   1   1   1   2   1   1   1   2   2   1   2   1   2   2   1   1   1   1   2   2   2   2   1   2   1   1   2   2   2   2   1   2   1   1   2   2   2   1   2   1   2   2   2   1   1   1   2   2   2   1   1   1   2   2   2   1   2
 MK-4-2                 2   1   1   2   1   1   2   2   2   1   1   2   1   1   2   2   1   2   2   2   1   2   1   2   2   2   1   2   2   2   2   2   2   2   2   2   2   2   2   1   1   1   1   2   2   2   1   2   1   2   1   1   2   2   2   2   2   2   1   1   1   1   2   1   2   1   1   1   2   2   2   2   1   1   1   2   2   2   2   2   1   1   2   2   2   2   1   2   2   2   1   2   2   1   2   1   1   1   2   2   1   2   1   2   2   1   1   1   1   2   2   1   1   1   2   1   2   1   2   2   2   1   2   1   2   2   1   2   2   1   2   2   2   1   1   1   1   1   1   1   1   2   1   1   1   2   2   1   1   1   2   2   1   2   1   2   2   1   2   1   1   2   2   2   2   1   2   1   1   2   2   2   2   1   2   1   1   2   2   2   1   2   1   2   1   2   1   1   1   2   2   2   1   1   1   2   2   2   2   1
 MK-4-3                 2   2   1   2   1   1   2   2   2   1   1   2   1   1   2   2   1   2   2   2   2   1   1   2   2   2   1   2   2   2   2   2   2   2   2   2   2   2   2   1   1   2   2   2   2   2   1   2   1   2   1   1   1   2   2   1   2   2   2   1   1   1   1   1   2   1   1   1   2   2   2   2   1   2   1   2   2   1   2   2   1   1   2   2   2   2   1   2   2   2   1   2   2   2   2   1   1   1   2   2   1   2   2   2   2   1   1   1   1   2   2   1   1   1   2   2   2   1   2   1   2   1   2   1   2   1   1   1   2   1   2   2   2   2   1   1   1   1   1   1   1   2   1   1   1   2   2   1   1   1   2   2   1   2   1   2   1   1   2   1   1   2   2   2   2   1   2   1   1   2   2   2   1   2   2   1   1   2   2   2   1   2   1   2   1   2   1   1   1   2   2   2   1   1   1   2   1   2   2   1
 MK-4-4                 2   2   1   2   1   1   2   2   1   1   1   2   1   1   2   2   2   2   2   2   2   1   1   1   2   2   1   2   2   2   2   1   1   2   2   2   2   2   2   1   1   2   2   2   2   2   1   2   2   2   1   1   1   2   2   1   2   2   2   2   1   1   1   1   2   1   1   1   2   2   2   2   1   2   1   2   2   1   2   2   1   1   2   2   2   2   1   2   2   2   1   2   2   2   2   1   1   1   2   2   1   2   2   2   2   1   1   1   1   2   1   1   1   1   2   2   2   1   2   1   2   1   2   1   2   1   1   1   2   1   2   2   2   2   1   1   1   2   1   1   1   2   1   1   1   2   2   1   1   1   2   2   2   2   1   2   1   1   2   1   1   2   2   2   2   1   2   1   1   1   2   2   1   2   2   2   1   2   2   2   1   2   1   1   1   2   1   1   1   2   2   2   1   1   2   2   1   2   2   1
 MK-4-5                 2   2   1   2   1   1   2   2   1   1   1   2   1   1   2   2   2   2   2   2   2   2   1   1   2   2   1   2   2   2   2   1   1   2   2   2   2   2   2   1   1   2   2   2   2   2   1   2   2   2   1   1   1   2   2   1   2   2   2   2   1   1   2   1   1   1   1   1   2   2   2   2   1   2   1   2   2   1   2   2   1   1   2   2   2   2   1   2   2   2   1   1   2   2   2   1   1   1   2   2   2   2   2   2   2   1   1   1   1   2   1   1   1   1   2   1   2   1   1   1   2   1   2   1   2   2   1   1   2   1   2   2   2   2   1   1   1   2   1   1   2   2   2   2   1   2   2   1   1   1   2   2   2   2   1   2   1   2   2   1   1   1   2   2   2   1   2   2   1   1   2   2   1   2   2   2   1   2   1   2   1   2   1   1   1   2   1   1   1   2   2   2   1   1   2   2   1   2   2   1
 MK-4-6                 2   2   1   2   1   1   2   2   1   1   2   2   1   1   2   2   2   2   2   2   2   2   1   1   2   1   1   2   1   2   1   1   1   2   2   2   2   2   2   1   1   2   2   1   2   2   1   2   2   2   1   2   1   2   1   1   2   2   2   2   1   1   2   1   2   1   1   1   2   2   2   2   1   2   1   2   2   2   2   2   2   1   2   2   2   2   1   1   2   2   1   1   2   2   2   1   1   1   2   2   2   1   2   2   2   1   1   1   1   2   1   1   1   1   2   1   2   1   1   1   2   1   1   1   2   2   2   1   2   1   2   2   2   2   1   1   1   2   1   1   2   2   2   2   1   2   2   1   1   1   2   2   2   2   1   2   1   2   1   1   1   1   2   2   2   1   2   2   1   1   2   2   1   2   2   2   1   2   1   2   1   2   1   1   1   2   1   1   2   2   2   2   2   1   2   1   1   2   2   1
 MK-4-7                 2   2   2   2   1   1   2   2   1   1   2   2   1   1   2   2   2   2   2   2   2   2   1   1   2   1   1   2   1   2   1   1   1   1   2   2   1   2   2   1   1   2   2   1   2   2   1   1   2   1   1   1   1   2   1   1   2   2   2   2   1   1   2   1   2   1   1   1   2   2   2   2   1   2   1   2   2   2   1   2   2   1   2   2   2   2   1   1   2   2   1   1   2   2   2   1   1   1   2   2   2   1   2   2   2   1   1   1   1   2   1   1   1   1   2   1   2   1   1   1   2   1   1   1   2   2   1   1   2   1   2   2   1   2   1   1   1   2   1   1   2   2   2   2   1   2   2   1   1   2   2   1   2   2   1   2   1   2   2   1   1   1   2   2   2   1   1   2   2   1   2   2   1   2   2   2   1   2   2   2   1   2   1   1   1   2   2   2   2   2   2   2   2   1   2   2   1   2   2   1
 MK-4-8                 2   2   1   2   1   1   2   2   1   1   2   2   1   1   2   2   2   2   2   2   2   2   1   1   2   1   1   2   1   2   1   1   1   1   2   1   1   2   2   1   1   2   2   1   2   2   2   1   2   1   1   1   1   2   1   1   2   2   2   2   1   1   1   1   2   1   1   1   2   2   2   2   1   2   1   2   2   2   1   2   2   1   2   2   2   2   1   1   2   1   1   1   2   2   2   1   1   1   2   2   2   1   2   2   2   1   1   1   1   2   1   2   1   1   2   1   2   1   1   1   1   1   1   1   2   2   1   1   2   1   2   2   1   2   1   1   1   2   2   1   2   2   1   2   1   2   2   1   1   2   2   1   1   2   1   2   1   2   1   1   1   1   1   2   2   1   1   2   2   1   2   2   1   2   2   2   1   2   2   2   1   2   2   1   1   2   2   2   2   2   2   2   2   2   2   2   1   2   2   1
 MK-4-9                 2   2   1   2   1   1   1   2   1   1   1   2   1   1   2   2   2   2   2   1   2   2   1   1   2   1   1   2   1   2   1   2   2   1   1   1   1   1   2   1   1   1   2   1   2   2   2   1   2   1   2   1   1   2   1   1   2   2   2   2   1   2   1   1   2   2   1   1   1   2   2   2   1   2   1   1   2   2   1   2   2   1   2   2   2   2   1   1   2   1   1   1   2   2   2   1   1   1   2   1   2   1   2   2   2   1   1   1   1   2   1   2   1   1   2   1   2   1   1   2   1   1   2   1   2   2   1   1   2   1   2   2   1   2   1   1   1   2   2   1   2   1   1   1   1   2   2   1   1   2   2   1   1   2   1   2   1   2   1   1   1   2   1   2   2   1   1   2   1   1   2   2   1   2   2   2   1   2   2   2   1   2   2   1   1   2   1   2   2   2   2   2   2   2   2   2   1   2   2   2
 MK-4-10                2   2   2   2   1   1   2   2   1   1   1   1   1   2   2   2   2   2   2   1   2   2   1   1   1   1   2   2   1   2   1   2   2   1   1   1   1   2   2   1   2   1   2   1   1   2   2   1   2   1   2   1   1   2   1   1   2   2   2   2   1   2   2   1   2   1   1   2   1   2   2   2   2   2   1   1   2   2   1   2   2   2   2   2   2   2   1   1   2   1   1   1   2   2   2   1   1   2   2   1   2   1   1   2   2   1   1   1   2   2   1   2   1   1   2   1   2   1   1   2   1   1   2   2   2   2   1   1   2   1   2   2   1   2   2   1   1   2   2   1   2   1   1   1   1   1   1   1   1   2   2   1   1   2   1   2   1   2   1   1   1   2   1   2   2   1   1   2   1   1   2   2   1   1   2   2   1   2   2   2   1   2   1   1   2   2   1   1   2   1   2   2   2   2   2   2   1   2   1   2
 MK-4-11                2   1   2   2   1   1   2   2   1   1   1   1   1   2   2   2   2   2   2   1   2   1   1   1   1   1   2   2   1   2   1   2   2   1   1   1   1   2   2   1   2   2   2   2   1   2   2   1   2   1   1   1   1   2   1   1   2   2   2   2   1   2   2   1   2   1   1   2   1   2   2   2   2   2   1   1   2   2   1   2   2   2   2   2   2   2   1   1   2   1   1   1   2   2   2   1   1   2   2   1   2   1   1   2   2   1   1   1   2   1   1   2   1   1   2   1   2   1   1   2   1   2   1   2   2   2   1   1   2   1   2   2   1   2   2   2   1   2   2   1   2   1   1   2   1   1   1   1   1   2   2   1   1   2   1   2   1   2   1   2   1   2   2   2   2   1   1   2   1   1   2   2   1   1   2   2   1   2   2   2   2   2   1   1   2   2   1   1   2   1   2   2   2   2   2   2   1   2   1   2
 MK-4-12                2   1   2   2   1   1   2   2   2   1   1   1   1   2   2   1   2   2   2   1   2   1   1   1   1   1   2   2   1   1   1   2   2   1   1   1   1   2   2   1   2   2   2   2   2   2   2   1   2   1   1   1   1   2   1   1   2   2   2   2   1   2   2   1   2   1   2   2   1   2   2   2   2   2   2   1   2   1   1   2   2   2   2   2   1   2   1   1   2   2   1   1   2   2   2   1   1   2   2   1   2   1   1   2   2   1   1   1   2   1   1   2   1   1   2   1   2   1   1   2   1   1   1   2   2   2   1   1   2   1   2   2   1   1   1   2   1   2   2   1   2   1   1   2   1   1   1   1   1   2   2   1   1   2   1   2   1   2   1   2   2   2   2   2   2   1   1   2   1   2   2   2   1   1   2   2   1   2   1   2   2   2   1   1   2   2   1   1   2   1   2   2   2   2   2   2   1   2   1   2
 MK-4-13                2   1   2   2   1   1   2   2   2   1   1   1   1   2   1   1   2   2   2   1   2   1   1   1   1   1   2   2   1   1   1   2   2   1   2   1   1   2   1   1   2   2   2   2   2   2   2   1   2   1   1   1   1   2   1   1   2   2   2   2   1   2   2   1   2   1   1   2   2   2   2   2   2   2   2   1   2   2   1   2   2   2   2   2   1   2   1   1   1   2   1   1   2   2   2   1   1   2   2   1   2   1   1   2   2   1   1   1   2   1   2   2   1   1   2   1   2   1   1   1   1   1   1   2   2   2   1   1   2   1   2   1   1   1   1   2   1   2   2   1   2   2   2   2   2   1   1   1   1   2   2   1   1   2   1   2   1   2   1   2   2   2   2   2   2   1   2   2   1   2   2   2   1   1   1   2   2   2   2   1   2   2   1   1   2   1   1   1   2   1   2   2   1   1   1   2   1   2   1   2
 MK-4-14                2   1   2   2   1   1   2   2   2   1   1   1   1   2   1   1   2   2   1   1   2   1   2   1   1   1   1   2   1   1   1   2   1   1   2   1   1   2   1   1   2   2   2   2   2   2   2   1   2   1   1   1   1   2   1   1   2   2   2   2   1   1   2   1   2   1   1   2   2   2   1   2   1   2   1   1   2   2   1   2   1   2   2   2   1   2   1   2   1   2   1   1   1   2   2   1   1   2   2   1   2   1   1   2   2   1   1   1   2   1   2   2   1   1   2   1   2   1   2   1   1   1   1   2   2   2   1   1   2   1   2   1   1   1   1   2   1   2   2   1   2   2   2   2   2   1   1   1   1   2   1   1   1   1   1   2   2   1   1   2   2   2   2   2   2   1   1   1   1   2   2   2   1   1   2   1   2   2   2   1   2   2   1   1   2   1   1   1   2   1   2   2   1   1   1   2   1   2   1   1
 MK-4-15                2   1   2   2   1   1   2   2   2   1   1   1   1   2   1   2   2   2   1   1   2   1   2   1   1   1   1   2   2   1   1   2   1   1   2   1   1   2   2   1   2   2   2   2   2   2   2   1   2   1   1   1   1   2   1   1   2   2   2   2   1   1   2   1   2   1   1   2   2   2   1   2   1   2   1   1   1   2   1   2   1   2   2   2   1   2   1   2   1   2   1   1   1   2   2   1   1   2   2   1   1   1   2   2   2   1   1   1   2   1   2   1   1   1   2   1   2   1   2   1   1   1   1   2   2   2   1   1   2   1   2   1   1   1   1   2   1   1   2   1   2   2   2   2   2   1   1   1   1   2   1   1   1   1   1   1   1   1   1   2   1   2   2   2   2   1   1   1   1   2   2   2   1   1   2   2   2   2   2   1   2   1   1   1   2   1   1   1   2   1   2   1   1   1   1   2   1   2   1   1
 MK-4-16                2   1   2   2   1   1   2   2   1   1   1   1   1   1   1   2   2   2   1   1   2   1   2   1   1   1   1   1   1   1   2   2   1   1   2   1   1   2   2   1   2   2   2   2   2   2   2   1   2   1   1   1   1   2   1   1   2   1   2   2   2   1   2   1   2   1   1   2   2   2   1   1   1   2   1   1   1   2   1   2   1   1   2   2   1   1   1   2   2   2   1   1   1   2   2   1   1   2   2   1   1   1   2   2   2   2   1   1   2   1   2   1   1   1   1   1   2   1   2   1   1   1   1   2   2   2   1   1   2   1   2   2   1   1   1   2   2   1   2   1   2   2   2   2   2   1   1   1   2   2   1   1   1   1   1   1   2   1   1   2   1   2   1   2   2   1   1   1   1   2   1   2   1   1   2   2   2   2   2   1   2   2   1   1   1   1   1   1   2   1   1   1   1   1   1   2   1   2   1   2
 MK-5-1                 2   1   2   1   2   1   2   2   1   2   1   2   2   2   2   1   1   2   1   1   2   2   2   2   2   1   2   1   1   1   2   2   1   2   2   1   1   2   1   1   2   2   2   1   2   1   1   1   2   1   1   1   1   1   1   2   2   2   2   2   2   1   1   1   2   2   2   2   2   2   2   1   2   1   2   2   1   2   2   2   2   1   1   1   2   1   1   2   2   2   2   1   2   2   1   2   1   1   2   2   1   1   2   1   1   2   2   1   2   1   1   1   2   2   1   1   1   2   2   2   2   2   1   2   1   1   1   2   2   2   1   2   2   2   1   2   2   2   1   1   1   2   1   1   1   2   2   2   1   1   1   2   2   2   2   1   1   2   2   1   1   2   1   1   2   2   1   2   2   1   1   1   1   2   1   2   2   1   2   1   2   2   2   1   2   2   2   1   2   2   1   2   1   1   1   1   2   1   1   2
 MK-5-2                 2   1   2   1   2   1   2   2   1   2   1   2   2   1   2   1   1   2   1   1   2   2   2   2   2   2   2   1   1   1   2   2   1   2   1   1   1   2   1   1   1   2   2   1   2   1   1   1   2   2   1   1   1   1   1   2   2   2   2   2   2   1   1   1   2   2   2   2   2   2   2   1   2   2   2   2   1   2   2   2   2   1   1   1   2   1   1   2   1   2   2   1   2   2   1   2   2   1   2   2   1   1   2   2   1   2   2   2   2   1   1   1   2   2   1   1   1   2   2   2   2   2   1   2   1   1   1   2   2   2   1   1   2   2   1   2   2   2   1   1   1   2   1   1   1   2   2   2   1   2   1   2   2   2   2   2   1   2   2   1   1   1   1   1   1   2   1   2   1   2   2   1   1   2   1   2   2   1   2   1   2   2   2   1   2   2   2   1   2   2   1   2   1   2   1   1   2   1   1   1
 MK-5-3                 2   1   2   1   2   1   2   2   1   2   1   2   2   1   2   2   1   2   1   1   1   2   2   2   2   2   2   1   1   1   2   2   2   2   1   1   1   1   1   1   1   2   2   1   2   1   1   2   2   2   1   1   1   1   1   2   2   2   2   2   2   1   1   1   2   2   2   2   2   2   2   1   2   2   2   2   1   2   2   2   2   1   1   1   2   1   1   2   1   1   2   1   1   2   1   2   2   1   2   2   1   1   2   2   1   2   2   2   2   1   1   1   2   2   1   1   1   2   2   2   2   2   1   2   1   1   1   2   2   2   1   1   2   2   1   2   2   2   1   1   2   2   2   1   2   2   2   2   2   2   1   2   2   2   1   2   1   2   2   2   2   1   1   1   1   2   1   1   1   2   2   1   1   1   1   2   2   1   2   1   2   2   2   1   2   2   2   1   2   2   2   2   1   2   1   1   1   1   1   1
 MK-5-4                 2   1   2   1   2   1   2   1   1   2   1   1   2   1   2   2   1   2   1   1   1   2   2   2   2   2   2   2   1   1   2   2   2   1   1   1   1   1   2   1   2   1   2   1   2   1   1   2   2   2   1   1   1   1   1   2   2   2   2   2   2   2   1   1   2   2   2   2   2   2   1   1   2   2   2   2   1   2   2   2   2   1   1   2   2   1   1   2   1   1   2   1   1   2   1   2   2   1   2   2   1   2   2   2   1   2   2   2   1   1   1   1   2   2   1   1   1   2   2   2   2   2   1   2   1   1   1   2   1   2   1   1   2   2   1   2   2   2   1   1   2   2   2   1   2   2   2   2   2   2   1   2   2   1   1   2   1   2   2   2   2   1   1   1   2   2   2   1   1   2   2   1   1   1   1   2   2   1   2   1   2   1   2   1   1   2   2   1   2   2   2   2   1   2   1   1   1   2   1   1
 MK-5-5                 2   1   2   1   2   2   2   1   1   2   1   1   2   1   2   2   1   2   1   1   1   2   2   2   1   2   2   2   1   1   2   2   2   2   2   1   1   1   2   1   2   1   2   1   2   1   1   1   1   2   1   1   1   1   2   2   1   2   2   2   2   2   1   1   1   2   2   2   2   2   1   2   2   2   1   2   1   2   2   2   2   1   1   2   2   1   1   1   1   1   2   1   1   2   1   2   2   1   2   2   1   2   2   2   1   1   2   2   1   1   1   1   1   2   1   1   2   2   1   2   2   2   2   2   1   1   1   2   1   2   1   2   2   2   1   2   2   1   1   1   2   2   2   1   2   2   2   2   1   2   1   1   2   1   2   2   1   2   2   2   2   1   1   1   2   2   2   1   1   2   2   1   2   1   1   2   2   1   2   1   2   1   2   1   1   2   2   1   2   2   2   2   2   2   1   1   1   2   1   1
 MK-5-6                 2   1   2   1   2   2   2   1   1   2   1   1   2   2   2   2   1   2   1   1   1   2   2   2   1   2   2   2   1   1   2   2   2   1   2   2   1   2   1   2   2   2   2   1   2   1   2   2   1   1   1   1   1   1   2   2   1   2   2   2   2   2   1   1   1   2   2   2   2   2   1   2   2   2   2   2   1   1   2   2   2   1   1   2   2   1   1   1   1   1   2   1   1   2   1   2   2   1   2   2   1   2   2   2   1   1   2   2   1   1   1   2   1   2   2   1   2   2   1   2   2   2   2   2   1   1   1   2   2   2   1   2   1   2   1   2   1   1   1   1   2   2   2   1   2   2   2   1   1   2   1   1   2   1   2   1   1   2   2   2   1   1   1   1   1   2   2   1   1   2   2   1   2   1   1   2   2   1   2   1   2   1   2   1   2   2   2   1   2   2   2   2   2   2   1   1   1   1   1   1
 MK-5-7                 2   1   2   1   2   2   2   1   1   2   2   2   2   2   2   2   1   2   1   1   1   2   2   2   1   1   2   2   1   1   2   2   2   1   2   2   2   2   1   2   2   2   1   1   2   1   2   2   1   1   1   2   1   1   2   1   1   2   2   2   2   2   1   1   1   2   2   2   2   2   1   2   2   2   2   2   2   1   2   2   2   1   1   2   2   1   1   1   1   1   2   1   1   1   1   2   1   1   2   2   1   2   2   2   1   1   2   1   1   1   2   2   1   2   1   1   2   1   1   1   2   2   2   2   1   1   1   2   2   2   1   2   1   2   1   2   1   1   1   1   2   1   2   1   2   2   2   1   1   2   1   1   2   1   2   1   1   2   2   2   1   1   2   1   1   2   2   1   1   2   1   1   2   1   1   2   2   1   2   1   2   1   1   2   2   2   2   1   2   2   2   2   2   2   1   1   1   1   1   1
 MK-5-8                 2   1   1   1   2   2   2   1   1   2   2   2   2   2   2   1   1   2   1   1   1   2   2   2   1   1   1   2   1   1   2   2   2   1   2   2   2   2   1   2   1   2   1   1   2   1   2   2   1   1   1   2   1   1   1   1   1   2   2   2   2   2   1   1   1   2   2   1   2   2   1   2   2   2   2   2   2   1   2   2   2   1   1   2   2   1   1   2   2   1   2   2   1   1   1   2   1   1   2   2   1   2   2   1   1   1   2   1   1   1   2   2   1   1   1   2   2   1   1   1   2   2   2   1   1   2   2   2   2   2   1   2   1   2   1   2   1   1   1   1   2   1   1   1   2   2   2   1   1   2   1   1   2   1   2   1   1   2   2   2   1   1   2   1   1   2   2   1   1   2   1   1   2   1   1   2   2   1   1   1   2   1   1   1   1   2   2   1   1   2   2   2   2   2   1   1   1   1   1   1
 MK-5-9                 2   1   1   1   2   2   2   1   1   2   2   1   2   2   2   1   1   2   1   1   1   2   2   2   1   1   1   2   1   1   2   2   2   2   2   2   2   2   1   2   1   2   2   1   1   1   2   2   1   1   1   2   1   1   1   1   1   2   2   2   2   2   1   2   1   2   2   1   2   2   1   2   2   2   2   2   2   1   2   2   2   1   1   2   2   2   1   1   2   1   2   2   1   1   1   2   1   1   2   2   1   2   2   1   1   1   1   1   1   1   2   2   2   1   1   2   2   1   1   1   2   2   2   1   1   2   2   2   2   2   1   2   1   2   1   2   1   1   1   1   2   1   1   1   2   2   2   1   1   2   1   1   2   1   1   1   1   2   2   2   1   1   2   1   1   2   2   1   1   2   1   2   2   1   1   1   2   1   1   1   2   1   1   1   1   2   2   1   1   2   2   2   2   1   2   1   1   1   1   1
 MK-5-10                2   1   1   1   2   2   2   1   1   2   2   1   2   2   2   1   1   2   1   1   1   2   2   2   1   1   1   2   1   1   2   2   2   2   2   2   2   2   1   2   1   2   2   1   1   2   2   1   1   1   1   2   1   2   2   1   1   1   2   2   2   2   1   2   1   2   2   1   2   2   1   2   2   2   2   2   2   1   2   2   1   1   1   2   2   2   1   1   2   1   2   2   1   1   1   2   1   1   1   2   1   1   2   1   1   1   1   1   1   1   2   2   2   1   1   1   2   1   1   1   2   2   2   1   1   2   2   2   2   2   1   2   1   2   1   1   1   1   1   2   2   1   1   1   2   2   2   2   1   2   1   1   2   2   1   1   1   2   2   2   1   2   2   1   1   2   2   1   1   2   1   2   2   1   1   1   2   1   1   1   2   1   1   1   2   2   2   1   1   2   2   2   2   1   2   1   1   1   2   2
 MK-5-11                2   2   2   1   2   2   2   1   1   1   2   1   2   1   2   1   1   2   1   1   1   2   2   2   1   1   1   2   1   1   2   1   2   2   2   2   2   2   1   2   1   2   2   1   1   2   2   1   1   1   1   1   1   2   2   1   1   1   2   2   2   2   1   2   1   2   2   1   2   1   1   2   2   2   1   2   2   1   2   2   1   1   1   2   2   2   1   1   2   1   2   2   1   1   1   2   1   1   1   1   1   1   2   1   1   1   1   1   1   1   2   2   2   1   1   1   2   1   1   2   2   2   2   1   1   2   2   2   2   2   1   2   1   2   1   1   1   1   1   2   2   2   1   1   1   2   2   2   1   2   1   1   2   2   1   1   1   2   2   2   1   2   2   2   1   2   2   1   1   2   1   2   2   1   1   1   2   1   1   1   2   1   1   1   1   2   2   1   1   2   2   2   2   1   2   1   1   1   2   1
 MK-5-12                2   2   2   1   2   2   2   2   1   1   2   2   2   1   2   1   1   2   1   1   1   2   2   2   1   1   1   2   1   1   2   1   2   2   2   2   2   2   1   1   1   2   2   1   1   2   2   1   1   1   1   1   1   2   2   1   1   1   2   2   2   2   1   2   2   2   2   1   2   1   1   2   2   1   1   2   2   1   2   2   1   1   1   2   2   2   1   1   2   2   2   2   1   1   1   2   1   1   1   1   1   2   1   1   2   1   1   1   1   1   2   1   2   1   1   1   2   1   2   2   2   2   2   1   1   2   2   2   2   2   1   2   1   2   1   2   1   1   1   2   2   2   1   1   1   2   2   2   1   2   1   1   2   2   1   1   1   2   2   1   1   2   1   2   1   2   2   1   1   2   1   2   2   1   1   2   2   1   1   1   2   1   1   1   1   2   2   1   1   2   2   2   2   1   2   1   1   1   2   1
 MK-5-13                2   2   2   1   2   1   2   1   1   1   1   2   2   1   2   1   1   2   1   1   1   2   2   2   1   1   1   2   1   1   2   1   2   2   2   2   2   2   1   1   2   2   2   1   1   2   2   1   1   2   1   1   1   2   2   1   1   1   2   2   1   2   1   2   2   2   2   1   2   1   1   2   2   1   1   2   2   1   2   2   1   1   1   2   2   2   1   1   2   1   2   2   1   1   1   2   2   1   2   1   1   2   1   1   1   2   1   1   1   1   2   1   1   1   2   1   2   1   2   2   2   2   2   1   1   1   2   2   2   2   1   2   1   2   1   2   1   1   1   1   2   2   1   1   1   2   2   2   1   2   1   1   2   2   1   1   1   2   2   1   1   2   1   2   1   2   2   1   1   2   1   2   2   1   1   2   1   1   1   1   2   1   1   1   1   2   2   1   1   2   2   2   2   2   2   1   1   1   2   1
 MK-5-14                2   2   2   2   2   1   2   1   1   1   1   2   2   1   2   1   1   2   1   1   2   2   2   1   1   1   1   1   1   1   2   1   2   2   2   2   2   2   1   1   1   2   2   1   1   2   2   1   1   2   1   1   1   2   2   1   1   1   2   2   1   2   1   1   2   1   2   1   2   1   1   2   2   1   1   1   2   1   2   2   1   1   1   2   2   2   1   1   2   1   2   2   1   1   1   2   2   1   2   1   1   2   1   1   1   2   1   2   1   1   2   1   1   1   2   1   2   1   2   2   2   2   2   1   1   1   2   2   2   2   1   2   1   2   1   2   1   1   1   1   2   2   1   2   1   2   2   2   1   2   1   1   2   2   2   1   1   2   2   1   1   2   1   2   1   2   1   1   1   2   1   2   2   1   1   2   1   1   1   1   2   1   1   1   1   1   1   1   1   2   2   2   2   2   1   1   1   1   1   1
 MK-5-15                2   2   2   2   2   1   2   1   1   1   1   2   2   1   2   1   1   2   1   1   2   2   1   1   1   1   1   1   2   1   2   1   2   2   2   2   2   2   1   1   1   1   2   1   1   2   2   1   2   2   1   1   1   2   2   1   1   1   2   2   1   2   1   1   2   1   1   1   2   1   1   2   2   1   1   2   2   1   2   2   1   1   1   2   2   2   1   1   1   1   2   2   1   1   1   2   1   1   2   1   1   2   1   1   1   2   1   2   1   1   2   1   1   1   2   1   2   2   2   1   2   2   2   1   1   1   2   2   2   1   1   2   2   2   1   2   1   1   1   1   2   2   1   2   1   2   2   2   1   2   1   1   2   2   2   1   1   2   2   2   1   2   1   2   1   2   1   1   1   2   1   2   2   1   1   2   1   1   2   1   2   1   1   2   1   1   1   1   1   1   2   2   2   2   1   1   1   1   1   1
 MK-5-16                1   2   1   2   2   1   2   1   1   2   1   2   2   1   2   1   1   2   1   1   2   2   1   1   2   2   1   1   2   1   2   1   2   2   2   2   2   2   1   1   1   2   2   1   1   2   2   2   2   2   2   1   1   2   2   1   1   1   2   2   1   2   1   1   2   1   1   1   2   1   1   1   2   1   2   2   2   1   2   1   1   1   1   2   2   2   1   1   1   1   2   2   1   1   1   2   1   1   2   1   1   2   1   1   2   2   1   2   1   1   2   1   1   1   2   1   2   1   2   2   2   1   2   1   1   1   2   2   2   1   1   2   2   2   1   2   1   1   1   1   2   2   1   2   1   2   2   2   1   2   1   2   1   2   2   1   1   2   2   2   1   2   1   1   1   2   1   1   1   2   1   2   2   1   1   2   1   1   2   1   2   1   1   2   1   1   1   1   1   2   2   2   2   2   1   1   1   1   1   1
 MK-6-1                 2   2   1   2   2   1   2   1   2   2   2   2   1   2   1   1   2   1   1   1   1   1   2   1   2   1   1   2   1   1   2   1   1   2   2   1   2   1   1   1   1   2   2   2   2   2   2   2   1   1   2   2   1   2   2   1   1   2   2   2   2   1   1   1   2   1   1   1   2   1   2   2   2   1   1   2   1   2   1   2   1   1   1   2   2   1   2   2   1   1   1   1   1   2   2   2   1   1   1   2   2   1   2   2   1   2   2   1   2   1   1   1   1   1   2   1   1   1   1   1   2   2   2   2   2   2   1   2   1   2   1   2   1   1   1   1   2   1   2   1   2   2   2   2   2   1   2   2   1   2   1   2   1   1   2   2   1   2   1   1   1   1   2   1   1   1   2   1   2   1   2   2   2   1   2   1   2   2   2   1   1   1   2   1   2   1   1   1   2   1   2   1   2   1   1   2   1   1   2   1
 MK-6-2                 2   2   1   2   1   1   1   1   2   2   2   2   1   2   1   1   2   1   1   1   1   1   2   1   1   1   1   2   1   1   2   1   1   2   2   1   2   1   1   1   1   2   2   2   2   2   1   2   2   1   2   2   1   2   2   1   1   2   2   2   2   1   1   1   2   1   1   1   2   1   2   2   2   1   1   2   1   2   1   2   1   1   1   2   2   1   2   1   1   1   1   1   1   2   2   2   1   1   1   2   2   1   1   2   1   1   2   1   2   1   1   2   1   1   2   1   1   1   1   1   2   1   1   2   2   2   1   2   1   2   1   2   1   1   1   1   2   1   2   1   2   2   2   2   2   1   2   2   1   2   1   2   1   1   2   2   1   2   1   1   1   1   2   1   1   1   2   1   2   1   1   2   2   1   2   1   2   2   2   1   1   1   2   1   2   1   1   1   2   1   2   1   2   1   1   2   1   1   2   1
 MK-6-3                 2   1   1   2   1   2   1   1   2   2   2   2   1   2   1   1   2   1   1   1   1   1   2   1   1   1   1   2   1   1   2   1   1   1   2   1   2   1   1   2   1   2   2   2   2   2   1   1   2   1   1   2   2   2   2   1   1   2   2   2   2   1   1   1   2   1   1   1   1   1   2   2   2   2   1   2   1   2   1   2   2   1   1   2   1   1   2   1   1   1   1   1   1   2   2   2   2   1   1   2   1   2   1   2   1   1   2   1   2   2   1   2   1   1   1   1   1   1   1   1   2   1   2   2   2   2   1   2   1   2   2   2   2   1   1   1   2   1   2   1   2   2   2   2   2   1   2   2   1   2   2   2   1   1   2   2   1   2   1   2   1   1   2   1   2   1   2   1   2   1   1   1   2   1   2   1   2   1   2   1   1   1   1   1   1   1   1   1   1   1   2   1   2   1   1   2   2   1   1   1
 MK-6-4                 2   1   1   2   1   2   1   1   1   2   2   2   1   2   1   1   2   1   1   1   1   1   2   1   1   1   1   2   1   1   2   1   1   1   2   1   2   1   1   1   1   2   2   2   2   2   1   2   2   1   1   2   2   1   2   1   1   2   2   2   2   1   1   1   2   1   1   1   1   1   2   2   1   2   1   2   1   1   1   2   2   1   1   2   1   1   1   1   1   1   1   1   1   2   2   2   2   1   1   2   1   2   1   2   1   1   2   1   2   2   1   2   1   1   1   1   1   1   1   1   2   1   2   1   1   2   1   2   1   2   2   2   2   1   1   1   2   1   2   1   2   2   2   2   2   1   2   2   2   2   2   2   1   1   2   2   1   2   1   2   1   1   2   1   2   1   2   1   2   1   2   1   2   1   2   1   2   1   2   2   1   1   1   2   1   1   1   1   1   1   2   1   2   2   1   2   2   1   1   2
 MK-6-5                 2   1   1   2   1   2   1   1   1   2   1   2   1   2   1   1   1   1   1   1   1   2   2   2   1   1   1   2   1   1   2   1   1   1   2   1   2   1   1   1   2   2   2   2   2   1   1   2   2   1   1   2   2   1   2   1   1   2   2   2   2   1   2   2   2   1   1   1   1   1   1   2   1   2   1   2   1   1   1   2   2   1   1   2   1   1   1   1   1   1   1   1   1   2   2   2   2   2   1   2   1   2   2   2   1   1   2   1   2   2   1   2   1   1   1   1   1   1   1   1   2   1   2   1   1   2   2   2   1   2   2   2   2   1   1   1   2   1   2   1   2   2   2   2   2   1   2   2   2   2   2   2   1   1   2   1   1   1   1   2   1   1   2   1   2   1   2   1   2   1   2   1   1   1   2   1   2   1   2   2   1   1   1   2   1   1   1   1   1   1   1   1   1   2   1   2   2   2   1   2
 MK-6-6                 2   1   2   2   1   2   1   1   1   2   1   2   1   2   2   1   1   1   1   1   1   1   2   2   1   1   1   2   1   1   2   1   1   2   2   1   2   1   1   1   2   2   2   2   2   1   1   2   2   1   1   2   2   2   2   1   1   2   2   2   2   1   2   2   2   2   1   2   1   1   1   2   1   2   1   2   1   1   1   2   1   1   1   2   1   1   1   2   1   1   1   1   1   2   2   2   2   2   1   1   1   2   2   2   1   1   2   1   2   2   2   2   2   1   1   1   1   1   1   1   2   1   2   1   1   2   2   2   1   2   2   1   2   1   1   1   1   1   2   1   2   2   2   1   1   1   2   2   2   2   2   1   1   2   2   1   1   1   1   2   1   1   2   1   1   1   2   1   2   1   2   1   1   1   2   1   2   1   2   2   1   1   1   2   1   1   1   1   1   1   2   1   1   2   1   2   2   2   1   2
 MK-6-7                 2   1   1   2   1   2   1   1   1   2   1   2   1   2   2   1   1   1   2   1   1   1   2   1   1   1   1   2   1   1   2   1   1   2   2   1   2   1   1   1   2   2   2   2   2   1   1   2   2   1   1   2   2   2   2   1   1   2   2   2   2   2   1   2   2   2   1   2   1   2   1   2   1   2   1   2   1   1   1   2   1   1   2   2   1   1   1   2   1   1   1   1   2   2   2   2   2   2   1   1   1   2   1   2   1   2   2   1   2   2   2   2   2   1   1   1   1   1   1   1   2   1   2   1   1   2   2   2   1   2   2   1   2   1   1   1   1   1   2   1   2   2   2   1   1   2   2   2   1   2   1   1   1   2   2   1   1   1   1   2   1   1   2   1   1   1   2   1   2   1   2   1   2   1   2   1   2   2   2   2   1   1   1   2   1   1   1   1   1   1   2   1   1   2   1   2   2   2   1   2
 MK-6-8                 2   2   1   2   1   2   1   1   1   2   2   2   1   2   2   1   1   1   2   1   1   1   2   1   2   1   1   2   1   1   2   1   1   2   2   1   2   1   1   1   2   1   2   1   2   1   1   2   1   1   1   2   2   2   2   2   1   2   2   2   2   2   1   2   2   2   1   2   1   2   1   2   1   2   1   2   2   1   1   2   1   1   2   2   1   1   2   2   1   2   1   1   2   2   2   2   2   2   1   1   1   2   1   2   1   2   2   2   2   2   2   2   2   1   1   1   1   1   1   2   2   1   2   1   1   2   2   2   1   1   2   1   2   1   1   2   1   1   2   1   2   2   2   1   1   2   2   2   2   2   2   1   1   2   2   2   1   1   1   1   1   1   2   1   1   1   1   1   2   1   2   2   2   1   2   2   1   2   1   2   1   1   1   2   1   1   1   1   1   1   2   1   1   2   1   2   1   2   1   2
 MK-6-9                 2   2   2   2   1   2   1   2   1   2   2   1   1   2   2   1   1   1   2   1   1   1   1   1   2   1   1   2   1   1   2   1   1   1   2   1   2   1   1   1   1   1   2   1   2   1   1   2   1   2   1   2   2   1   2   2   1   2   2   1   2   2   1   2   1   2   1   2   1   2   1   2   1   2   1   1   2   1   1   2   1   1   2   2   1   1   2   2   1   2   1   1   2   2   2   2   2   2   1   1   1   2   1   2   1   2   2   2   2   2   2   2   1   2   1   2   1   1   1   2   2   2   2   1   1   2   2   2   1   2   2   1   2   1   1   2   1   1   2   1   1   2   2   1   1   2   2   2   2   2   2   1   1   2   2   2   1   1   1   1   1   1   2   1   2   1   1   1   1   1   2   1   2   1   2   2   1   2   1   2   1   1   2   2   1   1   1   1   1   1   2   1   1   2   1   2   1   1   1   2
 MK-6-10                2   2   2   2   1   2   1   2   1   1   2   1   1   2   2   2   1   1   2   1   2   1   1   1   2   1   1   2   1   1   1   1   1   1   2   1   2   1   1   1   1   1   2   1   2   1   2   2   1   2   1   2   1   1   1   2   1   2   2   1   2   2   1   2   1   2   1   2   1   2   1   2   1   1   1   1   2   1   1   2   1   1   2   2   1   2   2   2   1   2   1   1   1   1   2   2   2   2   1   1   1   2   1   2   1   2   1   2   1   2   2   2   1   1   1   2   1   1   1   2   2   2   2   1   1   2   2   2   1   2   2   1   2   1   1   2   1   1   2   1   1   2   2   1   1   2   2   1   2   2   2   1   1   2   2   2   1   1   1   1   1   2   2   1   2   1   2   1   1   1   2   1   1   1   1   1   1   2   1   2   2   1   2   2   1   1   2   1   1   1   2   1   1   2   1   2   1   1   1   2
 MK-6-11                2   2   1   2   1   2   1   2   1   1   2   1   1   2   2   2   1   2   2   1   2   2   1   1   2   1   1   2   1   1   1   1   1   1   2   1   2   1   1   1   1   1   2   1   2   1   2   2   1   2   1   2   1   1   1   2   1   2   2   1   2   2   1   2   1   2   1   1   1   1   1   2   1   1   1   1   2   1   1   2   1   1   1   2   1   2   2   2   1   2   1   1   1   1   2   2   2   1   2   1   1   2   1   2   1   2   1   2   1   2   2   2   1   1   1   2   1   1   2   2   2   2   2   1   1   2   2   2   1   1   1   1   2   1   1   2   1   1   2   1   1   2   2   1   1   2   2   1   2   2   2   1   1   2   2   2   1   1   1   1   1   2   2   1   2   1   2   2   1   1   2   1   1   2   1   1   1   2   1   2   2   2   2   2   1   1   1   2   1   1   2   1   1   2   1   2   1   1   1   2
 MK-6-12                2   2   1   1   1   1   1   2   1   1   2   1   1   2   2   2   1   2   2   1   2   2   1   1   2   1   1   2   1   1   1   1   1   1   2   1   2   1   1   1   1   1   2   1   2   1   2   2   1   2   1   2   1   1   1   2   1   2   2   1   2   2   1   2   1   2   1   1   1   1   1   2   1   2   1   1   2   1   1   2   1   2   1   2   1   2   2   2   1   2   1   1   1   1   1   2   2   1   2   1   1   2   1   2   1   2   2   2   1   2   2   2   1   1   1   2   1   1   2   2   2   2   2   1   1   2   2   2   2   1   1   1   2   1   1   2   1   1   2   2   1   2   2   2   1   2   2   1   2   2   2   1   1   1   2   2   1   1   1   1   1   2   2   1   2   1   2   2   1   1   2   1   1   2   1   1   1   2   1   2   2   2   2   2   1   1   1   2   1   1   2   1   1   2   1   2   1   1   1   2
 MK-6-13                2   2   1   1   1   1   1   2   1   1   2   2   1   2   1   2   1   2   2   1   2   2   1   1   2   2   1   2   1   1   1   1   1   1   2   1   2   1   1   1   1   1   2   1   2   1   2   2   1   2   1   2   1   1   1   2   1   2   2   1   2   2   1   2   1   2   1   1   1   1   1   1   1   2   1   1   2   1   1   2   1   2   1   2   1   2   2   2   1   2   1   1   1   1   1   2   2   1   2   2   1   2   1   2   1   2   2   2   1   2   2   2   1   1   1   2   1   1   2   2   2   2   2   1   1   2   2   2   2   1   2   1   2   1   1   2   1   2   1   2   1   2   2   1   1   2   2   1   2   2   2   1   1   1   2   2   1   1   1   1   1   2   1   2   2   1   2   2   1   1   1   1   1   2   1   1   1   2   1   2   2   2   2   2   1   1   2   2   1   1   1   1   1   2   1   2   1   1   1   2
 MK-6-14                2   2   1   1   1   1   1   2   1   1   2   1   1   2   1   2   1   2   2   1   2   2   1   1   2   1   1   2   1   1   1   1   2   1   2   1   2   1   1   1   1   1   2   1   2   1   2   1   1   2   1   2   1   1   2   2   1   2   2   1   2   2   1   2   1   2   1   1   1   1   1   1   1   2   2   1   2   2   1   2   1   2   1   2   1   2   2   1   1   2   1   1   1   1   1   2   2   1   2   2   1   1   2   2   1   2   2   2   2   2   2   2   1   1   1   1   1   1   2   2   2   2   2   1   1   2   2   2   2   1   2   1   2   1   1   2   1   2   1   2   2   2   2   1   1   2   2   1   2   2   2   1   1   1   2   2   1   1   1   1   1   1   1   2   2   1   2   2   1   1   1   1   1   2   1   1   1   2   1   2   2   2   2   2   1   1   2   2   1   1   1   1   2   2   1   1   1   1   1   2
 MK-6-15                1   2   1   1   1   1   1   2   1   1   2   1   2   2   1   2   1   2   2   1   2   2   1   1   2   1   1   2   1   1   1   1   2   1   2   1   2   1   1   1   1   1   2   1   2   1   2   1   1   2   1   1   1   1   1   2   1   2   2   1   2   2   1   2   1   2   1   1   1   1   1   1   1   2   2   1   2   2   1   2   2   2   1   2   1   2   2   1   1   2   1   1   1   2   1   2   2   1   2   1   1   1   2   2   1   2   2   2   2   2   2   2   1   1   1   1   1   1   2   2   2   2   2   2   1   2   2   1   1   1   2   1   2   1   1   2   1   2   1   2   2   2   2   1   1   1   2   1   1   2   2   1   1   1   2   2   1   1   1   1   1   1   1   2   2   1   2   2   1   1   1   1   1   2   1   1   1   2   1   2   2   2   2   2   1   1   2   2   1   1   1   1   1   2   1   1   1   1   1   2
 MK-6-16                1   2   1   1   1   1   1   2   1   1   2   1   1   2   1   1   1   2   2   1   2   1   1   1   1   2   1   2   1   1   2   1   1   1   2   2   2   1   1   2   1   1   2   1   2   1   2   1   1   2   1   1   1   1   2   2   1   2   1   1   2   1   1   2   1   2   1   1   1   1   1   1   2   2   1   1   2   2   1   2   2   2   1   2   2   2   2   2   1   2   2   1   1   2   1   2   1   1   2   1   1   1   1   2   1   2   2   2   2   2   2   2   1   2   1   1   1   1   2   2   2   1   2   2   1   2   2   1   1   2   2   1   2   1   1   1   1   2   1   2   2   2   1   1   1   1   2   1   1   2   2   1   1   1   2   1   1   1   1   1   1   1   1   2   2   2   1   2   1   2   1   1   1   2   1   1   1   2   1   2   2   2   2   2   1   1   2   2   1   1   1   1   1   2   1   1   1   1   1   2
 
!****************************************** Phenotypic Data **********************************************************
!-100.0 is resevred for missing phenotype
SimulatedTrait1        11.5704    9.3720    8.9341    9.6475   10.1402   10.0302    9.0469   10.8758    9.1865    9.9718    9.9422    9.3661   11.3969   10.6869    8.3766   10.7242    8.9186    8.9596    9.5048    9.3747   10.5297    8.9892    9.7608   10.3909   10.3011   11.1511   10.8861   10.4777    7.9657    9.7318   10.2331   10.3888   10.4951   11.0096   11.7108    7.9089    9.9506   11.4200   11.9323    9.3041   10.9060   10.3355    8.4229   12.4840   10.2472    8.8784   12.7076    9.6377   10.2213   10.6868    9.2460   11.0965    9.2294   10.3092    9.6943    8.4494   10.0982   11.2381   11.0301    8.6251   10.0222    9.1722   11.2773   10.5292    9.6127    8.7960   10.3312    9.8065    9.0023    7.9334   11.4609   11.0162   10.6420   11.3248   10.0087    9.2961   11.3281   11.1935   10.7898   10.7706    9.4424   10.3935    9.9787    9.0583   11.2189   10.3030    9.8631   10.3927    8.6911   10.4745   11.0475   11.4387   10.5485   12.0442   11.9548    9.3422   10.5150   11.3089    9.3018   10.3423   12.2859    9.9391   11.1837    9.7340    9.6398   12.1653    9.3871   10.3069    9.7303    9.4845   10.1003   11.2928    9.2399    8.5249    8.3405   11.0780   10.6584   11.6128   10.7690   10.3308   10.4878    9.8078   10.1826    9.9329   10.3040    8.4862    8.7359   10.1709    9.7810    8.5786   10.5265    9.0720    6.9340   11.3190    7.8321    9.0583   10.3084    9.2897    9.1713   10.5559    9.2884    9.8486   10.7445    9.7027    8.7219    9.0026    9.0802    9.5597   11.2290    9.9901   10.8884    9.6002   11.5942   11.8866   10.6932    9.4745    8.8972   10.2168   10.3754    9.6458    8.6916   10.2077   10.0841   11.4997   10.2443   10.4348   10.1390   10.7225   10.3700    9.5822   10.2852   10.3272    8.1465   10.9231   10.6623    9.8718   10.6314   10.7460   10.3330    8.9954   11.6410   12.4329    9.1802    9.8960   10.3219   10.0872   10.7933   10.1279    9.3687   10.8206   11.0191    9.8158    8.6127    9.7655   10.4705    8.6283   11.0016   10.0529    8.9227   10.6650
 
