# Supplementary material for: Inclusive Composite Interval Mapping of QTL by Environment Interactions in Biparental Populations
Source: PLoS One. 2015 Jul 10;10(7):e0132414. doi: 10.1371/journal.pone.0132414 (PMC4498613; doi:10.1371/journal.pone.0132414)
Supplement: S1 File — (ZIP) [file pone.0132414.s001.zip › BC1 population/e=1/run_00018.met]

!**********************Note: lines staring with "!" are remarks and will be ignored in the program********************
!*********************************General Information**********************************
!Assuming F1 = P1 x P2, populations available in QTL IciMapping are: 
!  1, P1BC1F1 = P1 x F1, the first backcrossing where P1 is used as the recurrent parent;
!  2, P2BC1F1 = P2 x F1, the first backcrossing where P2 is used as the recurrent parent;
!  3, F1DH, F1-derived doubled haploids; 
!  4, RIL or F1RIL, recombination inbred lines through the repeated selfing of F1;
!  5, P1BC1RIL, recombination inbred lines through the repeated selfing of P1BC1F1;
!  6, P2BC1RIL, recombination inbred lines through the repeated selfing of P2BC1F1;
!  7, F2, the selfing generation of F1;
!  8, F3, the selfing generation of F2;
!  9, P1BC2F1, the second backcrossing where P1 is used as the recurrent parent; 
! 10, P2BC2F1, the second backcrossing where P2 is used as the recurrent parent;
! 11, P1BC2RIL, recombination inred lines through the repeated selfing of P1BC2F1; 
! 12, P2BC2RIL, recombination inred lines through the repeated selfing of P2BC2F1; 
! 13, P1BC1F2, the selfing generation of P1BC1F1; 
! 14, P2BC1F2, the selfing generation of P2BC1F1; 
! 15, P1BC2F2, the selfing generation of P1BC2F1; 
! 16, P2BC2F2, the selfing generation of P2BC2F1; 
! 17, P1BC1DH, P1BC1F1-derived doubled haploids; 
! 18, P2BC1DH, P2BC1F1-derived doubled haploids; 
! 19, P1BC2DH, P1BC2F1-derived doubled haploids; 
! 20, P2BC2DH, P2BC2F1-derived doubled haploids; 
   1      !Mapping Population (see remarks above)
   2      !Mapping Function (1 for Kosambi; 2 for Haldane; 3 for Morgan)
   2      !Marker Space Type (1 for intervals; 2 for positions)
   1      !Marker Space Unit(1 for centiMorgans; 2 for Morgan)
   6      !Number of Chromosomes (or Linkage Groups)
 200      !Size of the mapping population
   1      !Number of environments
 
!***************************************** Chromosomes and Linkage Maps **********************************************
!Chromosome                 NumMarkers
-CH1                        16
-CH2                        16
-CH3                        16
-CH4                        16
-CH5                        16
-CH6                        16
!Linkage map (Marker name followed by position or the interval length)
 MK-1-1                1     0.000
 MK-1-2                1    10.000
 MK-1-3                1    20.000
 MK-1-4                1    30.000
 MK-1-5                1    40.000
 MK-1-6                1    50.000
 MK-1-7                1    60.000
 MK-1-8                1    70.000
 MK-1-9                1    80.000
 MK-1-10               1    90.000
 MK-1-11               1   100.000
 MK-1-12               1   110.000
 MK-1-13               1   120.000
 MK-1-14               1   130.000
 MK-1-15               1   140.000
 MK-1-16               1   150.000
 MK-2-1                2     0.000
 MK-2-2                2    10.000
 MK-2-3                2    20.000
 MK-2-4                2    30.000
 MK-2-5                2    40.000
 MK-2-6                2    50.000
 MK-2-7                2    60.000
 MK-2-8                2    70.000
 MK-2-9                2    80.000
 MK-2-10               2    90.000
 MK-2-11               2   100.000
 MK-2-12               2   110.000
 MK-2-13               2   120.000
 MK-2-14               2   130.000
 MK-2-15               2   140.000
 MK-2-16               2   150.000
 MK-3-1                3     0.000
 MK-3-2                3    10.000
 MK-3-3                3    20.000
 MK-3-4                3    30.000
 MK-3-5                3    40.000
 MK-3-6                3    50.000
 MK-3-7                3    60.000
 MK-3-8                3    70.000
 MK-3-9                3    80.000
 MK-3-10               3    90.000
 MK-3-11               3   100.000
 MK-3-12               3   110.000
 MK-3-13               3   120.000
 MK-3-14               3   130.000
 MK-3-15               3   140.000
 MK-3-16               3   150.000
 MK-4-1                4     0.000
 MK-4-2                4    10.000
 MK-4-3                4    20.000
 MK-4-4                4    30.000
 MK-4-5                4    40.000
 MK-4-6                4    50.000
 MK-4-7                4    60.000
 MK-4-8                4    70.000
 MK-4-9                4    80.000
 MK-4-10               4    90.000
 MK-4-11               4   100.000
 MK-4-12               4   110.000
 MK-4-13               4   120.000
 MK-4-14               4   130.000
 MK-4-15               4   140.000
 MK-4-16               4   150.000
 MK-5-1                5     0.000
 MK-5-2                5    10.000
 MK-5-3                5    20.000
 MK-5-4                5    30.000
 MK-5-5                5    40.000
 MK-5-6                5    50.000
 MK-5-7                5    60.000
 MK-5-8                5    70.000
 MK-5-9                5    80.000
 MK-5-10               5    90.000
 MK-5-11               5   100.000
 MK-5-12               5   110.000
 MK-5-13               5   120.000
 MK-5-14               5   130.000
 MK-5-15               5   140.000
 MK-5-16               5   150.000
 MK-6-1                6     0.000
 MK-6-2                6    10.000
 MK-6-3                6    20.000
 MK-6-4                6    30.000
 MK-6-5                6    40.000
 MK-6-6                6    50.000
 MK-6-7                6    60.000
 MK-6-8                6    70.000
 MK-6-9                6    80.000
 MK-6-10               6    90.000
 MK-6-11               6   100.000
 MK-6-12               6   110.000
 MK-6-13               6   120.000
 MK-6-14               6   130.000
 MK-6-15               6   140.000
 MK-6-16               6   150.000
!*********************************** Marker Types ********************************************************************
!Co-dominant marker: When heterozygote F1 is present, P1 is coded as 2, F1 is coded as 1, and P2 is coded as 0; Otherwise, P1 is coded as 2, and P2 is coded as 0. 
!Dominant marker: When heterozygote F1 is present, P1 and F1 are coded as 12, and P2 is coded as 0; Otherwise, P1 is coded as 2, and P2 is coded as 0.  
!Recessive markers: When heterozygote F1 is present, P1 is coded as 2, and F1 and P2 are coded as 10; Otherwise, P1 is coded as 2, and P2 is coded as 0. 
!Missing marker is coded as -1. 
 MK-1-1                 1   2   2   1   1   1   2   2   1   1   1   2   1   1   1   1   1   2   2   1   1   2   1   1   1   2   2   1   1   2   2   2   1   1   1   2   2   1   1   1   2   1   2   1   1   2   1   2   2   1   2   2   2   1   2   1   1   1   1   2   1   1   2   2   2   1   2   2   2   1   2   2   2   2   2   2   1   1   2   1   2   1   1   1   1   2   1   1   2   1   2   1   2   1   2   1   1   1   2   2   1   2   1   2   1   1   1   1   1   2   1   1   1   2   2   2   1   2   1   1   2   1   1   2   2   1   1   1   2   1   1   2   1   1   2   1   2   2   1   2   1   2   2   2   2   1   2   1   1   1   1   2   1   1   1   1   1   1   2   2   1   2   1   2   1   1   1   1   2   1   2   1   1   1   1   2   1   2   2   1   2   2   2   1   2   1   1   2   2   2   1   1   2   2   2   1   1   2   1   1
 MK-1-2                 1   2   1   2   1   1   2   2   1   1   1   2   1   1   1   1   1   1   2   1   1   2   2   1   1   2   2   1   1   2   2   1   1   1   1   2   2   1   1   1   2   1   2   1   2   2   1   2   2   1   2   2   2   1   2   2   2   1   1   1   1   1   2   2   2   1   2   2   2   1   2   2   2   2   2   2   1   1   2   1   2   1   1   2   1   2   1   1   2   1   1   1   2   1   2   1   1   1   2   2   1   2   1   2   2   1   1   1   2   2   1   1   1   2   2   2   1   1   1   2   2   1   1   2   2   1   1   1   1   1   1   2   1   1   2   1   2   2   1   2   2   2   2   2   1   1   2   1   1   1   1   2   1   1   1   2   1   1   2   2   2   1   1   2   1   1   2   1   1   2   2   1   1   2   1   2   2   2   2   2   2   2   2   1   2   1   1   2   1   1   1   1   2   2   2   1   1   2   1   1
 MK-1-3                 1   2   1   2   1   1   2   1   1   1   1   2   1   1   1   1   1   1   2   1   1   2   2   1   2   2   2   1   1   2   2   1   1   1   1   2   2   1   1   1   2   1   2   1   2   2   1   2   2   1   2   2   2   1   2   2   2   1   1   1   1   1   2   2   2   1   2   2   2   1   2   2   2   1   2   2   1   1   2   1   2   1   1   2   1   2   1   1   2   1   1   1   1   1   2   1   1   1   2   2   1   2   1   2   1   1   1   1   2   2   1   1   1   2   2   2   1   2   1   2   2   1   1   2   2   2   1   2   1   1   1   2   1   1   2   1   2   2   1   2   2   2   2   2   1   1   2   1   1   1   1   2   1   1   1   1   1   1   2   2   2   1   1   1   1   2   1   1   1   2   2   1   1   2   1   2   2   2   2   2   2   2   1   2   2   1   1   2   1   2   1   1   2   2   2   1   1   2   1   1
 MK-1-4                 1   2   1   2   1   1   2   1   1   1   1   2   1   1   1   1   1   1   2   1   1   1   1   1   2   2   2   1   1   2   2   1   1   1   1   2   2   1   1   1   1   2   2   1   2   2   2   2   2   1   2   2   2   1   2   2   1   1   1   2   1   1   2   2   1   1   2   2   2   1   2   2   2   1   2   1   1   1   2   1   2   1   1   2   1   2   1   1   2   1   1   1   1   1   2   1   1   1   2   2   1   2   1   2   2   1   1   2   2   1   1   1   1   2   2   2   1   2   1   2   1   1   1   2   2   1   1   2   1   1   1   2   1   1   1   1   2   2   1   2   1   2   2   2   1   2   2   1   2   1   2   2   1   1   1   1   1   2   2   2   2   1   1   1   1   2   1   1   1   2   2   2   1   2   1   2   2   2   2   2   2   1   1   2   2   1   1   2   1   2   1   1   1   2   2   1   1   2   1   1
 MK-1-5                 1   1   1   2   1   1   2   1   1   1   1   2   1   1   1   1   1   1   2   1   1   1   1   1   2   2   1   1   1   2   1   1   1   2   1   2   2   1   1   1   1   2   2   1   2   2   2   2   2   2   2   2   2   1   2   2   1   2   2   2   1   1   2   2   1   1   2   2   2   1   2   2   2   1   2   2   1   1   2   1   2   1   1   2   1   2   2   1   2   1   1   1   1   1   2   1   1   1   2   2   2   2   1   2   2   1   1   1   2   1   1   1   2   2   2   2   2   2   1   2   1   1   1   2   2   1   1   2   1   1   1   2   1   1   1   1   2   2   1   2   1   2   2   2   1   2   2   2   1   1   2   2   1   1   2   1   1   2   2   2   2   1   1   1   1   2   1   1   1   2   2   2   1   2   1   2   2   2   2   2   2   1   1   2   2   1   1   2   1   2   1   1   1   2   2   1   1   2   1   1
 MK-1-6                 2   1   1   2   1   1   2   1   1   1   1   2   1   1   1   1   2   1   2   1   1   1   2   1   2   2   1   1   1   2   1   1   1   2   1   2   2   1   1   1   1   2   2   1   2   2   2   2   2   2   2   2   2   1   2   2   1   2   2   2   1   1   1   2   1   1   2   2   2   1   1   2   1   1   2   2   1   1   2   1   2   2   1   2   1   2   2   1   2   1   1   1   1   1   2   1   1   1   2   2   2   2   1   2   2   1   1   1   2   1   1   2   2   2   2   2   2   2   1   2   1   1   1   2   2   1   1   2   1   1   1   2   1   1   2   1   2   1   1   2   1   2   2   2   1   2   2   2   1   1   1   2   1   1   2   1   1   2   2   2   2   1   1   1   1   2   1   1   1   2   2   2   1   2   1   2   2   2   2   2   2   1   1   2   2   1   1   2   1   2   1   1   1   2   2   1   1   2   1   1
 MK-1-7                 2   1   1   2   1   1   2   1   1   1   1   2   2   1   1   1   2   1   2   1   1   1   2   1   2   2   1   1   1   2   1   1   1   2   1   2   2   1   1   1   1   2   2   2   1   2   2   2   2   2   1   2   2   1   2   2   1   2   2   2   1   1   1   2   1   1   2   2   2   1   1   2   1   1   2   2   2   1   2   1   2   2   1   2   1   2   2   1   1   2   1   1   1   2   1   1   1   1   2   2   2   2   1   2   2   1   1   1   2   1   1   2   2   2   2   2   2   2   1   2   1   1   1   2   2   1   2   2   1   1   1   2   1   1   2   1   2   2   2   2   1   2   1   2   1   2   2   2   1   2   1   2   1   1   2   1   1   2   2   2   2   1   1   1   1   2   1   1   1   2   2   2   1   1   1   2   2   2   2   1   2   1   2   1   2   1   1   2   1   2   1   1   1   2   2   1   1   2   1   1
 MK-1-8                 2   1   1   2   1   1   2   1   1   2   2   2   2   1   1   1   2   1   2   1   1   1   2   1   2   2   1   1   1   2   1   1   1   2   1   2   2   1   1   1   1   1   2   2   1   2   2   2   2   2   1   2   2   1   2   2   1   2   2   2   1   1   1   2   1   1   2   2   2   1   1   2   1   1   2   2   2   1   2   1   2   2   1   2   1   2   1   1   1   2   1   1   2   2   1   2   1   1   2   2   2   2   1   2   2   1   1   1   2   1   1   2   2   2   2   2   2   2   1   2   1   1   1   1   1   1   2   2   1   1   1   2   1   1   2   1   2   2   2   2   1   1   1   2   1   2   2   2   1   2   1   1   1   1   2   1   1   2   2   2   2   1   1   1   2   2   1   1   1   2   2   2   1   1   1   2   2   2   2   1   2   1   2   1   2   1   1   2   1   2   1   1   1   2   2   1   1   2   1   2
 MK-1-9                 2   2   1   2   1   1   1   1   1   1   2   2   2   1   1   1   2   1   2   1   1   1   2   1   2   2   1   1   1   2   1   1   1   2   1   2   1   1   1   1   1   2   2   2   1   2   2   2   2   2   1   2   2   1   2   2   1   2   2   2   1   1   1   2   1   1   2   2   1   1   1   1   1   1   2   2   2   1   2   1   2   2   1   2   1   2   1   1   1   2   1   1   2   2   1   2   1   1   2   2   2   2   1   1   2   2   1   1   2   1   1   2   2   2   2   2   2   2   1   2   1   2   1   1   1   1   2   1   1   2   1   2   1   2   2   1   2   1   2   2   1   1   1   2   1   2   2   2   1   2   1   1   2   1   2   1   1   2   2   2   1   1   1   1   2   2   1   1   1   2   2   2   1   1   1   2   2   2   2   1   2   2   2   1   2   1   1   1   1   1   1   1   1   2   2   2   1   2   1   1
 MK-1-10                2   2   1   1   1   1   1   1   1   1   2   2   2   1   1   1   2   1   2   1   1   1   1   1   2   2   2   1   1   2   1   1   1   2   1   2   1   1   1   1   1   2   2   2   1   2   2   2   2   2   1   2   2   1   2   1   1   1   2   2   1   1   1   2   1   1   2   2   1   2   1   1   1   1   2   2   2   1   2   1   2   2   1   2   1   2   1   1   1   2   1   1   2   2   1   2   1   1   2   2   2   2   1   1   2   2   1   1   2   1   1   2   2   1   2   2   1   2   1   2   1   2   1   2   1   1   2   1   1   1   1   2   1   2   2   1   2   1   2   2   1   1   1   2   2   2   2   2   2   2   1   1   2   1   2   1   1   2   2   2   1   2   1   1   2   2   2   1   1   2   2   2   1   1   1   2   2   2   2   1   2   2   2   1   2   1   1   1   1   1   1   1   1   2   2   2   1   2   1   1
 MK-1-11                2   2   1   1   1   1   1   2   1   1   2   2   2   1   1   1   2   1   2   1   1   1   1   1   2   2   2   1   1   2   1   1   1   2   1   2   1   1   1   1   1   2   2   2   2   2   2   2   2   2   1   2   2   1   2   1   1   2   2   1   2   2   1   2   1   1   2   2   1   2   1   1   1   1   2   1   1   1   1   2   2   2   2   2   1   2   1   1   2   2   1   1   1   2   1   2   1   1   2   2   2   2   1   1   2   1   1   1   2   1   2   2   1   1   1   2   1   2   1   2   1   2   2   2   1   1   2   1   2   1   1   2   1   2   2   1   2   1   2   2   1   1   1   2   1   2   2   2   2   2   1   1   2   2   2   1   1   2   2   2   1   2   1   1   2   2   2   2   1   2   2   2   1   1   1   2   2   2   2   1   2   2   2   1   1   1   1   1   2   1   1   1   1   2   2   2   1   2   1   1
 MK-1-12                2   2   1   1   1   1   1   2   1   1   2   2   2   1   1   1   2   1   2   1   1   1   2   1   2   2   2   1   1   2   1   1   1   1   1   1   1   1   2   1   2   2   2   2   1   2   2   2   2   2   1   2   2   1   2   1   1   2   2   1   2   2   1   2   2   2   2   2   1   2   1   1   1   1   2   1   1   1   1   2   2   2   2   2   1   2   1   2   2   2   1   1   1   2   1   2   1   1   2   2   2   2   2   1   2   1   1   1   2   1   2   2   1   1   1   2   1   2   1   2   1   2   2   2   1   1   2   1   2   1   1   2   1   2   2   1   2   1   2   2   1   1   1   2   1   2   2   2   2   2   1   1   2   2   2   1   1   2   2   2   1   2   1   1   2   2   2   2   1   2   2   2   1   1   1   2   2   2   2   1   2   2   2   1   1   1   1   2   2   1   1   1   1   2   2   1   1   2   1   1
 MK-1-13                2   2   1   1   1   1   1   2   1   1   2   2   2   1   1   1   2   1   2   1   1   1   2   1   2   2   2   1   1   2   1   1   1   2   1   1   1   1   2   1   2   2   2   2   1   2   2   2   1   2   1   2   2   1   2   1   1   2   2   1   2   2   1   2   2   2   2   2   1   1   1   1   1   1   2   1   1   1   2   2   2   2   2   2   2   2   1   2   2   2   1   1   1   2   1   2   2   1   2   2   2   2   2   1   1   1   1   1   2   1   2   2   1   1   1   1   1   2   2   2   1   2   2   2   1   1   2   1   2   1   1   2   1   2   2   1   2   1   2   2   1   1   1   2   1   2   2   2   2   1   1   1   2   2   2   2   1   2   2   1   1   2   1   1   2   2   2   2   1   2   2   2   1   1   1   2   1   2   2   1   2   2   2   1   1   1   1   2   2   1   1   1   1   2   2   1   1   2   1   1
 MK-1-14                2   2   1   2   1   1   1   2   1   1   2   2   2   1   1   1   1   2   2   2   1   1   2   1   2   2   2   1   1   2   2   1   1   2   1   1   1   2   2   2   1   2   2   2   1   2   2   2   1   2   2   2   2   2   2   1   2   2   1   1   2   2   1   2   1   2   2   2   1   1   1   1   1   1   2   1   1   1   2   2   2   2   2   2   2   2   1   2   2   2   1   1   1   1   1   2   2   2   2   2   2   2   2   1   1   1   1   1   2   1   2   2   1   1   2   1   1   2   2   2   1   2   1   2   1   1   2   1   2   1   1   2   1   2   2   1   2   1   2   1   2   1   1   2   1   2   2   2   2   2   1   1   2   2   2   2   1   2   2   1   1   2   1   1   2   2   2   2   1   2   2   2   1   1   1   2   1   2   2   1   1   2   2   1   1   1   1   2   2   1   1   1   1   1   2   1   1   2   1   1
 MK-1-15                2   2   1   2   1   1   1   2   1   1   2   1   2   1   2   1   1   2   2   2   1   1   2   1   1   2   2   1   1   2   2   1   1   2   1   2   1   2   2   2   1   2   2   2   1   2   2   2   2   1   1   2   1   2   2   1   2   2   1   1   2   2   1   2   1   2   2   2   1   1   2   1   1   1   2   1   2   1   2   2   2   2   2   2   2   2   1   2   2   2   2   1   1   1   1   2   1   2   2   2   2   1   2   1   1   2   1   1   2   2   2   2   1   1   2   1   1   2   2   2   1   2   1   2   2   2   2   1   2   1   1   1   1   2   2   1   2   2   2   1   2   1   1   2   1   2   2   2   2   1   1   2   2   2   2   2   2   2   2   1   1   2   1   2   2   2   2   1   1   2   2   2   1   1   1   2   1   2   2   1   1   1   2   1   1   1   1   2   2   2   1   1   1   1   2   1   1   2   1   1
 MK-1-16                2   2   1   2   1   1   1   2   1   1   2   1   2   1   2   1   1   2   2   2   1   2   2   1   1   2   2   1   1   2   2   1   2   1   1   2   1   2   2   2   1   2   1   2   1   2   2   2   2   1   1   2   1   2   2   1   2   2   1   1   2   2   1   2   1   2   2   2   2   1   2   1   1   1   2   1   2   1   2   2   2   2   2   2   2   2   1   2   1   2   2   1   1   1   1   2   1   2   2   2   1   1   2   1   1   2   1   1   2   2   2   2   1   2   2   1   1   2   2   2   1   2   1   2   2   1   2   1   1   1   1   1   1   2   2   1   2   2   2   1   2   1   1   2   1   2   2   2   2   1   1   2   2   2   2   2   2   2   2   1   1   2   1   2   2   2   2   1   1   2   2   2   1   1   1   2   1   2   2   2   1   1   2   1   2   2   1   2   2   2   1   2   1   2   2   2   1   2   1   1
 MK-2-1                 1   2   1   1   1   2   1   1   1   1   2   1   2   2   2   1   1   1   1   2   1   2   2   1   2   1   1   1   2   1   2   2   1   2   2   2   1   1   2   2   2   2   2   1   2   2   1   1   2   1   2   1   2   2   2   2   1   2   1   2   1   2   1   1   2   1   1   1   2   2   1   1   2   2   1   2   2   1   1   1   2   1   2   1   2   1   2   1   2   1   2   2   1   1   2   2   2   1   2   1   1   1   1   2   1   1   2   2   1   1   1   2   2   1   2   2   1   1   2   1   1   1   1   2   2   2   1   2   2   2   2   2   1   2   2   2   2   1   2   2   1   2   2   2   2   1   2   2   1   2   1   1   2   2   2   1   1   2   2   1   1   2   2   2   1   1   2   2   2   2   2   1   1   2   1   1   2   2   2   2   1   2   2   1   1   2   1   2   2   1   1   1   1   2   1   1   2   1   2   1
 MK-2-2                 1   2   1   1   1   2   1   1   1   1   2   1   2   2   1   1   1   2   1   2   1   2   2   1   2   1   2   1   2   1   1   2   1   2   2   2   1   1   2   2   2   2   2   1   2   2   1   1   2   1   2   1   2   2   2   2   1   2   1   2   1   2   1   1   2   1   1   1   2   2   1   1   2   2   1   2   2   1   1   1   2   1   2   1   2   1   2   1   2   1   2   2   2   1   2   2   2   1   2   2   1   1   1   2   1   1   2   2   1   1   1   2   2   1   1   2   1   1   2   1   1   2   1   2   2   2   1   2   2   2   2   2   1   2   2   2   2   1   2   2   1   1   2   2   2   2   1   2   1   2   1   1   2   2   2   1   1   2   2   1   1   1   2   2   1   1   2   2   2   2   2   1   1   2   1   1   2   2   2   2   1   2   2   1   1   2   1   2   2   1   1   1   1   2   1   1   2   1   2   1
 MK-2-3                 1   2   2   1   1   2   1   1   2   2   2   1   2   2   1   1   1   2   1   2   1   2   2   1   2   1   2   1   2   1   1   2   1   2   2   2   1   1   1   2   2   2   2   1   1   2   1   1   2   1   2   1   2   2   2   1   1   2   1   2   1   2   1   1   2   1   2   1   2   1   1   1   2   2   1   2   2   1   1   1   2   1   1   1   1   1   2   1   2   1   2   2   2   1   2   2   2   2   2   2   1   1   1   2   1   1   2   2   1   2   1   2   2   1   1   2   1   1   2   1   1   2   1   2   2   2   1   2   1   2   2   2   1   2   2   2   2   1   1   2   1   1   2   2   2   2   1   2   1   2   1   1   2   2   2   1   1   2   2   1   1   1   2   2   1   1   2   2   2   2   2   1   1   1   1   1   2   2   2   2   1   2   2   1   1   2   1   2   1   1   1   1   1   2   1   2   2   1   2   1
 MK-2-4                 1   2   2   1   1   2   1   2   2   2   1   1   2   2   1   1   1   2   1   2   1   2   2   1   2   1   2   1   2   1   1   2   1   2   2   2   1   1   2   2   2   2   2   1   1   2   1   1   2   1   2   2   2   2   1   1   1   2   2   2   1   2   1   1   2   2   1   1   2   1   1   2   2   2   1   2   2   1   1   1   2   1   1   1   1   1   2   1   2   1   2   2   2   2   2   2   2   2   1   1   1   1   1   2   1   1   2   2   1   2   1   2   2   1   1   2   1   1   2   1   2   2   1   1   2   2   1   2   1   2   1   2   1   2   2   2   1   1   2   2   1   1   2   2   2   2   1   2   1   2   2   1   2   2   2   1   1   2   2   1   1   1   2   2   1   1   2   2   2   2   2   1   1   1   1   1   2   2   2   2   2   2   2   1   1   2   1   2   1   1   1   1   1   1   1   2   2   1   2   1
 MK-2-5                 1   2   2   1   1   1   1   2   2   2   1   1   2   2   1   1   1   2   1   1   1   2   2   1   2   1   2   1   2   1   2   2   2   2   2   1   1   1   2   2   2   2   2   1   1   2   1   1   1   1   2   2   2   2   1   1   1   2   2   1   1   2   1   1   1   2   1   1   2   1   2   2   2   2   2   2   2   1   1   1   2   1   1   1   2   1   2   1   2   1   2   2   2   2   2   2   2   2   1   2   1   1   1   2   1   1   2   1   1   2   1   2   2   1   1   2   1   1   2   1   2   2   1   1   2   1   1   2   1   2   1   2   2   2   2   1   1   1   2   2   1   1   1   1   2   2   1   2   1   2   2   1   1   2   2   1   1   2   2   1   1   1   2   2   1   1   1   2   1   2   2   1   1   1   1   1   2   2   2   2   2   2   1   1   1   2   1   2   1   1   1   1   1   1   1   2   1   1   1   1
 MK-2-6                 1   2   2   1   1   1   1   2   2   2   1   1   2   2   1   1   1   1   1   1   1   2   2   1   2   1   2   1   2   1   2   2   2   2   2   2   1   1   2   2   2   2   2   1   1   2   1   1   1   1   2   2   2   2   1   1   1   2   2   1   1   2   1   1   2   2   1   1   2   1   2   2   2   2   2   2   2   1   1   1   2   1   1   1   2   1   2   2   2   1   2   1   2   2   2   2   2   2   1   2   1   1   1   2   1   1   2   1   1   2   1   2   2   1   2   2   1   1   2   1   2   2   1   1   2   1   1   1   1   2   1   2   2   1   2   1   1   2   2   2   1   1   1   1   2   2   1   2   1   2   2   1   1   2   1   1   1   2   2   1   1   2   2   2   2   1   1   2   1   2   1   1   1   1   1   1   2   2   2   2   2   2   1   1   1   2   1   2   2   1   1   1   1   1   2   2   1   1   1   2
 MK-2-7                 1   2   2   1   1   1   1   2   2   2   1   1   2   2   2   1   2   2   1   1   1   2   2   1   2   1   2   1   2   1   2   2   2   2   2   2   1   1   2   1   2   2   1   1   1   2   1   1   1   1   2   2   2   2   1   1   1   2   2   1   1   2   1   1   2   2   1   1   1   1   2   1   2   2   2   2   2   1   2   1   2   1   1   1   2   1   2   2   2   1   2   1   1   2   2   2   1   1   1   2   1   2   1   2   1   1   2   1   1   2   1   2   2   1   2   2   1   1   1   1   2   2   1   1   2   1   1   1   1   2   1   2   2   1   2   1   1   2   2   2   2   1   1   1   2   2   1   2   1   2   2   1   1   2   1   1   2   2   2   1   1   2   2   2   2   1   2   2   1   2   1   1   1   1   1   1   2   2   2   2   2   2   2   1   1   2   1   2   2   2   1   1   1   1   2   2   2   1   1   2
 MK-2-8                 1   2   2   1   1   1   1   2   2   2   1   1   2   2   2   1   2   2   1   1   1   1   2   2   2   1   2   1   2   1   2   1   2   2   2   2   2   1   1   1   2   2   1   1   1   2   1   1   1   1   2   1   2   2   1   1   1   2   2   1   1   2   1   1   2   2   2   1   1   1   2   1   2   2   2   2   2   1   2   1   2   1   1   2   2   1   2   2   2   1   2   2   1   2   2   2   1   1   1   2   2   2   1   2   1   1   2   1   2   2   1   2   2   1   2   2   1   1   1   1   2   2   1   1   2   1   1   1   2   2   1   2   2   1   1   1   1   2   2   2   2   1   1   1   2   2   1   2   1   2   2   1   1   2   1   1   2   2   2   1   1   1   2   1   2   1   1   2   1   2   1   1   1   1   1   1   2   2   2   2   2   2   2   1   1   2   1   2   2   1   1   1   1   2   2   2   2   1   1   2
 MK-2-9                 1   2   2   1   1   1   1   2   2   2   1   2   2   2   2   1   2   2   1   2   1   1   2   2   2   2   2   1   2   1   2   1   2   2   2   2   2   1   1   1   2   2   1   1   1   2   1   1   1   2   2   1   2   2   1   1   1   2   2   1   1   2   1   1   2   2   2   1   1   1   2   1   2   2   2   2   2   1   2   1   2   1   1   2   2   1   2   2   1   1   2   2   1   2   2   2   1   1   1   2   2   1   1   2   1   1   2   1   2   2   1   2   2   1   2   2   1   1   1   1   2   2   1   1   2   1   1   1   2   2   1   1   2   1   1   1   1   2   2   2   2   1   1   1   2   2   1   2   1   2   2   1   1   2   1   1   2   2   2   1   1   1   2   1   1   1   1   2   1   2   1   1   1   1   1   1   2   2   2   2   2   2   2   1   1   2   1   2   2   1   2   1   1   2   2   2   2   1   1   2
 MK-2-10                1   2   2   1   1   2   1   2   2   2   1   2   2   2   2   1   2   2   1   1   1   1   2   2   2   2   2   2   2   1   2   1   2   2   2   2   2   1   1   1   2   2   1   1   1   2   1   1   1   2   2   1   1   2   1   1   1   2   2   1   1   2   1   2   2   2   2   1   1   1   2   1   2   2   2   2   2   1   2   1   1   1   1   2   2   1   2   1   1   1   2   2   1   2   2   2   1   1   1   2   2   1   1   2   1   1   2   1   2   2   1   2   2   1   2   1   1   1   1   1   2   2   1   1   1   1   1   1   2   2   1   1   2   2   1   1   1   2   2   2   2   1   1   1   2   2   1   2   1   2   2   1   1   2   1   1   2   2   2   1   1   2   2   1   1   1   1   2   1   2   1   1   1   1   1   1   2   2   2   2   2   2   1   1   1   2   1   2   2   1   2   1   1   2   2   2   2   1   1   2
 MK-2-11                1   2   2   1   1   1   1   2   2   2   1   2   2   2   2   1   2   2   1   1   1   1   1   2   2   2   2   1   1   2   2   1   2   2   1   2   2   1   1   1   2   2   1   1   1   1   1   1   1   2   2   1   1   2   1   1   1   2   2   1   1   2   1   2   2   2   2   1   1   1   2   1   2   2   2   2   2   1   2   1   1   2   1   2   2   1   2   1   1   1   2   2   1   2   2   2   1   1   1   2   2   1   1   2   1   2   2   1   2   2   2   2   2   1   2   1   1   1   1   1   2   2   2   1   1   1   1   1   2   2   1   2   1   2   1   1   2   2   1   2   2   2   2   1   2   2   1   2   1   2   2   1   1   2   1   1   2   2   1   1   2   2   2   1   1   1   1   2   1   2   1   1   1   2   1   1   2   2   2   2   2   2   2   1   1   2   1   1   2   1   2   1   1   2   2   2   2   1   1   2
 MK-2-12                1   2   2   1   1   1   1   2   2   2   1   2   2   2   2   1   2   1   1   2   1   1   1   2   2   1   2   1   2   2   1   1   2   2   1   2   2   1   2   1   2   2   2   1   1   2   1   2   1   2   2   1   1   1   1   1   1   2   2   1   2   1   2   2   2   1   2   1   1   1   2   1   2   2   1   2   2   1   2   1   1   2   2   2   2   1   2   1   1   1   2   1   1   2   2   2   2   1   1   2   2   1   1   2   1   2   2   1   1   1   2   2   2   1   1   1   1   1   1   1   2   2   2   1   1   1   1   1   2   1   1   2   2   2   1   1   2   2   1   2   1   1   1   1   2   2   1   2   1   2   2   1   1   2   1   1   2   2   1   1   2   2   2   1   1   1   1   2   1   2   1   1   1   2   1   1   2   2   2   2   2   2   2   1   1   2   1   1   2   1   2   1   1   2   2   2   1   1   1   2
 MK-2-13                1   1   2   1   1   1   1   2   2   2   1   2   2   2   2   1   2   2   1   2   2   1   1   2   2   2   2   1   2   2   1   1   2   2   1   2   2   1   2   1   2   2   1   1   1   1   2   2   2   2   2   1   1   1   1   1   1   2   2   1   2   1   1   2   2   1   2   1   1   1   2   1   2   2   1   2   2   1   2   1   1   2   2   2   2   1   2   1   1   1   2   2   1   2   2   2   2   1   2   2   2   1   1   2   1   2   2   1   1   1   2   2   2   1   1   1   1   1   1   1   2   2   2   1   1   1   1   1   2   1   2   1   2   2   1   1   2   2   1   2   1   1   1   1   2   2   1   2   1   2   2   1   1   2   1   1   2   2   1   1   2   2   2   1   1   1   1   2   1   1   1   1   1   2   2   1   2   2   1   2   2   1   1   1   1   2   1   1   2   1   2   1   1   2   2   1   1   1   1   2
 MK-2-14                1   1   1   1   1   1   1   2   2   2   1   2   2   2   1   1   1   1   1   2   2   1   1   2   2   2   2   1   2   2   1   1   2   2   1   2   1   1   2   1   2   2   1   1   1   1   2   1   2   2   2   1   2   1   1   1   1   2   2   1   2   1   1   1   2   1   2   2   2   2   2   2   2   2   1   2   2   1   2   1   2   2   2   2   2   1   1   1   1   1   2   2   1   2   2   2   2   1   2   2   2   1   1   2   1   2   2   1   1   1   2   2   2   1   2   1   1   1   1   1   2   2   1   1   1   1   1   1   1   1   1   1   2   2   1   1   1   2   1   2   1   1   1   1   1   2   1   2   1   2   2   1   1   2   1   2   2   2   1   1   2   2   2   1   1   1   1   2   1   1   1   2   1   2   2   1   1   2   1   2   2   1   1   1   1   2   2   1   1   1   2   1   1   2   2   1   1   2   1   2
 MK-2-15                1   1   1   1   1   1   1   2   2   2   1   2   2   1   1   1   1   1   1   2   2   1   2   2   1   2   2   1   2   2   1   1   2   2   1   2   1   1   2   1   2   2   1   1   1   1   2   2   2   1   1   1   2   1   2   1   1   2   2   1   2   1   1   1   2   1   2   2   2   2   2   2   2   2   1   2   2   1   2   1   2   2   2   2   2   1   1   1   1   1   1   2   1   2   2   2   2   1   2   2   2   1   1   2   2   2   2   1   1   2   2   2   2   1   2   1   1   1   1   1   2   2   1   1   1   1   1   1   1   1   1   1   2   2   1   2   1   2   1   2   1   1   1   1   1   2   1   2   2   2   2   1   1   2   1   2   2   2   2   1   1   2   2   1   1   1   1   2   1   1   1   2   1   2   2   1   1   2   1   2   2   2   1   1   2   2   2   1   1   1   2   1   1   2   2   1   1   2   1   2
 MK-2-16                1   1   1   1   1   1   1   2   2   2   2   2   2   1   1   1   2   1   1   2   2   2   2   2   1   2   2   1   2   2   2   1   2   2   1   1   1   1   2   1   2   2   1   1   1   1   2   2   2   1   1   1   2   1   2   1   1   2   2   1   2   1   1   1   1   1   1   2   2   2   2   2   1   2   1   2   2   1   2   2   2   2   2   2   2   1   1   1   1   1   1   2   1   2   2   2   1   1   2   1   1   1   2   2   2   1   2   1   1   2   2   2   2   1   2   1   1   1   1   1   2   2   2   2   2   1   1   2   1   1   2   2   2   2   1   2   1   2   1   2   1   1   1   1   1   2   1   2   2   2   2   1   1   2   1   1   2   1   2   1   1   2   2   1   1   1   1   2   2   1   1   2   1   2   2   1   1   2   1   2   1   2   1   1   2   2   2   1   1   1   2   1   1   2   2   1   1   2   1   2
 MK-3-1                 1   2   1   2   1   1   2   2   1   1   2   1   1   1   1   2   2   2   2   2   1   2   2   2   1   2   1   2   2   1   1   2   1   2   2   1   2   1   1   1   2   1   2   2   1   1   2   1   1   2   2   2   1   1   1   2   2   1   1   2   1   2   1   2   1   2   2   1   1   2   1   1   1   1   1   2   2   1   1   1   2   1   2   1   1   2   2   2   1   1   1   2   1   1   1   2   2   1   2   2   2   2   1   1   1   2   2   2   1   1   1   1   2   2   2   2   2   1   1   1   1   1   1   1   2   1   2   1   2   2   1   1   1   1   1   2   2   1   2   2   1   1   2   2   2   1   2   1   2   2   1   2   1   2   2   1   2   1   2   2   1   1   2   2   1   2   1   1   1   1   1   1   1   2   2   2   1   2   1   1   1   2   1   1   2   2   2   1   2   2   2   1   2   1   2   2   1   2   1   2
 MK-3-2                 1   1   1   2   1   1   2   2   2   1   2   1   1   1   1   2   2   2   2   2   1   2   2   2   2   2   1   1   2   1   1   2   1   2   1   1   2   1   1   1   2   1   2   2   1   1   2   1   2   2   2   2   1   1   1   2   2   2   1   2   1   2   1   2   1   2   2   1   1   2   1   1   1   1   1   1   2   1   1   1   2   1   2   1   1   2   2   2   1   1   1   2   1   1   1   2   2   1   2   2   2   2   1   1   1   1   2   2   1   1   1   1   2   2   2   2   2   2   1   2   1   1   2   1   2   1   2   1   2   2   1   1   2   1   1   2   2   1   1   2   2   1   2   2   2   1   2   2   2   1   1   2   1   2   2   1   2   1   2   2   1   1   2   2   1   2   2   1   1   1   2   2   1   2   2   2   1   2   1   1   1   2   1   1   2   2   2   2   2   2   2   1   1   1   2   2   1   2   1   2
 MK-3-3                 1   1   1   2   1   1   2   2   2   1   2   1   1   1   1   2   2   2   2   2   1   2   2   2   2   2   1   1   2   1   1   1   1   2   1   2   2   1   1   2   2   1   2   2   1   1   2   1   2   1   2   2   1   1   1   2   2   2   1   2   1   2   1   2   1   2   2   2   1   2   1   1   1   1   1   1   2   1   1   1   2   1   2   1   1   2   2   2   1   1   1   2   1   1   1   2   2   1   2   2   2   2   1   1   2   1   2   1   2   1   1   1   2   2   2   2   2   2   1   2   1   1   2   1   2   1   2   1   2   2   1   1   2   1   1   1   2   1   1   2   2   1   2   2   2   1   2   2   2   1   2   2   1   2   2   1   2   1   2   2   1   1   2   2   2   2   1   1   1   1   1   2   1   2   1   2   1   2   1   1   1   2   1   1   2   2   2   2   2   1   2   1   1   1   2   2   1   1   1   2
 MK-3-4                 1   1   1   2   1   1   2   2   2   1   2   1   1   1   1   2   2   2   2   2   1   2   1   2   2   1   1   1   2   1   2   1   1   2   1   1   2   1   1   1   2   1   2   1   1   1   2   1   2   2   2   2   1   1   1   2   2   1   1   2   1   2   1   2   1   2   2   2   1   2   1   1   1   1   1   1   2   1   1   1   2   2   2   1   1   2   1   2   1   1   1   1   1   1   1   2   1   1   2   2   1   2   1   1   2   1   2   1   2   1   1   1   2   2   1   2   2   1   2   2   1   2   2   1   2   1   2   1   2   2   1   1   2   1   1   1   2   1   2   2   2   1   2   2   2   1   2   2   2   1   2   2   1   2   2   1   2   1   2   2   1   1   2   2   2   2   1   1   1   2   1   2   1   2   1   2   1   1   1   1   1   2   1   1   2   2   2   2   2   1   2   2   1   1   2   2   1   1   1   2
 MK-3-5                 1   1   2   2   2   1   2   2   2   1   2   1   1   1   1   2   1   2   1   1   1   2   1   2   2   1   1   1   2   1   2   1   1   2   1   1   1   1   1   1   2   1   2   1   1   1   2   1   2   2   2   1   1   1   1   2   2   1   1   2   1   2   1   2   1   2   2   2   1   2   1   1   1   2   1   1   2   1   1   1   2   2   2   1   1   2   1   2   1   1   1   2   1   2   1   2   1   1   2   2   1   2   1   1   2   1   2   1   2   1   1   1   2   1   1   1   2   1   1   2   1   2   2   1   2   1   2   1   2   2   2   1   2   1   1   1   2   2   2   2   2   1   2   2   2   2   2   2   1   1   2   2   2   2   1   1   2   1   2   2   2   1   2   2   2   2   1   1   1   2   1   2   1   2   2   2   1   1   1   1   1   2   2   1   2   2   2   2   2   1   1   2   2   1   2   2   1   2   1   2
 MK-3-6                 1   1   2   2   2   1   2   2   2   1   2   1   1   1   1   2   1   2   1   1   1   2   1   2   2   1   1   1   2   1   2   1   1   2   1   1   1   2   2   2   2   2   2   1   1   1   2   1   2   2   1   1   1   1   1   2   2   1   1   2   1   2   1   2   1   2   2   2   1   2   1   1   1   2   1   1   2   1   1   1   2   2   2   1   1   2   1   2   1   1   2   2   1   2   1   2   1   1   1   2   1   2   1   1   2   1   2   1   2   1   1   1   2   1   1   1   2   1   1   2   1   2   2   1   2   1   2   1   2   1   1   1   2   1   1   1   2   2   2   2   2   1   2   2   2   2   2   2   1   1   2   2   2   2   1   1   2   1   2   2   2   1   2   2   2   2   1   1   1   2   1   2   1   2   2   2   2   1   1   1   1   2   2   2   2   2   2   2   2   1   1   2   2   1   2   2   1   2   1   2
 MK-3-7                 2   1   1   2   2   1   1   2   2   1   2   1   1   1   1   2   1   2   1   1   1   2   1   2   2   1   1   1   2   1   1   1   2   2   1   1   1   2   1   2   2   2   2   1   1   2   1   1   2   2   1   1   1   1   1   2   2   1   1   2   1   1   2   2   1   2   2   2   1   2   1   2   1   2   2   1   2   1   1   1   2   2   2   1   1   2   1   1   1   1   2   2   1   2   2   2   1   1   1   2   1   2   1   1   2   1   2   1   2   1   1   1   2   1   1   2   2   1   1   2   1   2   2   1   2   1   2   1   2   1   1   1   2   1   1   1   2   2   2   2   2   1   2   2   2   2   2   2   1   2   2   2   2   1   1   1   2   1   2   2   2   2   2   1   2   2   1   1   1   2   1   2   1   2   2   2   2   1   2   1   1   2   2   2   2   2   2   2   2   1   1   2   2   1   2   1   2   2   1   2
 MK-3-8                 2   2   1   2   2   1   1   2   2   1   2   1   1   1   1   2   1   2   1   1   2   2   1   2   1   1   1   1   2   1   1   1   1   2   1   1   1   1   1   2   2   2   1   1   1   2   1   1   2   2   1   1   1   1   1   2   2   1   1   2   1   1   2   2   1   2   2   2   1   2   1   2   1   2   2   1   2   1   1   1   2   2   2   1   1   2   1   1   1   1   2   2   1   2   2   2   1   1   1   1   1   2   1   1   2   1   2   1   2   1   1   1   2   1   1   2   2   1   2   2   1   2   2   1   2   1   2   1   2   1   1   1   2   1   1   1   2   2   2   2   2   1   2   2   1   2   2   2   1   2   2   2   2   1   1   1   2   1   2   2   2   2   2   1   2   2   1   1   1   2   1   2   1   2   2   2   2   1   2   1   1   1   2   2   2   2   2   2   2   1   1   2   2   1   2   1   2   2   2   2
 MK-3-9                 2   2   1   2   2   2   1   2   2   1   2   1   1   1   1   2   1   2   1   1   2   2   1   2   1   2   2   1   2   2   1   1   1   2   1   1   1   1   1   2   2   2   1   1   1   2   1   1   2   2   1   2   1   1   1   2   2   1   1   2   1   1   2   2   1   2   2   1   1   2   1   2   1   2   1   1   2   1   1   1   2   2   2   2   2   1   1   1   1   1   2   2   1   2   2   2   1   1   1   1   1   2   1   1   1   1   2   1   2   1   1   1   2   1   1   2   1   1   2   2   1   2   2   1   2   1   2   1   2   1   1   1   2   2   1   1   2   2   2   2   2   1   2   2   1   1   2   2   1   2   2   2   2   1   2   1   2   1   2   2   2   2   2   1   2   2   1   1   1   2   1   2   1   2   2   2   2   2   2   1   1   1   2   2   2   2   2   1   2   1   1   2   2   1   2   1   2   1   2   2
 MK-3-10                2   2   1   2   2   1   1   2   2   1   2   1   1   2   1   2   1   2   1   1   2   2   1   2   1   2   2   1   2   2   1   1   1   2   2   1   2   1   1   2   2   1   1   2   1   2   1   1   2   2   1   2   1   1   1   2   1   1   1   2   1   1   2   2   1   2   2   1   1   2   1   2   1   2   1   1   2   1   1   1   2   2   2   2   2   1   1   1   1   1   2   2   1   2   1   1   1   2   1   1   1   2   1   1   1   1   2   1   1   1   1   1   2   1   2   2   1   1   2   2   1   2   1   1   2   1   2   1   2   1   1   1   2   1   1   1   2   2   2   2   2   2   2   2   1   1   2   2   1   2   2   2   2   2   1   1   2   1   2   2   2   1   2   1   2   1   1   1   1   2   1   2   1   2   2   2   2   2   2   2   1   2   2   2   2   2   2   1   2   1   1   2   2   1   1   1   2   1   2   2
 MK-3-11                2   2   1   2   2   1   1   2   1   1   1   1   1   1   1   2   1   2   1   1   2   2   1   2   1   1   2   1   2   2   1   1   1   2   1   1   2   2   1   2   2   2   2   2   1   2   1   1   2   2   1   2   2   1   1   2   1   2   1   2   1   1   2   2   1   2   2   1   1   2   1   2   2   2   1   1   1   1   1   1   2   2   2   2   2   1   1   2   1   2   2   1   1   2   1   1   2   2   2   1   1   2   1   1   2   1   2   1   1   1   1   1   2   1   2   2   2   1   2   2   2   2   2   1   2   2   1   1   2   1   1   1   2   1   1   1   2   1   2   2   2   2   2   2   1   1   2   2   1   2   2   2   2   2   1   1   2   1   2   2   2   1   2   1   2   1   1   1   1   2   1   2   1   2   2   2   2   2   1   2   1   2   2   2   2   2   2   1   2   1   1   2   2   1   2   1   2   1   2   2
 MK-3-12                2   2   1   2   2   1   1   2   1   1   1   1   1   1   1   2   1   2   1   2   2   1   1   2   1   1   1   2   2   2   1   1   1   2   1   1   2   2   1   2   2   2   2   2   1   2   1   1   1   2   1   2   2   1   1   2   2   2   1   2   1   1   2   2   1   2   2   1   1   2   1   2   2   2   1   1   1   1   2   1   2   2   2   2   2   1   1   2   1   2   2   1   1   2   1   1   2   2   2   2   2   2   1   1   2   1   2   1   1   1   1   1   2   1   1   2   2   1   2   2   2   1   1   1   2   2   1   1   2   1   1   1   2   1   1   1   2   2   2   2   2   2   2   2   1   1   2   2   1   2   2   2   2   2   1   2   2   2   2   2   2   2   1   1   2   1   1   1   1   2   1   2   1   2   2   2   2   2   1   2   2   1   2   2   2   2   2   1   2   1   1   2   2   2   2   1   2   1   2   2
 MK-3-13                2   2   1   2   2   1   2   2   1   1   1   2   1   1   1   2   1   2   1   2   1   1   1   2   1   1   1   2   2   2   1   1   1   2   1   1   2   2   1   1   2   2   2   2   2   2   1   1   1   2   1   2   2   1   1   2   2   2   1   2   1   1   2   2   1   2   2   1   1   1   1   2   2   2   1   1   1   1   2   1   2   2   2   2   2   1   1   2   1   2   2   1   1   2   1   1   2   2   2   2   1   2   1   1   1   1   2   1   1   2   1   1   2   1   1   2   2   2   2   2   2   1   1   1   2   1   1   1   2   1   1   1   2   1   1   1   2   2   2   2   2   2   2   1   1   1   1   2   1   2   2   2   1   1   1   2   2   2   2   2   2   2   1   1   2   2   1   2   1   2   1   2   1   2   2   2   2   2   1   2   2   1   2   2   2   1   2   1   2   1   1   2   2   1   2   1   2   1   2   2
 MK-3-14                2   2   1   2   2   1   2   2   1   1   1   1   1   1   1   2   1   2   1   2   1   1   1   1   2   1   1   1   2   1   1   1   1   2   1   1   2   2   1   2   2   2   2   2   2   2   1   2   1   2   1   2   2   1   1   2   2   2   1   1   1   1   2   2   1   2   2   1   1   1   1   2   2   2   1   2   1   1   2   1   2   1   2   2   2   1   1   2   1   2   1   1   1   2   1   1   1   2   2   1   1   2   1   1   1   1   2   1   1   2   1   1   2   1   1   2   2   2   2   1   2   1   1   1   2   1   1   1   2   1   1   1   2   1   1   1   2   2   2   2   2   2   2   1   1   1   1   2   1   2   2   2   1   1   1   2   2   2   2   2   2   2   1   1   2   2   2   2   1   1   1   2   2   1   2   1   2   2   1   2   2   1   2   2   2   1   2   1   2   1   1   2   2   2   1   1   2   1   2   2
 MK-3-15                2   2   1   2   2   1   2   2   1   2   1   1   1   1   1   2   1   2   1   2   1   1   2   1   2   1   1   1   1   1   1   1   1   2   1   1   2   1   1   2   2   2   2   2   2   2   1   2   1   1   1   2   2   1   1   2   2   2   1   1   1   1   2   2   1   2   2   1   2   2   1   2   2   2   1   2   1   2   2   1   2   1   2   2   1   1   1   2   1   2   1   1   1   2   1   1   1   2   2   1   1   2   1   1   1   1   1   1   1   2   1   1   2   1   1   2   2   1   2   1   2   1   2   1   2   1   1   1   2   1   1   1   2   1   1   1   2   2   2   2   2   2   2   1   2   2   1   2   1   1   2   2   2   1   1   2   2   2   1   2   2   2   2   1   2   2   2   2   2   1   1   2   2   1   2   1   2   2   1   2   2   2   2   2   2   1   2   1   2   2   1   2   2   2   1   1   2   1   2   2
 MK-3-16                2   1   1   2   2   1   2   2   1   2   1   1   1   1   1   2   1   2   1   2   1   1   2   1   2   2   1   1   2   1   1   1   1   2   1   1   2   1   1   2   1   2   2   2   2   2   1   2   2   1   1   2   2   1   2   2   2   2   1   1   1   1   2   2   1   2   2   1   2   2   1   2   2   2   1   2   1   2   2   1   2   1   2   2   1   1   1   2   1   2   1   2   2   2   2   1   1   1   2   1   1   2   2   1   1   1   1   1   1   2   1   1   2   1   1   2   2   1   2   1   2   1   2   1   2   1   1   1   2   2   1   1   2   1   1   1   2   2   2   2   2   2   2   1   2   2   1   2   1   1   2   2   2   2   1   2   2   2   1   2   2   2   2   1   2   2   2   2   2   2   1   2   2   1   1   1   2   2   1   2   2   2   2   2   2   1   2   1   2   2   1   2   2   2   1   1   2   1   2   2
 MK-4-1                 1   2   1   2   2   1   1   1   2   1   2   1   2   2   1   2   1   1   2   2   1   2   2   2   2   1   1   2   2   1   1   1   2   2   1   2   1   2   1   1   2   2   2   2   1   1   1   1   2   1   2   2   2   1   2   2   1   2   1   2   1   1   2   1   1   1   2   2   2   2   1   1   2   2   1   2   1   1   2   2   2   2   2   2   1   1   2   2   1   1   1   2   1   1   2   2   1   2   1   2   2   2   2   1   1   2   1   1   1   2   2   1   1   1   1   1   2   1   2   1   2   1   1   2   1   1   2   1   2   2   1   2   1   1   2   2   2   2   1   2   1   1   1   2   1   1   1   1   1   1   1   2   1   1   1   1   2   1   1   1   2   2   2   2   2   1   1   2   2   1   1   1   2   2   1   2   2   2   2   2   1   2   2   2   2   1   2   1   2   2   2   1   1   2   2   2   2   2   2   1
 MK-4-2                 1   1   1   2   2   1   1   1   2   1   2   2   2   2   1   2   2   1   2   2   1   2   2   2   2   1   1   2   2   1   1   1   2   2   1   2   1   2   1   1   2   2   2   2   1   1   1   1   2   2   2   2   2   1   2   1   1   2   1   2   1   1   2   1   1   1   2   2   2   2   1   1   2   2   1   2   1   2   2   2   2   2   2   2   1   1   2   2   1   1   1   2   1   1   1   2   2   2   1   2   2   1   2   1   1   2   1   1   1   2   2   1   2   1   1   1   2   1   2   1   2   1   1   2   1   1   2   1   2   2   2   2   1   1   2   2   2   1   1   2   1   1   1   2   1   1   1   1   1   1   1   2   1   1   1   1   2   1   2   1   1   2   2   2   2   1   1   2   2   1   1   1   2   2   1   2   1   2   2   2   1   2   1   2   2   1   2   1   2   2   2   1   1   2   2   1   2   1   2   1
 MK-4-3                 1   1   1   2   2   1   1   2   2   1   2   2   2   2   1   2   2   1   1   2   1   2   2   2   2   1   1   2   1   1   1   2   2   2   1   2   1   1   1   1   2   2   2   2   1   1   1   1   2   2   2   2   2   1   2   1   1   2   1   2   1   1   1   1   1   1   2   2   2   2   1   1   2   2   1   2   1   2   2   2   2   2   1   2   1   1   2   2   1   1   1   2   1   1   1   2   2   2   1   2   2   2   2   1   1   2   1   1   1   2   2   1   2   1   1   1   2   2   2   1   2   1   2   2   1   2   2   1   2   1   2   2   1   1   2   2   2   1   1   2   2   1   1   2   1   1   1   1   1   1   1   2   2   1   1   1   2   1   2   1   1   2   2   2   2   1   1   1   2   1   1   1   2   2   2   2   1   2   2   2   1   2   1   2   2   1   2   1   2   2   2   1   1   2   2   1   2   1   2   1
 MK-4-4                 1   1   1   1   2   1   1   2   2   1   2   2   2   2   1   2   2   1   1   2   1   2   2   2   2   1   1   2   2   1   1   2   2   2   1   2   1   1   1   1   2   2   2   2   1   1   1   1   2   1   1   2   2   1   2   1   1   2   1   1   2   1   1   1   1   1   2   2   2   2   1   1   2   2   1   2   1   2   2   2   2   2   1   2   1   1   2   2   2   1   1   2   1   1   1   2   2   2   1   2   2   2   2   1   1   2   1   1   1   2   2   1   2   1   1   1   1   2   2   1   1   2   2   2   2   2   2   1   2   1   2   2   1   1   2   1   2   1   1   2   2   1   1   2   1   1   1   1   1   1   1   2   2   1   2   1   2   1   1   1   2   2   2   2   2   1   1   1   2   1   1   1   2   2   1   2   2   2   2   2   1   2   1   2   2   1   2   1   2   1   2   1   1   2   2   1   2   1   2   1
 MK-4-5                 1   1   1   1   2   1   1   2   2   1   2   2   2   2   1   2   2   1   1   1   2   1   2   2   2   1   1   2   2   1   1   2   2   2   1   2   2   1   2   1   1   1   2   2   1   1   1   1   2   1   1   2   2   1   2   1   1   2   1   1   2   1   1   2   1   1   2   2   1   2   1   1   2   2   1   2   1   2   2   2   2   2   1   2   2   1   2   2   2   1   2   2   1   1   1   2   2   2   1   1   1   2   1   1   1   2   1   1   1   2   2   1   1   1   1   1   1   2   2   1   1   2   2   2   2   2   2   2   1   1   2   2   1   1   2   1   2   1   1   2   2   1   1   2   1   1   2   1   1   1   1   2   2   1   2   1   2   1   1   1   2   2   2   2   2   1   1   2   2   1   1   1   2   2   2   2   2   2   2   2   1   2   1   2   2   1   1   1   2   1   2   1   1   2   2   1   2   2   2   1
 MK-4-6                 1   1   2   1   2   1   1   2   2   1   2   2   2   2   1   2   2   1   1   1   2   1   2   2   2   2   1   2   2   2   1   2   2   2   2   2   2   1   2   1   1   1   2   2   1   1   1   1   2   1   1   2   2   1   2   1   2   2   1   1   1   2   1   2   1   1   1   2   1   2   1   1   2   2   1   2   1   2   2   2   2   1   1   2   2   1   2   2   2   1   2   2   1   1   1   2   2   2   2   2   2   2   1   1   1   2   1   1   1   2   2   2   1   1   1   1   1   2   2   1   1   2   2   1   2   2   2   2   1   1   2   2   1   1   2   1   2   1   1   2   2   1   1   2   1   1   2   1   1   1   1   2   2   1   1   1   2   1   1   1   1   2   2   2   2   1   1   1   2   1   1   1   2   2   2   1   2   2   2   2   1   2   2   2   2   1   1   1   2   1   2   1   1   2   2   1   1   2   2   1
 MK-4-7                 1   1   2   1   2   1   1   2   2   1   2   2   2   2   1   2   2   1   1   1   2   1   2   2   2   2   1   2   2   2   1   2   1   2   2   2   2   1   2   2   1   1   1   1   1   1   1   1   2   1   1   2   2   1   2   1   2   2   1   1   1   2   1   2   1   1   1   2   2   2   1   1   2   2   1   2   2   2   2   2   2   1   1   2   2   1   2   2   2   1   2   2   2   1   1   2   2   2   2   2   2   2   1   1   1   2   1   1   1   2   2   2   1   1   2   1   1   2   2   1   1   2   2   1   1   2   2   1   1   1   2   1   1   1   2   1   2   1   1   2   2   1   1   2   1   1   2   1   1   1   1   2   2   1   1   1   2   1   1   1   1   2   2   2   2   1   1   1   2   1   1   1   2   2   2   1   2   2   2   2   1   2   2   2   2   1   1   2   2   1   2   1   1   2   2   1   1   2   2   1
 MK-4-8                 1   1   2   1   2   1   1   1   2   2   2   1   2   2   1   2   2   1   1   1   2   1   2   2   2   2   1   2   2   2   1   2   1   1   2   2   2   1   1   2   1   2   1   1   1   1   1   1   2   1   1   2   2   1   2   1   2   2   1   1   1   1   1   2   2   1   1   2   2   2   1   1   2   2   1   2   2   2   2   2   2   1   1   2   2   1   1   2   1   2   2   2   2   1   1   2   1   2   2   2   2   2   1   1   1   2   1   1   1   2   2   2   1   1   2   1   1   2   2   1   1   1   2   1   1   2   2   1   1   1   2   1   1   1   1   1   2   1   1   1   2   1   2   2   1   1   2   1   1   1   1   2   2   2   1   1   1   1   1   1   1   2   2   2   2   1   1   1   1   1   1   1   2   2   2   1   2   2   2   2   2   1   2   2   2   1   1   2   2   1   2   1   1   2   2   1   1   2   2   1
 MK-4-9                 1   1   2   1   2   1   1   1   2   2   1   1   2   1   1   2   2   1   1   1   2   1   2   2   2   1   1   1   2   2   1   2   1   1   1   2   1   1   1   2   1   2   1   1   1   1   2   1   2   1   1   2   2   1   2   1   2   2   1   1   1   1   1   2   2   1   1   2   2   2   1   1   2   2   1   2   2   2   2   2   2   1   1   2   2   1   1   2   1   2   2   2   2   1   1   2   1   2   1   2   1   2   1   1   2   2   2   1   1   2   1   2   1   1   2   1   1   2   2   1   1   1   2   1   1   2   2   1   1   1   2   1   1   1   1   2   2   1   1   1   2   1   2   2   2   1   2   2   2   1   1   2   2   2   1   1   1   1   1   1   1   2   2   2   2   1   1   1   1   1   1   1   2   2   2   1   2   2   2   2   2   1   2   2   2   1   1   2   2   1   2   1   1   2   1   1   1   2   2   1
 MK-4-10                1   2   2   1   2   2   1   1   2   2   2   1   2   1   1   2   2   1   1   1   2   1   2   2   2   2   1   1   2   1   1   1   1   1   1   2   1   1   2   2   1   2   1   1   1   1   2   1   2   1   1   1   2   1   2   1   2   2   1   1   1   1   1   2   2   1   2   2   2   2   1   1   2   2   2   2   2   2   1   2   2   1   1   2   2   1   1   2   1   2   2   2   2   1   1   2   1   2   1   2   1   2   1   1   2   2   2   1   1   2   2   1   1   1   2   1   1   2   2   1   1   2   2   2   2   2   2   1   1   1   2   1   1   1   1   2   2   1   1   1   2   1   2   2   2   1   2   2   2   1   1   2   2   2   1   1   1   1   1   1   1   2   2   2   1   1   1   1   1   1   2   1   2   2   2   2   2   2   2   2   2   1   2   2   2   1   1   2   2   1   2   2   1   2   1   1   1   1   2   1
 MK-4-11                2   2   2   1   2   2   1   1   1   2   2   1   2   1   1   2   2   1   1   2   2   1   2   2   2   2   1   1   2   1   1   1   1   1   2   2   1   1   2   2   1   1   1   1   1   1   2   1   2   1   1   1   2   1   2   1   1   2   1   1   1   1   1   1   2   1   2   2   2   2   1   1   2   2   2   2   2   2   1   2   2   1   1   2   2   1   1   2   1   2   1   2   2   1   1   2   1   2   1   2   1   2   1   1   2   1   2   1   1   2   1   1   1   1   2   1   1   2   2   2   1   2   2   2   2   2   2   1   1   1   2   1   1   1   1   2   2   1   1   1   1   2   2   2   2   2   2   2   2   1   1   2   2   2   1   1   1   1   2   1   1   2   2   2   1   1   1   1   2   2   2   1   2   2   2   2   2   2   2   2   2   1   2   2   1   1   1   2   2   1   2   1   1   2   1   1   1   1   2   1
 MK-4-12                2   2   2   1   2   1   1   1   1   2   2   1   2   1   2   2   2   1   1   2   2   1   2   2   2   2   1   1   2   1   1   1   1   1   2   2   1   1   2   2   1   1   1   1   1   1   2   1   2   1   1   2   2   2   2   1   1   2   1   1   2   1   1   1   2   1   2   2   1   2   1   1   2   2   2   2   2   2   1   1   2   1   2   2   1   1   1   2   1   2   1   2   2   1   1   2   1   2   1   2   1   2   1   1   2   1   2   1   1   2   1   1   1   2   2   2   1   2   1   2   1   2   2   2   2   1   2   1   1   1   2   2   1   1   1   2   2   1   1   1   1   2   2   2   1   2   2   2   2   2   1   2   1   2   1   1   1   1   2   1   1   1   2   1   1   1   1   1   2   2   2   1   1   2   2   2   2   2   2   2   2   1   2   2   2   1   2   2   2   1   2   1   1   2   1   1   1   1   2   1
 MK-4-13                2   2   2   1   2   1   1   1   1   2   2   1   2   1   2   2   2   1   1   2   2   1   2   2   2   2   1   1   2   1   1   1   1   2   2   2   1   1   2   2   1   1   1   1   1   2   2   1   2   1   1   2   2   1   2   1   1   2   1   1   2   1   1   1   2   1   2   2   1   2   1   1   2   2   2   1   2   2   1   1   2   1   2   2   1   1   1   2   2   2   1   2   2   1   1   2   1   1   1   2   2   2   1   1   2   2   2   1   2   2   1   1   1   1   2   2   1   2   1   2   1   2   2   2   2   1   2   1   1   1   2   2   1   1   1   2   2   1   1   1   1   2   2   2   1   2   2   2   2   2   1   1   1   2   1   1   1   1   2   2   1   1   2   1   1   1   1   1   2   2   2   1   1   2   2   2   2   2   2   2   2   1   2   2   2   1   2   2   2   1   2   1   1   2   1   1   1   1   2   1
 MK-4-14                2   2   2   1   2   2   1   1   1   2   2   1   2   2   2   2   2   1   1   2   2   1   1   2   1   2   1   2   2   1   1   1   1   2   2   1   1   1   2   2   1   1   1   1   1   2   2   1   2   1   1   2   2   1   2   1   2   2   1   1   2   1   2   1   2   1   2   2   1   2   1   1   2   2   2   1   2   2   1   1   2   1   2   2   1   1   1   2   2   2   1   2   2   1   1   2   1   1   1   2   2   2   1   1   2   2   2   2   2   2   1   1   1   1   2   2   2   2   1   2   1   2   1   2   2   1   2   1   1   1   2   2   1   1   1   2   2   1   1   1   1   2   2   2   1   2   2   1   2   2   2   1   1   2   1   1   1   1   2   2   1   1   2   1   1   1   1   1   2   2   2   1   1   2   2   2   2   2   2   2   2   1   2   2   2   1   2   2   2   1   2   1   1   2   1   1   2   1   2   1
 MK-4-15                2   2   2   1   2   2   1   2   1   2   2   1   2   2   2   2   2   1   1   2   2   1   1   2   1   2   1   2   1   1   1   1   1   2   2   1   1   1   1   2   1   1   1   1   2   2   2   2   2   1   1   2   2   1   2   1   2   2   1   1   2   1   2   2   2   1   2   2   1   2   1   1   2   2   2   1   1   2   1   1   2   1   2   1   1   1   1   2   2   2   1   2   2   1   1   2   1   1   1   2   2   2   1   1   2   2   2   2   2   2   1   1   1   1   2   1   1   2   1   2   1   2   1   2   2   2   2   1   1   2   2   2   1   1   1   2   2   1   1   1   1   2   2   2   1   2   2   1   2   2   2   1   1   2   2   1   1   1   1   2   1   1   2   1   1   1   1   1   2   2   2   1   1   2   2   1   2   2   2   2   1   2   2   2   2   1   2   1   2   1   2   1   1   2   1   1   2   1   2   1
 MK-4-16                2   2   2   1   2   2   1   2   1   2   2   1   2   2   2   2   2   1   1   2   2   1   2   2   1   2   1   2   1   1   1   1   1   2   2   1   1   1   1   2   2   1   1   1   1   2   1   2   2   1   1   2   2   1   2   1   2   2   1   1   1   1   2   2   2   1   2   1   1   2   2   1   2   2   2   2   2   2   1   1   2   1   2   1   2   1   1   2   2   2   1   1   2   1   2   2   1   1   1   2   2   2   1   1   2   2   2   2   2   2   1   1   1   1   2   1   2   2   1   2   1   2   1   1   2   2   2   2   1   2   2   1   1   1   1   2   2   1   1   1   1   2   2   2   1   2   2   1   2   2   2   1   1   2   2   2   1   1   1   2   1   1   2   1   1   1   1   1   2   2   2   1   2   2   2   1   2   2   2   2   1   2   1   2   2   1   2   1   2   1   2   1   1   2   1   1   2   1   2   1
 MK-5-1                 1   1   1   1   2   1   2   2   1   1   1   1   1   2   2   1   2   2   1   1   2   2   1   1   2   2   2   2   2   1   2   2   2   1   2   2   2   2   2   1   1   1   2   2   2   2   2   2   2   2   2   2   1   2   1   1   2   1   1   1   2   2   1   2   1   1   1   2   1   1   2   2   2   2   1   2   1   1   1   1   2   1   1   1   2   1   2   1   2   2   2   1   1   2   2   2   1   2   2   2   2   1   2   1   1   1   1   1   1   2   1   1   1   1   1   1   2   1   2   2   2   2   2   2   2   2   1   1   2   2   2   2   2   2   2   1   1   1   1   2   1   2   1   2   1   1   2   1   2   1   1   1   1   1   1   2   2   2   2   2   2   2   2   2   1   2   1   1   1   1   2   1   1   2   1   1   2   2   2   1   2   1   2   1   1   2   1   1   2   1   2   2   2   1   1   2   1   2   1   1
 MK-5-2                 1   1   1   1   1   2   2   2   1   1   1   1   2   2   2   1   2   2   1   1   2   2   1   1   2   2   1   1   2   1   2   2   2   1   2   2   2   2   2   1   2   1   2   2   2   1   2   2   2   2   2   2   2   2   1   1   2   1   1   1   2   2   1   1   1   2   1   2   1   1   2   2   2   2   1   2   1   1   1   1   2   1   1   1   2   1   2   1   2   2   2   1   1   2   2   2   1   2   2   2   2   1   2   1   1   1   2   1   1   2   1   1   1   1   1   1   2   1   2   2   2   2   2   2   2   2   1   2   2   2   2   2   2   2   2   1   1   2   2   2   1   2   1   2   1   1   2   1   2   1   1   1   1   1   1   2   1   2   2   2   2   2   2   2   1   2   1   1   1   1   2   1   1   2   1   1   2   1   2   1   2   1   1   1   1   2   1   1   2   1   2   2   2   1   1   1   1   2   1   1
 MK-5-3                 1   1   1   1   1   1   2   2   1   1   2   1   2   2   2   1   2   2   1   1   2   2   1   1   2   2   1   1   2   1   2   2   2   1   2   2   2   2   2   1   2   1   2   1   2   1   2   2   2   2   2   2   2   2   1   1   1   1   1   1   1   2   1   1   1   2   2   2   1   1   2   2   2   2   1   2   1   1   1   1   2   1   2   1   1   1   2   1   2   2   2   1   1   2   2   1   1   2   2   1   2   2   2   1   1   1   2   1   1   2   1   1   1   1   1   1   2   1   2   2   1   1   2   2   2   2   1   2   2   2   2   2   2   2   1   1   1   2   2   2   1   2   1   1   1   1   1   1   2   2   1   1   1   1   1   1   1   1   2   1   2   2   2   2   1   2   1   1   2   2   2   1   1   2   1   1   1   1   2   2   1   1   2   1   1   2   1   1   2   1   2   2   2   1   1   1   1   2   2   1
 MK-5-4                 1   1   1   1   1   1   2   1   1   1   1   1   2   2   2   1   2   2   1   1   2   2   1   1   2   1   2   1   2   1   2   2   2   1   2   2   2   2   2   1   2   1   2   1   2   1   2   2   2   2   2   2   2   2   1   1   1   1   1   1   1   2   1   1   1   2   2   2   1   1   2   2   2   2   1   2   1   1   1   1   1   1   2   1   1   1   2   1   2   2   2   1   1   2   2   1   1   2   2   1   2   1   2   1   1   1   2   1   1   2   1   1   1   1   1   1   2   2   2   2   1   1   2   1   2   2   1   1   2   1   2   2   2   2   1   1   1   2   2   2   1   2   1   1   1   1   1   1   2   2   1   1   1   1   1   1   1   1   2   1   2   2   1   2   1   2   1   2   2   2   2   1   1   2   1   1   2   1   2   2   1   2   2   1   1   2   1   1   2   1   2   2   2   1   1   1   1   2   2   1
 MK-5-5                 1   1   1   2   1   1   1   1   1   1   1   1   2   2   2   1   2   2   1   1   1   2   1   1   2   1   2   1   1   1   1   2   2   1   2   2   2   2   2   2   2   1   2   1   2   1   2   2   2   2   2   2   2   2   1   1   1   1   1   1   1   2   1   1   1   2   2   2   1   1   2   2   2   2   1   2   1   1   1   1   1   1   2   1   1   1   2   1   2   2   2   1   1   2   2   1   1   2   2   1   2   1   2   1   1   2   2   1   1   2   1   1   1   1   1   1   2   2   2   2   1   1   1   1   2   2   1   1   2   1   2   2   1   2   1   1   1   2   2   2   1   2   1   2   1   1   1   1   2   2   2   1   1   1   1   1   1   1   1   1   2   2   1   2   1   2   1   2   2   2   2   1   1   2   1   1   2   1   2   2   1   2   2   1   1   2   1   1   2   1   2   1   2   1   1   1   1   2   2   1
 MK-5-6                 1   2   2   2   1   2   1   1   1   1   1   1   2   2   2   1   2   2   1   1   1   2   1   1   2   1   2   1   1   1   1   2   2   1   2   2   2   2   2   2   2   2   2   1   2   1   1   2   2   2   1   2   2   1   1   1   1   1   2   1   1   2   1   1   2   2   2   2   1   1   2   2   2   2   1   2   1   2   1   1   1   1   2   1   2   2   2   1   2   1   2   1   1   1   2   2   1   1   2   1   2   1   2   1   1   2   2   1   1   2   1   1   1   1   1   2   2   2   2   2   2   1   1   1   2   1   1   1   2   1   2   2   1   2   1   1   1   2   2   2   2   2   1   2   1   1   1   1   2   2   2   2   1   1   2   1   1   1   1   2   2   2   1   2   1   1   1   2   2   2   2   1   1   2   1   2   2   1   2   2   1   2   2   1   1   2   2   2   2   1   2   1   2   1   2   1   1   2   2   1
 MK-5-7                 1   2   1   2   1   2   2   1   2   2   1   1   1   2   1   1   2   2   1   1   2   2   1   1   2   1   2   2   1   1   1   2   1   1   2   2   2   2   2   2   2   2   2   1   2   1   1   2   2   2   1   2   2   1   1   2   1   1   2   1   1   2   2   1   2   2   2   2   1   1   2   2   2   1   1   2   1   2   1   1   2   1   2   1   2   2   2   2   2   1   2   1   1   1   2   2   1   1   1   1   2   1   2   1   1   1   2   1   1   2   1   1   1   1   1   2   2   2   2   2   2   1   1   1   2   2   1   1   2   1   1   2   1   2   1   1   1   2   2   2   2   2   1   2   1   1   1   1   2   2   2   2   1   1   1   1   1   1   1   2   2   2   1   2   2   1   1   2   2   2   2   1   1   2   1   2   2   1   2   2   1   1   2   2   1   2   2   2   2   1   2   1   2   1   2   1   1   2   2   1
 MK-5-8                 1   2   1   1   1   2   2   1   2   2   1   1   2   2   1   1   2   2   1   1   2   1   2   1   2   1   2   2   1   1   1   2   1   1   2   2   2   2   2   2   2   2   2   1   2   1   1   2   2   2   1   2   2   1   1   2   1   1   2   1   1   2   2   1   2   2   1   2   1   1   2   2   2   1   1   2   1   2   1   1   2   1   2   1   1   1   2   1   2   1   2   1   1   1   2   2   2   1   1   1   2   2   2   1   1   1   2   1   1   2   1   1   1   1   1   2   2   2   2   2   2   1   1   1   2   2   1   1   2   2   1   2   2   2   1   1   2   2   1   2   2   2   1   2   1   1   1   1   2   1   2   1   1   1   1   1   1   1   1   2   2   2   1   2   2   1   1   2   2   1   2   1   1   2   1   2   2   2   2   2   1   1   1   1   1   2   2   2   2   1   2   1   2   1   2   1   1   2   2   1
 MK-5-9                 1   2   1   1   1   2   2   1   2   2   1   1   2   2   1   1   2   2   1   1   2   1   1   1   2   1   2   2   1   1   1   2   1   1   2   2   2   2   2   2   2   2   2   1   2   1   1   1   1   2   1   2   2   1   1   2   1   1   2   1   1   2   2   1   2   2   1   2   1   1   2   2   2   1   1   2   1   2   1   1   2   1   2   1   1   1   2   1   2   1   2   1   1   1   2   2   2   1   1   1   2   2   2   1   1   1   2   1   1   2   1   1   1   1   1   2   2   2   2   2   2   1   1   1   2   2   1   1   2   2   1   2   2   2   1   1   2   2   1   2   2   2   1   2   2   1   2   1   2   1   2   1   1   1   1   1   1   1   1   2   2   2   1   2   2   1   1   2   1   1   2   1   2   2   1   2   2   2   2   2   1   1   1   1   2   1   2   2   2   1   2   1   2   1   2   1   1   2   2   1
 MK-5-10                1   2   1   1   1   2   2   1   2   2   1   1   2   2   1   1   2   2   1   1   2   2   1   1   2   1   2   2   2   1   1   2   1   1   2   2   2   2   2   2   2   2   2   1   2   1   1   1   1   2   1   2   2   1   1   2   1   1   1   1   1   2   2   1   2   2   1   2   1   2   2   2   2   1   1   2   1   2   1   2   2   1   2   1   1   1   2   1   2   1   2   1   2   1   2   2   2   1   1   1   1   2   2   1   1   1   2   2   1   2   1   1   1   1   1   2   2   2   2   2   2   1   1   1   2   2   1   1   2   2   1   2   2   2   2   1   2   2   1   2   2   2   2   1   2   1   2   1   2   1   2   1   1   1   1   1   1   1   1   2   1   1   1   2   2   1   1   2   1   1   2   1   2   2   2   1   2   2   2   2   1   1   1   1   1   2   2   2   2   1   2   1   2   1   2   1   1   2   2   1
 MK-5-11                1   2   1   1   1   2   2   1   2   2   1   1   2   2   1   1   2   2   1   1   2   2   1   1   2   1   2   2   2   1   1   2   1   1   2   2   2   2   2   2   2   2   2   1   2   1   1   1   2   2   2   2   2   1   1   2   1   1   1   1   1   2   2   1   1   2   1   1   1   2   2   2   2   1   2   2   1   2   1   1   2   1   2   1   1   2   2   1   2   1   2   1   2   1   2   2   1   1   1   1   1   2   2   1   1   1   2   2   1   2   1   1   1   1   1   2   2   2   2   1   2   1   1   1   2   2   1   1   2   2   1   2   2   2   2   1   2   2   1   2   2   2   2   1   1   1   2   1   2   1   2   1   1   2   1   1   2   1   1   2   1   1   1   1   2   1   1   2   1   1   2   1   2   2   2   1   2   2   2   2   1   1   1   1   1   2   2   2   2   1   2   1   2   1   2   1   1   2   2   1
 MK-5-12                1   2   2   1   1   2   1   1   2   2   1   1   2   2   1   1   2   1   1   1   2   2   1   1   2   1   2   2   2   1   1   1   1   1   2   2   2   2   2   2   2   2   2   1   2   1   1   1   2   2   2   1   2   2   2   2   1   1   1   2   1   1   2   1   1   2   1   1   2   2   2   2   2   1   2   2   1   2   1   1   2   1   1   1   1   2   2   1   2   1   2   1   1   1   2   2   1   1   1   1   1   2   2   1   1   1   2   2   2   2   1   1   1   1   1   2   2   2   2   1   2   2   1   1   2   2   1   1   2   2   1   1   2   2   2   1   1   2   1   2   2   1   1   1   1   1   2   1   2   2   2   1   1   2   2   1   2   1   1   2   2   1   1   1   2   2   1   2   1   1   2   1   2   2   1   1   2   2   2   2   1   2   1   1   1   2   2   2   2   1   2   1   2   1   1   1   1   2   2   1
 MK-5-13                1   1   2   1   1   2   1   2   2   1   1   1   2   2   1   1   2   1   1   1   2   2   1   2   2   1   2   2   2   1   2   1   2   1   1   2   2   2   2   1   2   2   2   1   2   1   1   1   2   2   2   1   1   1   2   2   1   1   1   2   1   1   2   1   1   2   1   1   2   2   1   2   2   1   1   2   1   2   2   1   2   1   1   1   1   2   2   1   2   1   2   1   1   1   2   2   1   1   1   1   1   2   2   1   2   1   2   2   2   2   1   1   1   1   1   2   2   2   2   1   2   2   1   1   2   2   1   1   1   2   1   1   2   2   2   1   1   2   1   2   2   1   1   1   1   1   1   1   2   2   2   2   1   2   2   1   2   1   1   2   2   1   1   1   2   2   1   2   1   1   2   1   2   2   1   1   2   2   2   2   1   2   1   1   2   1   2   2   2   1   1   1   2   1   1   1   1   2   2   1
 MK-5-14                1   1   2   1   1   2   1   2   2   1   1   1   2   2   1   2   2   1   1   1   2   2   1   2   2   1   2   2   2   1   2   2   2   1   1   2   2   2   2   1   2   2   2   1   2   1   1   1   2   2   2   1   1   1   2   2   1   1   1   2   1   1   2   1   1   2   1   1   2   1   1   2   1   1   1   2   2   2   2   1   1   1   1   1   1   2   2   1   2   1   2   1   1   1   2   2   1   1   1   1   1   2   2   1   2   1   2   2   2   2   1   1   1   1   2   1   2   2   2   1   2   2   1   1   2   2   1   1   1   2   1   1   2   2   2   1   1   2   1   2   2   1   1   1   1   1   1   1   2   2   2   2   1   2   2   1   2   1   1   2   2   2   1   1   1   2   1   2   1   1   2   2   2   2   1   1   2   2   2   2   1   2   1   1   2   1   2   2   1   1   1   1   2   2   1   1   1   2   2   1
 MK-5-15                2   1   2   1   1   2   1   2   2   2   1   1   1   2   1   2   2   1   1   2   2   1   1   2   2   1   2   2   2   1   2   1   2   1   1   2   2   2   2   2   2   2   2   1   2   1   1   1   2   2   2   1   1   1   2   2   1   1   1   1   1   1   2   1   1   2   1   1   2   1   1   2   1   1   1   2   2   2   2   1   1   1   1   1   1   2   2   1   2   1   2   2   1   1   2   2   2   1   1   1   1   2   2   1   2   1   1   2   2   1   2   1   1   1   2   1   2   2   2   1   2   2   1   1   2   2   1   1   1   2   1   1   2   2   2   1   1   1   1   2   2   1   2   1   1   1   1   1   2   2   2   2   2   2   2   1   2   1   1   2   1   2   2   1   1   2   1   1   1   1   2   2   2   2   1   1   2   2   2   2   1   2   1   1   2   1   2   2   1   1   1   1   2   2   1   1   1   2   2   1
 MK-5-16                2   1   2   1   1   2   1   2   2   2   1   1   1   2   1   2   2   1   1   2   2   1   1   2   2   1   2   2   2   1   2   1   2   1   1   2   2   2   2   2   2   2   2   1   2   1   1   1   2   2   2   1   1   1   2   2   1   1   1   1   1   1   2   1   1   2   1   1   2   1   1   1   2   1   1   2   2   2   2   1   1   1   1   1   1   1   2   1   2   1   2   2   1   1   2   2   2   1   1   1   1   2   1   1   2   1   1   2   2   1   2   1   1   1   2   1   2   2   2   1   2   2   1   1   2   2   1   1   1   2   1   2   2   2   2   1   1   1   1   2   2   1   2   1   1   1   1   2   2   2   2   2   2   2   2   1   2   1   1   2   1   2   2   1   1   2   1   1   2   2   2   2   2   2   1   1   2   1   2   2   1   2   1   1   2   1   2   2   1   1   1   1   2   2   1   1   1   2   2   1
 MK-6-1                 2   1   2   2   1   2   1   2   2   1   2   2   1   1   2   2   1   2   2   2   2   1   2   1   1   2   2   1   2   1   2   1   1   2   2   2   1   1   1   2   2   2   1   2   2   1   1   1   2   2   2   2   1   2   2   1   2   2   2   2   1   1   2   1   1   1   1   2   1   2   2   2   1   1   1   2   2   1   2   2   2   1   1   1   2   1   1   2   1   1   2   1   2   1   1   1   1   1   2   1   2   1   1   2   2   1   2   2   2   1   1   2   2   2   2   1   2   1   2   1   1   2   2   1   2   1   1   2   2   2   1   2   2   2   1   1   1   2   1   2   1   2   1   1   1   1   1   2   1   2   1   1   2   2   2   1   2   1   2   1   1   1   2   2   1   1   1   2   1   1   2   2   1   2   2   2   2   2   1   2   1   1   1   2   2   2   2   1   1   2   1   1   1   1   1   2   1   1   1   2
 MK-6-2                 2   1   2   2   1   2   1   2   2   1   1   2   1   1   2   2   1   2   2   2   2   1   1   1   1   2   2   1   2   1   2   1   1   2   2   2   1   1   1   2   2   2   1   2   2   1   1   1   2   2   2   1   1   2   2   1   2   2   2   2   1   1   2   1   1   1   1   2   1   2   2   2   1   1   1   2   1   1   2   2   2   1   1   1   2   1   2   2   1   1   2   1   2   1   1   1   1   1   2   1   2   1   1   2   2   1   2   2   2   1   1   2   2   2   2   1   2   1   2   1   1   2   2   1   2   1   1   2   2   2   1   2   2   2   1   1   2   2   1   2   1   2   1   1   1   1   1   2   1   2   1   1   2   2   2   1   2   1   2   1   1   1   2   2   1   1   1   2   1   1   1   2   1   2   2   2   2   2   1   2   1   1   1   2   2   2   2   1   1   1   1   1   1   1   1   2   1   1   1   2
 MK-6-3                 2   1   2   2   1   2   1   2   2   1   1   2   1   1   1   2   1   2   2   2   2   1   1   1   1   1   2   2   2   1   1   1   1   2   1   2   1   1   1   2   2   2   1   2   2   1   1   2   2   2   2   1   1   2   2   1   2   2   2   2   1   1   2   2   1   1   1   2   1   2   2   2   1   1   1   2   1   1   2   2   2   1   1   1   2   1   2   1   1   1   2   1   2   1   1   1   1   1   2   1   2   1   1   2   2   1   2   2   2   1   1   2   2   2   1   1   1   1   1   1   1   2   2   1   2   1   1   2   2   2   1   2   2   2   1   1   2   2   1   2   1   2   1   1   1   1   1   2   1   2   1   1   2   2   1   1   2   1   2   1   1   1   2   2   1   1   1   2   2   1   1   2   1   2   1   2   2   2   1   2   1   1   1   2   2   2   2   1   1   2   1   1   1   1   1   2   1   1   1   2
 MK-6-4                 2   1   2   2   1   2   1   2   2   2   1   2   1   1   1   2   1   2   2   2   2   1   1   1   1   1   2   2   2   1   1   1   1   2   1   1   1   1   1   2   2   2   1   2   2   1   1   1   2   1   2   1   1   2   2   2   2   2   2   2   1   1   1   2   2   1   1   2   1   2   2   2   1   1   1   1   1   2   2   2   2   1   1   1   2   1   2   1   1   1   2   1   2   2   1   1   1   1   2   2   2   1   2   2   2   2   2   2   2   1   1   2   2   2   1   1   1   1   2   1   1   2   2   2   1   1   1   2   2   2   1   2   1   2   1   1   2   2   1   1   2   2   1   1   1   1   1   2   1   1   1   1   2   2   1   1   2   1   2   1   1   2   2   2   1   1   1   2   2   1   1   2   2   2   1   2   2   2   1   2   1   1   1   2   2   2   2   1   1   2   1   1   1   1   2   2   1   1   1   2
 MK-6-5                 2   1   2   2   1   2   2   2   2   2   1   2   1   1   1   2   1   2   2   2   2   1   1   1   2   1   2   2   2   1   1   1   1   2   1   1   1   1   1   2   2   2   1   2   2   1   1   1   2   2   2   1   1   2   2   2   2   2   2   2   1   1   1   1   2   1   1   2   1   2   2   2   1   1   1   2   1   2   1   2   2   1   1   1   2   1   1   1   1   1   2   1   2   2   1   1   1   1   2   2   2   1   2   2   2   2   2   2   2   1   1   2   2   2   1   2   1   1   2   1   2   2   2   2   1   1   2   2   2   2   1   2   2   2   1   1   2   2   1   1   2   2   1   1   1   1   1   2   2   1   1   1   1   2   2   1   2   1   2   1   1   2   2   2   1   1   1   2   2   1   1   2   2   2   1   2   2   2   1   2   1   1   1   2   2   1   2   1   1   2   2   1   1   1   2   2   1   1   2   2
 MK-6-6                 2   1   2   1   1   2   1   2   2   2   1   2   1   1   1   2   1   2   2   2   2   1   1   1   2   1   2   2   2   1   1   1   1   2   2   1   1   1   1   2   2   2   1   2   2   1   1   1   2   2   2   1   1   2   2   2   2   2   2   2   1   1   1   1   1   1   1   2   1   2   2   1   1   1   1   2   2   2   1   2   2   1   1   1   2   1   2   2   1   1   2   1   2   2   1   1   1   1   2   2   2   1   2   2   2   2   2   2   2   1   2   2   2   2   1   2   1   1   2   1   2   2   2   2   1   2   2   2   2   2   1   2   2   2   1   1   1   2   1   1   1   2   2   1   1   1   1   2   2   1   1   1   1   1   2   1   2   1   2   1   1   1   2   1   1   1   1   2   2   1   1   2   2   2   1   2   2   2   1   2   1   1   1   2   2   1   2   1   1   2   2   1   1   1   2   2   1   2   2   2
 MK-6-7                 2   1   2   1   1   2   1   2   2   2   1   2   1   1   1   2   1   2   2   2   2   2   1   1   2   1   2   2   2   1   1   1   1   2   2   1   1   1   1   2   2   2   1   1   2   1   1   1   2   2   2   1   1   2   2   2   2   2   2   2   1   1   2   1   1   1   1   2   2   2   2   1   1   1   1   2   2   2   1   2   1   1   1   1   2   1   2   1   1   1   2   1   2   2   1   1   1   1   2   2   2   1   2   1   2   2   2   2   2   1   2   2   2   2   2   2   1   1   2   1   2   2   2   2   2   2   2   2   2   2   1   2   2   2   1   2   2   2   1   1   1   2   1   1   1   1   1   2   2   1   1   1   1   1   2   1   2   1   2   1   2   1   2   1   1   1   1   2   2   1   2   2   2   2   1   2   2   2   2   2   1   1   1   2   2   1   2   1   2   2   2   1   1   1   2   2   1   1   1   2
 MK-6-8                 2   1   2   1   2   2   1   2   2   2   1   2   1   1   2   2   2   2   2   2   1   2   1   1   2   1   2   2   2   1   1   1   1   2   2   1   1   1   1   2   2   2   1   2   2   1   1   1   2   2   2   1   1   1   2   2   2   2   2   1   1   1   1   1   1   1   1   1   2   2   2   1   1   1   1   2   2   2   1   1   2   1   1   1   2   1   2   1   1   2   2   1   2   2   1   1   1   1   2   2   2   1   2   1   2   2   2   2   2   1   2   2   2   2   1   2   1   1   2   1   1   2   2   2   2   2   2   2   2   1   1   2   2   2   1   2   2   2   1   2   1   2   1   1   1   1   1   2   2   1   1   2   1   1   2   1   2   1   2   2   2   1   2   1   1   1   1   2   1   1   2   2   2   2   1   2   2   2   2   2   1   1   1   2   2   1   2   1   2   2   2   1   2   1   2   2   2   1   1   2
 MK-6-9                 2   1   1   1   2   2   2   2   1   2   1   2   1   1   2   1   2   2   2   1   2   2   1   2   2   1   2   2   2   1   1   1   1   2   2   2   1   1   2   2   2   1   1   2   2   1   1   1   2   2   2   1   1   1   2   2   2   2   2   1   1   1   1   1   1   1   1   1   2   2   1   1   1   1   1   2   2   2   1   1   2   1   1   1   2   1   2   1   1   2   2   1   2   2   1   1   1   1   2   2   2   1   2   1   2   2   2   2   2   2   2   2   2   2   1   2   2   2   2   2   1   2   2   2   2   2   2   2   2   1   2   2   2   2   1   2   1   2   1   2   1   2   1   2   1   1   1   2   2   1   1   2   1   1   2   1   2   1   2   2   1   2   2   1   2   1   1   2   1   1   2   2   2   1   1   2   2   2   2   2   1   1   1   2   2   1   2   1   2   2   2   1   2   1   2   2   1   1   1   2
 MK-6-10                2   1   1   2   2   1   2   2   1   2   1   2   2   1   2   1   2   2   2   1   2   2   1   2   1   1   2   2   2   1   1   1   1   2   2   2   1   1   2   2   2   1   1   2   2   1   1   1   2   2   1   1   1   1   2   2   2   2   2   1   1   1   2   1   1   1   1   1   2   2   1   1   1   1   1   2   2   1   2   1   2   1   1   1   2   1   2   2   1   2   2   1   2   2   1   1   1   1   2   2   2   1   2   1   2   2   2   2   2   2   2   2   1   2   1   2   2   2   2   2   1   2   2   2   2   2   2   2   2   1   2   2   1   2   1   2   1   2   1   2   1   2   1   2   1   1   1   2   2   1   1   2   1   2   2   1   2   1   2   2   2   2   2   1   2   1   1   2   1   1   2   2   2   1   1   2   1   2   2   2   1   1   1   1   2   1   2   2   2   2   2   1   2   1   2   2   2   1   1   2
 MK-6-11                2   1   1   2   2   1   1   2   1   2   2   2   2   1   2   1   2   2   2   1   2   2   1   2   1   1   2   2   2   1   1   1   1   2   2   2   1   1   2   1   2   1   1   2   2   1   1   1   2   2   1   1   1   1   2   2   2   2   2   1   1   1   2   1   1   2   1   1   1   2   1   1   1   1   1   2   2   1   2   1   2   1   1   2   2   1   2   1   1   2   2   1   2   2   1   1   1   1   2   2   2   1   2   1   2   2   2   2   2   1   2   2   1   2   1   2   2   2   2   2   1   1   2   2   2   2   2   2   2   1   1   1   1   2   1   2   1   2   1   2   1   2   1   2   2   1   1   2   2   1   2   2   1   2   1   1   2   2   2   2   2   2   2   1   2   1   1   2   1   1   2   2   2   1   1   2   2   2   2   2   1   1   1   1   2   2   2   2   2   2   2   1   2   1   1   1   2   1   1   1
 MK-6-12                2   1   1   2   2   2   2   2   1   2   2   2   2   1   2   1   2   2   1   1   2   2   1   2   1   1   2   2   2   1   1   1   2   2   2   2   1   1   2   2   2   2   1   2   2   1   1   1   2   2   1   2   1   1   2   2   2   2   2   1   1   1   2   1   1   2   1   1   1   1   1   1   1   1   1   2   2   1   2   1   2   1   1   2   1   1   2   1   1   2   2   1   2   2   1   1   2   2   2   2   2   1   2   1   2   2   2   2   2   1   2   2   1   2   1   2   2   2   2   2   1   1   2   2   1   1   2   1   2   1   1   1   1   2   2   2   1   2   1   2   1   2   1   2   2   1   2   2   2   1   2   2   1   2   1   1   2   2   2   2   2   2   2   1   2   1   1   2   1   1   2   2   2   1   1   2   2   2   2   2   1   1   1   1   2   2   2   2   2   2   2   1   2   1   1   1   2   1   1   1
 MK-6-13                2   1   2   2   2   2   2   2   1   2   2   2   2   1   2   1   2   2   1   1   2   2   1   2   1   1   2   1   2   1   1   1   2   2   2   2   1   1   2   2   2   2   1   2   2   2   2   1   2   2   1   2   1   1   2   2   2   2   1   1   1   1   2   1   1   2   1   1   1   1   2   1   2   1   1   2   2   1   2   1   2   1   1   1   1   1   2   1   1   2   2   1   2   2   1   1   2   2   2   2   2   1   2   1   1   2   2   2   2   1   2   2   1   2   2   2   2   2   2   2   2   1   2   2   1   1   2   1   2   1   1   1   1   2   2   2   1   2   2   2   1   2   1   2   2   1   2   2   2   1   2   2   1   2   1   1   2   2   2   2   2   2   2   1   2   1   1   2   1   1   2   2   2   1   1   2   2   2   2   2   1   1   1   1   1   2   2   2   2   2   2   1   2   1   1   1   2   2   1   1
 MK-6-14                2   1   2   2   2   2   1   2   1   2   2   2   2   1   2   1   2   2   1   1   2   2   1   1   1   1   2   2   2   2   1   1   2   2   2   2   1   1   2   2   2   2   1   2   2   2   2   1   2   1   1   2   1   1   2   2   2   2   1   1   2   1   2   1   1   2   1   1   1   1   1   1   2   1   1   2   2   1   2   1   2   1   1   1   2   1   2   2   2   2   2   1   2   2   1   1   2   2   2   2   2   1   2   1   2   1   2   2   2   2   2   2   1   2   2   2   2   1   2   2   2   1   2   2   1   1   1   1   1   1   2   1   1   2   2   2   1   2   2   2   1   2   1   2   2   1   2   2   2   1   2   2   1   1   1   1   2   2   2   2   2   2   2   1   1   1   1   2   1   1   2   2   2   1   1   2   2   2   2   1   1   1   1   1   1   2   2   2   2   2   2   1   2   1   1   1   2   2   1   1
 MK-6-15                2   1   2   1   2   2   1   2   1   2   2   2   2   1   2   1   2   2   1   1   2   2   1   1   1   1   2   2   2   2   1   1   2   2   2   1   1   1   2   2   2   1   1   1   2   1   2   1   2   1   1   2   1   1   2   2   2   2   1   1   2   1   2   1   1   2   1   1   1   1   1   2   2   1   1   2   2   1   2   1   2   1   1   1   2   1   2   1   2   2   2   1   2   2   2   1   2   2   2   1   2   1   2   1   2   1   2   2   2   2   2   2   1   2   2   2   2   1   2   2   2   1   2   2   2   2   1   1   1   1   2   1   1   2   2   2   1   2   2   2   1   2   1   2   1   1   2   2   2   1   1   2   1   1   1   2   2   2   2   2   2   2   2   1   1   2   1   2   1   1   2   1   1   1   1   2   2   2   2   2   1   1   1   1   1   2   2   2   2   2   2   1   2   1   1   1   2   2   1   1
 MK-6-16                2   1   2   1   2   2   1   2   1   1   2   1   2   1   2   1   2   2   1   2   2   2   1   1   2   1   2   2   2   2   2   1   2   2   2   1   1   1   2   2   2   1   1   1   2   1   2   1   2   1   1   2   1   1   2   2   2   2   1   1   2   1   1   1   1   1   1   1   1   1   1   2   2   1   2   2   2   1   2   1   2   1   1   1   2   1   2   1   1   2   2   1   2   2   2   1   2   2   1   1   2   1   2   1   2   1   2   2   1   2   2   2   1   2   2   2   1   1   2   2   1   1   2   2   2   2   1   1   1   1   2   1   1   2   2   2   1   2   2   2   1   2   1   2   2   1   2   2   2   1   1   2   1   1   1   2   2   1   2   1   2   2   2   2   1   2   1   2   2   1   1   1   1   1   1   2   2   1   2   2   1   1   1   1   1   2   1   2   2   2   2   1   2   1   1   1   2   2   1   1
 
!****************************************** Phenotypic Data **********************************************************
!-100.0 is resevred for missing phenotype
SimulatedTrait1         9.7485   10.4385    9.0581   11.6854   11.3004   13.4073   10.8292   11.4680   10.5322    9.1752    8.9531    9.6547   10.9829   10.8241   10.4685    9.0586    9.6167   11.3075    8.4878    9.6341   10.5634    9.7396    9.5044    9.5978   10.5165    9.1548    9.9589    9.7141   11.4572    9.7497   10.5565   10.5979    9.4337    9.6795   11.4043    7.7328    9.1306    9.4370    9.4918   10.4472   10.9048   10.2315    8.1216   10.4123   11.9822    8.8722   10.9695    8.8991   11.0002   10.8467   10.9607   10.3188    9.1003   10.3666   12.1258   10.8246    9.6339    8.4636   10.8512    9.4132    9.4506   11.5392    8.9765    9.6925    8.8323    9.7436   10.0025    9.8542   10.5915    9.4157   11.4952    9.7610   10.0767   10.8930    9.7180    8.2267    9.3366    7.9368    9.7921   10.0042    9.0549   10.3749    8.8606   11.1761   10.8280   11.6831    9.8044   10.5685    9.2736    9.3837    9.9052   10.3745   10.3075    9.9890    8.0746    9.3351   11.1778    9.7364   10.5899    9.2796   10.2376    9.1493    9.8228    9.9743    9.6025   10.9545    9.9599    9.0407    9.4486   11.9222    9.6722    8.3590   10.9733    9.7566   11.0033    9.4708    8.8142   10.7228    9.7276   10.1707   10.5662    9.3928   10.9755    9.0403   10.8806    9.2518   11.5912   10.8746   10.5986    8.7206   10.4445   10.5867   12.0651   10.5729   10.9365   11.1747    9.7971   11.1997    7.9651   10.7994    8.5491   11.2081    9.5253    9.1619    9.5892   10.4311    9.9008    8.5339    9.7739   12.6923    7.8971    9.2346    9.1948    9.2056   11.2305    9.3654    9.0278   11.5117    9.4289   10.7868    9.7749    9.2040   10.8792    9.9608    9.8036    9.7872    9.3074    9.8133    9.7105   11.3091    9.2127    9.8714    9.2130    8.9250    9.8942    8.4019    9.9911    8.4435    8.5583   10.3702   11.5933   10.4780   11.9959   10.3612   11.0720   10.6122    9.9675   12.1480   11.8826    9.5885    8.6555    8.9804   11.3022    9.6161    8.2675    9.9267   11.0633    9.4143    7.7319    9.9699
 
