# Supplementary material for: Inclusive Composite Interval Mapping of QTL by Environment Interactions in Biparental Populations
Source: PLoS One. 2015 Jul 10;10(7):e0132414. doi: 10.1371/journal.pone.0132414 (PMC4498613; doi:10.1371/journal.pone.0132414)
Supplement: S1 File — (ZIP) [file pone.0132414.s001.zip › BC1 population/e=1/run_00019.met]

!**********************Note: lines staring with "!" are remarks and will be ignored in the program********************
!*********************************General Information**********************************
!Assuming F1 = P1 x P2, populations available in QTL IciMapping are: 
!  1, P1BC1F1 = P1 x F1, the first backcrossing where P1 is used as the recurrent parent;
!  2, P2BC1F1 = P2 x F1, the first backcrossing where P2 is used as the recurrent parent;
!  3, F1DH, F1-derived doubled haploids; 
!  4, RIL or F1RIL, recombination inbred lines through the repeated selfing of F1;
!  5, P1BC1RIL, recombination inbred lines through the repeated selfing of P1BC1F1;
!  6, P2BC1RIL, recombination inbred lines through the repeated selfing of P2BC1F1;
!  7, F2, the selfing generation of F1;
!  8, F3, the selfing generation of F2;
!  9, P1BC2F1, the second backcrossing where P1 is used as the recurrent parent; 
! 10, P2BC2F1, the second backcrossing where P2 is used as the recurrent parent;
! 11, P1BC2RIL, recombination inred lines through the repeated selfing of P1BC2F1; 
! 12, P2BC2RIL, recombination inred lines through the repeated selfing of P2BC2F1; 
! 13, P1BC1F2, the selfing generation of P1BC1F1; 
! 14, P2BC1F2, the selfing generation of P2BC1F1; 
! 15, P1BC2F2, the selfing generation of P1BC2F1; 
! 16, P2BC2F2, the selfing generation of P2BC2F1; 
! 17, P1BC1DH, P1BC1F1-derived doubled haploids; 
! 18, P2BC1DH, P2BC1F1-derived doubled haploids; 
! 19, P1BC2DH, P1BC2F1-derived doubled haploids; 
! 20, P2BC2DH, P2BC2F1-derived doubled haploids; 
   1      !Mapping Population (see remarks above)
   2      !Mapping Function (1 for Kosambi; 2 for Haldane; 3 for Morgan)
   2      !Marker Space Type (1 for intervals; 2 for positions)
   1      !Marker Space Unit(1 for centiMorgans; 2 for Morgan)
   6      !Number of Chromosomes (or Linkage Groups)
 200      !Size of the mapping population
   1      !Number of environments
 
!***************************************** Chromosomes and Linkage Maps **********************************************
!Chromosome                 NumMarkers
-CH1                        16
-CH2                        16
-CH3                        16
-CH4                        16
-CH5                        16
-CH6                        16
!Linkage map (Marker name followed by position or the interval length)
 MK-1-1                1     0.000
 MK-1-2                1    10.000
 MK-1-3                1    20.000
 MK-1-4                1    30.000
 MK-1-5                1    40.000
 MK-1-6                1    50.000
 MK-1-7                1    60.000
 MK-1-8                1    70.000
 MK-1-9                1    80.000
 MK-1-10               1    90.000
 MK-1-11               1   100.000
 MK-1-12               1   110.000
 MK-1-13               1   120.000
 MK-1-14               1   130.000
 MK-1-15               1   140.000
 MK-1-16               1   150.000
 MK-2-1                2     0.000
 MK-2-2                2    10.000
 MK-2-3                2    20.000
 MK-2-4                2    30.000
 MK-2-5                2    40.000
 MK-2-6                2    50.000
 MK-2-7                2    60.000
 MK-2-8                2    70.000
 MK-2-9                2    80.000
 MK-2-10               2    90.000
 MK-2-11               2   100.000
 MK-2-12               2   110.000
 MK-2-13               2   120.000
 MK-2-14               2   130.000
 MK-2-15               2   140.000
 MK-2-16               2   150.000
 MK-3-1                3     0.000
 MK-3-2                3    10.000
 MK-3-3                3    20.000
 MK-3-4                3    30.000
 MK-3-5                3    40.000
 MK-3-6                3    50.000
 MK-3-7                3    60.000
 MK-3-8                3    70.000
 MK-3-9                3    80.000
 MK-3-10               3    90.000
 MK-3-11               3   100.000
 MK-3-12               3   110.000
 MK-3-13               3   120.000
 MK-3-14               3   130.000
 MK-3-15               3   140.000
 MK-3-16               3   150.000
 MK-4-1                4     0.000
 MK-4-2                4    10.000
 MK-4-3                4    20.000
 MK-4-4                4    30.000
 MK-4-5                4    40.000
 MK-4-6                4    50.000
 MK-4-7                4    60.000
 MK-4-8                4    70.000
 MK-4-9                4    80.000
 MK-4-10               4    90.000
 MK-4-11               4   100.000
 MK-4-12               4   110.000
 MK-4-13               4   120.000
 MK-4-14               4   130.000
 MK-4-15               4   140.000
 MK-4-16               4   150.000
 MK-5-1                5     0.000
 MK-5-2                5    10.000
 MK-5-3                5    20.000
 MK-5-4                5    30.000
 MK-5-5                5    40.000
 MK-5-6                5    50.000
 MK-5-7                5    60.000
 MK-5-8                5    70.000
 MK-5-9                5    80.000
 MK-5-10               5    90.000
 MK-5-11               5   100.000
 MK-5-12               5   110.000
 MK-5-13               5   120.000
 MK-5-14               5   130.000
 MK-5-15               5   140.000
 MK-5-16               5   150.000
 MK-6-1                6     0.000
 MK-6-2                6    10.000
 MK-6-3                6    20.000
 MK-6-4                6    30.000
 MK-6-5                6    40.000
 MK-6-6                6    50.000
 MK-6-7                6    60.000
 MK-6-8                6    70.000
 MK-6-9                6    80.000
 MK-6-10               6    90.000
 MK-6-11               6   100.000
 MK-6-12               6   110.000
 MK-6-13               6   120.000
 MK-6-14               6   130.000
 MK-6-15               6   140.000
 MK-6-16               6   150.000
!*********************************** Marker Types ********************************************************************
!Co-dominant marker: When heterozygote F1 is present, P1 is coded as 2, F1 is coded as 1, and P2 is coded as 0; Otherwise, P1 is coded as 2, and P2 is coded as 0. 
!Dominant marker: When heterozygote F1 is present, P1 and F1 are coded as 12, and P2 is coded as 0; Otherwise, P1 is coded as 2, and P2 is coded as 0.  
!Recessive markers: When heterozygote F1 is present, P1 is coded as 2, and F1 and P2 are coded as 10; Otherwise, P1 is coded as 2, and P2 is coded as 0. 
!Missing marker is coded as -1. 
 MK-1-1                 1   1   2   2   2   2   1   2   2   2   2   2   1   2   2   1   2   2   2   1   1   2   1   2   1   2   2   2   2   2   2   1   2   1   2   2   1   1   2   1   1   2   1   2   2   2   1   2   2   1   2   1   2   2   2   2   2   1   2   1   1   2   2   1   2   1   1   1   1   1   1   2   2   2   2   2   1   2   2   1   1   1   2   1   2   2   1   2   1   2   2   1   2   1   1   1   1   2   2   2   1   2   2   1   1   2   2   1   1   1   1   2   2   1   2   2   1   2   2   1   2   1   1   1   2   1   2   2   2   2   2   1   1   1   2   1   1   2   1   2   1   2   2   2   1   2   1   1   1   2   2   1   2   1   1   2   1   1   1   2   1   1   2   1   1   1   2   1   2   1   1   1   1   1   1   1   1   1   1   1   1   1   2   2   2   2   1   1   2   1   1   1   2   2   2   1   1   2   2   2
 MK-1-2                 1   1   2   2   2   2   2   2   2   2   2   1   1   2   2   1   2   2   2   1   2   2   1   2   1   2   2   2   2   2   2   1   2   1   2   2   1   1   2   1   1   2   1   2   2   2   1   1   2   1   2   1   2   2   2   1   2   1   2   1   1   2   2   1   2   1   1   1   1   1   1   1   1   2   2   2   1   2   2   1   1   1   2   2   2   2   1   2   1   2   2   1   2   1   1   2   1   2   1   2   1   2   2   1   2   2   2   1   1   1   1   2   2   1   2   2   1   2   2   1   2   1   1   2   2   1   1   2   2   2   2   1   1   1   2   1   1   2   1   2   1   2   2   2   1   2   2   1   2   2   2   1   2   2   1   2   1   1   1   2   1   1   2   1   1   1   2   1   2   1   1   1   1   1   1   1   1   1   1   1   1   1   2   2   2   2   1   1   2   1   1   1   2   2   1   1   2   2   2   2
 MK-1-3                 1   1   2   1   2   2   2   2   2   2   2   1   1   2   2   1   2   2   2   1   2   2   1   2   1   2   2   2   2   2   2   1   2   1   2   2   1   2   2   2   1   2   1   2   2   2   1   2   2   1   2   1   2   2   2   1   2   1   2   1   1   2   2   1   2   1   1   1   2   1   1   1   1   2   2   2   1   2   1   1   1   2   2   2   2   2   1   2   2   2   2   1   2   1   1   1   1   1   1   2   1   2   2   1   2   2   2   1   1   1   1   2   2   1   2   2   1   2   2   1   2   1   1   2   2   2   1   2   2   2   2   1   1   1   2   1   2   2   1   2   1   2   2   2   1   2   2   1   2   2   2   1   2   2   1   2   1   1   2   2   1   1   2   1   1   1   2   1   1   1   1   1   1   1   1   2   1   1   1   1   1   1   2   2   2   2   1   1   2   1   1   1   2   2   1   1   2   2   1   2
 MK-1-4                 1   1   2   2   2   2   2   2   2   2   2   2   1   2   2   1   2   2   2   1   2   2   1   2   1   2   2   2   2   1   2   1   2   1   2   2   1   2   2   2   1   2   1   2   2   2   1   2   2   1   2   1   2   1   2   1   2   1   2   1   1   2   2   1   2   1   1   1   2   1   1   1   1   2   2   2   2   2   1   1   1   2   2   2   2   2   1   2   2   1   2   1   2   1   2   1   1   1   1   2   2   2   2   1   2   2   2   1   1   1   1   2   2   1   2   2   1   2   2   1   2   1   1   2   2   2   1   2   2   1   2   1   1   1   2   1   2   2   1   2   1   2   2   2   1   2   2   1   2   2   1   1   1   2   1   2   1   2   2   2   1   1   2   1   1   1   2   2   1   1   2   1   1   2   1   2   1   1   1   1   1   1   2   2   2   2   1   1   2   2   1   1   2   2   1   1   2   2   1   2
 MK-1-5                 1   1   2   2   2   2   2   2   2   2   2   2   1   2   2   1   2   2   2   1   2   1   2   1   1   1   2   1   2   1   2   1   2   2   2   2   2   2   2   2   2   1   1   2   2   2   1   2   2   1   2   1   2   1   2   1   2   1   1   1   1   2   2   1   2   1   1   1   2   1   1   1   2   2   2   2   2   2   1   2   1   2   2   2   2   2   1   2   2   1   2   1   2   1   2   1   1   1   1   2   2   2   2   1   1   2   1   1   1   1   1   2   2   1   2   2   1   2   2   1   2   1   1   2   2   2   1   2   1   1   2   1   1   1   1   2   2   2   1   2   1   2   2   2   1   2   2   1   2   2   1   1   1   2   1   2   1   2   2   2   1   1   2   1   1   2   2   2   1   1   2   2   1   2   1   2   1   1   2   1   1   2   2   2   2   2   1   1   2   2   2   1   2   1   1   1   2   2   1   2
 MK-1-6                 1   2   1   2   1   2   2   2   2   2   2   2   1   2   2   1   2   2   2   1   2   1   2   2   1   1   2   1   2   1   2   1   2   2   2   2   2   2   1   1   2   1   2   2   2   2   1   2   2   2   2   1   2   1   2   1   2   1   1   1   1   2   2   1   2   1   1   1   2   1   1   1   2   2   2   2   2   2   1   1   1   2   2   2   1   1   1   2   2   1   2   1   2   1   2   1   1   1   1   1   2   2   2   1   1   2   1   1   1   1   1   2   2   1   2   2   1   2   2   1   2   1   1   2   2   2   1   2   1   1   1   1   1   1   1   2   2   2   1   2   1   2   2   2   2   2   2   1   2   2   1   1   1   2   1   2   1   2   2   2   1   1   2   1   1   2   2   1   1   1   2   1   2   2   1   2   1   1   2   1   1   2   2   2   1   2   1   1   2   2   2   1   1   2   1   1   2   1   1   2
 MK-1-7                 1   2   1   1   1   2   1   2   2   2   2   1   1   2   2   1   2   2   2   1   2   1   2   2   1   1   1   1   2   1   2   1   1   2   2   2   2   2   1   1   2   1   2   2   2   1   1   1   2   2   2   1   2   1   2   1   2   1   1   1   1   1   2   1   2   1   1   1   2   1   1   1   2   2   2   1   2   2   1   1   1   2   2   2   1   1   1   2   2   1   2   1   2   1   2   1   1   2   1   1   2   2   2   1   1   2   1   1   1   1   1   1   2   2   1   2   2   2   1   1   2   1   1   2   2   2   1   2   1   1   1   1   1   1   1   2   2   2   1   2   1   2   2   2   2   2   2   1   2   2   1   1   1   2   1   2   1   2   1   2   1   1   1   1   1   2   2   1   1   1   1   1   2   2   1   2   1   1   2   1   2   2   2   2   1   2   1   1   2   1   2   1   1   1   1   1   2   1   1   2
 MK-1-8                 1   1   1   1   1   2   1   2   1   2   2   1   1   2   1   1   2   2   2   1   2   1   2   2   1   1   1   1   2   1   2   1   2   2   2   2   2   1   2   1   2   1   2   2   2   1   1   1   2   1   2   1   2   1   2   1   2   2   1   1   1   1   2   1   2   1   2   1   1   1   1   1   2   2   2   2   2   2   1   1   1   2   2   2   1   1   1   2   2   1   2   1   2   1   2   1   1   2   2   1   2   2   2   1   1   2   2   1   1   2   1   1   2   2   1   2   2   2   1   1   2   1   1   2   2   2   1   2   1   1   1   1   1   1   2   2   2   2   1   2   1   1   2   2   2   2   2   1   2   1   1   1   1   2   2   2   1   2   1   2   1   1   1   1   1   2   2   1   1   1   1   1   1   2   1   1   1   1   2   1   2   2   2   2   1   2   1   2   2   1   2   1   2   1   2   1   2   1   1   1
 MK-1-9                 1   1   1   1   1   2   1   2   1   2   2   1   1   2   1   1   2   1   2   1   1   1   2   2   1   1   1   1   2   1   2   1   2   2   2   2   2   1   2   2   2   1   2   2   2   2   1   1   1   1   2   1   2   1   2   1   1   2   1   1   1   1   2   1   2   1   2   1   1   1   1   1   2   1   2   2   2   2   1   1   1   2   2   2   1   1   1   1   2   1   2   1   1   1   2   2   1   2   2   1   2   1   2   2   1   2   2   1   2   2   1   1   2   2   2   2   2   1   1   1   2   1   1   2   2   2   1   2   1   1   1   2   1   1   2   2   2   2   1   2   1   1   2   2   2   2   2   2   1   1   1   1   1   2   2   2   1   2   2   2   1   1   1   1   1   2   2   1   1   1   1   1   1   2   1   1   1   1   2   1   2   2   2   2   2   2   1   2   2   2   2   1   2   1   2   1   2   1   1   1
 MK-1-10                1   2   2   2   1   2   1   1   1   2   2   1   1   2   1   1   2   1   2   1   1   1   2   2   1   1   1   1   1   1   1   1   2   2   2   1   2   1   2   2   2   1   2   2   2   2   1   1   1   1   2   1   2   1   2   1   1   2   1   1   1   1   2   1   2   2   2   1   1   1   1   1   2   1   2   2   2   1   1   1   1   2   2   2   1   2   1   1   2   1   1   1   1   1   2   2   1   2   2   1   2   1   2   2   1   1   2   1   2   1   2   1   2   2   2   2   2   1   1   1   2   1   1   2   2   2   1   2   1   1   1   1   1   1   2   2   2   2   1   2   1   1   2   2   2   2   2   2   1   1   1   1   1   2   2   2   1   2   2   2   1   1   1   1   1   2   2   1   1   1   2   1   1   2   1   1   1   1   2   1   2   2   2   2   2   2   1   2   2   2   2   1   2   1   2   1   1   1   1   1
 MK-1-11                1   2   2   2   1   2   1   1   1   1   2   1   1   2   1   1   2   1   1   1   1   2   2   2   1   1   1   1   1   1   1   1   2   2   2   1   2   1   2   2   2   1   1   2   2   2   1   1   1   1   2   1   2   1   2   1   1   2   1   2   1   1   2   1   2   2   2   1   1   1   1   1   2   1   2   2   2   1   1   1   1   2   1   2   1   2   1   1   2   1   1   1   1   1   2   2   1   2   2   1   2   1   2   1   1   1   2   1   2   1   2   1   1   2   2   2   1   1   1   1   2   1   1   2   2   2   1   1   1   1   1   1   1   1   2   2   2   1   2   2   1   1   2   2   2   2   2   2   1   1   1   1   1   2   2   2   1   1   2   2   2   1   1   1   1   2   2   1   1   1   2   1   1   2   2   1   1   1   2   1   2   2   2   2   2   2   1   1   1   2   2   1   2   1   2   1   1   1   1   1
 MK-1-12                1   2   2   2   1   2   1   1   1   1   2   1   1   1   1   1   2   1   1   1   1   2   2   2   1   1   1   1   1   1   1   1   2   1   2   1   2   1   2   2   2   1   1   2   2   2   1   1   2   1   2   1   2   1   2   1   1   2   1   2   1   1   2   1   2   2   2   1   1   1   1   2   2   1   2   2   2   1   1   1   1   2   1   2   1   2   1   1   2   1   1   1   1   1   2   2   1   2   2   1   2   2   2   1   1   1   2   1   2   1   2   2   1   2   2   2   1   1   1   1   1   1   1   2   2   2   1   1   1   1   1   1   2   2   1   1   1   1   2   2   2   2   2   2   2   2   2   2   1   1   1   1   1   2   2   2   1   1   2   2   2   1   1   1   1   2   2   1   1   2   2   1   2   2   2   1   1   1   2   1   2   2   2   2   2   2   1   1   1   1   2   1   2   2   1   1   1   1   1   1
 MK-1-13                1   2   2   2   1   2   1   1   1   1   2   1   1   1   1   1   2   1   1   1   1   2   2   2   1   1   1   1   1   1   1   1   2   2   2   1   2   1   2   2   2   1   1   2   2   2   1   1   2   1   2   1   2   1   2   1   1   2   1   2   1   1   2   1   2   2   2   1   1   1   1   1   2   1   2   2   2   1   1   1   1   2   1   2   2   2   2   1   2   1   1   1   1   1   2   2   1   2   2   1   2   2   2   1   1   1   2   1   2   1   2   2   2   2   2   2   2   1   1   1   2   1   1   2   2   2   1   1   1   1   1   1   2   2   1   1   1   1   2   2   1   2   2   2   2   2   2   2   1   1   2   1   1   2   2   2   1   2   2   2   2   1   1   1   1   2   2   1   1   2   2   1   2   2   2   2   1   1   1   1   2   2   2   2   2   2   1   1   1   2   2   1   2   2   1   1   1   1   2   1
 MK-1-14                1   2   2   2   1   2   1   1   1   1   2   2   1   1   1   1   2   1   2   1   1   2   2   2   1   1   1   1   1   1   1   2   2   2   2   2   2   1   2   2   2   1   1   2   2   2   1   1   2   1   2   1   2   1   1   1   1   2   2   2   1   2   2   1   2   2   2   1   1   1   1   1   2   1   2   2   2   1   1   1   1   2   1   2   2   2   2   1   2   1   1   1   1   1   2   2   1   2   2   1   2   2   2   1   1   1   2   1   2   1   2   2   2   2   2   2   2   1   1   1   2   1   1   2   1   2   1   1   1   1   1   1   2   1   1   1   1   1   2   2   1   2   2   2   2   2   2   2   1   1   2   1   1   2   2   2   2   2   2   2   2   1   1   1   1   2   2   1   1   2   2   1   2   2   1   2   1   2   1   1   2   2   1   2   2   2   1   1   1   2   2   1   2   2   1   1   1   1   2   1
 MK-1-15                1   2   1   2   1   2   1   1   2   1   1   2   1   2   1   1   2   1   2   2   1   1   2   2   1   1   1   1   1   1   1   2   2   1   2   2   2   1   2   2   2   1   2   2   2   2   1   1   2   1   1   2   1   1   1   1   1   2   2   1   2   2   2   1   2   2   2   1   1   1   1   1   2   1   2   2   2   1   1   1   1   2   1   2   2   2   2   1   2   1   1   1   1   1   1   2   1   2   2   1   2   2   2   1   1   1   1   1   2   1   2   2   2   1   2   2   2   1   1   1   2   1   1   2   1   2   1   1   2   1   1   1   1   1   1   1   1   1   2   2   1   2   2   2   2   1   2   1   1   1   2   1   1   2   2   2   2   2   2   2   2   1   1   1   1   2   2   1   1   2   2   1   2   2   1   2   1   2   1   1   1   2   1   2   2   2   1   1   1   2   2   1   2   2   1   1   2   1   2   1
 MK-1-16                1   2   2   2   1   2   1   1   2   2   1   1   1   2   1   1   2   1   2   1   1   1   2   2   1   1   1   2   1   1   1   2   1   1   2   2   1   1   2   2   2   1   2   2   2   2   1   1   2   1   1   2   2   1   1   1   1   2   2   1   2   2   2   1   2   2   2   1   1   2   1   1   2   2   2   2   2   1   1   1   1   2   1   2   2   2   2   2   2   1   1   1   1   1   1   2   1   2   1   1   2   2   2   2   1   1   1   1   2   1   2   2   2   1   2   2   1   1   1   1   2   1   1   2   1   2   1   1   1   1   1   1   1   1   1   1   1   1   1   2   1   2   2   1   2   1   2   1   1   1   2   1   1   2   2   2   1   2   1   1   2   1   2   2   1   2   2   1   1   2   2   2   2   2   1   2   1   2   1   1   1   2   1   2   2   2   1   2   1   1   2   1   2   1   1   1   2   1   1   1
 MK-2-1                 2   2   1   1   1   2   1   1   1   2   1   2   1   1   1   1   1   1   1   1   2   2   2   1   1   2   1   1   1   1   2   2   2   1   1   1   2   2   1   1   2   1   1   1   1   2   1   1   2   1   1   2   1   2   1   1   1   2   2   1   2   2   2   1   1   2   1   2   1   1   1   1   1   1   1   2   1   2   2   1   2   1   2   1   1   1   2   2   2   1   2   2   2   2   2   1   1   1   1   2   1   1   1   1   1   1   1   2   2   2   1   2   1   1   2   1   2   2   2   2   2   2   1   1   1   1   1   1   1   2   1   2   1   1   2   1   1   2   2   2   1   1   2   1   2   1   2   1   2   1   2   1   2   2   2   1   2   2   1   2   2   2   2   2   1   1   2   2   2   2   2   1   1   2   1   2   2   2   2   1   2   1   2   1   1   2   2   1   2   1   2   1   2   2   2   1   2   1   1   2
 MK-2-2                 2   2   1   1   1   2   1   1   1   2   1   2   1   1   1   1   1   1   1   1   2   1   2   1   1   2   1   1   1   1   2   2   2   2   1   1   2   2   1   1   2   1   1   1   1   2   1   1   2   1   1   2   2   2   1   1   1   2   2   1   2   2   2   1   2   2   2   2   1   1   2   1   1   1   1   2   1   2   2   1   2   1   2   2   1   1   2   2   2   1   2   2   2   2   2   1   1   1   1   2   1   1   1   1   1   1   1   2   2   2   1   2   1   1   2   1   2   2   2   2   2   2   1   1   1   2   1   1   1   2   1   2   1   1   2   1   1   2   2   2   1   1   2   1   2   1   2   1   2   1   2   1   2   1   2   1   2   2   1   2   2   2   2   2   1   1   2   2   1   2   1   1   1   2   1   2   2   2   2   1   2   1   2   1   1   2   2   1   2   1   2   1   2   2   2   1   2   1   1   2
 MK-2-3                 2   2   1   1   1   2   2   1   1   1   1   2   1   1   1   1   2   1   1   1   2   1   2   1   1   2   1   1   1   1   2   2   2   2   1   1   2   2   2   1   2   1   1   1   1   1   1   1   2   1   1   2   2   2   1   1   1   2   2   1   2   2   1   1   2   2   2   1   1   2   2   1   1   1   1   2   1   2   2   1   2   1   2   2   1   1   2   2   2   1   2   2   2   2   2   1   1   1   1   2   2   1   1   1   1   1   1   2   2   2   2   2   2   1   2   1   2   2   2   2   2   2   1   1   1   2   1   1   2   2   1   2   1   1   2   1   1   2   2   2   1   1   2   1   2   1   2   1   2   1   2   1   2   1   2   1   2   2   1   1   2   2   2   2   1   2   2   2   1   2   1   1   1   2   1   2   2   1   2   1   2   1   2   1   1   2   2   2   2   1   1   1   2   2   2   2   2   1   1   2
 MK-2-4                 2   1   1   1   1   2   1   1   2   1   1   1   1   1   1   1   2   1   1   1   2   2   2   1   1   2   1   1   1   1   2   2   1   2   1   1   2   2   2   1   2   1   1   1   1   1   1   1   2   1   1   2   2   2   1   1   2   2   2   1   2   1   1   1   2   2   2   1   1   2   2   1   1   1   1   2   1   2   1   1   2   1   2   2   1   1   2   2   2   1   2   2   2   2   2   1   1   1   1   2   2   1   1   1   1   1   2   2   2   2   2   2   2   1   2   1   2   2   1   2   2   2   1   1   1   2   1   1   2   2   1   2   1   1   2   1   1   2   2   2   1   1   1   1   2   1   2   1   2   1   1   1   2   2   2   2   2   2   1   1   2   2   2   2   1   2   2   2   1   2   1   1   1   2   1   2   2   1   2   1   2   2   2   2   1   2   2   2   2   1   1   1   2   2   2   2   2   1   1   2
 MK-2-5                 2   1   2   1   1   2   1   1   2   1   1   1   1   1   1   1   1   1   1   1   2   2   2   2   1   2   1   1   1   1   2   2   1   2   1   1   2   2   2   2   2   1   1   1   1   1   1   1   2   1   1   2   1   2   1   1   2   2   2   1   2   1   1   1   2   2   2   1   1   2   2   1   2   1   1   2   1   2   1   1   2   1   2   2   1   1   2   2   2   1   2   2   2   2   2   1   1   1   1   2   2   1   1   1   1   1   2   1   2   2   1   2   2   1   2   2   2   1   1   2   2   2   2   1   1   2   1   1   1   2   1   2   1   1   2   1   1   2   2   2   1   1   1   1   2   1   2   1   2   1   1   1   2   2   2   2   2   2   1   1   2   2   2   2   1   2   2   2   1   2   1   1   1   2   1   2   2   1   2   1   2   2   2   2   1   2   2   2   2   1   1   1   2   2   2   2   2   1   1   2
 MK-2-6                 2   1   2   1   1   2   1   1   2   1   1   1   1   1   1   2   1   2   1   1   2   2   2   2   1   2   1   1   1   1   2   2   1   2   1   1   2   2   2   2   2   1   1   1   1   2   1   1   2   1   1   2   2   1   1   1   2   2   2   1   2   1   1   1   2   1   2   1   1   2   2   1   2   1   1   2   1   2   1   1   2   1   2   2   1   1   1   2   2   1   2   2   2   2   2   1   2   1   1   2   2   1   1   1   1   1   2   1   2   2   1   2   2   1   2   2   2   1   1   1   2   2   2   1   1   2   1   1   1   2   1   2   1   1   2   2   1   1   2   2   1   1   1   1   2   1   2   1   2   1   2   1   2   2   2   2   2   2   1   1   2   1   2   2   1   1   2   1   1   2   1   1   1   2   1   2   2   1   1   1   2   2   2   2   2   1   2   2   1   1   1   1   2   2   2   2   2   1   1   2
 MK-2-7                 2   1   2   1   1   2   1   1   1   1   2   1   1   1   2   1   2   2   2   1   2   2   2   2   2   2   1   1   1   1   2   2   1   2   2   1   2   2   2   2   1   1   1   1   1   2   2   2   2   1   1   1   1   1   1   1   2   1   1   2   2   1   1   1   2   1   2   2   1   2   2   1   2   1   1   2   2   2   1   1   2   1   2   2   1   1   2   2   1   1   2   2   2   2   2   1   2   1   1   2   2   2   1   1   1   2   2   1   2   2   1   2   2   1   2   1   2   1   1   1   2   2   2   1   1   2   1   1   1   2   1   2   1   1   2   2   1   1   2   1   1   1   1   1   2   1   2   1   2   1   2   1   2   2   2   2   2   2   1   1   2   1   2   2   1   1   2   2   1   2   1   1   1   1   1   2   2   1   1   1   2   2   2   2   2   1   2   2   1   1   1   1   2   1   2   1   1   1   2   2
 MK-2-8                 2   1   2   1   2   2   1   1   1   1   2   1   1   1   2   1   2   2   2   2   2   2   2   2   2   1   1   1   1   1   2   2   2   2   2   1   2   1   2   2   1   1   1   1   2   2   2   2   2   1   1   1   2   1   1   1   2   1   1   2   2   1   1   1   2   1   2   2   1   2   2   2   2   1   1   2   2   2   1   1   2   1   2   2   1   1   2   2   2   1   2   2   2   2   2   1   1   1   1   2   2   2   1   1   1   2   2   1   2   2   1   2   2   1   2   1   2   1   1   1   2   2   2   1   1   2   1   1   1   2   1   2   1   1   2   2   1   1   2   1   1   1   1   1   2   1   2   1   2   1   2   1   2   2   2   2   2   2   1   1   1   1   1   2   1   1   2   2   1   2   1   1   1   1   1   2   2   1   1   1   2   2   2   2   2   1   2   2   1   1   1   1   2   1   2   1   1   1   2   2
 MK-2-9                 2   1   2   1   2   2   1   1   1   1   2   1   1   1   2   2   2   2   1   2   2   2   2   2   2   1   2   1   1   1   1   2   2   1   2   1   2   1   2   2   1   1   1   1   1   2   2   2   1   1   1   1   1   1   1   1   1   1   1   2   1   1   1   1   2   1   2   2   1   2   2   2   2   2   1   2   2   2   1   1   2   1   2   2   1   2   2   2   2   1   2   2   2   2   2   1   1   1   1   2   2   2   1   1   1   2   2   1   1   2   1   2   1   1   2   1   2   1   1   1   2   2   2   1   1   2   2   1   1   2   1   2   1   1   2   1   1   1   2   1   1   2   1   1   1   1   2   1   2   2   2   1   2   1   2   2   2   2   1   1   2   1   1   2   1   1   1   2   1   2   1   1   1   1   1   2   2   1   2   1   1   2   2   2   2   1   2   2   2   1   1   1   2   1   1   1   1   1   2   2
 MK-2-10                2   2   2   1   2   1   1   1   1   1   2   1   1   1   2   1   2   2   2   2   2   2   2   2   2   1   2   1   1   1   1   2   2   2   1   1   2   2   2   1   1   1   1   1   1   2   2   2   1   1   1   1   1   1   1   1   1   1   1   2   1   1   1   1   2   1   1   2   1   2   2   2   1   2   1   2   2   2   2   1   2   1   2   2   1   1   2   2   2   2   1   2   2   2   2   1   1   1   1   2   1   2   1   1   1   2   1   1   1   2   1   2   1   1   2   1   2   1   1   1   2   2   2   1   1   2   2   1   1   2   1   2   1   1   2   1   2   2   2   1   2   2   1   1   1   1   2   1   1   2   2   1   2   1   2   2   2   2   1   1   2   1   1   2   1   1   1   2   1   2   1   1   1   1   1   2   2   1   2   1   1   2   2   2   2   1   2   2   2   1   1   1   2   1   1   1   1   1   2   2
 MK-2-11                2   2   2   1   2   1   1   1   1   1   2   2   1   1   2   2   2   1   2   1   2   2   2   2   2   1   2   1   1   1   1   2   2   2   1   1   2   2   2   1   1   2   1   1   2   2   2   2   1   1   1   1   1   1   1   1   1   1   1   2   1   1   1   1   2   1   1   1   1   2   2   2   1   2   1   1   2   2   2   1   2   1   1   1   1   1   2   2   2   2   1   1   2   2   2   1   1   1   1   2   1   2   1   1   1   2   1   1   1   2   1   2   1   1   2   1   1   2   1   1   2   1   2   1   1   2   2   1   1   2   1   2   1   2   2   1   2   2   2   1   1   2   1   1   2   1   2   1   1   2   1   1   2   1   2   2   2   2   1   1   2   1   1   2   1   1   1   1   1   2   1   1   1   2   1   2   2   1   2   2   2   2   2   2   2   1   2   2   2   1   1   1   2   2   1   1   1   1   2   2
 MK-2-12                2   2   2   1   2   1   1   1   1   1   2   2   1   1   2   1   2   1   2   1   2   2   2   2   2   1   2   1   1   1   1   2   2   2   1   1   2   2   1   1   1   2   1   1   2   2   2   2   1   2   1   1   1   1   2   1   1   1   1   2   2   1   1   1   2   1   1   1   2   2   2   2   1   1   1   1   2   2   2   1   2   1   1   1   1   2   2   2   2   2   2   1   2   2   1   1   1   1   1   1   1   2   1   1   1   2   1   1   1   2   1   2   2   1   2   1   2   2   2   1   2   1   2   1   1   2   2   1   1   2   1   2   1   1   2   1   2   2   2   1   1   2   1   1   2   1   2   1   1   2   1   1   2   1   2   2   2   2   2   1   2   1   1   2   1   1   1   1   1   2   2   1   1   1   2   2   2   1   1   2   1   2   2   2   2   1   2   2   2   1   1   1   2   2   1   1   1   1   2   2
 MK-2-13                2   2   1   1   2   1   1   1   1   1   2   2   1   1   2   1   2   1   2   1   2   2   2   2   2   1   2   1   2   1   1   2   2   2   1   1   2   2   1   2   1   2   1   2   2   2   2   2   1   2   1   1   1   1   2   1   1   1   1   2   2   1   2   1   1   1   1   1   2   2   2   2   1   1   1   1   2   1   2   1   2   1   1   2   1   2   2   1   2   2   2   1   2   2   1   1   1   1   1   1   1   2   1   1   1   2   1   1   1   2   1   2   2   1   2   1   2   2   2   1   2   1   2   1   1   1   2   1   1   2   1   2   1   1   1   1   2   2   2   1   1   2   1   1   2   1   2   1   1   1   2   1   1   1   2   2   2   2   2   1   2   1   1   2   1   1   1   1   1   2   2   1   1   1   2   2   2   1   1   2   1   2   2   2   2   1   2   2   2   1   1   1   2   2   1   1   1   1   2   2
 MK-2-14                2   2   1   1   2   1   1   1   1   2   2   2   1   1   2   1   2   1   2   1   2   2   2   2   2   1   2   1   2   1   1   2   2   2   1   1   1   2   1   2   1   2   1   2   2   2   1   2   2   2   1   1   1   1   2   1   1   1   1   2   2   1   1   1   1   1   1   1   2   2   1   2   1   1   1   1   2   1   2   1   2   1   1   2   1   2   1   1   2   2   2   1   2   2   1   1   1   1   1   1   1   2   1   1   1   2   1   1   1   2   1   1   2   1   1   1   2   2   2   1   1   1   2   2   1   1   2   1   1   2   1   2   1   1   1   1   2   2   2   1   1   2   1   1   2   1   2   1   1   1   2   1   1   2   2   2   2   2   2   1   1   1   1   2   2   1   1   1   1   2   2   1   1   1   2   2   2   1   1   2   1   2   2   2   2   1   2   2   2   1   1   1   2   2   1   1   1   1   2   2
 MK-2-15                2   1   1   1   2   1   1   2   1   2   2   2   1   1   2   1   1   1   2   1   2   2   1   2   2   1   2   1   2   1   1   2   2   2   2   1   1   2   1   2   1   1   1   2   2   2   1   2   2   2   1   1   1   1   2   1   1   1   1   1   2   1   1   2   1   1   1   1   1   2   1   2   1   1   2   1   2   1   2   1   2   1   1   2   1   2   2   1   2   2   2   1   1   2   1   1   1   1   1   1   1   2   1   2   1   1   2   1   1   2   1   1   1   1   1   1   2   2   2   1   1   1   2   2   1   1   2   1   1   2   1   2   1   1   1   1   2   2   2   1   1   2   1   2   2   1   2   1   1   1   2   1   1   1   2   1   2   2   2   1   1   1   1   2   2   1   1   2   1   2   2   1   1   1   2   2   2   1   1   2   1   2   2   1   2   1   2   2   2   1   2   1   2   2   1   2   1   1   2   1
 MK-2-16                1   2   1   1   2   1   1   2   1   2   2   1   2   1   2   2   1   1   2   1   2   2   1   2   2   1   2   1   2   1   1   2   2   1   2   1   1   2   2   2   1   2   1   2   2   2   1   2   2   2   1   1   1   1   2   2   1   1   2   1   2   1   1   2   1   1   1   1   1   2   1   2   2   1   2   1   2   1   2   1   2   1   1   2   1   2   2   1   2   2   2   1   1   2   1   1   1   1   1   1   1   2   1   2   1   1   2   2   1   2   1   1   1   1   1   1   2   1   2   1   1   1   2   2   1   1   2   1   1   2   1   2   1   1   1   2   2   2   2   1   1   2   1   2   1   1   2   2   1   1   2   1   1   1   2   1   2   2   2   1   1   1   1   2   2   1   1   1   1   2   2   1   1   1   2   2   2   1   1   2   1   2   2   1   2   1   2   2   2   1   2   1   2   2   1   2   1   1   2   1
 MK-3-1                 1   2   1   1   1   2   2   2   2   1   2   1   2   2   1   2   2   1   1   1   2   2   1   2   1   2   2   2   2   2   1   1   1   2   1   2   2   1   2   1   2   2   2   2   1   1   2   2   2   1   1   2   1   1   1   1   2   1   1   1   2   2   2   2   2   1   1   1   1   1   2   2   2   2   1   2   2   1   1   2   1   1   2   2   1   2   2   2   2   2   2   1   1   1   1   2   1   1   1   2   1   2   2   2   2   2   1   2   2   1   1   1   1   1   2   2   2   2   1   2   2   1   1   2   2   1   1   1   2   2   2   2   2   1   1   1   2   2   2   2   2   2   1   2   2   1   2   2   1   1   1   1   2   2   1   1   1   1   1   2   2   2   1   1   1   2   2   1   1   2   2   1   1   1   2   1   1   1   1   1   2   2   1   2   1   1   2   2   1   2   2   1   2   1   1   1   1   1   2   1
 MK-3-2                 1   2   2   1   1   2   2   2   2   1   1   1   2   2   1   2   2   1   1   1   2   2   1   1   1   2   2   2   2   2   1   1   1   2   1   2   2   1   2   1   2   2   2   2   2   1   2   2   2   1   1   2   1   1   1   1   1   1   1   1   2   2   2   2   2   1   1   1   1   1   2   2   2   2   1   2   2   1   1   2   1   1   2   2   1   2   2   2   2   2   2   1   1   1   1   2   1   1   1   2   1   2   2   2   2   2   1   2   2   1   1   1   1   1   2   2   2   2   1   2   2   1   2   2   2   1   1   1   2   2   2   2   2   1   2   1   2   1   2   2   2   2   1   2   2   1   2   2   2   1   1   1   2   2   1   1   1   1   1   2   2   2   1   1   1   2   2   1   1   2   2   1   1   1   2   2   1   1   1   2   2   2   1   2   1   2   1   2   1   2   2   1   2   1   1   1   1   1   2   1
 MK-3-3                 1   2   2   1   2   2   2   1   2   1   2   2   2   2   1   2   2   2   1   1   2   2   1   1   1   2   2   2   2   2   1   1   1   2   2   2   2   1   1   1   2   2   2   1   2   1   2   2   2   1   1   2   1   1   2   2   1   1   1   1   2   2   2   2   2   1   1   1   1   1   2   2   2   1   1   2   2   1   1   2   1   1   2   2   1   2   2   2   2   2   2   1   1   1   1   2   1   2   1   2   1   2   2   2   2   2   1   1   2   2   1   1   1   2   1   2   2   2   1   2   2   2   2   2   2   1   1   1   2   2   2   2   2   1   2   2   2   2   2   2   2   1   1   2   2   1   2   1   2   1   1   1   2   2   1   1   1   1   1   2   2   2   1   1   1   2   1   1   1   2   2   1   2   1   2   2   1   2   1   2   2   2   1   1   1   2   2   2   1   2   2   1   2   1   1   1   1   1   2   1
 MK-3-4                 1   1   1   1   2   2   2   1   2   1   2   2   2   2   1   2   2   2   1   1   2   2   1   1   1   2   2   2   2   2   1   1   1   2   2   2   2   1   1   1   2   2   2   1   1   1   2   2   2   1   1   2   1   1   2   2   1   1   1   2   2   2   2   2   2   1   1   2   1   1   1   2   2   1   1   2   2   1   1   2   1   1   2   2   1   1   2   2   1   2   1   1   1   1   1   2   1   2   1   1   1   2   2   2   2   1   2   1   2   2   1   1   1   2   1   2   2   2   1   2   1   2   1   2   2   1   1   1   2   2   2   2   2   1   2   2   2   1   2   2   2   1   1   2   2   1   2   1   2   2   1   1   2   2   1   1   1   1   1   2   2   2   2   1   1   2   1   1   1   2   2   1   2   1   2   2   1   2   1   2   2   2   1   2   1   2   2   2   1   1   2   1   2   1   1   1   1   1   1   1
 MK-3-5                 2   1   1   1   2   2   2   1   2   1   2   2   1   2   1   2   2   2   1   1   2   2   1   1   1   2   2   2   2   2   1   1   1   2   2   2   2   1   1   1   2   2   2   1   1   1   2   2   1   1   1   1   1   1   2   2   2   1   2   2   2   2   2   2   2   2   1   2   1   1   1   2   2   1   1   2   2   2   2   1   1   1   2   2   1   1   2   2   1   2   1   1   1   1   1   1   2   2   1   1   1   2   1   2   2   1   2   1   2   2   1   1   1   2   1   2   2   2   1   2   1   1   1   2   2   1   1   1   2   2   2   2   2   1   1   2   2   1   2   2   2   1   1   2   2   1   2   1   2   2   1   1   2   2   1   1   1   1   2   2   2   2   2   1   1   2   1   1   2   2   2   1   2   1   2   2   1   2   1   2   2   2   1   2   1   2   2   2   1   1   2   1   2   1   1   1   1   1   1   2
 MK-3-6                 2   1   1   1   2   2   2   1   2   2   1   2   1   2   1   2   2   2   1   1   2   2   1   1   1   2   2   2   2   2   1   2   1   2   1   2   2   1   1   1   2   2   2   1   1   1   2   2   1   1   1   1   1   1   2   2   2   1   2   2   2   2   2   2   2   2   1   2   1   1   1   2   2   1   1   2   2   2   2   1   1   1   2   2   1   1   2   2   1   2   1   1   1   1   2   1   2   2   1   1   2   2   1   1   2   1   2   1   2   2   1   1   1   2   1   2   2   2   1   2   1   1   1   2   2   1   1   2   2   1   2   2   2   1   1   2   2   1   2   1   2   1   1   2   2   1   2   1   2   2   1   1   2   1   1   1   1   1   2   2   2   2   2   1   1   2   1   1   2   2   2   1   2   2   2   2   1   2   1   2   2   2   1   1   1   2   2   2   1   1   2   1   2   1   1   1   1   1   1   2
 MK-3-7                 2   1   1   1   2   2   2   1   2   2   1   2   1   2   1   2   2   2   1   1   2   2   2   1   2   2   2   2   2   2   1   2   1   2   1   2   2   1   1   1   2   1   2   1   2   2   2   2   1   1   1   1   1   1   2   1   2   1   1   2   2   2   2   2   2   2   1   2   1   1   2   2   2   1   1   2   1   2   2   1   1   1   2   2   1   1   2   1   1   2   1   1   1   1   2   1   2   2   1   1   1   2   1   2   2   1   2   2   2   2   1   1   1   2   1   2   2   2   1   2   1   1   1   1   2   1   2   2   2   2   2   2   2   1   2   2   2   1   1   1   2   1   1   2   2   1   2   1   2   2   2   1   2   1   1   1   2   1   2   1   2   2   2   1   1   2   2   1   2   2   2   1   2   2   2   2   1   2   1   2   2   2   1   1   1   2   2   2   1   2   2   1   2   2   1   1   1   1   1   2
 MK-3-8                 2   1   1   1   2   2   2   2   2   2   1   2   1   2   1   2   2   2   1   1   2   2   2   1   2   2   2   2   2   2   1   2   1   2   1   2   2   1   1   1   2   1   2   1   2   2   2   2   1   1   1   1   1   1   2   1   2   1   1   1   2   2   2   2   2   1   1   1   1   1   2   2   1   2   1   2   1   2   2   1   1   1   2   2   1   1   2   1   1   2   2   2   1   1   1   1   2   2   2   1   1   1   1   2   2   2   2   2   2   2   1   1   1   2   1   2   2   2   2   2   1   2   1   1   2   1   1   2   2   2   2   2   2   1   2   2   2   1   1   1   2   2   2   2   2   1   2   1   2   2   2   1   2   1   1   1   2   1   1   1   2   2   2   1   1   2   2   1   2   1   2   1   2   2   2   2   1   2   1   2   1   2   1   1   1   2   2   2   1   2   2   1   2   2   1   1   1   1   1   2
 MK-3-9                 1   1   1   2   2   2   2   1   2   2   1   2   1   2   1   2   2   2   1   1   2   2   2   1   2   2   2   2   2   2   1   2   1   1   2   2   2   1   1   1   2   1   2   2   2   2   2   1   1   1   1   1   1   1   2   1   2   1   2   1   2   2   1   2   2   1   1   1   1   1   2   2   1   1   1   2   1   2   2   2   1   1   2   2   1   1   2   1   1   2   2   1   1   1   1   1   2   2   2   1   1   1   1   2   2   2   2   2   2   2   1   1   1   2   1   2   2   2   2   2   1   2   1   1   2   1   1   2   1   2   2   2   2   1   1   2   2   2   1   1   2   2   2   2   2   1   2   1   2   2   2   1   2   1   2   1   2   1   1   1   2   2   2   1   1   1   2   1   2   1   2   1   2   2   2   2   1   1   1   2   1   2   1   2   1   2   1   2   1   2   2   1   2   2   1   1   1   1   1   2
 MK-3-10                1   1   1   2   2   2   1   1   2   2   1   2   1   1   1   2   2   2   1   1   2   2   2   1   2   2   2   1   2   2   1   2   1   1   2   2   2   1   1   1   2   1   2   2   2   2   2   1   1   1   1   1   1   1   2   1   2   2   2   1   2   1   1   2   2   1   1   1   1   1   2   2   2   1   1   2   1   2   2   2   1   1   1   2   1   1   2   1   1   2   2   2   2   1   1   1   2   2   2   1   1   1   1   2   2   2   2   1   2   2   2   1   1   2   1   2   2   2   1   2   1   2   1   1   2   1   1   2   1   2   2   2   2   2   1   2   2   2   1   1   2   2   1   1   1   1   1   1   2   2   2   2   1   1   2   1   2   2   1   1   2   2   2   1   2   1   2   2   2   1   2   1   2   2   2   2   1   1   1   2   1   2   1   2   1   2   1   1   1   2   2   1   2   2   1   1   1   1   1   2
 MK-3-11                1   1   1   2   2   1   1   1   2   2   1   2   1   1   1   1   2   2   1   2   2   2   2   1   2   2   2   1   2   2   1   2   1   1   1   2   2   1   1   1   2   1   2   2   2   2   2   1   1   1   1   1   1   1   2   1   2   2   2   1   2   1   1   1   2   1   1   1   1   1   1   2   2   1   1   2   1   2   2   2   2   1   1   2   2   2   2   1   2   2   1   2   1   1   1   1   2   2   2   1   1   1   1   2   2   2   2   1   2   2   1   1   1   2   1   2   2   2   1   2   1   2   1   1   2   1   1   2   1   2   2   2   2   2   1   2   2   2   1   1   2   2   1   1   1   1   1   1   2   2   2   2   1   1   2   1   2   2   1   1   1   2   2   1   2   1   2   2   1   1   2   1   2   2   2   2   1   1   1   2   1   2   1   2   1   2   1   1   2   2   2   1   2   2   1   1   1   1   1   2
 MK-3-12                1   1   1   2   2   1   1   1   2   2   1   2   1   1   1   1   2   2   1   2   2   2   2   1   2   2   2   2   2   2   1   2   2   1   1   2   2   1   1   1   2   1   2   2   2   2   2   1   1   1   2   1   1   1   2   1   2   2   2   1   2   1   2   1   2   2   1   1   1   1   1   2   2   1   1   2   1   2   2   2   2   1   1   1   2   2   2   1   2   1   1   2   1   1   1   1   2   2   2   1   1   1   1   2   2   2   2   1   2   2   1   1   1   2   1   2   2   2   1   2   1   2   1   1   2   1   1   2   1   2   2   2   2   2   2   2   1   2   1   2   2   2   1   1   1   1   1   2   2   2   2   2   1   1   2   1   2   2   1   1   1   2   2   1   2   1   2   2   1   1   1   1   2   2   2   2   1   1   1   2   1   2   1   2   1   2   1   2   2   2   2   1   2   2   1   1   1   1   1   2
 MK-3-13                1   1   1   2   1   1   1   1   2   2   1   2   1   1   1   1   2   2   1   2   2   1   2   1   2   2   2   2   2   2   1   1   2   1   1   2   2   1   1   2   2   1   2   1   2   2   2   1   1   2   2   1   1   1   2   1   2   2   2   1   2   1   1   1   2   2   2   1   1   1   1   2   2   1   1   2   1   2   2   2   2   2   1   1   2   2   2   1   2   1   2   2   1   1   1   1   2   2   2   1   1   1   1   2   1   2   2   1   2   2   1   1   1   2   1   2   2   2   1   2   1   2   1   1   2   1   1   2   1   2   2   2   2   1   2   2   1   2   1   2   2   2   1   1   1   1   1   2   2   2   2   2   1   1   2   1   2   2   1   1   1   2   2   1   2   1   2   2   1   1   1   1   2   2   2   2   1   1   1   2   1   2   1   2   1   2   2   2   2   2   2   1   2   2   1   1   1   1   1   2
 MK-3-14                1   1   1   2   1   1   1   1   2   2   2   2   2   1   1   2   2   1   1   2   2   1   2   1   2   2   2   2   1   2   1   1   2   1   1   2   1   1   1   2   2   1   2   1   1   2   2   1   1   2   2   1   1   1   2   1   2   2   2   1   2   1   2   1   2   2   1   1   1   1   1   1   2   1   1   2   1   2   2   2   1   2   1   1   2   2   2   1   2   2   2   2   1   1   1   1   1   2   2   1   1   1   1   2   1   2   2   1   2   2   1   2   1   2   1   2   2   2   1   2   1   1   1   1   2   1   1   2   1   2   2   2   2   1   2   1   1   2   1   2   2   2   2   2   1   1   1   1   2   2   2   2   1   1   2   1   2   2   1   1   1   2   1   1   2   1   2   2   1   1   2   1   2   2   2   2   1   1   1   1   1   2   1   2   1   2   2   2   2   2   2   1   2   2   1   1   1   1   1   2
 MK-3-15                1   1   2   2   1   1   1   1   2   2   2   2   2   1   1   2   2   1   1   2   2   2   2   1   2   2   2   2   2   2   1   1   2   1   1   2   1   1   1   2   2   1   2   1   1   2   2   1   1   1   2   1   1   1   2   2   2   2   1   1   2   1   2   1   2   2   1   1   1   1   1   1   1   1   1   2   1   2   2   2   1   2   1   1   2   2   2   1   2   1   1   2   1   1   2   1   1   2   2   1   1   2   1   2   1   2   2   1   2   2   2   2   1   2   1   2   2   1   1   1   1   1   1   1   1   1   1   2   1   2   2   2   2   1   2   1   1   2   1   2   2   2   1   2   1   1   1   1   2   2   2   2   1   1   1   1   2   2   1   2   1   2   1   1   2   1   2   2   1   1   2   1   2   1   2   2   1   1   1   1   1   2   1   2   1   2   2   2   2   2   2   1   2   2   1   1   1   2   1   2
 MK-3-16                1   1   2   2   2   1   1   1   2   2   2   2   2   1   1   2   2   1   2   2   2   1   2   1   2   2   2   2   2   2   1   1   2   1   1   2   1   1   1   2   2   1   2   1   1   2   2   1   2   1   2   1   1   1   2   2   2   2   1   1   2   1   2   2   2   2   1   1   1   2   1   1   1   1   1   2   1   2   2   2   1   2   1   1   2   2   2   1   2   2   1   2   1   1   2   1   1   2   2   1   1   2   1   2   1   2   2   1   2   2   2   2   1   2   1   2   1   1   1   2   2   1   1   1   1   1   1   2   2   2   2   2   2   1   2   1   1   2   1   2   2   2   1   2   1   1   1   1   2   2   2   2   1   1   1   1   1   2   1   2   1   2   1   1   2   1   2   2   2   1   2   1   2   1   2   2   1   1   1   1   1   1   1   2   1   2   2   2   2   2   2   1   2   2   1   1   1   2   2   1
 MK-4-1                 2   1   1   2   2   2   2   2   1   2   2   2   1   1   1   2   1   2   2   2   1   2   1   2   2   2   2   1   1   1   2   2   2   1   1   2   1   1   1   2   2   1   2   1   2   2   1   2   1   2   2   2   1   1   2   1   1   2   2   2   2   1   1   1   2   1   1   2   2   2   1   1   1   1   2   2   1   2   1   1   2   2   1   2   2   2   1   2   1   1   2   2   2   1   2   1   1   2   2   1   1   2   1   1   1   2   1   2   1   2   2   2   2   2   2   2   2   1   2   1   2   2   2   1   2   2   1   2   1   1   1   1   2   1   1   2   1   1   2   2   2   1   1   2   2   1   2   2   2   1   1   1   2   1   1   2   1   1   2   2   1   1   2   2   2   2   1   1   2   1   1   1   2   1   2   2   1   1   2   2   1   1   1   2   1   2   1   2   2   1   2   1   2   2   2   2   2   2   2   1
 MK-4-2                 1   1   1   2   2   2   2   1   1   2   2   2   1   1   1   1   1   2   2   2   1   2   1   2   2   1   2   1   1   1   2   2   2   1   1   2   1   2   1   2   2   1   2   1   2   2   1   2   1   2   2   2   1   1   2   2   1   2   2   2   2   1   1   1   2   2   2   2   2   2   1   1   1   1   2   2   1   2   1   1   2   2   1   2   2   2   1   2   1   1   2   2   2   1   2   1   1   2   1   1   1   1   1   1   1   2   1   2   1   2   2   2   2   2   2   2   2   1   2   1   2   2   2   1   2   2   1   2   1   1   1   1   2   1   1   2   1   2   2   2   2   1   1   2   2   1   2   2   2   1   1   1   2   1   1   2   1   1   2   2   1   1   1   2   2   2   1   1   2   1   1   1   2   1   2   2   1   2   2   2   1   1   2   1   2   2   1   2   2   1   2   1   1   2   2   1   1   2   2   1
 MK-4-3                 1   1   1   2   2   2   2   1   1   2   2   2   1   1   1   1   1   1   2   1   1   2   1   2   2   1   2   1   1   1   2   2   2   1   1   2   1   2   1   2   2   1   2   1   2   2   1   2   1   2   2   2   1   1   2   2   1   2   2   2   2   1   1   1   2   2   2   2   2   2   1   1   1   1   1   2   1   2   1   1   2   2   1   2   2   2   2   2   1   1   2   2   2   1   2   1   1   2   1   1   1   1   1   1   1   2   1   2   1   2   2   2   2   2   2   2   2   1   2   1   2   1   2   1   2   2   1   2   2   1   1   1   2   1   1   2   1   2   1   2   2   1   2   2   2   1   2   2   2   2   1   1   2   1   1   2   1   2   1   1   1   1   1   2   2   1   1   1   2   1   1   1   2   1   2   2   1   2   2   2   1   1   2   2   2   1   1   2   2   1   2   1   1   2   2   1   2   2   2   1
 MK-4-4                 1   1   1   2   2   2   2   1   1   1   2   2   1   2   2   1   1   1   1   1   1   1   1   2   2   2   2   1   1   1   2   2   2   1   1   2   1   2   1   2   2   1   2   1   2   2   1   2   2   2   2   2   1   1   2   2   1   2   2   2   2   1   1   1   2   2   1   2   2   2   1   1   1   1   1   2   2   1   1   1   2   2   1   2   2   2   1   2   1   1   2   2   2   1   1   1   1   2   1   1   1   2   2   1   1   2   2   2   1   2   2   2   2   2   2   2   2   1   2   2   2   1   2   1   2   2   1   2   2   1   1   1   2   1   1   2   1   2   1   2   2   2   2   2   2   1   2   2   2   2   1   1   2   1   1   2   1   2   1   1   1   1   2   2   2   1   1   1   2   1   1   1   2   1   2   2   1   2   2   2   1   1   2   2   2   1   1   2   2   1   2   1   1   2   2   2   2   2   2   1
 MK-4-5                 1   1   1   2   2   2   2   1   1   1   2   2   1   2   2   1   1   1   1   1   1   1   1   2   2   2   2   1   1   1   1   2   2   1   1   2   1   2   1   1   2   1   2   1   2   2   1   2   2   2   2   2   2   1   2   2   1   2   2   2   2   1   2   1   2   1   1   2   2   2   1   1   1   1   2   2   1   1   1   1   2   1   1   2   2   2   1   2   1   1   2   2   2   1   1   1   1   2   1   1   1   2   2   1   2   2   2   2   2   1   2   2   2   2   2   2   2   1   2   1   2   1   2   1   2   2   1   2   2   2   1   1   2   1   1   1   1   2   1   2   1   2   2   2   2   1   2   2   2   2   1   1   2   2   1   2   1   2   1   1   1   1   2   2   2   1   1   1   2   1   1   2   2   1   2   2   1   2   2   2   1   1   2   2   2   1   1   1   2   1   2   1   1   2   2   2   2   2   2   1
 MK-4-6                 1   1   2   2   1   1   2   1   1   1   2   2   1   1   2   1   1   1   1   1   1   1   1   2   2   2   2   2   1   1   1   2   1   1   1   2   1   1   1   1   2   1   2   1   2   2   1   2   2   2   2   2   2   1   2   2   1   2   1   2   2   1   2   1   2   1   2   2   2   2   1   1   1   1   2   2   1   1   1   1   2   1   1   2   2   2   1   1   1   1   2   2   2   1   1   1   1   2   1   1   1   2   2   1   2   2   2   2   2   1   2   2   2   2   2   1   2   1   2   1   1   1   2   1   2   2   1   2   2   2   1   1   2   1   1   1   1   2   1   2   1   2   2   2   2   2   1   2   2   1   1   1   2   2   1   1   1   2   1   1   1   1   2   2   2   1   1   1   2   1   1   2   1   1   2   2   1   2   2   2   1   1   2   2   2   1   1   2   2   1   2   1   1   2   2   1   2   1   2   1
 MK-4-7                 1   2   2   2   1   1   2   1   1   1   2   2   1   1   2   1   1   1   1   1   1   1   1   2   2   2   2   2   1   1   1   2   1   1   2   2   1   1   1   1   2   1   2   1   1   2   2   2   2   2   2   2   2   1   2   2   1   2   1   2   2   1   2   1   2   1   2   2   2   2   1   1   1   1   2   2   1   1   1   1   2   1   1   2   2   2   2   1   1   2   2   1   2   1   1   1   1   2   1   1   1   2   2   1   2   2   2   2   2   1   2   2   2   2   1   1   2   1   2   1   1   1   2   1   2   2   1   2   2   1   1   1   1   1   1   1   2   2   2   2   1   2   2   2   2   2   1   2   2   1   1   1   2   2   1   1   1   2   1   1   1   1   1   2   2   1   1   1   2   1   1   2   1   1   2   2   1   2   2   2   1   1   2   2   2   1   1   2   2   1   2   1   1   2   2   1   2   1   2   1
 MK-4-8                 1   2   2   2   1   1   2   1   1   1   2   2   1   1   2   1   1   1   1   1   1   2   1   2   2   2   2   2   1   1   1   1   2   1   2   2   2   1   1   1   2   1   2   1   2   1   2   2   2   2   2   2   1   1   2   2   1   2   2   2   2   1   2   1   2   1   2   1   2   2   1   1   1   2   1   1   1   1   1   1   2   1   2   2   2   2   2   1   1   2   2   2   1   1   1   1   1   2   1   1   1   2   2   1   2   2   2   2   2   1   2   2   2   1   1   2   2   1   2   1   1   1   2   1   2   2   1   2   2   1   1   1   1   1   1   1   2   2   2   2   1   1   2   2   2   2   1   2   2   1   1   1   2   2   1   2   1   2   1   1   1   1   1   2   2   1   1   2   2   1   1   2   1   2   2   2   1   2   2   1   1   1   2   2   2   2   1   2   2   2   2   1   1   2   1   1   2   1   2   1
 MK-4-9                 1   2   2   2   1   1   2   1   1   1   2   2   2   1   2   1   1   1   1   1   1   2   1   1   2   1   2   2   1   2   1   1   2   1   2   2   2   2   1   1   2   1   2   2   1   1   1   2   2   2   2   2   1   1   2   2   1   2   2   2   2   1   1   1   2   1   2   1   2   2   1   1   1   2   1   1   1   1   1   1   2   1   2   2   2   2   2   1   1   1   1   2   1   1   1   1   1   1   2   1   2   2   2   1   2   2   2   2   2   1   2   2   2   1   1   2   2   1   2   1   1   1   2   1   2   2   1   2   2   1   1   1   1   1   1   1   2   2   2   2   2   1   2   1   2   2   1   2   1   1   1   1   2   1   2   2   1   2   1   1   1   1   1   2   2   2   1   2   2   1   1   2   1   2   2   2   1   2   2   2   1   2   2   2   2   2   1   2   1   2   2   1   1   2   2   1   2   1   2   1
 MK-4-10                1   2   2   2   1   1   2   1   1   1   2   2   2   2   2   1   1   1   1   1   1   2   1   1   2   1   2   2   1   1   1   1   2   1   1   2   2   1   1   1   2   2   2   2   1   1   1   2   2   2   2   2   2   2   2   2   1   2   2   2   1   1   1   1   2   1   2   1   2   2   1   1   1   2   1   1   1   1   2   1   1   1   2   2   2   2   2   1   1   2   1   2   1   1   1   1   2   1   2   1   2   2   1   1   2   2   2   2   2   1   2   2   1   1   2   2   1   1   2   1   1   1   2   1   2   2   1   2   2   1   1   1   1   1   1   2   2   2   2   2   1   1   2   1   2   2   1   2   1   1   1   1   2   1   2   2   1   2   1   1   1   1   1   2   2   2   1   2   2   1   1   2   1   2   2   2   1   2   2   1   2   2   2   2   2   2   1   2   1   2   2   2   1   2   2   1   1   1   2   1
 MK-4-11                1   2   2   2   1   1   2   1   1   1   2   2   2   2   2   1   1   2   1   1   1   2   1   1   2   1   2   2   1   1   1   1   2   1   2   2   2   2   1   1   2   2   2   2   1   1   1   2   2   2   2   2   2   2   2   2   1   2   2   2   1   1   1   2   2   1   2   1   1   2   1   1   1   1   1   2   2   1   2   1   1   1   2   1   2   2   2   1   1   2   1   2   1   1   1   1   2   1   1   2   2   2   1   1   2   2   1   2   2   1   2   2   1   1   2   2   1   1   2   2   1   2   1   1   2   2   1   2   2   1   1   1   1   1   1   2   2   2   2   2   1   1   2   1   2   2   1   2   1   2   1   1   2   2   2   2   1   2   1   1   1   1   1   2   2   2   1   2   1   1   1   2   1   2   2   2   1   2   2   1   2   2   2   2   2   2   1   2   1   2   2   1   1   1   2   1   1   1   2   2
 MK-4-12                1   2   2   2   1   1   2   1   1   1   1   1   2   2   2   1   2   2   1   1   1   2   1   1   2   1   2   2   1   1   1   1   1   1   2   2   2   2   1   1   1   2   2   2   2   1   2   2   2   2   2   2   2   2   2   2   1   2   2   2   1   1   1   2   1   1   2   2   1   2   1   1   1   1   1   2   2   1   2   1   1   1   2   1   2   2   2   1   2   2   2   2   1   1   1   1   2   2   1   2   2   2   1   1   2   2   1   2   2   1   2   1   1   1   2   2   1   1   2   1   1   2   1   1   2   1   1   2   2   1   1   1   1   1   1   2   2   2   1   2   1   1   2   1   2   1   1   2   1   2   1   1   2   2   2   2   1   2   1   1   1   1   1   2   2   2   1   2   1   1   1   2   1   2   2   2   1   2   2   1   2   2   2   1   2   2   1   2   1   2   2   1   1   1   2   1   1   1   2   2
 MK-4-13                1   1   1   2   1   1   1   1   2   1   1   1   2   2   2   1   2   2   1   1   1   2   1   1   1   1   2   1   1   1   1   1   1   1   2   2   2   2   1   1   1   2   2   1   2   1   2   2   2   2   2   2   2   1   1   2   1   2   2   2   1   1   1   2   1   1   2   2   1   2   1   1   1   1   1   2   1   1   2   2   1   1   2   2   2   2   2   1   2   2   2   1   2   1   2   1   2   2   1   2   2   1   1   1   2   1   1   2   2   1   2   1   1   1   2   2   2   1   2   1   2   2   1   1   2   1   1   1   2   1   1   1   1   1   1   1   2   2   1   2   1   1   2   1   2   1   2   2   2   2   1   1   2   2   2   2   1   2   1   1   1   1   2   2   2   1   1   2   2   1   2   2   1   2   2   2   1   2   2   1   2   2   1   2   2   2   1   2   1   2   2   1   1   1   2   1   2   2   2   2
 MK-4-14                1   1   1   2   2   1   1   1   2   1   1   1   1   2   2   1   2   2   1   1   1   2   1   1   1   1   2   1   1   1   1   1   1   1   2   2   2   2   1   1   1   2   2   1   2   1   1   2   2   2   2   2   2   2   1   2   1   2   2   1   1   1   1   2   1   1   2   2   1   2   1   1   1   1   1   1   1   1   2   2   1   1   2   2   2   2   2   1   2   2   2   1   2   1   2   1   2   2   1   1   2   1   1   1   2   1   2   2   2   1   2   1   1   1   2   2   2   1   1   1   2   2   1   1   2   1   1   1   2   1   1   1   1   1   1   1   2   2   1   2   1   1   2   1   2   1   2   2   2   2   2   1   2   2   2   2   1   2   2   1   1   2   2   2   2   1   1   2   2   1   2   2   1   2   2   2   1   1   2   1   2   2   1   2   2   2   1   2   1   2   2   1   1   2   2   1   2   2   2   2
 MK-4-15                1   2   1   2   2   1   1   1   2   1   1   1   1   2   2   1   2   1   1   1   1   2   2   1   2   1   2   1   1   1   1   2   1   1   2   2   2   2   1   1   1   1   2   1   2   1   2   2   2   1   1   2   1   2   1   1   1   2   2   1   1   2   1   2   1   1   2   2   1   2   1   1   1   1   1   2   1   1   2   2   1   1   1   2   2   2   2   1   2   2   2   1   2   1   2   1   1   2   1   1   2   1   1   1   2   1   2   2   2   1   2   1   2   1   2   2   2   1   1   1   2   2   1   1   2   1   1   1   2   1   1   1   1   1   1   1   2   2   1   2   1   1   2   1   2   1   2   2   2   2   2   2   2   2   2   2   1   1   2   1   1   2   1   2   2   1   1   2   2   1   2   2   1   2   2   2   1   1   1   1   2   2   1   2   2   2   1   1   1   2   2   1   1   2   2   1   2   2   2   2
 MK-4-16                1   2   1   2   2   1   1   1   2   1   1   1   1   1   2   1   2   1   1   1   2   2   2   1   2   1   2   1   1   1   2   2   1   2   2   2   2   2   1   1   1   1   2   1   1   1   2   2   2   1   1   2   1   2   1   1   1   2   1   1   2   2   1   1   1   1   2   2   1   2   1   1   1   1   1   2   1   1   2   2   1   1   1   2   2   1   2   1   2   2   2   1   2   1   2   1   1   2   1   1   2   1   1   1   2   1   2   2   2   1   2   1   2   1   2   2   2   1   1   1   2   2   1   2   2   1   1   1   2   1   1   1   1   1   1   1   2   2   1   2   1   1   2   1   2   1   2   2   1   2   2   2   2   2   2   1   1   1   2   1   1   2   1   2   2   1   1   2   2   1   2   2   1   2   1   2   1   2   1   1   2   2   1   2   2   2   1   1   1   2   2   1   1   2   2   1   1   2   2   2
 MK-5-1                 2   1   1   2   2   1   1   1   2   2   1   1   1   2   2   2   1   1   1   2   2   1   1   1   2   2   1   2   2   2   1   2   2   2   1   1   2   2   1   1   2   2   2   2   2   1   2   1   2   1   1   2   2   1   1   1   1   1   1   2   1   2   1   1   1   1   2   1   2   1   2   1   1   1   1   2   2   2   2   1   2   2   1   2   2   2   1   2   2   2   2   1   1   1   2   2   2   2   1   1   2   1   1   2   2   2   2   1   2   1   2   1   2   1   2   1   2   2   1   1   2   2   2   1   2   1   1   2   2   1   2   1   1   1   1   1   1   1   1   2   1   2   2   2   1   2   2   2   2   1   2   1   1   1   2   1   2   1   1   1   1   2   2   2   1   2   2   2   1   2   1   2   1   2   2   1   2   1   1   2   1   1   1   1   1   2   2   1   1   2   1   1   2   1   2   2   2   2   2   2
 MK-5-2                 2   1   1   2   2   1   1   1   2   2   1   1   1   2   2   2   2   1   1   2   2   1   1   2   2   2   1   2   2   2   1   2   2   2   1   2   1   1   1   1   2   2   2   2   1   1   2   1   2   1   1   2   2   1   1   1   1   1   1   2   1   2   1   1   1   1   2   2   2   2   2   1   1   1   1   2   2   2   1   1   1   2   1   2   2   1   1   1   2   2   2   1   1   1   2   2   2   2   1   1   2   1   1   2   2   2   2   1   1   1   2   1   2   1   2   1   1   1   1   1   2   2   2   1   2   1   1   2   2   2   2   2   1   1   1   1   1   1   1   2   1   2   2   2   2   2   2   2   2   1   2   2   1   1   2   1   2   1   1   1   1   2   2   2   1   2   2   2   1   2   1   2   1   2   2   1   2   1   1   2   1   1   1   1   1   2   2   1   1   2   1   1   2   1   2   2   2   2   2   2
 MK-5-3                 1   1   1   2   2   1   1   1   2   2   1   1   1   1   2   1   2   1   1   2   2   1   1   2   2   2   1   1   2   2   1   2   2   1   1   1   1   1   1   1   2   2   2   2   1   2   2   1   2   1   1   2   2   1   1   1   1   2   1   2   1   2   1   1   1   1   2   2   2   1   2   1   1   1   1   2   2   2   1   1   1   2   1   2   1   1   2   1   2   2   2   1   1   1   2   2   2   2   1   1   2   1   1   1   2   2   2   1   1   1   2   1   2   1   2   1   1   1   1   1   2   2   2   1   1   1   1   2   2   2   2   2   1   1   1   1   1   1   1   2   1   2   2   2   2   2   2   2   2   2   2   2   1   1   1   1   2   1   1   1   1   2   2   2   1   2   2   2   1   2   1   2   1   2   2   1   2   1   1   2   2   1   2   1   1   2   2   2   1   2   1   1   2   2   2   1   2   2   2   2
 MK-5-4                 1   1   1   1   2   1   2   1   2   2   1   1   2   1   2   1   2   1   1   2   2   1   1   2   2   2   1   1   2   2   1   2   2   1   1   1   2   1   1   1   2   2   2   2   1   2   2   1   2   1   1   2   2   1   1   2   1   2   2   2   1   2   1   1   1   1   2   2   2   1   2   1   1   1   1   1   2   2   1   1   1   2   1   2   1   1   2   1   2   2   2   1   1   1   2   2   2   2   1   1   1   1   1   1   2   2   2   1   1   1   1   1   2   1   2   1   1   1   1   1   1   2   2   1   1   1   1   2   1   2   2   2   1   1   1   1   1   1   1   2   1   2   2   2   2   2   2   2   2   2   1   2   1   1   1   1   2   1   1   1   1   1   2   2   1   2   2   2   2   2   1   2   1   2   1   1   2   1   1   2   2   1   2   1   1   2   2   2   1   2   1   1   1   2   2   1   2   2   2   2
 MK-5-5                 1   1   1   2   2   1   2   1   2   2   1   1   2   2   2   1   2   1   1   2   2   1   1   2   2   2   1   1   2   2   1   2   2   1   1   1   2   1   1   1   2   2   2   2   1   2   2   1   2   1   2   2   2   1   1   2   2   2   2   2   1   2   1   1   1   1   2   2   2   1   2   1   1   1   1   1   2   2   1   1   1   2   1   2   1   1   2   1   2   2   2   1   1   1   2   2   2   2   1   1   1   1   1   1   2   2   2   1   1   1   1   1   2   1   2   1   1   1   1   1   1   2   2   1   1   1   1   2   1   2   1   1   1   1   1   1   1   2   1   2   2   2   2   2   2   2   2   2   2   1   2   2   1   1   1   1   2   1   2   2   1   1   2   2   1   2   2   2   2   2   2   2   1   2   1   1   2   1   1   2   1   1   2   1   1   2   2   2   1   2   1   1   2   2   2   1   2   2   2   2
 MK-5-6                 1   1   1   2   2   1   2   1   2   2   1   1   2   1   2   1   2   1   1   2   1   1   1   2   2   2   1   1   2   2   1   2   2   2   1   1   2   1   1   1   2   2   2   2   1   1   2   1   2   1   2   2   2   1   1   2   2   2   2   2   2   2   1   1   1   1   2   2   2   1   1   1   1   2   1   1   2   2   1   1   1   2   1   2   1   1   2   2   2   2   2   1   1   2   2   2   2   2   1   1   1   1   1   1   2   2   1   2   1   1   1   1   2   1   2   1   1   1   1   1   1   1   2   1   1   1   1   1   1   2   1   1   2   1   1   1   1   2   1   1   2   1   2   2   2   2   2   2   2   1   2   2   1   1   1   1   2   1   2   2   1   1   2   2   1   2   2   1   2   2   2   2   1   2   1   1   2   1   1   2   1   2   2   1   1   2   2   2   1   2   1   1   2   2   2   1   2   2   1   2
 MK-5-7                 1   1   1   2   2   2   2   1   2   2   1   1   2   2   2   2   2   1   1   2   1   1   2   2   2   1   1   1   2   2   1   2   2   1   2   1   2   1   1   1   2   2   2   2   1   1   2   1   2   1   2   2   1   1   2   2   2   2   2   2   2   2   1   1   1   1   2   2   2   1   1   1   1   2   1   1   2   2   1   1   1   2   1   2   1   1   2   2   2   1   2   1   1   2   2   2   2   2   1   1   2   1   1   1   2   2   1   2   1   1   1   1   2   1   2   1   1   1   1   1   1   1   2   2   1   1   1   1   1   2   1   1   2   1   1   1   1   2   1   1   2   1   2   2   1   2   2   2   2   2   2   2   1   1   1   1   1   1   2   2   1   1   2   2   2   2   2   1   2   2   2   2   1   1   1   1   2   1   1   2   1   2   2   1   1   2   2   1   1   2   1   1   1   2   2   1   2   2   2   2
 MK-5-8                 1   1   1   2   2   2   2   2   2   2   1   1   2   2   2   2   2   1   1   2   1   1   2   2   2   1   1   1   2   2   1   2   1   1   2   1   2   1   1   1   2   2   2   2   1   1   2   1   2   1   2   2   1   1   2   2   2   2   2   2   2   2   1   2   1   1   2   2   2   1   1   1   1   2   1   1   1   2   1   1   1   2   1   2   1   1   2   2   2   1   1   1   1   2   2   2   2   2   1   1   2   1   1   1   2   1   1   2   1   1   1   1   2   1   2   2   1   1   1   1   1   1   2   2   1   1   1   1   1   2   1   1   1   2   1   1   1   2   1   2   2   1   2   2   2   2   2   2   2   2   2   2   1   1   1   1   1   1   2   2   1   1   2   2   1   2   2   1   2   2   2   2   1   2   1   1   2   1   1   1   1   2   2   1   2   2   2   1   1   2   1   1   1   2   2   2   2   2   2   2
 MK-5-9                 1   1   1   2   2   2   2   2   2   2   1   1   2   2   2   2   2   1   1   2   1   2   1   2   2   1   1   1   2   2   1   2   1   1   2   1   2   1   1   1   2   2   2   2   1   1   2   1   2   1   2   1   1   1   2   2   2   2   2   2   2   2   1   2   1   1   2   2   2   1   1   1   2   1   1   1   1   2   1   1   1   2   1   2   1   1   2   2   2   1   1   1   1   2   2   2   2   2   1   1   2   1   1   1   2   2   1   2   1   1   1   1   2   1   2   2   1   1   2   1   1   1   2   2   1   1   1   1   1   2   1   1   1   2   1   1   1   1   1   2   2   1   2   2   2   2   2   2   2   2   2   2   1   1   1   1   1   1   1   2   1   1   1   2   1   2   2   1   2   2   2   2   2   2   1   1   2   1   1   1   1   2   2   2   2   2   2   1   1   2   1   2   1   2   2   2   2   2   2   2
 MK-5-10                1   1   1   2   2   2   2   2   2   2   2   1   2   2   2   2   2   1   2   2   1   2   1   2   2   2   1   1   2   2   1   2   1   1   2   1   2   1   1   2   1   2   2   2   1   1   2   1   1   1   2   1   1   1   2   2   2   2   1   2   2   2   1   2   1   1   2   2   2   1   1   1   2   1   1   1   2   2   1   1   1   2   1   2   1   2   2   2   2   1   1   1   1   2   2   2   2   2   1   1   2   1   1   1   2   2   2   2   1   1   1   1   2   1   2   2   2   1   2   1   1   1   2   2   1   2   1   1   1   2   1   1   1   2   1   2   1   1   2   2   1   1   2   2   2   2   2   2   2   2   1   2   1   1   1   1   2   2   1   2   1   1   1   2   1   2   2   1   2   2   2   2   2   2   1   1   2   1   1   1   1   2   2   2   2   2   2   1   1   2   1   2   2   1   2   2   2   2   2   2
 MK-5-11                1   1   1   2   2   2   2   2   2   2   2   2   2   2   2   2   2   1   2   2   2   2   1   2   2   2   1   1   2   2   1   2   1   1   2   1   2   1   1   1   1   2   2   1   1   1   2   1   1   1   2   1   1   1   2   2   2   2   1   2   2   2   1   2   1   1   2   2   2   1   1   1   2   1   1   1   2   2   1   1   1   2   2   2   1   1   2   2   2   1   1   1   1   2   2   2   2   2   2   1   2   1   1   1   2   2   2   2   1   1   1   1   2   1   2   2   2   1   2   1   1   1   2   2   1   2   1   1   1   2   2   1   1   2   1   2   1   1   2   2   1   1   1   2   1   2   2   2   2   2   1   2   1   1   1   1   2   2   1   2   1   1   1   2   1   1   2   1   2   2   2   2   1   2   1   1   2   1   1   1   2   2   2   2   2   2   1   1   1   1   1   1   2   1   2   2   2   2   2   2
 MK-5-12                2   1   1   1   2   2   2   2   2   2   2   2   2   2   2   2   2   1   2   2   2   2   1   2   2   2   1   1   2   2   1   2   1   1   1   1   2   1   1   1   1   2   2   1   1   1   2   1   2   1   2   1   1   1   2   2   1   2   1   2   2   1   1   2   1   1   2   2   2   1   1   2   2   2   1   1   2   2   1   1   1   2   2   2   1   2   2   2   2   1   1   1   1   2   2   2   2   2   2   1   2   1   1   1   2   2   2   2   1   1   1   1   2   1   2   2   2   1   2   1   1   1   2   2   1   2   1   1   1   2   2   1   1   2   1   2   1   1   2   2   1   1   1   1   1   2   2   2   1   2   1   2   1   1   1   1   2   2   1   2   1   1   1   2   1   1   2   1   2   2   2   2   1   2   2   1   2   1   1   1   2   2   2   2   2   2   1   1   1   1   1   1   2   1   1   2   2   2   2   2
 MK-5-13                2   1   1   1   2   2   2   2   2   2   2   2   2   2   2   2   2   1   2   2   2   2   1   2   2   2   1   1   2   2   1   2   1   2   1   1   2   2   1   1   1   2   2   1   1   1   2   1   2   1   2   1   1   1   2   2   1   2   1   2   2   1   1   2   1   1   2   1   2   1   1   2   2   1   1   1   2   2   2   1   1   2   2   2   1   2   2   1   2   1   1   2   1   2   2   2   2   2   2   1   2   1   1   1   2   2   2   2   1   1   1   1   2   1   2   2   2   1   2   1   1   2   2   2   1   2   2   1   1   2   2   1   1   2   1   2   1   1   1   2   1   1   1   1   1   2   2   2   2   2   1   2   1   1   1   1   2   2   1   1   1   1   1   2   1   2   2   1   2   2   2   2   1   2   2   1   2   1   1   2   2   2   2   2   2   2   1   1   1   1   1   1   1   1   2   2   2   2   2   2
 MK-5-14                2   1   1   1   2   1   2   2   2   2   2   2   2   1   2   2   2   1   2   2   2   2   1   2   2   2   1   1   1   2   1   2   1   2   1   1   2   1   2   1   1   2   2   1   1   1   2   2   2   1   2   1   1   1   2   2   2   2   1   2   2   1   1   2   1   2   1   1   2   1   1   2   1   1   1   1   2   2   2   1   1   2   2   2   1   2   2   1   2   1   1   2   1   2   2   2   2   2   2   1   2   1   1   1   1   2   2   2   1   1   1   1   2   1   1   2   2   1   2   1   1   2   2   2   1   2   2   1   1   2   2   1   1   2   1   2   1   1   1   2   2   1   1   1   1   2   2   2   2   2   1   2   1   2   2   1   2   2   1   1   1   1   1   1   1   2   2   1   2   2   2   2   1   2   2   1   2   1   1   2   2   2   2   1   2   2   1   1   1   1   1   1   1   1   2   2   1   2   2   2
 MK-5-15                2   1   1   1   2   1   2   2   2   2   2   1   2   1   2   2   1   1   2   2   2   2   1   2   2   2   1   1   1   2   1   2   1   2   1   1   2   1   2   1   1   2   1   1   1   1   2   2   2   1   2   2   1   1   2   2   2   2   1   2   2   1   2   2   1   2   1   1   2   1   1   2   1   1   1   1   2   2   2   1   1   2   2   2   1   2   2   1   2   1   1   2   1   2   2   2   2   2   2   1   2   1   1   1   1   1   2   2   1   2   1   1   2   1   1   2   2   2   2   1   1   2   2   2   1   2   2   1   1   2   2   2   2   2   1   2   1   2   1   2   2   1   1   1   1   2   2   2   2   1   1   2   1   2   2   1   2   2   1   1   1   2   1   1   1   2   2   1   2   2   2   2   1   2   2   2   2   2   1   2   2   2   2   1   1   1   1   1   1   1   1   1   1   2   2   2   1   2   2   2
 MK-5-16                1   1   2   1   2   1   2   2   2   2   2   1   2   1   2   2   2   1   2   2   2   2   1   2   2   2   1   1   1   2   1   2   1   2   1   1   2   1   2   1   1   2   1   2   1   1   2   2   1   2   2   2   1   1   2   2   2   2   1   2   2   1   2   1   1   2   1   1   2   1   2   2   1   1   1   2   2   2   2   1   1   2   2   2   1   2   2   1   2   2   1   2   1   2   2   2   2   2   2   1   2   1   1   1   1   1   2   2   1   2   1   1   2   1   2   1   2   2   2   1   1   2   2   1   1   1   2   1   2   2   2   2   1   2   1   2   2   2   1   2   2   1   1   1   1   2   2   2   1   1   1   2   1   2   2   1   1   2   1   1   1   2   2   1   2   2   1   1   2   2   2   2   1   2   2   2   2   2   2   1   2   2   1   1   2   1   1   1   2   1   1   1   1   2   2   2   2   2   2   2
 MK-6-1                 2   1   1   1   2   1   1   2   2   2   2   2   1   2   2   2   1   2   1   1   1   2   2   2   2   2   1   2   2   1   1   2   2   2   2   1   2   1   1   1   2   1   2   2   1   2   1   2   2   1   2   2   1   1   2   1   2   2   1   2   2   2   2   2   2   1   2   1   2   2   2   1   2   2   2   1   1   1   2   2   2   2   1   1   2   2   2   2   2   1   1   1   1   2   1   2   2   2   1   1   2   1   2   2   2   2   2   1   2   2   2   2   1   1   1   1   1   2   1   2   2   2   2   2   2   2   1   1   2   1   1   2   2   2   1   1   2   2   1   2   1   1   1   1   1   2   1   1   2   1   1   1   1   2   1   1   2   1   2   1   2   1   2   1   1   2   2   2   1   2   2   1   2   1   2   1   2   2   1   1   1   2   2   1   2   1   2   1   1   2   2   2   2   2   2   1   1   1   1   1
 MK-6-2                 2   1   1   1   2   1   1   2   1   2   2   2   1   2   2   2   1   2   1   1   1   2   1   2   2   2   1   2   2   1   1   2   2   2   2   1   2   2   1   1   2   1   2   2   1   2   1   2   2   1   2   2   2   1   2   1   2   2   1   2   2   2   2   2   2   1   2   1   1   2   2   1   2   2   2   1   1   1   2   2   2   2   2   1   2   2   2   2   2   1   1   1   1   2   2   2   2   2   1   1   2   2   2   2   2   2   2   1   2   2   2   2   1   1   2   1   1   2   1   2   1   2   2   2   2   2   1   1   2   1   1   2   2   2   1   1   2   2   1   2   1   1   1   1   1   1   1   1   2   1   1   2   1   1   2   1   2   1   2   1   2   1   2   1   1   2   1   2   1   2   2   1   2   1   2   1   2   2   1   1   1   2   2   1   2   1   2   2   2   2   2   2   2   2   2   2   2   2   1   1
 MK-6-3                 2   1   1   1   2   1   1   2   1   2   2   2   1   1   2   2   1   2   1   1   1   2   1   2   2   2   1   2   2   1   1   2   2   2   2   1   2   2   1   1   2   2   2   2   1   2   1   2   2   1   1   2   2   1   2   1   2   2   1   1   2   2   2   2   2   2   2   1   1   2   2   1   2   2   2   1   1   1   2   2   2   2   2   1   2   2   1   2   2   1   1   1   1   1   2   2   2   2   1   1   2   2   2   2   2   1   2   1   2   2   2   2   1   2   2   1   1   1   1   2   1   2   2   2   2   2   1   1   2   1   1   2   2   2   2   1   1   2   1   2   1   1   1   1   1   1   1   1   2   1   1   2   1   1   2   1   2   1   2   1   2   1   2   1   1   2   2   2   1   2   2   1   2   1   2   1   2   2   1   1   1   2   1   1   2   1   2   2   2   2   2   2   2   2   2   2   2   2   1   2
 MK-6-4                 2   1   1   1   2   1   1   2   1   2   2   2   1   1   2   2   1   1   1   1   1   2   1   2   2   2   1   2   2   1   1   2   2   2   2   1   2   1   1   1   2   2   2   2   1   1   1   2   2   1   1   2   2   2   2   1   2   2   1   1   2   2   2   2   2   2   2   1   1   2   2   1   2   2   2   1   2   1   2   2   2   2   2   1   2   1   1   1   2   1   1   1   1   1   2   2   2   2   1   1   2   2   2   1   1   1   1   1   2   2   2   2   1   2   2   1   1   1   1   2   1   2   2   2   2   2   1   1   2   1   1   1   2   2   2   1   1   2   1   2   1   1   2   1   1   1   1   1   2   1   2   2   1   1   1   1   2   1   2   1   1   1   2   1   1   2   2   2   1   2   1   1   2   1   2   1   2   2   1   1   1   2   1   1   2   1   2   2   2   2   1   2   2   2   2   2   2   2   1   2
 MK-6-5                 2   1   1   1   2   1   1   2   1   2   2   1   1   1   2   2   1   1   1   1   1   2   1   2   2   2   1   2   2   1   1   1   2   2   1   1   2   1   1   1   2   2   1   2   1   1   2   2   1   1   2   2   2   2   2   1   1   2   1   1   2   2   2   2   2   2   2   1   1   2   2   1   2   2   2   1   2   1   2   2   2   2   2   1   2   1   1   1   2   1   1   2   1   1   2   2   2   2   2   1   2   2   2   1   1   1   1   1   2   2   2   2   1   2   2   1   1   1   1   2   1   2   2   2   2   2   1   1   2   1   1   1   2   2   2   1   2   2   2   2   2   1   2   2   1   1   1   1   2   1   1   2   1   1   2   1   2   1   1   1   1   1   2   1   1   2   2   2   1   2   1   1   2   1   2   1   2   2   1   1   1   2   1   1   2   2   2   2   2   2   1   2   2   2   2   2   2   2   2   2
 MK-6-6                 2   2   1   1   2   1   1   2   1   2   2   1   1   1   2   2   1   1   1   1   2   2   1   2   2   1   1   2   2   1   1   1   2   1   1   2   2   1   1   1   2   2   1   2   1   1   2   2   1   1   1   1   2   2   2   1   1   2   2   1   2   2   2   2   2   2   2   1   1   2   2   1   2   2   2   1   2   2   2   2   2   2   2   1   2   1   1   1   2   1   1   2   1   1   2   2   2   2   2   2   2   2   2   1   1   1   1   1   2   2   2   2   1   2   2   1   2   1   1   1   1   2   2   2   1   2   1   1   2   1   1   1   2   2   2   1   2   2   2   2   2   1   2   2   1   1   1   1   2   1   1   1   1   1   1   2   2   1   1   1   2   1   2   1   1   2   2   2   2   2   1   1   2   2   2   1   2   2   2   1   2   2   1   1   2   2   2   2   2   2   1   2   2   2   2   1   2   2   2   2
 MK-6-7                 2   1   1   1   2   1   1   2   2   1   2   1   1   1   1   2   1   1   1   1   1   2   1   2   2   1   1   2   2   1   1   1   2   1   1   2   2   1   1   1   2   2   1   2   1   1   2   2   1   1   1   1   2   2   2   1   1   2   2   1   2   2   2   2   2   1   2   2   1   2   2   1   2   2   2   1   2   2   1   2   2   2   2   1   2   1   1   1   2   1   1   2   2   1   2   2   2   2   2   2   2   2   1   1   1   1   1   1   2   2   2   2   1   2   2   1   2   1   1   1   2   1   2   2   1   2   1   1   2   1   1   1   2   2   2   1   2   2   2   2   2   1   2   2   1   1   1   2   2   1   1   1   1   1   1   2   2   1   1   1   2   1   2   1   1   2   2   2   1   2   1   2   1   2   2   1   2   2   2   1   2   2   1   1   1   2   2   2   2   2   1   2   2   2   2   1   2   2   2   2
 MK-6-8                 2   1   2   1   2   1   1   2   2   1   2   1   2   1   1   2   1   1   1   1   1   2   2   2   1   2   1   2   2   2   1   1   2   2   1   2   2   2   1   1   2   1   1   2   2   1   1   2   1   1   1   1   2   2   2   1   1   2   2   1   2   2   1   2   2   1   2   2   1   2   2   1   2   2   2   1   1   2   1   2   2   1   2   1   2   1   1   1   2   1   2   2   1   1   2   2   2   2   2   1   2   2   1   1   1   1   1   1   2   2   2   2   1   2   2   1   2   1   1   1   2   1   2   2   1   2   1   1   2   1   1   1   2   2   2   1   1   2   2   2   2   1   2   2   1   1   1   2   2   1   1   1   1   1   1   2   2   1   1   1   2   1   1   1   1   2   2   2   1   2   1   2   1   1   2   1   2   2   2   2   2   2   2   1   2   2   2   1   2   2   1   2   2   2   2   1   1   2   1   2
 MK-6-9                 2   1   2   1   2   1   1   2   2   1   2   1   1   1   1   2   1   1   1   1   1   2   2   2   1   1   1   1   2   2   1   1   2   2   1   2   1   1   1   1   2   1   1   2   2   1   1   2   1   1   1   1   2   2   2   1   1   2   2   1   2   2   1   2   2   1   2   2   2   2   2   1   2   2   2   1   1   1   1   1   2   1   2   1   2   1   2   1   2   1   2   2   1   1   2   2   2   2   2   1   2   2   1   1   1   1   1   1   2   2   2   2   1   2   2   1   2   1   1   2   2   1   2   2   1   2   1   1   2   1   1   1   2   2   2   1   1   2   2   2   1   1   2   2   1   1   1   2   2   1   1   1   1   1   1   2   2   1   1   1   1   1   1   1   1   2   2   2   1   2   1   2   1   1   2   1   2   2   2   2   2   2   2   1   2   2   2   1   2   2   1   2   2   2   1   1   1   2   1   2
 MK-6-10                2   2   2   1   2   1   1   2   2   1   1   1   1   1   1   1   1   1   1   1   1   2   2   2   2   1   1   1   2   2   1   1   2   1   1   2   1   1   1   1   2   1   1   2   2   1   1   2   1   1   1   1   2   2   2   1   2   1   2   1   1   2   1   1   2   1   1   2   2   2   2   1   2   2   2   1   1   1   1   1   2   1   2   1   2   1   2   1   2   1   1   2   1   1   2   1   2   2   2   1   2   2   1   1   1   2   2   1   2   2   2   1   1   2   2   1   2   1   1   2   1   1   2   2   1   2   2   2   2   1   1   1   2   2   2   1   1   2   2   2   1   1   2   1   1   1   1   2   2   1   1   1   1   1   1   2   2   1   1   1   1   1   1   1   1   2   2   2   1   2   1   2   1   1   2   1   1   2   2   2   2   2   2   1   2   2   2   2   2   2   1   2   2   2   1   1   1   2   1   2
 MK-6-11                2   2   2   1   2   1   2   1   2   1   1   1   1   1   1   2   1   1   1   1   1   2   2   2   2   1   2   1   2   2   1   2   2   1   2   1   1   1   1   1   2   1   1   2   2   2   1   2   1   1   1   2   2   2   2   1   2   1   2   1   1   2   1   1   2   1   1   2   2   1   2   1   2   2   2   1   1   1   1   1   1   1   2   1   2   2   1   1   2   1   1   2   1   1   2   1   2   2   2   1   2   2   1   1   1   2   2   1   2   2   2   1   1   2   1   1   2   1   1   1   1   1   1   2   1   2   2   2   2   1   1   1   2   2   2   1   1   2   1   2   1   1   2   1   2   1   1   2   2   1   1   2   1   1   1   2   2   1   1   1   1   1   1   1   1   2   2   2   1   2   2   1   1   1   2   1   1   2   2   2   2   2   2   1   2   2   2   2   2   1   1   2   2   1   1   2   1   2   1   2
 MK-6-12                2   2   2   2   2   1   2   2   2   1   1   1   1   1   1   2   1   1   1   1   1   1   2   2   1   1   2   2   2   2   1   2   2   1   1   1   1   2   1   1   2   1   1   2   2   2   2   2   1   1   1   2   2   2   2   1   2   1   2   1   1   2   1   1   2   2   1   2   2   1   2   1   1   2   2   1   1   2   1   1   1   1   2   1   2   1   1   1   2   1   1   2   1   1   2   1   2   1   2   1   2   2   1   1   1   2   2   1   2   2   2   1   1   2   1   1   2   1   1   1   1   1   1   2   1   2   2   2   2   1   1   1   2   2   2   1   2   1   1   2   1   2   2   2   2   1   1   2   2   1   1   2   1   1   1   2   2   1   1   2   1   1   1   1   1   1   2   2   1   2   2   1   1   1   2   1   1   1   2   2   2   2   2   1   2   1   2   2   2   1   2   2   2   1   1   2   1   2   1   2
 MK-6-13                2   2   2   2   1   1   2   2   2   1   2   1   1   1   1   1   1   2   1   1   1   1   2   2   1   1   2   2   1   2   1   2   2   2   1   1   1   2   1   1   2   1   1   2   2   2   2   2   1   1   1   2   2   1   2   1   2   1   2   1   1   1   1   1   2   2   2   2   2   1   1   1   1   2   2   1   1   2   1   1   2   2   2   1   2   1   1   1   2   1   1   2   1   1   2   1   2   1   2   1   1   2   1   1   1   2   2   2   2   2   1   1   1   2   1   1   2   1   2   1   1   1   1   2   1   2   2   2   2   1   1   1   2   1   2   1   2   1   1   2   1   2   2   2   2   2   2   2   2   1   2   2   1   1   1   2   2   1   1   2   1   1   1   1   1   1   2   2   1   2   2   1   1   1   2   2   1   1   2   2   2   2   2   1   2   1   2   2   2   1   2   2   2   1   1   1   1   2   1   2
 MK-6-14                2   2   2   2   1   1   2   2   2   1   2   1   1   1   1   1   1   2   1   1   1   1   2   2   1   2   2   2   2   2   1   2   2   2   1   1   1   2   1   1   2   1   1   2   1   2   2   2   1   1   1   2   2   2   2   2   2   2   2   1   1   1   1   1   2   2   2   2   2   1   1   1   1   2   2   1   1   2   1   1   2   2   2   1   2   1   1   1   2   1   1   2   1   1   2   1   2   1   1   1   1   2   1   1   1   2   2   2   2   2   1   1   1   2   1   1   2   1   2   1   1   1   1   2   2   2   2   2   2   1   1   1   2   1   2   1   2   1   1   2   1   2   2   2   2   2   2   2   2   1   2   2   1   1   1   2   1   1   1   2   1   1   1   1   1   1   2   2   1   2   2   1   1   1   2   2   1   1   2   1   2   2   2   1   2   1   2   2   2   2   1   2   2   1   1   1   1   2   1   2
 MK-6-15                1   2   2   2   1   1   2   2   2   2   2   1   1   1   1   1   1   2   1   1   1   2   2   1   1   2   2   2   2   2   1   2   2   2   1   1   1   2   2   1   2   1   2   2   1   2   2   2   1   1   1   2   2   2   2   2   2   2   2   1   2   1   1   1   2   2   2   2   2   1   1   1   1   2   2   1   1   2   1   1   2   2   1   1   2   1   2   1   2   1   1   2   1   1   2   1   2   1   1   2   1   2   1   1   1   2   2   2   2   2   1   1   1   2   1   1   2   1   2   2   1   1   1   2   2   2   2   2   2   1   1   1   1   1   2   1   2   2   1   2   1   2   2   1   2   2   2   2   2   1   2   2   1   2   1   2   1   1   1   1   1   1   1   1   1   1   2   1   1   2   2   1   1   1   2   2   1   2   2   1   2   2   2   1   2   2   2   2   2   2   1   2   2   1   1   2   1   2   1   2
 MK-6-16                1   2   2   2   1   1   2   2   2   2   2   1   1   1   1   1   1   2   1   1   1   2   2   1   1   2   2   2   2   2   1   2   2   2   1   1   1   2   2   1   2   1   2   2   1   2   2   2   1   1   1   2   2   2   2   2   1   2   2   1   2   1   1   1   2   2   1   2   2   1   1   1   1   2   2   1   1   1   1   1   2   2   1   1   2   1   1   1   2   1   1   2   1   1   2   1   2   1   1   1   1   1   1   1   1   2   2   2   1   2   1   1   2   2   1   1   2   1   2   2   1   1   1   2   2   2   2   2   2   1   1   1   1   1   2   1   2   2   1   2   1   2   2   1   1   2   2   2   1   1   1   2   2   2   1   2   1   1   1   1   1   1   1   1   1   1   2   1   1   2   2   1   1   1   2   2   1   2   2   2   2   2   1   1   2   2   2   2   2   2   1   2   2   1   1   1   1   2   1   2
 
!****************************************** Phenotypic Data **********************************************************
!-100.0 is resevred for missing phenotype
SimulatedTrait1        10.3605    8.6798   11.5178    8.1180    9.5398   11.0179    9.0303   10.1951   10.5688   10.3869   10.7078    9.9739    8.4175   10.1450   11.9192   10.1216    8.4940    9.2368    9.9961    9.3893    7.5707   10.3298    9.2438    9.6214    9.4598   10.0337   10.0642   10.6216   10.0964    9.4311   10.3672   10.9397   11.4641    9.5424    8.3689   10.2851    9.8660   11.0885   11.7459    9.0987    9.6646    9.8497    8.1948    8.9686    7.8365    9.0946   10.2837    8.9877   10.5834   11.2873    9.8422    9.6996    9.8961    8.1023    7.8708   10.9945   10.8192    9.1769    6.9564   10.1239    8.9290   10.7940    9.4955   10.2638   10.1959    9.1939    8.0873   11.9476   10.4890   12.1081    9.5372    9.5019    9.1791    9.1996   11.5555   10.5253   10.2810    8.6676   10.2333    9.0738    9.2450   10.0185   10.2355   10.8450   10.3133   10.2546    8.3268    9.4411   10.9586    9.0202    9.5788    9.2215    9.4601    9.4157    9.8949   10.4953   11.3528   10.8435   10.0308   10.2643    9.9400    9.8576   10.3731    9.2651    9.5668   10.3697    9.8449    9.5522   10.2190    9.3825   12.7789   10.6132    9.9380   10.2547   10.2599    9.8991   10.1718    9.5071   12.2564   10.8051   10.7792   10.1656    9.6282   10.9151   10.5028   10.0659   10.0780   10.5489    8.7024   10.4721   10.6398    9.8858   11.4174   10.4431    9.5007    8.3429   10.4285    9.5725   11.2538   10.3685    9.0597   10.0992    9.5166    9.4366   10.4861   10.2501   10.9100    8.8015   10.9207    9.4011    9.0568    9.4764    8.9362   11.3470    8.8765   11.4866    9.3563    9.7822    9.9921    9.2759   10.1227   10.2923    8.5318    9.7301    8.4392    9.3150   11.8387   11.4430   10.6053   11.2022   10.5371    8.9670    8.8189    9.5096    8.0073   10.0604    8.3383   10.4437   10.0931   11.2082    9.0667    8.4666   10.9556    9.6972   11.0234    8.9052   11.2430    9.6571    9.0832   10.1426    9.8571    9.5204   10.8807   10.2926   10.8883    9.5051    9.8225   10.1401    8.9143   10.4621
 
