# Supplementary material for: Inclusive Composite Interval Mapping of QTL by Environment Interactions in Biparental Populations
Source: PLoS One. 2015 Jul 10;10(7):e0132414. doi: 10.1371/journal.pone.0132414 (PMC4498613; doi:10.1371/journal.pone.0132414)
Supplement: S1 File — (ZIP) [file pone.0132414.s001.zip › BC1 population/e=1/run_00020.met]

!**********************Note: lines staring with "!" are remarks and will be ignored in the program********************
!*********************************General Information**********************************
!Assuming F1 = P1 x P2, populations available in QTL IciMapping are: 
!  1, P1BC1F1 = P1 x F1, the first backcrossing where P1 is used as the recurrent parent;
!  2, P2BC1F1 = P2 x F1, the first backcrossing where P2 is used as the recurrent parent;
!  3, F1DH, F1-derived doubled haploids; 
!  4, RIL or F1RIL, recombination inbred lines through the repeated selfing of F1;
!  5, P1BC1RIL, recombination inbred lines through the repeated selfing of P1BC1F1;
!  6, P2BC1RIL, recombination inbred lines through the repeated selfing of P2BC1F1;
!  7, F2, the selfing generation of F1;
!  8, F3, the selfing generation of F2;
!  9, P1BC2F1, the second backcrossing where P1 is used as the recurrent parent; 
! 10, P2BC2F1, the second backcrossing where P2 is used as the recurrent parent;
! 11, P1BC2RIL, recombination inred lines through the repeated selfing of P1BC2F1; 
! 12, P2BC2RIL, recombination inred lines through the repeated selfing of P2BC2F1; 
! 13, P1BC1F2, the selfing generation of P1BC1F1; 
! 14, P2BC1F2, the selfing generation of P2BC1F1; 
! 15, P1BC2F2, the selfing generation of P1BC2F1; 
! 16, P2BC2F2, the selfing generation of P2BC2F1; 
! 17, P1BC1DH, P1BC1F1-derived doubled haploids; 
! 18, P2BC1DH, P2BC1F1-derived doubled haploids; 
! 19, P1BC2DH, P1BC2F1-derived doubled haploids; 
! 20, P2BC2DH, P2BC2F1-derived doubled haploids; 
   1      !Mapping Population (see remarks above)
   2      !Mapping Function (1 for Kosambi; 2 for Haldane; 3 for Morgan)
   2      !Marker Space Type (1 for intervals; 2 for positions)
   1      !Marker Space Unit(1 for centiMorgans; 2 for Morgan)
   6      !Number of Chromosomes (or Linkage Groups)
 200      !Size of the mapping population
   1      !Number of environments
 
!***************************************** Chromosomes and Linkage Maps **********************************************
!Chromosome                 NumMarkers
-CH1                        16
-CH2                        16
-CH3                        16
-CH4                        16
-CH5                        16
-CH6                        16
!Linkage map (Marker name followed by position or the interval length)
 MK-1-1                1     0.000
 MK-1-2                1    10.000
 MK-1-3                1    20.000
 MK-1-4                1    30.000
 MK-1-5                1    40.000
 MK-1-6                1    50.000
 MK-1-7                1    60.000
 MK-1-8                1    70.000
 MK-1-9                1    80.000
 MK-1-10               1    90.000
 MK-1-11               1   100.000
 MK-1-12               1   110.000
 MK-1-13               1   120.000
 MK-1-14               1   130.000
 MK-1-15               1   140.000
 MK-1-16               1   150.000
 MK-2-1                2     0.000
 MK-2-2                2    10.000
 MK-2-3                2    20.000
 MK-2-4                2    30.000
 MK-2-5                2    40.000
 MK-2-6                2    50.000
 MK-2-7                2    60.000
 MK-2-8                2    70.000
 MK-2-9                2    80.000
 MK-2-10               2    90.000
 MK-2-11               2   100.000
 MK-2-12               2   110.000
 MK-2-13               2   120.000
 MK-2-14               2   130.000
 MK-2-15               2   140.000
 MK-2-16               2   150.000
 MK-3-1                3     0.000
 MK-3-2                3    10.000
 MK-3-3                3    20.000
 MK-3-4                3    30.000
 MK-3-5                3    40.000
 MK-3-6                3    50.000
 MK-3-7                3    60.000
 MK-3-8                3    70.000
 MK-3-9                3    80.000
 MK-3-10               3    90.000
 MK-3-11               3   100.000
 MK-3-12               3   110.000
 MK-3-13               3   120.000
 MK-3-14               3   130.000
 MK-3-15               3   140.000
 MK-3-16               3   150.000
 MK-4-1                4     0.000
 MK-4-2                4    10.000
 MK-4-3                4    20.000
 MK-4-4                4    30.000
 MK-4-5                4    40.000
 MK-4-6                4    50.000
 MK-4-7                4    60.000
 MK-4-8                4    70.000
 MK-4-9                4    80.000
 MK-4-10               4    90.000
 MK-4-11               4   100.000
 MK-4-12               4   110.000
 MK-4-13               4   120.000
 MK-4-14               4   130.000
 MK-4-15               4   140.000
 MK-4-16               4   150.000
 MK-5-1                5     0.000
 MK-5-2                5    10.000
 MK-5-3                5    20.000
 MK-5-4                5    30.000
 MK-5-5                5    40.000
 MK-5-6                5    50.000
 MK-5-7                5    60.000
 MK-5-8                5    70.000
 MK-5-9                5    80.000
 MK-5-10               5    90.000
 MK-5-11               5   100.000
 MK-5-12               5   110.000
 MK-5-13               5   120.000
 MK-5-14               5   130.000
 MK-5-15               5   140.000
 MK-5-16               5   150.000
 MK-6-1                6     0.000
 MK-6-2                6    10.000
 MK-6-3                6    20.000
 MK-6-4                6    30.000
 MK-6-5                6    40.000
 MK-6-6                6    50.000
 MK-6-7                6    60.000
 MK-6-8                6    70.000
 MK-6-9                6    80.000
 MK-6-10               6    90.000
 MK-6-11               6   100.000
 MK-6-12               6   110.000
 MK-6-13               6   120.000
 MK-6-14               6   130.000
 MK-6-15               6   140.000
 MK-6-16               6   150.000
!*********************************** Marker Types ********************************************************************
!Co-dominant marker: When heterozygote F1 is present, P1 is coded as 2, F1 is coded as 1, and P2 is coded as 0; Otherwise, P1 is coded as 2, and P2 is coded as 0. 
!Dominant marker: When heterozygote F1 is present, P1 and F1 are coded as 12, and P2 is coded as 0; Otherwise, P1 is coded as 2, and P2 is coded as 0.  
!Recessive markers: When heterozygote F1 is present, P1 is coded as 2, and F1 and P2 are coded as 10; Otherwise, P1 is coded as 2, and P2 is coded as 0. 
!Missing marker is coded as -1. 
 MK-1-1                 1   2   2   1   1   2   1   2   1   1   1   2   1   2   2   2   2   1   2   2   1   2   1   1   2   1   2   1   1   2   1   1   2   1   2   2   1   2   2   1   1   1   1   1   2   1   1   1   2   2   1   2   2   1   1   2   1   1   2   2   1   2   2   2   1   1   1   1   1   2   1   1   2   2   2   2   1   1   2   1   1   2   1   1   1   2   2   2   2   2   1   1   2   1   2   1   1   2   1   1   2   1   2   1   1   2   1   1   1   1   2   2   1   2   1   2   1   2   1   2   2   2   1   1   2   2   1   1   1   1   1   1   1   1   1   1   1   1   1   1   1   1   1   1   2   2   1   2   1   1   2   2   1   2   1   2   2   2   1   1   2   2   2   2   1   2   2   1   2   2   2   1   1   2   1   1   2   2   1   2   2   2   1   1   2   1   1   1   2   1   2   2   1   2   2   1   1   2   1   1
 MK-1-2                 1   2   2   2   2   2   1   2   1   1   1   2   1   2   2   2   2   1   2   2   1   2   1   1   2   1   2   1   1   2   1   1   2   1   1   2   1   2   2   1   1   1   1   1   2   1   1   1   2   2   1   2   2   1   1   2   1   1   2   2   1   2   2   2   1   1   1   1   1   1   1   1   2   2   2   2   1   1   2   1   1   1   1   1   1   2   2   2   2   2   1   1   2   1   2   1   1   1   1   1   2   1   2   1   1   2   1   1   1   1   2   2   1   2   1   2   2   2   1   2   2   2   1   1   2   2   1   1   1   1   1   1   1   1   1   1   1   1   1   1   1   1   1   2   2   2   1   2   1   1   2   2   1   2   1   2   2   2   1   1   2   2   2   2   1   2   2   1   2   2   2   1   1   2   1   1   2   2   1   2   2   2   1   1   2   1   1   1   2   1   2   2   1   1   1   1   1   2   1   2
 MK-1-3                 1   2   2   2   2   2   1   2   1   2   1   2   1   2   2   2   2   2   2   2   1   2   2   1   2   2   2   1   1   1   1   1   2   1   1   2   1   2   2   1   1   1   2   1   2   1   1   1   2   2   1   2   2   1   1   1   1   1   2   2   1   2   2   1   1   1   1   1   1   1   1   1   2   2   2   2   1   1   2   1   1   1   1   1   1   2   2   2   2   2   1   1   2   1   1   1   2   1   1   1   2   1   2   1   1   2   1   1   1   1   2   2   1   2   1   2   2   2   1   2   2   2   1   2   2   2   1   1   1   1   1   1   1   1   1   1   1   1   1   1   1   1   1   2   2   2   1   2   1   1   2   2   1   2   1   2   2   2   1   1   2   2   2   2   1   2   2   1   2   2   1   2   2   2   1   1   2   2   1   2   2   2   1   1   2   1   1   1   2   1   2   2   1   1   1   1   1   2   2   2
 MK-1-4                 1   2   2   2   2   2   1   2   1   2   1   2   1   2   2   2   2   1   2   2   1   2   2   1   2   1   2   1   1   1   1   1   2   2   1   2   1   2   1   1   1   2   2   1   2   1   2   2   2   2   1   2   2   1   1   1   1   1   2   2   1   2   2   2   1   1   1   1   1   1   1   1   1   2   2   2   1   2   2   1   1   1   2   1   1   2   2   1   2   2   1   1   2   1   1   1   2   1   2   1   2   1   2   1   1   2   1   1   1   1   2   2   1   2   1   2   2   2   1   2   2   2   1   1   2   2   1   1   1   1   1   1   1   1   2   1   1   1   1   2   1   1   1   2   2   2   1   2   1   1   2   2   1   2   1   2   2   2   1   1   2   2   1   2   1   2   2   2   2   2   1   2   2   2   1   2   2   2   1   2   2   2   1   1   2   1   1   1   2   1   2   2   1   1   1   1   1   1   2   2
 MK-1-5                 1   2   2   2   2   2   1   2   1   2   1   2   1   2   2   2   2   1   2   2   1   2   2   2   2   1   2   1   1   1   1   1   2   2   1   2   1   2   1   1   1   1   2   1   2   1   1   2   2   2   1   2   2   1   1   1   1   1   2   2   1   2   2   1   1   1   2   1   1   1   2   1   2   2   2   2   1   2   2   1   2   1   1   1   1   2   2   1   1   2   1   1   2   1   1   1   2   1   2   1   2   1   2   1   1   2   1   2   1   1   2   2   1   2   1   2   2   2   1   2   2   2   1   1   2   2   1   1   1   2   1   1   1   2   2   1   1   1   1   2   1   1   1   2   2   2   1   2   1   1   2   2   1   2   1   2   2   2   2   1   2   2   1   2   1   2   2   2   2   2   2   2   2   2   1   2   2   2   1   2   2   1   1   1   2   1   1   1   1   1   2   1   1   2   1   1   1   1   2   2
 MK-1-6                 1   2   2   2   2   2   1   2   1   2   1   2   1   2   2   2   2   1   2   1   1   2   2   2   2   2   2   1   1   2   1   1   2   2   1   2   1   2   1   1   1   1   2   1   2   1   1   2   2   2   1   2   2   1   1   1   1   2   2   2   1   2   2   1   1   2   2   1   1   1   2   1   2   2   2   2   1   2   2   1   2   1   1   1   1   2   2   1   1   2   1   1   2   1   1   1   2   2   2   1   1   1   2   1   1   2   1   2   1   1   2   2   1   2   1   2   2   2   1   2   1   2   1   1   2   2   1   1   1   2   1   1   1   2   2   1   1   1   1   2   2   1   1   2   2   2   1   2   1   1   2   2   1   2   1   2   2   2   2   2   2   2   1   2   1   2   2   2   2   2   2   2   1   2   1   2   2   2   1   2   2   1   1   1   2   1   2   1   1   1   2   1   1   2   1   1   1   1   2   2
 MK-1-7                 1   2   2   2   2   2   1   2   1   2   1   2   1   1   2   2   2   1   1   1   1   2   2   2   2   2   2   1   1   2   1   1   2   2   1   2   1   2   1   1   1   2   2   1   2   1   1   2   2   2   1   2   2   1   1   1   1   2   2   2   1   2   2   1   2   2   2   1   1   1   2   1   2   2   2   2   2   1   2   1   2   1   2   1   1   2   2   1   1   2   1   1   2   1   1   1   2   2   2   1   1   1   2   1   1   1   1   2   1   1   2   2   1   2   1   2   2   2   1   2   1   2   1   1   2   2   1   1   1   2   1   1   1   2   2   1   1   1   1   2   2   1   1   2   2   2   1   2   1   1   2   2   1   2   1   2   2   2   2   2   2   2   1   2   1   2   2   2   2   2   1   2   1   2   1   2   2   2   1   1   2   1   1   1   2   2   2   1   1   1   2   1   1   2   1   1   1   1   2   2
 MK-1-8                 1   2   2   2   2   2   1   2   2   2   2   2   2   2   1   2   2   1   1   2   1   2   2   2   2   2   2   1   1   2   1   1   1   2   1   2   1   2   1   1   1   2   2   2   2   1   1   2   2   2   1   2   2   1   1   1   1   2   2   2   1   2   1   1   2   1   2   1   1   1   2   1   2   2   2   2   1   1   2   1   1   1   2   1   1   2   2   1   1   2   2   1   2   1   1   1   2   2   2   2   1   1   2   1   1   1   1   2   1   1   2   2   1   2   1   2   2   2   1   2   1   2   1   1   1   2   1   1   1   2   1   1   1   2   2   1   1   1   1   2   2   1   1   2   2   2   1   2   1   1   2   2   2   2   1   2   2   1   2   2   2   2   1   2   1   2   2   2   2   2   1   2   1   2   1   2   2   2   1   1   2   1   1   1   2   2   2   1   2   1   2   1   1   2   1   1   1   1   2   2
 MK-1-9                 1   2   2   2   2   2   1   2   2   2   2   2   2   2   1   2   2   1   1   2   1   2   2   2   2   1   2   1   2   2   1   1   1   2   1   2   1   2   1   1   1   1   2   2   2   2   1   2   2   2   1   2   2   1   1   1   1   2   1   2   1   2   1   1   2   1   2   1   1   1   2   1   2   2   2   2   1   1   2   1   2   1   1   1   1   2   2   1   1   2   2   1   2   1   1   2   2   2   2   2   1   2   2   1   1   2   1   2   1   1   2   2   1   2   1   2   1   2   1   2   1   2   1   1   1   2   1   1   1   2   2   2   1   2   2   2   1   1   1   2   2   1   1   2   1   2   1   1   1   1   2   2   2   2   1   2   1   1   2   2   1   2   1   2   1   2   1   2   2   2   1   2   1   2   1   2   2   2   1   1   2   1   1   1   2   2   2   1   2   1   2   1   1   2   1   2   2   1   2   1
 MK-1-10                1   2   2   2   2   2   1   1   2   2   1   2   2   2   1   2   2   1   1   2   1   2   2   2   2   1   2   1   2   2   1   2   2   2   1   2   1   2   1   1   2   1   2   2   2   2   1   2   2   2   1   2   2   1   1   1   1   2   1   2   1   2   1   1   2   1   2   1   1   1   2   1   2   2   2   2   1   1   2   2   2   1   1   1   1   2   2   1   1   2   2   2   1   1   1   1   2   2   2   2   1   2   2   1   1   2   1   2   1   1   2   2   1   2   1   2   1   1   1   2   1   2   1   1   1   2   1   2   1   2   1   2   1   2   2   2   1   1   2   2   2   2   1   2   1   2   1   1   1   1   2   2   2   2   1   2   1   1   2   2   1   1   1   2   1   2   1   2   2   2   1   2   1   2   2   2   2   2   1   1   2   1   1   1   2   2   2   1   2   1   1   1   1   2   1   2   2   1   2   1
 MK-1-11                1   2   2   2   2   2   1   2   2   2   1   2   2   2   1   2   2   1   1   2   1   2   2   2   2   1   2   1   2   2   1   2   1   2   1   2   1   2   1   1   2   1   2   2   2   2   1   2   1   2   1   2   2   1   1   1   1   2   1   2   1   2   1   1   2   1   2   1   1   1   2   1   1   1   2   2   1   1   2   2   2   1   1   1   1   2   2   2   1   2   2   2   1   2   1   1   2   2   2   2   1   2   2   2   2   1   1   2   1   1   2   2   1   2   1   2   1   1   2   2   1   2   2   1   1   2   1   2   1   2   1   2   1   2   2   1   1   1   1   1   2   2   1   2   1   2   1   1   1   1   2   1   2   2   1   2   1   1   2   2   1   1   2   2   1   2   1   2   2   2   1   2   1   2   2   2   2   2   1   1   1   1   1   1   2   2   2   1   2   1   1   1   1   2   1   2   2   1   2   1
 MK-1-12                1   2   2   2   2   2   1   2   2   1   1   2   2   2   1   1   2   1   1   2   1   2   2   2   2   1   2   1   2   2   1   2   1   2   1   1   1   2   1   1   2   1   2   2   2   2   1   2   1   1   1   2   2   1   1   1   1   2   1   2   1   2   1   1   2   1   2   1   1   2   1   1   1   1   2   2   1   1   1   2   2   1   1   1   1   2   2   2   1   2   2   2   1   2   1   1   2   2   2   2   1   2   2   2   2   1   1   2   1   1   2   2   1   2   1   2   1   1   2   2   2   2   2   1   1   2   1   2   1   2   1   2   1   2   1   1   1   2   1   1   2   2   1   2   1   2   1   1   1   1   2   1   2   2   1   1   1   1   2   2   1   1   2   2   1   2   1   2   2   2   1   2   1   2   2   2   2   2   1   1   1   1   1   1   2   2   2   1   2   1   1   1   1   2   1   1   2   1   2   1
 MK-1-13                1   2   2   2   1   2   1   2   2   1   1   2   2   2   1   1   2   1   1   2   1   1   2   2   2   2   2   1   1   2   1   1   1   2   1   1   1   2   1   1   2   1   1   2   2   2   1   2   1   1   1   2   2   1   1   1   1   2   1   2   1   2   1   1   2   1   2   1   1   2   1   1   1   1   2   2   1   1   1   1   2   1   1   1   1   2   2   2   1   2   2   2   1   2   1   1   2   2   2   2   1   2   2   2   2   1   1   1   1   1   2   2   1   2   1   2   1   1   1   2   2   2   2   1   1   2   1   2   1   2   1   2   1   2   1   1   1   2   1   1   1   2   1   2   1   2   1   1   1   1   2   1   2   2   1   2   1   1   1   2   1   1   2   2   1   2   2   2   2   2   1   2   1   2   2   2   2   2   1   1   2   1   1   1   2   2   2   1   1   1   1   1   1   2   1   1   1   1   2   1
 MK-1-14                1   2   2   2   1   2   1   2   2   1   1   2   2   2   1   1   2   1   1   2   1   1   2   2   2   1   1   1   2   2   1   1   1   1   1   1   1   2   1   1   2   1   1   2   2   2   1   2   1   1   1   2   2   1   1   2   1   2   1   2   1   2   1   1   2   1   2   1   1   2   1   2   1   1   2   2   1   1   1   1   2   1   1   1   1   2   2   2   1   2   2   1   1   2   1   1   2   2   2   2   1   1   2   2   1   1   1   1   2   1   1   2   1   2   1   2   1   1   1   2   2   2   2   1   1   2   1   2   1   2   2   2   1   2   1   1   1   2   1   1   1   1   1   2   1   2   1   2   1   1   2   1   2   2   1   2   1   1   2   2   1   1   2   2   1   2   2   2   2   2   1   2   1   2   2   2   2   2   1   1   2   1   1   1   2   2   2   1   1   1   1   1   1   2   1   1   1   1   2   1
 MK-1-15                1   2   2   2   1   2   1   1   2   1   1   2   2   2   1   1   2   1   1   2   1   1   2   2   2   1   1   1   2   2   2   1   1   1   1   1   1   2   1   2   2   1   1   2   2   2   1   2   1   1   1   2   2   1   1   2   1   2   2   2   2   2   1   1   2   1   2   1   1   2   1   2   1   1   2   2   2   1   1   1   2   1   1   1   1   2   2   2   1   2   2   1   1   2   1   1   2   2   2   2   1   1   2   2   1   1   1   1   2   1   1   2   1   2   1   2   1   2   1   2   2   1   2   1   1   2   2   2   2   2   2   2   2   2   1   2   1   2   1   1   1   1   1   2   1   2   1   2   1   1   1   1   1   2   1   2   1   1   2   2   1   1   2   2   1   2   2   2   2   2   1   2   2   2   2   2   2   2   1   1   2   1   1   1   1   1   2   1   1   1   1   1   1   2   1   1   1   1   2   1
 MK-1-16                1   2   2   2   1   2   1   1   1   1   1   2   2   2   1   1   2   1   1   2   1   1   2   2   2   2   1   1   2   2   2   1   1   2   1   1   1   2   1   2   2   1   1   2   2   2   1   2   1   1   1   2   2   1   1   2   1   2   2   2   1   2   1   1   2   1   2   1   1   1   1   2   1   1   2   2   2   1   1   1   2   1   1   1   1   2   2   2   1   2   2   1   1   2   1   1   2   2   2   2   1   1   2   2   1   1   1   1   2   1   1   2   1   2   1   1   1   2   1   2   1   1   1   2   1   2   2   2   2   1   2   2   2   2   1   2   1   2   1   2   2   1   1   2   1   2   1   2   1   2   1   1   1   2   1   2   1   1   2   2   1   1   2   2   1   2   2   1   2   2   1   2   2   2   2   2   2   2   1   1   2   1   1   1   1   1   2   1   1   1   1   1   2   2   1   1   1   1   2   1
 MK-2-1                 1   2   2   2   1   2   2   2   1   2   2   1   2   1   1   2   2   1   1   2   1   1   2   1   2   2   1   1   1   1   2   2   1   1   2   2   1   2   2   2   2   1   1   2   1   1   2   1   1   1   2   1   1   1   1   2   1   1   2   1   1   2   1   2   1   2   2   1   1   1   2   1   1   2   2   2   2   1   2   1   2   1   2   2   2   1   1   2   1   2   1   2   2   1   2   1   1   1   2   2   1   1   2   1   2   1   1   1   1   1   1   2   1   1   1   2   2   2   2   2   2   1   2   2   1   1   2   2   2   2   1   2   2   2   1   2   1   1   1   2   2   2   2   2   2   2   1   1   1   1   2   2   2   2   2   1   1   2   1   2   1   2   1   2   2   1   2   2   1   1   2   1   1   1   2   2   2   1   2   1   2   2   2   1   2   1   1   1   2   2   2   2   1   2   1   1   1   2   2   2
 MK-2-2                 1   1   2   2   1   2   1   2   1   2   2   1   2   2   1   2   1   1   1   2   1   1   2   1   2   2   1   1   1   1   2   2   1   1   2   2   1   2   1   1   2   1   1   2   1   1   1   1   1   1   2   1   1   1   2   2   1   1   2   1   1   2   1   2   1   2   2   2   1   1   2   1   1   2   2   1   1   1   2   1   2   1   2   1   2   1   2   2   1   2   1   1   2   1   2   1   1   1   2   2   1   1   1   1   2   1   1   1   1   1   1   2   1   2   1   2   2   2   2   2   2   1   2   2   1   1   2   2   2   2   1   2   2   2   1   2   1   1   1   2   2   2   2   2   2   2   1   1   1   1   2   2   2   2   2   1   1   2   1   2   1   2   1   1   2   1   2   2   1   1   2   1   1   1   1   2   2   1   2   1   2   2   2   1   2   1   1   1   2   2   2   1   1   2   1   1   2   2   2   2
 MK-2-3                 1   1   2   2   1   2   1   2   1   2   2   1   2   2   1   1   1   1   1   2   1   2   1   1   2   2   1   1   1   1   2   2   1   1   2   2   1   2   1   1   2   1   1   2   1   1   1   1   1   1   2   1   1   1   2   2   1   1   2   1   1   2   1   2   1   1   2   1   1   2   2   2   1   2   2   1   1   1   2   1   2   1   2   1   2   1   2   2   1   2   1   1   2   1   1   1   1   1   2   2   1   1   1   1   2   1   1   1   1   1   2   2   1   2   1   2   1   2   2   2   2   1   1   2   1   1   2   2   2   2   1   2   2   2   1   2   1   1   1   2   2   2   2   2   2   2   1   1   2   1   1   2   2   2   1   1   1   2   1   2   1   2   1   1   2   1   2   2   1   1   2   1   1   1   2   2   2   1   2   1   2   2   2   1   2   2   1   1   2   1   2   1   1   2   1   1   2   2   2   2
 MK-2-4                 1   1   2   2   1   2   1   2   1   2   2   1   2   2   2   1   1   1   1   2   1   2   1   2   2   2   1   1   2   1   2   2   1   1   2   2   1   2   1   1   2   2   1   2   1   1   2   1   1   1   2   1   1   1   2   2   1   1   2   1   1   2   1   2   1   1   2   1   1   2   2   2   1   2   2   1   1   1   2   1   2   1   2   1   2   1   2   2   1   2   1   1   2   1   1   1   1   1   2   2   1   1   1   1   2   1   1   1   1   1   1   2   1   1   1   2   1   2   2   1   2   1   1   2   1   1   2   2   2   2   1   2   2   2   1   2   1   1   2   2   2   2   2   2   1   2   2   2   2   1   1   2   2   2   2   1   1   2   1   2   1   2   1   1   2   1   2   2   1   1   2   1   1   1   2   2   2   1   2   1   2   2   2   1   1   2   2   1   2   1   2   1   1   2   1   2   2   2   2   2
 MK-2-5                 1   2   2   2   1   2   1   2   1   2   1   1   2   2   2   1   2   1   1   2   1   2   1   2   2   2   1   1   2   1   2   2   1   1   2   2   1   2   2   1   2   2   1   2   1   1   1   1   1   1   2   1   1   1   1   1   2   2   2   1   2   2   1   2   1   1   2   1   1   2   2   1   1   2   2   1   1   1   2   1   2   1   2   1   2   1   2   1   1   2   1   1   2   2   2   1   1   2   2   2   1   1   1   1   2   1   1   1   1   1   1   2   2   1   1   2   1   2   2   2   2   1   1   2   1   1   2   2   2   2   1   2   2   2   1   2   1   2   2   2   2   2   2   2   2   2   1   2   2   1   2   2   2   1   2   1   1   2   1   2   1   2   1   1   1   1   2   2   1   1   2   1   1   1   2   2   2   1   2   1   2   2   2   1   1   2   2   1   2   1   2   1   1   2   1   2   2   2   2   2
 MK-2-6                 1   2   2   2   1   2   1   1   1   2   1   1   1   2   2   1   2   1   1   2   1   2   1   2   2   2   1   1   2   1   2   2   1   1   2   2   1   2   1   1   2   2   1   2   1   1   1   1   1   1   2   1   1   2   1   1   1   2   2   1   2   2   1   2   1   1   2   2   1   2   2   1   1   2   2   2   1   1   2   1   2   1   2   1   1   1   2   1   1   2   1   1   2   2   2   1   2   2   2   2   1   1   1   1   2   1   1   1   1   1   1   2   2   1   1   2   1   2   2   2   2   1   1   2   1   1   2   2   2   2   1   2   1   1   1   2   1   2   2   2   1   1   2   2   2   2   1   2   2   1   2   2   1   1   2   1   2   2   1   2   1   2   1   2   1   1   2   2   1   2   2   1   1   1   2   2   2   2   2   1   2   2   2   1   1   1   2   1   2   1   2   1   1   1   1   1   2   2   2   2
 MK-2-7                 1   2   2   2   1   2   1   1   1   2   1   1   1   2   2   1   2   1   1   2   1   2   1   2   2   2   1   1   2   1   2   2   1   1   1   2   2   2   1   1   2   2   1   2   1   1   1   1   1   1   2   1   1   2   1   1   1   1   2   1   2   2   1   2   1   1   2   2   1   2   1   1   1   2   1   2   2   1   2   1   2   1   2   1   1   1   2   1   1   1   1   1   2   2   1   1   2   2   2   2   1   1   2   1   2   1   1   1   1   1   1   2   2   1   1   2   1   2   2   2   2   1   1   2   2   1   2   2   2   2   1   2   1   1   1   1   1   2   2   2   1   1   2   2   2   2   1   2   2   1   2   2   1   2   2   2   2   1   1   2   1   2   1   2   1   1   2   2   1   2   2   2   1   1   2   2   2   2   2   1   2   2   2   1   1   1   2   1   2   1   2   1   1   2   1   1   2   1   2   2
 MK-2-8                 1   1   2   2   1   2   1   1   2   1   1   1   1   2   2   1   1   2   1   2   1   2   1   1   2   2   1   1   2   1   1   2   1   1   1   2   1   1   1   1   2   1   1   2   1   2   1   1   1   1   2   1   1   2   1   1   1   1   2   1   2   2   1   2   1   1   2   2   1   2   1   1   1   1   1   2   2   1   1   1   2   1   2   1   1   1   2   1   1   1   1   1   2   2   1   1   2   2   2   1   1   1   1   1   2   1   1   1   1   1   1   2   2   2   1   2   1   2   2   1   2   1   2   2   2   1   1   2   2   2   1   2   1   1   1   1   1   2   2   2   1   1   2   2   2   2   1   2   2   1   2   2   1   2   2   2   2   1   1   2   1   2   1   2   1   1   1   2   1   2   2   2   1   1   2   2   2   2   2   1   2   2   2   1   1   1   2   1   2   2   2   1   2   2   1   1   2   1   1   2
 MK-2-9                 1   1   2   2   1   2   1   1   2   2   1   1   1   2   2   1   1   2   1   2   1   2   2   1   2   1   1   1   2   1   1   2   2   1   1   2   1   1   1   1   1   1   1   2   1   2   1   1   1   1   1   1   1   2   1   1   1   1   2   2   2   2   1   2   1   1   2   2   1   2   1   1   1   1   1   2   1   1   1   1   2   1   2   1   1   1   2   1   1   1   1   1   2   2   1   1   2   2   2   1   1   1   1   1   2   1   1   1   1   1   1   2   2   2   1   2   1   2   2   1   1   1   2   2   2   1   1   2   2   2   2   2   1   1   2   1   1   2   2   2   1   1   1   2   2   2   1   2   2   1   2   2   1   2   2   2   2   1   1   2   1   2   1   2   1   1   1   2   1   2   2   2   1   1   2   2   2   2   2   1   2   2   2   1   1   1   2   1   2   2   2   1   2   2   1   1   2   1   2   2
 MK-2-10                1   1   2   2   1   2   1   1   2   2   2   1   1   2   2   1   1   2   1   2   1   2   2   1   2   1   1   1   2   1   1   2   2   1   1   2   2   1   1   1   1   1   1   2   2   2   1   2   1   1   1   1   1   2   1   1   1   1   2   2   1   2   1   2   1   2   2   2   1   2   1   1   1   1   2   2   1   1   1   1   2   1   2   1   1   1   2   1   1   1   1   1   2   2   1   1   2   2   2   1   1   1   1   1   2   1   1   1   1   1   1   2   2   2   1   2   1   2   2   1   1   1   2   2   2   1   1   2   2   1   2   2   1   1   2   1   1   1   2   2   1   1   1   2   2   2   1   2   2   1   2   2   1   2   1   2   2   1   1   2   1   2   1   2   1   1   1   2   1   2   2   2   1   1   2   2   2   2   1   1   2   2   2   1   2   1   2   1   2   1   2   1   2   2   1   1   2   1   2   2
 MK-2-11                1   1   2   2   1   2   1   1   2   2   1   1   1   2   2   1   2   2   1   2   1   2   2   1   2   1   1   1   2   1   1   2   2   1   1   2   2   1   1   1   1   1   1   2   2   1   1   2   1   2   1   1   1   2   1   1   1   1   2   1   1   2   1   2   1   2   1   1   1   1   1   1   1   2   2   1   1   1   1   1   1   2   2   1   1   1   2   1   1   1   1   1   2   2   2   1   2   1   1   1   1   1   1   1   2   2   1   1   2   1   1   2   2   2   1   1   1   2   2   1   1   1   1   2   2   1   1   2   2   1   2   2   1   1   1   1   1   1   2   2   1   1   2   2   2   2   1   2   2   1   2   2   1   2   1   2   2   1   1   2   2   2   2   2   1   1   1   2   1   1   2   2   1   1   2   2   2   2   1   1   2   2   1   1   2   1   2   1   2   1   2   1   2   2   1   2   1   1   2   2
 MK-2-12                1   1   2   2   1   2   1   1   2   2   1   1   1   2   1   1   2   2   1   2   1   2   2   1   2   1   1   1   2   1   1   1   1   1   1   2   2   1   1   1   1   1   1   2   2   1   1   2   1   1   2   1   1   1   2   1   1   1   2   1   1   2   1   1   1   2   1   1   1   1   1   1   1   2   1   1   1   1   1   1   1   2   2   1   1   1   2   1   1   1   1   1   2   2   2   1   2   1   2   1   1   1   1   1   2   2   1   2   2   1   1   2   1   2   1   1   1   2   2   1   1   2   1   2   2   1   1   2   2   1   2   2   1   1   1   1   1   1   2   2   1   1   2   2   2   1   1   2   2   1   2   2   1   2   1   2   2   1   1   1   2   2   2   2   1   1   1   2   1   1   2   2   1   2   2   2   2   2   1   1   2   2   1   1   2   1   2   1   2   1   2   1   2   2   1   2   2   1   2   2
 MK-2-13                1   1   2   2   1   2   1   1   2   2   2   2   1   2   1   1   2   1   1   2   1   2   2   1   2   1   1   1   2   1   1   1   2   1   2   2   2   1   1   1   1   2   1   1   2   1   2   2   1   1   2   2   1   1   2   1   1   1   1   1   1   2   1   1   1   2   1   1   1   1   1   1   1   2   1   1   1   1   1   1   1   2   2   1   2   1   2   1   1   1   1   1   2   1   2   1   2   1   2   1   1   1   2   1   2   2   1   2   1   1   1   2   2   2   1   1   1   2   2   1   1   2   1   2   2   1   1   2   2   1   1   2   2   1   1   1   2   1   2   2   1   1   2   2   2   1   1   2   2   1   2   1   1   2   1   1   2   1   1   1   2   2   2   2   2   1   1   2   1   1   2   2   1   1   2   2   2   2   1   1   2   2   1   1   2   1   2   1   2   1   2   1   2   1   1   2   2   1   2   1
 MK-2-14                1   1   2   2   1   2   1   1   2   2   2   2   1   2   1   1   2   1   1   2   1   2   2   1   2   2   1   1   2   1   1   1   2   1   2   1   2   2   1   1   1   2   1   2   2   1   2   2   1   1   2   2   1   1   2   1   1   1   1   1   1   2   1   2   1   2   1   1   1   1   1   1   1   2   1   1   1   1   2   1   2   2   2   1   2   1   2   1   1   1   1   1   2   1   2   1   1   1   2   1   1   1   2   1   2   2   1   2   1   1   1   2   2   2   2   1   1   2   1   1   1   1   1   2   2   1   1   2   2   1   1   2   2   1   1   1   1   1   2   2   1   1   2   2   2   1   1   2   2   1   2   1   1   2   1   1   2   1   1   2   2   2   2   2   2   1   1   2   1   1   2   2   1   1   2   2   2   2   1   1   2   2   2   1   1   1   2   2   2   1   2   1   2   1   1   2   2   1   2   1
 MK-2-15                1   1   2   2   1   1   1   1   2   2   2   2   1   2   1   1   2   1   1   2   1   2   2   1   2   2   1   1   2   2   1   1   2   1   2   1   2   2   1   1   1   2   1   2   2   1   2   2   1   1   2   2   1   1   2   1   1   1   1   1   1   2   1   2   1   2   1   1   1   1   2   1   1   2   2   1   1   1   2   1   2   2   2   1   2   1   2   1   1   1   2   2   2   1   2   1   1   1   2   1   1   1   2   1   2   1   1   2   1   1   1   2   2   2   2   1   2   2   1   1   1   2   1   2   2   1   1   2   2   1   1   2   2   1   1   1   1   1   2   2   2   1   2   2   2   1   1   2   2   1   2   1   1   2   1   1   2   1   1   2   2   2   2   2   2   1   1   2   1   1   1   2   1   1   2   2   2   2   1   1   2   2   2   1   1   1   2   2   2   1   2   1   2   2   1   2   2   1   2   1
 MK-2-16                1   1   2   2   1   1   1   1   2   2   2   2   1   2   1   1   2   1   1   2   1   2   2   1   2   2   1   1   2   2   1   1   2   1   2   1   2   2   1   2   1   2   1   2   2   1   2   2   2   1   2   2   1   1   2   1   1   1   2   1   1   2   1   2   1   2   1   2   1   1   2   1   1   2   1   1   1   1   2   1   2   2   2   1   2   1   2   1   1   1   2   2   1   1   2   1   2   1   2   1   1   1   2   1   2   1   1   2   1   1   1   2   2   2   2   1   2   2   1   1   1   1   1   2   2   1   1   2   2   1   1   1   2   1   1   1   1   1   2   1   2   1   2   2   2   1   1   2   2   1   2   1   1   1   1   1   2   1   1   2   1   2   2   2   2   1   1   2   1   1   1   2   1   1   1   2   2   2   1   1   1   2   2   1   1   1   2   2   2   1   2   1   2   2   1   2   2   1   2   1
 MK-3-1                 1   1   1   2   1   2   1   2   1   2   2   2   1   1   1   1   2   2   1   2   2   2   1   2   1   1   2   1   2   1   1   1   1   1   1   2   2   1   1   2   1   1   2   1   2   1   1   1   1   1   1   2   1   1   1   1   2   1   1   1   2   2   1   1   2   1   1   1   1   1   2   2   1   1   2   2   2   2   2   1   2   1   1   1   1   1   2   2   2   2   2   1   2   1   2   1   2   1   1   1   1   2   1   2   2   1   2   1   2   2   1   1   1   1   2   2   2   2   2   2   2   2   2   1   2   2   1   1   1   2   1   1   1   1   1   2   1   2   1   2   1   1   1   2   2   1   1   1   2   2   2   2   1   1   2   2   1   1   2   1   2   1   2   2   1   1   1   2   2   1   1   1   2   2   2   2   2   2   1   1   1   2   2   1   1   1   2   1   1   1   1   1   2   1   2   2   2   2   1   2
 MK-3-2                 1   1   1   2   1   2   1   2   1   1   2   2   1   1   1   1   2   2   1   2   2   2   1   2   1   1   2   2   2   1   1   2   1   1   1   1   2   1   1   2   1   2   2   1   2   1   1   1   1   1   1   2   1   1   1   2   2   1   1   1   2   2   1   2   2   2   1   1   1   1   2   2   1   1   2   1   2   2   2   1   2   1   2   1   2   1   2   2   2   2   2   1   2   1   2   1   2   1   1   1   1   2   1   2   2   1   2   1   2   2   1   1   2   1   2   2   2   2   2   2   2   2   2   1   2   2   1   1   2   2   1   1   1   1   2   2   1   1   1   2   1   1   1   2   2   1   1   1   2   2   2   2   1   1   1   2   1   1   2   1   2   1   2   2   1   1   2   2   2   1   1   1   1   2   2   2   2   2   1   1   1   1   2   1   1   1   2   1   1   2   1   1   2   1   2   2   2   2   1   2
 MK-3-3                 2   1   1   2   1   2   1   2   1   1   2   2   1   1   2   1   2   2   1   2   2   2   1   2   1   1   2   2   1   1   1   1   1   1   1   1   2   1   1   2   1   2   2   1   2   2   1   1   1   2   1   2   2   1   1   2   2   1   1   1   1   2   2   2   2   2   2   1   1   2   2   2   2   1   2   2   2   2   2   1   2   1   2   1   2   1   2   2   1   2   2   1   2   1   2   1   2   1   1   2   1   2   1   1   2   1   2   1   2   2   1   1   2   1   2   2   2   2   2   2   2   2   2   1   1   2   1   1   2   2   1   2   1   1   2   2   1   1   1   2   2   1   1   2   2   1   1   1   2   2   2   2   1   1   1   2   1   1   2   2   2   1   2   2   1   1   2   2   2   1   1   1   1   2   2   2   2   2   1   1   1   1   2   1   1   1   2   1   1   2   1   1   2   1   2   2   2   2   1   2
 MK-3-4                 2   1   1   2   1   2   1   2   1   1   2   2   1   1   2   1   2   2   1   2   2   2   1   2   1   1   2   2   1   2   1   1   1   1   1   1   1   1   1   2   1   2   2   1   2   2   1   1   1   2   1   2   2   1   1   2   2   1   1   1   1   2   2   2   2   2   2   1   1   2   2   2   2   1   2   2   2   2   2   1   2   1   1   1   2   1   1   2   2   2   2   1   2   1   2   1   1   1   1   2   1   2   1   1   2   1   2   1   2   2   1   2   2   1   2   2   2   2   2   2   2   2   2   1   1   2   1   1   2   2   2   2   1   1   2   2   1   2   1   2   2   1   1   2   2   1   1   1   2   2   2   2   1   1   1   2   1   1   2   1   2   1   2   2   1   1   2   2   2   1   1   1   1   2   2   1   2   2   1   1   1   1   1   1   1   1   2   1   1   2   1   1   2   1   2   2   2   2   1   2
 MK-3-5                 2   1   1   2   1   2   1   2   1   1   1   2   1   1   2   1   2   2   1   2   2   2   1   2   1   1   2   2   2   2   1   1   2   1   1   2   1   1   1   2   1   2   2   1   2   2   1   1   1   2   1   1   2   1   1   2   2   1   1   1   1   2   2   2   2   2   2   1   1   2   2   2   2   1   2   2   2   2   2   1   2   1   1   1   2   2   1   2   2   1   2   1   2   1   2   1   1   1   1   2   1   2   1   1   2   1   2   1   2   2   1   2   2   1   2   2   2   2   1   2   2   2   2   1   1   2   1   1   2   2   2   2   1   2   2   2   1   2   1   2   2   1   1   2   2   1   1   1   2   2   2   2   1   1   1   2   1   1   2   1   2   1   2   2   1   1   1   2   2   1   1   1   1   2   2   1   2   2   1   1   2   1   1   1   1   1   1   2   1   2   1   1   2   1   2   2   2   2   1   2
 MK-3-6                 1   1   1   2   1   2   1   2   1   1   2   2   1   1   2   1   2   2   1   2   2   2   1   2   1   2   1   2   2   2   1   1   2   1   1   2   2   1   1   2   1   2   2   1   2   2   1   2   1   2   1   1   2   1   1   2   2   1   1   1   1   2   2   2   2   1   2   1   1   2   2   2   2   1   2   2   2   2   2   1   2   1   1   1   2   2   1   2   2   1   2   1   1   1   1   1   1   1   2   2   2   2   2   1   2   1   2   1   1   2   1   2   2   1   2   2   2   2   1   2   2   2   2   1   1   2   1   1   2   2   1   2   1   2   2   2   1   2   1   2   2   1   1   2   2   1   1   2   2   2   2   2   1   1   1   2   1   1   2   1   2   1   2   2   1   1   1   1   1   1   1   1   1   2   2   1   2   2   2   1   2   1   2   1   1   1   1   2   1   2   1   1   2   1   2   2   2   2   1   2
 MK-3-7                 1   1   1   2   2   2   1   2   1   1   2   2   1   1   2   1   2   2   1   2   2   2   2   2   1   1   1   2   2   2   1   1   2   1   1   2   2   1   1   2   1   2   2   1   2   2   2   1   1   2   1   1   2   1   1   2   2   2   1   1   1   2   2   1   2   1   2   2   1   2   2   2   2   1   2   2   2   1   1   1   2   2   2   1   2   2   1   2   2   1   2   1   1   1   1   1   1   1   2   2   2   2   2   1   2   1   2   1   1   2   2   2   2   2   1   2   2   2   1   2   2   2   2   1   1   2   2   1   2   2   1   2   1   2   2   2   1   2   1   2   2   1   1   2   2   1   1   2   2   2   2   2   1   1   1   2   1   1   2   1   1   1   2   2   1   1   1   1   1   1   1   1   1   2   2   1   2   2   2   1   2   1   2   1   1   1   1   2   1   1   1   1   2   1   2   1   1   2   1   2
 MK-3-8                 1   1   1   2   2   2   1   2   1   1   2   2   1   1   2   2   2   2   1   2   1   2   2   2   1   1   1   2   1   2   2   1   2   1   1   2   2   1   1   2   1   2   2   1   2   1   2   1   2   2   1   1   2   1   1   2   2   1   1   1   1   2   2   1   2   1   2   2   2   2   2   2   2   2   2   2   2   1   1   1   2   2   2   1   2   2   1   2   2   1   2   2   1   1   1   1   1   1   2   2   2   1   2   1   2   1   2   1   1   2   2   2   2   2   2   2   2   2   1   2   1   2   2   1   1   2   2   1   1   2   1   2   1   2   2   2   1   2   2   2   2   1   1   1   2   1   1   2   2   2   2   2   1   1   1   1   1   1   1   1   2   1   2   2   1   1   1   1   1   1   1   1   1   2   1   1   2   2   2   1   2   2   2   1   1   2   1   1   1   1   1   1   2   1   2   1   1   2   1   2
 MK-3-9                 2   1   1   2   2   2   1   2   1   1   2   2   1   2   2   2   2   2   1   1   1   1   2   2   2   1   1   2   1   2   2   1   2   2   1   2   2   1   1   2   1   2   2   1   1   1   2   1   2   2   1   1   1   1   1   2   2   1   1   1   1   2   2   1   2   1   2   2   2   2   2   2   1   2   1   2   2   1   2   1   2   2   1   1   2   1   1   2   2   1   2   2   1   1   1   1   1   1   2   2   2   1   1   1   2   1   2   1   1   2   2   1   2   2   2   1   2   2   1   1   1   2   2   1   1   2   2   1   1   2   2   1   1   1   1   2   1   2   2   2   2   2   1   1   2   1   1   2   1   2   2   2   1   1   1   1   1   1   1   1   2   1   2   2   1   1   1   1   1   1   2   2   1   2   1   1   1   2   1   1   2   2   2   1   1   2   1   1   1   1   1   1   2   1   1   1   2   2   1   2
 MK-3-10                2   1   1   2   2   2   1   2   1   1   2   2   2   2   2   2   2   2   1   1   1   1   2   2   2   1   2   2   1   2   1   1   2   2   1   2   2   1   1   2   1   2   2   1   1   1   2   1   2   2   1   1   1   1   1   2   2   1   1   1   1   2   2   1   2   1   2   2   2   2   2   1   1   2   1   1   2   1   2   1   2   2   1   1   2   1   1   2   2   1   2   2   1   1   1   1   1   1   2   2   2   1   1   2   2   1   2   1   1   1   2   1   2   2   2   1   2   2   1   1   1   2   2   1   1   2   2   1   1   2   2   1   1   1   1   2   1   2   2   1   2   2   1   1   2   1   1   2   1   2   2   2   1   1   1   1   1   1   1   1   2   1   2   2   1   1   1   1   1   1   2   1   1   2   1   1   1   2   1   1   2   2   2   1   1   2   1   1   1   2   1   1   2   1   1   1   2   2   1   2
 MK-3-11                2   1   1   2   2   2   1   1   1   1   2   2   2   2   2   2   2   2   1   1   1   2   1   1   1   1   2   2   1   2   1   1   2   2   1   2   2   1   1   2   1   2   2   1   1   1   2   2   2   2   1   1   1   1   1   2   2   1   1   1   2   2   2   1   2   1   2   2   2   2   2   2   1   2   1   1   2   1   2   1   2   2   1   1   2   1   2   2   2   1   1   2   1   1   1   1   1   1   2   1   2   1   1   2   2   2   2   1   1   1   2   1   2   2   2   1   2   2   1   1   1   1   2   1   1   2   2   1   1   2   1   1   1   1   1   1   1   2   2   1   2   2   1   1   1   1   1   2   1   2   2   2   1   1   1   1   1   2   1   1   2   1   2   2   1   1   1   1   1   1   1   1   1   2   1   1   1   2   1   1   2   2   2   1   1   1   1   1   1   2   1   1   2   1   1   1   2   2   2   2
 MK-3-12                2   1   1   2   2   2   1   1   1   2   2   2   2   2   2   2   1   1   1   1   1   2   1   1   1   1   2   2   1   2   1   1   1   1   1   2   2   1   1   2   1   2   2   1   1   1   2   2   2   2   1   1   1   1   1   2   2   1   1   1   2   1   2   1   2   1   2   2   2   2   2   2   1   2   1   1   2   2   2   1   2   2   1   1   2   2   2   2   2   1   1   2   1   1   2   1   1   1   2   1   2   1   1   2   2   2   2   1   1   2   2   1   2   2   2   1   2   2   1   1   1   2   2   1   2   2   2   1   1   2   1   1   1   1   1   1   1   2   2   2   2   2   1   1   1   1   1   2   1   2   2   2   2   1   2   1   1   2   1   1   2   1   2   2   1   2   1   1   1   1   1   1   1   2   1   1   1   2   1   1   2   2   2   1   1   1   1   1   1   2   2   1   2   1   1   1   2   2   2   2
 MK-3-13                2   1   1   1   2   2   2   1   1   2   2   2   2   2   2   2   1   1   1   1   1   2   1   1   2   1   2   2   2   2   1   1   1   1   1   2   2   1   1   2   1   2   2   1   1   1   2   2   2   2   1   1   1   2   1   1   2   1   1   1   2   1   1   1   2   1   2   2   2   2   2   2   1   2   2   1   2   2   1   1   2   1   1   1   2   2   1   2   2   1   1   2   1   1   2   1   1   1   2   1   2   1   2   2   2   1   2   1   1   1   2   1   2   2   2   1   2   2   1   1   2   2   2   1   2   2   2   2   1   2   1   1   2   1   2   1   2   1   2   2   2   2   1   1   1   1   1   2   1   2   2   2   2   1   2   1   1   2   1   1   2   1   2   2   1   2   1   2   1   1   1   1   1   2   1   1   1   2   1   1   2   2   2   1   2   1   2   1   2   2   2   1   2   1   1   1   2   2   2   2
 MK-3-14                2   1   1   1   1   2   2   1   1   1   2   1   2   2   2   2   1   1   1   1   1   2   1   1   2   1   2   2   2   2   1   1   1   1   1   2   1   2   1   2   2   2   2   1   2   1   2   2   2   2   2   1   1   2   1   1   1   1   1   1   2   1   1   1   2   1   2   2   2   2   1   2   2   2   2   1   1   2   2   1   2   1   1   1   2   2   1   2   2   1   1   2   1   1   2   1   1   1   2   1   2   1   2   2   2   1   2   2   1   1   2   1   2   2   2   1   2   2   1   1   2   2   2   1   2   2   2   2   1   2   1   1   2   2   2   1   2   1   2   2   1   2   1   1   1   1   1   2   1   2   2   2   2   1   2   1   1   2   1   1   1   1   2   2   1   2   2   2   1   1   1   1   1   1   1   1   2   2   1   1   2   2   2   1   2   1   2   1   2   2   2   2   2   1   1   1   2   2   2   2
 MK-3-15                1   2   1   1   1   2   2   1   1   1   2   1   2   1   2   2   1   1   1   1   1   2   1   2   2   1   1   2   2   2   1   1   1   1   1   2   1   2   2   2   2   2   2   1   2   1   2   2   2   2   2   1   1   2   1   1   1   1   1   1   2   1   1   1   2   1   2   1   2   2   1   2   2   2   2   1   1   2   2   1   2   1   1   1   2   2   1   2   1   1   2   2   2   1   2   1   1   1   2   1   2   1   2   2   2   1   2   2   1   1   2   1   2   2   2   1   2   2   1   1   1   2   2   1   2   2   2   2   1   2   1   1   1   2   2   1   2   1   2   2   1   2   1   1   1   2   1   2   1   2   2   2   2   1   2   1   1   2   2   1   1   1   2   2   1   2   2   1   1   1   1   1   1   1   2   1   2   2   1   1   2   2   2   1   2   1   2   1   2   2   2   2   2   1   1   1   2   2   2   2
 MK-3-16                1   1   1   1   1   2   2   1   1   1   2   1   2   1   2   2   1   1   1   1   1   2   1   2   2   1   1   2   2   2   1   1   1   1   1   2   1   2   2   2   2   2   2   1   2   1   2   2   2   2   2   2   1   2   2   1   1   1   1   1   2   1   1   1   2   1   2   1   2   2   1   2   2   2   2   2   1   2   2   1   2   1   1   1   2   2   1   2   1   1   2   2   2   1   2   1   1   1   2   2   2   1   2   2   2   1   2   2   2   1   2   1   2   2   1   1   2   2   2   1   1   2   2   1   1   2   2   2   1   2   1   1   1   2   2   1   2   1   2   2   2   2   1   1   1   2   1   2   1   2   2   2   2   1   2   1   1   2   2   1   2   1   2   2   1   2   2   1   1   1   1   1   1   1   2   1   2   1   1   1   2   2   2   1   2   1   2   1   1   2   2   2   1   1   1   1   2   2   2   2
 MK-4-1                 1   2   1   1   2   2   2   2   2   2   2   2   1   1   1   2   2   2   1   2   2   2   1   1   1   2   2   1   1   2   1   1   1   1   2   1   2   1   2   2   1   1   2   1   1   1   1   1   1   1   1   1   1   2   1   1   2   1   1   2   2   1   1   2   2   2   1   1   2   1   2   2   1   2   1   1   2   1   1   1   1   1   2   2   2   1   1   2   2   1   2   1   2   2   2   1   1   1   1   2   2   2   2   1   2   1   2   1   1   1   2   2   2   2   2   2   1   2   2   1   2   2   2   1   2   1   2   2   2   2   2   2   2   2   1   2   2   1   2   2   1   1   1   1   2   2   2   2   1   1   1   1   2   2   1   2   1   1   2   2   1   2   1   1   1   2   1   1   2   2   1   1   2   2   2   2   1   1   1   1   2   2   1   2   2   1   1   2   1   1   1   1   2   2   2   2   2   1   1   1
 MK-4-2                 1   2   1   1   2   2   2   2   1   2   1   2   1   1   1   2   2   2   1   2   2   2   2   1   1   1   2   1   1   1   1   1   2   1   2   1   2   1   2   2   1   1   2   2   1   1   1   2   1   1   1   1   1   2   1   1   2   1   1   2   2   2   1   2   2   2   1   1   2   1   2   2   2   2   1   1   2   1   1   1   1   1   2   2   2   1   1   2   2   1   2   2   2   2   1   1   1   1   1   2   2   2   2   2   2   1   2   1   1   1   2   2   2   2   2   2   1   1   2   1   2   2   2   1   1   2   2   2   2   2   2   2   2   2   1   2   2   2   2   2   1   1   1   1   2   2   2   2   2   1   1   1   2   2   1   2   1   1   2   2   2   2   1   1   1   2   1   1   2   2   1   1   1   2   2   2   1   1   1   1   2   1   1   2   2   2   1   2   1   2   1   1   2   2   2   2   2   1   1   1
 MK-4-3                 1   2   1   1   2   2   2   2   1   2   1   2   2   1   1   2   2   2   1   2   2   2   2   1   1   1   2   1   1   1   1   1   2   1   2   1   2   1   2   2   1   1   2   2   1   1   1   2   1   1   1   1   1   2   1   1   2   1   1   2   2   2   2   2   2   2   2   1   2   1   2   2   2   2   1   1   2   1   1   1   1   1   2   2   2   1   1   2   2   2   2   2   2   2   1   1   1   1   1   2   2   1   2   2   2   1   2   1   1   1   1   2   1   2   2   1   1   1   2   2   2   2   2   1   1   2   2   2   2   2   2   2   2   2   1   1   2   2   1   2   1   1   2   1   2   2   2   2   2   1   1   1   1   2   1   2   1   1   2   2   2   2   1   1   1   2   1   1   2   2   1   1   1   2   2   2   1   1   1   1   2   1   1   2   2   2   1   2   2   2   1   1   2   1   2   2   2   1   1   1
 MK-4-4                 1   2   1   1   2   2   2   2   1   1   1   2   2   1   1   1   2   2   1   2   2   2   2   1   1   1   2   1   1   1   1   1   1   1   2   1   1   1   2   2   1   1   2   1   1   1   1   2   1   1   1   1   1   2   1   1   2   1   1   2   2   2   2   2   2   2   2   1   2   1   2   2   2   2   1   1   2   1   1   1   1   1   2   2   2   1   1   2   2   2   2   2   2   2   1   1   1   2   1   2   2   1   2   2   2   1   2   1   1   1   1   2   1   2   2   1   1   1   2   2   2   2   2   1   1   2   2   2   2   2   2   2   2   2   1   1   2   2   1   2   1   2   2   1   2   2   2   2   2   1   1   1   2   2   1   2   1   1   2   2   2   2   1   1   1   2   1   1   2   2   1   1   1   2   2   2   1   2   1   1   2   1   1   2   2   2   1   2   2   2   1   1   2   1   1   2   1   1   1   1
 MK-4-5                 1   2   1   1   2   2   2   2   1   1   2   2   2   1   1   1   2   2   1   2   2   2   2   1   1   1   2   1   1   1   1   1   1   1   2   1   1   2   2   2   1   2   2   1   2   1   1   2   1   1   2   1   1   2   2   1   2   2   1   2   2   2   2   2   1   2   2   1   2   1   2   2   2   2   1   1   2   1   1   1   1   1   2   2   2   1   1   2   2   2   2   2   2   2   1   1   1   2   1   2   2   2   2   2   2   1   2   1   1   1   1   2   2   2   2   1   1   1   2   1   2   2   2   1   1   2   2   2   1   2   2   2   2   2   1   1   2   1   1   2   1   2   2   1   2   2   2   2   2   1   1   1   2   2   1   2   1   1   2   2   2   2   1   1   1   2   1   1   2   2   1   1   1   1   1   2   2   2   1   2   2   1   2   2   2   2   1   2   2   2   1   1   2   1   1   1   1   1   1   1
 MK-4-6                 1   2   1   2   2   2   2   2   1   1   2   2   2   1   1   1   2   2   1   1   2   2   2   2   1   1   2   1   1   1   1   1   1   1   2   1   1   1   2   2   1   2   2   1   2   1   1   2   1   1   2   1   2   2   2   1   2   2   1   2   2   2   2   2   1   2   2   1   2   1   2   2   2   2   2   1   2   1   1   1   1   1   1   2   2   1   1   2   2   2   2   2   2   2   1   1   1   2   1   2   2   2   2   2   2   1   2   1   1   1   1   2   2   2   2   1   1   1   2   1   2   2   2   1   1   2   2   2   1   2   2   2   2   2   1   1   2   1   1   2   1   2   2   1   2   2   2   2   2   1   1   1   2   2   1   2   1   1   2   2   2   2   1   2   1   2   1   1   2   2   1   1   1   1   1   2   1   2   1   2   2   1   2   2   1   1   1   2   1   2   1   1   2   1   1   2   1   1   1   1
 MK-4-7                 1   1   1   2   2   1   2   2   1   1   2   2   1   1   1   1   2   2   1   1   2   2   2   2   1   1   2   1   1   1   1   1   1   2   2   1   1   1   2   2   1   2   2   1   1   2   1   2   1   1   2   1   2   2   2   1   2   2   1   2   2   2   1   2   1   2   2   2   2   1   2   2   2   2   2   2   2   1   1   1   1   1   1   2   2   1   1   1   2   1   2   2   2   2   1   1   1   2   1   2   1   2   2   2   2   1   2   1   1   1   1   2   2   2   2   1   1   1   2   1   1   1   2   1   1   2   1   2   1   2   2   2   2   2   1   2   2   1   2   2   1   2   2   1   2   2   2   2   2   2   1   1   2   2   1   2   2   1   2   2   2   2   1   2   1   2   1   2   2   2   1   1   1   1   1   2   1   2   1   1   2   1   2   1   1   1   1   2   2   1   1   1   2   2   1   2   2   1   1   1
 MK-4-8                 2   1   1   2   2   1   2   2   1   1   2   2   1   1   1   1   2   2   2   1   2   1   1   2   1   1   2   1   1   1   1   2   1   2   2   1   1   1   2   2   1   1   2   1   1   2   1   1   1   1   2   1   2   2   2   1   2   2   1   2   2   2   1   2   1   2   2   2   2   1   1   2   2   1   2   2   2   1   1   1   1   1   1   2   2   1   1   1   2   1   2   2   2   1   1   2   1   2   1   2   1   2   2   2   2   1   2   1   1   1   1   2   2   1   2   1   1   1   2   2   1   1   2   1   1   2   1   2   1   2   2   2   2   2   1   2   2   1   2   2   1   2   2   1   2   2   1   2   1   1   1   1   2   2   1   2   2   1   2   2   1   2   1   2   1   1   1   2   2   2   1   1   1   1   2   2   1   1   1   1   2   1   2   1   1   1   1   2   2   1   2   1   2   2   1   2   2   1   1   1
 MK-4-9                 1   1   1   2   2   1   2   2   1   1   2   2   2   1   1   1   2   2   2   1   2   1   1   2   1   1   2   1   1   1   1   2   1   2   2   1   1   1   2   2   1   1   2   1   1   2   1   1   2   1   2   1   2   2   2   1   1   2   1   2   2   2   1   2   1   1   2   2   2   1   1   2   2   1   2   2   2   1   2   1   1   1   1   2   2   1   1   1   2   2   2   2   2   1   1   2   1   1   1   2   1   2   2   2   2   1   2   1   1   1   1   2   2   1   2   1   1   1   2   2   1   1   2   1   1   2   1   2   1   2   2   2   2   2   1   2   2   1   2   2   2   1   2   1   2   2   1   2   1   1   1   2   2   2   1   2   2   1   2   1   2   2   1   2   1   1   1   2   2   2   1   1   2   1   2   2   1   1   2   1   2   1   2   1   2   1   1   2   1   1   2   1   2   2   1   1   2   2   1   1
 MK-4-10                1   1   1   2   2   1   2   2   1   1   2   2   2   1   1   2   2   2   2   1   2   1   1   2   1   1   2   1   1   1   1   2   2   2   2   1   1   1   2   2   1   1   2   1   1   2   1   1   2   1   2   1   2   2   2   1   2   2   1   2   2   2   1   2   2   1   2   2   2   1   1   2   2   1   2   2   2   1   2   1   1   1   1   2   2   2   1   2   2   2   2   2   2   1   1   2   1   1   1   2   1   2   2   1   2   1   2   1   1   1   1   2   2   1   2   1   1   1   2   2   1   1   2   1   1   2   1   2   1   2   2   2   2   1   1   2   2   1   2   1   2   1   1   1   2   2   1   2   1   1   1   2   2   2   1   2   2   1   2   1   2   2   1   2   1   1   1   2   2   2   1   1   2   1   2   2   1   1   2   1   2   1   2   1   2   1   1   2   1   1   2   1   2   1   1   1   2   2   2   1
 MK-4-11                1   1   1   2   2   1   2   1   1   1   2   2   2   1   1   2   2   2   2   1   2   1   1   2   1   1   2   1   1   1   1   2   1   2   2   1   1   2   2   2   1   1   1   1   1   2   2   1   2   2   2   1   2   2   2   1   2   2   1   2   2   2   1   2   2   1   2   2   1   1   1   2   1   1   2   1   2   1   2   1   1   1   1   2   2   2   1   2   2   2   2   1   2   2   1   2   1   1   1   2   1   2   2   1   2   1   2   1   1   1   1   1   2   1   2   1   1   1   2   2   1   1   2   1   1   2   1   1   1   2   2   2   2   1   1   2   2   1   2   1   2   1   2   1   2   2   1   2   2   1   2   2   1   2   1   2   2   1   2   1   2   2   1   2   1   2   1   2   2   2   1   1   2   1   1   2   1   1   2   1   2   1   1   1   2   2   1   2   1   1   2   1   2   1   1   2   2   2   2   1
 MK-4-12                1   2   1   1   2   1   2   1   1   1   2   2   2   1   1   2   2   1   2   1   2   1   1   2   1   1   2   1   1   1   2   2   2   2   2   1   1   2   2   2   1   1   2   1   1   2   2   1   2   2   2   1   2   1   2   1   2   2   1   2   2   2   1   2   1   1   2   2   1   1   1   2   1   1   2   1   1   1   2   1   1   1   1   1   2   2   1   2   2   2   2   1   1   2   1   2   1   1   1   2   1   2   2   1   1   1   2   1   1   1   1   1   2   1   2   1   1   1   2   2   1   2   2   1   1   2   1   1   2   2   2   2   2   2   1   2   1   1   2   1   2   1   2   1   2   2   1   2   2   1   2   2   1   2   1   2   2   1   2   1   2   2   2   2   2   2   1   2   2   2   1   1   2   1   1   2   1   1   2   1   2   1   1   1   2   2   1   2   1   1   2   1   2   1   1   2   1   2   2   1
 MK-4-13                1   2   1   1   2   1   1   2   1   2   2   2   2   1   1   2   2   1   2   1   2   1   1   2   1   1   2   1   1   1   2   2   2   2   2   1   2   2   2   2   1   1   2   1   1   2   2   1   2   2   2   1   2   1   2   1   1   2   1   2   2   2   1   2   1   2   2   2   1   2   2   2   1   1   2   1   1   1   2   1   1   1   1   1   2   2   1   2   2   2   1   1   1   1   1   2   1   1   1   1   1   2   2   1   1   1   2   1   1   1   1   1   2   1   2   1   1   1   2   2   1   2   1   1   1   2   1   1   2   2   2   2   2   2   1   2   1   1   2   1   2   1   1   1   2   2   1   2   1   1   2   2   1   2   2   2   2   1   2   1   2   2   2   2   2   2   1   1   2   2   1   2   2   1   1   2   1   1   2   1   2   1   1   1   2   2   1   2   1   1   2   1   2   1   2   1   1   2   2   2
 MK-4-14                2   1   1   1   2   1   1   2   1   1   2   2   2   1   1   1   2   1   2   1   2   1   1   2   1   1   2   2   1   1   2   2   2   2   2   1   2   2   2   2   1   1   2   1   1   2   2   1   2   2   2   1   2   1   2   1   2   2   1   2   2   2   1   2   1   2   2   2   1   2   2   2   1   2   2   1   1   1   2   2   1   1   1   1   2   2   1   2   2   2   1   1   1   1   1   2   2   1   1   1   1   2   2   1   1   1   2   1   1   1   1   1   2   2   2   1   1   1   2   2   1   2   2   1   1   2   1   1   2   2   2   2   2   1   1   2   1   1   2   1   2   1   1   1   2   2   1   1   1   1   2   2   1   2   2   2   2   1   2   1   2   2   2   2   2   2   1   1   2   2   2   2   2   2   1   2   1   1   2   1   1   1   1   1   2   2   1   2   1   1   2   1   2   1   1   1   1   2   2   2
 MK-4-15                1   1   1   1   2   1   1   2   1   1   2   2   2   1   1   1   2   2   2   1   2   1   1   1   1   1   2   2   1   1   2   2   2   2   2   1   2   2   2   2   1   1   1   1   1   2   1   1   2   2   2   1   2   2   2   1   2   2   1   2   2   2   1   2   1   2   1   2   1   2   2   2   1   2   2   1   2   1   2   2   1   1   1   1   2   2   1   2   2   2   1   1   1   1   1   2   2   1   1   1   2   2   2   1   1   1   2   1   1   1   1   2   2   2   2   1   1   1   2   2   1   2   2   1   1   2   1   1   2   1   1   2   2   1   1   2   1   1   2   1   2   1   1   1   2   2   1   1   1   1   2   2   1   2   2   2   2   1   2   1   2   2   2   2   2   2   1   1   2   2   2   2   2   2   1   2   1   1   2   2   2   1   1   1   2   2   1   2   1   1   2   1   1   1   1   1   1   1   2   2
 MK-4-16                1   1   1   1   2   1   1   2   1   1   2   2   2   1   1   1   2   2   2   1   2   1   1   1   2   2   2   2   1   1   2   2   2   1   2   1   2   2   2   2   1   1   1   1   1   2   1   1   2   2   2   1   2   1   2   2   1   2   1   2   2   2   1   2   1   2   1   2   1   2   2   2   1   2   2   1   2   2   2   2   1   2   1   1   2   2   1   2   2   2   1   1   2   1   1   2   2   1   1   1   2   2   2   2   1   1   1   1   1   1   1   2   2   2   2   1   2   1   2   2   1   2   2   1   1   2   1   1   2   1   2   2   2   1   1   2   1   1   2   1   2   1   1   1   1   2   2   1   1   1   2   2   1   2   2   2   2   1   2   2   2   2   2   2   2   2   2   1   2   2   2   2   2   2   1   2   1   1   2   2   2   1   2   1   2   2   1   2   2   1   2   1   1   1   1   1   1   1   2   2
 MK-5-1                 2   2   1   1   1   2   1   1   1   1   2   1   2   2   2   1   1   1   2   2   1   1   2   1   1   2   1   2   2   2   1   1   1   2   2   2   1   2   1   2   2   1   1   1   1   1   1   1   2   1   2   1   1   1   1   2   2   1   1   2   2   1   2   2   1   1   1   1   1   2   2   2   2   2   2   1   2   1   2   1   2   2   1   1   2   2   1   2   2   2   1   1   2   2   2   2   2   1   1   2   1   1   2   2   1   2   2   2   1   1   1   2   2   2   1   2   2   2   1   1   2   2   1   1   2   1   1   1   1   2   2   1   1   2   1   1   1   2   1   2   2   1   2   2   2   1   2   1   2   1   2   1   1   1   2   1   1   2   1   2   1   1   2   1   2   1   2   2   2   2   1   2   1   1   1   2   1   2   2   1   1   2   2   2   2   1   2   2   1   2   2   2   2   1   2   2   1   2   1   1
 MK-5-2                 2   2   1   1   1   2   1   1   1   1   2   2   2   2   1   1   1   1   2   1   1   1   2   1   1   2   1   2   1   2   1   1   1   1   2   2   1   2   1   2   2   1   1   1   1   1   1   1   2   1   2   1   2   2   1   2   1   1   1   1   2   1   2   2   1   1   1   2   1   2   2   2   2   2   2   1   2   1   2   1   2   2   1   1   2   2   1   2   1   2   1   1   2   2   2   2   2   1   1   2   1   1   2   1   1   2   2   2   2   2   1   2   2   2   1   2   2   2   1   1   2   2   1   1   2   1   1   1   1   2   2   1   1   2   1   1   1   2   1   2   2   2   2   2   2   1   1   1   2   1   2   1   1   1   2   1   1   2   1   1   1   1   2   1   2   1   2   2   2   2   1   2   1   1   1   2   1   2   2   1   1   2   1   2   2   1   2   2   1   2   2   2   2   1   2   2   1   2   1   1
 MK-5-3                 2   2   1   1   1   2   1   1   1   1   2   2   2   2   1   1   1   1   2   1   1   1   2   1   1   2   1   2   1   2   1   1   1   1   2   2   1   2   1   2   2   1   1   1   1   1   2   1   2   1   2   1   2   2   1   2   1   1   1   1   2   1   2   2   1   1   1   2   1   2   2   2   2   2   2   1   1   1   2   2   2   1   1   1   2   2   1   2   1   2   1   1   2   2   2   1   2   1   2   2   1   1   2   2   1   2   2   2   2   2   1   2   2   2   1   2   1   2   1   1   2   2   1   1   2   1   1   1   1   1   2   1   1   2   1   1   1   2   1   2   2   2   2   2   2   1   1   1   2   2   2   1   1   1   1   2   1   2   1   1   1   2   2   1   2   1   2   2   2   2   1   2   1   2   1   2   1   2   2   1   1   2   1   2   2   1   2   2   1   2   2   2   2   1   2   2   1   1   1   1
 MK-5-4                 2   2   1   1   1   2   1   1   1   1   2   2   1   2   1   1   1   1   2   1   1   1   2   1   1   2   1   2   1   2   1   1   1   1   2   2   1   2   1   2   2   1   1   1   2   1   2   1   2   1   2   1   1   2   1   2   1   1   1   1   1   1   2   2   1   1   1   2   1   2   2   2   2   2   2   2   1   1   2   2   2   1   1   1   2   2   1   2   2   2   1   1   2   2   1   1   2   1   2   2   1   1   2   1   1   2   2   2   2   2   1   2   2   2   1   2   1   2   1   1   2   2   1   1   2   1   1   1   1   1   2   1   1   2   1   1   1   2   1   2   1   2   2   2   2   1   1   1   2   2   2   1   1   1   1   2   1   2   2   1   1   2   2   1   1   1   2   2   2   2   1   2   1   2   1   2   1   2   2   1   1   2   1   1   2   1   2   2   1   2   1   2   2   1   2   2   1   2   1   1
 MK-5-5                 2   2   1   2   1   2   1   1   1   1   2   2   1   2   1   1   1   1   2   1   2   1   2   1   1   2   2   2   1   2   1   1   2   1   2   2   1   2   1   2   2   1   1   1   2   1   2   1   2   1   1   1   1   2   1   2   1   1   1   1   1   1   2   2   1   1   1   2   1   2   2   2   2   2   2   2   1   1   2   2   2   1   1   1   2   2   1   2   2   2   1   1   1   1   1   1   2   1   2   2   1   2   2   1   1   2   2   2   2   2   1   2   2   1   1   2   1   2   1   1   2   2   1   1   2   1   1   1   1   1   2   1   1   2   1   1   1   2   1   2   1   2   2   2   2   1   1   1   2   2   2   1   1   1   1   1   1   2   2   1   1   2   2   1   1   2   2   2   2   2   1   2   1   2   1   2   1   2   1   1   1   2   1   2   2   1   2   2   2   2   1   2   2   1   2   2   1   2   2   1
 MK-5-6                 2   2   1   2   1   2   1   1   1   1   2   2   2   2   1   1   1   1   2   1   2   1   2   1   2   2   2   2   1   2   1   1   2   1   2   2   1   2   1   2   2   1   1   1   2   1   2   1   2   1   1   1   1   2   1   2   1   1   1   2   1   1   2   2   1   1   1   2   1   2   2   2   2   1   2   1   1   1   2   2   2   1   1   1   2   2   1   2   2   1   2   1   1   1   1   1   2   1   2   2   1   2   2   1   1   2   2   2   2   2   1   2   2   1   1   2   1   2   1   1   2   2   1   1   2   2   1   1   1   1   2   1   1   2   1   1   2   2   1   2   1   2   2   2   2   1   1   1   2   2   2   1   1   1   2   1   1   1   2   1   1   2   1   1   1   2   2   1   2   2   1   2   1   2   1   2   1   2   1   1   2   2   1   2   2   1   2   2   2   2   1   2   2   2   2   2   1   2   2   1
 MK-5-7                 2   2   1   2   1   1   1   1   1   1   2   2   1   2   1   1   1   1   2   1   2   1   2   1   2   2   2   2   2   2   1   1   2   1   2   2   1   2   1   2   2   1   1   1   1   1   2   1   2   1   1   1   1   1   2   2   1   1   1   2   1   1   2   2   1   1   1   1   1   2   2   2   2   1   2   2   1   1   2   2   2   1   2   1   2   2   1   2   1   1   2   1   1   1   1   1   2   1   2   1   1   2   2   1   1   2   2   1   2   2   1   2   2   1   1   2   1   1   1   1   2   1   1   1   2   2   2   1   1   1   2   1   1   2   1   2   2   2   1   2   1   2   2   2   2   1   1   1   2   2   1   1   1   2   2   1   2   1   2   1   2   2   1   1   1   2   1   1   2   2   1   2   1   2   1   2   1   2   1   1   2   1   1   2   2   1   1   2   2   2   1   2   2   2   1   1   1   2   2   1
 MK-5-8                 2   2   1   2   1   1   2   1   1   1   2   1   1   2   1   1   1   2   2   1   2   1   2   1   2   2   2   2   2   2   1   1   2   1   2   2   1   2   1   2   2   1   1   1   1   1   2   1   2   1   1   1   2   2   2   2   1   1   1   2   1   2   1   2   1   1   1   1   1   2   2   2   2   1   2   2   1   1   2   2   2   1   2   1   2   2   1   2   1   2   2   1   1   1   1   1   2   1   2   2   1   2   2   1   1   2   2   1   2   1   1   2   2   1   1   2   1   2   1   1   2   1   1   1   2   2   2   1   1   2   2   1   1   2   1   2   2   2   1   2   1   2   2   2   2   1   1   1   2   2   1   1   1   2   2   1   2   1   2   1   2   1   2   1   1   2   1   1   1   2   1   2   1   2   1   2   1   2   2   2   2   1   1   2   2   1   1   2   2   2   1   2   2   2   1   1   1   2   2   1
 MK-5-9                 2   2   1   2   1   2   2   1   1   1   2   1   1   1   1   1   1   2   2   1   2   1   2   1   2   2   2   2   2   1   2   1   2   1   2   2   1   1   1   2   2   1   1   1   1   1   1   1   2   1   1   1   2   2   2   2   1   1   1   2   1   2   1   1   1   1   1   2   1   2   2   2   2   1   2   1   1   1   2   2   2   1   2   1   2   2   1   2   1   2   2   1   1   2   1   2   2   1   1   2   1   2   2   2   1   1   2   1   2   1   1   2   2   2   2   2   1   2   1   1   2   2   1   1   2   2   1   1   1   2   2   1   1   2   1   2   2   1   1   2   1   2   1   2   2   1   1   1   2   2   1   1   1   2   2   1   2   1   2   1   2   1   2   1   1   2   1   1   1   2   1   2   1   2   1   2   1   1   2   2   2   1   1   2   2   1   1   2   2   2   1   2   2   2   1   1   1   2   2   1
 MK-5-10                2   2   1   2   1   2   2   2   1   1   2   1   1   1   1   1   1   2   2   1   2   1   2   1   2   2   2   2   2   1   2   1   2   1   2   2   1   1   1   2   2   1   1   1   1   1   1   1   2   1   1   2   2   2   2   2   1   1   1   2   1   2   1   1   1   1   1   2   1   2   2   2   2   1   2   1   1   1   2   2   2   1   2   1   2   2   1   2   1   2   2   1   2   2   1   2   2   1   1   2   1   2   1   2   1   1   2   1   1   1   1   2   2   2   2   1   2   2   1   1   2   2   1   1   2   2   1   1   1   2   2   1   1   2   1   2   2   1   1   1   1   2   1   2   2   1   1   1   2   2   1   1   1   2   2   1   2   1   2   1   2   1   2   1   1   2   1   1   1   1   1   2   1   2   1   2   1   1   2   2   2   1   1   2   2   1   1   2   2   2   2   2   2   2   2   1   1   2   2   1
 MK-5-11                2   2   1   2   1   2   2   1   1   1   2   1   1   2   2   1   1   2   1   1   2   1   2   1   2   2   2   2   2   1   2   1   2   2   2   2   2   2   1   2   1   2   1   1   1   1   1   1   1   2   1   1   2   2   2   2   1   1   1   2   1   2   1   1   1   1   1   2   1   2   1   2   2   1   2   1   1   1   2   2   2   1   2   1   2   2   1   2   1   2   2   1   2   2   1   2   2   1   1   2   1   2   1   2   1   1   2   1   1   1   1   2   2   1   2   1   2   2   2   1   2   2   1   1   2   2   2   2   1   2   2   1   1   2   1   2   2   1   1   1   1   2   1   1   2   2   1   1   2   2   1   1   1   2   2   1   2   1   2   1   2   1   2   1   1   2   1   1   1   1   1   2   2   2   1   2   1   1   2   2   1   2   1   2   2   1   1   1   2   2   2   1   2   2   2   1   1   2   2   1
 MK-5-12                2   2   1   1   1   2   2   1   1   2   2   1   1   2   2   1   1   2   1   1   2   1   2   1   2   2   2   1   2   1   2   1   2   2   2   2   2   2   1   2   1   2   1   1   1   1   1   1   1   2   1   1   2   2   2   2   1   1   1   2   1   2   2   1   1   1   1   2   1   2   1   2   2   2   2   1   2   1   2   2   2   1   2   1   2   2   1   2   1   2   2   1   2   1   1   2   1   1   1   2   1   2   1   2   2   1   2   1   1   1   1   1   2   1   2   1   2   1   2   1   2   1   1   1   2   2   2   1   1   2   2   1   1   2   1   2   2   1   1   2   1   2   1   1   2   2   1   1   2   2   1   1   1   2   2   1   2   1   2   1   2   1   2   1   1   2   1   1   1   1   1   2   2   2   1   2   1   1   2   2   1   2   1   2   1   1   1   1   2   2   2   1   1   2   1   1   1   2   1   1
 MK-5-13                2   1   1   1   1   2   2   1   1   2   2   1   2   2   2   1   1   1   1   1   2   1   2   1   2   2   2   1   2   1   1   1   2   2   2   2   2   2   1   2   1   2   1   2   1   1   1   1   1   2   2   2   2   2   2   1   1   1   1   2   1   2   2   1   1   1   1   2   1   1   1   2   2   2   2   1   2   1   2   2   2   1   2   1   2   2   1   2   1   2   2   1   2   1   1   2   1   1   1   2   1   2   1   2   2   1   2   1   1   1   1   1   2   1   2   1   1   1   2   1   2   1   1   2   2   2   2   1   1   2   2   1   2   2   2   2   2   1   1   2   1   2   1   1   2   2   1   1   2   2   1   1   1   2   2   1   2   1   1   1   2   1   2   1   2   2   1   1   1   1   2   2   2   2   1   2   2   2   2   2   1   1   1   2   1   1   1   1   2   2   2   2   1   2   1   1   1   2   1   1
 MK-5-14                2   1   1   1   1   2   1   1   2   2   2   1   1   2   1   1   1   1   1   1   2   1   2   1   2   2   2   2   1   1   1   1   2   2   2   2   2   2   1   2   1   2   1   2   1   1   1   1   1   2   2   2   1   1   2   1   1   1   2   2   1   2   2   2   1   1   1   1   1   1   1   2   2   2   2   1   2   1   1   2   2   1   2   1   2   2   1   2   1   1   2   1   2   1   1   2   1   2   2   1   1   2   1   2   2   1   2   1   1   1   1   1   2   1   2   1   1   1   2   1   2   1   1   2   1   2   2   1   1   2   2   1   2   2   2   2   2   1   1   2   1   2   1   1   2   2   1   1   2   2   1   1   1   2   2   1   2   1   1   1   2   1   2   1   2   2   1   1   1   1   2   2   2   2   1   2   2   2   2   2   1   1   2   2   1   1   1   1   2   2   2   2   1   2   1   1   1   2   1   1
 MK-5-15                2   1   1   1   1   2   1   1   2   1   2   2   1   2   1   1   1   1   1   1   2   2   2   2   2   2   2   2   1   1   1   1   2   2   2   2   2   2   2   2   1   2   1   2   1   1   1   1   1   2   2   2   1   1   2   1   2   1   2   2   1   2   2   2   1   1   1   1   1   1   1   2   2   2   2   1   2   1   1   2   2   1   2   2   2   2   1   2   1   1   2   1   2   1   1   2   1   2   2   1   1   2   1   2   2   1   2   1   1   1   1   2   2   1   2   1   1   2   2   1   2   1   1   2   1   2   1   1   2   2   2   1   2   2   2   2   2   2   2   2   1   2   2   1   2   2   1   1   1   2   1   1   2   2   2   1   2   1   1   1   2   1   2   1   2   2   1   1   1   1   2   2   2   2   1   2   2   2   2   2   1   2   2   2   1   2   1   1   2   2   2   2   1   2   1   1   1   2   1   1
 MK-5-16                2   1   1   1   1   2   1   1   2   1   2   2   1   2   1   1   1   1   2   1   2   2   2   2   2   2   2   2   2   1   1   1   2   2   2   2   2   2   2   2   1   2   1   2   2   1   1   1   1   1   2   2   1   2   2   1   2   1   2   2   2   1   2   2   2   1   2   1   1   1   1   2   2   2   2   1   2   1   2   2   2   1   2   2   2   2   1   2   2   1   2   2   2   1   1   2   1   2   2   1   1   2   1   2   2   1   2   1   1   1   1   2   2   1   2   1   1   2   2   1   2   1   1   1   1   2   1   1   2   1   2   1   2   2   2   2   2   2   2   2   1   2   2   1   2   2   1   1   1   2   1   1   1   1   2   1   2   1   2   1   2   1   2   1   2   2   2   1   1   1   2   1   2   2   2   2   1   2   2   2   1   1   2   2   1   2   1   1   2   1   2   1   1   2   1   1   1   1   1   1
 MK-6-1                 2   2   2   1   1   2   1   1   2   2   1   2   1   2   2   2   2   1   2   2   1   1   2   2   1   2   2   2   2   1   2   2   2   2   2   1   2   1   2   2   2   2   2   1   1   1   1   2   1   2   1   1   2   1   2   1   2   1   2   1   2   2   2   1   2   2   2   1   1   1   2   2   2   1   1   2   1   2   2   2   2   2   2   1   2   2   2   2   1   1   1   2   2   2   1   2   1   2   1   1   2   1   2   1   2   1   2   1   2   2   1   1   1   2   2   2   2   1   1   2   1   1   1   2   1   1   1   1   1   1   1   2   1   1   1   2   2   1   2   1   1   2   2   1   2   1   1   2   1   2   1   2   1   2   1   1   2   1   1   2   2   2   2   1   2   2   1   2   1   1   1   1   2   2   1   1   2   2   2   1   1   2   2   1   1   1   2   1   1   2   2   1   2   1   2   2   1   2   1   1
 MK-6-2                 2   2   2   1   1   2   1   2   1   2   1   2   1   2   2   1   2   1   2   2   1   1   2   2   1   1   1   2   2   1   2   2   1   2   2   1   2   1   2   2   2   2   2   1   1   1   1   2   1   2   1   1   2   1   2   2   2   1   2   1   2   1   2   1   1   2   2   1   1   1   2   2   2   1   1   1   1   2   2   2   2   2   2   1   2   2   2   1   1   1   1   2   2   2   1   2   1   2   1   1   2   1   1   1   2   1   2   1   2   1   1   1   1   2   2   2   2   1   1   2   1   1   1   2   1   1   1   1   1   1   1   2   2   1   1   2   2   1   1   1   1   2   2   2   2   1   1   2   1   2   1   1   1   1   1   1   2   2   1   2   2   2   2   1   2   2   1   2   1   1   1   1   2   2   1   1   2   2   2   1   1   2   2   1   1   1   2   1   1   2   2   1   2   1   2   2   1   2   1   1
 MK-6-3                 2   2   2   1   1   1   1   2   1   1   1   1   1   2   2   1   2   1   2   1   1   1   2   2   2   1   1   2   2   1   2   2   1   2   1   1   2   1   2   2   2   2   2   1   1   1   1   1   1   2   1   1   2   1   2   2   2   2   2   1   2   1   2   1   1   2   2   1   1   1   2   2   2   1   1   1   1   2   2   2   2   2   2   1   2   1   2   2   1   1   2   2   2   2   1   2   2   2   1   1   2   1   1   1   2   1   2   1   2   1   2   1   1   2   2   2   2   1   1   2   1   1   1   2   1   1   1   1   1   1   1   2   2   1   1   2   2   1   1   1   1   2   2   2   2   1   1   2   1   2   1   1   1   1   1   1   2   2   1   2   2   2   1   1   2   2   1   2   2   1   1   1   2   2   1   1   2   2   2   1   1   2   2   1   1   1   2   1   1   2   2   1   2   1   2   2   1   2   1   1
 MK-6-4                 2   2   2   1   1   2   1   2   1   1   1   1   1   2   2   1   2   1   2   1   1   1   1   2   2   1   1   2   2   1   2   2   1   2   2   1   2   1   2   2   2   2   2   1   1   1   1   2   1   2   1   1   2   1   2   2   2   2   2   1   2   2   2   1   1   2   2   1   1   1   2   1   1   1   2   1   1   2   2   2   2   2   2   2   2   1   2   2   1   1   2   2   2   2   1   2   2   2   1   1   2   1   1   1   2   2   2   1   2   1   2   1   1   2   2   2   2   1   1   2   1   1   1   2   1   2   1   2   1   1   1   2   2   1   1   2   2   1   1   1   1   2   2   2   2   1   2   2   1   2   1   1   1   1   1   1   2   1   1   2   2   2   1   1   2   2   2   2   2   1   1   1   2   2   1   1   2   2   2   2   1   2   2   2   1   1   2   1   1   2   1   1   2   1   2   1   1   2   1   1
 MK-6-5                 2   2   2   1   1   2   1   2   2   2   1   1   1   2   2   1   2   1   2   1   1   2   1   2   2   1   1   2   2   2   2   2   1   2   2   1   2   1   2   2   2   2   2   1   1   1   2   1   1   2   2   1   2   1   2   2   2   2   2   1   2   2   2   1   1   2   2   1   1   1   2   1   1   1   2   1   1   2   1   2   2   1   2   2   2   1   2   2   1   1   2   2   2   2   1   2   1   2   1   2   2   1   1   1   2   2   2   1   2   1   2   1   1   2   2   2   2   2   1   2   1   1   1   1   1   2   2   2   1   1   1   2   2   1   1   2   2   1   1   2   1   2   2   2   1   1   2   2   2   1   1   1   1   1   1   1   2   1   1   2   2   2   1   1   2   1   2   2   2   1   1   1   2   2   1   1   2   2   2   2   2   2   2   1   1   1   1   1   1   2   1   1   1   1   2   1   2   2   1   1
 MK-6-6                 2   2   2   1   1   2   1   2   2   1   1   1   1   2   2   1   2   1   2   1   2   2   1   2   2   1   1   2   1   2   2   2   1   2   2   1   2   1   2   2   2   2   2   1   1   1   1   1   1   2   2   1   2   1   2   1   2   2   1   1   1   2   2   1   1   2   2   1   1   1   2   1   1   1   2   1   1   2   1   2   2   1   2   2   2   1   2   2   1   1   2   2   2   2   1   2   1   2   1   2   2   1   1   1   2   2   2   1   2   1   2   1   1   2   2   2   2   2   1   1   2   1   2   1   1   2   2   2   1   1   1   2   2   1   1   2   2   1   1   2   1   2   2   1   1   1   2   1   2   1   1   1   1   2   1   1   2   1   1   2   2   2   1   1   2   1   2   2   2   1   1   1   2   2   1   1   2   2   2   2   2   2   2   1   1   1   1   1   1   2   1   1   1   1   2   1   2   2   1   1
 MK-6-7                 2   2   2   1   1   2   1   2   2   1   1   1   1   2   2   1   2   1   2   1   1   2   1   2   2   2   1   2   1   2   2   2   1   2   2   1   2   1   2   1   2   2   2   1   1   1   1   1   1   2   2   1   2   2   1   1   2   2   1   1   1   2   2   1   1   2   2   1   1   1   2   1   1   1   2   1   1   2   1   2   1   1   2   2   2   1   2   2   1   1   2   2   2   1   1   2   1   2   1   1   2   2   1   1   2   2   1   1   2   1   2   1   1   2   2   2   2   2   2   1   2   1   2   1   1   2   2   2   1   1   2   2   1   1   1   2   2   1   1   2   1   2   2   1   1   1   2   1   2   2   1   2   1   1   1   1   2   1   1   2   1   2   1   1   1   1   2   2   2   1   1   1   2   2   1   1   1   1   2   1   2   2   2   1   1   2   1   1   1   2   1   1   1   1   2   1   2   2   1   2
 MK-6-8                 2   2   2   1   1   2   1   2   2   2   1   1   1   2   2   1   2   1   1   1   1   2   1   2   2   2   1   1   1   2   2   2   1   2   2   1   2   1   2   1   1   2   2   1   1   1   1   1   1   2   2   1   1   2   1   1   2   2   1   1   1   2   2   1   1   2   2   1   1   1   1   1   1   1   2   1   1   2   1   2   2   1   2   2   2   1   2   2   1   1   2   2   2   2   1   2   2   1   2   1   2   2   1   1   2   2   1   1   2   1   2   1   1   2   2   2   2   1   2   1   2   1   2   1   1   2   2   2   1   1   2   2   1   1   1   2   2   1   1   2   1   2   1   1   1   1   2   1   2   1   1   2   1   2   1   1   2   1   1   1   1   2   1   1   1   1   2   2   2   1   1   1   2   2   1   1   1   1   2   1   2   2   2   1   1   2   1   2   1   2   1   1   1   1   2   1   1   1   1   2
 MK-6-9                 2   2   2   1   1   2   1   2   2   2   1   1   1   2   2   1   2   1   1   1   1   1   1   2   2   2   1   1   1   2   2   2   1   2   2   1   2   1   2   1   1   2   2   2   1   1   2   1   1   2   2   1   1   2   1   1   1   1   1   1   1   1   2   1   1   2   2   1   1   1   1   1   1   1   2   1   1   2   1   2   1   1   2   2   2   1   2   2   1   1   2   2   2   2   1   2   2   1   2   1   2   2   1   1   2   2   1   1   2   1   2   1   1   2   2   2   2   1   2   1   2   1   2   1   1   2   2   2   1   1   2   2   1   2   2   2   2   1   1   2   1   2   1   1   2   1   2   1   2   1   1   2   2   2   1   1   2   1   1   1   1   2   1   1   2   1   2   2   2   1   2   1   2   2   1   1   1   1   1   1   1   2   2   1   2   2   1   2   1   2   1   1   1   1   2   1   1   1   2   2
 MK-6-10                2   2   2   1   1   2   1   2   2   2   1   1   1   2   2   1   2   1   1   1   1   1   1   2   2   2   1   1   1   2   2   2   1   2   2   2   2   1   2   2   1   2   2   2   1   1   2   1   1   2   2   1   1   1   1   1   2   1   2   1   1   2   1   2   1   2   2   1   1   1   1   1   2   1   2   1   2   2   1   2   1   1   1   2   2   1   2   2   1   1   2   2   2   2   1   2   2   1   2   1   2   2   1   1   2   2   1   1   2   1   2   1   1   1   2   1   2   1   2   1   2   1   2   1   1   2   2   2   1   1   2   2   1   2   2   2   2   1   1   2   1   2   1   1   2   2   2   1   2   1   1   2   2   1   1   1   2   1   1   1   1   2   1   1   2   2   1   2   2   1   2   2   1   2   2   1   1   1   1   1   1   2   2   1   2   2   1   2   1   2   1   1   1   1   2   1   1   1   2   2
 MK-6-11                2   1   2   1   1   2   1   2   2   1   1   2   1   2   2   1   2   2   1   1   1   1   1   2   2   2   1   1   1   2   2   2   1   2   2   2   2   2   2   2   1   2   2   2   1   1   2   1   1   2   2   1   1   1   1   1   2   1   2   1   1   2   1   2   1   2   2   1   1   1   1   1   1   1   2   1   2   2   1   2   1   1   1   2   2   1   2   2   1   1   2   2   2   2   1   1   2   1   2   2   2   2   1   1   2   2   1   1   2   1   2   1   1   1   2   2   2   1   2   1   2   1   2   1   1   2   2   2   1   1   2   2   1   2   2   2   2   1   1   2   1   2   1   1   2   2   1   1   2   1   1   2   2   1   2   2   2   1   1   1   1   2   1   1   2   2   1   2   2   1   2   2   2   1   2   1   1   1   1   1   1   2   2   1   2   2   1   2   2   2   1   1   1   1   2   1   2   1   2   2
 MK-6-12                2   1   2   1   1   2   1   2   2   1   1   1   1   2   2   1   2   2   1   1   1   1   1   2   2   2   1   1   1   2   1   2   1   2   2   2   2   2   2   2   1   1   2   2   1   1   2   2   1   2   2   1   1   1   1   1   2   1   2   1   1   2   2   2   1   2   2   1   1   1   1   1   1   1   2   1   2   2   1   2   1   1   2   2   1   1   2   2   2   2   2   2   2   2   1   1   2   1   2   2   2   2   1   1   2   2   1   1   2   2   2   1   1   2   2   2   2   1   2   1   2   1   2   1   1   2   2   2   1   1   2   2   1   2   2   2   1   1   1   2   1   2   2   1   2   2   1   1   2   1   1   2   2   1   2   2   2   1   2   1   1   2   1   2   2   2   1   2   2   1   2   2   2   2   2   2   1   1   2   1   1   2   2   1   2   2   1   2   2   2   2   1   1   2   2   1   2   1   2   1
 MK-6-13                2   1   2   1   1   2   1   1   1   1   1   1   1   2   2   1   2   2   2   1   1   1   1   2   1   2   2   1   1   2   1   2   1   1   2   2   2   2   2   2   1   1   2   2   1   1   2   2   1   1   2   1   1   1   1   1   2   1   1   1   1   2   2   1   2   2   2   1   2   1   1   1   1   1   2   1   2   2   1   2   1   1   2   2   1   1   2   2   2   2   2   2   2   2   1   1   2   1   2   2   2   2   1   1   2   2   1   1   2   2   2   1   1   2   2   2   1   1   2   2   2   1   2   1   1   2   2   2   1   2   2   2   1   2   2   2   1   1   1   2   1   2   2   1   2   2   1   1   2   2   1   1   2   1   2   2   2   2   2   1   1   2   1   2   2   2   2   2   2   1   2   2   1   2   2   2   1   1   2   1   1   2   2   1   2   2   1   2   2   1   2   2   1   2   2   1   2   1   2   1
 MK-6-14                1   1   2   1   1   2   1   1   1   1   1   1   1   2   2   1   2   1   2   1   1   2   1   2   2   1   2   1   1   2   2   2   1   1   2   2   2   2   2   2   2   1   2   2   1   1   2   2   2   1   2   1   1   1   1   1   2   1   1   1   1   2   2   1   1   2   1   2   2   1   1   1   1   1   2   1   2   2   1   2   1   1   2   2   1   1   2   1   2   2   2   1   1   2   2   2   1   1   2   2   2   2   1   1   2   2   1   1   2   2   2   2   2   2   2   2   1   2   2   2   2   1   2   1   1   2   2   1   1   2   2   2   1   2   2   2   1   1   1   2   1   2   2   2   2   1   1   1   2   2   1   2   1   1   2   2   2   2   2   1   1   2   1   2   2   2   2   2   2   1   2   1   1   2   2   2   1   1   2   1   1   2   2   1   2   1   1   1   2   1   2   2   1   2   2   1   2   2   2   1
 MK-6-15                1   1   2   1   1   2   1   1   1   1   1   1   1   2   1   1   2   1   2   1   2   2   1   1   2   1   1   1   1   2   2   2   1   2   2   2   2   2   2   2   2   2   2   2   1   1   2   2   2   1   2   1   1   1   1   1   2   1   1   1   1   2   2   2   1   2   2   2   2   1   1   1   1   1   2   1   2   2   1   2   1   1   2   2   1   1   2   1   1   2   2   1   2   2   2   2   1   1   2   2   2   2   1   1   2   1   2   2   2   2   2   2   2   2   2   2   1   1   2   2   2   1   2   1   1   2   2   1   1   2   2   2   1   2   2   2   1   1   1   2   1   2   1   2   1   1   1   1   2   2   1   2   1   1   1   1   2   2   2   2   1   2   1   2   2   2   2   2   2   1   2   1   1   2   2   2   1   1   2   1   2   2   1   1   2   1   1   2   1   1   2   2   1   2   1   1   2   2   2   1
 MK-6-16                1   1   2   1   1   2   1   1   1   2   1   1   1   2   1   1   2   1   2   1   2   2   1   1   2   1   1   1   1   1   2   2   1   2   2   2   2   2   2   2   2   1   1   2   1   1   2   1   1   1   2   1   1   1   2   1   1   1   1   1   1   2   2   2   1   1   2   2   2   1   1   1   1   1   2   1   2   2   1   2   2   1   2   2   1   1   2   1   1   2   2   1   2   2   2   2   1   1   2   2   2   1   1   1   2   1   2   2   2   2   1   2   2   2   2   2   1   1   2   1   1   1   2   1   1   2   2   2   1   2   2   2   1   2   2   2   1   1   2   2   1   2   1   2   1   1   1   1   1   2   1   2   1   2   1   1   2   1   1   2   1   2   1   2   2   2   2   1   2   1   2   1   1   2   2   2   1   1   2   1   2   2   1   1   2   1   1   1   2   2   2   1   1   2   1   1   2   2   2   1
 
!****************************************** Phenotypic Data **********************************************************
!-100.0 is resevred for missing phenotype
SimulatedTrait1         8.8627    9.7475    8.0901   10.0103    9.2326    9.2842   11.3051   10.1426    9.9615   10.3309   10.0484   11.1324    9.7587   10.1056    9.1837    8.5067   11.6054    9.7561   11.6354    9.5009   10.1461    9.0295    8.7899   10.7897    9.1867   12.2205    8.9448   11.2986   11.2811   10.1776   10.9265    9.7462    9.8693    8.3764   10.4075    9.7051   10.7020    8.5490    9.2220    9.2615    8.5074    9.9154   10.2820   11.4017   10.2109   10.2651   10.9095   10.0731    9.6868    9.4391   10.4740   10.0749    9.9161   10.0216    8.7917   12.1728   11.0331    9.6363   10.7026    9.6167   10.1789    8.9288    9.4536   11.0426   10.9011   11.7175    9.0467    9.6975   10.0015   10.9943   10.2608   11.0298   11.3106    7.8574   10.2578    9.9030   11.4083   10.2399   10.6155   10.0012    9.4580    9.2788   11.9082    9.7590   11.2992    9.5616   10.7945    9.5138    8.8274   10.4242   10.4495   10.1734   11.4093    9.6933    9.5160    9.6879   10.3711   10.1375   11.1801   11.4547    9.3716    8.6686   10.5179    9.8176   10.2069    9.3649    9.9214   12.0442    9.3233   10.1499    9.2451    9.7301   10.3955   11.0797   10.5176   10.7449   10.8313   10.6259   10.9504    9.0730   10.8064   10.8782   10.2642    9.4936    9.6105    8.3144   10.6456   10.5242   11.5473    9.1551    9.7903    8.3574   10.6162    9.9207   10.3370   10.3069    8.8482    9.9305    8.9923    8.0761   11.0728   10.8875    9.4457    9.6191    8.4912    9.7405   11.2121   10.5166    9.8143   10.2555    8.6919    9.8007    9.7230   11.7731    9.7052   11.3928    8.7008   10.3445   10.8049    8.8194   10.3240   10.7325   10.0211   10.1226    7.6484   10.4166    9.0952   10.7865    9.1478   10.9715   12.2280    9.5557   11.5250    8.8086   12.5927    9.4102   11.5113    8.2416    8.6456    9.9436    9.1944    9.8383   10.8861   10.8826    9.3234   10.2930   11.2622   10.0176    9.6041   10.5021   11.5146    9.5433   10.0704   11.4950    9.9382   10.5183   10.5391   10.7630    9.3309   10.7098
 
