# Supplementary material for: Inclusive Composite Interval Mapping of QTL by Environment Interactions in Biparental Populations
Source: PLoS One. 2015 Jul 10;10(7):e0132414. doi: 10.1371/journal.pone.0132414 (PMC4498613; doi:10.1371/journal.pone.0132414)
Supplement: S1 File — (ZIP) [file pone.0132414.s001.zip › BC1 population/e=1/run_00021.met]

!**********************Note: lines staring with "!" are remarks and will be ignored in the program********************
!*********************************General Information**********************************
!Assuming F1 = P1 x P2, populations available in QTL IciMapping are: 
!  1, P1BC1F1 = P1 x F1, the first backcrossing where P1 is used as the recurrent parent;
!  2, P2BC1F1 = P2 x F1, the first backcrossing where P2 is used as the recurrent parent;
!  3, F1DH, F1-derived doubled haploids; 
!  4, RIL or F1RIL, recombination inbred lines through the repeated selfing of F1;
!  5, P1BC1RIL, recombination inbred lines through the repeated selfing of P1BC1F1;
!  6, P2BC1RIL, recombination inbred lines through the repeated selfing of P2BC1F1;
!  7, F2, the selfing generation of F1;
!  8, F3, the selfing generation of F2;
!  9, P1BC2F1, the second backcrossing where P1 is used as the recurrent parent; 
! 10, P2BC2F1, the second backcrossing where P2 is used as the recurrent parent;
! 11, P1BC2RIL, recombination inred lines through the repeated selfing of P1BC2F1; 
! 12, P2BC2RIL, recombination inred lines through the repeated selfing of P2BC2F1; 
! 13, P1BC1F2, the selfing generation of P1BC1F1; 
! 14, P2BC1F2, the selfing generation of P2BC1F1; 
! 15, P1BC2F2, the selfing generation of P1BC2F1; 
! 16, P2BC2F2, the selfing generation of P2BC2F1; 
! 17, P1BC1DH, P1BC1F1-derived doubled haploids; 
! 18, P2BC1DH, P2BC1F1-derived doubled haploids; 
! 19, P1BC2DH, P1BC2F1-derived doubled haploids; 
! 20, P2BC2DH, P2BC2F1-derived doubled haploids; 
   1      !Mapping Population (see remarks above)
   2      !Mapping Function (1 for Kosambi; 2 for Haldane; 3 for Morgan)
   2      !Marker Space Type (1 for intervals; 2 for positions)
   1      !Marker Space Unit(1 for centiMorgans; 2 for Morgan)
   6      !Number of Chromosomes (or Linkage Groups)
 200      !Size of the mapping population
   1      !Number of environments
 
!***************************************** Chromosomes and Linkage Maps **********************************************
!Chromosome                 NumMarkers
-CH1                        16
-CH2                        16
-CH3                        16
-CH4                        16
-CH5                        16
-CH6                        16
!Linkage map (Marker name followed by position or the interval length)
 MK-1-1                1     0.000
 MK-1-2                1    10.000
 MK-1-3                1    20.000
 MK-1-4                1    30.000
 MK-1-5                1    40.000
 MK-1-6                1    50.000
 MK-1-7                1    60.000
 MK-1-8                1    70.000
 MK-1-9                1    80.000
 MK-1-10               1    90.000
 MK-1-11               1   100.000
 MK-1-12               1   110.000
 MK-1-13               1   120.000
 MK-1-14               1   130.000
 MK-1-15               1   140.000
 MK-1-16               1   150.000
 MK-2-1                2     0.000
 MK-2-2                2    10.000
 MK-2-3                2    20.000
 MK-2-4                2    30.000
 MK-2-5                2    40.000
 MK-2-6                2    50.000
 MK-2-7                2    60.000
 MK-2-8                2    70.000
 MK-2-9                2    80.000
 MK-2-10               2    90.000
 MK-2-11               2   100.000
 MK-2-12               2   110.000
 MK-2-13               2   120.000
 MK-2-14               2   130.000
 MK-2-15               2   140.000
 MK-2-16               2   150.000
 MK-3-1                3     0.000
 MK-3-2                3    10.000
 MK-3-3                3    20.000
 MK-3-4                3    30.000
 MK-3-5                3    40.000
 MK-3-6                3    50.000
 MK-3-7                3    60.000
 MK-3-8                3    70.000
 MK-3-9                3    80.000
 MK-3-10               3    90.000
 MK-3-11               3   100.000
 MK-3-12               3   110.000
 MK-3-13               3   120.000
 MK-3-14               3   130.000
 MK-3-15               3   140.000
 MK-3-16               3   150.000
 MK-4-1                4     0.000
 MK-4-2                4    10.000
 MK-4-3                4    20.000
 MK-4-4                4    30.000
 MK-4-5                4    40.000
 MK-4-6                4    50.000
 MK-4-7                4    60.000
 MK-4-8                4    70.000
 MK-4-9                4    80.000
 MK-4-10               4    90.000
 MK-4-11               4   100.000
 MK-4-12               4   110.000
 MK-4-13               4   120.000
 MK-4-14               4   130.000
 MK-4-15               4   140.000
 MK-4-16               4   150.000
 MK-5-1                5     0.000
 MK-5-2                5    10.000
 MK-5-3                5    20.000
 MK-5-4                5    30.000
 MK-5-5                5    40.000
 MK-5-6                5    50.000
 MK-5-7                5    60.000
 MK-5-8                5    70.000
 MK-5-9                5    80.000
 MK-5-10               5    90.000
 MK-5-11               5   100.000
 MK-5-12               5   110.000
 MK-5-13               5   120.000
 MK-5-14               5   130.000
 MK-5-15               5   140.000
 MK-5-16               5   150.000
 MK-6-1                6     0.000
 MK-6-2                6    10.000
 MK-6-3                6    20.000
 MK-6-4                6    30.000
 MK-6-5                6    40.000
 MK-6-6                6    50.000
 MK-6-7                6    60.000
 MK-6-8                6    70.000
 MK-6-9                6    80.000
 MK-6-10               6    90.000
 MK-6-11               6   100.000
 MK-6-12               6   110.000
 MK-6-13               6   120.000
 MK-6-14               6   130.000
 MK-6-15               6   140.000
 MK-6-16               6   150.000
!*********************************** Marker Types ********************************************************************
!Co-dominant marker: When heterozygote F1 is present, P1 is coded as 2, F1 is coded as 1, and P2 is coded as 0; Otherwise, P1 is coded as 2, and P2 is coded as 0. 
!Dominant marker: When heterozygote F1 is present, P1 and F1 are coded as 12, and P2 is coded as 0; Otherwise, P1 is coded as 2, and P2 is coded as 0.  
!Recessive markers: When heterozygote F1 is present, P1 is coded as 2, and F1 and P2 are coded as 10; Otherwise, P1 is coded as 2, and P2 is coded as 0. 
!Missing marker is coded as -1. 
 MK-1-1                 2   2   1   2   1   1   1   2   1   1   1   2   1   1   1   1   1   1   2   1   2   2   2   1   1   2   1   2   1   2   1   2   1   2   1   2   2   1   1   2   1   2   1   2   2   1   1   2   2   1   2   2   2   2   1   1   1   2   1   2   2   1   1   1   1   1   1   2   2   2   2   1   2   1   2   1   1   1   2   2   2   2   1   2   1   1   1   1   2   2   2   1   1   2   2   2   2   1   2   2   1   1   2   2   1   2   2   1   1   1   1   1   1   1   2   1   1   1   1   1   2   2   1   1   1   1   1   1   1   1   1   1   1   2   1   2   1   1   2   1   2   2   2   2   2   1   1   1   1   1   1   2   1   1   2   2   1   1   1   1   2   2   1   1   1   2   1   1   1   1   1   2   2   2   2   1   2   1   2   2   1   2   1   2   2   1   1   2   1   1   2   2   2   2   1   2   1   2   2   1
 MK-1-2                 2   1   1   2   1   1   1   2   2   1   1   2   1   1   1   1   1   2   2   1   2   2   2   2   1   2   1   1   1   2   1   2   1   1   1   2   2   1   1   2   1   2   2   2   2   1   1   2   2   1   2   2   2   2   1   1   2   2   1   2   2   1   1   1   1   1   1   2   2   1   2   1   2   1   2   1   1   1   2   2   2   2   1   2   1   1   1   2   2   2   1   1   1   2   2   2   2   1   2   1   1   1   1   2   2   2   2   1   2   1   2   1   1   1   2   1   1   1   1   1   1   2   1   1   1   1   1   1   1   1   1   1   1   2   1   2   1   1   2   1   2   1   2   1   1   1   2   1   1   1   1   2   1   1   2   2   1   1   1   1   2   2   1   1   2   2   2   1   1   1   1   2   2   2   2   1   2   2   2   2   1   2   1   2   2   1   1   2   1   1   2   2   2   2   1   2   1   2   1   1
 MK-1-3                 1   1   1   2   1   1   1   2   2   1   1   1   1   1   1   2   1   2   2   1   2   2   2   2   1   2   1   1   1   2   1   2   1   1   1   2   2   1   1   2   1   2   1   2   1   1   1   2   2   1   2   2   2   2   1   2   2   2   1   2   2   1   1   1   1   1   1   2   2   2   2   1   2   1   2   2   1   2   2   2   2   2   1   2   1   1   1   2   2   2   1   1   1   2   1   2   2   1   1   1   1   1   1   2   2   2   2   2   2   1   2   1   1   1   1   1   1   1   1   1   1   1   1   1   1   1   1   1   2   1   1   1   1   2   1   2   1   1   2   1   1   1   2   1   1   1   1   1   1   2   2   1   1   1   2   2   1   1   2   1   1   2   1   1   2   2   2   1   1   1   1   2   1   2   2   1   2   2   2   2   1   2   1   1   2   1   1   2   1   1   2   2   2   2   1   2   1   2   1   1
 MK-1-4                 1   1   2   1   1   1   1   2   2   1   1   1   1   2   2   2   1   2   2   1   2   2   2   2   1   2   1   1   1   2   2   2   1   1   1   2   2   1   1   2   1   2   1   2   1   1   1   2   2   1   2   2   2   2   1   2   2   2   1   2   2   1   1   1   1   1   1   2   2   1   2   1   2   1   2   2   1   2   2   2   2   1   1   2   1   1   1   2   2   2   1   1   1   2   1   2   2   1   1   1   1   1   1   2   2   2   1   2   2   2   2   1   1   1   1   1   1   1   1   1   1   1   1   1   1   1   1   1   2   1   1   2   1   2   1   2   1   1   2   1   1   2   2   1   1   1   1   1   1   2   2   1   1   1   2   2   1   1   2   1   1   1   1   1   2   2   2   1   1   1   1   2   1   2   2   1   2   2   2   2   1   2   1   1   2   1   1   1   1   1   2   2   2   2   1   2   1   1   1   1
 MK-1-5                 1   1   2   1   1   2   1   2   2   1   1   1   1   2   2   2   1   2   2   1   2   1   2   2   1   2   1   1   1   2   2   2   2   1   1   2   2   1   1   1   1   2   1   2   1   1   1   2   1   1   1   2   2   2   1   2   2   2   1   2   2   2   1   1   1   1   2   2   2   1   2   1   2   2   2   1   2   2   2   2   2   1   1   2   1   2   1   2   2   2   2   1   2   2   1   2   2   1   1   1   1   1   1   2   2   2   1   2   2   2   2   1   1   1   1   1   1   1   1   2   1   1   1   1   1   1   1   1   2   1   2   2   1   2   1   2   1   1   2   1   1   2   1   1   2   1   1   1   2   2   2   1   1   1   2   2   1   1   2   1   1   1   2   1   2   2   2   1   1   1   1   2   2   2   1   2   2   1   2   2   1   2   1   1   2   1   1   1   1   1   2   2   2   2   1   2   1   1   1   1
 MK-1-6                 1   1   2   1   1   2   1   2   2   1   1   1   1   2   2   2   1   2   2   1   2   1   2   2   1   2   1   2   1   2   1   2   2   1   1   2   2   1   2   1   1   2   1   2   1   1   1   2   1   1   1   2   2   2   1   2   2   2   1   2   2   2   1   2   1   1   2   2   2   1   2   1   2   2   2   1   2   2   2   2   2   1   1   2   1   2   1   2   2   2   2   1   2   2   1   2   1   1   1   1   2   1   1   1   2   2   1   1   2   2   2   2   1   1   1   1   1   1   2   2   1   1   2   1   1   1   1   1   2   1   2   2   1   2   1   2   1   1   2   1   1   2   1   1   1   1   1   2   2   2   2   1   1   2   2   2   1   1   2   1   1   1   2   1   2   2   2   1   1   1   1   2   2   2   1   2   2   1   1   2   1   2   1   1   2   1   1   1   1   1   2   2   2   2   2   2   1   1   1   1
 MK-1-7                 1   1   2   1   1   2   1   2   2   1   2   2   1   2   2   2   1   2   2   1   2   1   2   1   1   2   1   1   1   1   1   2   2   2   1   2   2   1   1   2   1   2   1   2   1   1   2   2   1   2   1   2   2   2   1   1   2   2   1   2   2   2   1   2   1   1   2   2   2   1   2   1   2   2   2   1   2   2   2   1   2   2   1   2   1   2   1   2   2   1   2   1   2   2   1   2   1   2   1   1   1   1   1   2   2   2   1   1   2   2   2   2   1   1   1   1   1   1   2   2   1   1   2   1   1   1   1   1   2   1   2   2   1   2   1   2   1   1   2   1   1   2   1   1   1   1   1   2   2   2   2   1   1   2   1   2   1   1   2   1   1   1   2   1   2   2   2   1   2   1   1   2   2   2   1   2   2   1   1   2   1   2   1   2   2   1   1   1   1   1   2   2   2   2   2   1   2   1   2   1
 MK-1-8                 1   1   2   1   2   2   1   2   2   1   2   1   1   2   2   2   1   2   1   1   2   1   2   2   1   2   1   1   1   1   1   2   2   2   1   2   2   1   1   2   1   2   1   2   1   1   2   2   1   2   1   2   2   2   1   1   2   2   1   2   2   1   1   2   1   1   2   2   2   1   2   2   2   2   2   2   2   2   2   1   2   2   1   2   1   2   1   2   2   1   2   2   2   2   1   2   1   2   1   1   1   1   1   2   2   2   1   1   2   2   2   2   1   1   1   1   1   1   2   2   1   1   2   1   2   1   1   1   2   2   2   2   1   2   1   2   1   1   1   1   1   2   1   1   1   1   1   2   2   2   1   1   1   2   1   2   1   1   2   1   1   1   2   1   2   2   1   1   2   1   1   2   2   2   1   2   2   1   1   2   1   2   1   2   2   1   1   1   1   1   2   2   2   2   2   1   2   1   2   1
 MK-1-9                 1   2   2   1   1   2   1   2   2   1   1   1   1   2   2   2   2   2   1   1   2   2   2   2   2   2   1   1   1   1   1   2   2   2   1   2   1   1   1   1   1   1   1   2   1   1   2   2   2   2   2   2   2   2   1   1   2   1   1   1   2   1   1   2   1   1   2   2   2   1   2   1   2   2   2   2   2   2   2   1   2   2   1   2   2   2   1   2   2   1   2   2   1   1   1   1   1   2   1   1   1   1   1   2   2   2   1   1   2   2   2   1   2   1   1   2   1   1   2   2   1   1   2   1   2   1   1   1   2   2   2   1   1   2   1   2   1   1   1   1   1   2   1   1   1   1   2   2   2   2   1   1   1   2   1   2   1   1   1   1   1   1   2   1   2   2   1   1   2   1   1   2   2   2   1   2   1   1   1   2   1   2   1   2   1   1   1   1   1   1   2   2   2   2   2   1   2   1   2   2
 MK-1-10                1   2   2   1   2   1   2   2   2   1   1   1   1   2   2   2   2   1   2   1   1   2   2   2   2   2   1   2   1   2   1   2   2   1   1   2   1   1   1   1   1   1   1   2   1   1   2   2   2   2   2   2   2   2   1   1   2   1   1   1   2   1   1   2   1   1   2   2   2   1   2   1   1   2   1   2   1   2   2   1   2   2   1   2   2   2   1   2   2   1   2   2   1   1   1   1   1   1   1   1   1   1   1   2   1   2   1   1   2   2   1   1   2   1   1   1   1   1   2   2   1   1   2   1   2   1   1   1   2   2   1   1   1   2   1   2   1   1   2   1   1   2   1   1   1   1   2   2   2   2   1   1   2   1   1   2   1   1   1   1   2   1   1   2   2   2   1   1   2   2   1   2   2   2   1   2   1   1   1   2   1   2   2   2   1   1   1   1   1   1   2   2   2   2   2   1   1   1   2   2
 MK-1-11                2   1   2   1   2   1   1   2   2   1   1   1   1   2   2   2   1   2   2   1   1   2   1   2   1   2   1   2   1   2   1   2   2   1   1   2   1   1   1   1   1   1   1   2   1   1   2   2   2   2   2   2   1   2   1   1   2   1   1   2   1   1   1   2   1   1   2   2   2   1   2   2   1   2   1   2   1   2   2   1   1   2   1   2   2   2   1   2   2   1   2   2   2   1   1   1   1   1   1   1   1   2   1   1   1   2   2   1   1   2   1   1   2   1   1   1   1   1   2   2   1   1   2   2   1   1   1   1   2   2   1   2   1   1   1   2   1   1   2   1   1   2   1   1   2   1   2   2   2   2   1   1   2   1   1   2   1   1   1   1   2   2   1   2   2   2   1   1   2   2   1   2   2   2   1   2   1   1   1   2   1   2   2   2   1   1   1   1   2   1   2   2   2   2   2   1   1   1   2   1
 MK-1-12                2   1   2   1   2   2   1   2   1   1   1   1   1   2   2   2   1   2   2   1   1   2   1   2   1   2   1   2   1   2   1   2   2   1   2   2   1   1   1   1   1   1   1   2   1   1   1   1   2   2   2   2   1   1   1   1   2   1   1   1   1   1   1   2   1   2   1   2   2   1   2   2   1   2   1   2   1   2   2   1   2   2   1   2   2   2   1   2   2   1   2   2   2   1   1   1   1   1   2   1   1   2   1   1   1   2   2   1   1   2   1   1   2   1   1   1   1   1   2   2   1   1   2   2   1   1   2   1   2   2   1   2   1   1   1   2   1   1   2   1   1   2   1   1   2   1   2   2   2   2   1   1   2   1   1   2   1   1   1   1   2   2   1   2   2   2   1   1   2   2   1   2   1   2   1   2   1   1   2   2   1   2   2   2   1   1   1   1   2   1   1   2   2   2   2   1   1   1   2   2
 MK-1-13                2   1   2   2   2   2   2   2   1   1   1   1   1   2   1   2   1   2   1   2   2   2   1   2   1   2   1   2   2   2   1   2   2   1   2   2   1   2   1   1   1   1   1   2   1   1   1   1   1   2   2   2   1   1   1   1   2   1   1   2   1   1   1   2   1   2   1   2   2   1   1   2   2   2   1   2   1   2   2   1   1   2   1   2   2   2   1   2   2   1   2   2   1   1   1   1   1   1   1   1   1   2   1   1   1   2   2   1   1   2   1   1   2   1   1   1   1   2   2   2   1   1   2   2   1   1   2   1   2   2   1   2   1   2   1   2   1   1   2   2   1   1   1   1   2   1   2   2   2   2   1   1   2   1   1   2   1   1   1   1   2   2   1   2   2   1   1   1   2   2   1   2   1   2   1   2   1   1   2   2   1   2   2   2   1   1   1   1   2   1   1   1   2   2   2   1   1   1   2   2
 MK-1-14                2   1   2   2   2   1   1   2   1   1   1   1   1   2   2   2   2   1   1   2   2   2   1   2   1   2   1   1   2   2   1   2   1   1   2   2   2   2   1   1   1   1   1   2   1   1   1   1   2   2   2   2   1   1   1   1   2   1   1   2   1   1   1   2   1   2   1   2   2   1   1   2   2   2   1   2   1   2   2   1   1   2   1   2   2   2   1   1   2   1   2   2   1   1   2   1   1   1   1   1   1   2   1   1   1   1   2   1   1   2   1   1   2   1   1   2   1   2   2   1   1   1   1   1   1   1   2   1   2   2   1   2   1   2   1   1   1   1   2   2   1   1   2   1   2   1   2   2   2   2   1   1   2   1   1   2   1   1   1   1   2   2   1   2   2   1   1   2   2   2   1   2   1   2   2   2   1   1   2   2   1   2   2   2   2   1   2   1   2   1   1   1   2   2   2   1   1   2   2   2
 MK-1-15                2   1   2   2   2   1   1   2   1   1   1   1   1   2   2   2   1   1   1   2   2   2   1   2   1   2   1   1   2   1   1   2   1   2   2   2   2   2   1   2   1   2   2   2   1   1   2   1   2   2   2   2   1   1   1   1   2   1   1   2   1   1   2   2   1   2   2   2   2   2   1   2   2   2   1   2   1   2   2   1   1   2   1   2   2   2   1   1   2   1   2   2   1   1   1   1   1   1   1   1   2   2   1   1   1   1   2   1   1   2   1   1   2   1   1   1   1   2   2   1   1   1   1   1   1   1   1   1   2   2   1   2   1   2   1   1   2   1   2   2   1   1   2   1   2   1   2   2   2   2   1   1   2   1   2   2   1   1   1   1   2   2   1   2   2   2   1   2   2   2   1   1   1   2   2   2   1   1   2   2   1   2   2   2   2   1   2   1   2   1   1   1   2   2   1   1   1   2   2   2
 MK-1-16                2   1   2   2   2   1   2   2   1   1   1   1   1   2   2   2   1   1   1   2   2   2   1   2   1   2   1   1   2   1   1   1   1   2   2   2   2   2   1   2   1   2   2   2   1   1   2   1   2   2   2   2   1   1   2   1   2   1   1   2   1   1   2   2   1   2   2   2   1   2   2   2   2   2   1   2   2   2   1   1   1   2   1   2   2   2   1   1   2   1   1   2   1   1   1   1   1   1   1   1   2   2   1   1   1   1   2   1   1   2   1   1   2   1   2   1   1   2   2   1   1   1   1   1   1   1   1   1   1   2   1   2   1   2   1   1   2   2   2   2   1   1   2   1   2   2   2   2   2   2   1   1   2   1   2   2   2   1   1   1   2   2   1   2   2   2   2   2   2   2   1   1   1   2   2   2   1   1   2   2   1   1   2   2   2   1   2   1   2   1   1   1   1   2   2   1   1   2   1   2
 MK-2-1                 2   1   2   1   1   2   2   2   1   1   2   1   1   1   1   2   2   1   2   1   1   2   1   2   1   2   1   2   1   2   2   1   2   2   1   1   1   2   1   1   1   1   2   1   1   2   2   2   1   1   2   1   1   2   1   2   2   1   1   2   1   1   1   1   2   2   2   1   1   2   2   1   1   2   1   1   2   1   2   2   1   1   1   1   1   1   2   2   1   1   1   1   2   1   1   2   2   1   1   2   1   2   2   2   1   2   1   1   1   1   2   2   2   2   1   1   1   2   1   2   1   2   2   2   2   1   1   2   2   2   1   2   1   2   1   1   2   1   2   1   1   1   2   2   1   1   2   1   1   1   1   2   2   2   2   1   1   2   1   2   2   2   2   2   2   2   2   2   1   2   2   2   1   2   1   1   2   1   2   2   2   2   2   1   2   2   1   2   2   2   1   1   2   1   1   1   1   1   2   1
 MK-2-2                 2   1   2   2   1   2   2   2   1   1   1   1   1   1   1   2   2   1   2   1   1   2   1   2   1   2   1   2   1   2   1   1   2   2   1   1   1   2   2   1   1   1   2   2   1   2   2   2   2   1   2   1   2   2   1   2   2   1   1   1   1   2   1   1   2   2   2   1   1   2   2   1   1   2   2   1   2   1   2   2   1   1   1   1   1   1   2   2   1   1   1   1   2   1   1   2   2   1   1   2   2   2   2   2   1   2   1   1   1   1   2   2   2   2   1   1   1   2   1   2   1   2   2   2   2   1   1   2   2   2   1   2   1   2   1   1   2   1   2   1   1   1   2   2   1   1   2   1   1   1   1   2   1   1   2   1   1   2   1   1   2   2   2   2   2   2   2   1   1   2   2   2   1   2   1   1   2   1   2   2   2   2   2   1   2   2   1   2   2   2   1   1   2   1   1   1   1   1   2   1
 MK-2-3                 2   1   2   2   1   2   2   2   1   1   1   1   1   1   1   2   2   1   2   1   1   2   1   2   1   2   1   2   1   2   1   1   2   2   1   1   1   2   2   1   1   1   2   2   2   2   2   1   1   1   2   1   2   2   1   2   2   1   1   1   1   1   1   1   2   2   2   1   1   2   2   1   1   2   2   1   2   1   2   2   1   1   1   1   1   1   2   2   1   2   1   1   1   1   1   1   2   1   1   2   2   2   2   2   1   2   1   1   1   2   2   2   2   2   1   1   1   2   1   2   1   2   2   2   2   1   1   2   1   1   1   2   2   2   1   1   2   1   2   1   2   1   2   2   1   1   2   1   1   1   1   2   1   1   2   1   1   2   1   1   2   2   2   2   2   2   2   1   1   2   2   2   1   2   1   1   2   1   2   2   2   2   2   1   2   2   1   2   2   2   1   1   2   1   1   1   1   1   2   1
 MK-2-4                 2   2   2   2   1   2   1   2   1   1   1   1   1   1   1   2   2   1   2   1   1   2   1   2   1   2   1   2   1   2   1   1   2   1   1   1   1   2   2   1   1   1   1   2   2   1   2   2   1   1   2   1   2   2   1   2   2   1   1   1   2   1   1   1   2   2   2   2   1   2   2   1   1   1   2   1   2   2   2   2   1   1   1   1   1   2   2   2   1   2   1   1   1   1   1   1   2   1   1   2   2   2   2   2   1   2   1   1   1   2   2   2   2   2   1   1   1   2   1   2   1   2   2   2   2   1   1   2   1   1   1   2   2   2   1   1   2   1   1   1   2   1   1   2   1   2   2   1   1   1   1   2   1   2   2   1   1   2   1   1   2   2   2   2   2   2   2   1   1   2   2   2   1   1   1   2   2   1   2   2   2   2   2   2   2   2   1   2   2   2   2   1   2   1   1   1   1   1   2   1
 MK-2-5                 2   2   2   2   1   2   1   2   1   1   1   1   1   1   1   1   2   1   2   1   1   2   1   2   1   2   1   2   1   2   1   1   2   1   1   1   1   1   1   1   1   1   1   2   2   1   2   2   1   1   2   1   1   2   2   2   2   2   1   1   2   1   1   1   2   2   2   2   1   1   2   1   1   2   2   1   1   1   2   2   1   1   1   1   1   1   2   2   1   2   1   1   1   1   1   1   2   1   1   2   2   2   2   1   1   2   1   1   1   2   2   2   2   2   1   1   1   2   1   1   1   2   2   2   2   1   1   2   2   1   1   2   2   2   1   1   2   1   2   1   2   1   1   2   1   2   2   1   1   1   1   2   1   1   2   1   1   2   1   1   2   2   2   2   2   2   2   1   1   2   2   2   2   1   1   2   2   1   2   1   2   2   1   2   2   2   1   2   2   2   2   1   2   1   1   1   1   1   2   1
 MK-2-6                 2   2   2   2   1   2   1   2   1   1   1   1   1   1   2   1   2   2   2   1   1   2   2   2   1   2   1   2   1   2   1   1   2   1   1   1   1   1   1   1   1   1   1   2   2   2   2   2   1   1   2   1   1   2   2   2   2   2   1   1   2   1   1   1   2   2   2   2   1   1   2   1   1   2   2   1   1   1   2   2   1   1   1   1   1   1   2   2   1   2   1   2   1   1   1   1   2   1   1   2   1   2   2   1   1   2   1   1   1   2   2   2   2   2   1   1   1   2   1   1   1   2   2   2   2   1   2   2   2   1   1   2   2   2   1   2   2   2   1   2   2   1   1   2   1   2   1   1   1   1   1   2   2   2   2   2   1   2   1   1   2   2   2   2   2   2   2   1   1   2   2   2   2   1   1   2   2   1   2   1   2   2   1   2   2   2   1   2   1   2   2   1   2   1   1   1   1   1   2   1
 MK-2-7                 2   2   2   1   2   2   2   2   1   1   1   1   1   1   2   1   1   2   2   1   1   2   2   2   1   2   1   2   1   2   1   2   1   1   1   1   1   1   1   1   1   1   1   2   2   2   2   2   1   1   1   1   1   2   2   2   2   2   1   1   2   1   1   1   2   2   1   2   1   1   2   1   1   2   2   1   1   1   2   2   1   1   1   1   2   1   2   1   1   2   1   2   1   1   1   2   2   1   1   2   1   2   2   1   1   2   1   1   1   2   2   2   2   2   1   1   1   2   1   1   1   2   2   2   2   1   2   2   2   1   1   2   2   1   1   2   2   2   1   2   1   1   1   2   1   2   1   1   1   1   1   2   2   2   2   2   1   2   1   1   2   2   2   2   2   2   2   1   1   2   1   2   2   1   1   2   2   1   2   1   2   2   2   2   1   2   2   2   1   2   2   1   2   1   1   1   1   1   2   1
 MK-2-8                 2   2   2   1   2   2   2   2   1   2   1   2   2   1   2   1   2   2   2   1   1   2   2   2   1   2   1   1   1   2   1   2   1   1   1   1   1   1   1   1   1   1   1   2   1   2   2   1   1   1   1   1   1   2   2   2   2   2   1   1   2   1   1   1   2   2   1   2   1   1   1   1   2   2   2   1   1   1   2   2   1   1   2   1   2   1   2   1   1   2   1   2   1   1   1   2   2   2   1   2   2   1   2   1   1   2   1   1   2   2   2   1   2   2   1   1   1   2   1   1   1   1   2   2   2   1   2   2   2   1   1   2   2   1   1   2   2   2   2   2   1   2   1   1   1   1   2   1   1   1   1   1   1   2   1   2   1   2   1   1   2   2   2   1   2   2   2   1   1   2   1   2   2   1   1   2   2   2   1   1   2   2   2   2   1   2   2   2   1   1   2   1   2   1   1   1   1   1   2   1
 MK-2-9                 2   2   2   1   2   2   2   2   1   2   1   2   2   1   2   1   2   2   2   1   1   2   2   2   1   2   1   1   1   2   1   1   1   1   1   1   1   2   1   1   1   1   2   2   1   2   2   1   1   1   1   1   1   2   1   2   2   2   2   1   2   1   1   1   2   2   1   2   2   1   1   1   2   2   2   1   1   2   2   2   1   1   2   1   2   1   2   1   1   2   1   2   1   1   1   1   2   2   2   2   2   1   2   2   2   2   1   1   2   2   2   1   2   2   2   1   1   2   1   1   1   2   2   2   2   2   2   2   2   1   1   2   2   2   1   2   2   2   2   2   1   2   1   2   2   1   1   1   1   1   1   1   1   2   1   2   1   2   1   1   2   1   2   1   2   2   2   2   1   2   1   2   2   1   1   2   2   2   1   1   2   2   2   1   1   1   2   1   2   1   2   1   2   1   1   1   1   1   2   1
 MK-2-10                2   2   2   1   2   2   2   2   1   2   1   2   2   1   2   1   2   2   2   1   1   2   2   2   1   2   1   2   1   2   1   1   1   1   1   2   1   2   1   1   1   1   2   2   1   2   2   1   1   1   1   1   1   2   1   2   2   2   2   1   2   1   1   1   2   2   1   2   2   1   1   1   1   2   2   1   1   2   2   2   1   1   2   1   2   1   2   1   1   2   1   2   1   1   1   1   2   2   2   2   2   1   2   2   2   2   2   1   2   2   2   1   2   2   2   1   1   2   1   1   1   2   2   2   2   2   2   2   2   1   1   2   2   2   1   2   2   2   2   2   1   2   1   1   2   1   1   2   1   1   1   1   2   2   1   2   1   2   1   2   2   1   2   1   2   2   2   2   1   2   1   2   2   1   1   2   2   2   1   1   2   2   1   1   1   1   2   1   2   1   2   1   2   1   1   2   1   1   2   1
 MK-2-11                2   2   2   1   2   2   2   2   2   2   1   2   2   1   2   1   2   2   2   1   1   2   1   2   1   1   1   2   1   2   1   1   1   1   1   2   1   2   1   1   1   1   2   2   1   2   2   1   1   1   1   1   1   2   1   2   2   2   2   2   2   1   1   1   2   2   1   2   2   1   1   1   1   2   2   1   1   2   2   2   1   1   2   1   2   1   2   1   1   2   2   2   1   1   2   1   2   2   2   2   2   1   2   2   2   2   2   1   2   1   2   1   2   1   2   2   1   2   1   1   1   2   1   2   2   2   2   2   1   1   1   1   2   2   1   2   2   2   2   2   1   2   1   2   2   1   1   2   2   1   1   1   2   1   1   1   1   2   1   2   2   1   1   1   2   2   2   2   1   2   1   2   2   1   1   2   2   2   1   1   2   2   1   1   1   2   2   1   2   1   2   1   2   1   1   2   1   1   2   1
 MK-2-12                2   2   2   1   2   2   1   2   2   2   1   2   2   1   2   1   2   2   2   1   1   2   1   2   1   1   1   2   1   2   1   1   1   1   1   1   1   2   1   1   1   1   2   2   1   2   2   1   1   1   2   1   1   2   1   2   2   2   2   2   1   1   1   1   2   2   1   2   2   1   1   1   1   2   2   1   2   2   2   2   1   1   2   1   2   1   2   1   1   2   2   2   1   1   2   1   2   2   2   2   2   1   2   1   2   2   2   1   2   1   2   1   2   1   2   2   1   2   1   1   1   2   1   2   2   2   2   1   1   1   1   1   2   2   1   2   2   2   2   2   1   2   1   2   2   1   1   2   2   2   2   1   2   1   1   1   2   2   1   2   2   1   1   1   2   1   2   2   1   2   1   2   2   1   1   2   2   1   1   1   2   2   1   1   1   2   2   1   2   1   2   2   2   1   2   1   1   1   2   1
 MK-2-13                2   1   2   1   2   2   1   2   2   2   1   2   2   1   2   1   2   2   2   1   1   2   1   2   1   1   1   2   1   2   1   1   1   1   1   1   1   2   1   1   1   1   2   2   1   2   2   1   1   2   2   1   1   1   1   2   2   2   2   2   1   2   1   1   2   1   2   2   2   1   1   1   1   2   2   1   2   2   2   2   1   1   2   1   2   1   2   2   1   2   2   2   1   1   2   1   2   2   2   2   1   1   2   1   2   2   2   1   2   2   2   1   2   1   2   2   1   2   1   1   1   2   1   2   2   2   2   2   1   1   1   1   2   1   1   2   2   2   2   2   1   2   1   2   2   2   1   2   2   2   2   1   2   2   1   1   2   2   1   2   2   1   1   1   2   1   2   2   1   2   2   2   2   1   1   2   2   1   1   1   2   1   1   1   1   2   2   1   2   1   2   2   1   1   2   1   1   1   2   1
 MK-2-14                2   1   2   1   2   2   1   1   2   2   1   2   2   1   2   1   2   2   2   1   1   2   1   2   1   1   1   2   1   2   1   1   1   1   1   1   1   2   1   1   1   1   2   2   1   2   2   1   1   2   2   1   1   1   2   2   2   2   2   2   1   2   1   1   2   1   2   2   2   1   1   1   1   1   2   1   2   2   2   2   1   1   2   1   2   1   2   2   1   2   2   2   1   1   2   1   2   2   2   2   2   1   2   1   2   2   2   1   2   2   2   1   2   1   2   2   1   2   1   1   1   2   1   2   1   2   2   2   1   1   1   1   2   2   1   2   2   2   2   1   2   1   1   2   2   2   1   2   2   1   2   1   2   2   1   1   2   2   1   2   2   1   2   1   2   1   2   2   1   2   2   2   2   1   1   2   1   1   1   1   2   1   1   1   1   2   2   1   2   1   2   2   1   2   2   1   1   1   2   1
 MK-2-15                2   1   1   1   2   2   1   1   2   2   1   2   2   1   2   1   1   2   2   1   1   2   1   2   1   1   1   2   2   2   2   1   1   1   1   1   1   2   1   1   1   1   2   2   1   2   2   1   1   2   1   1   1   1   2   2   2   2   2   2   2   2   2   1   2   1   2   2   2   1   1   1   1   1   2   2   2   2   2   2   1   1   2   1   2   1   2   2   1   2   2   2   1   1   2   1   2   2   2   2   2   2   2   1   2   2   2   1   2   2   2   2   2   1   2   2   1   2   1   1   1   2   1   2   1   2   2   2   1   1   1   1   2   1   2   2   2   2   2   1   2   1   1   2   2   2   2   2   2   1   1   1   2   2   1   1   2   2   1   2   1   2   2   1   2   1   2   2   1   2   2   2   2   2   1   2   1   2   1   1   2   1   1   1   1   2   2   1   2   1   2   2   1   1   2   1   1   1   2   1
 MK-2-16                2   1   2   1   2   2   1   1   2   2   1   2   2   1   2   1   1   2   2   1   1   2   1   2   1   1   1   2   2   1   2   1   1   1   1   1   1   1   1   2   1   1   1   2   1   2   2   1   1   2   1   1   1   1   2   2   2   2   1   2   2   2   2   1   2   1   2   2   2   1   1   1   1   1   2   2   2   2   2   1   1   1   2   1   2   1   2   2   1   2   1   2   1   1   2   1   2   2   2   2   2   2   2   1   2   2   2   1   2   2   2   2   2   1   1   2   1   2   1   1   1   2   1   2   1   2   2   2   1   1   2   1   2   1   1   2   2   2   2   1   2   2   1   2   2   2   2   2   2   1   1   2   2   2   1   1   2   1   2   2   1   2   2   1   2   1   2   2   2   2   2   2   2   2   1   2   1   2   2   1   2   1   1   1   1   2   2   2   2   1   1   2   1   1   2   1   1   1   2   2
 MK-3-1                 1   2   1   1   1   2   1   1   1   1   2   1   2   2   2   2   2   1   2   2   2   2   2   1   2   1   1   1   1   1   2   1   2   2   2   1   1   2   1   2   1   2   1   2   2   1   2   1   2   1   1   1   1   1   1   1   1   2   2   2   1   1   1   1   1   1   2   1   2   2   1   1   2   2   2   1   1   1   1   2   1   2   1   2   2   2   2   2   2   2   2   2   1   1   2   1   1   1   2   2   1   2   1   1   1   2   2   2   1   2   1   2   1   1   1   2   1   2   1   1   2   2   2   1   2   2   2   1   2   2   1   1   1   2   1   2   2   2   1   1   2   1   1   2   2   2   2   1   1   2   1   1   2   1   1   2   1   1   2   2   1   2   1   2   1   2   1   1   2   1   2   2   2   1   2   1   1   2   2   2   2   1   2   2   2   2   2   1   1   2   1   2   2   2   2   1   2   2   1   1
 MK-3-2                 1   2   1   1   1   2   1   2   1   1   2   1   2   2   2   2   2   1   2   2   2   2   2   1   2   1   2   1   1   1   2   1   2   2   2   1   1   2   1   1   1   2   1   2   1   1   2   1   2   1   1   1   1   1   2   1   1   2   2   2   1   1   1   1   1   1   2   1   1   2   1   2   2   2   2   1   1   1   1   2   2   2   1   2   2   2   2   2   2   2   2   1   1   1   2   1   1   1   1   2   1   2   1   1   1   2   2   2   1   2   1   2   1   1   1   1   1   1   1   1   2   2   2   1   1   2   2   1   2   2   1   1   1   2   1   2   2   2   1   1   2   1   1   2   2   2   2   1   1   2   1   1   2   1   1   2   1   1   2   2   1   2   1   2   1   2   1   1   2   1   2   2   1   1   2   1   1   2   2   2   2   1   2   2   2   2   2   1   1   2   1   2   2   2   2   1   2   2   1   1
 MK-3-3                 1   2   1   1   2   2   2   2   1   1   2   1   2   2   2   2   2   1   2   2   2   2   2   2   2   1   2   1   1   1   1   1   2   2   2   1   1   2   1   1   1   2   1   2   1   1   2   1   2   1   1   2   1   1   2   1   1   2   2   2   1   1   1   1   1   1   2   1   1   2   1   2   2   2   2   1   1   1   1   2   2   2   1   2   2   2   2   2   2   2   2   1   1   1   1   1   1   1   1   2   1   2   1   2   1   2   1   2   1   2   1   2   1   1   2   1   1   1   1   1   2   2   2   1   1   2   2   1   2   2   1   2   1   2   1   2   2   2   1   1   2   1   1   1   2   2   2   1   1   1   1   1   2   1   2   2   1   1   1   2   1   2   1   2   1   2   1   1   2   1   2   2   1   1   2   2   1   2   2   1   2   1   2   2   2   2   2   1   1   2   1   1   1   2   2   1   2   2   1   1
 MK-3-4                 2   2   1   1   2   1   2   2   1   1   2   1   2   2   2   2   2   1   2   2   2   2   2   2   2   1   1   1   1   1   1   1   2   2   2   1   1   2   1   1   2   2   1   2   1   1   2   1   2   2   1   2   1   1   2   1   1   1   2   2   1   1   1   1   1   1   2   1   1   2   1   2   2   1   2   1   1   2   1   1   2   1   1   2   2   1   2   2   2   2   2   1   1   1   1   2   1   1   1   2   1   2   1   2   1   2   2   2   1   2   1   2   2   1   2   1   1   1   1   1   2   2   2   1   1   2   2   1   2   2   1   2   2   2   1   2   2   2   1   2   2   1   1   1   2   2   2   1   1   2   1   1   1   1   2   2   1   1   1   2   1   2   1   2   1   2   1   1   1   1   2   2   1   1   2   1   1   2   2   1   2   1   2   2   2   2   2   1   1   2   1   1   1   2   2   1   2   2   1   1
 MK-3-5                 2   2   1   1   1   1   2   2   1   1   2   1   2   2   2   2   2   1   2   1   2   2   2   2   2   1   1   1   1   1   1   1   2   2   2   1   1   2   1   1   1   2   1   2   1   1   2   1   2   2   1   2   1   1   2   1   1   1   2   1   1   1   1   1   1   1   2   1   1   2   1   2   2   1   2   1   1   2   1   1   2   1   1   2   1   1   1   2   2   2   2   2   1   1   1   2   1   1   2   2   1   2   1   1   1   2   2   2   1   2   2   2   2   1   2   1   1   1   1   1   2   2   2   1   1   2   2   2   2   1   1   2   2   2   1   2   2   1   2   2   2   1   1   1   1   2   2   1   1   2   1   1   1   1   2   2   1   1   1   2   1   2   1   2   1   2   1   1   1   1   2   2   1   1   2   1   1   2   2   1   2   1   2   2   2   2   2   1   1   2   1   2   1   2   2   2   2   2   1   1
 MK-3-6                 2   2   1   1   1   1   2   2   1   1   1   1   1   2   2   2   2   1   2   1   2   1   2   2   2   1   1   1   1   1   1   1   2   2   1   1   1   2   1   1   1   2   1   2   1   1   2   1   1   2   1   2   1   1   2   1   1   1   2   1   1   2   1   1   1   1   2   1   1   2   1   2   2   1   2   1   1   2   1   1   2   1   1   2   1   2   1   2   2   2   1   2   1   1   1   2   1   1   2   2   1   1   1   1   1   2   2   2   2   2   2   2   2   1   2   2   1   1   1   1   2   2   2   1   1   2   2   2   2   1   1   2   1   2   1   2   2   1   2   2   2   1   1   1   1   2   2   1   1   2   1   1   1   1   2   2   1   1   1   2   1   2   1   2   1   2   1   1   1   1   2   2   1   1   2   1   1   2   2   1   2   1   2   2   2   2   2   1   1   2   1   2   1   2   2   2   2   2   1   2
 MK-3-7                 2   2   1   1   1   1   1   2   1   1   1   1   1   1   2   2   2   1   2   1   2   1   2   2   2   1   1   1   1   1   1   1   2   2   2   1   1   2   1   1   1   2   1   2   1   1   2   1   1   2   2   2   1   1   2   1   1   1   2   1   1   2   1   2   1   1   2   1   1   2   1   2   2   1   2   1   1   2   1   2   2   1   1   2   1   2   1   2   2   1   1   2   1   1   1   2   2   1   1   2   1   1   1   1   1   2   2   2   2   2   2   2   2   1   2   2   1   1   1   1   2   2   2   1   1   2   2   1   2   1   1   2   1   2   1   2   2   1   2   2   2   1   1   1   1   2   2   1   1   2   2   1   1   1   2   2   2   1   1   2   1   2   1   2   1   2   1   1   1   1   2   2   1   1   2   1   1   2   1   1   2   1   1   2   1   1   2   1   1   2   1   2   1   2   2   2   2   1   1   2
 MK-3-8                 2   2   2   1   1   1   1   2   1   1   1   1   1   1   2   2   2   1   2   1   2   1   2   2   2   1   1   1   1   1   1   1   2   2   2   1   1   2   1   1   1   2   1   2   1   1   2   1   2   2   1   2   1   1   2   1   1   1   2   1   1   2   1   2   1   1   2   1   1   2   1   2   2   1   2   1   1   2   1   1   2   2   1   2   2   2   1   2   2   1   1   2   1   1   2   2   2   1   1   2   1   1   1   1   1   2   2   1   2   2   2   2   2   1   2   2   1   1   1   1   2   2   2   1   1   2   2   1   2   1   1   2   1   2   1   2   2   1   2   2   2   1   1   1   1   2   2   1   1   2   2   1   1   1   2   2   2   1   1   2   2   2   1   2   1   2   1   1   2   1   2   2   1   1   2   1   1   1   1   1   2   1   1   2   1   1   2   1   1   2   1   2   1   1   1   2   2   1   1   2
 MK-3-9                 2   2   2   1   1   1   1   2   1   1   1   1   1   1   2   2   2   1   2   1   2   1   2   2   2   1   1   1   1   1   1   1   2   2   2   1   1   2   1   1   1   2   1   2   1   1   2   1   2   2   1   2   2   1   2   1   1   1   2   1   1   2   1   2   1   1   2   1   1   2   1   2   2   1   2   1   1   2   1   1   2   1   1   1   2   2   1   2   2   1   1   2   1   1   2   2   2   1   1   2   1   1   1   1   1   2   2   1   2   2   1   1   2   1   2   2   1   1   2   1   2   2   2   1   2   2   2   1   2   1   1   2   1   2   1   2   2   1   1   2   2   1   1   1   1   2   2   1   1   2   2   1   1   2   2   2   2   1   1   2   2   1   1   2   1   2   1   1   2   1   2   2   1   1   2   1   1   1   1   1   2   1   2   2   1   1   2   1   1   2   1   2   1   1   1   2   2   1   1   1
 MK-3-10                2   2   2   1   1   1   1   2   1   1   1   1   1   1   1   2   2   2   2   1   1   1   1   2   2   1   2   1   2   1   1   1   2   2   2   1   2   2   1   2   1   2   1   2   1   1   2   1   2   1   1   2   2   1   2   2   1   1   2   1   1   2   1   2   1   1   2   1   1   2   1   2   2   1   2   1   1   2   1   1   2   1   1   1   1   2   1   2   2   1   1   2   1   1   2   2   2   1   1   2   1   1   1   1   1   2   2   1   2   2   1   2   2   1   2   2   1   1   2   1   2   2   1   1   2   2   2   2   2   1   1   2   1   2   1   2   2   1   1   2   2   1   1   1   1   2   2   1   1   2   2   1   1   2   2   1   2   1   1   1   2   1   2   2   1   2   1   1   2   1   2   2   1   1   2   1   1   1   1   1   1   1   2   2   1   1   2   1   1   2   1   2   1   1   1   2   2   1   1   1
 MK-3-11                2   2   2   1   1   1   1   2   1   1   2   1   1   1   1   1   2   2   2   1   1   1   1   2   2   1   2   1   1   1   1   2   2   2   2   2   2   2   1   2   1   2   1   2   1   1   2   1   2   2   1   2   2   2   2   2   1   1   2   2   1   2   1   2   1   1   2   1   1   2   1   2   2   1   2   2   1   2   1   1   2   1   1   1   1   2   1   2   2   1   1   2   1   1   2   2   1   2   1   2   1   1   1   1   1   1   2   1   2   2   1   2   2   1   2   2   1   1   2   1   2   2   1   2   2   1   2   2   2   1   1   2   1   2   1   2   2   1   1   2   2   1   1   1   2   2   1   1   1   2   2   1   1   2   2   1   1   1   1   1   2   1   2   2   1   2   1   1   2   1   2   1   1   1   2   1   1   1   2   1   1   1   2   2   1   1   2   1   1   2   1   2   1   1   1   2   2   1   1   1
 MK-3-12                2   2   2   1   1   1   1   2   1   1   2   1   1   1   2   1   2   1   2   1   1   1   1   2   2   1   2   1   1   1   1   2   2   2   2   2   2   2   1   2   1   2   1   2   1   1   2   1   2   2   2   1   2   2   1   2   1   1   1   2   1   2   1   2   1   1   2   1   1   2   1   2   2   1   2   2   1   2   1   1   2   1   1   1   1   2   1   1   2   1   1   2   1   2   2   1   1   2   1   2   1   1   1   1   1   1   2   1   2   2   1   2   2   1   2   2   1   1   2   1   2   2   1   1   2   1   2   2   2   1   1   1   1   2   1   2   2   1   1   2   2   1   1   1   2   2   1   1   1   2   2   1   1   1   2   1   1   2   1   1   2   1   2   2   1   2   1   1   2   1   2   1   1   1   2   1   2   1   2   1   1   1   2   2   1   1   2   1   1   2   2   2   1   1   1   2   1   1   1   1
 MK-3-13                1   2   2   1   1   1   1   2   1   1   2   1   1   1   2   2   1   1   2   1   1   1   1   2   1   1   2   1   1   2   1   2   2   2   2   1   2   2   1   2   1   2   1   2   1   1   2   1   1   2   1   1   2   2   1   2   1   1   1   2   1   2   2   2   1   1   2   1   1   1   2   2   2   1   2   2   1   1   1   1   2   1   1   1   1   2   1   1   1   1   1   2   1   1   2   1   1   2   1   2   2   2   1   2   1   1   2   1   2   1   2   2   2   1   2   2   1   1   2   1   2   2   1   1   2   1   2   2   2   1   1   1   1   2   1   2   2   1   1   2   2   1   1   1   2   2   2   1   1   2   2   1   1   1   2   1   1   2   1   1   2   1   2   2   1   2   1   1   2   1   2   1   1   2   2   2   2   1   2   1   2   1   2   2   1   2   2   2   1   2   2   2   1   1   1   2   1   1   1   2
 MK-3-14                2   2   2   1   1   1   1   1   1   1   2   1   1   1   2   2   1   1   2   1   1   1   2   2   1   1   2   1   1   2   1   2   2   2   1   2   2   2   1   2   1   2   1   2   1   1   2   1   1   2   1   1   2   2   1   2   1   1   1   2   1   2   2   2   1   1   2   1   1   1   1   2   1   1   2   2   1   1   1   2   2   1   1   1   1   1   2   1   1   1   1   2   1   1   2   1   1   1   1   2   2   2   1   2   1   1   2   1   2   1   2   2   2   1   2   2   1   1   2   1   2   1   1   1   2   1   2   2   2   1   1   1   1   2   1   1   2   1   1   2   2   1   2   1   2   2   2   1   1   2   2   1   1   1   2   2   1   2   2   1   2   1   2   2   1   2   2   1   1   1   2   2   1   2   2   1   2   1   2   1   2   1   2   2   1   2   2   2   1   2   2   2   2   1   1   2   1   1   2   1
 MK-3-15                2   2   2   1   1   1   1   1   1   1   2   1   1   1   2   1   1   2   2   1   1   1   2   2   1   1   2   1   1   2   1   2   2   2   1   2   2   2   1   2   1   2   1   2   1   1   2   1   1   2   1   1   2   2   1   2   1   1   1   2   1   2   2   2   1   1   2   1   2   1   1   2   1   1   2   1   1   1   1   2   2   1   1   1   1   1   2   1   1   1   1   2   1   1   2   1   1   1   1   1   2   2   1   1   1   1   2   1   2   1   2   2   2   1   1   2   1   1   2   1   2   1   1   1   2   1   1   2   2   1   1   1   1   2   1   1   2   2   1   1   2   1   2   1   2   1   2   1   1   2   2   1   1   1   2   2   1   2   2   1   2   1   2   2   1   2   2   2   1   1   2   2   1   1   2   1   2   1   2   1   2   2   2   2   1   2   2   2   1   2   2   2   2   1   1   2   1   1   2   1
 MK-3-16                1   2   2   1   1   1   1   1   1   1   2   1   1   1   1   1   1   2   2   1   1   1   2   2   1   1   2   1   1   2   1   2   2   2   1   2   2   2   1   1   1   2   1   2   1   1   2   1   1   1   1   1   2   2   1   2   1   1   1   2   1   1   2   2   1   1   2   2   2   1   1   2   1   1   1   1   1   1   1   2   1   1   1   1   1   1   2   1   1   1   1   2   1   1   2   1   2   1   1   1   2   2   1   1   1   1   2   1   1   1   2   1   2   1   1   2   1   1   2   1   2   1   1   1   2   1   1   2   2   1   1   1   1   2   1   1   2   2   1   1   1   1   2   1   2   1   2   1   1   2   2   2   1   1   2   2   1   2   2   1   2   1   2   2   1   2   1   1   1   1   2   2   1   1   2   1   2   1   2   1   2   2   2   2   1   2   2   2   1   2   2   1   2   1   1   2   1   1   2   1
 MK-4-1                 2   2   1   2   1   2   1   2   2   1   1   2   1   1   2   2   1   1   1   1   1   1   1   1   2   1   1   2   2   2   2   1   2   2   2   2   2   1   1   1   1   1   2   2   2   1   1   1   2   1   1   2   1   1   1   2   1   1   2   2   2   1   1   2   1   1   2   1   2   1   2   2   2   2   1   2   2   1   1   1   1   1   1   1   2   2   2   2   2   2   1   1   2   1   1   1   2   2   2   1   2   2   2   1   1   2   1   2   2   1   1   2   2   1   1   1   2   2   2   2   1   1   2   1   1   1   2   1   2   1   2   1   1   1   1   2   2   2   1   2   2   2   2   2   2   1   1   1   2   1   2   2   2   2   1   2   1   1   1   2   1   2   2   2   2   2   2   1   2   2   1   2   1   2   2   1   2   2   1   2   2   1   2   1   1   1   2   2   2   2   1   2   1   2   1   1   1   1   2   2
 MK-4-2                 2   2   1   2   1   2   1   2   2   1   1   2   1   1   2   2   1   1   1   1   1   1   1   1   2   1   1   2   2   2   2   1   2   2   2   1   1   2   1   1   1   1   2   2   2   2   1   1   2   1   1   2   1   1   1   2   2   1   2   2   1   1   2   2   1   1   2   1   2   2   2   2   2   1   1   2   2   1   1   1   1   1   1   1   2   2   2   2   2   2   1   2   2   1   1   1   2   2   2   1   2   2   2   1   1   2   1   2   2   1   1   2   2   1   2   1   2   2   2   2   1   1   2   1   1   1   1   1   2   1   2   1   2   1   1   2   2   2   1   1   2   2   2   2   2   1   1   1   2   1   2   2   2   2   1   2   1   1   1   2   1   2   2   2   2   2   2   1   2   1   1   2   1   2   2   1   2   2   1   2   2   1   2   1   2   1   2   2   2   1   1   1   1   2   1   1   1   1   2   2
 MK-4-3                 2   2   1   2   1   2   1   1   2   1   1   2   1   1   2   2   1   1   2   1   1   1   1   1   2   1   1   2   2   2   2   2   2   2   2   1   1   2   1   1   2   1   2   2   1   2   1   1   2   1   1   2   1   1   1   2   2   1   1   2   1   1   2   2   1   1   1   1   2   2   2   2   2   1   1   1   2   1   1   1   1   1   1   1   2   2   2   2   2   2   1   2   2   1   1   1   2   2   2   1   2   2   2   1   1   1   1   2   2   2   1   2   2   1   1   1   2   1   2   2   1   1   2   1   1   1   1   1   2   1   1   1   2   2   1   2   2   1   1   1   2   1   2   2   2   1   1   1   2   1   2   2   2   2   1   2   1   1   1   2   2   2   2   1   2   2   1   1   2   1   1   2   1   2   2   1   2   2   1   2   1   1   2   1   2   1   1   2   2   1   1   1   1   2   2   1   1   1   2   2
 MK-4-4                 2   1   1   2   1   2   1   1   2   1   1   2   1   1   2   2   1   1   2   1   1   1   1   1   2   1   1   2   2   2   2   2   2   2   2   1   1   2   1   1   2   1   1   2   1   2   1   1   2   1   1   2   1   1   1   2   2   1   1   2   2   1   2   2   1   2   1   1   2   2   2   1   2   1   1   1   2   1   1   1   1   1   1   1   2   2   2   2   2   2   1   2   2   1   1   1   2   2   2   1   2   2   2   1   1   1   1   2   2   2   1   2   2   1   1   1   2   1   2   2   2   1   1   1   1   1   1   1   2   1   1   1   2   2   1   2   2   1   1   1   2   1   2   2   2   1   2   2   2   1   1   2   2   2   1   2   1   1   1   2   2   2   2   1   2   2   1   1   2   1   1   2   1   2   2   1   2   2   1   2   1   1   2   1   2   1   1   2   2   1   1   1   1   2   2   2   1   2   2   2
 MK-4-5                 2   1   1   2   1   2   1   1   2   1   1   2   1   1   2   2   1   1   2   1   2   1   1   1   1   1   1   2   2   2   2   2   1   2   2   1   1   2   1   1   2   1   1   2   1   2   1   1   2   1   1   2   1   1   1   2   2   1   1   2   2   1   2   2   1   2   1   1   1   2   2   1   2   1   1   1   1   1   1   1   1   1   1   1   2   2   2   2   2   2   1   2   2   1   1   1   1   1   2   1   2   2   2   1   1   1   1   2   2   2   1   1   2   1   1   1   2   1   2   2   2   1   1   2   2   1   1   1   2   1   1   1   2   2   1   2   2   1   1   1   2   1   2   2   2   2   2   2   2   1   1   2   2   2   1   2   1   1   1   2   2   2   2   1   2   2   1   1   2   1   1   2   1   2   2   1   2   2   1   2   1   1   2   1   2   1   2   2   2   1   1   1   1   1   2   2   1   2   2   2
 MK-4-6                 2   1   1   1   1   2   1   1   2   1   2   2   1   1   2   2   1   1   2   1   2   1   1   1   1   1   1   2   2   2   2   2   1   2   2   1   1   2   1   1   2   2   1   2   1   2   1   2   2   1   1   2   1   1   1   2   2   1   1   1   2   1   2   2   2   2   1   1   2   2   1   1   2   1   1   1   1   1   1   1   1   1   1   1   1   1   2   2   2   2   1   2   2   1   1   1   1   1   2   1   2   2   2   1   1   1   1   2   2   2   1   2   2   1   1   1   2   1   2   2   2   2   1   2   2   2   1   2   2   1   1   1   2   2   1   2   2   1   1   1   2   1   2   2   2   2   2   2   1   1   1   2   2   2   1   2   1   1   2   2   2   2   2   1   2   2   1   1   2   1   1   2   1   2   1   1   1   1   2   2   1   1   2   1   2   2   2   2   2   1   1   1   1   1   2   2   1   2   2   2
 MK-4-7                 2   1   1   1   1   2   1   1   2   1   2   1   1   1   1   2   1   1   2   2   2   1   1   1   1   1   1   2   2   1   2   2   1   2   2   1   1   2   1   1   2   2   2   2   1   2   1   2   2   1   1   2   1   2   1   2   2   1   1   1   2   2   2   2   2   2   1   1   2   2   2   1   2   1   1   1   1   1   1   1   1   1   1   2   1   1   2   2   2   2   1   2   2   1   1   1   1   1   2   1   2   2   2   1   1   1   1   2   2   2   1   2   2   1   1   1   2   2   1   2   2   2   1   2   2   2   1   2   2   1   1   1   2   2   1   2   2   1   1   1   2   1   2   1   2   2   2   2   1   1   1   2   2   2   1   2   1   2   1   2   2   2   2   1   2   2   1   1   2   2   1   1   1   2   1   1   1   1   2   2   1   1   2   2   2   2   2   2   2   1   1   1   1   2   2   2   1   2   2   2
 MK-4-8                 2   1   1   1   1   2   2   1   2   1   2   1   2   1   1   2   1   1   2   1   2   1   1   1   1   1   1   2   1   1   2   2   2   2   2   1   1   2   1   2   2   2   2   2   1   2   1   2   2   1   1   1   1   2   1   2   2   1   1   1   2   2   2   2   2   1   1   1   1   2   2   1   2   1   1   1   1   1   1   1   1   1   2   2   1   1   2   2   2   2   1   2   2   1   1   1   1   1   2   1   2   2   2   1   1   1   1   2   2   2   1   1   2   1   1   1   2   2   1   2   2   2   1   2   2   2   1   2   2   1   1   1   2   2   1   2   2   1   1   1   2   1   2   2   2   1   1   2   1   1   1   2   2   1   2   2   1   2   1   2   2   2   2   1   2   2   1   2   2   2   2   1   1   2   1   1   1   1   2   2   1   1   2   2   2   2   2   2   2   1   1   1   1   2   2   2   1   2   2   2
 MK-4-9                 2   1   1   1   1   2   2   1   2   2   2   1   2   2   1   2   1   1   2   1   1   1   1   1   1   1   1   2   1   1   2   2   2   2   2   1   1   2   1   2   2   2   2   2   1   2   1   2   2   1   1   1   1   2   1   1   2   1   1   1   2   2   2   2   2   1   1   1   1   2   2   1   2   1   1   1   1   1   1   1   1   1   2   2   1   1   2   2   1   2   1   2   1   1   1   1   1   1   2   1   2   2   2   1   2   1   1   2   2   2   1   1   2   1   1   1   2   2   1   2   1   2   1   2   1   2   1   2   2   1   1   1   2   2   2   2   2   1   1   1   2   1   2   2   2   1   1   2   1   1   1   2   2   1   2   2   1   2   1   1   2   2   2   1   2   2   1   2   2   2   2   1   1   2   1   1   1   1   2   2   1   1   2   2   2   2   2   2   2   1   1   1   1   2   2   2   1   2   2   2
 MK-4-10                2   1   1   1   1   2   2   1   1   2   2   1   2   2   1   2   1   1   2   1   1   1   1   1   1   1   1   2   1   1   1   2   2   2   2   1   1   2   1   2   1   2   2   2   1   1   1   2   2   1   1   1   1   2   1   1   1   1   1   1   2   2   2   2   2   1   1   1   1   2   1   1   2   1   1   1   2   1   1   1   1   2   1   2   1   2   2   2   1   2   1   2   2   1   1   1   1   2   2   2   2   2   2   1   2   1   2   2   2   2   1   1   2   1   1   1   2   2   1   2   1   2   1   2   1   2   1   2   2   1   1   1   2   2   2   2   2   1   1   1   2   1   2   2   2   1   1   2   1   1   1   1   2   1   2   2   1   2   1   1   2   2   2   1   2   2   1   2   2   2   2   1   1   2   1   1   1   1   2   2   1   1   1   2   2   2   2   2   2   1   1   1   1   2   1   2   1   2   2   2
 MK-4-11                2   1   1   1   1   2   2   1   1   2   2   1   2   2   1   2   1   1   2   1   1   2   1   1   1   2   1   2   1   1   1   2   2   1   2   2   1   2   1   2   1   2   2   2   2   1   1   2   2   1   1   1   1   2   1   1   1   1   1   1   2   2   2   2   2   1   1   1   1   2   1   1   1   1   1   1   2   1   1   1   2   2   1   2   1   1   2   2   1   2   1   2   2   1   1   1   1   2   2   2   2   2   2   1   2   1   2   2   2   2   1   1   2   1   1   1   2   2   1   2   1   2   1   2   1   1   1   2   1   1   1   1   2   2   2   2   2   1   1   1   2   2   2   2   2   1   1   2   1   1   1   1   2   1   2   2   1   2   1   1   2   2   2   1   2   1   1   2   2   2   2   1   1   2   1   1   1   1   2   2   1   1   2   2   2   2   2   2   2   1   1   1   1   2   1   2   1   2   2   2
 MK-4-12                2   1   1   1   1   1   2   1   1   2   2   1   2   2   1   1   1   1   1   1   1   2   1   1   1   2   1   2   1   1   1   2   2   1   2   2   1   2   1   2   1   2   2   2   2   1   1   2   2   1   1   1   1   2   1   1   1   1   1   1   1   2   2   2   2   1   2   1   1   2   1   1   1   1   1   1   2   1   1   1   2   2   1   2   1   1   2   2   1   2   1   1   2   1   1   1   1   2   1   2   2   2   2   1   2   1   2   2   2   2   1   1   2   1   1   1   2   2   1   2   1   1   2   2   1   1   1   2   2   1   1   1   2   2   2   2   2   1   1   1   2   2   1   2   2   1   1   2   1   1   2   1   2   1   2   2   1   2   1   1   2   2   1   1   1   1   1   2   2   1   2   1   1   2   2   1   1   1   2   2   1   1   2   2   2   2   2   2   2   1   1   1   1   2   1   2   1   2   2   2
 MK-4-13                2   1   1   1   1   1   2   1   1   2   2   1   2   2   1   2   1   1   1   1   1   2   1   2   1   2   1   2   1   1   1   2   2   1   2   2   1   2   1   2   1   2   2   2   2   1   1   2   2   1   1   1   1   2   2   1   1   1   1   1   1   2   2   2   2   1   2   1   1   2   1   1   1   1   1   1   2   1   1   1   2   2   1   2   1   1   2   2   1   2   1   1   2   1   1   1   1   2   1   2   2   2   2   2   2   1   2   1   2   2   1   2   2   1   1   1   2   2   1   2   1   1   1   2   1   1   1   2   2   1   1   1   2   2   2   2   2   1   1   1   2   2   1   2   2   1   1   2   1   1   2   1   2   1   1   2   1   2   1   1   2   2   1   1   1   1   1   2   2   1   2   1   1   2   2   1   1   1   2   2   1   1   2   1   2   2   2   2   2   1   1   1   1   2   1   2   1   2   2   1
 MK-4-14                2   1   1   1   1   1   2   1   2   2   2   1   2   2   1   2   1   1   1   1   1   2   1   2   1   2   1   2   2   1   1   2   2   1   2   2   1   2   1   2   1   2   2   2   2   1   1   2   2   1   1   1   1   2   2   1   1   1   2   1   1   2   2   2   2   1   2   1   1   2   1   1   1   1   2   1   2   1   1   1   2   2   1   2   1   1   2   2   1   1   1   2   2   1   2   1   2   2   1   2   2   2   2   2   2   1   2   1   2   2   1   2   2   1   1   1   2   2   1   2   1   1   1   1   2   1   2   2   2   1   2   2   2   2   2   2   2   1   1   2   2   2   1   2   2   1   1   2   1   1   2   1   2   2   2   2   1   2   1   1   2   2   1   1   1   1   1   2   2   1   1   1   1   1   2   1   1   1   2   2   1   1   2   1   2   2   2   2   1   1   1   1   2   2   1   2   1   2   2   1
 MK-4-15                2   1   1   1   1   2   2   1   2   2   2   1   2   2   1   2   1   1   1   1   1   2   2   2   1   2   2   2   2   1   1   2   1   1   2   2   1   2   1   2   1   2   2   1   2   1   1   2   2   1   1   1   2   2   2   1   1   1   2   2   1   2   2   2   2   1   2   1   1   2   1   2   1   1   2   1   2   1   1   1   2   2   2   2   1   1   2   2   1   1   1   2   2   1   2   1   2   2   1   2   1   2   2   2   2   1   2   1   2   2   1   2   2   1   1   1   2   2   1   2   1   2   1   1   2   1   2   2   2   1   2   2   2   2   1   2   2   1   1   2   2   2   1   2   2   1   1   2   1   1   2   1   2   2   2   2   1   1   1   2   2   2   1   1   1   1   1   2   2   1   1   1   1   1   2   1   1   1   2   2   1   2   2   2   2   2   2   2   1   1   1   1   2   2   1   2   1   2   2   1
 MK-4-16                2   1   1   1   1   2   2   1   2   2   2   1   2   2   1   2   2   1   1   1   2   1   2   1   1   1   2   2   2   1   1   2   2   1   2   2   1   2   1   2   2   2   2   1   2   1   1   2   2   1   1   1   1   2   2   1   1   1   2   2   1   2   2   2   2   1   2   1   1   2   1   2   1   1   1   1   2   1   1   1   2   2   2   2   1   1   2   2   2   1   1   2   2   1   2   1   2   2   1   2   1   2   2   2   2   1   2   1   2   2   1   2   2   1   1   2   2   2   1   2   1   1   1   1   2   1   2   2   2   1   1   2   2   2   1   2   2   1   1   2   2   2   1   2   2   1   1   2   1   1   2   1   2   2   2   2   1   2   1   2   2   2   1   1   1   1   1   2   2   1   1   1   1   1   2   2   1   1   2   2   1   2   2   2   2   2   2   2   1   1   1   1   2   2   1   2   1   2   2   1
 MK-5-1                 2   2   1   2   1   1   2   2   1   2   1   1   1   2   1   2   2   2   2   1   2   1   1   1   1   1   1   2   2   1   2   2   2   1   2   1   2   2   2   2   2   2   1   2   1   2   2   2   2   2   2   2   2   2   1   1   2   2   1   2   2   1   1   2   2   2   1   1   1   1   1   1   1   2   2   2   2   2   1   1   1   2   1   1   2   2   2   1   2   1   2   1   1   1   1   2   2   2   2   1   1   1   1   1   1   2   2   2   1   1   1   2   1   1   2   1   1   1   1   1   1   2   2   2   1   2   1   1   1   1   2   2   2   2   1   1   2   1   2   2   2   2   1   2   2   1   1   1   2   2   2   1   2   1   2   1   1   2   1   1   2   1   2   2   2   1   1   2   2   2   2   1   2   2   2   1   2   1   1   1   1   2   1   2   1   2   1   2   2   1   2   1   2   1   2   1   2   2   2   1
 MK-5-2                 1   2   1   2   1   1   2   2   1   2   1   1   1   2   1   2   2   2   2   1   2   1   1   1   1   1   1   2   2   1   2   1   1   1   1   1   2   2   2   2   2   2   2   2   1   2   2   2   2   2   2   2   2   2   1   1   2   2   1   2   2   1   1   2   2   2   1   1   1   1   1   1   2   2   2   2   2   2   1   1   1   2   2   1   2   2   2   1   2   2   2   1   2   1   1   2   2   2   2   1   1   2   1   1   1   2   2   1   1   1   1   2   1   1   2   1   1   1   1   1   1   2   2   2   1   2   1   1   1   1   2   2   2   2   1   2   2   1   2   2   2   2   1   2   2   1   2   1   2   2   2   1   2   1   2   1   1   1   1   1   2   1   2   2   2   1   1   2   2   2   2   2   2   2   1   1   2   1   1   1   2   2   1   2   1   2   1   1   2   1   2   1   2   1   2   1   2   2   2   1
 MK-5-3                 1   2   1   2   1   1   1   2   1   2   1   2   1   2   1   2   2   2   2   1   2   1   1   1   1   1   2   2   2   1   2   1   1   1   1   1   2   2   2   2   2   2   2   2   1   2   2   2   1   2   2   2   2   1   1   1   2   2   1   2   2   1   1   2   2   2   1   1   1   1   1   1   2   2   2   2   2   2   1   1   1   2   2   1   1   2   1   1   2   2   1   1   2   1   1   2   1   2   2   2   1   2   1   1   1   2   2   1   1   2   1   2   1   1   2   2   1   1   2   1   1   2   2   2   1   2   1   1   1   2   2   1   2   2   1   2   2   1   2   2   2   2   1   2   2   1   2   1   2   2   2   1   2   1   2   1   1   1   1   2   2   2   2   2   2   1   1   2   2   2   2   2   2   2   1   2   2   2   1   1   2   2   1   2   1   2   1   1   2   1   2   1   2   1   2   1   2   2   2   1
 MK-5-4                 1   2   1   2   1   1   1   2   1   2   2   2   1   2   1   1   2   2   2   1   2   1   1   2   1   1   2   2   2   1   2   1   2   1   1   1   1   2   2   2   1   2   2   2   1   2   2   2   1   2   2   2   2   1   1   1   2   1   1   2   2   1   2   2   2   2   1   1   1   1   2   1   2   2   2   1   2   2   1   1   1   2   2   1   1   2   1   1   2   2   1   1   2   1   1   2   1   2   2   2   1   2   1   1   1   2   2   1   1   2   1   2   1   1   2   2   1   1   2   1   2   1   2   1   1   2   1   1   1   2   1   1   2   2   1   2   2   1   2   1   2   2   1   2   2   1   2   1   2   2   2   1   2   1   2   2   1   1   1   2   2   2   2   2   1   1   1   1   2   1   2   2   2   2   1   2   2   1   1   1   2   2   1   2   1   2   1   1   2   1   2   1   2   1   2   1   2   2   2   1
 MK-5-5                 1   2   1   2   1   1   1   2   1   2   2   2   2   1   1   1   2   2   2   2   2   1   1   1   2   1   2   2   2   1   2   1   2   1   1   1   1   2   2   2   1   2   2   2   1   2   2   2   1   2   2   2   1   2   1   1   1   1   1   2   2   1   1   2   1   2   1   1   1   1   2   1   1   2   2   1   2   2   1   1   1   2   2   1   1   2   1   1   2   2   1   1   2   2   1   1   1   2   2   2   1   2   1   1   1   2   2   1   1   2   2   2   1   2   2   2   1   1   2   1   2   1   2   1   1   2   1   1   1   1   2   1   2   2   1   2   2   1   2   1   2   2   1   2   2   1   1   2   2   2   2   1   2   1   2   2   1   1   1   2   2   2   2   2   1   1   1   1   2   2   2   2   2   2   1   2   2   1   1   1   2   2   1   2   1   2   1   2   2   1   2   1   1   1   2   1   2   1   2   1
 MK-5-6                 1   1   1   2   1   1   2   2   1   2   2   2   2   1   1   1   1   2   2   2   2   1   1   1   2   1   1   2   2   1   2   1   2   2   1   2   1   2   1   1   1   1   2   2   1   2   2   2   1   2   2   2   1   2   1   2   1   1   1   2   2   1   1   2   1   1   1   1   1   1   2   1   1   2   2   1   1   2   1   1   1   2   2   1   1   2   1   1   2   2   1   1   1   2   1   1   1   2   2   2   1   2   1   1   1   2   2   1   1   2   2   2   1   2   2   2   1   1   2   1   2   1   2   2   1   1   1   1   2   1   2   1   2   2   1   2   2   1   2   1   2   1   1   2   2   2   1   2   2   2   2   1   2   1   2   2   1   1   1   2   2   2   2   2   1   1   2   1   2   2   2   2   2   2   1   2   2   2   1   1   2   2   1   2   1   2   2   2   2   1   2   1   2   1   2   1   2   1   2   2
 MK-5-7                 1   1   1   2   1   1   2   2   1   2   2   2   2   1   1   1   2   2   2   2   2   1   1   1   2   1   1   2   2   1   2   1   2   2   1   2   1   2   2   1   2   1   2   2   1   2   2   2   1   2   1   2   1   2   1   2   1   1   1   2   2   1   1   2   1   1   1   1   1   1   2   1   1   2   2   1   1   1   1   1   1   2   2   1   1   2   1   1   2   2   1   1   1   2   1   1   1   1   2   2   1   2   1   1   2   2   2   1   1   2   2   2   1   2   2   2   1   1   2   1   2   1   2   2   1   1   1   2   2   1   1   1   2   1   1   2   2   1   2   1   1   1   1   2   2   2   1   2   2   2   1   1   2   1   2   2   2   1   1   2   2   1   2   2   1   1   2   1   1   2   2   2   1   2   1   2   2   2   1   1   2   1   1   2   1   2   2   2   2   1   2   1   2   1   2   1   2   1   2   2
 MK-5-8                 1   1   1   2   1   2   2   2   1   2   2   2   2   1   1   1   2   2   2   2   2   1   1   1   2   1   1   2   2   1   2   1   2   2   1   2   1   2   2   2   2   2   2   1   1   2   1   2   1   2   1   2   1   2   1   2   2   1   1   2   2   1   1   2   1   1   1   1   1   1   2   1   1   2   2   1   1   1   1   1   1   1   1   1   1   2   1   1   1   2   1   1   2   2   1   1   1   1   2   2   2   2   1   2   2   2   2   1   1   2   2   2   1   2   2   2   1   1   2   2   2   1   2   2   1   1   1   2   2   1   1   1   2   1   1   2   2   1   2   1   1   1   1   2   2   2   1   2   2   2   1   1   2   1   2   2   2   1   1   2   2   1   2   2   1   1   2   1   1   2   2   2   1   2   1   2   2   2   1   2   2   2   2   2   2   2   2   2   2   1   2   1   1   1   2   1   2   1   1   2
 MK-5-9                 2   1   1   2   1   1   2   2   1   2   2   2   2   2   1   1   2   2   2   2   2   1   1   1   2   1   1   2   2   1   2   1   2   2   1   2   1   2   2   2   2   2   1   1   1   2   1   2   1   2   1   2   1   2   1   2   2   1   1   2   2   1   1   2   1   1   1   1   1   1   2   1   1   2   2   1   1   1   1   1   2   1   2   2   2   2   1   1   2   2   1   1   2   2   1   1   1   2   2   2   2   2   1   2   2   2   2   1   1   2   2   2   1   2   2   2   1   1   2   2   2   1   2   2   1   1   1   2   2   1   1   1   1   1   1   2   2   2   1   2   1   1   1   2   2   2   1   2   2   2   1   1   2   1   2   2   2   1   2   2   2   2   2   1   1   2   2   1   2   2   2   1   1   2   2   2   2   2   1   2   2   2   2   2   2   2   2   1   2   1   2   1   1   1   2   1   2   2   1   2
 MK-5-10                2   1   1   2   1   1   2   2   1   2   2   2   2   2   1   1   2   2   2   2   2   1   1   1   2   1   1   2   2   1   2   1   2   2   1   2   1   2   2   2   2   2   1   1   2   2   1   2   1   2   1   2   2   2   1   2   2   1   1   2   2   1   1   2   1   1   1   2   1   1   2   1   1   1   2   1   1   1   1   1   2   2   2   2   2   2   1   1   1   2   1   2   2   2   1   2   1   2   2   2   2   2   1   2   2   2   2   1   1   2   2   2   1   2   2   1   1   2   2   2   2   1   2   2   1   1   1   1   2   1   1   1   1   1   2   2   2   2   2   2   1   1   1   2   2   1   1   2   2   2   1   1   2   1   2   2   2   1   2   2   2   2   2   1   1   2   1   1   2   2   2   1   1   2   2   1   2   2   1   2   2   2   2   2   2   2   2   1   1   1   2   1   1   1   2   1   1   2   1   2
 MK-5-11                2   1   1   2   1   1   2   2   1   2   2   2   2   2   1   1   2   2   2   2   1   1   1   1   2   1   1   2   2   1   2   1   2   1   1   1   1   2   2   2   2   1   1   1   2   2   1   2   1   2   1   2   2   2   1   2   1   2   1   2   2   1   1   2   1   1   1   2   1   1   2   2   1   1   2   1   1   1   1   1   2   2   2   2   2   2   1   1   1   2   1   2   1   2   1   2   1   2   2   2   2   2   1   2   2   2   2   1   1   2   1   2   1   2   1   1   1   2   2   2   2   1   1   2   1   1   1   1   2   1   1   1   1   1   2   2   1   2   2   2   2   1   1   1   1   1   1   2   2   2   1   2   2   1   1   2   2   1   2   2   2   2   2   2   1   1   1   1   2   1   2   1   1   2   1   2   2   2   2   2   2   2   2   2   2   2   2   1   1   1   2   1   1   1   1   1   1   2   1   2
 MK-5-12                2   1   1   2   1   1   1   2   1   2   2   2   2   2   1   1   2   2   1   2   1   1   1   1   1   1   1   2   2   1   2   1   2   1   2   1   1   2   2   2   2   1   1   1   1   2   1   2   1   2   2   2   2   2   1   2   1   2   1   2   2   1   1   2   1   1   1   2   1   1   2   2   1   1   2   1   1   1   1   2   2   2   2   2   2   2   1   1   1   2   1   2   1   2   1   2   1   2   2   2   2   2   1   2   2   2   1   1   1   2   1   2   1   2   1   1   1   1   1   2   2   1   1   2   1   1   1   1   2   1   1   1   1   1   2   2   1   2   2   2   2   1   1   1   1   1   1   2   2   2   1   2   1   1   1   2   2   1   1   2   2   2   2   2   1   1   1   1   2   1   2   1   1   1   1   2   2   2   2   2   2   2   2   2   2   2   2   1   1   1   2   2   1   1   1   1   1   1   1   2
 MK-5-13                2   1   1   2   1   1   1   2   1   2   2   2   1   2   1   1   2   2   1   2   1   1   1   1   1   1   1   2   2   1   2   1   2   1   2   1   1   2   2   1   2   1   1   1   1   2   1   2   1   2   2   2   2   2   1   2   1   1   1   1   2   1   2   2   1   1   1   2   1   1   2   2   1   1   2   1   1   1   1   2   2   2   2   2   2   2   2   1   1   2   1   2   2   2   1   2   1   2   2   2   2   2   1   2   2   2   1   1   1   2   1   1   1   2   2   1   1   1   1   2   2   1   1   2   1   2   1   1   2   1   1   1   1   2   2   2   1   2   2   2   2   1   1   1   1   1   1   1   2   2   2   2   1   1   1   2   2   1   1   2   2   2   2   2   1   1   1   1   2   1   2   1   1   1   1   2   2   2   2   2   2   2   2   2   2   1   2   1   1   1   2   2   1   1   2   2   1   1   1   2
 MK-5-14                2   2   2   2   1   1   1   2   1   2   2   2   1   2   1   1   2   2   1   2   1   1   1   1   1   1   2   2   2   1   2   1   2   1   2   1   1   2   2   1   2   1   1   1   1   2   1   2   1   2   2   2   2   2   1   1   1   1   1   1   1   1   2   2   1   2   1   2   1   1   2   1   1   1   2   1   1   1   1   1   2   2   2   2   2   1   2   1   2   2   1   2   2   2   1   2   1   1   2   2   2   2   2   2   2   2   1   1   2   2   1   2   1   2   2   1   1   1   1   2   2   1   1   2   1   2   1   1   1   1   1   1   1   2   2   1   1   2   2   2   2   1   1   1   1   1   1   1   2   2   1   2   2   1   1   2   2   1   1   2   2   2   2   2   1   2   1   1   2   1   2   1   1   1   1   2   1   2   2   2   1   2   2   2   2   1   1   1   1   1   2   2   1   1   2   2   1   1   1   2
 MK-5-15                2   2   2   1   1   1   2   2   1   2   2   2   1   1   1   1   2   2   1   2   1   1   1   2   1   1   2   2   2   1   2   1   2   1   2   1   2   2   2   1   2   1   1   1   1   2   1   2   1   2   1   2   2   2   1   1   1   1   1   1   1   1   2   2   1   2   1   2   1   1   2   1   1   1   2   1   1   1   1   1   2   2   2   2   2   1   2   2   2   2   1   1   2   2   2   2   1   1   2   2   2   2   2   2   2   2   1   1   1   2   2   2   1   2   2   1   1   1   1   1   2   1   1   2   1   2   2   1   2   1   1   1   2   2   2   1   1   2   1   2   2   2   1   1   1   1   2   1   1   2   1   1   2   1   1   2   2   1   1   2   2   2   2   2   1   1   1   1   2   1   2   1   1   1   1   2   1   2   2   2   1   2   1   2   2   1   1   1   1   1   2   2   1   1   2   2   1   1   1   2
 MK-5-16                2   2   2   1   1   1   2   2   1   2   2   2   1   1   1   2   2   2   1   2   2   1   2   2   2   1   2   2   1   1   2   1   2   1   2   1   2   2   2   1   2   1   1   1   1   2   1   2   1   2   1   2   2   2   1   2   1   1   1   1   1   1   2   2   1   2   1   2   1   1   2   1   1   1   2   1   1   2   1   1   2   2   2   2   2   1   2   2   2   2   1   1   1   1   2   2   1   1   2   2   2   2   2   2   2   1   1   1   1   2   2   2   1   2   2   1   1   1   1   1   2   1   1   2   1   2   2   1   2   1   1   1   2   2   2   1   1   2   1   2   2   2   1   1   2   1   2   1   1   2   1   1   2   2   1   2   2   1   1   2   2   2   2   2   2   1   1   1   2   1   2   1   1   1   2   2   1   2   2   2   1   2   1   2   2   1   1   1   1   1   2   2   1   1   1   2   1   1   1   2
 MK-6-1                 2   2   2   2   1   2   2   1   2   1   1   1   1   1   2   1   2   1   2   2   1   2   1   2   2   1   2   2   1   1   1   1   2   2   2   1   1   1   1   1   2   2   1   1   2   2   1   2   1   2   1   1   2   2   2   1   1   1   2   2   1   2   2   2   1   2   1   1   2   1   1   2   1   1   2   2   2   1   1   2   1   1   2   2   2   2   2   2   1   2   2   1   2   1   2   1   1   2   2   2   2   1   1   1   1   2   1   1   2   1   1   1   2   2   1   1   1   1   1   1   2   1   1   1   2   2   2   2   1   2   1   1   1   2   1   2   2   1   2   2   2   1   1   1   2   1   2   2   2   2   1   2   1   1   1   1   1   2   2   2   1   2   1   1   2   1   1   2   1   2   2   2   1   2   2   1   2   1   2   1   1   1   1   1   2   1   1   1   1   1   1   1   1   1   2   2   2   1   2   2
 MK-6-2                 2   2   2   2   1   2   2   1   2   2   1   1   1   2   2   1   2   1   2   2   1   2   1   2   2   1   2   2   1   1   1   1   2   2   2   1   1   1   1   1   2   2   1   1   2   2   1   2   1   2   1   2   2   2   1   1   1   1   2   2   1   2   1   2   1   2   1   1   2   1   1   2   1   1   1   2   2   1   1   2   1   1   2   2   2   2   2   2   1   2   2   1   2   1   2   1   2   2   2   2   2   2   1   1   2   2   1   2   2   1   1   1   2   2   1   1   1   1   1   1   2   1   1   1   2   2   2   2   1   2   1   1   1   1   1   2   2   1   2   2   2   1   1   1   2   1   2   2   2   1   1   2   1   1   1   1   1   2   1   2   1   1   1   1   2   1   1   2   1   2   2   2   1   2   2   1   2   1   2   1   1   1   1   1   2   1   1   2   1   1   1   1   1   1   2   2   2   1   2   2
 MK-6-3                 2   2   2   2   1   2   2   1   2   2   1   1   1   2   2   1   2   1   2   2   1   2   1   2   2   1   1   2   1   1   1   1   2   2   2   1   1   1   1   1   2   2   1   1   2   2   1   2   1   2   1   2   2   2   1   1   1   1   2   2   1   2   1   2   2   2   1   2   2   1   1   2   2   1   1   2   2   1   1   2   1   1   2   2   2   1   2   2   1   2   2   1   2   1   2   1   2   2   2   1   2   2   1   1   1   2   1   2   2   1   1   1   2   2   1   1   1   1   1   1   2   1   1   1   2   2   2   2   1   2   1   1   2   1   1   2   2   1   2   2   2   1   1   1   2   1   2   2   2   1   1   2   1   1   1   1   2   2   1   2   1   1   1   1   2   1   1   2   1   2   2   2   1   2   2   1   1   1   2   1   1   1   1   1   2   1   1   2   1   1   1   1   1   1   2   2   1   1   2   2
 MK-6-4                 2   2   2   1   1   2   2   1   2   2   1   1   1   2   1   1   2   1   2   2   1   2   2   2   2   1   1   2   1   1   1   1   2   1   2   1   1   1   1   1   2   2   1   1   2   2   1   2   1   2   1   1   2   2   1   1   1   1   2   1   1   2   1   2   2   2   1   1   2   1   1   2   2   1   1   2   1   1   2   2   1   1   2   2   2   1   2   2   1   2   2   2   2   1   2   1   2   2   2   1   1   1   1   1   1   2   1   2   2   2   1   1   2   1   1   1   1   1   1   1   2   1   1   1   2   2   2   2   2   2   2   1   2   1   1   2   2   1   1   2   2   1   1   1   2   1   2   2   2   1   1   2   1   1   1   2   1   2   1   2   1   1   1   1   2   1   1   1   1   2   2   2   1   2   2   2   1   1   2   1   1   1   1   1   2   1   1   2   1   1   1   1   1   1   2   2   1   1   1   2
 MK-6-5                 2   2   2   1   1   2   2   1   2   2   1   1   1   2   1   2   2   1   2   2   1   2   2   2   2   1   1   2   1   1   1   1   2   1   2   2   2   1   1   1   2   2   1   1   2   2   1   2   2   2   1   1   2   2   1   1   1   1   1   1   1   2   1   2   2   2   2   1   2   1   1   2   2   1   1   2   1   1   1   2   1   1   1   2   2   2   2   2   1   2   2   2   2   1   2   1   2   2   2   1   1   1   1   1   1   2   1   1   2   1   1   1   2   1   1   1   2   1   1   1   2   1   2   1   2   2   1   2   2   1   2   1   2   1   1   2   2   1   1   2   1   1   1   1   2   1   2   2   2   2   1   2   1   1   1   2   1   2   1   2   1   1   1   1   2   1   1   1   1   2   2   2   1   2   2   2   1   1   2   1   1   1   1   1   2   1   1   2   1   1   1   1   1   1   2   2   1   1   1   2
 MK-6-6                 1   2   2   1   1   2   2   1   2   2   1   1   1   2   1   2   2   1   2   2   1   2   2   2   2   1   1   2   1   1   1   1   2   1   2   2   2   1   1   1   2   2   1   1   1   2   1   2   2   2   1   1   2   2   1   1   1   1   1   1   1   2   1   2   2   2   2   1   2   1   1   2   2   1   1   2   1   1   1   2   1   1   1   2   1   2   2   2   1   2   1   2   1   1   2   1   2   2   2   2   1   1   1   1   1   2   1   1   2   1   1   1   2   1   2   1   2   1   2   1   2   1   2   1   2   2   1   2   2   1   2   1   2   1   1   2   1   1   1   2   1   1   1   1   2   1   2   2   2   1   1   2   1   1   1   2   1   1   1   2   1   1   1   1   2   1   1   1   1   2   2   2   1   2   2   2   1   1   2   1   1   1   1   1   2   2   1   2   1   1   1   1   1   1   2   2   1   1   1   2
 MK-6-7                 1   2   2   1   1   2   2   1   2   2   1   1   1   2   1   2   2   1   1   2   1   2   2   2   2   1   1   2   1   1   2   2   2   2   2   2   2   1   1   1   2   2   1   1   2   2   1   2   2   2   1   1   1   2   1   1   1   1   1   1   1   2   1   2   2   2   2   2   2   2   1   2   2   1   1   1   1   1   1   2   1   1   1   2   1   2   2   2   1   2   2   2   2   1   2   1   2   2   2   2   1   1   1   1   1   2   1   1   2   1   1   1   2   1   2   1   2   1   2   1   2   1   2   1   2   2   1   2   2   1   2   1   1   2   1   2   2   2   1   2   1   1   2   1   2   1   2   2   2   2   1   2   1   1   1   2   1   1   1   2   1   2   1   1   2   1   1   1   1   2   2   2   1   2   1   2   1   1   1   1   1   1   1   1   1   2   1   2   1   1   1   2   1   1   2   2   1   1   1   2
 MK-6-8                 1   2   2   1   2   2   2   1   2   2   1   1   2   2   1   2   2   1   1   2   1   2   2   2   1   1   1   2   1   1   2   2   2   2   2   2   2   1   1   1   2   2   1   1   2   2   2   2   2   1   1   1   1   2   1   1   1   1   1   1   1   2   1   2   2   1   2   2   2   2   1   2   2   1   1   1   2   1   2   2   1   1   2   2   2   2   1   2   1   2   2   1   2   1   2   1   2   2   2   2   1   1   1   1   1   2   1   1   2   1   1   1   2   1   2   1   2   1   2   1   2   1   1   1   2   2   1   2   2   1   2   1   2   1   1   2   2   2   1   2   1   1   2   1   2   1   2   2   2   1   1   2   1   1   1   2   1   2   1   2   1   2   1   1   2   1   1   1   1   2   2   2   1   2   1   2   1   1   1   2   1   1   2   1   1   2   1   2   1   1   1   2   1   1   2   2   1   1   1   2
 MK-6-9                 1   2   2   1   2   2   2   1   2   2   1   1   2   2   2   1   1   1   1   2   1   2   2   2   1   1   1   2   2   1   2   2   2   2   2   2   2   1   1   1   2   2   1   1   2   2   2   2   2   1   1   1   1   2   1   1   1   1   1   1   2   1   1   2   2   1   2   2   2   2   1   2   2   1   1   1   2   1   2   2   2   1   2   2   2   2   1   1   1   2   2   2   1   1   2   1   2   1   2   2   1   1   1   1   1   2   1   1   2   1   1   1   2   1   2   1   2   1   2   1   2   1   1   1   2   1   1   2   2   1   2   1   2   1   2   2   2   2   1   2   1   2   2   1   2   1   2   2   2   1   1   2   1   1   1   2   1   2   1   2   1   2   1   1   2   1   1   1   1   1   2   2   1   2   1   2   1   1   1   1   1   1   2   2   1   2   1   1   1   1   1   2   1   1   2   2   1   1   1   2
 MK-6-10                1   2   2   1   1   2   1   1   2   1   1   1   2   2   2   1   1   1   1   2   1   2   2   2   1   1   1   1   2   2   2   2   2   2   2   2   2   1   1   1   2   2   1   1   2   2   1   2   2   1   1   1   1   2   1   1   1   1   1   1   2   1   2   2   2   1   2   1   2   2   1   2   2   1   2   1   1   1   2   2   2   1   2   2   2   2   1   1   1   2   2   2   1   1   1   1   2   1   2   2   1   1   1   1   1   2   1   1   2   1   2   1   2   1   2   1   2   1   1   1   2   1   1   1   2   1   1   2   2   1   2   1   2   1   2   2   1   2   1   2   1   2   2   1   2   1   2   2   2   1   1   2   1   2   1   2   2   2   1   2   1   2   1   1   2   1   1   1   1   1   2   2   1   2   1   2   1   1   2   1   2   1   2   2   1   2   1   1   1   1   1   2   1   1   2   2   1   1   1   2
 MK-6-11                1   2   2   1   1   2   1   2   1   1   1   1   1   2   2   1   1   1   1   2   2   2   2   1   1   1   1   1   2   2   2   2   1   2   2   2   2   1   1   1   2   2   2   1   2   2   1   1   2   1   1   2   1   1   1   1   1   1   1   1   2   1   2   2   2   2   1   1   2   2   1   1   2   1   2   1   1   1   2   1   2   1   2   2   1   1   1   1   1   2   2   2   1   1   1   1   2   1   2   2   1   1   1   1   2   2   1   1   2   1   2   1   1   1   2   1   2   1   1   1   2   1   1   2   2   2   1   2   2   1   2   1   2   1   2   2   1   2   1   2   1   2   2   1   2   1   2   2   2   1   1   2   1   2   2   2   2   2   1   2   2   2   1   1   2   1   1   2   1   1   2   2   1   1   1   2   1   1   2   1   2   1   2   2   1   2   1   1   1   1   1   2   1   1   2   2   1   2   2   2
 MK-6-12                1   2   2   1   1   2   2   2   1   1   1   1   1   2   2   1   1   1   1   2   2   2   2   1   1   2   1   1   2   2   2   2   1   2   2   2   2   1   1   2   2   2   2   1   2   2   1   1   2   1   1   2   2   1   1   1   1   1   1   1   2   2   2   2   2   2   1   1   2   2   1   1   2   1   2   1   1   2   2   1   2   1   2   2   1   1   1   1   1   2   2   2   1   1   1   1   2   1   2   1   1   1   1   1   2   2   1   1   2   1   2   1   1   1   2   1   2   1   1   1   2   1   1   2   1   1   1   2   2   1   2   1   2   1   2   2   1   2   1   1   1   2   2   1   2   1   2   2   2   1   1   2   1   2   2   2   2   2   1   1   2   2   1   1   2   1   1   2   2   1   2   2   1   1   1   2   1   2   2   1   2   1   2   2   1   2   1   1   1   1   1   2   1   1   2   2   1   2   2   2
 MK-6-13                1   2   2   1   1   2   2   2   1   1   1   1   1   2   2   1   1   1   1   2   2   2   2   1   1   2   1   1   2   2   2   2   1   2   2   1   2   1   1   2   2   2   2   1   2   2   1   1   2   2   1   2   2   1   1   1   1   1   1   1   2   2   2   2   2   2   1   1   2   2   1   1   2   1   2   1   2   2   2   1   2   1   2   2   1   1   1   1   1   2   2   2   1   1   1   1   2   1   1   1   1   1   1   1   2   2   1   1   2   2   2   1   2   1   2   1   2   1   1   1   2   1   1   2   1   1   1   2   2   2   2   1   1   2   2   1   1   2   1   2   1   2   2   2   2   1   2   2   2   1   1   2   1   2   2   2   2   2   1   1   2   2   1   1   2   1   1   2   2   1   2   2   1   1   1   2   1   2   2   1   2   1   2   1   1   2   1   1   2   1   2   2   1   1   2   2   1   2   2   2
 MK-6-14                1   2   2   1   2   1   2   2   1   1   1   1   1   2   2   1   1   1   1   2   2   1   2   1   1   2   1   1   2   2   2   2   1   2   2   1   2   1   1   2   2   2   2   1   2   2   1   1   2   2   1   2   2   1   1   2   1   2   1   2   2   2   2   2   2   2   1   1   2   2   1   1   2   1   2   1   1   2   1   2   2   1   2   2   1   2   2   1   1   2   1   2   1   1   1   1   2   1   1   1   1   1   1   2   2   2   1   1   2   2   2   1   2   2   2   1   2   1   1   2   2   1   1   2   1   1   1   2   2   2   2   1   1   2   2   1   1   2   1   2   1   2   2   2   2   1   2   1   2   1   1   2   2   2   2   2   2   2   1   1   2   2   1   1   1   2   1   2   2   1   2   2   1   1   1   2   1   2   2   1   2   1   2   1   1   2   2   1   2   1   2   2   1   1   2   2   1   2   2   1
 MK-6-15                1   2   2   1   2   1   2   2   1   1   1   1   1   2   2   2   1   1   1   2   2   1   2   1   1   2   2   1   2   1   2   2   1   2   2   1   2   1   1   2   2   2   1   1   2   2   1   1   2   2   1   2   2   1   1   2   1   2   1   1   2   2   2   2   2   2   1   1   2   2   1   1   2   1   1   1   1   2   1   2   2   1   2   2   1   2   2   1   1   2   2   2   1   1   1   1   2   1   1   2   1   1   1   2   2   2   1   1   2   2   2   1   2   2   2   1   2   2   1   2   1   1   1   2   1   1   1   2   2   2   2   1   1   2   2   1   1   2   1   2   1   2   1   2   2   1   2   1   2   1   1   2   2   2   2   2   2   2   1   1   2   2   1   1   1   2   1   2   2   2   2   2   1   1   1   2   1   2   2   2   2   1   2   1   1   2   2   1   2   1   2   2   1   1   2   2   1   2   1   1
 MK-6-16                1   2   2   1   2   1   2   1   1   1   1   1   1   2   2   2   1   1   1   1   2   1   2   1   1   2   1   1   2   1   2   2   1   2   2   1   2   1   1   2   2   2   2   1   2   2   1   1   2   2   1   2   2   1   1   2   1   2   1   1   1   2   2   2   2   2   1   1   2   2   1   1   2   1   1   1   2   2   1   2   2   1   2   2   1   2   2   1   1   2   2   2   1   2   1   1   2   1   1   1   1   1   1   2   2   2   1   1   2   2   2   1   2   2   2   1   2   2   1   2   1   1   1   1   1   1   2   2   2   2   2   1   1   2   2   1   1   2   1   2   1   2   1   2   2   1   2   1   2   1   1   2   2   2   2   2   2   2   1   1   1   2   1   2   1   2   1   2   2   2   2   2   1   1   2   2   1   2   2   2   2   1   2   1   1   2   2   1   2   2   2   1   1   1   2   2   1   2   1   1
 
!****************************************** Phenotypic Data **********************************************************
!-100.0 is resevred for missing phenotype
SimulatedTrait1         9.7977   11.0144    9.8011    9.7120    9.5620    8.2117    8.7994   10.0028   10.7711    9.9754    9.3837   10.6245    9.5554   11.7729    9.8860    9.8473    8.1867    9.7578   10.5383   12.0475   10.0388   10.5636    9.4928   10.3041   10.2540    9.6998    9.9176   10.0668    9.8694   10.7694   10.6213    9.8155   10.1719   10.0171   10.1476   11.5441    8.3200    9.6464    8.7232    9.6051    9.9592    8.1646   10.0681    9.8164   10.2785    9.7971   10.1751    8.3124   10.7071   10.4362   11.0863   10.8509    9.4514    9.5435    8.1143   10.1015   10.0919   11.0773    8.9474    9.6756    9.8754   11.2457    8.4248   11.3786    9.0678    9.6472    9.7790   11.6778   10.4019   10.1981    9.9212   10.2286    9.3769   11.2889    9.8748   10.2277   10.8253    9.4791    8.7076   10.5099    8.6530   10.3704    7.9553    8.6522   10.9001   10.3164   10.8709   11.0590    7.5088   11.2564   10.3953   10.0600   11.0346    9.1950   10.1272   10.4645   11.2129    9.1347   11.6387    9.6118   10.1538   10.3484   10.1470    9.6296   10.5853    9.6667    8.5352    9.3270    9.7313   10.9658   11.0164    9.8542   11.8498    9.4786   10.4652   11.4840   10.3621   11.2849    9.1988    9.8317   11.1877    8.2747   11.2805    8.4709    8.9228    9.2479    9.0929    8.8623    9.8330   10.2860    9.8228    9.7091    9.5541   10.5117    8.5661   10.0992   10.6933   12.4449    9.8828    9.4237    8.8808    8.2633   10.6971    9.6011    8.5564   10.5964   11.8576   10.0133   10.8521    8.9656    9.1777    9.4957    9.1366   11.0112    9.4689    9.9032   11.3804   10.9294    9.7530   11.2455    9.0426    9.4205   11.6992    9.3445    8.9432   10.3822   10.5201   11.2369   10.6882    9.2217    9.9345   10.0529    9.8176   10.4990   10.3365   10.3307   10.0211   10.1569   10.3868   10.1016   10.6823    9.6913    9.5129   10.7440    8.6614   11.1588    7.5900    9.1526    8.8672    9.9487    8.5311   11.0155    9.1327    8.7322   10.8197   11.8850   10.0127   11.7651   10.5061    8.2452
 
