# Supplementary material for: Inclusive Composite Interval Mapping of QTL by Environment Interactions in Biparental Populations
Source: PLoS One. 2015 Jul 10;10(7):e0132414. doi: 10.1371/journal.pone.0132414 (PMC4498613; doi:10.1371/journal.pone.0132414)
Supplement: S1 File — (ZIP) [file pone.0132414.s001.zip › BC1 population/e=1/run_00022.met]

!**********************Note: lines staring with "!" are remarks and will be ignored in the program********************
!*********************************General Information**********************************
!Assuming F1 = P1 x P2, populations available in QTL IciMapping are: 
!  1, P1BC1F1 = P1 x F1, the first backcrossing where P1 is used as the recurrent parent;
!  2, P2BC1F1 = P2 x F1, the first backcrossing where P2 is used as the recurrent parent;
!  3, F1DH, F1-derived doubled haploids; 
!  4, RIL or F1RIL, recombination inbred lines through the repeated selfing of F1;
!  5, P1BC1RIL, recombination inbred lines through the repeated selfing of P1BC1F1;
!  6, P2BC1RIL, recombination inbred lines through the repeated selfing of P2BC1F1;
!  7, F2, the selfing generation of F1;
!  8, F3, the selfing generation of F2;
!  9, P1BC2F1, the second backcrossing where P1 is used as the recurrent parent; 
! 10, P2BC2F1, the second backcrossing where P2 is used as the recurrent parent;
! 11, P1BC2RIL, recombination inred lines through the repeated selfing of P1BC2F1; 
! 12, P2BC2RIL, recombination inred lines through the repeated selfing of P2BC2F1; 
! 13, P1BC1F2, the selfing generation of P1BC1F1; 
! 14, P2BC1F2, the selfing generation of P2BC1F1; 
! 15, P1BC2F2, the selfing generation of P1BC2F1; 
! 16, P2BC2F2, the selfing generation of P2BC2F1; 
! 17, P1BC1DH, P1BC1F1-derived doubled haploids; 
! 18, P2BC1DH, P2BC1F1-derived doubled haploids; 
! 19, P1BC2DH, P1BC2F1-derived doubled haploids; 
! 20, P2BC2DH, P2BC2F1-derived doubled haploids; 
   1      !Mapping Population (see remarks above)
   2      !Mapping Function (1 for Kosambi; 2 for Haldane; 3 for Morgan)
   2      !Marker Space Type (1 for intervals; 2 for positions)
   1      !Marker Space Unit(1 for centiMorgans; 2 for Morgan)
   6      !Number of Chromosomes (or Linkage Groups)
 200      !Size of the mapping population
   1      !Number of environments
 
!***************************************** Chromosomes and Linkage Maps **********************************************
!Chromosome                 NumMarkers
-CH1                        16
-CH2                        16
-CH3                        16
-CH4                        16
-CH5                        16
-CH6                        16
!Linkage map (Marker name followed by position or the interval length)
 MK-1-1                1     0.000
 MK-1-2                1    10.000
 MK-1-3                1    20.000
 MK-1-4                1    30.000
 MK-1-5                1    40.000
 MK-1-6                1    50.000
 MK-1-7                1    60.000
 MK-1-8                1    70.000
 MK-1-9                1    80.000
 MK-1-10               1    90.000
 MK-1-11               1   100.000
 MK-1-12               1   110.000
 MK-1-13               1   120.000
 MK-1-14               1   130.000
 MK-1-15               1   140.000
 MK-1-16               1   150.000
 MK-2-1                2     0.000
 MK-2-2                2    10.000
 MK-2-3                2    20.000
 MK-2-4                2    30.000
 MK-2-5                2    40.000
 MK-2-6                2    50.000
 MK-2-7                2    60.000
 MK-2-8                2    70.000
 MK-2-9                2    80.000
 MK-2-10               2    90.000
 MK-2-11               2   100.000
 MK-2-12               2   110.000
 MK-2-13               2   120.000
 MK-2-14               2   130.000
 MK-2-15               2   140.000
 MK-2-16               2   150.000
 MK-3-1                3     0.000
 MK-3-2                3    10.000
 MK-3-3                3    20.000
 MK-3-4                3    30.000
 MK-3-5                3    40.000
 MK-3-6                3    50.000
 MK-3-7                3    60.000
 MK-3-8                3    70.000
 MK-3-9                3    80.000
 MK-3-10               3    90.000
 MK-3-11               3   100.000
 MK-3-12               3   110.000
 MK-3-13               3   120.000
 MK-3-14               3   130.000
 MK-3-15               3   140.000
 MK-3-16               3   150.000
 MK-4-1                4     0.000
 MK-4-2                4    10.000
 MK-4-3                4    20.000
 MK-4-4                4    30.000
 MK-4-5                4    40.000
 MK-4-6                4    50.000
 MK-4-7                4    60.000
 MK-4-8                4    70.000
 MK-4-9                4    80.000
 MK-4-10               4    90.000
 MK-4-11               4   100.000
 MK-4-12               4   110.000
 MK-4-13               4   120.000
 MK-4-14               4   130.000
 MK-4-15               4   140.000
 MK-4-16               4   150.000
 MK-5-1                5     0.000
 MK-5-2                5    10.000
 MK-5-3                5    20.000
 MK-5-4                5    30.000
 MK-5-5                5    40.000
 MK-5-6                5    50.000
 MK-5-7                5    60.000
 MK-5-8                5    70.000
 MK-5-9                5    80.000
 MK-5-10               5    90.000
 MK-5-11               5   100.000
 MK-5-12               5   110.000
 MK-5-13               5   120.000
 MK-5-14               5   130.000
 MK-5-15               5   140.000
 MK-5-16               5   150.000
 MK-6-1                6     0.000
 MK-6-2                6    10.000
 MK-6-3                6    20.000
 MK-6-4                6    30.000
 MK-6-5                6    40.000
 MK-6-6                6    50.000
 MK-6-7                6    60.000
 MK-6-8                6    70.000
 MK-6-9                6    80.000
 MK-6-10               6    90.000
 MK-6-11               6   100.000
 MK-6-12               6   110.000
 MK-6-13               6   120.000
 MK-6-14               6   130.000
 MK-6-15               6   140.000
 MK-6-16               6   150.000
!*********************************** Marker Types ********************************************************************
!Co-dominant marker: When heterozygote F1 is present, P1 is coded as 2, F1 is coded as 1, and P2 is coded as 0; Otherwise, P1 is coded as 2, and P2 is coded as 0. 
!Dominant marker: When heterozygote F1 is present, P1 and F1 are coded as 12, and P2 is coded as 0; Otherwise, P1 is coded as 2, and P2 is coded as 0.  
!Recessive markers: When heterozygote F1 is present, P1 is coded as 2, and F1 and P2 are coded as 10; Otherwise, P1 is coded as 2, and P2 is coded as 0. 
!Missing marker is coded as -1. 
 MK-1-1                 1   1   1   1   1   1   1   2   2   1   2   1   1   2   1   1   1   2   1   1   1   2   2   1   2   1   2   1   1   1   2   2   1   2   2   2   1   2   2   1   2   2   1   1   2   2   1   1   1   2   2   1   2   2   2   2   2   1   2   2   1   2   1   1   2   1   1   2   1   1   2   1   1   1   1   1   2   2   1   2   1   2   2   1   2   2   2   2   1   1   1   1   2   2   2   2   1   2   2   2   1   2   1   2   1   2   2   2   2   2   1   2   2   2   1   1   2   1   2   1   2   1   1   1   2   1   2   1   1   1   1   1   2   1   2   1   1   1   1   2   1   1   1   1   1   1   1   1   2   2   1   1   2   1   1   1   1   1   2   2   2   2   1   1   2   2   2   1   2   1   1   1   2   2   1   1   2   1   1   2   2   1   1   2   1   1   1   1   1   2   2   1   2   1   2   2   1   2   2   2
 MK-1-2                 1   1   1   1   1   1   2   1   2   1   2   1   1   2   1   1   1   2   1   1   1   2   2   1   2   1   2   1   2   1   2   2   1   2   2   2   2   2   2   1   2   2   1   1   2   2   1   1   1   2   2   1   2   2   2   2   2   1   2   2   1   2   1   1   2   1   1   2   1   1   2   1   1   1   2   1   2   2   1   2   1   2   2   1   2   2   1   2   1   1   1   1   2   2   2   2   1   2   2   2   1   1   1   2   1   2   2   2   2   2   1   2   2   2   1   1   2   2   1   1   2   1   1   1   1   1   2   1   1   1   1   1   2   1   2   1   1   1   2   2   2   1   1   1   1   1   1   1   1   2   1   1   2   1   1   1   1   1   2   2   2   2   1   1   2   2   2   1   2   1   1   1   2   2   1   1   2   1   1   2   2   1   1   2   1   2   1   1   1   2   1   1   2   1   2   2   1   2   2   2
 MK-1-3                 1   1   1   1   1   1   2   1   2   1   2   1   1   2   1   1   1   1   1   1   1   2   2   1   2   1   2   2   2   2   2   2   1   1   2   2   1   2   2   1   2   2   1   1   2   2   1   1   1   2   2   1   2   2   2   2   1   1   2   2   1   2   1   2   1   1   1   2   1   2   2   1   1   1   2   2   2   2   1   2   1   2   2   1   2   2   2   2   1   1   1   1   2   2   2   2   1   2   1   2   2   1   1   2   1   2   2   2   2   2   1   2   2   1   1   1   2   2   1   1   2   1   1   1   1   1   2   1   1   1   1   1   2   1   2   1   1   1   2   2   2   1   1   1   1   2   1   1   2   2   1   1   2   1   1   2   1   1   2   2   2   2   1   1   2   1   2   1   2   1   1   1   2   2   1   1   1   2   1   2   1   1   1   1   1   1   1   1   1   2   1   1   2   1   2   1   1   2   2   2
 MK-1-4                 1   1   1   1   1   1   2   1   2   1   2   1   1   2   1   1   1   2   1   1   2   2   1   1   2   1   2   1   2   2   2   2   1   2   2   2   1   2   2   1   2   2   1   1   1   2   1   2   1   2   2   1   2   1   2   2   1   1   2   2   1   2   1   2   2   1   1   2   1   2   2   1   1   1   2   2   2   2   1   2   1   2   2   1   2   2   2   2   1   2   1   1   2   2   2   2   1   2   1   2   2   1   1   1   1   2   2   2   2   2   1   2   2   2   1   1   2   2   1   1   2   1   1   2   1   1   2   1   2   1   1   1   2   1   2   1   1   1   1   2   2   1   1   1   1   2   1   1   2   2   1   1   2   1   1   1   1   1   2   2   2   2   1   1   2   1   2   1   2   1   1   1   2   2   1   1   1   2   1   1   1   1   1   1   1   1   1   1   1   1   1   1   2   1   2   1   1   2   2   1
 MK-1-5                 1   1   1   1   1   1   2   1   2   1   2   1   1   2   1   1   1   2   1   1   2   2   1   1   2   1   2   1   2   2   2   2   2   2   2   1   1   2   2   1   2   2   1   1   2   2   1   2   1   2   2   2   2   1   2   2   1   1   2   2   1   2   1   2   2   1   1   2   1   2   2   1   1   1   2   2   2   2   1   2   1   2   2   1   2   2   2   2   2   2   2   1   1   2   2   2   1   2   1   2   2   1   1   1   2   2   2   2   2   1   1   2   1   2   1   1   2   2   1   1   1   1   1   1   1   1   2   1   2   1   1   1   2   1   2   1   1   1   1   2   2   1   1   1   1   2   1   1   2   2   1   1   2   1   1   1   1   1   2   1   2   2   1   1   2   1   2   1   2   1   1   1   2   2   1   1   1   2   1   1   1   1   1   1   1   1   1   1   1   1   1   1   2   1   2   1   1   2   2   1
 MK-1-6                 1   1   1   1   1   1   2   1   2   1   2   2   1   2   1   1   1   2   1   1   2   2   1   1   2   1   2   1   2   2   2   2   2   2   2   1   1   2   2   1   2   2   1   1   2   2   1   2   1   2   2   2   2   2   1   1   1   1   2   2   1   2   1   1   2   1   1   2   1   2   2   1   1   1   2   2   2   2   1   2   1   2   2   1   2   2   2   1   2   2   1   1   2   2   1   2   1   2   1   2   2   1   1   2   2   2   2   2   2   1   2   2   1   2   1   1   2   2   1   1   1   2   1   2   1   1   2   1   1   1   1   1   2   1   2   1   1   1   1   2   2   1   1   1   1   2   1   1   2   2   1   1   2   1   1   1   1   1   2   1   2   1   1   1   2   1   2   2   2   1   1   1   2   2   1   2   1   2   1   1   2   1   1   1   1   1   1   1   1   1   2   1   2   1   2   1   1   2   2   1
 MK-1-7                 1   1   1   1   1   1   2   2   2   1   2   2   1   2   1   1   1   2   1   1   2   2   1   1   2   1   2   1   1   2   2   2   2   2   2   1   1   2   2   1   2   2   1   1   2   2   1   2   1   2   2   2   2   2   1   1   2   1   2   1   1   2   2   1   2   1   1   2   1   2   2   1   1   1   2   2   2   1   1   1   1   2   2   1   2   2   2   1   2   2   1   1   2   2   1   2   2   2   1   2   2   1   1   2   2   2   2   2   2   1   2   2   1   2   1   1   2   2   1   1   1   2   1   2   1   1   1   1   1   2   1   1   2   1   2   1   1   2   1   2   2   1   1   1   1   1   1   1   2   2   1   1   2   1   1   1   1   1   2   2   2   1   1   2   2   1   2   2   2   2   1   1   2   2   1   1   1   1   2   1   2   1   1   2   1   1   2   1   1   1   2   1   2   1   2   1   2   2   1   1
 MK-1-8                 1   1   1   1   1   1   2   1   2   1   2   2   1   2   1   1   1   2   1   1   2   2   1   1   2   1   2   2   1   2   2   2   2   2   2   1   1   2   2   1   2   2   1   1   1   2   1   2   1   2   2   2   2   2   1   1   2   1   1   1   1   2   2   1   2   2   2   2   1   2   2   1   1   1   2   2   2   1   1   1   1   2   2   1   2   2   2   1   2   2   1   1   2   2   2   2   2   2   1   2   2   2   1   1   2   2   2   2   2   1   2   2   1   2   1   1   2   2   1   2   1   2   1   2   1   1   1   2   1   2   1   1   2   1   2   1   2   2   2   2   2   1   2   1   2   1   2   1   2   2   1   1   2   1   1   1   1   1   2   2   1   1   1   2   2   2   2   2   2   1   1   1   2   2   1   1   1   1   2   1   2   1   1   2   1   2   2   1   1   1   2   1   2   1   2   1   2   2   1   1
 MK-1-9                 2   1   1   1   1   1   2   1   2   1   2   2   1   2   1   1   1   2   1   1   2   2   2   1   2   1   2   1   1   2   2   2   2   2   2   1   1   2   2   2   2   2   1   1   1   2   1   2   1   2   2   1   2   2   1   1   2   1   1   1   2   2   2   1   2   2   2   2   1   2   2   2   2   1   2   2   1   1   1   1   2   2   1   1   2   2   2   1   2   1   1   1   2   2   2   2   2   2   1   2   2   2   1   1   2   1   2   2   2   1   2   2   1   2   1   1   2   2   1   2   1   2   1   2   1   1   1   2   1   2   1   1   2   1   2   1   2   2   2   2   2   1   2   1   2   2   2   1   2   1   1   1   2   1   1   1   1   1   1   2   1   1   1   1   2   2   2   2   2   1   1   1   2   2   1   1   1   1   2   1   2   1   1   2   1   2   2   1   1   1   2   2   2   1   2   1   2   2   1   1
 MK-1-10                2   1   1   2   1   1   2   1   2   2   2   2   1   1   1   1   1   1   1   1   2   2   2   1   2   1   2   1   1   2   2   2   2   2   2   1   1   2   2   2   1   2   1   1   1   2   1   2   1   2   2   1   2   2   1   1   2   1   1   1   2   2   2   1   2   2   1   2   1   2   2   2   2   1   2   2   1   1   1   1   2   2   1   1   2   1   2   1   2   1   1   1   1   2   2   1   2   2   1   2   2   2   1   1   2   1   2   2   2   2   2   1   1   2   2   1   2   2   2   2   1   2   1   2   1   2   2   2   1   1   1   1   2   1   2   1   2   2   2   2   2   1   1   1   2   2   2   1   2   1   1   2   2   1   1   2   1   2   1   2   1   1   1   1   2   2   2   2   2   2   1   1   2   1   1   1   1   1   1   1   2   1   1   1   1   2   2   2   1   1   2   2   2   1   2   1   2   2   1   1
 MK-1-11                2   1   1   2   1   1   2   1   2   2   2   2   1   1   1   1   1   1   1   1   2   2   2   1   2   1   2   1   1   2   2   1   2   2   2   1   1   2   2   2   2   2   1   1   1   2   1   2   1   2   1   1   2   2   1   1   2   1   1   1   2   2   2   1   2   1   1   2   1   2   1   2   2   1   2   2   1   1   1   1   2   2   1   2   2   1   2   1   2   1   1   2   1   2   2   1   2   2   1   2   2   2   1   1   2   1   2   2   2   1   2   1   1   2   2   1   2   2   2   1   1   2   1   2   1   2   2   2   1   1   1   1   2   1   2   1   2   2   2   2   2   2   2   1   2   2   2   1   2   1   1   2   2   1   1   2   1   2   1   2   1   1   1   1   2   1   2   2   2   2   2   1   2   1   1   1   1   1   1   1   2   2   2   1   1   2   2   2   1   2   2   2   2   1   2   1   2   2   1   1
 MK-1-12                2   2   1   2   1   1   2   1   2   2   2   2   1   1   1   1   1   1   1   1   2   2   2   2   2   1   2   1   1   2   2   1   2   2   2   1   1   2   2   1   2   2   1   1   1   1   2   2   1   2   1   1   2   2   2   1   1   1   1   1   2   2   2   1   2   1   1   2   1   2   1   2   2   1   2   2   1   1   1   1   2   2   1   2   2   1   2   1   2   1   1   2   1   2   2   1   2   1   1   2   2   2   1   1   2   1   2   1   1   1   1   1   1   2   2   1   1   2   2   1   1   2   1   2   1   2   2   2   1   1   1   1   2   1   2   1   2   2   2   2   2   1   2   1   2   2   2   1   2   1   1   2   2   1   1   2   1   2   1   2   2   1   1   1   2   1   2   2   2   2   2   1   2   1   1   1   1   1   1   2   2   2   2   1   1   2   1   2   1   2   1   2   2   2   2   1   2   2   1   1
 MK-1-13                2   2   1   2   1   1   2   1   2   2   2   2   1   1   1   1   1   2   1   1   2   2   2   2   1   1   2   1   1   2   2   1   2   2   2   1   1   2   2   2   2   2   1   1   1   1   2   2   1   2   1   1   2   2   2   1   1   1   1   1   2   2   2   1   2   1   1   2   1   2   1   2   2   1   1   1   1   1   1   1   2   2   1   2   2   1   2   1   2   1   1   2   1   2   2   1   2   1   1   2   2   2   1   1   2   1   2   1   1   1   2   1   1   1   2   1   1   2   2   1   1   2   1   2   1   2   2   1   1   1   1   2   2   1   2   2   2   2   2   2   2   1   2   1   2   2   2   1   2   2   1   2   2   1   1   2   1   2   1   2   1   1   1   1   2   1   2   2   2   2   2   1   2   1   1   2   1   1   1   2   2   2   1   1   1   2   1   2   1   2   1   2   2   2   2   1   2   2   1   1
 MK-1-14                2   2   1   2   1   1   2   1   2   2   2   2   1   1   1   1   1   2   1   1   2   2   2   2   1   1   2   1   1   2   1   1   2   2   2   2   1   1   2   2   2   2   2   1   2   1   2   2   1   2   2   1   2   2   2   1   1   1   1   1   2   2   2   1   2   1   1   2   2   1   1   2   2   1   1   1   2   1   1   2   2   2   1   2   2   1   2   1   1   1   1   2   1   2   2   1   2   1   1   2   2   2   1   1   2   1   2   1   1   1   2   1   1   1   2   2   1   1   2   1   2   2   1   2   1   1   2   1   2   1   1   2   2   2   2   2   2   2   2   2   2   1   2   1   2   2   2   1   2   2   1   2   2   1   1   2   1   2   1   1   1   1   1   1   1   2   2   2   2   2   2   1   2   1   1   2   1   1   1   2   2   1   1   1   1   2   2   2   1   2   1   2   2   2   2   1   2   2   1   2
 MK-1-15                2   2   1   2   1   1   2   1   2   2   2   2   1   1   1   1   1   2   1   1   2   2   2   2   1   1   2   1   2   2   1   1   2   2   2   2   1   1   2   2   2   2   2   1   2   1   2   2   1   2   1   1   2   2   2   1   1   1   1   1   2   2   2   1   2   1   1   1   2   1   1   2   2   1   1   1   2   2   1   2   2   2   1   2   2   2   2   1   1   2   1   2   1   2   2   1   2   1   1   2   2   2   1   1   2   1   2   1   2   1   2   1   1   1   2   2   2   1   2   1   2   2   1   2   1   1   2   1   2   1   1   2   2   2   2   2   2   2   2   2   2   1   2   1   2   2   2   1   2   2   1   2   2   1   1   2   1   2   1   1   1   1   1   2   1   2   2   2   1   2   2   1   2   1   1   1   1   1   1   2   2   1   1   1   1   2   2   2   1   2   1   2   2   1   2   1   2   1   1   2
 MK-1-16                2   2   1   2   1   1   1   1   2   2   2   2   1   1   1   1   1   2   1   1   2   2   2   2   1   1   2   1   2   2   1   1   2   2   2   2   1   2   2   2   2   2   2   1   2   1   2   2   2   2   2   1   2   2   2   1   1   1   1   1   2   1   2   1   2   1   1   1   2   1   1   2   2   1   1   2   2   2   1   2   2   2   1   2   2   2   2   1   1   2   1   2   1   2   2   1   2   1   1   2   2   1   1   1   1   1   2   1   2   1   2   1   1   1   2   2   2   1   2   1   2   2   1   2   1   1   2   1   2   1   1   2   2   2   2   2   2   2   2   2   2   1   1   2   2   2   2   1   2   2   1   2   2   1   1   2   1   2   1   1   1   1   1   1   1   2   2   2   1   2   2   1   2   1   1   1   1   1   2   2   2   2   1   1   1   2   2   1   1   2   1   2   2   1   2   1   2   1   1   2
 MK-2-1                 1   2   1   1   2   1   1   2   2   2   2   2   2   1   1   1   1   2   1   2   1   1   1   2   1   1   2   1   2   1   2   1   1   2   2   1   2   1   1   2   2   1   2   1   2   1   2   2   1   2   1   2   2   2   2   1   1   2   1   1   2   2   1   2   1   1   2   1   1   2   1   1   1   2   2   1   2   2   1   2   2   2   2   1   1   2   2   1   2   2   2   2   1   1   2   2   1   1   1   1   2   2   1   1   2   1   1   2   2   2   2   1   1   1   2   1   1   1   2   1   1   1   1   2   1   2   1   1   1   1   2   2   2   1   1   1   1   2   2   1   1   2   1   2   2   1   2   1   2   1   1   1   1   1   2   2   1   1   1   2   1   2   1   1   2   1   1   2   2   2   1   1   2   2   1   2   2   2   2   2   1   2   2   1   1   2   2   1   2   2   2   1   2   1   2   2   2   1   2   2
 MK-2-2                 1   2   1   1   2   2   1   2   2   2   2   2   2   1   1   1   1   2   1   2   2   1   1   2   1   1   2   1   1   1   2   1   1   2   2   1   2   1   1   2   2   1   2   1   2   1   2   2   1   2   1   2   2   2   2   1   1   2   1   1   2   2   1   2   1   2   2   1   1   2   1   1   1   2   2   1   2   1   1   2   2   2   2   1   1   2   2   1   2   2   2   1   1   1   1   1   2   1   1   1   1   2   1   1   2   1   1   2   2   2   2   1   1   1   2   1   1   1   1   1   1   1   1   1   1   2   1   1   1   1   2   2   2   2   1   1   1   2   2   1   1   2   1   2   2   1   2   1   2   1   1   1   1   1   2   1   1   1   1   2   1   2   1   1   2   1   1   2   2   2   1   1   2   2   1   2   2   1   2   2   1   2   2   1   1   2   2   1   2   2   2   1   2   1   2   2   2   1   2   2
 MK-2-3                 1   2   1   1   2   2   1   2   2   2   2   1   2   1   1   1   1   2   1   2   2   1   1   2   2   1   2   2   1   1   1   1   1   2   2   1   2   2   1   2   2   1   2   1   2   1   1   2   1   2   1   2   2   2   2   1   1   2   1   1   2   2   1   2   1   2   2   1   2   2   2   2   1   1   2   2   2   1   2   2   2   2   1   1   1   1   2   1   2   2   2   2   1   1   1   1   2   1   1   1   1   2   1   1   2   1   1   2   1   1   2   1   1   1   2   1   1   1   1   1   1   1   1   1   2   2   1   1   1   1   2   2   2   2   1   1   1   2   2   1   1   2   1   2   2   2   1   1   2   1   1   1   1   1   2   1   1   1   1   2   1   2   1   1   2   1   1   2   2   2   1   1   1   2   1   2   1   1   2   1   1   2   2   1   1   2   1   1   2   2   2   1   2   2   2   2   2   1   2   2
 MK-2-4                 1   2   2   1   2   2   1   2   2   2   2   2   2   1   1   1   1   2   1   2   2   1   2   2   2   1   2   2   2   1   1   2   1   2   2   1   2   2   1   1   2   1   2   1   2   1   1   2   1   2   1   2   2   2   2   1   1   2   1   1   2   2   1   2   1   2   2   1   2   2   2   2   1   2   2   2   2   1   2   2   2   2   1   1   1   2   2   2   2   2   2   2   1   1   2   1   2   1   1   1   1   2   1   1   2   1   2   2   1   1   2   1   2   1   1   1   1   1   1   1   1   1   1   1   2   2   1   1   1   1   1   2   2   2   2   1   1   2   2   1   1   2   1   2   2   2   1   1   2   1   1   1   1   1   2   1   1   1   1   1   1   2   2   2   1   1   1   2   2   2   1   1   1   2   1   2   1   1   2   1   1   2   1   1   1   1   1   1   2   2   1   1   2   2   2   2   2   1   2   2
 MK-2-5                 1   1   2   1   2   2   1   2   2   2   2   2   2   1   1   1   1   2   1   2   2   1   2   2   2   1   2   2   1   1   1   2   1   2   2   1   2   2   1   1   2   1   2   1   2   2   1   2   1   2   2   2   2   2   2   1   1   2   2   1   2   2   1   2   1   2   1   1   2   2   2   2   1   2   2   2   2   1   2   2   2   2   1   1   1   2   2   2   2   2   1   2   1   1   2   1   2   1   1   1   1   2   2   1   1   1   2   2   1   1   2   1   2   1   1   1   1   1   1   1   1   1   1   1   1   2   1   1   1   1   1   2   2   2   1   1   1   2   1   1   1   2   1   2   2   2   1   1   2   1   1   1   1   1   2   1   1   1   1   1   1   2   2   2   1   1   1   2   2   2   1   1   1   1   1   1   1   1   2   1   1   2   1   1   1   1   1   1   2   2   1   1   2   2   1   2   2   1   2   2
 MK-2-6                 1   1   1   1   2   2   1   1   1   1   2   1   2   1   1   1   1   2   1   1   2   1   2   2   2   1   2   1   2   1   1   2   1   2   2   1   2   2   1   1   2   2   2   1   2   2   1   2   1   2   2   2   2   2   2   1   1   2   2   1   1   1   1   2   1   2   1   2   2   2   2   2   1   2   2   2   2   1   2   2   2   1   1   1   1   2   2   2   2   2   1   2   1   1   2   1   2   1   2   1   1   2   2   1   1   1   2   2   1   1   2   1   2   2   1   1   1   1   1   1   2   1   1   1   1   2   1   1   1   1   1   1   2   2   1   1   1   2   1   1   1   2   2   2   2   2   1   1   2   1   1   1   1   1   2   1   1   1   1   1   1   2   1   2   1   1   1   2   2   2   1   1   1   1   1   1   1   1   2   1   1   2   1   1   2   2   1   1   2   2   1   1   1   2   1   1   2   1   2   2
 MK-2-7                 1   1   1   1   2   2   2   1   1   1   2   1   2   2   2   1   1   2   1   1   2   1   2   2   2   1   2   1   2   1   1   2   1   2   2   1   2   2   1   1   2   2   2   2   2   2   1   2   1   2   1   2   2   2   2   1   1   1   2   1   1   1   1   2   1   2   1   2   2   2   2   2   1   2   2   2   2   1   2   2   2   1   1   1   1   2   2   2   2   2   1   2   1   1   2   1   1   1   2   1   1   2   2   1   1   1   2   2   1   1   2   2   2   2   1   1   1   1   1   1   2   1   1   1   1   2   1   1   1   1   2   1   2   2   1   1   1   2   1   1   1   2   2   1   2   2   1   1   2   1   1   1   1   1   2   1   1   1   1   1   1   2   1   2   2   1   1   2   2   2   1   2   1   1   1   1   1   1   2   1   1   2   2   1   2   1   1   1   2   2   1   2   1   2   1   1   2   1   2   2
 MK-2-8                 1   1   1   1   2   2   2   1   1   1   1   1   2   2   2   1   1   2   1   1   2   1   2   2   2   2   2   1   2   1   1   2   1   2   2   1   2   1   1   1   2   2   2   2   2   1   1   2   1   2   1   2   2   2   2   1   1   1   2   1   2   1   1   2   1   2   1   2   2   2   2   2   1   2   2   2   2   1   2   2   2   1   1   1   1   2   1   2   2   2   1   2   1   1   2   1   1   1   2   1   2   2   2   2   1   1   2   2   1   1   2   2   2   2   2   1   2   1   2   1   2   2   1   1   1   2   1   1   2   1   2   1   2   2   1   1   1   2   1   1   1   2   2   2   2   2   1   1   2   1   1   1   1   1   2   1   2   1   1   1   1   2   1   2   2   1   1   2   2   1   1   2   1   1   1   1   2   1   2   1   2   1   2   1   1   1   1   1   2   2   1   2   1   1   1   1   2   1   2   2
 MK-2-9                 1   1   1   1   2   2   2   1   1   1   1   1   2   2   2   1   1   2   1   1   2   2   2   2   2   2   2   1   2   1   1   2   1   2   2   1   2   1   1   1   2   2   2   2   2   2   1   2   1   2   1   2   2   2   2   1   1   1   2   1   2   1   1   2   1   2   1   2   2   2   2   2   1   2   2   2   2   1   2   2   2   1   1   1   1   2   2   2   2   2   1   1   1   1   2   1   1   1   2   1   2   2   2   2   1   1   2   2   1   1   2   2   2   2   2   1   2   1   2   1   2   2   1   1   1   2   1   2   2   1   2   1   2   2   1   1   1   2   1   1   1   1   2   2   2   2   1   1   2   2   1   1   1   1   2   1   2   1   1   2   1   2   1   2   2   1   1   1   2   1   1   2   1   1   1   1   2   1   2   1   2   1   2   1   1   1   1   1   2   2   1   2   1   1   1   1   2   1   2   2
 MK-2-10                1   1   1   1   2   2   2   1   1   1   1   1   2   2   2   1   1   2   1   1   2   2   2   2   2   2   2   1   2   1   1   2   1   1   2   1   2   1   1   1   2   2   1   2   2   2   1   2   1   2   1   2   2   2   2   1   1   2   2   1   2   1   1   2   1   2   1   2   2   2   2   2   1   2   1   2   1   1   1   2   2   2   1   1   1   2   2   1   2   2   1   1   1   1   2   1   1   1   2   1   2   2   2   2   1   1   2   2   2   1   1   2   2   2   2   2   2   1   2   1   2   2   1   2   1   2   1   2   2   1   2   1   2   2   2   1   1   2   1   1   1   1   1   2   2   2   1   1   2   2   1   2   1   1   2   1   2   1   1   2   1   2   1   2   2   1   1   2   2   1   1   2   1   1   1   1   2   1   1   1   2   1   2   1   1   1   1   2   2   2   1   2   1   1   1   1   2   1   2   2
 MK-2-11                1   1   1   1   2   2   1   1   1   1   1   1   1   2   2   1   1   2   1   1   2   2   2   2   2   2   2   1   2   1   1   2   1   2   1   1   2   1   1   1   2   2   1   2   2   1   1   2   1   2   1   2   2   2   2   1   1   2   2   1   2   1   1   2   1   2   2   2   2   2   2   2   1   2   1   2   1   1   2   2   1   2   1   1   1   2   2   2   2   2   1   1   1   1   2   2   1   1   2   1   2   2   1   2   1   2   1   2   2   1   1   2   1   2   2   1   2   1   2   1   2   2   1   2   1   2   1   2   2   1   2   2   2   2   2   1   1   2   1   1   1   1   1   1   2   2   1   1   1   2   1   2   1   1   2   1   2   2   1   2   1   2   2   2   2   2   1   2   1   1   1   2   1   1   1   1   1   1   1   1   2   2   1   1   1   1   1   2   2   2   1   2   1   1   1   1   2   2   2   2
 MK-2-12                1   1   1   1   2   2   1   1   1   1   2   1   1   2   2   1   1   1   1   1   2   2   2   2   2   2   2   1   2   1   1   2   1   2   1   1   2   1   1   1   2   2   1   2   2   1   1   1   2   1   1   2   2   2   2   1   1   2   2   1   1   1   1   2   1   1   2   2   2   1   2   1   1   2   1   2   1   1   2   2   1   2   1   1   1   2   2   2   2   2   1   2   1   1   2   2   1   1   2   1   2   2   1   2   1   2   1   2   2   1   1   2   1   2   2   1   2   2   2   1   1   2   1   2   1   2   1   2   2   1   1   2   2   2   2   1   1   2   1   1   1   2   1   1   2   1   1   1   1   2   1   2   1   1   2   1   1   1   1   2   1   2   2   2   2   2   1   2   1   1   2   2   1   1   1   1   1   2   1   1   2   2   1   1   1   1   1   2   2   2   1   2   1   2   1   1   2   2   2   1
 MK-2-13                2   1   1   1   2   2   1   1   1   2   2   1   2   2   2   1   2   1   1   1   2   2   2   2   2   2   2   1   2   1   1   2   1   2   1   1   2   1   1   1   2   2   1   2   2   1   1   1   2   1   1   2   2   2   2   1   1   2   2   1   1   1   1   2   1   1   2   2   2   1   2   1   1   2   2   2   1   1   2   2   1   2   1   1   1   2   2   2   1   2   1   2   1   1   2   2   1   1   2   1   2   2   1   2   1   2   1   2   2   1   1   2   1   2   2   1   2   2   2   1   1   2   1   2   1   2   1   1   2   1   1   2   2   2   2   1   1   2   1   1   2   2   1   1   2   2   1   1   1   2   1   2   1   1   2   1   1   1   2   2   1   2   2   1   2   2   1   1   1   1   2   2   1   1   1   1   1   2   1   1   1   2   1   1   1   1   1   2   2   2   1   1   1   2   1   1   2   2   2   1
 MK-2-14                2   1   1   1   2   2   1   1   1   2   2   1   2   2   2   1   2   1   1   1   2   1   2   2   2   2   2   1   2   1   1   2   1   2   1   1   2   1   1   1   2   2   1   2   2   1   1   1   2   2   2   2   2   2   2   1   1   2   2   1   1   1   1   2   1   1   2   2   2   1   2   1   1   2   2   2   1   1   2   2   1   2   1   1   1   2   2   2   1   2   1   2   1   1   2   2   2   1   2   1   2   2   1   2   1   2   1   2   2   1   1   2   1   1   2   1   2   2   2   1   1   2   1   2   1   2   1   1   2   1   1   2   2   2   2   1   1   2   1   1   2   1   1   1   2   2   1   1   1   2   1   2   1   1   2   1   1   1   2   2   1   2   2   1   1   2   1   1   1   1   2   2   2   2   1   1   1   2   1   1   1   1   1   1   1   1   1   2   1   2   1   1   1   1   1   1   2   2   2   1
 MK-2-15                2   1   1   1   2   2   1   1   1   2   1   1   2   2   2   1   2   1   1   1   2   1   2   2   2   2   2   1   2   1   1   2   1   2   1   1   2   1   1   1   2   2   1   2   2   1   1   1   2   2   2   2   2   2   2   1   1   2   1   1   1   1   1   2   1   1   2   2   1   1   2   1   1   2   2   1   1   1   2   2   1   2   1   1   1   2   2   2   1   2   1   2   1   1   1   2   2   1   2   2   2   2   1   2   2   2   1   2   2   1   1   2   2   1   2   1   2   2   2   1   1   2   1   2   1   1   1   1   2   1   1   2   2   2   2   1   1   2   2   1   1   2   1   1   2   2   1   1   1   2   1   2   1   1   2   1   1   2   2   2   1   2   2   2   1   2   1   1   1   1   1   2   2   2   1   1   1   2   1   1   1   1   1   1   1   1   1   2   1   2   1   1   1   1   1   1   2   1   2   1
 MK-2-16                2   2   1   1   2   2   1   1   1   2   1   1   2   2   2   1   2   1   1   2   2   1   2   2   2   2   2   1   2   1   1   2   2   2   1   1   2   1   1   1   2   2   1   1   2   1   1   1   2   2   2   2   2   2   2   1   1   2   1   1   2   1   1   2   1   1   2   2   1   1   2   1   1   2   2   1   1   1   2   2   1   2   1   1   1   2   2   2   2   2   1   2   1   1   1   2   2   1   2   2   2   2   1   2   2   2   1   2   2   1   1   2   2   1   2   1   2   2   2   1   2   2   1   2   1   1   1   1   1   1   2   2   2   2   1   1   1   2   2   1   1   2   1   1   2   1   1   1   1   2   1   2   1   2   2   1   1   1   2   1   1   2   2   1   1   2   1   1   1   1   1   2   2   2   1   1   1   2   1   1   1   1   1   1   1   1   1   2   1   2   1   1   1   2   1   1   2   1   2   1
 MK-3-1                 2   2   1   1   2   1   1   1   2   1   2   1   2   2   2   2   2   2   1   1   2   1   1   2   2   1   1   2   1   1   2   1   1   1   1   1   1   2   2   1   1   1   2   2   1   2   2   2   1   2   1   2   1   2   1   2   2   1   1   1   2   2   1   1   2   1   1   1   1   1   1   1   1   2   2   1   1   1   2   2   2   1   1   2   1   2   1   2   1   1   2   1   1   2   2   1   2   2   2   2   1   2   1   1   2   1   1   1   2   1   1   1   1   1   2   2   2   1   2   2   1   2   2   2   2   2   1   1   1   2   2   2   1   1   1   1   2   2   2   2   1   2   1   2   1   1   1   2   1   2   2   2   1   1   2   2   1   2   1   1   2   1   1   1   2   1   1   2   1   1   2   1   2   1   2   2   1   1   2   1   2   2   1   1   2   2   2   2   1   1   1   2   2   1   1   1   1   1   1   1
 MK-3-2                 2   2   1   1   2   1   2   1   2   1   2   1   2   2   1   2   2   2   1   1   1   1   1   2   2   1   1   2   1   1   2   1   1   1   1   1   1   2   2   1   1   1   2   1   1   1   2   2   1   2   1   2   2   2   1   2   2   1   1   1   2   1   1   1   2   1   1   1   1   1   1   1   2   2   1   1   1   1   2   2   2   1   1   2   1   2   1   2   1   1   2   1   1   2   2   1   2   2   2   2   1   2   1   1   2   1   1   1   1   2   2   1   1   1   2   2   2   1   1   2   1   2   2   2   2   1   1   2   1   2   2   2   2   1   1   2   2   2   1   2   1   2   1   2   1   1   1   2   1   2   2   2   1   1   2   2   1   2   1   1   2   1   1   1   2   1   1   2   2   1   2   1   2   2   2   2   1   1   2   2   2   2   1   1   1   1   2   2   1   1   1   2   2   1   1   1   1   1   1   2
 MK-3-3                 2   2   1   1   2   1   2   1   1   1   2   1   2   2   1   2   2   2   1   1   1   1   1   2   2   1   1   1   1   1   2   2   2   1   1   1   1   2   2   1   1   2   2   1   1   1   2   2   1   2   1   2   2   2   1   2   1   2   1   1   2   1   1   1   2   1   1   1   1   2   1   1   2   2   1   1   1   1   2   2   2   1   1   2   1   2   1   2   1   1   2   1   1   2   2   1   2   2   2   2   2   2   2   1   2   1   2   1   1   2   2   1   1   1   2   2   2   1   2   1   1   2   2   2   2   1   1   1   1   2   2   2   2   1   1   2   2   2   1   1   1   2   1   2   1   1   1   2   1   2   2   2   1   1   2   2   1   2   1   1   2   1   1   1   2   1   1   2   2   1   2   1   1   2   2   2   1   2   2   2   2   2   1   1   1   1   2   2   1   1   1   2   2   1   1   1   1   2   1   2
 MK-3-4                 2   2   1   1   2   2   2   1   1   1   2   1   2   2   1   2   2   2   1   1   1   1   1   2   2   1   1   1   1   1   2   2   2   1   1   1   1   2   2   2   1   2   2   1   1   1   2   2   1   2   1   2   2   1   1   2   1   2   1   1   2   1   1   1   2   1   1   1   2   2   1   1   2   2   1   1   1   2   2   2   2   1   1   2   1   2   1   2   1   1   2   1   1   2   2   1   2   2   2   2   2   2   1   1   2   1   2   1   1   2   2   1   1   1   2   2   2   1   2   1   1   1   2   2   2   1   1   1   1   2   2   2   2   1   1   1   2   2   1   1   1   1   1   2   2   1   1   2   1   1   2   2   1   1   2   2   1   2   1   1   2   1   1   2   2   1   1   2   2   1   2   1   1   2   2   2   1   2   2   2   2   2   1   1   1   1   1   2   1   1   1   2   2   1   1   1   1   2   1   2
 MK-3-5                 2   2   1   1   2   2   2   1   1   1   2   1   2   2   1   2   2   2   1   1   1   1   1   2   2   1   1   1   1   1   2   2   2   1   1   1   1   2   2   2   1   1   2   1   2   1   2   2   1   2   1   1   2   1   1   2   1   2   1   1   2   1   1   1   2   1   1   1   2   2   1   1   2   2   1   1   1   2   2   2   2   1   1   2   1   2   1   2   1   1   2   1   1   2   2   1   2   2   2   2   2   2   1   1   2   2   2   1   1   2   2   1   1   1   2   2   2   1   2   1   2   1   2   2   2   1   1   1   1   2   2   2   2   1   1   1   2   2   1   1   1   1   1   2   2   1   1   2   2   1   2   2   1   1   2   2   1   2   1   1   1   1   1   2   2   1   1   2   2   1   1   1   1   2   2   1   1   2   2   2   2   2   1   1   1   1   1   2   1   1   1   2   1   1   1   1   1   2   1   2
 MK-3-6                 2   2   1   1   2   2   2   2   1   1   2   1   2   2   1   2   2   2   1   1   1   1   1   2   2   1   1   1   1   1   2   2   2   1   1   1   1   2   2   2   1   1   2   1   2   1   2   2   1   2   1   1   2   1   1   2   1   2   1   1   2   1   1   1   2   1   1   1   2   2   2   1   2   2   1   1   1   2   2   2   2   1   1   2   2   2   1   2   1   1   2   1   1   2   2   1   2   2   2   2   2   2   1   1   2   1   2   1   1   2   2   2   1   1   2   2   2   1   2   1   1   1   2   2   1   1   1   1   1   2   2   2   2   1   2   1   2   2   1   1   1   2   1   2   2   1   1   2   2   1   2   2   1   1   2   2   1   2   1   1   1   1   1   2   2   1   1   1   2   1   1   1   1   2   2   2   1   2   2   2   2   2   1   1   1   1   1   2   1   1   1   2   2   1   1   2   1   2   1   2
 MK-3-7                 2   2   1   1   2   1   2   2   1   1   2   1   2   2   1   2   2   2   1   1   1   2   1   2   1   1   1   1   1   1   2   2   2   1   2   1   1   2   2   2   1   1   1   1   2   1   2   2   1   2   1   1   2   1   2   2   1   2   1   1   2   1   1   1   2   1   1   1   2   2   2   1   2   2   1   1   1   2   2   2   2   1   1   2   2   2   1   1   1   2   2   1   1   2   2   1   2   2   2   2   1   2   1   1   1   1   2   2   1   2   2   2   2   1   2   2   2   1   2   1   1   1   2   2   1   1   1   1   1   2   2   2   2   1   2   1   2   2   1   1   1   2   2   2   2   2   1   1   2   1   2   2   1   1   2   2   1   2   1   1   1   1   1   2   2   1   1   1   2   1   1   1   1   2   2   2   1   2   2   2   2   1   1   2   1   1   1   2   1   1   2   2   2   1   1   2   1   2   1   2
 MK-3-8                 1   2   1   1   2   1   2   2   1   1   2   1   2   2   1   2   2   2   1   1   1   2   1   2   1   1   1   2   1   1   1   2   1   1   2   1   1   2   2   2   1   2   1   1   2   1   2   2   1   2   1   2   2   1   2   2   1   2   1   1   2   1   2   1   2   1   1   1   1   2   2   1   2   2   1   1   1   2   2   2   2   2   1   2   2   2   1   1   1   2   2   1   1   2   2   1   2   2   2   2   1   2   1   1   2   1   2   2   1   2   2   1   2   1   2   2   2   1   2   1   1   2   2   2   1   1   1   1   1   1   2   2   2   1   2   1   2   2   1   1   1   2   2   2   2   2   1   1   2   1   2   1   1   1   2   2   1   2   1   1   1   1   1   1   2   1   1   1   1   1   1   1   1   2   2   2   1   1   2   2   2   1   1   2   1   1   1   2   1   1   2   2   2   1   1   2   1   2   1   2
 MK-3-9                 1   2   1   1   2   1   2   2   1   1   2   2   2   2   1   2   2   2   1   1   1   2   1   2   1   1   1   2   1   1   1   2   1   1   2   1   1   2   2   2   1   2   1   1   2   1   2   2   1   2   1   2   2   1   2   2   2   2   1   1   2   2   2   1   1   1   1   1   1   2   1   1   2   2   1   1   1   2   2   2   2   2   1   2   2   2   1   1   1   2   2   1   1   2   2   1   2   2   2   2   1   2   1   1   2   1   2   1   1   2   2   1   2   1   2   2   2   1   1   1   1   2   2   2   2   1   1   2   1   1   1   2   2   1   2   1   1   2   1   1   1   2   2   1   1   2   1   1   2   1   2   1   1   1   2   1   1   2   1   1   1   1   1   1   2   1   2   1   1   1   1   1   1   2   2   2   1   1   2   2   2   2   1   2   1   1   1   2   1   1   2   2   2   1   1   1   1   2   1   2
 MK-3-10                2   1   1   1   2   1   2   2   1   2   2   2   2   2   1   2   2   2   1   1   1   2   1   2   1   1   1   2   1   1   1   2   1   1   2   1   1   2   2   2   1   2   1   1   2   1   2   2   1   2   1   2   2   1   2   2   2   2   1   1   2   2   2   1   1   1   1   1   1   2   1   1   2   2   1   1   1   2   1   2   2   2   1   2   2   1   1   1   1   2   2   1   1   2   2   1   2   2   2   2   1   1   1   2   2   1   2   1   2   2   2   1   2   1   2   2   2   2   1   2   1   2   2   1   2   1   1   2   1   1   1   1   2   1   2   1   1   2   1   1   1   2   2   1   2   2   1   1   2   1   2   1   1   1   2   1   1   2   1   1   1   1   1   1   2   1   2   1   1   1   1   1   1   2   2   2   1   1   2   2   2   2   2   2   1   1   1   2   1   1   2   2   2   2   1   1   1   2   1   2
 MK-3-11                2   1   1   1   2   1   1   2   1   1   2   2   2   2   2   2   2   1   1   1   1   2   1   1   1   1   1   2   1   1   1   2   1   1   2   1   2   1   2   2   1   2   1   1   2   1   2   1   1   2   1   2   2   1   2   2   2   2   1   1   2   2   2   1   1   1   1   1   1   2   1   1   2   2   1   1   1   1   1   1   2   2   1   2   2   1   1   1   1   2   2   1   2   2   2   1   2   2   2   2   1   1   1   2   2   1   2   1   2   2   2   1   2   1   2   2   1   2   1   2   1   2   2   1   2   1   1   2   1   1   1   1   2   1   2   1   1   2   1   1   1   2   2   2   2   2   1   1   2   1   2   1   1   1   2   1   1   2   1   1   1   1   1   1   2   1   2   1   1   1   1   1   1   2   2   2   1   1   2   2   2   2   2   2   1   1   1   2   1   1   2   2   2   2   1   2   1   2   1   2
 MK-3-12                1   1   1   1   1   1   1   2   1   1   2   2   2   2   2   1   2   1   1   1   1   2   1   1   1   1   1   2   1   1   1   1   1   1   2   1   2   1   2   2   1   2   1   1   2   1   1   1   1   2   1   2   2   1   2   2   2   2   1   1   2   2   2   1   1   1   2   1   1   2   1   1   2   2   1   1   1   1   1   1   2   2   1   2   1   2   1   1   1   2   2   1   2   2   2   1   2   2   2   2   1   1   1   1   2   1   2   1   2   2   1   1   2   1   2   2   1   2   1   2   2   1   2   1   2   1   1   2   1   1   1   1   2   1   2   1   1   2   1   1   1   2   2   2   2   2   2   1   2   1   2   1   1   1   2   1   1   2   1   1   1   1   1   1   2   1   2   1   1   1   1   1   1   2   2   2   1   1   2   2   2   2   2   2   1   1   1   2   1   1   2   2   2   2   1   2   2   2   2   2
 MK-3-13                1   1   1   1   1   1   1   2   2   1   2   2   1   2   2   1   2   1   1   1   1   2   1   1   1   2   1   2   1   1   1   1   2   2   2   1   2   1   2   2   1   2   1   1   2   1   1   1   1   2   1   2   2   1   2   2   1   2   1   1   2   2   2   1   1   1   2   1   1   2   1   2   2   2   1   1   1   1   1   1   2   2   1   2   2   2   1   1   1   1   2   1   1   2   2   1   2   2   2   2   1   1   1   1   2   1   2   1   2   1   1   1   2   1   2   1   1   2   1   2   2   1   2   1   2   1   1   2   1   1   1   1   2   1   1   1   2   1   1   1   1   2   2   2   2   2   2   1   2   1   2   1   1   1   2   1   1   2   1   1   1   1   1   1   2   1   2   1   1   1   1   1   1   2   2   2   1   1   2   2   2   2   2   2   1   1   1   2   1   1   2   1   2   2   2   2   2   2   2   2
 MK-3-14                1   1   2   1   1   1   1   2   2   1   2   2   1   2   2   1   2   1   1   1   1   2   1   1   1   2   2   1   1   1   2   1   1   2   2   1   2   2   2   2   1   2   1   1   2   1   1   1   2   2   1   1   2   1   2   2   1   2   1   1   2   2   2   1   1   1   2   1   1   2   1   2   1   1   1   1   1   1   1   1   2   2   1   1   2   2   1   2   1   1   2   1   1   2   1   1   2   2   2   1   1   2   1   1   1   1   2   1   1   1   1   1   2   1   1   2   1   2   1   2   2   1   2   1   2   1   1   2   1   1   1   1   2   1   1   1   2   1   1   1   1   2   2   2   2   2   2   2   2   1   2   1   1   1   2   1   1   2   1   1   1   1   1   1   1   1   2   2   1   1   1   1   1   2   2   2   1   2   2   2   2   2   2   2   1   1   1   2   1   2   2   1   2   2   2   2   2   2   2   2
 MK-3-15                1   1   2   1   1   1   1   2   2   1   2   2   1   2   2   1   2   1   1   1   1   2   1   1   1   2   2   1   1   1   2   1   1   2   2   1   2   2   2   2   1   2   1   1   2   1   1   1   1   2   1   1   1   2   2   2   1   2   1   1   2   2   2   2   1   1   2   1   1   2   1   2   1   1   1   1   1   1   1   1   2   2   1   2   2   2   2   2   1   1   2   1   1   2   1   1   2   2   2   1   1   1   1   1   1   1   2   1   1   1   1   1   2   1   1   2   1   2   1   2   2   1   2   1   1   1   1   2   1   2   2   1   2   1   1   1   1   1   1   1   1   2   2   2   2   2   2   2   2   1   2   1   1   1   2   1   1   2   1   1   1   1   1   1   1   1   2   2   1   1   1   1   1   2   2   1   1   2   2   2   2   1   2   2   1   1   1   2   2   2   2   1   2   2   2   2   2   2   2   2
 MK-3-16                1   2   2   1   1   1   1   2   2   1   2   2   1   2   2   2   2   1   1   1   1   2   1   2   1   2   2   1   1   2   2   2   1   2   2   1   2   2   2   2   1   2   1   1   2   2   1   1   1   2   1   1   1   2   2   1   1   2   2   1   2   2   1   1   1   1   2   1   2   2   1   2   1   2   1   1   1   1   1   1   2   2   1   2   2   2   2   2   1   1   2   1   1   2   1   2   2   2   2   1   1   1   1   1   1   1   2   1   2   1   1   1   2   2   1   1   1   2   1   1   2   1   2   1   1   1   1   2   1   2   2   2   2   1   1   1   1   1   1   1   1   2   2   2   2   2   2   2   2   1   2   1   1   1   2   1   2   2   1   1   1   1   2   1   1   1   2   2   1   1   1   2   1   2   2   1   1   2   2   2   2   1   1   2   1   2   1   2   2   2   2   1   2   2   2   2   2   2   2   2
 MK-4-1                 1   2   1   2   1   1   2   2   2   2   1   2   1   2   2   2   1   2   2   1   2   1   1   1   2   1   2   2   1   2   2   1   2   1   2   1   1   2   1   2   2   2   1   1   1   2   2   2   2   2   2   2   1   1   2   2   2   2   1   2   2   1   2   2   1   2   2   1   1   2   2   1   1   2   1   1   1   2   1   1   2   2   1   1   2   1   2   2   2   2   1   1   1   2   2   2   2   1   2   2   2   1   1   2   2   1   1   2   1   2   1   2   2   2   1   2   2   2   2   1   1   2   2   2   2   1   1   2   2   1   1   1   2   1   1   1   2   2   2   2   1   2   1   2   2   1   2   2   1   2   1   1   1   1   2   2   2   2   1   2   2   1   2   2   2   1   2   2   2   2   1   1   2   1   1   1   2   2   1   1   2   1   2   1   1   1   1   1   1   1   2   1   1   2   1   2   1   2   1   2
 MK-4-2                 1   2   1   2   1   1   2   2   2   1   2   2   1   1   2   2   1   1   2   1   2   1   1   1   2   1   2   2   1   2   2   1   2   2   2   1   1   2   1   2   2   2   1   1   1   2   2   2   1   1   2   2   1   1   1   2   2   2   1   2   2   1   1   2   1   1   2   1   1   2   2   2   1   2   1   1   1   2   1   1   2   2   1   1   2   2   1   2   2   2   1   1   1   2   2   2   2   2   2   2   1   2   1   2   1   1   2   2   1   2   1   2   2   2   1   2   1   2   2   1   1   2   2   2   1   1   1   1   2   1   1   1   2   1   1   1   2   2   2   2   1   2   1   2   2   1   2   2   1   2   1   1   2   1   2   2   2   2   1   2   2   1   2   2   2   1   2   2   2   2   1   1   2   1   1   1   2   2   1   1   2   1   2   1   1   1   1   1   1   2   2   1   1   2   1   2   1   1   1   2
 MK-4-3                 1   2   1   2   2   1   2   2   2   1   2   2   1   1   2   1   1   1   2   1   2   1   1   2   2   1   2   2   1   2   2   1   2   2   2   1   1   2   1   1   2   2   1   1   1   2   2   2   1   1   2   2   1   2   1   2   2   2   1   2   2   1   1   2   1   1   2   1   1   2   2   2   1   2   1   1   1   2   2   1   2   2   1   1   2   2   1   2   2   2   1   1   1   1   2   2   2   2   2   2   1   2   1   2   1   1   2   1   1   2   1   2   2   2   1   1   1   2   2   1   1   2   2   2   1   1   1   2   2   1   1   1   2   1   1   1   2   1   2   1   1   2   1   2   2   1   2   2   1   2   1   1   2   1   2   2   2   2   1   2   2   1   2   2   2   1   2   2   2   2   1   1   2   1   1   1   2   2   1   1   2   1   2   1   2   1   1   1   2   2   1   1   1   2   2   2   1   2   1   2
 MK-4-4                 1   2   1   2   2   1   2   2   2   1   2   2   1   1   1   1   2   2   2   1   1   1   1   2   2   1   2   2   1   2   2   1   2   2   2   2   1   2   1   1   2   2   1   1   1   2   2   2   1   1   2   2   1   2   1   2   2   2   1   1   2   2   1   2   1   1   1   1   1   2   2   2   1   2   1   1   1   2   2   2   2   2   1   1   2   1   1   2   2   2   1   1   1   1   2   2   2   2   2   2   1   2   1   2   1   1   2   1   1   2   1   2   1   2   1   1   1   2   2   1   1   2   2   2   1   1   1   2   2   1   1   1   2   1   1   1   2   1   2   1   1   2   1   2   2   1   2   2   1   2   1   1   1   1   2   2   2   2   2   2   2   1   2   2   2   1   2   2   2   2   1   1   2   2   2   1   2   2   1   1   2   1   2   1   1   1   1   1   2   2   1   2   1   2   2   1   1   2   1   2
 MK-4-5                 2   2   1   2   2   1   2   2   2   1   2   2   1   1   1   1   2   1   2   1   1   1   1   2   2   1   2   2   2   2   2   1   2   2   2   2   2   2   1   1   2   2   1   1   1   2   2   2   1   1   2   2   1   2   1   1   2   2   1   2   1   2   1   2   1   1   1   1   1   2   2   2   1   2   1   1   1   2   2   2   2   2   1   1   2   1   1   1   2   2   2   1   1   1   2   2   2   2   2   2   1   2   1   2   2   1   2   1   1   2   1   2   1   1   2   2   1   2   2   1   1   2   2   2   1   1   1   2   2   1   1   1   2   1   1   1   2   1   2   1   1   2   1   2   2   1   2   1   1   1   1   1   1   1   2   2   2   2   2   2   2   2   2   2   2   2   2   2   2   2   1   1   2   2   2   1   2   2   2   1   2   2   2   1   1   1   1   1   2   2   1   2   2   2   2   1   2   2   1   2
 MK-4-6                 2   2   1   2   2   1   2   2   2   1   2   2   1   1   1   1   2   1   2   1   2   1   2   2   2   1   2   2   2   2   2   2   1   2   2   2   2   2   2   1   1   1   1   1   1   1   2   2   2   1   1   2   1   2   1   1   1   2   1   2   1   1   1   2   1   1   1   1   1   2   2   2   1   2   1   1   1   2   2   2   2   2   1   1   2   1   1   1   2   2   2   1   1   1   2   2   2   2   2   1   1   2   1   1   2   1   2   1   2   2   1   2   1   1   1   1   1   2   1   1   1   1   2   2   1   1   1   1   1   1   1   1   2   1   1   1   2   1   2   1   1   2   1   2   2   2   1   1   1   1   1   2   1   1   2   2   2   2   2   2   2   2   2   2   2   2   2   2   2   2   1   1   2   2   2   1   2   2   1   1   2   2   2   1   1   1   1   1   2   2   1   2   2   2   2   1   2   2   1   2
 MK-4-7                 2   2   1   2   2   1   2   2   2   1   2   2   1   2   1   2   2   1   2   1   2   1   2   2   2   1   2   2   2   2   2   2   1   2   2   2   2   2   2   2   1   1   1   2   1   1   2   2   2   2   1   2   1   2   1   1   1   2   2   2   1   1   1   1   1   1   1   1   1   2   2   2   1   2   1   1   1   2   1   2   2   2   1   1   2   1   2   1   2   2   2   1   1   1   2   1   2   1   2   1   1   2   2   1   2   1   2   1   2   1   2   2   1   1   1   1   1   2   1   1   1   1   2   2   2   1   1   2   1   1   1   1   2   1   1   1   2   1   2   1   1   2   1   2   2   2   1   1   1   2   1   2   1   1   2   2   2   2   2   2   2   2   2   2   2   2   2   2   2   1   1   1   2   2   2   1   2   2   1   1   2   2   2   1   1   1   1   1   2   2   1   2   2   2   2   1   2   2   2   2
 MK-4-8                 2   2   1   2   2   1   2   2   2   1   2   2   1   2   1   2   2   1   2   1   2   1   2   2   2   1   2   2   2   2   2   1   1   2   2   2   2   2   2   2   1   1   1   2   1   1   2   1   1   2   1   2   1   2   1   1   1   2   2   2   1   1   1   1   1   1   1   1   1   2   2   2   2   2   1   1   1   2   1   2   2   2   1   1   2   1   2   1   2   2   2   1   1   1   2   1   2   1   1   1   1   2   2   2   2   1   1   1   2   1   2   2   1   1   1   1   1   2   1   2   1   1   2   2   2   1   1   2   1   1   2   1   2   1   1   1   1   2   2   1   1   2   1   2   2   2   1   1   1   1   1   2   1   1   2   2   2   2   2   2   2   2   2   2   2   2   2   2   1   1   2   2   2   2   2   1   2   2   2   1   2   2   2   2   2   1   1   1   2   2   1   2   2   2   2   1   2   1   2   2
 MK-4-9                 2   2   1   2   2   1   2   2   2   1   2   2   1   2   1   2   2   1   2   1   2   1   1   2   2   1   2   2   2   2   2   2   1   2   2   2   2   2   2   2   1   1   1   2   1   1   2   1   1   2   1   2   2   2   1   1   2   2   2   2   1   1   1   1   1   1   1   1   1   2   2   1   2   2   1   1   1   2   1   2   2   2   1   1   2   1   2   1   2   2   2   1   1   1   2   1   2   1   1   1   1   2   2   2   2   1   1   1   2   2   2   2   1   1   1   1   1   2   1   2   1   1   2   2   2   1   1   2   1   1   2   1   2   1   1   1   1   2   2   2   1   2   1   2   2   2   2   1   1   1   1   2   1   1   2   2   2   2   2   2   2   2   1   2   2   2   2   2   1   1   2   2   2   2   2   1   2   2   2   1   2   2   2   2   2   1   1   2   2   2   1   2   2   2   1   1   2   1   2   2
 MK-4-10                2   2   1   2   1   1   2   1   2   1   1   2   1   2   1   2   2   1   2   2   2   1   1   2   2   1   2   2   2   2   2   2   1   2   2   2   2   2   2   2   1   1   2   1   2   1   2   1   1   2   1   2   2   2   1   1   2   2   2   2   1   1   1   1   1   1   1   1   1   2   2   1   2   2   2   2   1   2   1   2   2   2   2   1   2   1   2   1   2   2   2   1   1   2   1   1   2   1   1   1   1   2   2   2   2   1   1   1   2   2   2   2   1   1   1   1   1   2   1   2   1   1   2   2   2   1   2   2   1   1   2   1   2   1   1   1   2   1   2   2   1   2   1   2   2   2   2   1   1   1   1   1   2   1   2   2   2   2   2   2   2   2   1   2   2   2   2   2   1   1   2   1   2   2   2   1   2   2   2   1   2   2   2   2   2   1   1   2   2   2   1   2   2   2   1   1   2   1   2   2
 MK-4-11                2   2   2   2   1   1   2   1   2   1   1   2   1   2   1   2   2   1   2   1   2   1   1   2   2   1   2   2   2   2   2   2   1   2   2   2   2   2   2   2   1   1   2   1   2   2   2   1   1   2   1   2   2   2   1   1   2   2   2   2   1   2   1   1   1   1   1   1   1   2   2   1   2   2   2   2   1   2   1   2   2   2   1   1   2   1   2   1   2   2   2   1   1   2   1   1   1   1   1   2   1   2   2   2   2   1   1   1   2   2   2   2   1   1   2   1   1   2   1   2   1   1   2   2   2   1   2   2   1   1   2   1   2   1   1   1   2   1   2   2   1   1   1   2   2   2   2   1   1   1   1   1   2   1   2   2   2   2   2   1   2   2   1   2   2   2   2   2   1   1   2   2   2   2   2   1   2   2   2   1   2   2   2   2   2   1   1   2   2   2   1   1   2   2   1   1   2   1   1   2
 MK-4-12                1   2   1   2   1   1   2   1   2   2   1   2   1   2   1   1   2   1   2   1   2   2   2   2   1   1   2   2   2   2   2   2   1   1   2   2   2   2   1   2   1   1   2   1   2   2   2   1   1   2   1   2   2   2   2   1   2   2   2   2   1   1   1   1   1   1   1   1   1   1   2   1   2   2   2   2   1   2   1   2   1   2   1   1   2   1   2   1   2   2   2   2   2   2   1   1   1   2   2   2   1   1   2   2   2   1   1   1   2   2   1   2   1   1   2   1   1   2   1   2   1   1   2   1   2   1   2   1   1   1   2   1   2   1   1   1   2   1   1   2   1   1   2   2   2   2   2   1   1   1   1   1   1   1   2   2   2   2   2   1   2   2   1   2   2   2   2   2   1   1   2   2   2   2   1   2   2   2   2   1   2   2   2   2   1   1   1   2   2   1   2   1   2   2   1   1   1   1   1   2
 MK-4-13                1   2   1   2   1   1   2   1   2   2   1   2   1   2   2   1   2   2   2   1   2   2   2   2   1   1   2   2   2   2   1   2   1   1   2   2   2   2   1   2   1   1   2   2   2   2   2   1   1   2   1   2   2   2   2   1   2   2   2   2   1   1   1   1   1   1   1   1   1   1   2   1   2   2   2   2   1   2   1   2   1   2   1   1   2   1   2   1   2   1   2   2   2   2   2   1   1   1   2   2   1   1   2   2   2   1   1   1   2   2   1   2   1   1   2   1   1   2   1   2   1   1   2   1   2   1   2   2   1   1   1   1   2   1   1   1   2   1   1   2   1   1   2   2   2   2   2   2   1   1   1   1   1   1   2   2   2   2   2   1   2   2   1   2   2   1   2   1   1   1   2   2   2   2   1   2   2   2   2   1   2   2   2   2   1   1   1   2   2   1   2   1   2   2   1   1   1   1   1   2
 MK-4-14                2   2   2   2   1   1   2   1   2   1   1   2   1   2   2   1   2   2   2   2   2   2   2   2   1   1   2   2   2   2   1   2   1   1   2   2   1   2   1   2   1   1   2   2   1   2   2   1   1   2   1   2   2   2   2   1   2   2   2   2   1   1   1   1   1   1   1   1   1   1   2   1   2   2   2   2   1   2   1   2   1   2   1   1   2   1   1   1   2   1   2   2   2   2   1   1   1   1   2   2   1   1   2   2   2   1   1   1   2   2   1   2   1   1   2   1   1   2   2   2   1   1   2   1   2   1   2   2   1   1   1   1   2   1   1   1   2   1   1   2   1   1   1   2   2   2   1   2   1   1   1   1   1   1   2   2   2   2   1   1   2   2   2   2   2   1   2   1   1   2   1   2   1   2   1   2   2   2   2   1   2   2   2   2   1   1   1   1   2   1   2   1   2   2   1   1   2   1   1   2
 MK-4-15                2   2   2   2   1   1   2   1   2   1   1   2   1   2   2   1   2   2   2   1   2   2   2   2   1   1   2   2   2   2   2   2   1   1   2   2   1   2   1   2   1   1   2   2   1   2   2   1   1   2   1   2   2   2   2   1   2   2   2   2   1   1   1   1   1   1   1   1   1   2   2   1   2   2   2   2   1   2   1   2   1   2   1   1   2   1   1   1   2   1   2   2   2   2   1   1   1   1   2   2   1   1   2   2   2   2   1   1   2   2   2   2   2   1   2   1   1   2   2   1   1   1   2   1   1   1   2   2   1   1   1   1   2   1   1   1   2   1   1   2   1   1   2   1   2   2   1   2   1   1   1   1   1   1   2   2   2   2   1   1   2   2   2   2   2   1   2   1   1   2   1   2   1   2   1   2   2   2   2   1   1   2   2   2   1   1   1   1   2   1   2   1   2   2   1   1   2   1   1   2
 MK-4-16                2   2   2   2   1   1   2   1   1   1   1   2   1   2   2   1   2   2   2   1   2   2   2   2   1   1   2   2   2   2   2   2   1   1   2   2   1   2   2   1   1   1   2   2   1   1   2   1   1   2   2   2   2   2   2   1   2   2   1   2   1   1   1   1   1   1   1   1   1   2   2   2   2   2   2   2   1   2   1   2   2   2   1   1   2   1   1   1   2   1   2   1   2   2   1   1   1   1   2   2   1   1   2   2   1   2   1   1   2   1   2   2   2   1   1   1   1   2   2   1   1   1   2   1   1   1   2   2   2   1   2   1   2   1   1   1   2   1   1   2   1   1   2   1   2   2   1   2   1   1   1   1   1   2   2   2   2   2   1   1   2   2   2   2   2   1   2   1   1   2   1   2   1   2   2   2   2   2   2   1   1   2   1   2   1   1   1   1   2   1   2   1   2   2   1   1   2   1   1   2
 MK-5-1                 1   1   2   2   1   2   1   1   1   1   2   1   2   2   1   2   2   1   1   1   2   1   2   1   1   2   2   2   1   2   1   2   2   1   2   2   2   1   1   2   1   1   1   1   2   1   1   2   1   2   1   2   2   1   1   2   1   2   1   2   1   1   1   2   2   2   2   2   2   1   1   2   2   2   2   2   1   2   2   2   2   2   1   2   2   2   2   1   2   2   2   2   1   1   1   2   2   2   2   2   1   1   2   2   2   1   2   2   1   2   1   2   1   2   2   1   2   1   2   2   2   2   1   2   2   1   2   2   1   2   1   2   2   1   1   2   1   2   2   2   2   1   1   2   1   1   2   2   2   2   2   1   1   2   2   1   2   2   2   1   1   1   1   1   1   1   2   2   1   1   2   2   2   1   1   1   2   1   2   2   1   1   2   2   1   2   2   1   2   2   2   1   1   2   1   2   1   2   1   1
 MK-5-2                 1   1   1   2   1   2   1   1   1   2   2   1   2   2   1   2   2   1   1   1   2   1   2   1   1   2   2   2   1   1   1   2   2   1   2   2   2   1   1   2   1   1   1   1   2   1   1   2   1   2   1   1   2   1   1   2   1   2   1   2   1   2   1   2   2   2   2   2   1   2   1   2   2   2   2   2   1   2   2   2   1   1   1   2   2   2   2   1   2   2   2   1   1   1   2   2   2   2   2   1   1   1   2   2   2   1   2   1   2   2   1   2   1   2   2   2   2   1   2   2   2   2   1   2   2   2   2   2   1   2   1   2   2   1   1   1   1   2   2   2   2   1   1   2   1   1   2   2   2   1   2   1   1   2   2   1   1   2   2   1   1   1   1   1   2   1   2   2   1   1   2   2   2   1   1   1   2   1   2   2   2   1   2   2   1   2   2   1   2   2   1   2   1   2   1   2   1   2   2   2
 MK-5-3                 1   1   1   2   1   2   1   2   1   2   2   1   1   2   1   2   2   1   1   1   2   1   2   1   1   2   2   2   1   1   1   2   2   1   2   2   2   2   1   1   1   1   1   1   2   1   1   2   1   2   1   1   2   1   2   2   1   2   1   2   1   2   1   2   2   2   2   2   1   2   1   2   2   2   2   2   1   2   2   2   1   2   1   2   2   2   1   1   2   2   2   1   1   1   2   1   2   2   2   1   1   1   2   2   2   1   2   1   2   2   1   2   1   1   2   2   2   2   2   2   2   2   1   2   2   2   1   2   1   2   1   1   2   1   1   1   1   2   2   2   1   1   1   2   1   1   2   1   2   1   2   1   1   2   2   1   1   2   2   1   1   1   1   1   2   1   2   2   1   1   2   2   2   2   1   1   2   1   2   2   2   1   2   1   1   2   2   1   2   2   1   1   1   2   1   2   1   2   2   2
 MK-5-4                 2   1   1   2   1   2   1   2   1   2   2   1   1   1   1   1   2   1   1   1   2   1   2   1   2   1   2   2   1   1   1   2   2   1   2   2   1   2   1   1   1   1   1   1   2   1   1   2   1   2   1   1   2   1   2   2   1   2   1   2   1   2   1   2   2   2   1   2   1   2   1   2   2   2   2   2   1   2   2   1   1   2   1   2   2   1   1   1   2   2   2   1   1   1   2   1   2   2   2   1   1   1   1   2   1   1   2   1   2   2   1   2   1   1   2   2   2   2   2   2   2   2   1   2   2   2   2   2   1   2   2   1   2   1   1   1   1   2   2   2   1   1   1   2   1   2   2   1   2   1   2   1   1   1   2   1   2   2   2   1   1   2   1   1   2   1   2   2   1   1   2   2   2   2   1   1   2   2   2   2   2   1   2   1   1   2   2   1   2   2   1   1   1   2   1   1   1   2   2   2
 MK-5-5                 2   1   1   2   1   2   1   2   1   1   1   2   1   2   1   1   2   1   1   1   2   1   2   1   2   1   2   1   1   1   1   2   2   1   2   2   2   2   1   1   1   1   1   1   2   1   1   2   1   2   1   1   2   1   2   2   1   2   1   2   1   2   1   2   2   1   1   2   1   2   1   2   1   2   2   2   1   2   2   1   1   2   1   2   2   1   1   1   2   2   2   1   1   1   2   1   2   2   2   1   1   1   1   2   1   1   2   1   2   2   1   2   1   1   2   2   2   2   2   2   2   2   2   1   2   2   2   2   1   2   2   1   2   1   1   1   1   2   1   2   1   1   1   2   1   2   2   1   2   1   2   1   1   2   2   1   2   2   2   1   1   2   2   1   2   1   2   2   1   1   2   2   2   2   1   2   2   2   2   2   2   1   2   1   1   2   1   1   1   2   1   1   1   2   1   1   1   2   2   2
 MK-5-6                 2   1   2   2   1   2   1   2   1   1   1   2   2   2   1   1   2   1   1   1   2   1   1   1   2   1   2   1   1   1   1   2   2   1   2   2   1   2   1   2   1   1   1   1   2   1   1   2   1   2   1   1   2   1   2   2   1   2   1   2   1   2   1   2   2   2   1   2   1   2   1   2   1   2   2   2   1   2   1   1   1   2   1   2   2   2   2   1   2   2   2   1   2   1   2   1   2   2   2   1   1   1   2   2   1   1   2   1   2   2   1   2   1   1   2   2   2   2   2   2   2   2   2   1   2   2   2   2   1   2   2   1   1   1   1   1   1   2   1   2   1   2   1   2   1   2   2   1   2   1   2   1   1   2   2   1   2   1   2   1   1   2   2   1   2   2   2   2   1   1   1   2   2   2   1   2   1   2   2   2   2   1   2   1   1   2   1   1   1   2   1   1   1   1   1   1   1   2   2   2
 MK-5-7                 1   1   2   2   1   2   1   2   1   1   1   2   2   2   1   1   1   1   1   1   2   1   1   1   1   1   2   1   1   2   1   2   2   1   2   2   2   2   1   2   1   1   1   1   2   1   1   2   1   2   1   1   2   2   2   2   1   2   1   2   2   2   1   2   2   2   1   2   1   2   1   2   1   2   2   2   1   2   1   1   1   2   1   2   2   2   2   1   2   2   2   1   2   1   2   1   2   2   2   1   1   1   1   1   1   1   2   1   2   2   1   2   1   1   2   2   2   2   2   2   2   2   2   1   2   2   2   2   1   2   2   1   1   1   1   1   1   2   1   2   1   2   1   2   1   2   2   1   2   1   2   1   1   2   2   1   2   1   1   1   1   2   2   1   2   2   2   2   1   1   1   2   2   2   1   2   1   2   2   2   2   1   2   1   2   2   1   1   1   2   1   1   1   1   1   1   1   2   2   2
 MK-5-8                 1   1   2   2   1   2   1   2   2   2   1   2   2   2   1   1   1   1   1   1   2   1   1   1   1   1   2   1   1   2   1   1   2   1   1   2   1   2   1   2   1   1   1   1   2   1   1   2   1   2   1   1   2   2   2   2   1   2   1   2   2   2   1   1   2   2   1   2   1   2   1   1   1   2   2   2   1   2   1   1   2   1   1   2   2   2   2   1   2   2   2   1   2   1   2   1   2   2   2   1   1   1   1   1   1   1   2   1   2   2   1   2   1   1   2   2   2   2   2   2   2   2   2   1   2   2   2   2   1   1   2   1   1   1   1   2   1   1   1   2   1   2   1   2   1   1   1   1   2   1   2   1   1   2   2   1   2   1   1   1   1   2   2   2   2   1   2   2   1   1   1   2   2   2   1   2   1   2   2   2   2   1   2   1   2   2   1   1   2   2   1   1   1   1   1   1   1   2   2   2
 MK-5-9                 2   1   2   2   1   2   1   2   2   2   1   2   2   2   1   1   1   1   1   2   2   1   1   1   1   1   2   1   1   2   1   1   2   1   1   1   1   2   1   1   1   1   1   1   2   1   1   2   2   2   1   1   2   2   2   1   1   2   1   2   2   2   1   1   2   2   1   2   1   2   2   1   1   2   2   2   1   2   1   1   2   1   1   2   2   2   2   1   2   2   2   1   2   1   2   2   2   2   1   1   1   1   1   1   1   1   1   1   2   2   1   2   1   2   2   2   1   2   2   2   2   2   2   1   2   2   2   2   1   1   2   1   1   1   1   2   1   2   2   2   1   2   1   2   1   1   1   1   2   1   2   1   1   2   2   1   2   1   1   1   1   2   2   2   2   1   2   2   1   1   1   2   2   2   1   2   1   2   2   1   2   1   2   1   1   2   1   1   2   2   1   1   1   1   1   1   1   2   2   2
 MK-5-10                2   1   2   2   1   2   1   2   2   2   1   2   2   2   1   1   1   1   1   2   2   1   1   1   1   1   2   1   1   2   1   1   2   1   1   1   1   2   1   2   1   2   2   1   2   1   1   2   2   2   1   1   2   2   2   1   1   2   1   2   2   2   1   1   2   2   1   2   1   2   2   2   1   2   2   2   1   2   1   1   2   1   1   2   2   2   2   1   2   2   2   1   2   1   2   2   2   2   1   1   1   1   1   1   1   2   1   1   2   2   1   2   1   2   2   2   2   2   2   1   2   2   2   1   1   2   2   2   1   1   2   1   1   1   1   2   1   2   2   2   1   2   1   2   1   1   1   1   2   1   2   2   1   2   2   1   2   1   1   1   1   2   2   2   2   1   2   2   1   1   1   1   2   2   1   2   1   2   2   1   2   1   2   1   1   2   1   1   2   2   1   1   2   1   1   1   1   2   2   2
 MK-5-11                2   1   2   2   1   2   1   2   2   2   1   2   2   1   1   1   1   1   1   2   2   1   1   1   2   1   2   1   1   2   1   1   2   1   1   1   1   1   1   2   1   2   2   1   2   1   1   2   2   2   1   1   2   2   2   1   1   2   1   1   1   2   1   1   2   2   1   1   1   2   2   2   1   2   2   2   1   2   1   1   2   1   1   2   2   2   2   1   2   2   2   2   2   1   2   2   2   2   1   1   1   1   1   1   1   2   1   1   2   2   1   2   1   1   2   1   2   2   2   1   2   2   2   1   1   2   2   2   1   1   2   2   1   1   1   2   2   2   1   2   2   2   1   2   1   1   2   1   1   1   2   2   1   2   2   1   2   1   2   1   1   2   2   2   2   1   2   2   1   1   1   2   2   2   1   2   1   2   2   1   2   2   2   1   1   2   1   1   2   1   1   1   2   1   1   1   1   2   2   2
 MK-5-12                2   1   2   2   1   2   1   2   2   2   1   1   2   1   1   1   1   1   1   2   2   1   1   1   2   1   2   1   1   2   1   1   2   1   2   2   1   1   1   2   1   2   2   1   2   1   1   2   2   2   2   1   2   2   2   1   1   2   1   1   1   2   2   1   2   2   1   1   1   2   2   2   1   2   2   2   1   1   1   1   2   1   1   1   2   2   2   2   2   2   2   1   2   1   2   1   1   2   1   1   1   1   1   1   1   2   1   1   2   2   1   2   1   1   2   1   2   2   2   1   2   2   2   1   1   2   1   2   2   1   2   2   1   1   1   2   2   2   1   2   1   2   1   2   1   1   2   1   1   2   2   2   2   2   2   1   2   1   2   1   1   2   2   2   2   1   2   2   1   1   1   2   2   2   1   2   1   2   2   1   2   2   2   2   1   2   2   1   2   1   1   1   2   1   2   1   1   1   2   2
 MK-5-13                2   1   2   2   1   2   1   2   2   2   1   1   2   1   1   1   1   1   1   2   2   1   1   1   2   1   2   1   2   2   1   1   2   1   2   2   1   1   2   1   1   2   2   1   2   1   1   2   2   2   2   2   1   2   2   1   1   2   1   1   1   1   2   1   2   2   1   1   1   2   2   2   1   2   2   2   1   1   1   2   2   1   1   1   2   2   2   2   2   2   2   1   2   1   2   1   1   2   1   1   2   1   1   1   1   2   1   1   2   2   2   2   1   1   2   1   2   2   2   1   2   2   2   1   1   2   1   2   2   1   2   2   1   1   2   1   2   2   1   2   1   2   1   2   1   1   2   1   1   2   2   2   1   2   2   1   2   1   2   1   1   2   2   2   2   1   2   2   1   1   1   2   2   2   1   2   1   2   2   1   2   2   2   2   1   2   2   1   2   1   2   1   2   2   2   1   1   1   2   2
 MK-5-14                2   1   1   2   1   2   1   2   2   1   1   1   2   1   1   1   1   1   1   2   2   1   1   1   2   1   2   1   2   2   1   1   2   1   2   2   1   2   2   1   1   2   2   1   2   1   2   2   2   2   2   2   1   2   2   1   1   2   1   1   2   1   2   1   2   2   1   1   1   2   2   2   1   2   1   2   1   1   1   2   2   1   1   1   2   2   2   1   1   2   2   1   2   1   2   2   1   2   1   1   1   1   1   1   1   2   1   1   2   2   2   2   1   1   2   1   2   1   2   1   2   2   2   1   1   2   1   2   1   1   2   2   1   1   2   1   2   2   1   2   1   2   1   2   1   1   2   1   1   2   2   2   1   1   2   1   2   1   2   1   2   2   1   2   2   1   2   2   1   1   2   2   2   2   1   2   1   2   2   1   2   2   2   2   1   2   2   1   2   1   2   1   2   2   2   1   1   1   2   2
 MK-5-15                2   1   1   2   1   2   1   2   2   1   1   1   2   2   1   1   1   1   1   2   2   1   1   1   1   2   1   1   2   2   1   1   2   1   2   2   1   2   2   2   2   2   2   1   2   1   2   2   2   2   2   2   2   2   2   1   1   2   1   1   2   1   2   1   2   2   1   1   1   2   2   2   1   2   1   2   1   1   1   2   2   1   1   1   2   1   2   1   1   2   2   1   2   1   2   2   1   2   1   1   1   1   1   1   2   1   1   1   1   2   2   2   1   1   2   1   2   1   2   1   2   2   2   1   1   2   2   2   1   1   2   2   1   1   2   1   2   2   1   2   2   2   1   2   1   1   2   1   2   1   2   2   1   1   2   1   2   2   2   1   2   2   1   2   2   1   2   2   2   1   2   2   2   2   1   2   1   2   2   1   2   2   2   2   1   2   2   1   2   1   2   1   2   2   2   1   1   1   2   2
 MK-5-16                2   2   1   1   1   2   1   2   2   1   1   2   2   2   2   1   1   1   1   1   2   1   1   1   1   2   1   1   1   2   1   1   2   1   2   2   1   2   2   1   2   2   2   1   2   2   2   2   1   2   1   2   2   2   2   1   2   2   1   1   2   1   2   1   2   2   1   2   1   2   2   2   1   2   1   1   1   1   2   2   2   1   1   1   2   1   2   1   1   2   2   1   2   1   2   1   1   2   1   1   1   1   2   2   2   1   1   2   1   2   2   2   1   1   2   2   2   1   2   1   2   2   2   1   1   1   2   1   1   1   2   2   1   1   2   1   2   2   1   1   2   2   1   2   1   1   1   1   2   1   2   2   1   1   2   2   2   2   2   1   2   2   1   2   2   1   2   2   1   1   2   2   2   2   1   2   1   2   2   1   2   2   2   2   1   2   2   2   2   1   2   1   2   2   2   1   1   1   2   2
 MK-6-1                 1   2   1   1   1   2   2   1   2   2   2   1   2   2   2   2   2   2   2   1   2   1   2   2   1   1   1   1   2   1   1   1   2   2   1   1   1   1   2   1   2   1   1   1   1   2   2   1   2   2   1   1   2   2   2   2   1   1   2   1   2   1   1   2   2   2   1   1   2   1   2   1   2   2   1   2   1   2   1   2   1   2   2   1   2   2   2   2   1   1   1   2   2   1   2   2   2   2   2   1   2   1   1   1   2   1   2   2   2   1   1   1   1   1   1   1   1   1   1   1   2   1   1   2   2   1   2   2   1   2   1   2   2   1   2   2   2   1   2   2   1   1   1   1   1   1   2   1   2   2   2   1   1   1   1   2   2   1   1   1   2   1   2   2   2   1   1   2   2   2   2   2   1   2   2   1   1   2   2   2   1   2   2   1   2   2   1   2   1   1   2   2   1   2   2   2   2   1   2   1
 MK-6-2                 1   1   1   1   1   2   2   1   2   2   2   1   2   2   2   2   2   2   2   1   2   1   2   1   1   1   1   1   2   1   1   1   2   2   1   1   1   1   2   1   2   1   2   1   1   2   2   1   2   2   1   1   2   2   2   2   1   1   2   1   2   1   1   2   2   2   2   1   2   1   2   1   2   1   1   1   1   2   1   2   1   2   2   1   2   1   2   2   1   1   1   2   2   1   2   2   2   2   2   2   2   1   1   1   2   1   2   2   2   1   1   2   1   1   1   1   1   1   1   1   2   1   1   2   2   1   2   2   1   2   1   2   2   1   1   2   2   1   2   2   1   1   1   1   1   1   1   1   2   2   2   1   1   1   1   2   2   1   1   1   2   1   2   2   2   1   1   2   2   2   2   2   1   2   2   1   1   2   2   2   1   2   1   2   2   2   1   2   1   1   2   2   2   2   2   1   2   1   2   2
 MK-6-3                 1   1   1   1   1   2   2   1   2   2   2   1   2   1   2   1   2   2   2   1   2   1   2   1   1   1   1   1   2   1   1   1   2   2   1   1   1   1   2   1   2   1   2   1   1   2   1   1   2   2   1   1   2   2   2   2   1   1   2   1   2   2   1   2   2   2   2   1   2   1   2   1   2   1   1   1   1   2   1   2   2   2   2   1   2   1   2   2   1   1   1   2   2   1   2   1   2   2   2   2   2   1   1   1   1   1   2   2   2   1   1   1   1   1   1   1   1   1   1   2   2   1   1   2   2   1   2   2   1   2   2   2   2   1   1   1   2   1   2   2   1   2   1   1   1   1   1   1   2   2   2   1   1   1   1   2   2   1   1   1   2   1   2   2   2   1   1   2   2   2   2   2   1   1   2   1   1   2   2   2   1   2   1   2   2   2   1   2   1   1   2   2   2   2   2   1   2   1   2   2
 MK-6-4                 1   1   1   1   1   2   2   1   2   2   2   1   2   1   2   1   2   2   1   2   1   1   2   1   1   1   2   1   2   1   1   1   2   1   1   1   1   1   2   1   2   1   2   1   1   2   2   2   2   2   1   1   2   2   2   2   1   2   1   1   2   2   1   2   2   2   2   1   2   1   2   1   2   1   2   1   1   2   1   2   1   2   2   2   2   1   2   2   1   1   1   2   2   1   1   1   2   2   2   1   2   1   1   1   1   2   2   1   2   1   2   1   1   1   1   1   1   1   1   2   2   1   2   2   2   1   1   2   1   2   2   2   2   1   1   1   1   1   2   2   1   2   1   1   1   2   1   1   2   2   2   1   2   1   1   1   2   1   1   1   2   1   2   1   2   1   1   2   2   2   2   2   1   1   2   1   1   2   2   2   1   2   1   2   2   2   1   2   1   2   2   1   2   2   2   2   2   1   2   2
 MK-6-5                 1   1   1   1   1   2   1   1   2   2   2   1   2   2   2   1   2   2   1   2   1   1   2   1   1   1   2   1   2   1   1   2   2   1   1   1   2   1   1   1   2   1   2   1   1   2   2   2   2   2   1   1   2   1   2   2   1   2   1   1   2   2   1   2   1   2   2   1   2   1   1   1   2   1   2   1   1   2   1   2   1   2   2   2   2   1   2   2   1   1   2   2   2   1   1   1   2   2   2   1   2   1   1   1   1   2   1   1   2   1   2   2   1   1   2   1   1   1   1   2   2   1   2   2   2   1   1   2   2   2   2   2   2   1   1   1   1   1   2   2   1   2   1   1   1   2   1   1   2   2   1   1   2   1   1   1   2   1   1   1   2   1   1   1   1   1   1   2   2   2   2   2   1   1   2   1   1   2   2   2   1   2   1   2   2   2   1   2   1   2   2   1   2   2   2   2   2   1   1   2
 MK-6-6                 1   1   1   1   1   2   1   1   2   2   2   1   2   2   2   1   2   2   1   2   1   1   2   1   1   1   2   1   2   1   1   2   2   1   1   1   2   1   1   1   2   1   2   1   1   2   1   2   2   2   1   1   2   1   2   2   1   2   1   1   2   2   2   1   1   2   2   1   2   2   1   1   2   1   1   1   1   1   1   2   1   2   2   2   2   1   2   2   1   1   2   2   2   1   1   1   2   2   2   1   2   1   2   1   1   2   1   1   2   1   2   2   2   1   2   1   1   1   1   2   2   1   1   1   2   1   1   1   2   2   2   2   2   1   1   1   1   1   2   2   1   2   1   1   1   2   1   1   2   2   2   1   2   1   1   1   2   1   2   1   2   1   1   1   1   1   1   2   2   2   2   2   1   1   2   1   2   2   2   1   1   2   1   2   2   2   1   2   2   1   2   1   2   2   2   1   2   1   1   2
 MK-6-7                 1   1   1   1   1   2   1   2   2   2   2   1   2   2   2   1   2   2   1   2   2   1   2   1   1   1   2   1   2   1   2   2   2   1   1   2   2   1   1   1   2   2   2   1   1   2   2   2   2   2   1   1   2   1   2   2   1   2   1   1   2   2   2   1   1   2   2   1   2   2   1   1   1   1   2   1   1   1   1   2   1   2   2   2   2   1   2   2   1   1   2   2   2   1   1   1   2   2   2   1   1   1   1   2   1   2   2   1   2   1   2   2   2   1   2   1   1   1   1   2   2   1   1   2   2   1   1   2   2   1   2   2   2   1   1   1   1   1   2   2   1   2   1   1   1   1   1   1   1   1   2   1   2   1   1   1   2   1   2   1   2   1   1   2   1   1   1   2   2   2   2   2   1   1   2   1   2   1   2   1   1   2   1   2   2   2   1   2   2   1   2   1   2   2   2   1   2   1   1   2
 MK-6-8                 1   1   1   1   1   1   1   2   2   1   2   1   2   2   2   1   2   2   1   2   2   1   2   1   1   1   2   1   2   2   2   2   2   1   1   2   2   1   1   1   2   2   2   1   1   2   2   2   1   2   1   1   2   1   2   2   1   1   1   1   2   2   1   1   1   2   2   1   2   2   1   1   1   2   2   1   1   1   1   2   1   2   2   2   1   1   2   2   1   2   2   2   2   1   1   1   2   2   2   1   1   1   1   2   1   2   1   1   2   1   2   2   2   2   2   1   1   1   1   2   2   1   1   2   2   1   1   1   1   1   1   2   2   1   1   1   1   1   2   2   1   2   1   1   1   2   1   1   1   1   2   2   2   1   1   1   2   1   2   1   2   1   2   2   1   1   1   2   2   2   2   1   1   1   2   1   2   1   2   1   1   2   1   2   2   2   1   2   2   1   2   1   2   2   2   1   2   1   1   2
 MK-6-9                 1   1   1   1   1   1   1   2   2   1   1   1   2   2   2   1   2   2   1   2   2   1   2   1   1   1   2   1   2   1   2   2   2   1   1   2   2   1   2   1   2   2   2   1   1   2   2   2   1   2   1   2   2   1   2   2   1   2   1   1   2   2   1   1   1   2   2   1   2   2   1   1   1   2   2   1   1   1   1   2   1   2   2   2   1   1   2   2   1   2   2   2   2   1   1   1   2   2   1   1   1   1   1   2   1   2   1   1   2   1   2   2   2   2   2   1   1   1   2   2   2   1   1   2   2   2   1   1   2   1   1   2   1   1   1   1   1   1   2   2   2   1   1   1   1   2   1   1   1   1   2   2   2   1   1   1   2   1   1   1   2   1   2   2   1   1   1   2   2   2   2   1   1   1   2   1   2   1   2   1   2   2   1   2   2   1   1   2   2   1   2   1   2   2   2   2   2   1   1   1
 MK-6-10                1   1   1   1   2   1   1   1   2   1   1   1   2   2   2   1   2   2   1   2   2   1   1   1   1   1   1   1   2   1   2   2   2   1   1   2   2   2   2   1   2   2   2   1   1   1   2   2   1   2   2   1   2   1   2   2   1   2   2   1   2   2   1   1   1   2   1   1   2   2   1   1   2   2   2   1   1   1   1   2   1   2   2   2   1   1   2   2   1   2   2   2   2   1   1   1   2   2   1   1   1   1   1   2   1   2   1   1   2   1   2   2   1   2   2   1   1   1   2   2   2   2   1   2   2   2   1   1   2   1   1   2   1   2   1   1   1   1   1   2   2   1   1   1   1   2   1   1   2   1   2   2   2   1   1   1   1   1   2   1   2   1   1   2   1   2   1   2   2   2   1   1   1   1   2   1   2   1   1   1   2   2   1   2   2   1   1   2   2   1   1   1   2   2   2   2   2   1   1   1
 MK-6-11                1   1   1   2   2   2   1   1   2   1   1   1   2   2   2   1   1   2   1   2   2   1   2   1   1   1   2   1   2   1   2   2   2   1   1   2   2   2   2   1   2   1   2   1   1   1   2   2   1   2   2   1   2   1   2   2   1   1   2   1   2   2   1   1   1   2   1   2   2   2   1   1   2   2   1   1   1   1   1   2   1   1   2   2   1   1   2   2   2   2   2   2   2   1   1   1   2   2   1   1   1   1   1   2   1   2   1   1   2   1   2   2   1   1   2   1   1   1   2   1   2   2   1   1   2   2   1   1   2   1   1   2   1   2   1   1   1   1   1   2   2   1   1   1   1   2   1   1   1   1   2   2   2   2   1   1   1   1   2   1   2   1   1   2   1   2   1   2   2   2   1   1   1   1   2   1   2   2   1   1   2   2   1   2   2   1   1   2   2   1   1   2   2   2   2   2   2   1   1   1
 MK-6-12                1   2   1   2   2   2   1   1   2   1   1   1   1   2   2   1   1   2   1   2   2   1   2   1   1   1   2   1   2   1   2   2   2   1   1   2   1   2   2   1   2   1   1   1   2   1   2   2   1   2   2   1   2   1   2   2   1   1   2   2   2   2   1   1   1   2   1   2   2   2   1   1   2   2   1   1   1   1   1   2   1   1   2   2   1   1   2   2   2   2   2   2   2   2   1   2   2   2   1   1   1   1   1   2   1   2   1   1   2   1   2   2   1   1   2   1   1   1   2   1   2   2   1   1   2   1   1   1   1   1   1   2   1   2   1   1   1   1   1   2   2   1   2   1   2   2   2   1   1   1   2   1   2   2   2   1   1   1   2   1   2   1   2   2   1   2   1   2   2   2   1   1   1   1   2   1   2   2   2   1   2   2   1   2   2   1   1   2   2   1   1   2   1   2   1   2   2   1   1   2
 MK-6-13                1   2   1   2   2   2   1   1   2   1   1   1   1   2   2   1   1   2   1   2   1   1   1   1   1   1   1   1   2   1   2   2   1   1   1   2   1   2   1   1   2   2   1   2   1   1   2   2   1   1   2   1   2   1   2   2   1   1   2   1   2   2   1   1   2   2   1   2   2   2   1   1   2   2   1   1   1   1   1   2   1   2   2   2   1   2   2   2   2   2   2   2   2   2   1   2   2   2   1   1   1   1   1   2   1   2   1   1   1   1   2   2   1   1   2   2   1   1   2   1   1   2   1   1   2   1   1   1   1   1   1   2   1   2   1   1   1   1   1   2   2   1   2   1   1   2   2   1   1   1   2   1   2   2   2   1   1   1   2   1   2   1   2   2   1   2   1   2   2   2   1   1   1   1   2   1   2   1   2   1   2   2   1   2   2   1   1   2   2   1   1   2   1   2   1   2   2   1   1   2
 MK-6-14                1   2   1   2   2   2   1   1   2   1   1   2   1   2   2   1   1   1   1   2   1   1   1   2   2   2   1   1   2   1   2   1   1   1   2   1   2   2   1   1   2   2   1   2   1   1   2   2   1   1   2   1   2   2   2   2   1   1   2   1   2   2   1   1   2   2   1   2   2   2   1   1   2   2   1   1   2   1   1   2   1   2   2   2   1   2   2   2   2   2   2   2   1   2   1   2   2   1   1   1   1   2   1   2   1   2   1   1   1   2   2   2   1   1   2   2   1   1   2   1   1   2   1   1   2   1   1   1   2   1   1   2   1   2   1   1   1   1   1   2   1   1   2   1   1   2   2   1   1   1   2   1   2   2   2   1   1   2   2   1   2   1   2   2   2   2   1   2   2   2   1   1   1   1   2   1   2   1   2   1   1   2   1   2   2   1   1   2   2   1   1   2   1   2   1   2   2   1   1   2
 MK-6-15                1   2   2   2   2   2   1   2   2   1   1   2   1   2   2   1   1   1   1   2   1   1   1   2   2   2   1   1   2   1   2   1   1   1   1   1   2   2   1   1   2   2   1   2   1   2   2   2   1   1   2   1   2   2   2   1   1   1   2   1   1   2   1   1   2   2   1   2   1   2   1   1   2   2   1   1   2   1   1   2   1   2   2   2   1   2   1   2   2   2   2   2   1   2   2   2   2   1   1   1   1   2   1   2   1   2   1   1   1   2   2   2   1   1   2   2   1   1   2   1   1   2   1   1   2   1   1   1   1   1   2   1   1   2   1   1   1   1   1   2   1   1   1   1   1   2   2   1   1   1   2   1   2   2   1   1   1   2   2   1   2   1   2   1   2   2   1   2   2   2   1   1   1   1   2   1   2   1   1   1   1   1   1   2   2   1   1   2   2   1   1   2   1   2   1   2   2   1   1   2
 MK-6-16                1   2   2   2   2   2   1   2   2   1   1   2   1   2   2   1   1   1   1   2   2   1   1   2   2   2   1   1   2   1   2   1   1   1   1   1   2   2   1   1   2   2   1   2   1   2   1   2   2   1   2   2   2   2   2   2   1   1   2   1   1   2   1   1   2   1   1   1   1   2   2   1   2   2   1   1   2   1   1   2   1   2   2   2   1   2   1   2   2   2   2   2   1   2   2   2   2   1   1   1   2   2   1   2   1   2   1   1   1   2   2   1   1   1   2   2   1   1   2   1   2   2   1   1   2   1   1   1   2   1   2   1   1   2   1   1   1   1   1   2   1   1   1   1   2   2   2   1   1   1   2   1   2   2   1   1   1   2   2   1   2   1   2   1   2   2   1   2   2   2   1   1   1   1   2   1   2   1   1   1   1   1   1   2   2   1   1   2   2   1   1   1   2   2   2   2   2   1   1   2
 
!****************************************** Phenotypic Data **********************************************************
!-100.0 is resevred for missing phenotype
SimulatedTrait1        10.9605   10.8771   11.4027    9.4987   10.1965    9.6686    8.2565    9.9631    9.6791   10.3046   10.8612   11.4354    9.5255    8.2395    7.7418   10.9817   10.6282    9.0028   10.0145   10.8097    9.7578   11.0592   10.0758    8.1270    8.1835   10.2368    8.8650   10.4418    8.2693    8.3498   10.9537    9.0838   10.2380   10.6384   12.0292   10.7953   10.6843   10.6275   13.0859    8.9502    9.9118    8.7877    9.6117    9.0158   10.0881   10.4467   10.9308    9.8977    9.7334   10.5716    9.1470    9.3793    9.0836    8.6506    9.4039   10.8897   11.7682   10.7831    8.2322   10.6826   11.4381    8.8201   10.7515   10.4582   10.9322   10.9188   10.8450   12.0711    9.4842   11.1009   10.9599    8.8510   10.2009    9.0097   10.9274    8.8229   11.1030    8.9072   10.4799    6.5841    9.4554    8.9322   11.3543   11.1045    9.9451    9.6367    9.7353   11.5617    8.8708    8.4781    9.6269    9.6211   10.1347    9.6544    9.6374    9.2812   10.3245   10.8091   10.9986   11.9505   13.0356   11.4757   10.1438   11.4152    8.5173   10.2249    9.8356   11.1383    8.8168    9.8606   10.9577   10.9127   10.9020    9.9347   11.0952   10.3626   10.4860   10.2707    9.0198   10.3124   10.2747   12.0638    9.6213   10.4551    9.1362   10.3208   10.2730   10.2503    9.7674    8.9600   11.1247    9.9847    8.4202    8.2354   13.7267   10.5853   10.8242   10.8686    9.3137   11.0016    9.5734    9.4886    9.9800   10.6204   10.8511    9.5603   10.8080   12.3215    9.9805   10.1362    7.5550    9.4284    8.6813   10.3339    9.3433    9.8311    7.4150   10.5511    8.6786    9.3691   10.1431   10.1666   10.2894   10.5259    9.2780    9.8684   10.8364   10.5053    9.7095   10.5199    8.6467   11.8399   10.9635   10.5969   10.0686    9.4238    8.5460   10.2403    8.7885   10.2260   10.9417   10.0380    9.3829    9.5586   11.2114   11.8678   11.0941    8.6342   10.8095    8.9470   11.0509   10.1701    9.2599    8.4575    9.6754   10.9031   10.3877   10.3226    9.5921    9.6703
 
