# Supplementary material for: Inclusive Composite Interval Mapping of QTL by Environment Interactions in Biparental Populations
Source: PLoS One. 2015 Jul 10;10(7):e0132414. doi: 10.1371/journal.pone.0132414 (PMC4498613; doi:10.1371/journal.pone.0132414)
Supplement: S1 File — (ZIP) [file pone.0132414.s001.zip › BC1 population/e=1/run_00023.met]

!**********************Note: lines staring with "!" are remarks and will be ignored in the program********************
!*********************************General Information**********************************
!Assuming F1 = P1 x P2, populations available in QTL IciMapping are: 
!  1, P1BC1F1 = P1 x F1, the first backcrossing where P1 is used as the recurrent parent;
!  2, P2BC1F1 = P2 x F1, the first backcrossing where P2 is used as the recurrent parent;
!  3, F1DH, F1-derived doubled haploids; 
!  4, RIL or F1RIL, recombination inbred lines through the repeated selfing of F1;
!  5, P1BC1RIL, recombination inbred lines through the repeated selfing of P1BC1F1;
!  6, P2BC1RIL, recombination inbred lines through the repeated selfing of P2BC1F1;
!  7, F2, the selfing generation of F1;
!  8, F3, the selfing generation of F2;
!  9, P1BC2F1, the second backcrossing where P1 is used as the recurrent parent; 
! 10, P2BC2F1, the second backcrossing where P2 is used as the recurrent parent;
! 11, P1BC2RIL, recombination inred lines through the repeated selfing of P1BC2F1; 
! 12, P2BC2RIL, recombination inred lines through the repeated selfing of P2BC2F1; 
! 13, P1BC1F2, the selfing generation of P1BC1F1; 
! 14, P2BC1F2, the selfing generation of P2BC1F1; 
! 15, P1BC2F2, the selfing generation of P1BC2F1; 
! 16, P2BC2F2, the selfing generation of P2BC2F1; 
! 17, P1BC1DH, P1BC1F1-derived doubled haploids; 
! 18, P2BC1DH, P2BC1F1-derived doubled haploids; 
! 19, P1BC2DH, P1BC2F1-derived doubled haploids; 
! 20, P2BC2DH, P2BC2F1-derived doubled haploids; 
   1      !Mapping Population (see remarks above)
   2      !Mapping Function (1 for Kosambi; 2 for Haldane; 3 for Morgan)
   2      !Marker Space Type (1 for intervals; 2 for positions)
   1      !Marker Space Unit(1 for centiMorgans; 2 for Morgan)
   6      !Number of Chromosomes (or Linkage Groups)
 200      !Size of the mapping population
   1      !Number of environments
 
!***************************************** Chromosomes and Linkage Maps **********************************************
!Chromosome                 NumMarkers
-CH1                        16
-CH2                        16
-CH3                        16
-CH4                        16
-CH5                        16
-CH6                        16
!Linkage map (Marker name followed by position or the interval length)
 MK-1-1                1     0.000
 MK-1-2                1    10.000
 MK-1-3                1    20.000
 MK-1-4                1    30.000
 MK-1-5                1    40.000
 MK-1-6                1    50.000
 MK-1-7                1    60.000
 MK-1-8                1    70.000
 MK-1-9                1    80.000
 MK-1-10               1    90.000
 MK-1-11               1   100.000
 MK-1-12               1   110.000
 MK-1-13               1   120.000
 MK-1-14               1   130.000
 MK-1-15               1   140.000
 MK-1-16               1   150.000
 MK-2-1                2     0.000
 MK-2-2                2    10.000
 MK-2-3                2    20.000
 MK-2-4                2    30.000
 MK-2-5                2    40.000
 MK-2-6                2    50.000
 MK-2-7                2    60.000
 MK-2-8                2    70.000
 MK-2-9                2    80.000
 MK-2-10               2    90.000
 MK-2-11               2   100.000
 MK-2-12               2   110.000
 MK-2-13               2   120.000
 MK-2-14               2   130.000
 MK-2-15               2   140.000
 MK-2-16               2   150.000
 MK-3-1                3     0.000
 MK-3-2                3    10.000
 MK-3-3                3    20.000
 MK-3-4                3    30.000
 MK-3-5                3    40.000
 MK-3-6                3    50.000
 MK-3-7                3    60.000
 MK-3-8                3    70.000
 MK-3-9                3    80.000
 MK-3-10               3    90.000
 MK-3-11               3   100.000
 MK-3-12               3   110.000
 MK-3-13               3   120.000
 MK-3-14               3   130.000
 MK-3-15               3   140.000
 MK-3-16               3   150.000
 MK-4-1                4     0.000
 MK-4-2                4    10.000
 MK-4-3                4    20.000
 MK-4-4                4    30.000
 MK-4-5                4    40.000
 MK-4-6                4    50.000
 MK-4-7                4    60.000
 MK-4-8                4    70.000
 MK-4-9                4    80.000
 MK-4-10               4    90.000
 MK-4-11               4   100.000
 MK-4-12               4   110.000
 MK-4-13               4   120.000
 MK-4-14               4   130.000
 MK-4-15               4   140.000
 MK-4-16               4   150.000
 MK-5-1                5     0.000
 MK-5-2                5    10.000
 MK-5-3                5    20.000
 MK-5-4                5    30.000
 MK-5-5                5    40.000
 MK-5-6                5    50.000
 MK-5-7                5    60.000
 MK-5-8                5    70.000
 MK-5-9                5    80.000
 MK-5-10               5    90.000
 MK-5-11               5   100.000
 MK-5-12               5   110.000
 MK-5-13               5   120.000
 MK-5-14               5   130.000
 MK-5-15               5   140.000
 MK-5-16               5   150.000
 MK-6-1                6     0.000
 MK-6-2                6    10.000
 MK-6-3                6    20.000
 MK-6-4                6    30.000
 MK-6-5                6    40.000
 MK-6-6                6    50.000
 MK-6-7                6    60.000
 MK-6-8                6    70.000
 MK-6-9                6    80.000
 MK-6-10               6    90.000
 MK-6-11               6   100.000
 MK-6-12               6   110.000
 MK-6-13               6   120.000
 MK-6-14               6   130.000
 MK-6-15               6   140.000
 MK-6-16               6   150.000
!*********************************** Marker Types ********************************************************************
!Co-dominant marker: When heterozygote F1 is present, P1 is coded as 2, F1 is coded as 1, and P2 is coded as 0; Otherwise, P1 is coded as 2, and P2 is coded as 0. 
!Dominant marker: When heterozygote F1 is present, P1 and F1 are coded as 12, and P2 is coded as 0; Otherwise, P1 is coded as 2, and P2 is coded as 0.  
!Recessive markers: When heterozygote F1 is present, P1 is coded as 2, and F1 and P2 are coded as 10; Otherwise, P1 is coded as 2, and P2 is coded as 0. 
!Missing marker is coded as -1. 
 MK-1-1                 2   2   2   1   1   1   2   1   2   2   1   1   2   1   2   2   1   2   2   1   1   1   1   1   1   2   1   1   2   1   2   1   2   2   2   1   1   2   1   1   2   2   2   1   2   1   2   2   2   2   1   1   1   2   2   2   2   1   1   2   1   2   2   2   2   1   2   2   2   1   1   2   1   2   1   2   1   2   1   1   1   1   1   1   2   1   1   2   2   1   2   1   1   2   2   2   2   2   2   2   2   2   2   1   1   2   1   1   2   2   2   2   1   1   2   1   2   1   1   2   1   1   1   1   2   2   2   2   2   2   1   2   2   2   2   2   1   2   2   1   2   2   1   1   1   2   2   1   2   1   1   2   1   2   1   2   2   2   2   1   1   2   1   1   1   1   1   2   1   2   1   1   1   1   1   1   1   2   2   2   1   1   2   2   1   2   1   2   1   2   1   1   1   1   2   2   1   2   1   2
 MK-1-2                 2   2   2   1   1   1   2   1   2   2   1   1   2   1   1   2   1   2   2   1   1   1   1   1   1   2   1   1   2   1   2   1   2   2   2   1   1   2   1   1   2   2   2   1   2   1   2   2   2   2   1   1   1   2   2   2   2   1   1   2   1   2   2   1   2   1   2   2   2   1   1   2   1   2   1   2   1   2   1   1   1   1   1   1   2   1   1   1   2   1   2   1   1   2   2   1   2   2   2   2   2   2   2   1   1   2   1   1   2   2   2   2   1   1   2   1   2   1   1   2   1   1   1   1   2   2   2   2   2   2   1   2   2   2   2   2   1   2   2   1   2   2   1   1   1   2   2   1   2   2   1   2   1   2   1   2   2   2   2   1   1   2   2   1   1   2   1   2   1   2   1   1   1   1   1   1   1   2   1   2   1   2   1   2   1   2   1   2   1   2   1   1   1   1   1   2   1   2   1   2
 MK-1-3                 2   2   2   1   1   1   2   1   2   2   1   1   2   1   1   2   1   2   2   1   1   1   1   1   1   2   1   1   2   1   2   1   2   2   2   1   1   2   1   1   2   2   1   1   2   1   2   2   2   2   1   1   1   2   2   2   2   1   1   2   1   2   2   1   2   1   2   2   2   1   1   2   1   2   1   2   1   2   1   1   1   1   1   1   2   1   1   2   2   1   2   2   1   2   2   1   2   2   1   2   1   2   2   1   1   2   1   1   2   2   2   2   1   1   2   1   2   1   1   2   1   1   2   1   2   2   2   1   2   2   2   2   2   2   2   2   1   2   2   2   2   2   1   1   1   2   1   1   2   2   1   2   1   1   1   2   2   2   2   1   1   2   2   1   1   2   1   2   1   2   1   1   1   1   1   1   1   2   1   2   1   2   1   2   1   2   1   1   1   2   1   1   1   1   1   2   1   2   2   2
 MK-1-4                 2   2   2   1   1   1   2   2   2   2   1   1   2   1   1   2   2   2   2   2   1   1   1   2   1   1   2   1   2   1   2   1   2   2   2   1   1   2   1   1   2   2   1   1   2   1   2   2   2   2   1   1   1   2   2   2   1   1   1   2   1   2   1   1   1   1   1   2   2   1   1   2   1   2   1   2   1   2   1   1   1   1   1   1   1   1   1   2   2   1   2   2   1   2   2   2   2   1   1   1   1   2   2   1   2   2   1   1   2   2   2   2   2   1   2   2   2   1   1   2   1   1   1   1   2   2   2   2   2   2   2   2   2   2   2   2   2   2   2   2   2   2   1   1   1   1   1   1   2   1   1   2   1   1   1   2   2   2   2   1   1   2   2   1   1   2   1   2   1   2   1   1   1   1   1   1   2   2   2   2   1   1   1   2   1   2   1   1   1   2   1   1   1   1   1   2   1   2   1   2
 MK-1-5                 2   2   2   1   1   2   2   2   2   2   1   1   2   1   1   2   2   2   2   2   1   1   1   2   1   1   1   1   2   2   2   1   2   2   2   1   1   2   1   1   2   2   1   1   2   1   2   2   2   2   1   1   1   2   2   2   1   1   1   2   1   2   1   1   1   1   1   2   2   1   1   2   1   2   1   2   1   2   1   1   1   1   1   1   1   1   2   2   2   1   2   1   1   2   2   2   2   1   1   1   1   2   2   1   2   2   1   1   2   2   2   2   2   1   2   2   2   1   1   1   1   1   1   1   2   2   2   2   2   2   2   2   2   2   2   2   2   2   2   2   2   1   1   1   2   1   1   1   1   2   1   2   1   1   2   1   2   2   2   1   1   2   2   1   1   2   1   2   1   2   1   1   1   1   1   1   2   2   2   2   1   1   1   2   1   1   1   1   1   1   1   1   1   1   1   2   1   1   1   2
 MK-1-6                 2   2   2   1   1   2   2   2   2   2   1   1   2   1   1   1   2   1   2   2   1   1   1   2   1   1   1   1   2   2   1   1   2   2   2   1   2   1   1   1   2   2   1   1   2   1   2   2   1   2   1   1   1   2   2   2   1   2   1   2   1   2   1   1   1   2   1   1   2   1   1   2   1   2   1   2   2   2   1   1   1   1   1   1   1   1   2   2   2   1   2   1   1   2   2   2   2   1   2   2   1   2   1   1   2   2   1   1   2   2   2   2   2   1   2   2   2   1   1   1   2   1   1   1   2   2   2   2   2   1   2   2   2   2   2   2   2   2   2   2   2   2   1   1   2   2   1   1   1   2   1   1   1   1   2   2   2   2   2   1   1   1   2   1   1   1   1   2   1   2   1   1   1   1   1   1   2   2   1   1   1   2   2   2   1   1   1   1   1   1   1   1   1   1   1   2   2   1   1   2
 MK-1-7                 2   2   1   1   1   2   1   2   2   2   1   1   2   1   1   1   2   1   2   2   1   1   1   2   1   2   1   1   2   2   1   2   2   2   2   1   2   1   2   1   2   2   1   1   2   1   2   2   1   2   1   1   1   2   2   2   2   2   1   2   1   2   1   2   1   2   2   1   2   1   1   2   1   2   1   1   2   2   1   1   1   2   1   2   1   1   2   1   2   1   2   1   1   2   2   2   2   1   2   2   1   2   2   2   2   2   1   1   2   2   2   2   2   2   2   2   2   1   2   1   2   1   1   1   2   2   1   2   2   1   2   1   2   2   1   2   2   2   2   2   2   2   1   1   2   1   1   1   1   2   1   1   2   1   2   2   2   2   2   1   1   1   2   1   1   1   1   2   1   2   1   1   1   1   1   1   2   2   1   1   2   2   2   1   1   1   2   1   1   2   1   1   1   2   1   1   2   1   1   2
 MK-1-8                 2   2   1   1   1   1   1   2   2   2   2   1   1   1   1   1   2   1   2   2   2   1   1   2   1   2   1   1   2   2   1   2   2   2   2   2   2   1   1   1   2   1   1   1   2   1   2   2   1   2   1   1   1   2   1   2   2   2   1   2   1   2   1   2   1   2   2   1   2   1   1   2   1   2   1   1   2   2   1   1   1   2   1   2   1   1   2   1   2   1   1   1   1   2   2   2   2   1   1   2   1   2   2   1   2   2   1   1   2   1   2   2   2   2   2   2   2   1   2   1   2   1   1   1   2   2   2   2   2   1   2   1   2   2   1   2   2   2   2   1   1   2   1   1   2   2   1   1   1   2   1   1   2   1   2   2   2   2   2   1   1   1   2   1   1   1   1   2   1   2   2   1   2   1   1   1   2   2   1   1   1   2   2   2   1   1   2   1   1   2   1   1   1   2   1   1   2   1   1   2
 MK-1-9                 2   2   1   1   1   1   1   2   1   2   2   1   1   2   1   1   2   1   2   2   2   1   2   2   1   2   1   1   2   2   1   2   2   2   2   2   2   1   1   1   2   1   1   1   2   1   2   2   1   2   1   1   1   2   1   2   2   2   1   2   1   2   1   2   1   2   2   1   2   1   1   1   1   2   1   1   2   2   1   1   1   2   1   2   1   2   2   1   1   1   1   1   1   2   2   2   2   1   1   2   1   2   2   1   2   2   1   1   2   2   2   2   2   2   2   2   2   1   2   1   2   1   1   1   1   2   2   2   2   1   2   1   2   2   1   2   2   2   2   1   1   2   1   1   2   1   1   1   1   2   1   1   2   1   2   2   2   2   2   1   1   1   2   1   1   1   1   2   1   2   2   1   2   1   1   1   2   2   1   1   1   2   2   2   1   1   2   1   1   2   1   1   1   2   1   1   2   1   1   2
 MK-1-10                2   2   1   2   1   1   1   2   1   2   2   2   1   2   1   1   2   1   2   1   2   2   2   2   1   2   1   1   2   2   1   2   2   2   2   1   1   1   1   2   1   1   1   1   2   1   2   1   1   2   1   1   1   2   1   2   1   2   1   2   1   2   1   2   1   2   2   1   2   1   1   1   1   1   1   1   2   1   1   1   1   2   1   2   2   2   2   1   1   1   1   1   1   2   2   2   2   1   1   2   1   2   2   1   2   2   1   1   2   2   1   2   2   2   1   1   2   1   2   1   2   1   1   1   1   2   2   2   1   1   1   1   2   2   2   2   2   2   2   1   1   2   1   1   2   1   1   1   2   2   1   1   2   1   2   2   2   2   2   1   1   2   2   1   2   1   2   2   1   2   2   2   1   1   1   1   2   2   1   1   1   2   2   2   1   1   2   1   1   2   1   2   1   2   1   1   2   1   1   2
 MK-1-11                2   2   2   2   1   1   1   2   1   2   2   2   1   2   2   1   2   1   2   1   2   2   2   1   1   2   2   1   2   2   1   1   2   2   2   1   1   1   1   2   1   1   1   1   2   1   2   1   1   2   1   1   1   2   1   2   1   1   1   1   1   2   1   2   1   2   2   1   2   1   1   1   1   1   1   1   1   2   1   1   1   2   1   2   2   2   2   1   1   1   1   1   1   2   2   2   2   1   1   1   1   2   2   1   2   2   1   1   1   2   1   2   2   2   1   1   2   1   2   2   2   1   2   1   1   2   2   2   1   1   1   1   2   2   2   2   2   2   2   1   1   2   1   1   1   1   1   1   2   2   1   1   2   1   2   2   2   2   2   1   1   2   2   1   2   1   2   2   1   2   2   2   1   1   1   1   2   2   1   1   1   2   2   2   1   1   2   1   2   2   1   2   1   2   1   1   2   1   1   2
 MK-1-12                2   2   2   2   1   1   2   2   2   2   2   2   1   2   1   1   2   1   2   1   2   2   2   1   1   2   2   1   1   2   1   1   2   2   2   1   1   1   1   2   2   1   1   1   2   1   2   1   1   2   1   1   1   2   1   2   1   1   1   1   1   2   1   2   2   2   2   1   2   1   1   1   1   2   1   1   1   2   1   1   1   2   2   2   2   2   1   1   2   1   1   1   1   2   2   2   2   1   1   1   1   2   1   1   2   2   1   1   1   1   1   2   2   2   1   1   2   1   1   2   2   1   2   1   1   2   2   2   1   1   2   1   2   1   2   2   2   2   2   1   1   2   1   1   1   1   1   1   2   2   1   1   2   1   2   2   2   1   2   1   1   1   2   1   2   1   2   2   1   2   2   2   1   1   2   1   1   2   1   1   1   2   2   2   1   1   2   1   2   2   1   2   1   2   1   1   2   1   1   1
 MK-1-13                2   2   2   2   1   1   2   2   2   2   2   2   1   2   1   1   2   1   2   1   2   2   2   1   1   2   2   1   1   2   1   1   1   2   2   1   1   1   1   2   2   1   1   1   2   1   2   1   1   2   1   1   1   2   1   2   1   1   1   1   1   2   1   2   1   2   2   1   2   1   1   1   1   2   1   2   1   2   1   1   1   2   2   1   2   2   2   1   2   1   1   1   1   2   2   2   2   1   1   1   1   2   1   2   2   1   1   1   1   1   1   2   2   2   1   2   2   1   1   2   2   1   2   1   1   2   2   2   1   1   2   1   2   1   2   2   2   2   2   2   1   2   1   2   1   1   1   1   2   2   1   1   2   1   2   2   1   2   2   1   1   1   2   1   2   1   2   2   1   2   2   2   1   1   2   1   1   1   1   1   1   2   2   2   1   1   2   1   2   2   1   2   1   2   1   1   2   1   1   1
 MK-1-14                2   2   2   2   1   1   2   2   2   2   2   2   1   2   1   1   2   1   1   1   2   2   2   1   1   2   2   1   1   2   1   1   1   1   1   1   1   1   1   2   2   2   1   1   2   1   2   1   1   1   1   1   1   2   1   2   1   1   1   1   1   2   1   2   1   1   2   1   2   1   2   1   1   2   1   2   2   2   1   1   1   2   2   1   2   2   1   2   2   1   1   1   1   2   2   2   2   1   1   1   1   2   1   2   2   1   1   1   1   1   1   2   2   2   1   2   2   1   1   2   2   1   2   1   1   2   2   2   1   1   2   1   2   1   2   2   2   2   2   2   2   2   1   2   1   1   1   1   2   2   1   1   2   1   2   2   1   2   2   1   1   1   2   1   2   1   2   2   1   2   2   2   1   1   2   1   1   1   1   1   1   2   2   2   1   1   2   1   2   2   1   2   1   2   1   1   2   1   2   1
 MK-1-15                2   2   2   2   1   1   2   2   2   2   1   2   1   2   1   1   2   1   1   1   2   2   2   1   1   2   2   1   1   2   1   1   1   1   1   2   2   1   1   2   2   2   1   1   2   1   2   1   1   2   1   2   1   2   1   2   1   1   1   1   1   2   1   2   1   2   2   1   2   2   2   1   1   2   1   2   2   2   1   1   1   2   2   1   2   2   1   2   2   1   1   2   1   2   1   2   2   1   2   1   1   2   1   2   2   1   1   2   1   1   1   2   2   2   1   2   2   1   1   2   2   1   2   1   1   2   2   2   1   1   2   1   2   2   2   2   2   2   2   2   2   1   1   1   1   1   1   1   2   2   1   1   1   1   2   2   1   2   2   1   2   1   1   1   2   1   2   2   1   2   2   2   2   1   2   1   1   1   1   1   1   2   1   2   1   1   2   1   1   2   1   2   1   2   1   1   2   1   2   2
 MK-1-16                2   2   2   2   1   1   2   1   2   2   1   2   1   2   1   1   2   1   1   1   1   2   1   1   1   2   2   1   1   2   1   1   1   1   1   2   2   1   1   2   2   1   1   1   2   1   2   1   1   2   1   2   1   2   1   2   1   1   1   1   1   1   1   2   1   2   2   1   2   2   2   1   1   2   1   2   2   2   1   1   1   2   1   1   1   2   1   2   2   1   1   1   1   2   1   2   2   1   2   1   1   2   1   2   2   1   1   2   1   1   1   2   2   2   2   2   2   1   1   2   2   1   2   1   1   2   2   2   1   1   2   1   2   1   2   2   2   2   2   2   2   1   1   1   1   1   1   1   2   2   1   1   1   1   2   2   1   2   2   1   2   1   2   1   2   1   2   2   1   2   2   2   2   1   1   1   1   1   1   1   1   2   1   2   1   1   2   1   1   2   1   2   2   2   1   1   2   1   2   1
 MK-2-1                 1   2   2   1   2   2   1   1   2   2   2   1   2   2   1   2   2   2   1   2   1   2   2   2   2   2   2   1   1   1   1   2   2   1   1   2   2   2   2   2   2   2   2   1   1   2   1   1   2   2   2   2   1   2   2   1   1   1   2   1   1   1   2   2   1   2   1   1   2   1   2   2   2   2   1   1   1   1   2   2   1   2   2   2   2   1   1   1   1   1   2   1   2   1   1   1   2   1   1   1   2   2   1   2   2   2   1   2   1   2   1   1   2   2   1   1   2   2   1   2   2   1   2   1   1   2   2   2   2   1   2   1   2   1   2   2   1   2   2   1   2   1   1   1   1   1   1   2   1   1   2   1   1   1   2   1   1   1   1   2   2   1   2   1   2   1   2   2   2   1   1   1   1   1   2   1   1   1   1   1   2   1   1   1   1   1   2   2   1   2   1   1   2   2   2   1   2   2   1   1
 MK-2-2                 1   2   2   1   2   2   1   1   2   2   2   1   2   2   1   2   2   2   2   2   1   2   2   1   2   2   2   1   1   1   2   1   2   1   1   2   2   2   2   2   2   1   2   1   2   2   1   1   2   1   2   2   1   2   1   1   1   1   2   1   1   1   2   2   1   2   1   1   2   1   2   2   2   2   1   2   1   1   2   2   1   2   2   2   2   1   1   2   1   1   1   1   2   1   1   1   1   1   1   1   2   2   1   2   1   2   1   2   1   2   1   1   1   2   1   1   1   2   1   2   2   1   2   1   1   2   2   2   2   1   2   1   2   1   2   2   2   2   2   1   2   1   1   1   1   1   1   2   1   1   2   1   1   1   1   1   1   1   1   2   2   1   2   1   2   1   1   1   2   1   1   1   1   1   2   1   1   1   1   1   2   1   2   1   1   1   2   2   1   2   1   1   2   2   2   1   2   2   1   1
 MK-2-3                 1   2   2   1   2   2   1   1   2   1   1   1   2   2   1   2   2   2   2   2   1   2   2   1   2   2   2   2   1   1   2   2   2   1   1   2   2   2   2   2   2   1   2   1   2   2   1   1   2   2   2   1   1   2   1   1   1   1   2   1   2   1   2   1   1   2   1   1   2   1   2   2   2   2   1   2   2   1   2   2   1   2   2   2   2   1   1   2   1   1   1   1   2   1   1   1   1   1   1   1   2   2   1   1   1   2   2   1   1   2   1   1   1   2   1   1   1   2   1   2   2   1   2   1   1   1   2   1   2   1   2   1   2   1   2   2   2   2   2   1   2   1   1   1   1   1   2   2   1   2   2   1   1   1   1   1   2   1   1   2   2   1   2   2   2   1   1   1   2   1   2   1   1   1   1   1   1   1   2   1   1   2   2   1   1   1   2   2   1   1   1   1   2   2   2   1   2   2   1   1
 MK-2-4                 1   2   2   1   2   2   1   1   2   1   1   1   2   2   1   2   2   2   2   2   1   2   2   1   2   1   2   2   1   1   2   2   2   1   1   2   2   2   2   2   2   1   2   1   2   2   1   1   2   2   1   2   1   2   1   1   1   1   2   1   2   1   2   1   1   2   1   1   2   1   2   1   2   2   1   2   2   1   2   2   1   2   2   2   1   1   1   2   1   1   1   1   2   1   2   1   2   1   1   1   2   2   1   1   1   2   2   1   1   2   1   1   1   2   1   1   1   2   1   2   2   1   2   1   1   1   2   1   2   1   2   1   2   1   2   2   2   2   2   1   2   1   1   1   1   1   2   2   1   2   2   1   1   1   1   1   2   2   1   2   2   1   2   2   2   1   1   2   2   1   2   1   1   1   1   1   1   1   2   1   1   2   2   1   1   1   2   2   1   1   1   1   2   2   2   1   2   2   1   1
 MK-2-5                 1   2   2   1   2   2   2   1   2   1   1   1   2   2   1   2   2   2   2   2   1   2   2   1   2   1   2   2   1   1   2   2   2   1   1   2   2   2   2   2   2   1   1   1   2   2   1   1   2   2   1   2   1   2   1   1   1   1   2   1   2   1   1   1   1   2   1   2   2   2   2   1   2   2   1   1   2   1   2   2   1   2   2   2   1   2   1   2   1   1   1   1   1   1   2   1   2   1   1   1   2   2   1   1   1   2   2   1   2   2   1   1   1   2   1   1   1   2   1   2   2   1   2   1   1   2   2   1   2   1   2   1   2   1   2   2   2   2   2   1   2   1   1   1   1   1   2   2   1   2   2   1   1   2   1   1   1   2   1   2   2   1   1   2   2   1   1   2   2   1   2   1   1   1   1   2   1   1   2   1   1   2   2   1   1   2   2   2   1   1   1   1   2   2   2   1   2   2   1   1
 MK-2-6                 1   2   2   1   2   2   2   1   2   1   1   1   2   2   1   2   2   2   2   2   2   2   1   1   2   2   2   1   2   1   2   2   2   1   1   2   2   2   2   2   2   2   1   1   2   2   1   1   2   2   1   2   1   2   1   1   1   1   2   1   2   1   1   1   2   2   1   2   2   2   2   1   2   2   1   1   2   1   2   2   2   2   2   2   1   2   1   1   2   1   1   1   1   1   2   1   2   1   2   1   2   2   2   1   1   2   2   1   2   2   1   1   1   2   1   1   1   2   1   2   2   1   1   1   1   2   2   1   2   1   2   1   2   2   1   2   2   2   2   1   2   1   1   2   1   1   2   2   1   2   2   1   1   2   1   1   1   2   1   2   2   1   1   2   2   1   1   1   2   1   2   1   1   1   1   2   1   1   2   1   1   2   2   1   1   2   2   2   1   1   1   1   2   2   2   1   2   2   1   1
 MK-2-7                 1   2   2   1   2   2   2   1   2   1   2   1   2   2   1   2   2   2   2   2   2   2   1   1   1   2   2   1   2   1   2   2   2   1   1   2   2   1   2   2   2   2   1   2   2   2   1   1   2   2   1   2   1   2   1   1   1   1   2   1   2   1   1   1   2   2   1   1   2   2   2   1   2   2   1   2   2   1   2   2   2   2   2   2   2   2   1   1   2   2   1   1   1   1   2   1   2   1   2   2   2   2   2   1   1   2   2   1   2   2   1   1   1   2   1   1   1   1   1   2   2   1   1   1   1   2   2   1   2   1   2   1   2   2   1   2   2   2   2   1   2   1   1   2   1   1   2   2   1   2   2   2   1   2   1   1   2   1   2   1   2   2   1   2   2   1   1   1   2   1   2   1   1   1   1   2   1   1   1   1   1   2   2   1   1   1   2   2   1   2   1   1   2   2   2   1   2   2   1   1
 MK-2-8                 1   2   2   1   2   2   2   1   1   1   2   1   2   2   1   1   2   2   2   2   2   2   1   1   2   2   2   1   2   1   2   2   2   1   1   2   2   1   2   2   2   2   1   2   2   2   1   1   2   2   1   2   1   2   1   1   1   1   2   1   2   1   1   1   2   2   1   1   2   2   2   1   2   2   1   2   2   1   1   2   2   2   2   2   2   2   1   1   2   2   2   1   1   1   2   1   2   1   2   2   2   2   2   1   1   2   2   1   2   2   1   1   1   2   1   1   1   1   1   1   2   1   1   1   1   2   2   1   2   1   2   1   2   2   1   2   2   2   1   1   1   1   1   2   1   1   2   2   1   1   2   2   1   2   1   1   1   1   2   1   2   2   2   2   2   1   1   1   2   1   2   2   1   1   1   2   1   1   1   1   1   2   2   1   2   1   2   2   1   2   1   1   2   2   2   1   2   2   2   1
 MK-2-9                 1   2   2   1   1   2   2   1   1   1   2   1   2   2   2   1   2   2   1   2   2   2   1   1   2   1   2   1   2   1   2   1   2   1   1   2   2   1   2   2   2   2   1   2   2   2   1   1   2   2   1   2   1   2   1   1   1   1   2   1   2   1   1   1   2   2   1   1   2   1   2   1   2   2   1   1   2   1   1   2   2   2   2   2   2   2   1   1   2   2   2   2   1   1   2   1   1   1   2   2   2   2   2   1   1   2   2   1   2   2   1   1   1   2   1   1   1   1   1   2   1   1   1   1   1   2   1   1   2   1   1   1   1   2   1   2   2   2   1   1   1   1   1   1   1   1   2   2   1   1   2   1   1   2   1   1   1   2   2   1   2   2   2   2   1   1   1   1   2   1   2   2   1   1   1   2   1   1   1   1   1   2   2   1   2   1   2   2   1   2   1   1   2   2   2   1   2   2   2   1
 MK-2-10                1   1   2   1   1   2   2   1   1   1   2   1   2   2   2   1   2   2   1   2   2   2   1   1   2   1   2   1   2   1   2   1   2   1   1   2   1   1   2   1   2   2   1   2   2   2   1   1   2   2   1   2   1   2   1   1   1   1   2   2   2   1   1   1   2   2   1   1   2   1   2   1   2   2   1   1   1   1   1   2   2   2   2   2   2   2   1   1   2   2   2   1   1   1   2   1   2   2   2   2   2   2   2   1   1   2   2   1   2   2   1   1   1   2   1   1   1   1   1   1   1   1   1   2   1   2   1   1   2   1   1   1   1   1   1   2   2   2   1   1   1   1   1   1   1   1   2   2   1   1   2   1   1   2   1   2   1   2   2   1   2   2   2   2   1   1   2   1   2   1   2   2   1   1   1   2   1   1   1   1   1   2   2   1   1   1   2   2   1   2   1   1   2   2   2   1   2   2   2   1
 MK-2-11                2   1   2   1   1   2   2   1   1   1   2   1   2   2   2   1   2   2   1   2   2   2   1   1   2   1   2   1   2   1   2   1   2   1   1   2   1   1   2   1   2   2   1   2   2   2   1   1   2   2   2   2   1   2   1   1   1   1   2   1   2   1   1   2   2   2   1   1   2   1   2   2   2   2   1   2   1   1   1   2   2   2   2   2   2   2   1   2   2   2   2   1   1   1   2   1   1   2   2   2   1   2   2   1   1   2   2   1   2   2   1   1   1   2   1   1   1   1   1   2   1   1   1   2   2   2   1   1   2   1   1   1   1   1   1   2   2   2   2   1   1   1   1   1   1   1   2   2   1   1   1   1   1   2   1   2   2   2   2   1   1   2   2   2   1   1   2   1   1   1   1   2   1   1   1   2   1   1   1   1   1   1   1   1   2   1   2   2   1   2   1   1   2   2   2   1   2   2   2   1
 MK-2-12                2   1   2   1   1   2   2   1   1   1   2   1   2   2   2   1   1   2   1   2   2   1   1   1   2   1   2   1   2   2   2   1   1   1   1   2   1   1   2   1   2   1   1   2   2   2   1   1   2   2   2   2   1   2   1   1   1   1   2   2   2   1   1   1   2   2   1   1   2   1   2   1   1   1   1   2   1   1   1   2   1   2   2   2   2   2   1   2   2   2   2   1   1   1   2   1   1   1   2   2   1   2   2   1   1   2   2   1   2   1   1   1   1   1   1   1   1   1   1   2   1   1   1   2   2   2   1   1   2   1   1   1   1   1   1   2   2   2   2   1   1   1   1   1   1   2   2   2   1   1   1   1   1   2   1   2   2   2   2   1   1   2   2   2   1   1   2   2   1   1   1   2   1   1   1   2   1   1   1   1   1   1   1   1   2   1   2   2   1   2   1   1   2   2   2   1   2   2   2   1
 MK-2-13                2   1   2   1   1   2   2   1   1   1   2   1   2   2   2   1   1   2   1   2   2   1   1   1   2   1   2   1   2   2   2   1   1   2   2   2   1   2   2   1   2   1   2   2   2   1   1   1   2   2   2   2   1   2   2   1   1   1   2   1   2   1   1   1   2   2   1   1   2   1   2   1   1   1   1   2   1   1   1   2   1   2   1   2   2   2   2   2   2   2   2   1   1   1   2   1   1   2   2   2   1   2   2   1   1   2   2   1   2   1   1   1   1   1   1   1   1   1   1   2   1   1   1   2   2   2   2   2   2   1   1   1   1   1   1   2   1   2   2   1   1   1   1   1   1   2   2   2   1   2   1   1   1   2   1   2   2   2   2   1   1   1   2   2   1   1   2   2   1   1   1   2   1   1   1   2   1   1   2   1   1   1   1   1   2   1   2   2   1   2   1   1   2   2   2   1   2   2   1   1
 MK-2-14                2   1   1   2   1   2   1   2   1   2   2   1   2   2   1   1   1   2   1   1   2   1   1   1   2   1   2   1   2   1   2   1   1   2   2   2   1   2   2   1   2   1   2   2   2   1   1   1   1   2   2   2   1   2   2   1   1   2   2   1   2   1   1   2   2   2   2   1   2   1   2   1   1   1   1   2   1   1   1   2   1   2   1   2   2   2   2   2   2   1   2   1   1   2   2   2   1   2   2   2   1   2   2   1   1   2   2   1   2   1   1   1   1   1   1   1   1   1   1   2   1   1   1   2   2   2   2   2   2   1   1   1   1   2   2   2   1   2   2   1   2   1   1   1   1   2   2   2   1   2   1   1   1   2   1   2   2   2   2   1   1   1   2   1   1   1   2   2   1   1   1   2   1   2   1   2   1   1   2   1   2   1   1   1   2   1   2   1   1   2   1   1   2   2   2   1   2   2   1   1
 MK-2-15                2   1   1   2   1   2   1   1   1   2   2   1   2   2   1   1   1   2   1   1   2   1   1   1   2   1   2   1   2   1   2   1   1   2   2   1   1   2   2   1   2   1   1   2   1   1   1   1   1   2   2   2   1   2   2   1   1   2   2   1   2   1   1   2   2   2   2   1   2   1   2   1   1   1   1   2   1   1   1   2   1   2   1   2   2   2   2   2   2   2   2   1   1   2   1   2   1   2   2   2   1   2   1   1   1   2   2   1   2   1   1   1   1   1   1   1   1   1   2   2   1   1   1   1   2   2   2   2   2   1   1   1   1   1   2   2   1   2   2   1   2   1   1   1   2   2   2   1   1   2   1   1   1   1   1   2   2   2   2   1   1   2   2   1   1   1   2   2   1   1   1   2   1   2   1   2   1   1   2   1   2   1   1   1   2   1   2   1   1   2   2   1   1   2   2   2   2   1   1   1
 MK-2-16                2   1   1   2   1   2   1   1   1   2   2   1   2   2   1   1   1   2   1   1   2   1   1   1   2   1   2   1   2   1   2   1   1   2   2   1   2   2   2   1   2   1   2   2   1   1   1   1   1   1   2   2   1   2   2   1   2   2   2   1   2   1   1   2   2   2   2   2   2   1   2   2   2   2   1   2   1   1   1   2   1   2   1   2   2   2   2   2   2   1   2   1   1   2   2   2   1   2   2   2   1   1   1   1   1   2   2   1   2   1   1   1   1   1   1   2   1   1   2   2   1   1   1   1   2   2   2   2   2   1   1   1   1   1   2   2   1   2   2   1   2   1   1   1   1   2   1   1   1   2   1   1   1   1   1   2   2   2   2   1   2   2   2   1   1   1   2   2   1   1   1   2   1   2   1   2   1   1   2   1   2   1   1   1   2   1   2   1   1   2   2   1   1   2   2   2   2   2   1   1
 MK-3-1                 2   1   1   1   1   2   1   1   2   2   1   1   1   1   1   1   2   1   1   2   2   1   1   2   2   2   2   1   1   1   2   1   1   2   2   2   2   2   2   2   2   2   1   2   1   1   1   2   1   1   1   1   1   2   2   1   2   1   1   2   1   1   2   1   1   1   1   1   2   2   1   2   2   1   1   1   1   1   1   2   2   2   2   1   1   1   1   1   1   1   2   1   2   2   2   1   2   2   1   2   2   2   2   2   1   1   1   2   1   2   1   1   2   2   2   2   1   2   2   2   1   2   1   1   2   2   2   1   1   2   2   1   2   2   2   1   1   2   2   2   1   2   2   2   1   2   2   2   1   2   2   2   2   1   2   2   1   1   1   2   1   1   1   2   1   1   2   1   2   2   1   2   1   1   1   1   1   1   2   1   1   2   2   1   2   1   2   2   2   1   1   1   1   1   1   1   1   2   2   2
 MK-3-2                 2   1   2   1   1   2   1   1   1   2   1   1   1   1   1   1   2   1   1   2   2   1   1   2   2   2   2   1   1   1   1   1   1   2   2   2   2   2   2   2   2   2   1   2   1   2   1   2   1   1   1   1   1   2   2   1   2   1   1   2   1   1   2   2   1   1   1   1   2   2   2   2   2   1   1   1   1   1   1   2   1   2   2   1   1   1   1   1   1   1   2   1   2   2   2   1   2   2   1   2   2   2   2   2   1   2   1   2   1   1   1   1   2   2   2   2   2   2   2   2   1   2   1   1   2   2   2   1   1   2   2   1   2   2   2   1   1   2   2   2   1   2   1   2   1   2   2   2   1   2   2   2   2   1   2   2   1   1   1   2   2   1   2   2   1   2   2   1   1   2   1   2   1   1   1   1   1   1   2   1   1   2   2   1   2   1   2   2   2   1   2   1   1   1   1   1   1   2   2   2
 MK-3-3                 2   1   2   1   1   2   1   1   1   2   1   1   1   1   1   1   2   1   1   2   1   1   1   2   2   1   2   1   1   1   1   1   2   2   2   1   1   1   2   2   2   2   1   2   2   2   1   2   1   1   1   1   1   2   2   1   2   1   2   2   1   1   2   2   1   1   1   1   2   2   2   2   2   1   1   1   1   1   1   2   1   2   2   1   1   1   1   1   1   1   2   1   2   2   2   1   2   2   1   2   2   2   2   2   1   2   2   2   1   1   1   1   2   2   2   1   2   2   2   2   1   2   1   1   2   2   2   1   1   2   2   1   2   2   2   1   1   2   2   2   2   2   1   2   2   2   2   1   1   1   1   2   1   2   2   2   1   1   2   2   2   1   2   2   2   2   2   1   1   2   1   2   1   1   1   1   1   1   2   1   1   2   2   1   2   1   2   2   2   2   2   1   1   1   1   1   1   2   1   2
 MK-3-4                 2   1   2   1   1   1   1   1   1   1   2   1   1   1   2   1   1   1   1   2   1   1   1   2   2   1   2   1   1   1   1   1   2   2   2   1   1   1   2   1   2   2   1   2   2   2   1   2   1   1   1   1   1   2   1   1   2   1   2   2   1   1   2   1   1   1   1   1   2   2   2   2   2   1   1   1   1   1   1   2   1   2   2   1   1   1   1   1   1   1   2   1   2   2   2   1   2   2   1   2   2   2   2   2   1   2   2   2   1   1   1   1   2   2   2   1   2   1   2   2   1   1   1   1   2   2   2   1   1   2   2   1   2   2   2   1   1   2   2   2   2   2   1   2   2   2   2   1   1   1   1   2   1   2   2   2   1   1   2   2   2   1   2   2   2   2   2   1   1   2   1   2   1   1   1   1   1   1   2   1   1   2   2   1   2   1   2   1   1   1   1   1   1   1   1   1   1   2   1   2
 MK-3-5                 2   1   2   1   1   1   1   1   1   1   2   2   1   1   2   1   1   1   1   2   1   1   1   2   2   1   2   1   1   1   1   1   2   2   2   1   1   1   2   1   2   2   1   2   2   2   1   2   1   1   1   1   1   2   1   1   2   1   2   2   2   1   1   1   1   1   1   1   2   2   2   2   2   1   1   1   1   1   1   1   1   2   1   1   1   1   1   1   1   1   2   1   2   2   2   1   2   2   1   2   2   2   2   1   1   2   2   2   1   1   1   1   2   2   2   1   2   1   2   2   1   1   1   1   2   2   2   1   1   2   2   1   1   2   2   1   1   2   2   2   2   1   1   2   2   2   2   1   1   1   1   2   1   2   2   2   1   1   2   2   2   1   2   2   2   2   2   1   1   2   1   2   1   1   1   1   1   1   2   1   1   2   2   1   2   2   2   1   1   1   1   1   1   1   1   1   1   2   1   2
 MK-3-6                 2   1   2   2   1   1   1   1   1   1   2   2   2   1   2   1   1   1   1   2   1   1   1   2   1   1   2   1   1   1   1   1   2   2   2   1   1   1   2   1   2   2   1   2   2   2   1   2   1   1   1   1   1   1   2   1   2   1   2   2   2   1   1   1   1   2   1   1   2   2   2   2   2   1   1   1   1   1   2   1   1   2   1   2   1   2   1   1   1   1   2   1   2   2   2   1   2   2   1   2   2   2   2   1   2   2   2   2   1   1   1   1   2   2   2   1   2   1   2   2   1   1   1   1   2   2   1   2   1   2   2   1   1   1   2   1   2   2   2   1   2   1   1   2   2   2   2   1   1   1   1   2   1   2   2   2   1   2   2   2   2   1   2   2   2   2   2   1   1   2   2   2   1   1   1   1   1   1   2   1   1   2   2   1   2   2   2   1   1   1   1   1   1   2   1   1   1   2   1   2
 MK-3-7                 2   1   2   2   2   1   1   1   1   1   2   2   2   2   2   1   1   1   1   2   1   1   1   2   1   1   2   1   2   1   1   1   1   2   2   2   1   1   2   1   1   2   1   2   2   2   1   2   1   1   1   2   1   1   2   1   1   1   2   2   2   1   1   1   1   2   1   1   2   2   1   2   2   1   1   1   1   1   2   1   1   2   1   2   1   2   1   1   1   2   2   1   2   2   2   1   2   2   1   2   1   2   2   1   2   2   2   2   1   1   1   1   2   2   1   1   2   1   2   2   1   1   1   1   2   2   1   2   1   2   2   1   1   1   2   1   2   2   2   1   2   1   1   2   2   2   2   1   1   1   1   2   1   2   2   2   1   2   2   2   2   1   2   2   2   1   2   2   1   2   2   2   1   1   1   1   1   1   2   1   1   2   1   1   2   2   2   1   1   1   1   1   1   2   1   1   1   2   2   1
 MK-3-8                 2   1   2   2   2   1   1   1   1   1   2   2   2   2   2   1   1   1   1   2   1   1   1   2   1   1   2   1   2   1   1   1   1   2   2   2   1   1   2   1   1   2   1   2   2   2   1   2   1   1   1   2   1   2   2   2   1   1   2   2   2   1   1   1   1   2   1   1   2   2   1   2   2   1   1   1   2   1   2   1   1   2   1   2   1   2   1   1   1   2   2   1   2   2   2   1   2   2   1   2   1   2   2   1   2   2   2   1   2   1   1   1   2   2   1   1   2   1   1   2   1   1   1   1   2   2   1   2   1   2   2   1   1   1   2   1   2   1   2   1   2   1   1   2   2   1   2   1   1   1   1   1   1   2   2   2   1   2   2   2   2   1   2   2   2   1   2   2   1   2   1   2   2   1   1   1   1   1   2   1   1   2   1   1   2   2   2   2   1   1   1   1   2   2   1   1   1   2   2   1
 MK-3-9                 2   2   1   2   2   1   1   1   1   1   2   2   2   2   2   1   1   2   1   2   1   1   2   2   1   1   2   2   2   1   1   2   1   2   2   2   1   2   2   1   2   2   1   1   2   2   1   2   1   1   1   1   2   2   2   2   1   1   2   2   2   1   1   1   1   2   2   1   2   2   2   2   2   1   1   1   2   2   2   1   1   1   1   2   1   2   1   2   1   2   2   1   2   2   2   1   2   2   1   2   1   2   2   1   2   2   2   1   2   2   2   1   1   2   1   1   2   1   1   2   1   1   1   1   2   2   1   1   1   2   2   1   1   1   2   1   2   1   2   1   2   2   1   2   2   1   2   1   1   1   1   1   1   1   2   2   1   2   2   2   2   1   2   2   2   1   2   2   1   2   1   2   2   1   1   1   1   1   1   1   1   2   1   1   1   2   1   2   1   1   1   2   2   2   1   1   2   2   2   1
 MK-3-10                2   2   1   2   2   1   1   1   1   1   2   2   2   2   2   1   1   2   1   2   1   1   2   2   2   1   2   1   2   1   1   2   1   2   2   2   1   2   2   1   2   2   1   1   2   2   1   2   1   1   1   1   2   2   2   2   2   2   1   2   2   1   1   1   1   2   2   1   2   2   2   2   2   1   1   1   2   2   2   1   1   1   1   2   1   2   1   2   1   1   1   1   2   2   2   1   2   2   1   1   1   2   2   1   2   2   2   1   2   1   2   2   1   2   2   1   2   1   1   2   1   1   1   1   2   2   1   2   2   2   2   1   1   1   1   1   2   2   2   1   2   2   1   2   2   1   2   1   1   2   1   1   1   1   2   2   2   2   2   2   2   1   2   2   1   1   2   2   1   2   1   2   1   1   1   1   1   2   1   1   1   2   1   1   2   2   1   2   1   1   1   2   2   2   1   1   2   2   2   2
 MK-3-11                2   2   1   2   2   1   1   1   1   1   2   2   2   2   2   1   1   2   1   2   1   1   2   2   2   1   2   1   2   1   1   1   1   2   2   2   2   2   2   1   2   2   1   2   2   2   1   2   1   1   1   1   1   2   2   2   2   2   2   2   2   1   2   1   1   2   2   2   2   2   2   1   2   1   1   1   2   2   1   1   1   1   1   2   1   2   1   2   2   1   1   1   2   2   2   1   2   2   1   1   1   2   2   1   2   2   2   1   2   1   1   1   2   2   2   1   1   1   1   2   1   2   1   1   2   2   1   2   2   2   2   2   1   1   1   2   2   2   2   1   2   2   1   1   2   1   2   1   1   2   1   1   1   1   2   2   1   2   1   2   2   1   2   2   1   1   2   2   1   2   1   2   2   1   1   1   1   2   1   1   1   2   2   1   2   2   1   2   1   1   1   2   2   2   1   1   2   2   1   2
 MK-3-12                2   2   1   2   2   1   1   1   2   1   1   2   2   2   2   2   2   2   1   2   2   1   2   2   2   2   2   1   2   1   1   1   1   2   2   2   2   2   2   1   2   1   1   2   2   2   1   2   1   1   1   2   1   2   2   2   2   2   2   1   2   1   2   1   2   2   2   2   2   2   2   1   2   1   1   1   2   2   1   1   1   1   1   1   1   2   1   2   2   1   1   1   1   2   2   1   2   2   1   1   2   2   2   1   2   2   2   1   2   1   1   1   2   2   2   1   1   1   1   2   2   2   1   1   2   2   1   2   2   2   2   2   1   1   1   2   2   2   2   2   2   2   1   1   2   1   2   1   1   2   1   1   1   1   2   1   1   2   1   2   2   1   1   2   1   1   2   2   1   2   1   1   2   1   1   1   1   1   1   2   1   2   2   1   2   2   2   2   1   1   1   2   2   2   1   1   2   2   1   2
 MK-3-13                2   2   1   2   2   2   1   1   2   1   1   2   2   2   2   2   2   2   1   2   2   2   2   2   2   2   2   2   2   1   1   1   1   2   2   2   2   2   2   1   1   2   1   2   2   2   1   2   1   1   1   2   1   2   2   2   2   2   2   1   1   1   2   1   2   2   1   2   2   2   2   1   2   1   1   1   1   2   1   1   1   1   1   1   1   2   1   2   2   1   1   1   1   2   2   1   2   1   1   1   2   2   2   1   2   2   2   1   2   1   1   1   2   2   2   2   1   1   1   2   2   2   1   1   2   2   1   2   2   2   1   2   1   1   1   2   1   2   2   1   2   2   1   1   2   1   2   2   1   2   1   2   1   2   2   1   1   2   1   2   1   1   1   2   1   1   2   2   1   2   1   1   2   1   1   1   1   1   1   2   1   2   2   1   2   2   2   2   1   1   1   2   2   2   1   1   2   2   1   1
 MK-3-14                2   2   1   1   1   1   2   1   2   1   1   2   2   2   2   2   1   2   1   2   2   2   2   2   2   2   2   2   2   1   1   1   1   2   2   2   2   2   1   1   1   2   1   1   2   2   1   2   1   1   1   1   1   2   2   1   2   2   2   1   1   2   2   1   2   2   1   2   2   2   2   1   2   1   1   1   1   2   1   1   1   1   2   1   1   2   1   2   2   1   1   1   1   2   2   1   2   1   1   2   2   2   2   2   1   2   1   1   1   1   1   1   2   2   2   2   1   1   1   2   2   2   1   1   2   1   1   2   2   2   1   2   1   1   1   2   1   1   2   1   2   2   1   1   2   1   2   2   1   2   1   2   1   2   2   1   1   2   1   2   1   2   1   2   2   1   1   2   1   1   1   1   2   1   1   1   1   1   1   2   1   2   2   1   2   2   2   2   1   1   1   2   2   2   1   1   2   2   1   1
 MK-3-15                2   2   1   1   1   1   2   1   2   1   2   2   2   1   2   2   1   2   1   2   2   2   1   2   2   2   1   2   2   1   1   2   1   2   2   2   2   2   1   1   1   2   1   1   2   1   1   2   1   2   1   1   1   1   2   1   2   2   2   1   1   2   2   1   2   2   2   2   2   2   2   1   2   1   1   1   1   2   1   1   1   1   2   1   1   2   1   2   2   1   1   1   1   2   2   1   2   1   1   2   2   2   2   2   1   2   1   1   1   1   1   1   2   2   2   2   2   1   1   2   1   1   1   1   2   1   1   2   2   2   1   2   2   1   1   2   1   1   2   1   2   2   1   1   2   1   2   2   1   2   1   2   1   2   2   1   1   2   1   2   1   2   1   2   2   1   1   2   1   1   1   1   2   2   1   2   1   1   1   2   1   2   2   1   2   2   2   2   1   1   1   2   2   1   1   1   2   2   1   1
 MK-3-16                2   2   1   1   1   2   2   1   2   1   2   2   2   1   2   2   1   2   1   2   2   2   1   1   2   2   1   2   2   1   1   2   2   2   2   2   2   2   1   1   2   2   1   1   2   1   1   2   1   2   1   1   1   1   2   1   2   2   2   1   1   2   2   1   2   2   2   2   2   2   2   2   2   1   1   1   1   1   1   1   1   1   2   1   2   2   2   2   2   1   1   1   2   2   2   2   2   1   1   2   2   2   2   2   1   2   1   1   1   1   1   1   2   2   2   2   2   1   1   2   1   1   1   2   2   1   1   2   2   2   1   2   2   1   1   2   1   2   2   1   1   2   1   1   1   1   2   2   2   2   1   2   1   2   2   1   1   2   1   2   2   2   1   2   2   1   1   2   1   2   2   1   2   2   1   2   1   1   1   2   1   2   2   1   1   2   2   2   1   1   1   2   2   1   1   1   2   2   1   1
 MK-4-1                 1   1   2   1   2   2   1   1   1   1   2   1   1   1   1   1   2   1   2   2   2   2   2   2   1   1   1   1   1   2   1   1   2   2   2   2   2   2   1   2   2   2   1   1   2   2   1   2   1   2   2   2   2   1   1   2   1   1   2   2   1   2   1   1   2   1   2   2   2   2   2   1   2   2   2   1   1   1   1   1   2   2   1   2   2   1   1   2   2   1   1   2   1   2   1   2   1   2   1   1   2   2   2   2   2   2   2   2   1   2   1   1   2   1   2   2   2   1   2   2   1   1   2   2   2   2   2   2   2   1   2   1   1   1   1   1   2   1   2   2   1   1   1   2   1   2   1   2   2   2   2   2   1   1   2   2   1   2   2   2   2   2   2   1   2   2   1   2   2   2   2   1   2   2   2   2   1   1   1   1   2   1   1   1   1   2   1   1   2   2   1   2   2   2   2   2   1   1   2   1
 MK-4-2                 1   1   2   1   2   1   1   1   1   1   2   1   1   1   1   1   1   1   1   2   2   2   2   2   1   1   1   1   1   2   1   1   2   1   2   2   2   2   1   2   2   2   1   1   2   2   1   2   2   2   2   2   2   1   1   1   1   1   2   1   1   2   1   1   2   1   2   2   2   2   2   1   2   2   2   1   1   1   1   1   2   2   1   2   2   1   2   2   2   1   1   2   2   2   1   2   1   2   1   1   2   2   2   2   2   2   1   2   1   2   1   1   2   1   1   2   1   1   2   2   1   1   2   2   2   2   2   2   1   1   2   1   2   1   1   1   2   1   2   2   1   1   1   2   2   2   1   2   2   2   2   2   1   1   2   2   1   1   2   2   2   2   2   1   2   2   1   2   2   2   2   2   2   2   2   2   1   1   1   1   2   1   1   1   1   2   2   1   2   1   1   2   1   2   2   1   1   2   2   1
 MK-4-3                 1   1   2   1   1   1   1   1   1   1   2   1   1   1   1   2   1   1   1   2   2   2   2   2   1   1   1   1   1   2   1   1   2   1   2   2   2   2   1   2   2   2   1   1   2   2   1   2   2   2   2   2   2   1   1   1   1   2   2   1   1   2   1   1   2   1   2   2   2   2   2   1   2   2   2   2   2   1   1   1   2   2   1   2   2   1   2   2   2   1   2   2   2   2   1   2   1   2   1   1   2   2   2   2   2   2   1   2   1   2   1   1   2   1   1   2   1   1   2   2   1   2   2   2   2   2   2   1   1   1   2   1   2   2   1   1   2   1   2   2   1   1   1   2   2   2   1   2   1   2   2   2   1   1   2   1   1   1   2   1   2   2   2   1   2   2   1   2   2   1   2   2   2   2   2   2   1   1   1   1   2   1   1   1   1   2   2   1   2   1   1   1   1   2   2   1   1   2   2   1
 MK-4-4                 1   1   2   1   1   1   1   1   1   1   2   1   2   2   1   1   1   2   1   2   2   2   2   2   1   2   1   1   1   2   1   1   2   1   2   2   2   2   1   2   2   2   1   1   2   2   1   2   2   2   2   2   1   1   1   1   1   2   2   1   1   2   1   1   2   1   2   2   2   2   2   1   2   2   2   2   2   1   1   1   2   2   1   2   2   1   2   2   1   2   1   2   2   2   1   1   1   2   1   1   2   2   2   2   2   2   1   2   1   2   1   1   1   1   1   2   1   1   2   2   1   2   2   2   2   2   2   1   1   1   2   1   2   2   1   1   2   1   2   1   1   1   1   1   2   2   1   2   1   2   2   2   1   1   1   1   1   1   2   1   2   1   1   1   2   2   1   2   1   1   2   1   2   2   2   2   1   1   1   1   2   1   1   1   1   2   1   1   2   1   1   1   1   2   2   1   1   2   2   1
 MK-4-5                 1   1   1   2   1   1   1   1   1   1   2   1   2   2   1   1   1   2   1   2   2   2   2   2   1   2   1   1   1   2   1   1   2   2   2   2   1   2   1   2   2   2   1   1   2   2   1   2   2   1   2   2   1   1   1   1   1   2   2   1   2   2   1   1   2   2   2   2   2   1   2   1   2   2   2   2   2   1   1   1   2   2   1   2   2   1   2   2   1   2   1   2   2   2   1   1   1   2   1   2   2   2   2   2   1   2   1   1   1   2   1   1   1   1   1   2   1   1   1   1   1   2   2   2   2   2   1   1   1   1   1   1   1   2   2   1   2   1   2   1   1   1   1   2   2   2   1   2   1   2   2   2   1   2   1   1   1   2   2   1   2   1   1   1   2   2   1   2   1   1   2   1   2   2   2   2   2   1   1   1   2   1   1   1   1   2   1   1   1   1   1   1   1   2   2   1   1   2   2   1
 MK-4-6                 1   1   1   2   1   1   1   1   1   1   2   1   2   2   1   1   1   1   1   2   2   2   2   2   2   2   1   1   2   2   1   1   2   2   2   2   1   2   1   2   2   2   1   1   2   2   1   2   2   1   2   2   1   2   1   1   1   2   2   1   2   2   1   1   2   2   2   2   2   1   2   2   1   2   2   2   1   1   1   1   2   2   1   2   2   1   2   2   1   2   1   2   2   2   1   1   1   2   1   2   2   2   2   2   1   2   1   1   1   2   1   1   1   1   1   2   1   1   1   1   1   2   2   2   2   2   1   1   1   1   1   1   1   2   1   1   2   1   1   1   2   1   1   2   1   2   1   2   1   2   2   2   1   2   2   1   2   2   2   1   2   1   1   2   2   2   1   2   1   1   1   1   2   2   2   1   1   2   1   1   2   1   1   2   1   2   1   1   1   1   1   1   1   2   2   1   1   2   2   1
 MK-4-7                 1   1   1   2   1   1   2   1   1   1   2   1   2   2   1   1   1   1   2   2   2   2   2   2   2   2   1   1   2   2   1   1   2   2   2   2   1   2   1   2   2   2   1   1   1   1   1   2   2   1   2   2   1   2   1   1   1   2   2   1   2   2   1   1   2   2   2   2   2   1   2   2   1   2   2   2   2   1   1   1   2   2   1   2   1   1   2   2   1   2   1   2   1   2   1   1   1   2   1   2   2   2   2   2   1   2   1   1   1   2   1   1   1   1   1   2   1   1   1   1   1   2   2   2   2   2   2   1   1   1   1   1   1   2   1   1   2   1   1   1   2   1   1   2   1   1   1   2   1   1   2   2   1   1   2   1   2   2   2   1   2   1   1   2   2   2   2   2   1   1   1   1   2   2   2   1   1   2   2   1   2   1   1   2   1   2   1   1   1   1   1   1   1   2   2   1   2   2   2   1
 MK-4-8                 1   1   1   2   1   1   2   1   1   1   2   1   2   1   1   1   1   1   2   2   1   2   2   2   2   2   2   1   2   1   1   1   2   2   2   2   1   2   2   2   1   2   2   1   1   1   1   2   2   2   2   2   1   2   1   2   1   2   2   1   1   2   1   2   2   2   2   2   2   1   2   2   1   2   2   2   1   1   1   1   2   2   1   2   1   1   2   1   1   2   1   1   1   2   1   1   1   2   1   2   1   2   2   2   1   1   1   1   1   1   1   1   1   2   1   2   1   1   1   1   1   2   2   2   2   2   2   1   1   1   1   1   1   2   1   1   2   1   1   1   2   1   1   2   1   1   1   2   2   1   2   2   1   1   2   1   2   2   2   1   2   1   1   2   2   2   2   2   1   1   1   1   2   2   2   1   1   2   2   2   2   1   1   2   2   2   1   2   1   1   1   1   1   2   2   1   2   2   2   1
 MK-4-9                 1   1   1   2   1   1   2   1   1   1   2   1   2   1   1   1   1   1   1   2   1   2   2   2   2   2   2   2   2   2   1   2   2   2   2   2   1   2   2   2   1   2   2   1   1   1   1   2   2   2   2   2   1   2   1   1   1   2   2   1   1   2   1   2   2   2   2   2   1   1   2   2   1   2   2   2   1   1   1   1   2   2   1   2   1   1   2   1   1   2   1   2   1   2   2   1   1   2   1   2   1   2   2   2   1   1   1   1   1   1   1   1   1   2   1   2   1   1   1   1   2   2   2   2   2   2   2   1   1   1   1   2   1   2   1   2   2   1   1   1   2   1   1   1   1   2   1   2   2   1   2   2   1   1   2   1   2   2   2   1   2   1   1   1   2   2   2   2   2   2   1   1   2   2   2   1   1   2   2   2   2   1   1   2   2   2   1   2   1   2   2   1   2   2   2   2   2   2   1   1
 MK-4-10                2   1   1   1   1   1   2   1   1   1   2   1   2   1   1   1   1   1   1   2   1   1   2   1   1   2   2   2   2   2   1   2   2   2   2   2   1   2   2   2   1   2   2   1   1   2   2   2   2   2   2   2   1   2   1   1   1   2   2   1   1   2   2   1   2   2   2   2   1   1   2   1   2   2   2   1   2   2   1   1   2   2   1   2   1   1   2   1   1   2   1   2   2   2   2   1   1   2   1   2   1   2   2   2   1   1   1   1   1   1   1   2   1   2   1   2   1   1   1   1   2   2   2   1   2   2   2   1   1   1   1   2   1   2   1   2   2   1   1   1   2   1   1   1   1   2   1   2   2   1   2   2   1   1   2   1   2   2   2   1   2   1   2   1   2   2   2   2   2   2   1   1   2   2   1   1   1   2   2   2   2   1   1   2   1   2   1   2   1   2   2   1   2   2   2   2   2   2   1   1
 MK-4-11                1   1   1   1   1   1   2   1   1   1   2   1   2   1   1   2   1   1   1   2   1   1   2   1   1   2   2   2   1   2   1   2   2   2   2   2   1   2   2   2   1   2   1   1   1   2   1   2   2   1   2   2   1   2   2   1   1   2   2   1   1   2   2   2   2   2   2   2   1   1   2   1   2   2   2   1   2   1   1   1   2   2   1   2   1   1   2   1   1   2   1   1   2   2   2   1   2   2   1   1   1   2   1   1   1   1   1   1   1   1   1   2   1   1   1   2   1   1   1   1   2   2   2   1   2   1   2   1   1   1   1   2   1   2   1   2   1   1   1   2   2   1   1   1   1   2   1   2   2   1   2   2   1   1   2   1   2   2   2   1   2   2   2   1   1   2   2   1   2   2   1   2   2   1   1   1   1   2   2   2   2   1   1   2   1   2   1   2   1   2   2   1   2   2   2   2   2   2   1   1
 MK-4-12                1   1   1   1   1   1   2   1   1   1   2   1   1   1   1   2   1   1   1   2   1   1   2   1   1   2   2   2   1   2   1   2   1   2   2   2   1   2   2   2   1   2   1   1   1   2   1   2   2   1   1   2   1   2   2   2   1   2   2   1   2   2   2   2   2   1   2   2   1   1   2   2   2   2   2   1   2   1   1   2   2   2   1   2   1   1   2   1   1   2   1   1   2   2   2   1   2   2   1   1   1   2   1   1   1   1   1   1   1   1   1   2   1   1   2   1   2   1   1   1   2   2   1   1   2   1   2   1   1   1   1   2   2   2   1   2   1   1   1   2   2   1   1   2   1   2   1   2   2   1   2   2   1   1   2   1   2   2   2   1   2   2   2   1   1   2   2   1   2   2   1   2   2   1   1   1   1   2   2   2   2   1   1   2   1   2   2   1   1   1   2   1   2   2   2   2   2   2   2   1
 MK-4-13                2   1   1   1   1   1   2   1   1   1   2   1   1   1   1   2   1   1   1   2   1   1   2   1   1   2   2   2   1   2   2   1   1   2   2   2   1   2   2   2   1   2   2   1   1   2   1   2   2   1   1   2   2   2   2   2   1   2   2   1   2   2   2   2   2   1   2   2   1   1   2   2   1   2   2   1   2   1   1   2   2   2   2   1   1   1   2   1   1   2   1   1   1   2   2   1   2   2   1   2   1   2   1   1   1   1   1   1   1   1   1   2   1   1   2   1   1   1   1   1   2   2   1   1   2   1   2   1   1   1   2   1   2   1   1   2   1   1   1   2   2   1   1   2   1   1   1   2   2   1   2   2   1   2   2   1   2   2   2   1   2   2   2   1   1   2   1   1   2   2   1   2   2   1   1   1   1   2   2   2   2   1   1   2   1   2   2   1   1   1   2   1   2   2   1   2   2   2   2   1
 MK-4-14                2   1   1   1   2   1   2   1   1   1   2   1   2   1   1   2   1   1   1   2   1   1   2   1   1   1   2   2   1   2   2   1   1   2   1   2   1   2   2   2   1   2   2   1   1   2   1   2   2   1   1   2   2   2   2   2   1   2   1   1   1   2   1   2   2   1   2   2   1   1   2   2   1   2   2   1   2   1   1   2   2   2   2   1   1   1   2   1   1   2   1   1   1   2   2   1   2   2   1   2   1   2   2   1   1   1   1   1   1   1   1   2   1   1   2   1   2   1   1   2   2   2   1   1   2   1   1   1   1   1   2   1   1   1   1   2   1   1   1   2   2   1   2   2   1   2   2   2   2   1   2   2   2   2   2   1   2   2   2   1   2   2   2   1   1   2   1   1   2   2   1   2   2   1   1   1   1   2   2   2   2   1   1   2   1   2   2   1   1   1   2   1   1   2   1   2   2   2   2   2
 MK-4-15                2   2   1   1   2   1   2   1   1   1   2   1   2   1   1   2   2   1   1   2   1   1   2   1   1   1   2   2   1   2   2   1   2   2   1   2   1   2   2   2   1   1   2   1   1   2   1   2   2   1   1   2   2   2   1   2   1   2   1   1   1   2   1   2   2   2   2   2   1   1   2   2   1   2   2   1   2   1   1   2   2   2   2   1   1   1   2   1   1   1   1   1   1   2   2   1   2   2   1   2   1   1   2   1   1   1   1   1   1   1   1   1   1   1   2   1   2   1   1   1   2   2   1   1   2   1   1   1   2   1   2   1   1   1   1   2   1   1   2   1   2   1   2   2   1   2   2   2   2   1   2   2   2   2   1   1   2   2   2   2   2   2   2   1   1   2   1   1   2   2   1   2   2   1   1   1   1   2   2   2   2   1   1   2   2   2   1   1   1   1   2   1   1   2   1   2   2   2   2   2
 MK-4-16                2   2   1   1   2   1   2   1   1   1   2   1   1   2   1   2   2   1   1   2   1   1   1   1   1   1   1   2   1   2   2   1   2   2   1   2   1   1   2   2   1   1   2   1   1   1   1   2   1   1   1   2   2   2   1   2   1   2   1   1   1   2   1   2   2   2   2   2   1   1   2   2   1   2   2   1   2   1   1   2   2   2   2   1   1   1   2   1   1   1   1   1   1   1   2   1   2   2   1   2   1   1   2   1   2   1   1   2   1   1   1   1   1   1   2   1   2   1   1   1   2   2   1   1   2   1   1   1   2   2   2   1   1   1   2   1   1   1   2   1   2   1   2   2   1   2   2   2   2   2   2   2   2   2   1   1   2   2   2   2   2   2   2   1   1   2   1   1   2   1   1   2   2   1   1   1   1   2   2   2   2   2   1   2   2   2   2   1   1   1   2   1   1   2   1   2   2   2   2   2
 MK-5-1                 2   2   1   2   2   2   2   1   2   1   2   2   2   1   2   1   1   2   2   2   2   1   1   2   2   2   1   2   2   1   2   1   2   2   2   2   2   2   1   1   1   1   1   1   1   2   2   1   2   2   2   2   2   1   2   1   2   2   1   2   2   1   2   2   1   1   1   2   2   2   2   2   1   1   1   1   1   1   1   2   1   1   2   2   2   1   1   1   2   1   2   1   1   1   2   1   1   2   2   2   1   1   1   2   1   2   2   1   1   2   1   1   1   1   1   2   1   1   1   2   2   2   1   1   2   1   2   2   2   2   1   2   1   2   2   2   1   2   1   2   1   2   1   1   2   2   1   1   2   2   1   1   2   2   2   2   2   1   2   1   2   2   1   1   1   1   2   2   1   1   1   2   2   2   1   1   1   1   1   2   1   1   1   2   1   1   2   1   2   2   1   1   1   2   1   2   1   2   2   2
 MK-5-2                 2   2   2   2   2   2   2   1   2   1   2   2   2   1   2   1   1   1   2   2   2   1   1   2   2   2   1   2   2   2   2   1   1   2   2   2   2   2   1   1   1   1   1   1   1   2   2   1   1   2   2   2   2   1   2   1   2   2   1   2   2   2   2   1   1   1   1   2   2   2   2   2   1   1   1   2   1   1   1   2   1   1   2   2   2   2   1   1   2   1   1   1   1   1   2   1   1   2   2   2   1   1   1   2   1   2   2   2   1   2   1   1   1   1   1   2   1   1   1   2   2   2   1   2   2   1   2   2   2   2   2   2   1   2   2   2   1   2   1   2   1   2   1   1   2   2   2   1   2   2   1   1   2   2   2   2   2   1   2   1   2   2   1   1   1   1   2   2   1   1   2   2   2   2   1   1   2   1   1   2   1   1   1   1   1   1   2   1   2   2   2   1   1   2   1   2   1   2   2   2
 MK-5-3                 2   1   2   2   2   2   2   1   2   1   1   2   1   1   2   1   1   1   2   2   2   1   1   1   2   2   1   2   2   2   2   1   2   2   2   1   2   2   1   1   1   1   1   1   1   2   2   1   1   2   2   2   1   1   2   1   2   2   1   2   2   2   1   1   1   1   1   2   2   2   2   2   1   1   1   2   1   1   1   2   1   2   2   2   2   2   1   1   2   1   1   1   1   1   2   1   1   2   2   1   1   1   1   2   1   2   2   2   1   2   1   1   1   1   1   2   1   1   1   2   2   2   1   2   2   1   2   2   2   2   2   2   1   1   2   2   1   2   2   1   1   2   1   1   2   2   2   1   2   2   1   1   2   2   2   2   2   1   2   1   2   2   1   1   1   1   2   2   1   1   2   2   2   1   1   1   1   1   1   1   1   1   1   1   1   1   2   1   2   2   2   1   1   2   1   1   1   2   2   2
 MK-5-4                 2   1   2   2   2   2   2   1   2   1   1   2   1   1   2   1   1   1   2   2   2   2   1   1   2   2   2   2   2   2   2   1   2   2   2   1   2   2   1   1   1   1   1   1   1   2   2   1   1   2   2   2   1   1   2   1   1   2   2   2   2   2   1   1   1   1   1   2   2   2   2   2   1   1   1   2   1   1   1   2   1   2   2   2   2   2   1   1   2   1   1   1   1   1   2   1   1   2   2   2   1   1   1   2   1   2   1   2   1   2   1   1   1   1   1   2   1   1   1   2   2   2   1   2   2   1   2   2   2   2   2   1   2   1   2   2   1   2   2   1   1   2   1   1   1   2   2   1   1   2   1   1   2   1   2   2   2   1   1   1   2   2   1   1   1   1   2   2   1   1   2   2   1   1   1   1   1   1   1   1   1   1   1   1   1   1   2   1   2   2   2   1   1   2   1   1   1   2   2   2
 MK-5-5                 2   1   2   1   2   1   2   1   2   1   1   2   1   1   2   2   1   1   2   2   2   2   1   1   2   2   2   2   2   1   2   1   2   2   2   1   2   2   1   1   1   2   1   1   1   2   2   2   1   2   2   1   1   1   2   1   1   2   2   2   2   2   2   1   1   1   1   2   2   2   2   2   2   1   1   2   1   1   1   2   1   2   2   2   2   2   1   1   2   1   1   1   1   1   1   1   1   2   2   2   1   1   1   2   1   2   1   2   1   2   1   1   1   2   1   2   1   1   1   2   2   2   1   2   2   1   2   2   1   2   2   1   1   1   2   2   1   2   2   1   1   2   1   1   1   2   2   1   1   2   1   2   2   2   2   2   2   1   1   1   2   2   1   1   1   1   2   2   1   1   2   1   1   2   1   1   1   1   1   1   1   1   1   1   1   1   2   1   2   2   2   1   1   2   1   1   1   2   2   2
 MK-5-6                 2   1   2   2   2   2   2   1   2   1   2   2   1   1   2   2   1   1   2   2   2   2   1   1   2   2   2   2   2   1   2   1   2   1   2   1   2   2   1   1   1   2   1   1   2   2   2   2   1   2   2   1   1   1   2   1   1   2   1   2   1   2   2   1   1   1   2   2   2   2   2   2   2   1   1   2   1   2   1   2   1   2   2   2   2   2   1   1   2   1   1   1   1   2   1   1   1   2   2   2   1   1   2   2   2   2   1   2   1   2   1   1   2   2   1   2   1   1   1   2   2   2   1   2   2   1   2   2   1   2   2   1   1   1   2   2   1   2   2   1   1   2   1   1   1   2   2   1   1   2   1   2   2   2   2   2   2   1   1   2   1   2   1   1   1   1   2   2   1   1   1   1   1   1   1   2   1   1   1   1   1   1   1   1   1   1   2   1   2   2   2   1   1   2   1   1   1   2   2   2
 MK-5-7                 2   1   2   2   2   2   2   1   2   1   2   2   1   1   2   1   1   2   2   2   2   2   1   1   2   2   2   2   2   1   1   1   2   1   2   1   2   2   1   1   1   2   1   1   2   2   2   2   1   2   2   1   1   2   2   1   1   1   1   2   1   2   2   1   1   1   2   2   2   2   2   2   2   1   1   2   1   2   1   2   1   2   1   2   2   2   1   1   2   1   1   1   1   2   1   1   1   1   2   1   1   1   1   1   1   2   1   2   1   2   1   1   2   1   1   1   1   1   1   2   2   2   1   2   1   1   2   2   1   1   2   1   1   1   2   2   1   2   2   1   1   2   1   1   1   2   2   1   1   1   2   2   2   2   2   2   2   1   1   2   1   2   1   1   1   1   2   2   1   1   1   1   1   1   1   2   1   1   1   1   1   2   1   1   1   1   2   1   2   2   2   1   2   2   1   1   1   2   2   2
 MK-5-8                 2   1   2   2   2   2   2   1   2   1   2   2   1   1   2   1   1   2   2   2   2   2   1   1   2   2   2   2   2   1   1   1   2   1   2   1   2   2   2   1   2   1   1   1   1   2   2   2   1   2   2   1   1   2   2   1   1   1   2   2   1   2   2   1   1   1   2   2   2   1   2   2   2   1   1   2   1   2   1   1   1   2   2   2   2   2   1   1   1   1   1   1   1   2   1   1   1   1   2   1   1   1   2   1   1   2   1   2   2   2   1   1   2   1   1   2   1   1   1   2   2   2   1   2   1   2   2   2   1   1   2   1   1   1   2   2   2   2   2   1   1   2   1   1   1   1   2   1   1   1   2   2   2   2   2   2   2   1   1   2   2   2   1   2   1   2   2   2   1   1   1   1   1   1   1   2   1   1   1   1   1   2   1   1   1   1   2   1   2   2   2   1   2   2   1   1   1   2   2   2
 MK-5-9                 2   1   2   2   2   2   2   1   1   1   2   2   1   1   2   1   1   2   2   2   2   2   1   1   2   1   2   2   2   1   1   1   1   1   2   1   2   2   1   1   2   1   1   1   2   2   2   2   1   1   2   1   1   2   1   1   1   1   2   2   1   2   2   1   1   2   2   2   1   1   2   2   2   1   1   2   1   2   1   1   1   2   2   2   2   1   1   1   1   1   1   1   1   2   1   1   1   1   2   1   1   1   2   1   1   2   1   2   2   1   1   1   2   1   1   2   1   2   1   2   2   2   1   1   1   2   2   1   1   1   2   1   1   1   2   2   2   2   1   1   1   2   1   1   1   1   2   1   1   1   2   2   2   1   2   2   2   1   1   2   2   2   1   2   1   2   2   2   1   2   1   1   1   1   1   1   1   2   1   1   1   2   1   1   1   2   2   1   2   2   2   1   2   2   1   1   1   2   2   2
 MK-5-10                2   1   2   1   2   2   2   1   1   1   2   2   1   1   2   1   1   2   2   2   2   2   1   2   2   1   2   2   2   1   2   1   1   1   2   1   2   2   1   1   2   1   1   1   2   2   2   2   1   1   2   1   1   2   1   1   1   1   2   2   1   2   2   1   1   2   1   1   1   1   2   2   2   1   2   1   1   2   1   1   1   2   2   2   2   1   1   1   1   1   1   1   1   2   1   1   1   1   2   1   1   1   2   1   2   2   1   2   2   2   1   1   2   1   1   2   1   2   1   2   2   2   1   1   1   1   2   1   1   1   2   1   1   1   2   1   2   2   1   1   1   2   2   1   1   1   2   1   1   1   2   2   1   1   2   2   2   1   1   2   2   2   1   2   1   2   2   2   1   2   2   1   1   1   1   1   1   1   1   1   1   2   1   1   2   2   2   1   2   1   2   1   2   2   1   1   1   1   2   2
 MK-5-11                2   1   2   1   1   2   2   1   1   1   2   2   1   1   2   1   1   2   2   1   2   2   1   2   2   1   2   2   2   1   2   1   1   1   2   1   2   2   1   1   2   1   1   2   2   2   2   2   1   1   2   1   1   2   2   1   1   1   2   2   1   2   2   2   1   2   2   1   1   1   2   2   2   1   2   1   1   2   1   1   1   2   2   2   2   1   1   2   1   1   1   1   1   2   1   1   1   1   2   1   1   1   2   2   2   2   1   1   2   2   1   1   2   1   1   2   1   2   1   2   2   2   1   1   1   1   2   1   1   1   2   1   1   1   2   1   2   2   2   1   2   2   2   1   1   1   2   1   1   1   2   2   2   1   2   2   2   1   1   2   2   2   1   2   1   2   2   2   2   2   2   1   1   1   1   1   1   2   1   1   1   2   1   1   2   2   2   1   2   1   2   1   2   2   2   1   1   1   2   2
 MK-5-12                1   1   2   1   2   2   2   1   1   1   2   2   1   1   2   1   1   2   2   2   2   2   1   2   2   2   2   2   2   1   2   1   1   1   2   1   2   2   1   1   2   1   1   2   2   2   1   2   1   1   1   2   1   2   2   1   2   1   2   2   1   2   2   2   1   2   2   1   1   1   2   2   2   1   2   1   1   2   1   1   1   2   1   2   2   1   2   2   1   1   2   1   1   2   1   1   1   1   2   1   1   1   2   2   2   1   1   1   2   2   2   1   2   1   1   2   1   2   1   2   2   2   1   1   1   1   2   1   1   1   2   1   1   1   2   1   2   2   2   1   2   2   2   1   1   1   1   1   1   1   2   2   2   1   2   2   2   1   1   2   2   2   1   2   1   2   2   2   2   2   2   1   2   1   1   1   1   1   1   1   1   2   1   1   2   2   2   1   2   1   1   1   1   2   2   1   1   1   2   2
 MK-5-13                1   1   2   1   2   2   2   1   1   1   2   2   1   2   2   1   1   2   2   2   2   1   1   2   1   2   2   2   2   1   2   1   1   1   2   1   2   2   1   1   1   1   1   2   2   2   2   2   1   1   1   2   1   2   2   1   2   1   1   2   1   2   2   2   1   2   2   1   1   1   1   2   2   1   2   1   2   1   1   1   1   2   1   2   2   1   2   1   1   1   1   1   1   2   1   1   1   2   2   1   2   1   2   1   2   1   1   1   2   2   1   1   2   1   1   2   1   1   2   2   2   2   1   1   1   2   2   1   2   2   2   1   2   1   2   1   2   2   2   1   2   2   2   1   1   1   1   1   1   1   2   2   2   1   2   2   2   1   1   2   2   2   1   2   1   2   2   2   2   2   2   1   2   1   1   1   1   1   1   2   2   2   1   1   2   2   2   1   2   1   1   2   1   2   2   1   1   1   2   2
 MK-5-14                1   1   2   1   2   1   2   1   1   1   1   2   1   2   2   1   1   2   2   2   1   1   1   2   1   1   2   2   2   1   2   1   1   1   2   1   2   2   1   1   2   1   1   2   2   2   2   2   1   1   1   2   1   2   2   1   2   1   1   2   1   1   2   2   1   2   1   1   1   1   2   2   2   1   2   1   2   1   1   2   1   2   1   2   1   1   2   1   1   1   1   1   1   2   1   1   1   2   2   1   2   1   2   2   2   1   1   1   2   2   2   1   2   1   1   1   1   1   2   2   2   2   1   2   1   2   2   1   2   2   2   1   2   2   2   1   2   2   1   1   2   2   2   1   1   1   1   1   1   1   1   2   2   1   2   2   2   1   2   2   2   2   1   1   1   2   2   2   2   2   2   1   2   2   1   1   1   2   1   1   2   2   1   1   2   1   2   1   2   1   1   2   1   2   2   1   1   1   2   2
 MK-5-15                1   1   2   1   2   1   1   1   1   1   1   2   1   2   2   1   1   2   2   2   1   1   1   2   2   2   2   1   1   1   2   2   1   1   2   1   2   2   1   1   1   1   1   1   2   2   2   2   1   1   1   2   1   2   2   1   2   1   1   2   1   1   1   1   1   2   1   1   1   1   2   2   1   1   2   1   2   1   1   2   1   2   1   2   1   1   2   1   2   1   1   2   1   2   1   1   1   2   2   1   2   1   1   1   2   1   1   1   2   2   2   1   2   1   1   1   1   1   2   2   2   2   1   2   1   2   2   1   2   2   2   1   2   2   2   1   2   2   1   1   2   2   2   2   1   2   1   1   1   1   1   2   2   1   1   2   2   1   2   2   2   2   1   1   1   2   2   1   2   2   2   1   2   2   1   1   1   2   1   1   1   2   1   1   2   1   2   1   1   1   1   2   1   2   2   1   1   1   2   2
 MK-5-16                1   1   1   1   2   1   1   1   1   1   1   2   1   2   2   1   1   2   2   1   1   1   1   2   2   2   1   2   1   1   2   2   1   1   2   1   2   2   1   1   1   1   1   1   2   2   2   2   1   1   1   2   1   2   2   1   2   1   1   2   1   1   2   1   1   1   1   1   1   1   1   2   1   1   2   1   2   1   1   2   1   2   1   2   1   2   2   1   2   1   1   2   1   2   1   1   1   2   2   1   2   1   1   1   2   1   1   1   2   2   2   1   2   1   1   1   1   1   2   1   2   1   1   2   1   2   2   1   2   2   2   2   2   2   2   1   2   2   1   1   2   2   2   1   1   2   1   1   1   1   1   2   2   1   1   2   2   1   2   2   2   2   1   1   2   2   2   1   2   2   2   1   2   2   1   2   1   2   1   1   1   2   1   1   2   1   2   1   2   1   1   2   1   2   2   1   1   1   2   2
 MK-6-1                 1   1   1   2   1   2   1   1   1   1   1   2   2   1   2   2   2   2   1   2   1   2   2   1   1   1   1   1   1   2   2   2   2   1   2   1   1   2   2   1   1   2   2   1   2   2   2   2   1   1   1   1   2   2   1   1   2   1   1   1   1   1   2   2   1   2   1   1   2   1   1   2   2   1   1   1   1   2   1   2   2   2   1   2   1   2   2   2   2   2   2   2   2   2   2   1   1   2   2   1   2   2   1   1   1   1   1   1   1   1   2   1   2   2   2   2   2   1   1   1   1   2   1   2   1   2   2   2   2   1   2   2   2   1   1   2   2   2   2   1   2   2   1   2   2   1   1   2   1   1   2   2   1   2   1   2   2   1   2   2   2   1   2   1   2   2   1   1   2   1   1   1   2   1   1   2   1   1   1   1   1   2   1   1   2   2   1   2   1   2   2   2   2   2   1   1   1   2   2   1
 MK-6-2                 1   1   1   2   1   2   1   1   1   1   1   2   2   1   1   1   2   2   2   2   1   2   2   1   1   1   1   1   1   2   2   2   2   1   2   1   1   2   2   2   1   2   2   1   2   2   2   2   1   1   1   1   2   2   1   1   2   1   1   1   1   1   2   2   1   2   1   1   2   1   1   2   2   1   1   2   2   2   1   2   2   2   1   2   1   2   1   2   2   2   2   2   1   2   2   2   1   2   2   1   2   1   1   1   2   1   2   1   1   1   2   1   2   1   2   2   2   1   2   1   1   2   1   2   1   2   1   2   2   1   2   2   2   1   1   2   2   2   2   1   2   2   2   2   2   1   1   2   1   1   2   2   1   2   1   2   2   2   2   2   2   1   2   1   1   2   1   1   2   1   1   1   1   1   2   2   1   1   1   1   1   2   1   1   2   2   1   2   1   2   2   2   2   2   1   2   1   2   2   2
 MK-6-3                 1   1   1   1   2   2   1   1   1   1   1   2   2   1   1   1   2   2   2   2   1   2   2   1   1   1   1   1   1   2   2   2   2   1   2   1   1   2   2   2   1   2   2   1   2   2   1   2   1   1   1   1   2   2   1   2   1   1   1   2   1   1   2   2   1   2   1   1   2   1   2   2   2   1   1   2   2   2   1   2   2   2   1   2   1   2   1   2   2   2   2   1   1   2   2   2   1   2   1   1   2   1   1   1   2   1   2   1   1   1   2   1   2   1   2   2   1   1   2   1   1   2   1   2   1   2   1   2   1   1   2   1   2   1   1   2   2   2   2   2   2   2   2   2   2   2   1   2   1   1   2   2   1   2   1   2   2   1   1   2   2   1   2   2   1   2   1   1   2   1   1   1   1   1   2   2   1   2   1   1   1   2   1   1   2   2   1   2   1   2   2   1   2   2   2   2   2   2   2   2
 MK-6-4                 2   1   1   1   2   2   1   1   1   2   1   2   2   1   1   1   2   2   1   2   1   2   2   1   1   1   1   1   1   2   2   2   2   1   2   1   1   2   2   2   1   2   1   1   2   2   1   2   1   1   1   1   2   2   1   2   1   1   1   2   1   1   2   2   1   2   1   1   2   1   2   2   2   1   1   2   2   2   2   1   2   2   1   2   1   2   2   2   2   2   2   1   1   2   2   2   1   2   1   1   2   1   2   1   2   1   2   1   1   1   2   1   2   1   2   2   1   1   2   1   1   2   1   2   1   2   1   2   1   2   2   1   2   1   1   2   2   1   2   2   2   2   2   2   2   2   2   2   1   1   2   2   1   2   1   2   2   1   2   2   2   1   2   2   2   2   2   1   2   1   2   1   1   1   2   2   2   2   1   1   1   2   1   2   2   2   1   2   1   1   2   2   2   2   2   2   2   2   2   2
 MK-6-5                 2   1   1   1   2   1   1   1   1   2   2   2   2   1   1   1   2   2   1   2   1   2   2   1   1   1   1   1   1   2   2   1   2   1   2   1   1   2   2   1   1   2   1   1   2   2   1   2   2   1   2   1   2   1   1   1   1   2   1   2   1   1   2   2   1   2   1   2   2   1   2   2   2   1   1   2   2   2   2   1   2   2   1   2   1   2   1   2   2   2   2   1   1   2   2   2   1   2   1   1   2   1   1   1   2   1   2   1   1   1   2   1   2   1   1   2   1   1   2   1   1   2   1   2   1   2   1   2   1   2   2   1   2   1   2   2   2   1   2   2   2   2   2   2   2   2   2   2   1   1   2   2   1   2   1   2   2   1   2   2   2   2   2   2   2   2   2   1   1   1   2   1   1   1   2   2   2   2   1   1   1   2   2   2   1   2   1   2   1   1   2   2   2   2   2   2   2   1   2   2
 MK-6-6                 2   1   1   1   2   1   1   1   1   2   2   2   2   1   1   1   2   2   1   2   1   2   2   1   1   1   1   1   1   2   2   1   2   1   2   1   1   2   2   1   1   2   1   1   2   2   1   2   2   2   2   1   2   1   1   1   1   2   1   2   1   2   2   2   1   2   1   1   2   1   2   2   2   1   1   2   2   2   2   1   2   2   1   2   1   1   1   2   2   2   2   1   1   2   2   2   1   2   1   1   2   1   1   1   2   1   1   1   1   1   2   1   1   2   1   2   1   1   2   1   1   2   1   2   1   2   1   2   1   2   2   2   2   1   2   2   2   1   2   1   2   2   2   2   2   2   2   2   1   1   2   2   1   2   2   2   2   1   2   2   2   2   2   2   2   2   2   1   1   1   2   1   1   1   2   2   2   2   1   1   1   2   2   2   1   2   1   2   1   1   2   2   2   2   1   2   2   1   1   2
 MK-6-7                 2   1   1   2   2   1   2   1   1   2   2   2   2   1   2   1   1   2   1   2   1   1   1   1   1   1   1   1   2   1   2   1   2   1   2   1   1   2   2   1   1   2   1   1   2   2   1   2   2   2   2   1   2   1   1   1   1   2   1   2   2   2   2   2   2   2   1   1   2   1   2   2   2   1   1   1   2   2   2   1   1   2   1   2   1   1   1   2   2   2   2   1   1   2   2   2   1   2   1   1   2   1   1   1   1   1   2   1   1   1   2   1   1   2   1   2   1   1   2   1   1   2   2   2   1   2   2   1   1   2   2   2   2   1   2   2   2   1   2   1   2   1   2   2   2   2   2   2   1   1   2   2   1   2   2   1   2   1   2   1   2   2   1   2   2   1   2   1   2   1   1   2   1   1   2   2   2   2   1   1   1   2   2   2   1   2   1   2   1   1   2   2   2   2   1   2   2   2   1   2
 MK-6-8                 2   1   1   2   2   1   1   2   1   2   2   2   2   1   2   1   1   2   1   2   1   1   1   1   1   1   1   1   2   1   2   1   2   1   2   1   1   2   2   1   2   2   1   1   2   2   1   2   2   2   2   2   2   1   1   1   1   2   1   2   2   2   2   2   2   2   1   1   2   1   1   2   2   1   1   1   2   2   2   1   1   2   1   2   1   1   1   2   2   2   2   1   2   2   2   2   1   2   1   1   2   1   2   1   1   1   2   1   1   1   2   1   1   1   1   2   1   1   2   2   1   2   2   2   1   2   2   1   1   2   2   2   2   1   2   1   2   1   2   1   2   2   2   2   2   2   2   1   1   1   1   2   1   2   2   1   1   1   2   1   1   2   1   2   2   1   2   2   2   1   1   2   1   1   2   2   2   2   1   1   1   2   2   2   1   2   1   2   1   1   2   2   1   2   1   2   2   2   1   2
 MK-6-9                 2   1   1   2   2   1   1   2   1   2   1   2   1   1   2   1   1   2   1   2   1   1   1   1   1   1   1   1   2   1   2   1   2   1   2   1   1   2   2   1   2   2   1   1   2   2   1   2   1   2   1   2   2   1   1   1   1   2   1   2   2   2   2   2   2   2   1   1   2   2   1   2   2   1   1   1   2   2   2   1   1   2   1   2   1   2   1   2   2   2   2   1   2   2   2   2   1   2   1   1   2   1   2   1   1   1   2   1   1   1   2   1   1   1   2   2   1   1   2   2   1   2   2   2   1   2   2   1   1   2   2   2   2   1   2   1   1   1   2   1   2   2   2   2   2   2   2   1   2   1   1   2   1   2   2   1   1   1   2   1   1   2   1   2   2   1   2   2   2   2   1   2   1   1   2   2   2   2   1   1   1   2   2   2   1   2   1   2   1   1   2   2   1   2   1   2   2   2   1   2
 MK-6-10                2   1   2   2   2   1   1   2   1   2   1   2   1   1   2   1   1   2   1   2   1   1   1   1   1   1   1   1   2   1   2   1   2   1   2   2   1   1   2   1   2   2   1   1   2   2   1   2   1   2   1   2   2   1   1   1   1   2   1   2   2   2   2   2   2   2   1   1   2   2   1   2   2   1   1   1   2   1   2   1   1   2   1   1   2   2   1   2   2   2   2   1   2   2   2   2   1   1   1   1   2   1   2   1   1   1   2   1   1   1   2   1   1   1   2   2   2   1   2   2   1   2   2   2   1   2   2   2   1   2   2   2   2   1   2   1   1   1   2   1   2   2   2   1   2   2   1   1   2   1   2   2   1   2   2   1   1   1   2   1   1   2   1   2   2   1   2   2   2   1   1   1   1   1   2   2   2   2   1   1   1   2   2   2   1   2   1   2   1   2   2   2   1   2   1   2   2   2   1   1
 MK-6-11                2   1   2   2   2   1   2   2   1   2   1   2   1   1   2   1   1   2   1   2   1   1   2   1   1   1   1   1   2   1   2   1   2   1   2   2   1   1   2   2   2   2   1   2   2   2   1   2   1   2   1   2   2   1   2   1   1   2   1   2   2   2   2   2   1   2   1   1   2   2   1   2   1   2   1   1   2   1   2   1   1   2   2   1   2   2   1   2   2   2   2   2   2   2   2   1   1   1   1   1   2   1   2   1   1   1   2   2   1   1   2   1   1   1   1   2   2   1   2   2   1   1   1   1   1   1   2   2   1   2   2   2   2   2   2   1   1   1   2   2   2   2   2   1   2   2   1   1   2   1   2   2   1   2   2   1   1   2   2   1   1   2   1   2   2   1   2   2   2   1   1   1   1   1   2   2   2   2   1   1   1   2   2   2   1   2   2   1   1   2   2   2   1   2   1   2   1   2   1   1
 MK-6-12                2   2   2   2   2   1   2   2   1   2   1   2   1   2   2   1   1   2   1   2   1   1   1   1   1   1   2   1   2   1   2   1   2   1   2   2   1   1   2   2   2   2   1   2   1   2   1   2   1   2   1   2   2   1   2   1   1   2   1   2   2   2   2   2   1   2   1   1   2   2   1   2   1   2   1   1   1   1   2   1   1   2   2   1   2   2   1   2   2   2   2   2   2   2   1   1   2   1   1   1   2   1   2   1   1   1   2   2   1   1   2   1   1   1   1   2   2   1   2   1   1   1   1   1   1   1   2   2   1   2   2   2   2   2   2   1   1   1   2   2   2   2   2   1   2   2   1   1   2   1   2   2   1   2   2   1   1   2   2   1   1   2   1   2   2   1   2   2   2   1   1   1   1   1   2   2   2   2   1   2   2   2   2   2   1   2   2   1   1   2   2   2   1   1   1   2   1   2   2   1
 MK-6-13                2   2   2   2   2   1   2   2   2   2   1   1   1   2   2   1   1   2   1   2   1   1   1   1   1   2   2   1   2   1   2   1   2   1   2   2   2   1   2   2   2   2   1   2   1   2   1   2   1   2   1   2   2   1   2   1   1   2   1   1   2   2   2   2   1   2   1   1   2   2   1   1   1   2   1   2   1   1   2   1   1   2   2   1   2   2   1   2   1   2   1   2   2   1   1   1   2   1   1   1   2   1   2   1   1   1   2   2   1   1   2   2   1   1   1   2   2   1   2   1   1   1   1   1   1   1   2   2   1   1   2   2   2   2   2   1   1   1   2   2   2   2   1   1   2   2   1   1   2   1   2   2   1   2   1   1   1   2   2   1   1   2   1   2   2   2   2   2   2   1   1   1   1   1   2   2   2   2   1   2   2   2   2   2   1   2   2   1   1   2   1   2   1   1   1   2   1   2   1   1
 MK-6-14                2   2   1   2   2   1   2   2   2   2   1   1   1   2   2   1   1   2   1   2   1   1   1   1   1   2   2   1   1   1   2   1   2   1   2   2   2   1   2   2   2   2   1   2   1   2   1   2   1   2   1   2   2   1   2   1   1   2   2   1   2   1   2   2   1   2   1   1   2   2   1   1   1   2   1   2   1   1   2   1   1   2   1   1   2   2   1   2   1   2   1   2   2   1   1   1   2   1   1   1   1   1   2   1   1   2   2   2   1   1   1   2   1   1   1   2   2   1   2   1   2   1   1   1   1   1   2   2   1   1   2   2   2   2   2   1   1   1   2   2   2   2   1   1   2   2   1   1   2   1   2   2   1   1   2   1   1   1   2   1   1   2   2   2   2   2   2   2   2   1   1   1   1   1   2   2   1   2   1   2   2   2   1   2   1   1   2   1   1   2   1   1   1   1   1   2   1   2   1   2
 MK-6-15                2   2   1   2   2   1   2   2   2   2   2   1   1   1   2   1   2   1   1   2   1   2   1   1   1   2   2   1   1   1   2   1   2   1   2   2   1   1   2   2   2   2   1   2   1   2   1   2   1   2   2   2   1   2   2   1   1   2   2   2   2   1   2   2   1   2   1   1   2   2   1   1   1   2   1   2   1   1   2   1   1   2   1   1   1   1   1   2   1   1   1   2   2   1   1   1   2   2   1   1   1   1   2   1   1   2   2   2   1   1   1   2   1   1   1   2   2   1   1   1   2   1   1   1   1   1   2   2   1   1   2   2   2   2   2   1   1   1   2   2   2   2   1   2   2   2   2   1   2   1   2   2   1   1   2   1   1   1   2   1   1   1   2   2   2   2   2   2   2   1   1   1   1   1   2   2   1   2   1   2   2   2   1   2   1   1   2   1   1   2   1   1   1   1   1   2   1   2   1   2
 MK-6-16                2   2   1   1   2   1   2   2   1   2   2   1   1   1   2   1   2   2   1   2   1   2   1   1   1   2   2   1   1   1   2   1   2   1   1   2   1   1   2   2   2   2   1   2   1   2   1   2   2   2   1   2   1   2   2   1   1   2   2   2   2   1   2   2   1   2   1   1   2   2   1   2   1   2   2   2   2   1   2   1   2   2   1   1   1   1   1   2   1   1   1   2   1   1   1   1   2   2   1   1   1   1   2   1   1   2   2   2   1   1   1   1   1   1   1   2   2   1   1   1   2   1   1   1   1   1   1   2   1   1   2   2   1   2   2   1   1   2   2   2   2   2   2   2   2   2   2   1   1   1   1   2   1   1   2   1   1   1   1   1   1   1   2   2   2   2   2   2   2   1   1   1   1   1   2   2   1   2   1   1   1   2   1   2   1   1   1   1   1   2   1   1   1   1   1   2   1   2   1   2
 
!****************************************** Phenotypic Data **********************************************************
!-100.0 is resevred for missing phenotype
SimulatedTrait1         8.4491   10.2942    7.9711    9.1044    9.8194   11.1610   10.7130   10.2604   11.1641    8.0001   10.4333    7.8688   10.5904   10.2106   11.3631    9.9886    7.1972   10.3480    9.7124    9.7215    8.7956    8.7129    9.7815   10.8361   10.9057   10.8314   10.0949    9.3797    7.9602   10.1910   10.5430    9.6400    9.8026   11.6564    9.6522    8.9307   11.2773   10.1840    8.3834   11.7702    9.4471    9.7755   11.4807    9.3881    9.1547    8.2929    7.4200   10.5581   11.1007   10.8974    9.6138    9.1424    9.7792   10.0462   11.5122    8.2352    9.3783    8.8471   11.5368   10.8834   10.3230    9.5025   10.5604    9.5173   10.6268    9.3382   10.0775   11.4282    8.6128    9.9737    9.9729   10.2020    8.6118    8.8700   10.2024    9.3382   10.1353    9.1636   10.4217   10.2435    9.4876    9.5492   10.4351   10.9180   10.5604   10.6923   13.2713    9.1556    9.5360    9.4173    9.4812    9.2286    9.3164   10.0335   10.8368    9.7056    9.0088    9.0121    8.9394   12.2774   10.7052   11.3865   10.6343   10.8756    8.3752    9.2970   10.8823   10.7143   10.5934   10.3988    9.9398    8.1548    8.2628   10.3841   12.0551   11.1178    9.8279    8.8292   10.4620    9.8575   10.2990    9.4482    9.2460   11.4191    9.3406   10.6970   10.0562    8.9817    9.6703    9.7598    9.5830   10.6780    8.9961   12.0977   10.2872    9.9177   10.6669   10.2404   11.5689    9.2544   12.3105   10.2520    9.0515   11.3744    8.7151    9.6677   10.4437   11.6806   10.5145   10.5875   10.4459   10.3616    8.0605    8.2787   12.6135   10.3863    9.1230   11.1411   11.4976   10.0513   11.4189    8.8282    8.5690   10.0446   10.2218    9.7867    8.9358    9.7987    9.1635    8.8531    9.5932    9.0763   10.1783    9.7319   10.1364    8.9159   10.9141    8.3190   10.5310    9.5349   11.4889    9.0386   12.1740   10.8171   10.3786    9.7795    9.9179    9.7078    9.6501    9.5301    9.5790   10.1160   11.5004   11.5106    9.1353    9.4078    9.5792    9.9626    8.1296    8.7114
 
