# Supplementary material for: Inclusive Composite Interval Mapping of QTL by Environment Interactions in Biparental Populations
Source: PLoS One. 2015 Jul 10;10(7):e0132414. doi: 10.1371/journal.pone.0132414 (PMC4498613; doi:10.1371/journal.pone.0132414)
Supplement: S1 File — (ZIP) [file pone.0132414.s001.zip › BC1 population/e=1/run_00024.met]

!**********************Note: lines staring with "!" are remarks and will be ignored in the program********************
!*********************************General Information**********************************
!Assuming F1 = P1 x P2, populations available in QTL IciMapping are: 
!  1, P1BC1F1 = P1 x F1, the first backcrossing where P1 is used as the recurrent parent;
!  2, P2BC1F1 = P2 x F1, the first backcrossing where P2 is used as the recurrent parent;
!  3, F1DH, F1-derived doubled haploids; 
!  4, RIL or F1RIL, recombination inbred lines through the repeated selfing of F1;
!  5, P1BC1RIL, recombination inbred lines through the repeated selfing of P1BC1F1;
!  6, P2BC1RIL, recombination inbred lines through the repeated selfing of P2BC1F1;
!  7, F2, the selfing generation of F1;
!  8, F3, the selfing generation of F2;
!  9, P1BC2F1, the second backcrossing where P1 is used as the recurrent parent; 
! 10, P2BC2F1, the second backcrossing where P2 is used as the recurrent parent;
! 11, P1BC2RIL, recombination inred lines through the repeated selfing of P1BC2F1; 
! 12, P2BC2RIL, recombination inred lines through the repeated selfing of P2BC2F1; 
! 13, P1BC1F2, the selfing generation of P1BC1F1; 
! 14, P2BC1F2, the selfing generation of P2BC1F1; 
! 15, P1BC2F2, the selfing generation of P1BC2F1; 
! 16, P2BC2F2, the selfing generation of P2BC2F1; 
! 17, P1BC1DH, P1BC1F1-derived doubled haploids; 
! 18, P2BC1DH, P2BC1F1-derived doubled haploids; 
! 19, P1BC2DH, P1BC2F1-derived doubled haploids; 
! 20, P2BC2DH, P2BC2F1-derived doubled haploids; 
   1      !Mapping Population (see remarks above)
   2      !Mapping Function (1 for Kosambi; 2 for Haldane; 3 for Morgan)
   2      !Marker Space Type (1 for intervals; 2 for positions)
   1      !Marker Space Unit(1 for centiMorgans; 2 for Morgan)
   6      !Number of Chromosomes (or Linkage Groups)
 200      !Size of the mapping population
   1      !Number of environments
 
!***************************************** Chromosomes and Linkage Maps **********************************************
!Chromosome                 NumMarkers
-CH1                        16
-CH2                        16
-CH3                        16
-CH4                        16
-CH5                        16
-CH6                        16
!Linkage map (Marker name followed by position or the interval length)
 MK-1-1                1     0.000
 MK-1-2                1    10.000
 MK-1-3                1    20.000
 MK-1-4                1    30.000
 MK-1-5                1    40.000
 MK-1-6                1    50.000
 MK-1-7                1    60.000
 MK-1-8                1    70.000
 MK-1-9                1    80.000
 MK-1-10               1    90.000
 MK-1-11               1   100.000
 MK-1-12               1   110.000
 MK-1-13               1   120.000
 MK-1-14               1   130.000
 MK-1-15               1   140.000
 MK-1-16               1   150.000
 MK-2-1                2     0.000
 MK-2-2                2    10.000
 MK-2-3                2    20.000
 MK-2-4                2    30.000
 MK-2-5                2    40.000
 MK-2-6                2    50.000
 MK-2-7                2    60.000
 MK-2-8                2    70.000
 MK-2-9                2    80.000
 MK-2-10               2    90.000
 MK-2-11               2   100.000
 MK-2-12               2   110.000
 MK-2-13               2   120.000
 MK-2-14               2   130.000
 MK-2-15               2   140.000
 MK-2-16               2   150.000
 MK-3-1                3     0.000
 MK-3-2                3    10.000
 MK-3-3                3    20.000
 MK-3-4                3    30.000
 MK-3-5                3    40.000
 MK-3-6                3    50.000
 MK-3-7                3    60.000
 MK-3-8                3    70.000
 MK-3-9                3    80.000
 MK-3-10               3    90.000
 MK-3-11               3   100.000
 MK-3-12               3   110.000
 MK-3-13               3   120.000
 MK-3-14               3   130.000
 MK-3-15               3   140.000
 MK-3-16               3   150.000
 MK-4-1                4     0.000
 MK-4-2                4    10.000
 MK-4-3                4    20.000
 MK-4-4                4    30.000
 MK-4-5                4    40.000
 MK-4-6                4    50.000
 MK-4-7                4    60.000
 MK-4-8                4    70.000
 MK-4-9                4    80.000
 MK-4-10               4    90.000
 MK-4-11               4   100.000
 MK-4-12               4   110.000
 MK-4-13               4   120.000
 MK-4-14               4   130.000
 MK-4-15               4   140.000
 MK-4-16               4   150.000
 MK-5-1                5     0.000
 MK-5-2                5    10.000
 MK-5-3                5    20.000
 MK-5-4                5    30.000
 MK-5-5                5    40.000
 MK-5-6                5    50.000
 MK-5-7                5    60.000
 MK-5-8                5    70.000
 MK-5-9                5    80.000
 MK-5-10               5    90.000
 MK-5-11               5   100.000
 MK-5-12               5   110.000
 MK-5-13               5   120.000
 MK-5-14               5   130.000
 MK-5-15               5   140.000
 MK-5-16               5   150.000
 MK-6-1                6     0.000
 MK-6-2                6    10.000
 MK-6-3                6    20.000
 MK-6-4                6    30.000
 MK-6-5                6    40.000
 MK-6-6                6    50.000
 MK-6-7                6    60.000
 MK-6-8                6    70.000
 MK-6-9                6    80.000
 MK-6-10               6    90.000
 MK-6-11               6   100.000
 MK-6-12               6   110.000
 MK-6-13               6   120.000
 MK-6-14               6   130.000
 MK-6-15               6   140.000
 MK-6-16               6   150.000
!*********************************** Marker Types ********************************************************************
!Co-dominant marker: When heterozygote F1 is present, P1 is coded as 2, F1 is coded as 1, and P2 is coded as 0; Otherwise, P1 is coded as 2, and P2 is coded as 0. 
!Dominant marker: When heterozygote F1 is present, P1 and F1 are coded as 12, and P2 is coded as 0; Otherwise, P1 is coded as 2, and P2 is coded as 0.  
!Recessive markers: When heterozygote F1 is present, P1 is coded as 2, and F1 and P2 are coded as 10; Otherwise, P1 is coded as 2, and P2 is coded as 0. 
!Missing marker is coded as -1. 
 MK-1-1                 2   1   1   1   1   1   1   1   1   2   1   1   1   1   2   1   1   1   1   1   2   1   2   1   1   1   2   1   1   2   2   1   2   2   1   1   1   2   1   2   2   2   1   1   1   2   1   1   1   1   2   2   2   2   2   2   2   2   1   1   2   1   2   2   2   2   2   2   1   2   2   1   1   2   1   1   2   2   2   1   1   1   2   2   2   2   2   2   1   1   2   1   1   2   2   1   2   2   2   2   1   1   1   1   2   2   1   2   2   2   2   2   2   1   1   1   2   1   2   1   2   1   2   1   1   1   1   1   1   2   2   2   2   1   1   2   1   1   2   1   2   1   1   2   2   2   1   1   2   2   1   1   2   2   1   2   2   1   2   1   2   2   1   2   2   2   1   1   1   2   1   2   2   1   1   1   1   2   2   2   2   2   1   2   1   1   1   2   1   2   1   1   2   1   2   1   1   2   2   2
 MK-1-2                 2   1   1   2   1   1   1   1   1   2   1   1   2   1   2   1   1   1   1   1   2   2   2   1   1   1   1   1   1   2   2   1   2   2   1   1   1   2   1   2   2   2   1   1   1   2   1   1   1   1   2   2   1   2   2   2   2   2   1   1   2   1   2   2   2   2   2   2   1   2   2   1   1   2   1   1   2   2   2   1   2   1   1   2   1   2   2   2   1   2   2   1   1   2   2   1   2   2   2   2   1   1   1   1   2   2   1   2   2   2   2   2   2   1   1   1   2   1   2   1   2   1   2   1   1   1   1   1   1   2   2   1   2   1   1   2   1   1   2   1   2   1   1   2   2   1   1   1   2   2   2   1   2   2   1   2   2   1   2   1   2   2   1   2   2   2   1   1   1   2   1   2   2   1   1   1   1   2   2   2   2   2   1   2   1   1   1   1   1   2   1   1   2   1   1   1   1   2   2   2
 MK-1-3                 2   1   1   1   1   1   1   1   2   2   1   1   2   1   2   2   2   1   1   1   2   2   2   1   1   1   1   1   1   2   2   1   2   2   1   2   1   2   1   2   1   2   1   1   1   1   1   1   1   1   2   2   1   1   2   2   2   2   1   1   2   1   2   2   2   2   2   2   1   2   2   1   1   2   1   1   2   2   2   2   2   1   1   2   1   2   2   2   1   2   2   1   1   2   2   1   2   2   2   2   1   1   1   1   2   2   1   2   2   1   2   2   2   1   1   2   2   1   2   1   2   1   2   2   1   1   1   1   2   2   2   1   2   1   2   2   1   1   2   1   2   1   1   2   2   1   1   1   2   2   2   1   1   2   1   2   2   1   2   1   2   2   1   2   2   2   1   1   1   1   1   2   2   1   1   1   1   2   2   2   2   2   1   2   1   1   1   1   1   2   1   2   2   1   1   1   1   2   2   2
 MK-1-4                 2   1   1   1   1   1   1   1   2   2   1   1   2   1   2   2   2   1   1   1   2   1   2   1   1   1   1   1   1   2   2   1   2   2   1   2   1   2   1   2   1   2   1   1   1   1   1   1   1   1   2   2   1   1   2   2   2   2   1   1   2   1   2   2   2   2   2   2   1   2   2   1   2   2   1   1   2   2   2   2   2   1   1   2   1   2   2   2   1   2   2   1   2   2   2   1   2   2   2   2   1   1   1   1   2   1   1   2   2   1   2   2   2   1   1   2   2   1   2   1   2   1   2   2   1   1   1   1   2   2   1   1   2   1   2   2   1   1   2   1   1   1   1   2   2   1   1   1   2   2   2   2   1   1   1   2   2   1   2   1   2   1   1   2   2   2   1   1   1   1   1   2   2   1   1   1   1   2   2   2   1   1   2   2   1   1   1   1   1   2   2   2   2   1   1   1   1   2   2   2
 MK-1-5                 2   1   1   1   1   1   1   1   2   2   1   1   2   1   2   2   2   1   1   1   2   1   2   1   1   1   1   1   1   2   2   1   2   1   1   2   1   2   1   1   1   1   1   1   2   1   1   1   1   1   2   2   1   2   2   2   2   2   1   1   2   1   2   2   2   2   2   2   1   2   2   1   2   2   1   1   2   2   2   2   2   1   1   2   1   2   2   2   1   2   1   1   2   2   2   2   2   2   2   2   1   1   1   1   2   1   1   2   1   1   2   2   2   2   1   2   2   1   2   1   2   2   2   1   1   1   1   1   2   2   1   1   2   1   2   2   1   1   2   1   2   2   1   2   2   1   1   1   2   2   2   2   1   1   1   2   2   1   2   1   1   1   2   2   2   2   1   1   1   1   1   2   2   1   1   1   1   2   2   2   1   1   2   2   1   1   1   1   1   2   2   1   2   1   1   2   1   2   2   1
 MK-1-6                 2   1   1   1   1   1   1   1   2   2   1   2   2   1   2   2   2   1   1   1   1   2   2   1   1   1   1   1   1   2   2   1   2   1   1   2   1   2   1   1   1   1   1   1   2   2   1   1   1   1   2   2   2   2   2   2   2   1   1   1   2   1   2   2   2   2   2   2   1   1   2   2   2   2   1   1   2   2   2   2   2   1   1   2   1   2   2   2   1   2   2   2   2   2   2   2   2   2   2   1   1   1   1   2   2   2   1   2   1   1   2   2   2   2   2   2   2   1   2   1   1   2   2   2   1   1   1   1   2   2   2   1   2   1   2   2   1   1   2   1   2   2   1   2   2   1   1   1   2   2   2   1   2   1   1   2   2   1   2   1   1   1   2   2   2   2   1   1   1   1   1   2   2   1   1   1   1   2   2   2   1   1   2   2   1   1   1   2   1   1   2   1   2   2   1   2   1   1   2   2
 MK-1-7                 2   2   1   1   1   1   1   1   1   2   1   2   2   1   2   2   2   1   2   1   1   2   2   1   1   1   1   1   1   2   2   1   2   2   2   2   1   2   1   1   1   1   1   1   2   1   1   1   1   1   2   2   2   2   1   2   1   2   1   1   2   1   2   2   2   2   2   2   1   1   2   2   2   2   2   1   2   2   2   2   2   1   2   2   1   1   2   2   1   2   2   2   2   2   2   2   2   2   2   1   1   1   2   2   2   2   1   2   1   1   1   1   2   2   2   2   2   1   1   1   1   2   2   2   1   1   1   1   2   2   2   1   2   1   2   2   1   1   2   1   2   1   1   2   2   1   1   1   1   2   2   1   2   1   1   2   2   1   2   1   1   1   2   2   2   2   2   1   1   1   1   2   2   1   1   1   1   1   2   2   1   1   1   2   1   1   1   2   2   1   2   1   2   2   1   2   1   1   2   1
 MK-1-8                 2   2   1   1   1   1   1   1   1   2   1   1   2   1   1   2   2   1   1   1   2   2   2   1   1   2   1   1   2   1   2   1   2   2   2   2   1   2   1   1   1   1   1   1   2   1   1   1   1   2   2   2   2   2   1   2   1   2   1   1   2   1   2   2   2   2   2   2   1   1   2   2   2   2   2   1   2   2   2   2   2   1   2   2   2   1   2   2   1   2   2   2   2   2   2   2   2   2   2   1   1   1   2   2   2   2   1   1   1   1   1   1   2   2   2   2   2   1   1   1   1   1   2   2   1   1   1   1   2   1   2   1   2   1   2   2   1   1   2   1   2   1   1   2   2   1   1   1   1   1   2   1   2   1   1   2   2   1   2   1   1   1   2   2   2   1   2   1   1   1   1   2   1   1   1   1   1   1   2   2   1   1   1   2   1   1   1   2   2   1   2   1   2   2   1   2   1   1   1   1
 MK-1-9                 2   2   1   2   1   1   1   1   1   2   1   1   2   1   1   2   2   1   1   1   2   2   2   1   1   2   1   1   1   1   2   2   2   2   2   2   1   2   1   1   1   1   1   1   1   1   1   1   1   2   2   2   2   2   1   2   1   1   1   1   1   1   2   2   2   2   2   2   1   1   2   2   2   2   2   1   2   2   2   2   2   1   2   2   1   1   2   2   1   2   2   2   2   2   2   2   2   2   2   1   1   1   2   2   2   2   1   1   1   1   1   1   2   2   2   2   2   1   1   1   1   1   2   1   1   1   1   1   2   1   2   2   2   1   2   2   1   1   2   1   2   1   1   2   2   1   1   2   1   1   2   1   2   1   1   2   1   1   2   1   1   1   2   2   2   1   2   1   1   1   1   2   1   1   2   1   1   1   2   2   1   1   1   2   1   1   1   2   2   1   2   2   2   2   1   2   1   1   1   1
 MK-1-10                2   2   1   2   2   1   2   1   1   2   1   1   1   1   1   2   2   1   1   1   2   2   2   1   2   1   1   1   1   1   2   2   2   2   2   2   1   2   1   2   1   2   1   1   1   1   1   1   1   2   2   2   2   2   1   2   1   1   1   1   1   1   2   2   2   2   2   2   1   1   1   2   2   1   2   1   2   2   2   2   2   2   2   2   1   1   2   1   1   2   2   2   2   2   2   2   2   2   2   1   1   1   2   2   2   2   2   1   1   1   1   1   1   2   2   2   2   1   1   1   1   1   1   1   1   1   1   1   1   2   2   1   2   1   2   2   1   1   2   1   2   1   1   2   2   1   1   2   1   1   2   1   2   2   1   2   1   1   2   1   1   1   2   2   2   1   2   1   1   1   1   2   1   1   2   1   1   1   2   2   1   1   1   2   1   1   1   2   2   1   2   2   1   2   1   2   1   1   1   1
 MK-1-11                2   2   1   2   2   1   2   1   1   2   2   1   1   1   1   2   2   1   1   1   2   2   2   1   2   1   1   1   1   1   2   2   2   2   2   2   1   2   1   2   1   2   1   1   1   1   1   1   1   2   2   2   2   2   1   1   1   1   1   1   1   1   2   2   1   2   2   2   1   1   1   2   2   1   2   1   2   2   2   1   2   2   2   2   1   1   2   1   1   2   2   2   2   2   2   2   2   2   2   1   1   1   2   2   2   2   1   1   1   1   1   1   1   2   2   2   2   1   1   1   1   1   1   1   1   1   1   1   1   2   2   1   2   1   2   2   1   1   2   1   2   1   1   2   2   1   1   2   1   1   2   1   2   1   1   2   1   1   2   1   1   1   2   2   2   1   2   1   1   1   1   2   1   1   2   1   1   1   2   2   1   1   1   2   1   1   1   2   2   1   2   2   1   2   1   2   1   1   1   1
 MK-1-12                2   2   1   2   2   1   2   1   1   2   1   1   1   1   1   2   2   1   1   1   2   2   2   1   2   1   1   1   2   1   2   1   2   2   1   2   1   2   1   2   1   2   1   1   1   1   1   1   1   2   2   2   2   2   1   1   1   2   1   1   1   1   2   2   1   2   2   2   2   1   1   2   2   1   2   1   1   2   2   1   2   2   2   2   1   1   2   1   1   2   2   2   2   2   2   2   2   2   2   1   1   1   2   2   2   1   1   2   1   1   1   1   1   2   2   2   2   2   1   1   2   2   1   1   1   2   2   1   1   1   2   1   2   1   2   2   1   1   2   1   2   1   1   2   1   1   1   2   1   1   2   1   2   1   1   2   1   1   2   1   1   1   2   2   1   1   2   1   1   1   1   2   1   1   2   1   1   1   2   2   1   2   1   2   2   1   1   2   2   2   2   2   1   2   1   2   1   1   1   1
 MK-1-13                2   2   1   2   2   1   2   1   2   2   1   1   2   1   1   1   2   1   1   1   1   2   2   1   2   1   1   1   2   1   2   1   2   2   1   2   1   2   1   2   1   2   1   1   1   1   1   1   1   2   2   2   2   2   1   1   1   2   1   1   1   1   2   2   1   2   2   2   1   1   1   2   2   2   2   1   1   2   2   1   2   2   2   2   1   2   2   2   1   2   2   2   2   1   2   2   2   2   2   1   2   1   2   2   2   1   1   2   1   1   1   1   1   1   2   1   2   2   1   1   2   2   1   1   1   2   2   1   1   1   2   1   2   2   2   2   1   1   2   1   2   1   1   2   2   1   1   2   1   2   2   1   2   1   1   2   1   1   2   1   1   1   2   2   1   1   2   1   1   1   1   2   1   1   2   1   1   1   2   2   1   2   1   2   2   1   1   2   2   2   1   2   1   2   1   2   1   1   1   1
 MK-1-14                2   2   1   2   2   1   2   1   2   2   2   1   2   1   1   1   2   1   1   1   1   2   2   1   2   1   1   1   2   2   2   1   1   2   1   2   1   2   1   2   1   2   1   1   1   1   1   2   1   2   2   1   2   1   1   2   1   2   2   1   1   1   1   1   1   2   1   2   1   1   2   2   2   2   2   1   1   2   2   1   2   1   2   2   2   2   2   2   1   2   1   2   2   1   2   2   2   2   2   1   2   1   2   2   2   1   1   2   1   1   1   1   1   1   2   1   2   2   1   1   2   1   1   2   1   1   2   1   1   1   2   1   2   2   2   2   1   1   1   2   2   1   1   2   2   1   1   2   1   2   2   1   2   1   1   2   1   1   2   1   2   1   2   2   1   1   2   1   1   1   2   2   1   1   2   1   1   1   2   2   1   2   2   2   1   1   1   2   2   2   1   2   1   1   1   2   1   1   1   1
 MK-1-15                2   2   1   2   2   2   2   1   2   2   2   1   2   1   1   1   1   1   1   1   1   2   2   1   2   2   1   1   2   2   2   1   1   2   1   2   1   2   1   2   1   2   2   1   1   1   1   2   1   2   2   1   2   1   1   2   2   2   2   1   1   1   1   1   1   2   1   2   1   1   2   2   2   2   2   1   1   2   2   2   2   1   2   2   2   2   2   2   1   2   1   2   2   2   2   2   2   2   2   1   1   1   1   2   2   1   1   2   1   1   1   1   1   1   2   1   2   2   1   1   1   1   1   2   1   1   2   1   1   1   2   1   2   2   2   2   1   1   1   2   2   1   1   1   2   1   1   2   1   2   2   2   2   1   1   2   1   1   2   1   1   1   2   2   1   1   2   1   1   1   2   2   2   1   2   1   1   1   2   2   1   2   2   1   1   1   1   1   2   2   1   2   1   2   1   1   1   1   1   1
 MK-1-16                2   2   1   2   2   2   2   1   2   2   2   1   2   1   1   1   1   1   1   1   1   2   1   1   2   2   1   1   2   2   1   1   1   2   1   2   1   2   2   2   1   2   2   1   1   1   1   2   1   2   2   2   2   1   1   2   1   2   2   1   1   1   1   1   1   2   1   2   1   1   2   2   2   1   2   1   1   2   2   2   2   1   2   2   2   2   2   2   1   2   1   2   2   1   1   2   2   2   2   1   1   1   1   2   2   1   1   1   1   1   2   1   1   2   2   2   2   2   1   1   1   1   2   2   1   1   2   1   1   1   2   1   2   2   2   2   1   1   1   2   2   1   1   1   2   1   1   2   1   2   2   2   2   1   1   2   1   2   2   1   1   2   2   2   1   1   2   1   1   1   2   2   2   1   1   1   1   1   2   2   1   1   2   1   1   1   1   1   1   2   1   2   1   2   1   1   2   1   1   1
 MK-2-1                 1   1   1   1   2   2   1   1   2   1   1   1   1   1   2   1   2   2   1   1   1   2   2   1   1   2   2   2   1   2   2   1   1   1   2   1   1   2   1   2   2   1   2   2   1   2   1   1   1   1   1   2   1   1   1   2   1   2   1   1   2   2   2   1   1   2   1   2   1   1   1   1   2   2   2   2   2   2   1   2   2   1   1   1   1   1   2   2   1   1   2   2   1   2   2   1   2   2   2   2   1   2   2   2   2   1   1   1   1   1   2   2   1   1   1   1   1   2   2   1   1   2   2   2   1   2   1   2   2   1   1   1   1   2   2   2   2   1   1   1   2   2   1   1   1   1   1   2   2   1   2   2   2   2   1   1   1   2   1   2   2   1   1   1   2   1   2   2   2   1   1   1   2   2   1   2   2   1   1   1   2   2   2   2   2   2   1   2   1   1   1   2   1   2   2   1   1   1   1   2
 MK-2-2                 1   1   1   1   2   2   1   1   2   1   1   1   1   1   1   2   1   2   1   1   1   1   2   1   1   2   2   2   2   2   2   1   1   1   2   2   1   1   1   2   2   2   2   2   1   2   1   1   1   1   1   2   1   1   1   2   1   2   1   1   2   2   2   1   2   2   1   2   1   1   1   1   2   2   2   2   2   2   1   2   2   1   1   1   1   1   2   2   1   2   2   2   1   2   1   1   2   1   2   2   1   2   2   2   2   1   2   1   1   1   2   2   1   1   1   1   1   2   2   1   2   2   2   2   1   2   1   2   2   1   2   1   1   2   1   2   2   1   1   1   2   2   1   1   2   2   1   2   2   1   2   2   2   2   1   1   1   2   1   2   2   2   1   1   2   1   2   2   2   1   1   1   1   2   1   2   1   1   1   2   2   2   2   2   2   2   1   2   2   1   1   2   1   2   2   1   2   2   1   2
 MK-2-3                 1   1   1   1   2   2   1   1   2   1   1   1   1   1   2   2   1   2   1   1   2   1   2   1   1   2   2   2   2   2   2   1   2   1   2   2   1   1   1   2   2   2   2   2   1   1   1   1   1   1   1   2   1   1   1   2   1   2   1   1   2   2   2   1   2   2   1   2   1   1   1   1   2   2   2   2   2   2   1   1   1   1   1   1   1   1   2   2   1   2   2   2   1   2   1   1   2   1   2   1   2   2   2   2   2   1   2   1   1   2   2   2   2   1   2   1   1   2   1   1   2   2   2   2   1   2   1   2   2   1   2   1   1   2   2   2   2   1   1   1   2   2   2   1   2   2   1   2   2   1   2   2   2   2   1   1   1   2   2   2   1   2   1   1   2   1   2   2   2   1   1   1   1   2   1   2   1   1   1   1   2   2   2   2   2   2   1   2   2   1   1   2   1   2   2   1   2   2   1   2
 MK-2-4                 1   1   1   1   2   2   1   1   2   1   1   1   2   1   2   2   1   2   1   1   2   1   2   1   2   2   2   2   2   2   1   1   2   1   2   2   1   1   1   2   2   2   2   1   1   1   1   1   1   1   1   2   1   1   1   2   2   2   1   1   2   1   2   1   2   2   1   2   1   1   1   1   2   2   2   2   2   2   1   1   1   1   1   1   1   2   2   2   1   2   2   2   1   2   1   1   2   1   2   1   2   2   2   2   2   1   2   1   1   2   2   2   1   1   2   1   1   2   1   1   2   2   2   2   1   2   1   2   2   2   2   1   1   2   2   2   2   1   1   1   2   2   2   1   2   2   1   2   2   1   2   2   2   2   1   1   1   2   2   2   1   2   1   1   1   1   2   2   2   1   1   1   1   2   1   2   1   1   1   1   2   2   2   1   2   1   1   2   2   1   1   2   1   2   2   1   2   2   1   2
 MK-2-5                 1   2   1   1   2   2   1   1   2   1   1   1   2   2   2   2   1   2   1   1   2   1   2   1   2   2   2   2   2   2   2   1   2   2   2   2   1   1   1   2   2   2   1   1   1   1   1   1   1   1   1   2   1   2   1   2   1   2   1   1   2   2   2   2   1   2   1   2   1   1   1   1   2   2   2   2   2   2   1   1   2   1   1   1   2   2   2   2   1   2   2   2   1   2   1   1   2   1   2   1   2   1   2   2   1   1   1   1   1   2   2   2   1   1   2   1   1   2   2   1   2   2   2   2   2   1   1   2   2   2   2   1   1   2   2   2   2   1   1   1   2   2   1   1   2   2   1   2   2   1   2   2   1   2   2   1   1   1   2   2   1   2   1   1   1   1   2   2   2   1   1   1   1   1   1   2   1   1   1   1   2   2   2   1   2   2   1   2   2   1   2   2   1   2   2   1   1   2   1   2
 MK-2-6                 1   2   1   1   2   2   1   1   2   1   1   1   2   2   2   2   1   2   1   1   2   1   2   2   2   2   2   1   2   2   2   1   2   2   2   2   1   1   1   2   2   2   1   1   1   1   1   1   2   1   1   2   2   2   1   2   1   2   1   1   2   2   2   2   1   2   1   2   1   1   1   1   1   2   2   2   2   1   1   1   2   1   1   1   2   1   2   2   1   2   2   2   1   1   1   1   2   1   2   1   2   1   2   2   1   1   1   1   2   2   1   2   1   1   2   1   1   2   2   1   2   2   1   2   2   1   1   2   1   2   2   1   1   2   2   2   2   1   1   1   1   2   1   1   2   2   1   2   2   1   2   2   1   2   2   1   1   1   2   2   1   1   1   1   1   1   2   2   2   1   1   1   1   1   1   2   1   1   1   1   2   2   2   1   2   2   1   2   2   1   2   2   1   2   2   1   1   1   1   2
 MK-2-7                 1   1   1   1   2   2   2   1   2   1   1   1   2   2   2   2   1   2   1   1   1   1   2   2   2   2   2   1   2   2   2   1   2   2   2   2   2   1   1   2   2   2   1   2   1   2   1   1   2   1   1   2   1   2   2   2   1   2   1   1   2   2   2   2   1   2   1   2   1   1   2   1   1   2   2   2   2   1   1   1   2   1   1   2   2   1   2   2   1   2   2   2   2   1   1   1   2   1   2   1   2   1   1   2   1   1   1   1   2   2   1   2   1   1   2   1   1   1   2   1   2   2   1   2   2   1   1   2   1   2   2   1   1   2   2   2   2   1   1   1   1   1   1   1   2   2   1   2   2   1   2   2   2   2   2   1   1   1   2   2   1   1   1   1   1   1   2   2   2   1   2   1   2   1   1   2   1   1   2   1   2   2   2   1   2   2   1   2   2   1   2   2   1   2   2   1   2   1   1   2
 MK-2-8                 1   1   1   1   2   2   2   2   2   1   2   1   2   2   2   2   1   2   1   1   1   1   2   2   2   2   2   1   2   2   2   1   2   2   2   2   1   1   1   2   2   2   1   2   1   2   1   1   1   1   1   2   1   2   1   2   2   2   1   2   2   2   2   1   1   2   1   2   1   1   2   1   1   2   2   2   2   1   1   1   2   2   1   2   2   1   2   2   1   1   2   2   1   1   1   1   2   1   1   1   1   1   1   2   1   1   1   1   2   2   1   2   1   2   2   1   1   1   2   1   2   2   1   2   2   1   1   2   1   2   2   1   1   2   2   2   2   1   1   1   1   2   1   1   2   2   1   2   2   1   2   2   1   1   2   1   2   1   2   2   1   2   1   1   1   1   2   2   2   1   2   1   2   1   1   1   1   2   2   1   2   2   2   1   2   2   1   2   2   1   2   2   1   2   2   1   2   1   1   1
 MK-2-9                 1   2   1   2   2   2   2   2   2   1   2   1   2   2   2   2   2   2   1   2   1   1   2   2   2   2   2   1   1   2   2   1   2   2   2   2   1   1   1   1   2   2   1   2   2   2   1   1   1   1   1   2   1   2   1   2   1   2   1   1   2   2   2   1   1   2   1   2   1   1   2   1   1   2   2   2   2   1   1   1   1   2   1   2   2   1   2   2   1   1   1   2   1   1   2   2   2   1   1   1   1   1   1   2   2   1   2   1   2   2   2   2   2   2   2   1   1   1   2   1   2   1   2   2   1   2   1   2   2   2   2   1   1   2   1   2   2   1   1   1   1   1   1   1   2   2   1   2   2   1   2   1   1   1   2   1   1   2   2   1   1   2   1   1   1   1   2   2   2   1   2   1   2   1   1   1   2   1   2   1   2   2   2   1   2   2   1   2   1   1   2   2   1   2   2   1   2   1   1   2
 MK-2-10                1   2   1   2   2   2   2   2   2   2   2   1   2   2   2   2   1   2   1   2   1   2   2   2   1   2   2   2   1   2   2   2   2   2   2   2   1   1   1   1   2   2   1   1   2   2   1   1   1   1   1   2   1   2   1   2   1   2   1   1   1   2   2   2   1   1   1   2   1   1   2   1   1   2   2   2   2   1   1   1   1   2   1   2   2   1   2   1   1   1   1   2   1   1   2   2   2   1   1   1   1   2   1   2   2   1   2   1   1   2   2   2   2   2   2   1   1   1   1   1   2   1   2   1   1   2   1   1   2   2   2   1   1   2   1   2   2   1   1   1   1   1   1   1   1   2   2   2   2   1   2   1   1   1   2   1   1   2   2   2   1   2   2   1   1   1   2   2   2   1   2   1   2   1   1   1   2   1   2   1   2   2   2   1   2   2   1   2   1   1   2   2   1   2   1   1   2   1   1   2
 MK-2-11                1   2   1   2   2   2   2   2   1   2   2   1   2   2   2   2   1   2   1   2   1   2   2   2   1   2   1   2   1   2   2   1   2   2   2   2   1   1   1   1   2   2   1   1   2   2   2   2   1   1   1   2   1   2   1   2   1   2   1   1   1   2   2   2   1   1   1   2   1   1   2   1   1   2   2   2   2   1   1   1   1   2   1   2   2   1   2   1   1   1   1   2   1   1   2   1   2   1   1   1   1   1   1   2   1   1   2   1   1   2   2   1   2   2   2   1   1   1   1   2   2   1   2   1   1   2   1   1   2   2   1   1   1   2   1   2   2   1   1   1   1   2   1   1   1   2   2   2   2   2   1   1   1   1   2   1   1   2   2   2   1   2   2   1   1   1   1   2   2   1   2   1   2   1   2   1   2   1   2   1   2   2   2   1   2   2   1   2   1   1   2   2   1   2   1   1   2   1   2   2
 MK-2-12                1   2   1   2   2   2   2   2   1   2   2   1   2   2   2   1   1   2   1   2   1   2   2   2   1   2   2   2   1   2   2   1   2   2   2   2   1   1   1   1   2   2   1   1   2   2   2   2   1   1   1   2   1   1   1   2   1   2   1   1   1   2   2   2   2   1   1   2   1   1   2   1   1   2   2   2   2   1   1   2   2   2   1   2   2   2   2   1   1   1   1   2   1   2   2   1   2   1   1   1   1   2   2   2   2   1   2   1   1   2   1   1   2   2   2   1   1   1   1   2   2   1   2   1   1   2   2   1   2   2   1   1   1   2   1   2   2   1   1   1   2   2   1   1   1   2   2   2   1   2   1   1   1   1   2   1   1   2   2   2   1   2   2   1   1   1   1   2   2   1   2   2   2   1   2   1   2   1   2   1   2   2   2   2   2   2   1   2   2   1   2   1   2   2   1   1   1   1   2   2
 MK-2-13                1   2   1   2   2   2   2   2   1   2   2   1   2   2   2   1   1   2   1   2   2   2   2   2   1   1   2   2   1   2   2   1   2   2   1   2   1   1   1   1   2   2   1   1   2   2   2   2   1   1   1   2   1   1   1   2   1   1   1   1   1   2   2   2   2   1   2   1   1   1   2   1   2   2   2   1   2   1   1   2   2   2   1   2   2   1   2   1   1   2   1   1   1   2   2   1   2   1   1   1   1   2   2   2   2   1   2   2   1   2   1   1   2   2   2   1   1   1   1   2   2   1   2   1   1   2   2   1   2   2   1   1   1   2   1   1   2   2   1   1   2   2   1   1   1   2   2   2   1   2   1   1   1   2   2   1   1   2   2   2   1   2   2   1   1   1   1   2   2   2   2   2   2   1   2   1   2   1   2   1   2   2   1   2   2   1   2   1   2   1   2   1   2   2   1   1   1   1   1   2
 MK-2-14                1   2   1   2   2   2   2   2   1   2   2   1   2   2   2   1   2   2   1   2   2   2   2   2   2   2   2   2   1   2   2   1   2   1   1   1   1   1   1   1   2   1   1   1   2   2   2   2   1   1   1   2   1   1   1   2   1   2   1   1   1   2   2   2   1   1   2   1   1   1   2   1   1   1   2   1   2   1   1   2   1   1   1   2   2   1   2   1   1   2   1   1   1   2   2   1   2   1   2   1   1   2   1   2   2   1   2   2   1   1   1   1   2   2   2   1   1   1   1   2   2   1   2   1   1   1   2   1   2   2   1   1   1   2   1   1   2   2   1   1   2   2   1   1   2   2   2   2   1   2   2   1   1   2   2   1   1   1   1   2   1   2   2   1   1   1   1   2   2   2   2   2   2   1   2   1   2   1   2   1   2   2   1   2   2   1   2   1   2   1   2   1   2   2   1   1   1   1   2   2
 MK-2-15                1   2   1   2   2   2   2   2   1   2   2   1   2   2   2   1   1   2   1   2   2   2   2   2   2   1   2   2   1   2   2   1   2   1   1   1   1   1   1   1   2   1   1   1   1   2   2   2   1   2   1   2   1   1   1   1   1   2   1   1   1   2   2   2   1   2   2   2   1   2   1   1   1   1   1   1   2   1   1   2   2   1   1   1   2   1   2   1   1   2   1   1   1   2   2   2   2   2   2   1   1   2   1   2   2   1   2   2   1   1   1   1   2   2   2   1   1   1   1   2   2   1   1   1   1   1   2   2   2   2   1   1   1   2   1   1   2   2   2   1   2   2   1   1   2   2   2   2   1   2   2   1   1   2   2   1   1   1   1   2   1   2   2   1   1   1   1   2   2   2   2   1   2   1   2   1   2   1   2   1   2   2   1   2   2   1   2   1   2   1   2   1   1   2   1   1   1   1   2   2
 MK-2-16                2   2   1   2   2   1   2   2   1   2   2   1   2   2   1   1   1   2   1   2   2   2   2   2   2   1   2   2   1   2   2   1   2   1   1   1   1   1   1   2   2   1   1   1   1   2   2   2   1   1   1   2   1   1   1   1   1   2   1   1   1   2   2   2   1   2   1   2   1   2   1   1   1   1   1   1   2   1   1   2   1   1   1   1   1   1   2   1   1   2   1   1   2   2   2   2   2   2   2   1   1   2   1   2   2   1   2   2   2   1   2   1   2   2   2   1   1   1   1   2   2   1   1   1   1   1   2   2   2   2   2   1   1   2   1   1   2   2   2   1   2   2   1   1   2   2   2   2   1   2   1   1   1   2   2   1   1   2   1   2   1   2   2   1   1   1   1   2   2   2   2   1   1   1   2   1   2   1   2   1   2   2   1   2   2   1   2   2   2   1   1   1   1   1   1   1   1   1   2   2
 MK-3-1                 2   2   2   1   2   2   2   2   1   1   2   2   1   1   1   1   1   2   2   2   2   2   1   1   1   1   2   1   2   1   2   2   1   1   1   2   1   1   2   2   1   1   2   1   1   1   1   1   2   2   2   1   2   2   1   1   1   2   2   1   1   2   2   1   2   1   2   1   2   1   1   2   1   2   2   1   2   2   2   2   1   2   2   2   2   1   2   2   1   2   1   1   1   1   1   1   2   2   1   1   2   1   1   1   1   2   1   2   1   1   2   1   1   2   1   2   1   2   1   2   2   2   1   2   1   1   2   1   2   2   2   2   1   2   1   1   2   1   2   1   1   2   2   2   2   2   1   1   1   1   2   2   1   1   2   1   2   1   2   1   2   2   1   2   2   2   1   2   1   2   2   1   1   2   2   1   1   2   1   2   1   2   2   1   2   2   2   2   1   2   1   1   1   2   2   2   1   1   2   1
 MK-3-2                 2   2   2   1   1   2   2   2   1   1   2   2   1   1   1   2   1   2   2   2   2   2   1   1   1   1   1   2   2   1   2   2   1   1   1   2   1   1   2   2   1   1   2   1   1   2   1   1   2   2   2   1   2   2   1   1   1   2   2   1   1   2   2   1   2   1   2   1   2   1   1   2   1   2   2   1   2   2   2   2   1   2   2   2   2   1   2   2   2   2   1   1   2   1   2   1   2   1   1   1   2   1   1   1   1   2   1   2   1   1   2   1   1   2   2   2   1   2   1   2   2   2   1   2   2   1   2   1   1   2   2   2   1   2   1   1   2   1   2   1   1   2   2   2   2   2   1   1   1   1   2   2   1   1   2   1   2   1   2   1   2   2   1   2   2   2   1   2   1   2   2   1   1   2   2   1   1   2   1   2   1   2   2   1   2   2   2   2   1   2   1   2   1   2   2   2   1   2   2   1
 MK-3-3                 2   2   2   1   1   2   2   2   1   1   2   2   1   1   1   2   1   2   2   2   2   2   1   1   1   1   1   1   2   1   2   2   1   1   2   2   1   1   1   1   1   1   2   1   1   2   1   1   2   2   2   1   1   1   1   1   1   2   2   1   1   2   2   1   2   1   2   2   2   1   1   2   1   2   2   1   2   2   2   2   1   2   2   2   2   1   1   2   2   2   2   1   2   1   2   1   2   2   1   1   2   1   1   1   1   2   1   2   1   1   2   1   1   1   2   2   2   2   1   2   2   2   2   2   2   1   2   1   1   2   2   2   1   2   2   1   2   1   2   1   1   2   2   2   2   2   1   1   1   2   2   2   2   1   2   2   2   1   2   1   1   2   1   2   1   2   1   2   1   2   2   1   1   1   2   1   1   2   1   2   1   2   2   1   2   2   2   2   1   2   1   2   1   2   2   2   1   2   2   1
 MK-3-4                 2   2   2   1   1   2   2   2   1   1   2   2   2   1   1   2   1   1   2   1   2   2   2   1   1   1   1   1   2   1   2   2   1   1   2   2   1   2   1   1   2   1   2   1   1   2   2   1   2   1   2   1   1   1   1   1   1   1   2   1   1   2   2   1   2   1   2   2   2   1   1   2   1   2   2   1   2   2   2   2   1   2   2   1   1   1   1   1   2   2   2   1   2   1   2   1   1   2   1   1   2   1   1   1   1   2   1   2   2   1   2   2   1   1   2   2   2   2   1   1   2   2   2   2   2   1   2   1   1   2   2   2   1   2   2   1   2   1   2   1   1   2   2   2   2   2   1   1   1   2   2   2   2   1   2   2   2   1   2   1   1   2   1   2   1   1   1   2   1   2   2   2   1   1   2   1   1   2   1   2   1   2   2   1   2   2   2   2   1   2   1   2   1   2   2   2   1   2   2   1
 MK-3-5                 2   2   2   1   1   2   1   2   1   1   2   2   2   1   1   2   1   1   2   1   2   2   1   1   1   1   1   1   2   1   2   2   2   1   2   2   1   2   1   1   2   1   2   1   1   1   2   1   2   1   2   1   1   1   1   1   1   1   2   1   1   2   2   1   2   1   2   2   2   1   1   1   1   2   2   1   2   2   2   2   1   2   2   1   1   1   1   1   2   2   2   1   2   1   2   1   2   2   1   1   2   1   1   1   1   2   1   2   2   1   2   2   1   1   2   2   2   2   1   1   2   2   2   2   2   1   2   1   1   2   2   2   1   2   2   1   2   1   1   1   1   2   2   1   2   2   1   1   1   2   2   2   2   1   2   2   2   1   2   1   1   2   1   2   1   1   1   2   1   2   2   2   1   1   2   1   1   2   1   2   2   2   2   1   2   2   2   2   1   2   1   2   1   2   2   2   2   2   1   1
 MK-3-6                 2   2   2   1   1   2   1   1   1   1   2   2   2   1   1   2   2   1   2   1   2   2   1   1   1   1   1   1   1   1   2   2   2   1   2   2   1   2   1   1   2   1   2   1   1   1   2   1   2   1   2   1   1   1   2   1   1   1   2   1   1   2   2   1   2   1   1   2   2   1   1   1   2   2   2   1   2   2   2   2   1   2   2   1   1   2   1   1   2   2   2   2   1   1   2   1   2   2   1   1   2   1   1   1   1   2   1   2   2   1   2   2   1   1   2   2   2   2   1   1   2   2   2   2   2   2   1   1   1   2   2   2   1   2   2   1   2   1   1   1   1   2   2   1   2   2   1   1   2   2   2   2   2   1   2   2   1   1   2   1   1   2   1   2   1   1   1   2   1   2   2   2   1   1   2   2   2   2   1   2   2   2   2   1   2   2   1   2   1   2   1   2   1   2   2   2   2   2   1   1
 MK-3-7                 2   2   2   1   1   2   1   1   1   1   2   2   1   1   1   2   2   1   2   1   2   2   1   1   1   1   1   1   1   1   2   2   2   1   2   2   1   2   1   1   2   2   2   1   1   1   2   1   2   1   2   1   1   1   2   1   1   1   2   1   1   2   2   1   2   1   1   2   2   1   1   1   2   2   2   1   2   2   2   2   1   2   2   1   1   2   1   2   2   2   2   2   1   1   2   1   2   2   1   1   2   1   1   1   1   1   1   2   2   1   2   2   1   1   2   2   2   2   1   1   2   2   1   2   2   2   1   2   1   2   2   2   1   2   2   1   2   1   1   1   2   2   2   1   1   2   2   1   2   2   1   2   2   1   2   1   1   1   2   1   1   2   1   2   1   1   1   1   1   2   2   2   1   1   2   2   2   2   2   2   2   2   2   1   2   2   2   2   1   2   1   2   1   2   2   2   2   2   1   1
 MK-3-8                 2   2   2   1   1   2   1   1   1   1   2   1   1   1   1   2   2   2   2   1   2   2   1   1   1   2   1   2   1   1   2   2   1   1   2   2   1   1   2   1   2   2   2   1   1   1   2   1   2   2   2   1   1   1   2   1   1   1   2   1   2   2   2   1   2   1   1   2   2   2   1   1   1   2   2   1   2   2   1   1   1   2   2   1   1   2   2   2   2   2   2   2   1   2   2   1   2   2   2   1   2   1   1   2   1   1   1   2   2   2   2   1   1   1   1   2   1   2   2   1   1   2   1   2   2   2   1   2   1   2   2   2   1   2   2   1   2   1   1   1   2   2   2   1   1   2   2   1   2   2   1   2   2   1   2   1   2   1   2   1   1   2   1   2   1   1   1   1   1   2   2   2   1   1   2   2   2   2   2   2   2   2   2   1   2   2   2   2   1   2   1   2   1   2   2   2   2   1   1   1
 MK-3-9                 2   2   2   1   1   2   1   1   1   1   2   2   2   1   1   2   2   2   2   1   2   2   1   2   1   2   1   1   1   1   2   2   1   1   2   2   1   1   2   1   2   2   1   1   1   1   2   1   2   2   2   1   1   1   2   1   1   2   2   1   2   2   2   1   2   1   1   2   2   2   1   1   1   2   2   1   2   1   1   1   1   2   1   1   1   2   2   2   2   2   2   2   1   1   2   1   1   2   2   1   2   1   1   2   1   1   1   2   1   2   2   1   1   2   1   2   1   2   2   1   1   2   1   2   2   2   1   2   1   2   2   2   1   2   1   1   2   1   1   1   2   2   1   1   1   2   2   1   2   2   1   2   2   1   2   1   2   1   2   1   2   2   1   2   1   1   1   1   1   2   2   2   1   1   2   2   2   2   2   2   2   2   2   1   2   2   2   2   1   2   1   2   1   2   2   2   2   1   1   1
 MK-3-10                2   2   2   1   2   2   1   1   1   1   2   2   2   1   1   2   2   2   2   1   2   2   1   2   1   2   1   1   1   1   2   2   1   1   2   1   2   1   1   1   2   2   1   1   1   1   2   1   2   1   1   1   1   1   2   2   1   2   2   1   2   2   2   1   2   1   1   2   2   2   1   1   1   2   2   1   2   1   2   1   1   2   1   1   1   2   2   1   1   1   2   2   1   1   2   2   1   2   2   1   2   1   1   2   1   1   1   2   1   2   2   1   1   2   1   2   1   1   2   1   1   1   1   2   2   2   1   2   1   2   2   2   1   2   1   1   2   1   1   1   2   2   1   1   1   2   2   1   2   1   1   2   2   1   2   1   1   2   2   1   2   2   1   2   2   1   1   1   1   2   2   2   1   1   2   2   2   2   2   2   2   2   2   2   1   2   1   1   1   2   1   2   1   2   2   2   1   1   1   1
 MK-3-11                2   2   2   1   2   2   1   1   1   2   2   2   2   1   1   2   2   2   2   1   2   1   1   2   1   2   1   1   1   1   2   2   1   1   2   1   2   1   1   1   2   2   1   1   1   1   2   1   2   2   1   1   1   1   1   2   1   2   2   1   2   2   2   1   2   1   1   2   2   2   1   1   1   2   2   1   1   1   2   1   1   2   1   1   1   2   1   2   1   1   2   1   1   1   2   2   1   2   2   2   2   1   1   2   1   1   1   2   1   2   1   1   1   2   1   2   1   1   2   1   1   1   1   2   2   1   1   2   2   2   2   2   2   2   1   1   2   1   1   1   1   2   1   1   1   2   2   1   2   1   2   2   2   1   2   1   1   2   2   1   2   2   1   2   2   1   1   1   1   2   2   1   1   1   1   2   2   1   2   2   2   1   2   2   1   2   1   1   1   2   2   2   1   2   2   2   1   1   1   1
 MK-3-12                2   2   1   1   1   2   1   1   1   2   1   2   2   1   1   2   2   2   2   1   2   1   1   2   1   2   1   1   1   1   2   1   1   1   2   1   2   1   1   1   2   1   1   1   1   1   2   1   2   2   1   1   1   1   2   2   1   2   2   1   2   2   2   1   2   1   1   2   2   2   1   1   1   1   2   1   1   1   2   1   1   2   1   1   1   1   1   2   1   2   2   1   1   1   2   2   1   2   2   2   2   1   1   2   1   1   1   2   1   1   1   1   1   2   2   1   1   1   2   1   1   1   1   2   2   1   2   2   2   2   2   2   1   2   1   1   2   2   2   1   1   1   1   1   1   2   2   1   1   1   2   2   2   1   2   1   1   2   2   1   2   2   1   2   2   1   2   1   1   2   2   1   1   1   1   2   2   1   2   2   2   1   2   2   1   1   1   1   1   2   2   2   1   2   2   2   1   1   1   1
 MK-3-13                1   1   1   1   2   1   1   1   1   2   1   2   2   1   2   1   2   2   2   1   2   1   1   2   1   2   1   1   1   1   2   1   1   1   2   1   2   1   1   1   2   2   1   2   1   1   2   1   2   2   1   1   1   1   2   2   1   2   2   1   2   2   2   1   2   1   1   2   2   2   1   1   1   1   2   1   1   1   2   1   1   2   1   1   1   1   1   2   1   2   2   1   2   1   1   2   2   2   2   1   2   1   1   2   1   1   1   2   1   1   1   1   1   2   2   1   1   1   2   1   1   1   1   2   2   1   2   2   2   2   2   2   1   2   1   1   2   2   2   1   1   1   1   1   1   2   2   1   1   1   2   2   2   1   2   1   1   1   2   1   2   2   1   2   2   1   2   1   1   2   2   1   1   1   1   2   2   1   2   2   2   1   2   2   1   1   1   1   1   2   2   2   1   2   2   2   1   1   1   1
 MK-3-14                2   1   1   1   2   1   1   1   1   2   2   2   2   1   2   1   2   2   2   1   2   1   1   2   1   1   1   1   1   1   2   1   1   1   2   1   2   2   1   2   2   2   1   2   1   1   2   1   2   1   1   1   1   2   2   2   1   1   2   1   2   2   2   1   2   1   1   2   2   2   1   1   1   1   2   1   1   1   2   1   1   2   1   1   1   1   1   2   1   2   2   1   2   1   1   2   2   2   2   1   2   1   1   2   1   2   1   1   1   1   1   1   1   2   2   2   1   1   2   1   1   1   1   2   2   1   2   2   2   2   2   2   1   2   1   1   2   2   2   1   1   1   1   1   1   2   2   1   1   2   2   1   2   1   2   1   1   1   2   1   2   2   1   2   2   1   2   2   1   2   2   1   1   1   1   2   2   2   2   2   2   1   2   2   1   1   1   1   1   2   1   2   1   2   2   2   1   2   1   1
 MK-3-15                2   1   1   1   2   1   1   1   1   2   2   2   2   1   2   1   2   2   2   1   2   1   1   2   1   1   2   1   1   1   2   1   1   1   2   1   2   2   1   2   2   2   1   1   1   1   1   1   2   1   1   1   1   2   2   2   1   1   1   1   2   2   2   1   1   1   1   2   2   2   1   1   1   2   2   2   1   1   2   1   1   2   1   1   1   1   1   2   1   2   2   1   2   1   1   2   2   2   2   1   2   1   1   2   1   2   1   1   2   1   1   1   1   2   2   2   1   1   2   1   1   1   1   2   2   1   1   1   2   2   2   2   1   2   1   1   2   2   2   1   1   2   1   1   1   2   2   2   2   2   2   1   2   1   2   2   1   1   2   1   2   2   2   2   2   1   2   2   1   2   2   1   1   1   1   2   2   2   2   2   2   1   2   2   1   1   1   1   1   2   1   2   1   1   2   2   1   2   1   1
 MK-3-16                1   1   1   1   2   1   1   1   1   2   2   2   1   1   2   1   2   2   2   1   2   1   2   2   1   1   2   1   1   1   2   1   1   1   2   1   2   2   1   2   2   2   1   1   1   2   1   1   2   1   1   1   1   1   2   2   2   1   1   1   2   2   2   2   1   1   1   2   2   2   1   1   1   2   2   2   1   1   2   1   1   2   1   1   1   1   1   2   1   2   2   1   2   1   2   2   2   2   2   1   2   1   1   2   1   2   1   1   2   1   2   1   1   1   2   2   1   2   2   1   1   1   1   2   2   1   1   1   2   2   2   2   1   2   1   1   2   2   2   1   1   2   1   1   1   1   2   2   2   2   1   1   2   1   2   2   1   1   2   1   2   2   2   2   2   1   2   2   1   2   2   1   1   1   1   2   2   2   2   2   2   2   2   2   1   1   1   1   2   1   1   2   1   1   2   2   1   2   1   2
 MK-4-1                 1   1   2   1   2   2   1   1   1   1   1   1   1   1   1   1   2   1   1   1   1   1   2   1   2   2   2   1   2   2   1   2   2   2   2   2   1   2   2   2   1   2   1   1   2   2   2   1   2   1   2   1   1   2   2   1   2   2   1   2   2   2   1   2   2   2   2   1   2   2   1   2   2   2   1   2   1   2   2   2   2   1   1   1   1   2   2   2   1   1   2   2   2   2   2   1   2   1   2   2   2   2   1   1   1   2   1   1   1   1   2   2   1   1   1   1   2   1   2   2   2   1   1   1   1   1   2   2   1   2   1   2   2   2   2   2   2   1   2   2   2   1   1   1   2   2   2   1   1   2   1   2   1   2   1   1   1   1   2   2   1   1   2   2   1   1   1   2   2   2   1   2   2   2   1   1   2   2   1   1   1   2   2   1   1   1   2   1   1   1   2   1   1   1   1   1   1   1   2   1
 MK-4-2                 1   1   2   1   2   2   1   1   1   1   1   1   1   1   1   1   2   1   1   1   1   1   1   1   1   2   2   1   2   2   1   2   2   2   2   2   1   2   2   2   1   2   1   1   2   2   2   1   2   1   2   1   1   2   2   1   2   2   1   1   1   2   1   2   2   2   2   1   1   1   2   2   2   2   1   2   1   2   2   2   2   1   1   1   1   2   2   2   1   1   2   2   2   2   2   1   2   1   2   2   2   2   2   1   1   2   1   1   1   1   2   2   1   1   1   1   2   1   2   2   2   1   1   1   1   1   2   2   1   2   2   2   2   2   2   2   2   1   1   2   2   1   2   1   2   2   2   1   1   1   1   2   1   2   1   1   1   1   2   2   1   1   2   2   1   1   1   2   2   2   1   2   2   2   1   1   1   2   1   2   1   2   2   1   1   1   2   1   1   2   2   2   2   1   1   1   1   1   1   1
 MK-4-3                 1   1   2   2   2   2   1   1   1   1   1   1   1   1   1   1   2   1   2   2   2   1   1   2   1   2   2   1   2   2   1   2   2   2   2   2   1   2   2   2   1   2   1   1   2   1   2   1   2   1   2   1   1   2   2   1   2   1   1   1   1   2   1   2   2   2   2   1   1   1   2   2   2   1   1   2   1   1   2   2   1   2   1   1   1   2   2   2   1   2   2   2   2   2   2   1   2   1   2   2   2   2   2   1   1   2   1   1   2   1   2   2   1   1   1   1   2   1   2   2   2   1   1   2   1   1   2   2   1   2   2   2   2   2   2   2   1   1   1   2   2   1   2   1   2   2   2   1   1   1   1   2   1   2   1   1   1   1   1   2   1   1   2   2   1   1   1   2   1   2   1   2   2   1   1   2   1   2   1   1   1   2   2   1   1   2   2   1   1   2   2   2   2   1   1   1   1   1   2   1
 MK-4-4                 2   1   2   2   2   2   1   1   1   1   1   1   1   1   1   1   2   1   2   2   2   1   1   2   1   1   2   1   2   2   1   1   1   2   2   2   1   2   2   2   1   1   1   1   2   1   2   1   2   1   2   1   1   2   2   1   2   1   1   1   1   2   1   2   2   2   2   1   1   1   2   2   2   1   1   2   1   1   2   2   1   2   1   1   1   2   2   2   1   2   2   2   2   2   2   1   2   1   2   2   2   2   2   1   2   2   1   1   2   1   2   2   1   1   1   1   2   1   2   2   2   1   1   1   1   1   2   1   1   2   2   2   2   2   1   2   1   1   1   1   2   1   2   1   2   2   2   1   1   1   1   2   1   2   1   1   1   1   1   2   1   1   2   2   1   1   1   2   2   1   1   2   2   1   1   2   1   2   1   1   1   2   2   1   1   2   2   1   1   2   2   2   2   1   1   1   2   1   2   1
 MK-4-5                 2   1   2   2   2   2   2   1   1   1   1   1   1   1   1   1   2   1   2   2   2   1   1   2   2   1   2   1   2   2   1   1   1   2   2   2   1   2   2   2   1   1   1   1   2   1   2   1   2   1   2   1   1   2   1   1   2   1   1   1   1   1   1   2   2   2   2   1   1   1   2   2   2   1   1   2   1   1   2   2   1   2   1   1   1   2   2   2   1   2   2   2   2   2   2   1   2   1   2   1   2   2   2   2   2   2   1   1   2   2   2   1   1   1   1   1   1   1   1   2   2   1   2   1   1   1   2   1   1   2   2   2   2   2   1   1   1   1   1   1   2   1   2   1   2   2   2   1   1   1   1   2   1   2   1   1   1   1   1   2   2   1   2   2   1   1   2   2   2   1   1   2   2   1   1   2   1   2   1   1   1   2   2   1   1   2   2   1   1   1   2   2   2   2   1   1   2   1   2   1
 MK-4-6                 2   1   1   2   2   2   2   2   1   1   1   1   1   1   1   1   2   1   2   2   2   1   1   2   2   1   1   1   2   2   1   1   1   2   2   2   1   2   2   2   1   1   1   1   2   1   2   1   2   1   2   1   1   2   1   1   2   1   1   1   1   1   1   2   2   2   2   1   1   1   2   2   2   1   1   2   1   1   2   1   1   2   2   1   1   2   1   1   1   2   2   2   2   2   2   1   2   1   2   1   2   2   2   2   2   2   1   1   2   2   2   1   1   1   1   1   1   2   1   2   2   1   2   1   1   2   2   1   1   2   2   2   2   2   1   1   1   1   1   1   2   1   2   2   2   2   2   2   1   1   1   2   1   2   1   1   1   2   1   2   2   1   2   2   1   1   2   2   2   1   1   2   2   1   1   2   1   2   1   2   2   2   2   1   1   2   2   1   1   1   2   2   2   2   1   1   2   1   2   1
 MK-4-7                 2   1   1   1   2   1   2   2   1   1   1   1   1   1   1   1   2   1   2   2   2   1   1   2   2   2   1   1   2   2   1   1   1   2   2   2   1   2   2   2   1   1   1   1   2   2   2   1   2   1   1   1   1   2   1   1   2   2   1   1   1   1   1   2   2   1   2   1   1   1   2   2   2   1   1   2   1   1   2   1   1   2   1   1   1   2   1   1   1   2   2   1   2   2   2   1   2   1   2   1   2   2   2   2   1   2   1   1   2   2   2   1   1   1   1   1   1   1   1   2   2   1   2   1   1   2   2   1   1   2   2   2   2   2   1   1   1   1   1   1   2   1   2   2   2   2   2   2   1   1   1   2   1   2   1   2   1   2   1   2   2   1   2   2   1   1   1   2   2   1   1   2   2   1   1   2   1   2   1   2   2   1   2   1   1   2   2   1   1   1   2   2   2   2   1   1   2   1   2   1
 MK-4-8                 2   1   1   1   2   1   2   2   1   1   1   1   1   1   1   1   2   1   2   2   2   1   2   2   2   2   1   1   2   2   2   1   1   2   2   1   1   2   2   2   1   1   2   1   2   1   2   1   2   1   1   1   1   2   1   1   1   1   1   1   1   1   1   2   2   1   2   1   1   1   2   2   2   1   1   2   1   1   2   1   1   2   1   1   1   2   1   1   1   2   2   1   2   2   2   1   2   1   2   1   2   2   1   2   1   2   1   1   2   2   2   1   1   1   1   1   1   1   1   2   1   1   2   1   2   2   2   1   1   2   1   1   2   2   2   1   1   1   1   1   2   1   2   2   2   2   2   2   1   1   1   2   1   2   1   2   1   2   1   2   2   1   2   2   1   1   1   2   2   1   2   2   2   1   1   2   1   2   1   2   2   1   2   1   1   2   2   1   1   1   2   2   2   2   1   1   2   1   2   2
 MK-4-9                 2   1   1   1   2   1   2   2   1   1   2   1   1   1   1   1   2   1   2   2   2   1   2   2   2   2   1   1   2   2   2   1   1   2   2   1   2   2   2   2   1   1   1   1   1   1   2   1   2   1   1   1   1   2   1   1   1   1   1   1   1   1   1   1   2   1   1   1   1   1   2   2   2   1   1   2   1   1   2   1   2   2   1   1   1   2   1   1   1   2   2   1   2   2   2   2   2   1   2   1   2   2   1   2   1   2   1   1   2   2   2   1   1   1   1   1   2   1   1   2   1   1   2   1   2   1   2   1   1   2   1   2   2   2   2   2   1   1   1   1   2   1   2   1   2   2   2   2   1   1   1   2   2   2   1   2   1   1   1   2   2   1   2   2   1   2   2   1   2   1   2   2   2   1   1   1   1   2   1   1   2   1   2   1   1   2   2   1   1   1   1   2   1   2   1   1   2   1   2   2
 MK-4-10                2   2   1   1   2   1   2   2   1   1   2   1   1   2   1   1   2   2   2   2   1   1   1   2   2   2   1   1   2   2   2   1   1   2   1   1   2   2   2   1   1   1   1   1   1   1   1   1   2   1   1   1   1   2   2   1   2   1   1   1   1   1   1   1   2   1   1   1   1   1   2   2   2   2   1   2   1   1   2   1   2   2   1   1   1   2   1   1   1   2   2   1   2   2   2   2   2   1   2   1   2   2   1   2   1   2   2   1   2   2   2   1   1   1   1   1   2   1   1   2   1   1   2   1   2   1   1   1   1   1   1   2   2   2   2   2   1   1   2   1   2   1   2   1   2   2   2   2   1   1   1   2   2   2   1   2   1   1   2   2   2   1   2   2   1   2   2   1   1   2   2   2   2   1   1   1   1   2   1   2   2   1   2   1   1   2   2   1   2   1   1   2   1   2   2   1   2   1   2   2
 MK-4-11                2   2   1   1   2   1   2   1   1   1   2   1   1   2   1   1   2   2   2   2   1   1   1   1   2   2   1   1   2   2   2   1   1   2   1   1   2   2   2   1   1   1   1   1   1   1   1   1   2   1   2   1   1   2   2   1   2   1   1   1   1   1   2   1   2   1   1   1   1   2   2   2   1   2   1   2   2   2   2   1   2   1   1   1   1   2   1   1   1   2   2   1   2   2   2   2   2   1   2   1   2   2   1   2   1   2   2   1   2   2   2   1   1   1   1   1   2   1   1   2   1   1   2   1   2   1   1   1   1   1   1   1   2   2   2   2   1   1   2   1   2   1   2   1   2   2   2   2   1   1   1   2   2   2   1   2   1   1   2   2   2   1   2   2   1   2   2   1   1   2   2   2   2   1   2   1   1   2   1   2   2   1   2   1   1   2   2   1   1   1   1   2   1   2   2   1   2   1   2   2
 MK-4-12                2   2   1   1   1   1   2   1   2   2   2   1   1   2   1   1   2   2   2   2   1   1   1   2   2   2   1   1   1   2   2   1   2   2   1   1   2   2   2   1   1   2   1   1   1   1   1   1   2   1   2   1   1   1   2   1   2   1   1   1   1   1   2   1   2   1   1   1   2   2   1   2   1   1   1   2   2   2   2   1   2   1   1   1   1   2   1   2   1   2   2   1   2   1   2   2   2   1   2   1   2   2   1   2   1   2   2   1   2   2   2   1   1   1   2   1   2   1   1   2   1   1   2   1   2   1   1   1   1   1   1   1   2   2   2   2   1   1   2   1   1   1   1   1   2   2   2   2   1   1   1   2   1   2   2   2   1   1   2   2   2   1   2   2   1   2   2   1   1   1   2   2   2   1   2   1   1   2   1   2   2   2   2   1   1   2   2   1   1   1   1   2   1   2   2   1   2   1   2   2
 MK-4-13                1   2   1   1   1   1   2   1   2   2   2   1   1   2   1   1   2   2   2   2   1   1   1   2   1   2   2   1   2   2   2   1   2   2   1   1   2   2   2   1   1   1   1   1   1   1   1   1   2   1   1   2   1   1   2   1   2   1   1   1   2   1   2   1   2   1   1   1   1   2   1   1   1   1   1   2   2   2   1   1   2   1   2   1   1   2   1   2   2   2   2   1   2   1   1   2   2   1   2   1   2   2   1   2   2   2   1   1   2   2   1   1   2   1   2   1   2   1   1   2   1   1   2   1   1   1   1   1   2   1   2   2   2   2   2   2   1   2   2   1   1   1   1   1   2   2   2   2   1   1   1   2   1   2   2   2   1   1   2   2   2   1   2   2   1   2   2   1   1   1   1   2   1   1   2   1   1   2   2   2   2   2   1   1   1   2   2   1   1   1   1   2   1   2   2   1   2   2   2   1
 MK-4-14                1   2   1   1   1   1   2   1   2   2   2   1   2   2   2   1   2   2   2   2   1   1   1   2   1   2   2   1   2   2   2   1   2   1   1   1   2   2   2   1   1   1   1   2   1   1   1   1   2   1   1   2   1   1   2   1   2   1   1   1   1   1   2   1   2   1   1   1   1   2   1   1   1   1   1   2   2   2   1   2   2   1   2   1   1   2   1   2   2   2   2   1   2   1   1   2   2   1   2   1   2   2   1   2   2   2   1   1   2   2   1   1   2   1   2   1   2   1   1   2   1   1   2   1   1   1   1   1   2   1   2   2   2   2   1   2   1   2   2   1   1   1   2   1   2   2   2   2   1   1   1   2   1   2   2   2   2   1   2   2   1   1   2   2   2   2   1   1   1   1   1   2   1   1   2   1   1   2   2   2   2   1   1   1   1   1   2   1   1   1   1   2   1   2   2   2   2   2   2   1
 MK-4-15                1   2   1   1   1   1   2   1   2   2   2   1   2   2   2   1   2   2   2   2   1   1   1   2   1   2   2   1   2   2   1   1   2   1   1   1   2   2   2   1   1   1   1   2   1   1   1   1   2   1   1   2   1   1   2   1   2   1   2   1   1   1   2   1   2   1   1   1   1   1   1   1   1   1   1   2   2   2   1   2   2   1   2   1   1   2   1   2   2   2   2   2   2   1   1   2   2   1   1   1   2   2   1   2   2   2   1   1   2   2   1   1   2   1   2   1   2   1   1   2   2   1   2   1   1   1   1   2   2   1   2   2   2   2   1   2   1   2   2   1   1   1   2   1   1   1   1   2   1   1   1   2   1   2   2   2   1   2   2   2   1   1   2   2   2   2   1   1   1   1   1   2   2   1   1   1   1   2   2   2   2   1   1   1   1   1   1   1   1   1   1   2   1   2   2   2   2   2   2   1
 MK-4-16                1   2   2   1   1   2   2   1   2   2   2   1   2   1   2   1   2   2   2   2   1   1   1   2   1   2   2   1   2   2   2   1   2   1   2   1   2   2   2   1   1   2   1   1   2   1   1   1   2   1   1   2   1   1   2   1   2   1   1   1   1   2   2   1   2   2   1   1   1   1   1   1   2   1   1   2   2   2   1   2   2   1   1   1   1   1   1   2   2   1   2   2   2   1   1   2   1   1   1   1   2   2   1   2   2   2   1   1   2   2   1   1   2   1   2   1   1   1   1   2   2   1   1   1   1   1   1   2   2   1   2   2   2   2   1   2   1   2   2   1   1   1   2   1   2   1   1   1   1   1   1   1   1   2   2   2   1   2   2   2   1   1   2   2   2   2   1   1   1   1   1   2   2   1   1   1   1   1   1   2   2   1   1   1   2   1   1   1   1   1   1   2   1   2   2   2   2   2   2   1
 MK-5-1                 1   1   1   2   2   2   1   1   2   2   1   2   2   2   1   1   2   1   2   2   1   1   2   2   2   1   1   1   2   2   2   2   2   1   2   2   2   2   1   2   2   1   1   2   1   1   2   2   2   1   2   2   1   1   2   1   2   2   2   2   2   1   2   2   2   2   2   1   2   1   2   1   2   1   1   1   2   2   2   2   1   1   1   1   2   1   2   1   2   2   2   2   1   1   1   1   2   1   2   1   1   2   2   2   1   1   1   2   1   1   1   2   1   2   2   1   2   1   2   2   2   1   1   1   1   2   2   1   1   1   1   1   2   2   2   2   2   1   2   1   2   1   1   1   2   1   2   1   1   1   1   2   2   1   2   2   1   1   1   1   1   1   1   2   2   2   2   1   1   1   1   2   2   1   1   1   2   1   1   2   2   1   1   1   1   2   2   1   1   2   1   2   1   2   1   2   2   1   2   2
 MK-5-2                 1   1   1   2   2   2   1   1   2   2   1   2   2   2   1   2   2   2   2   2   1   1   2   2   2   1   2   1   2   2   2   2   2   2   2   2   2   2   1   2   2   1   1   2   2   1   2   2   2   1   2   2   1   1   2   1   2   2   2   2   1   1   2   2   2   2   2   1   2   1   2   1   2   1   1   2   2   2   2   2   1   1   1   1   1   1   2   1   2   2   2   2   1   1   1   1   2   1   2   1   1   2   2   2   2   1   1   1   2   1   1   2   1   2   2   1   2   1   2   2   2   1   1   1   1   2   2   1   1   1   1   1   2   2   1   2   2   1   2   1   2   1   2   1   2   2   2   1   1   1   1   2   2   1   2   2   1   1   1   1   1   1   1   1   2   1   2   1   1   1   1   2   2   1   1   1   2   1   1   1   2   1   1   2   1   2   1   1   1   2   1   1   1   2   1   2   2   1   2   2
 MK-5-3                 1   1   1   2   2   2   1   1   2   2   1   2   2   1   1   2   2   2   2   2   2   1   2   2   2   1   2   2   2   2   2   2   2   2   2   2   2   2   1   2   1   1   1   2   2   1   2   2   2   1   2   2   1   1   2   1   2   2   2   2   1   1   2   1   2   1   2   1   2   1   2   1   2   2   1   2   2   2   2   2   1   1   2   1   1   1   2   1   2   2   2   1   1   1   1   1   2   1   2   1   1   2   2   2   2   1   1   2   1   1   1   2   1   2   2   1   1   1   2   1   2   1   1   1   1   2   2   1   1   1   1   2   2   2   1   1   2   1   2   1   2   2   2   1   2   2   2   1   1   1   1   2   2   1   2   2   2   1   1   1   1   1   1   1   2   1   1   1   1   1   1   2   2   1   1   1   2   1   1   1   2   1   1   2   1   2   1   1   1   2   1   1   1   1   1   2   2   1   2   2
 MK-5-4                 1   1   1   2   2   2   1   1   2   2   1   2   1   1   2   1   2   2   2   1   2   1   2   2   2   1   2   2   2   2   2   2   2   1   2   2   2   1   1   2   1   1   1   1   2   1   2   2   2   1   2   2   1   1   2   1   2   2   2   2   1   1   2   1   2   1   2   1   2   1   2   1   2   2   1   2   2   2   2   2   1   1   2   2   1   1   2   1   2   2   2   1   1   1   1   1   2   2   2   1   1   2   2   2   2   1   1   2   1   2   1   2   1   2   2   1   1   2   2   2   2   1   1   1   2   2   2   2   1   1   1   2   2   2   1   1   2   1   2   1   2   2   2   1   2   2   2   1   1   1   1   1   2   1   2   2   2   1   1   1   1   1   1   1   2   1   1   1   1   1   1   2   1   1   1   1   2   1   1   1   2   1   1   2   1   2   1   1   1   2   1   1   1   1   1   2   2   1   2   2
 MK-5-5                 1   1   1   2   2   2   1   1   2   2   1   2   1   1   2   1   2   2   2   1   2   1   2   2   2   1   2   2   1   2   1   2   2   1   2   2   2   1   1   2   1   1   1   1   2   2   2   2   2   1   2   2   1   1   2   1   2   2   2   2   2   1   2   1   2   1   2   1   2   1   1   1   2   2   1   2   2   2   2   2   1   1   1   2   1   1   2   1   2   2   2   1   1   1   1   1   2   2   2   1   1   2   2   2   2   1   2   2   1   2   1   2   1   2   1   1   1   2   2   2   2   1   2   1   2   2   1   2   1   2   1   1   2   2   1   2   2   1   2   1   2   2   2   1   2   2   2   1   1   1   1   1   2   1   2   2   2   1   2   1   1   1   1   1   2   1   1   1   1   1   1   2   1   1   2   2   2   2   1   1   2   1   1   2   1   2   2   1   1   2   2   1   1   1   1   2   2   1   2   2
 MK-5-6                 1   2   1   2   2   2   1   1   2   2   1   2   1   1   2   1   2   2   2   1   2   1   2   2   2   1   2   2   1   2   1   2   1   1   2   2   2   2   1   2   1   1   1   1   2   2   2   2   2   1   1   2   2   1   2   1   2   2   2   2   2   1   2   1   2   1   2   1   2   1   1   1   1   2   1   2   2   2   2   2   1   1   1   2   1   1   2   1   1   2   2   1   1   1   1   1   2   2   2   1   1   2   2   2   1   2   2   2   1   2   1   2   1   2   1   1   1   2   2   2   2   1   2   1   1   2   1   2   1   1   1   1   2   1   1   2   2   1   2   1   2   2   2   1   1   2   2   1   1   1   1   1   2   1   2   2   1   2   2   1   1   1   2   1   2   1   1   1   1   2   2   2   2   1   2   2   2   2   1   1   2   1   1   2   1   2   2   1   2   1   2   1   1   1   1   2   2   1   1   2
 MK-5-7                 1   1   1   2   2   2   1   2   2   1   1   2   1   1   2   1   2   2   2   1   2   1   1   2   2   1   2   2   1   2   2   2   1   1   2   2   2   2   1   2   1   1   2   2   2   2   2   2   1   1   1   2   2   1   2   1   1   2   2   2   2   1   1   1   2   1   2   1   2   1   1   1   1   2   1   2   2   2   2   2   1   1   1   2   1   1   2   1   1   2   2   1   2   1   2   1   2   2   2   1   1   2   2   2   1   2   1   2   2   2   1   2   1   1   1   1   1   2   2   2   2   1   2   2   1   2   2   2   1   2   1   1   2   1   1   2   2   1   2   1   2   2   2   1   1   2   2   1   1   1   1   1   2   1   2   2   1   2   2   1   1   1   2   1   2   1   1   1   1   2   2   2   2   1   2   2   2   2   1   1   2   1   1   2   1   2   2   1   2   1   1   1   1   1   1   2   2   1   1   2
 MK-5-8                 1   1   1   2   2   2   1   2   2   1   1   1   2   1   2   1   2   2   1   2   2   1   1   1   1   1   2   2   1   2   2   2   1   1   2   2   1   2   1   1   1   1   2   2   2   2   2   2   1   1   1   2   2   1   2   1   1   2   2   2   2   1   1   1   2   1   2   1   2   1   1   1   2   2   1   2   2   2   1   2   1   1   1   2   1   1   2   2   1   2   2   1   2   1   2   1   1   2   2   1   1   2   2   2   1   2   1   2   2   2   1   2   1   1   1   1   1   2   2   2   2   2   2   2   1   2   2   2   1   2   1   1   2   1   2   1   2   1   2   2   2   1   2   1   1   2   2   1   1   1   1   1   2   1   2   2   1   2   2   1   1   2   2   1   2   1   1   1   1   2   2   2   2   1   2   2   2   2   1   1   2   1   1   2   1   1   2   1   2   1   1   1   1   1   2   2   2   1   1   2
 MK-5-9                 1   1   2   2   2   2   1   2   2   1   1   1   2   1   2   1   2   2   1   2   2   1   1   1   1   1   2   2   2   2   2   2   1   1   2   2   1   2   1   1   1   1   2   2   2   2   2   2   1   1   1   2   2   1   2   1   1   2   2   2   2   1   1   2   2   1   2   1   2   1   1   1   2   2   1   2   2   2   1   2   2   1   1   2   1   1   2   2   1   2   2   2   2   1   2   1   2   2   2   1   1   2   2   2   1   2   1   2   1   2   1   2   1   1   1   1   2   1   2   1   2   2   2   2   1   2   2   2   1   2   1   1   2   1   2   1   2   1   2   2   2   1   2   1   1   2   2   2   1   1   1   1   2   1   2   2   1   2   2   1   1   2   2   1   1   1   1   1   1   1   2   2   2   1   2   2   2   2   2   1   1   1   1   2   1   1   2   1   2   1   1   1   1   2   2   2   2   1   1   2
 MK-5-10                1   1   2   2   2   1   1   2   2   1   1   1   2   1   2   1   2   2   2   2   2   1   1   1   1   1   2   2   1   2   2   2   2   1   2   2   1   2   1   1   1   1   2   2   2   2   2   2   1   1   1   2   2   1   2   1   2   2   2   2   2   1   1   2   2   1   2   1   2   2   1   1   1   2   1   2   2   2   1   2   2   1   1   2   1   1   2   2   1   2   2   2   2   1   1   1   2   2   2   1   1   2   2   2   1   2   1   2   1   2   1   2   1   1   1   1   2   1   1   1   2   2   2   2   1   1   2   2   1   2   2   1   2   1   2   1   2   1   2   2   2   1   2   1   1   2   2   2   1   1   1   1   2   1   2   2   1   1   2   1   1   2   1   1   1   1   1   1   1   1   2   1   1   1   2   2   2   2   2   2   1   1   1   2   1   1   1   1   2   1   1   2   2   2   2   2   2   1   1   2
 MK-5-11                1   1   2   2   1   1   1   1   2   1   1   1   2   1   2   2   2   2   2   2   2   1   1   1   2   1   2   2   1   2   2   2   2   1   1   1   1   2   1   1   2   1   1   2   2   2   2   1   1   1   1   2   2   1   2   1   2   2   2   1   2   1   1   2   2   1   2   1   2   2   1   1   1   2   1   2   2   2   1   2   2   1   1   2   1   1   2   2   1   2   2   2   2   1   1   1   2   2   2   1   1   2   2   2   1   2   1   2   1   2   1   2   2   1   1   1   2   1   1   1   2   2   2   2   1   2   2   2   2   2   2   1   2   2   2   1   2   2   2   2   1   1   2   1   1   2   2   2   1   2   1   1   2   1   2   2   1   1   2   1   1   2   1   1   2   1   1   1   1   1   2   1   1   1   2   2   2   2   2   2   1   1   1   2   1   1   1   1   2   1   1   2   1   2   2   2   2   2   1   2
 MK-5-12                1   1   2   2   1   1   1   1   2   1   1   1   2   1   2   2   2   2   2   2   2   1   2   1   2   1   2   1   1   2   2   2   2   1   1   1   1   2   1   1   2   1   1   2   2   2   2   1   2   1   1   2   2   1   2   1   1   2   2   1   2   1   1   2   1   1   2   1   2   2   1   1   2   2   1   2   2   2   1   2   2   1   1   2   1   1   1   2   1   2   2   2   2   2   1   1   2   2   2   2   1   2   1   2   1   1   1   2   1   2   1   2   2   2   1   1   2   1   1   1   2   2   2   2   1   2   2   2   2   2   1   1   2   2   1   1   2   2   2   2   1   1   2   1   1   2   2   2   1   2   1   1   2   1   2   2   1   1   1   1   1   2   1   1   2   1   1   1   1   1   2   1   1   1   2   2   2   2   2   2   1   1   1   2   1   1   1   1   1   1   1   2   1   2   1   2   2   2   2   2
 MK-5-13                1   1   2   2   1   1   1   1   2   1   1   1   2   1   2   1   2   2   2   2   2   1   2   1   2   1   2   1   1   1   2   2   2   2   1   2   1   2   1   1   2   1   1   1   2   2   2   1   2   1   1   1   1   1   2   1   1   2   2   2   2   1   1   2   1   1   2   1   2   2   1   2   2   2   1   2   2   2   1   2   1   1   1   2   1   1   1   2   1   2   2   2   2   2   1   1   2   2   2   1   1   2   1   2   1   1   1   2   1   2   1   2   2   2   1   1   2   1   1   1   2   2   2   2   1   2   2   2   2   2   2   1   2   2   1   1   2   2   2   2   1   1   1   1   1   2   2   2   1   2   2   1   2   1   2   2   2   1   1   1   2   2   1   1   2   1   1   2   1   1   2   1   1   1   2   2   1   2   2   2   1   1   1   2   1   1   1   1   1   1   1   2   1   2   1   2   2   2   2   2
 MK-5-14                1   1   2   2   1   1   1   1   2   1   1   1   2   1   2   1   2   2   1   2   2   1   2   1   2   2   1   1   1   1   1   2   2   2   1   2   1   2   1   1   2   1   1   1   2   2   2   1   2   1   1   1   1   1   2   1   1   2   2   2   2   1   1   2   1   1   2   1   2   1   1   2   2   2   1   2   2   2   1   2   1   1   1   2   1   1   1   2   1   2   2   2   1   2   1   1   2   2   2   1   1   2   1   2   1   1   1   2   1   2   1   2   2   2   1   1   1   1   1   1   2   2   2   2   1   2   2   2   2   2   2   1   1   2   1   1   2   2   2   2   2   1   1   1   1   2   2   2   1   2   2   2   2   1   1   2   2   1   1   1   2   2   1   1   2   1   1   2   2   1   2   1   1   1   2   2   1   2   2   2   1   1   1   2   1   1   1   1   2   2   1   2   1   2   1   2   2   2   2   2
 MK-5-15                1   1   2   2   1   1   1   1   2   2   1   1   2   1   2   1   2   2   1   2   2   1   1   1   2   2   1   1   1   1   1   2   2   2   1   1   2   2   1   1   2   1   2   1   2   2   1   1   1   1   1   1   1   1   2   1   1   2   2   2   2   1   1   2   1   1   2   1   2   1   1   2   2   2   1   1   2   2   1   2   1   1   1   2   1   1   1   2   1   2   2   2   1   2   1   1   2   2   2   1   1   2   1   2   1   1   1   2   1   2   1   2   2   2   1   1   1   1   1   1   1   2   2   2   1   2   2   2   2   2   2   1   1   2   1   1   2   2   2   2   2   1   2   1   1   2   2   2   1   1   2   2   2   1   1   2   2   1   1   1   2   2   1   1   2   1   1   2   2   1   2   1   1   1   1   2   2   2   2   2   1   2   1   2   1   1   1   2   2   2   1   2   1   2   1   2   2   2   2   1
 MK-5-16                1   1   2   2   1   2   1   1   2   1   1   1   2   1   2   1   2   2   1   2   2   1   1   1   2   1   1   1   1   1   1   2   2   2   2   1   2   2   1   1   2   1   2   2   2   1   1   1   2   1   1   1   1   1   2   1   1   2   2   1   2   1   1   2   1   1   2   1   2   1   1   2   2   2   1   1   2   2   1   2   1   1   1   2   1   1   1   2   1   2   2   2   1   2   1   1   2   2   2   1   1   2   1   2   1   1   2   2   1   2   1   2   2   2   1   1   1   1   1   1   1   2   2   2   1   2   2   2   2   2   2   1   1   2   1   1   2   1   2   2   2   1   2   1   1   2   2   2   2   1   2   2   2   1   1   2   2   1   1   1   1   2   1   1   2   1   1   2   2   1   2   1   1   1   1   2   2   2   2   2   1   2   1   2   1   1   1   2   2   2   1   2   1   2   1   2   1   2   2   1
 MK-6-1                 2   2   1   2   1   2   2   2   1   2   2   2   1   2   1   1   2   1   1   1   2   1   2   1   1   1   2   1   1   2   1   1   1   2   2   2   2   1   2   2   1   1   1   2   1   1   1   1   2   1   2   1   2   1   1   2   2   2   1   1   2   2   2   2   1   1   1   1   1   2   1   1   1   1   2   2   1   1   1   1   1   2   1   1   2   2   1   2   1   1   2   1   2   1   2   2   2   1   1   1   1   1   1   1   2   2   2   1   1   1   2   2   1   1   2   2   2   2   1   1   1   2   1   1   1   2   2   1   2   2   2   2   2   2   2   1   2   2   2   2   1   2   2   2   2   1   2   1   2   1   1   1   2   1   2   1   2   1   2   1   1   1   2   2   2   1   2   2   1   1   1   1   1   2   1   1   2   1   2   2   1   1   2   1   1   1   2   2   2   1   2   2   1   2   2   1   1   1   2   2
 MK-6-2                 2   2   1   2   1   2   2   2   1   2   2   2   1   2   1   1   2   1   1   1   2   1   2   1   1   1   2   2   1   2   1   1   1   2   2   2   2   1   2   1   2   1   1   2   1   1   1   1   2   1   2   1   2   2   1   1   2   2   1   1   2   2   2   2   1   1   2   1   1   2   1   1   1   1   2   2   1   1   1   2   1   2   1   1   2   2   1   2   1   1   2   1   2   1   2   2   2   1   1   1   1   1   1   1   2   2   2   1   1   1   2   2   1   1   2   2   2   2   2   1   1   2   1   1   1   2   2   1   2   2   2   2   2   2   2   1   1   2   2   2   1   1   1   2   2   1   2   1   2   1   1   1   1   1   2   1   2   1   2   1   1   1   2   2   2   1   2   1   1   1   1   1   1   2   1   1   2   1   2   2   1   1   2   1   1   1   2   2   2   1   2   2   1   2   2   1   1   1   2   1
 MK-6-3                 2   2   1   2   1   2   1   2   1   2   2   2   1   2   1   1   2   1   1   1   2   1   2   1   1   1   2   2   1   1   1   1   1   2   2   2   2   1   2   1   1   2   1   2   1   1   1   1   2   1   2   1   2   2   1   1   2   2   1   1   2   2   2   2   1   1   2   1   1   2   2   1   1   1   2   2   1   1   1   2   1   2   1   1   2   2   2   2   1   1   2   1   2   1   1   2   2   1   1   1   1   1   1   1   2   2   2   1   1   1   2   2   1   1   2   2   2   2   2   1   1   2   1   1   1   2   2   1   2   2   2   2   2   1   2   1   1   2   2   2   1   1   1   2   2   1   2   1   2   1   1   1   1   1   2   1   2   2   2   1   1   1   2   2   2   1   2   1   1   1   2   1   1   2   1   1   2   1   2   2   1   1   2   1   1   1   2   2   2   1   2   2   1   2   2   1   1   1   1   1
 MK-6-4                 2   2   1   2   1   2   1   2   1   2   1   2   1   1   1   1   2   1   1   2   2   1   2   1   1   1   2   2   1   1   1   1   1   2   2   2   2   1   2   1   1   1   2   2   1   1   1   1   2   1   2   1   2   2   1   1   2   2   1   1   2   2   2   2   1   1   2   1   1   2   2   1   1   1   1   2   1   1   1   2   1   1   1   1   2   2   2   2   1   2   2   1   2   1   1   2   2   2   1   1   1   1   1   1   2   2   2   1   1   1   1   2   1   2   2   2   2   2   2   1   1   2   1   1   2   2   2   1   2   2   2   2   2   1   2   1   1   2   2   2   1   1   1   2   2   1   2   1   2   1   1   1   1   1   2   1   2   2   2   1   1   1   2   2   2   1   2   2   1   1   2   1   1   1   1   1   2   1   2   2   1   1   2   1   1   1   2   2   2   1   2   2   1   2   2   1   2   1   1   1
 MK-6-5                 2   2   1   2   1   2   1   2   1   1   1   2   1   1   1   1   2   1   1   2   2   1   2   1   2   1   1   2   1   1   1   1   1   2   2   2   1   1   2   1   1   1   2   2   2   1   1   1   1   2   2   1   2   2   1   1   2   2   1   1   1   2   2   2   1   1   2   1   1   2   2   1   1   1   1   2   1   1   1   2   1   1   1   1   2   2   2   2   1   2   2   1   2   1   1   2   2   2   1   1   1   1   1   1   2   2   2   1   1   2   1   2   1   2   2   2   2   2   2   1   1   2   1   1   2   2   2   1   2   2   2   2   2   1   2   1   2   1   2   2   2   1   1   2   2   1   2   1   2   2   1   1   1   1   2   1   2   2   2   1   1   1   2   2   2   1   2   2   1   1   2   1   1   1   1   1   1   2   2   2   2   1   2   1   1   1   2   2   2   1   2   2   1   2   1   1   2   1   1   1
 MK-6-6                 2   2   1   2   2   2   1   2   1   1   1   2   1   1   1   2   2   1   1   2   1   1   2   1   2   1   2   2   1   1   1   1   1   2   2   2   1   1   2   1   1   1   2   2   2   1   1   1   1   2   2   1   2   2   1   1   2   2   1   2   1   2   2   2   2   1   2   1   1   2   2   2   1   2   1   2   1   1   1   2   1   2   2   1   2   2   2   2   1   2   2   1   2   1   1   2   2   2   1   1   2   1   1   2   2   2   1   1   1   2   1   2   1   2   2   2   2   2   2   1   1   2   1   1   2   2   2   1   2   1   2   2   2   1   2   1   2   1   1   2   1   2   1   2   2   1   2   1   1   2   1   1   1   1   2   1   2   2   2   1   1   1   1   2   2   1   2   2   1   1   2   1   1   1   1   1   1   2   2   2   1   1   2   1   1   1   2   2   1   1   2   2   1   2   1   1   2   1   1   1
 MK-6-7                 2   2   2   2   2   2   1   2   1   1   2   2   1   1   1   2   2   1   1   2   1   2   2   1   2   1   2   2   1   1   1   1   1   2   2   2   1   1   2   1   1   1   2   2   1   1   1   1   1   2   2   1   2   2   1   1   2   2   1   2   1   2   2   2   2   1   2   1   1   2   1   2   1   2   1   2   1   1   1   2   2   2   2   1   2   2   2   2   1   2   2   1   2   1   1   2   2   2   1   1   2   1   1   2   2   2   1   1   1   2   2   2   1   2   2   2   2   2   2   2   1   2   1   1   2   2   2   1   2   1   2   2   2   1   2   1   2   1   1   2   1   2   1   2   2   1   2   1   2   2   1   1   1   1   2   1   2   2   2   1   1   1   1   1   2   1   2   2   1   1   2   1   1   1   1   1   1   2   2   2   1   1   2   1   1   1   2   2   1   1   2   2   1   2   1   1   2   1   1   1
 MK-6-8                 2   1   2   2   1   2   1   2   2   1   2   2   1   1   1   2   2   1   1   2   1   2   2   1   2   1   1   2   1   1   1   1   1   2   2   2   1   1   2   1   1   1   2   2   1   1   2   1   1   2   2   1   2   2   1   1   2   2   2   2   2   2   2   2   2   1   2   2   1   2   2   2   1   1   1   2   1   1   1   2   2   2   2   1   2   1   2   2   1   2   2   1   2   1   1   2   2   2   2   2   2   1   2   2   2   2   1   1   1   2   2   2   2   2   2   2   2   2   2   2   1   1   1   1   2   2   1   1   2   2   2   2   2   1   2   1   2   1   1   2   2   2   1   2   2   1   1   1   1   2   1   1   1   1   2   2   2   2   2   1   1   1   1   1   2   1   2   2   1   1   2   1   1   1   1   1   2   2   2   2   1   1   2   1   1   1   2   1   1   2   2   2   1   2   1   1   2   1   1   1
 MK-6-9                 2   1   2   2   2   2   1   2   2   1   2   2   1   1   2   2   2   1   1   2   1   2   2   2   2   1   2   2   1   1   1   1   1   2   1   2   1   1   2   1   1   1   2   2   1   1   1   1   1   2   2   1   2   2   1   1   2   2   2   2   2   2   2   2   2   2   1   1   1   2   2   2   1   1   1   2   1   1   1   1   2   2   2   1   1   2   2   2   1   2   2   1   2   1   1   2   2   2   1   2   2   1   2   2   2   2   1   1   1   2   2   2   2   2   2   2   2   2   2   2   1   1   1   1   2   2   1   2   1   2   2   2   2   1   2   1   1   1   1   1   2   2   1   2   2   2   2   1   1   2   1   1   1   1   2   2   2   2   2   1   1   1   2   1   2   1   2   1   1   1   1   1   1   1   1   1   2   2   2   2   1   1   2   1   1   1   2   1   2   2   1   1   1   1   1   1   2   1   1   1
 MK-6-10                2   1   2   2   2   2   1   2   2   1   2   2   1   1   2   2   2   1   1   2   1   2   2   2   2   2   1   1   1   1   1   1   1   2   1   2   2   1   1   1   1   2   2   2   1   1   1   1   1   2   2   1   2   2   1   1   1   2   2   2   1   2   2   2   2   1   1   1   2   2   2   2   1   1   1   1   1   1   1   1   2   2   1   1   1   2   2   2   1   2   2   1   2   1   1   2   2   2   1   2   2   1   2   2   2   2   1   1   1   2   2   2   2   2   2   2   2   2   2   2   1   1   1   1   1   2   1   2   1   2   2   2   1   1   2   1   1   1   1   1   2   2   1   2   2   2   2   2   1   2   1   2   1   1   2   2   2   2   2   1   1   1   2   1   2   1   2   1   1   1   2   1   1   1   1   2   2   2   2   2   1   1   2   1   1   1   2   1   2   2   1   1   1   1   1   1   2   1   1   2
 MK-6-11                2   1   2   1   2   2   1   2   2   1   2   2   1   1   2   2   2   1   1   2   1   2   2   1   2   2   1   1   1   1   2   1   1   2   2   2   2   1   1   1   1   2   1   2   1   1   1   1   1   1   2   1   2   2   1   1   2   2   2   2   1   1   2   2   2   1   1   1   2   2   2   2   1   1   1   1   1   1   1   1   2   2   1   1   1   2   2   2   1   2   2   1   2   1   1   2   2   2   1   2   2   2   2   2   2   2   1   1   1   2   2   2   2   2   2   2   2   1   1   2   1   1   1   1   1   2   1   2   1   2   2   2   1   1   2   1   1   1   1   1   2   2   1   2   1   2   1   2   1   1   1   2   1   1   2   2   2   2   2   1   1   1   2   1   2   1   2   1   1   2   2   1   1   1   1   2   2   2   2   2   2   1   2   1   1   1   2   1   2   2   1   1   1   1   1   1   2   1   1   1
 MK-6-12                2   2   2   1   2   2   1   2   2   1   2   2   1   1   2   2   2   1   1   2   1   2   1   1   2   1   1   2   1   1   2   1   2   2   2   2   1   1   1   1   1   2   1   2   1   1   1   1   1   1   2   1   2   2   1   1   2   2   2   1   1   1   2   2   2   1   1   1   2   2   2   2   1   1   1   1   1   1   1   1   2   2   1   1   1   2   2   2   1   2   2   1   2   1   1   2   2   2   1   2   2   2   2   2   2   2   1   1   1   2   2   2   2   2   2   2   2   1   1   2   1   1   1   1   1   2   1   2   1   2   2   2   1   1   2   1   1   1   1   1   2   2   1   2   2   2   1   2   1   2   1   2   1   1   2   2   2   2   2   2   1   1   2   1   2   1   2   1   1   2   2   1   1   1   1   2   2   2   2   2   2   1   2   1   1   1   2   1   2   2   1   1   1   1   1   1   2   1   1   1
 MK-6-13                1   2   2   1   2   2   1   2   2   1   2   2   1   1   2   1   2   1   1   2   1   2   1   2   2   1   1   2   1   1   2   1   2   2   2   2   1   1   2   1   1   2   1   2   1   1   1   1   1   1   2   1   2   2   1   1   2   2   2   1   2   1   2   2   2   1   1   1   2   2   1   1   2   1   1   2   1   1   1   1   2   2   1   2   1   2   1   2   1   2   2   1   2   1   1   2   2   2   1   2   2   2   1   2   2   2   2   1   1   2   2   2   2   2   1   2   2   1   1   2   1   1   1   1   1   2   1   2   1   2   2   2   1   1   2   1   1   1   1   1   2   2   1   2   2   2   1   2   1   2   1   2   2   1   2   2   1   2   2   2   1   1   2   1   2   1   1   1   1   2   2   1   1   2   1   2   2   2   2   2   2   1   2   1   1   1   2   1   2   2   1   1   1   1   1   2   2   1   1   1
 MK-6-14                1   2   2   1   1   2   1   2   2   1   1   2   1   1   2   1   2   1   1   2   1   2   1   2   2   1   1   2   1   2   2   1   2   2   2   2   1   1   2   1   2   2   1   2   1   2   1   1   1   1   2   1   2   2   1   1   2   1   2   1   2   1   2   1   2   1   1   1   1   2   1   1   2   1   1   2   1   1   1   1   2   2   1   2   1   2   2   2   1   2   2   1   2   1   1   2   2   2   1   2   2   2   1   2   2   2   2   1   1   1   2   2   2   2   1   2   2   1   2   2   1   2   1   1   1   1   1   2   2   2   2   2   2   1   2   1   2   1   1   1   2   2   1   2   2   2   1   2   2   2   1   2   2   2   2   2   1   2   2   2   1   1   2   2   2   1   1   1   1   2   2   1   2   1   1   2   2   2   2   2   2   1   2   1   1   1   2   1   2   2   1   1   1   1   1   2   2   1   1   1
 MK-6-15                1   2   2   1   1   2   2   2   1   2   1   2   2   1   2   1   2   1   1   2   1   2   1   2   2   1   1   2   1   2   2   1   2   2   2   2   1   1   2   1   2   2   1   1   1   2   1   1   1   1   2   1   2   2   1   1   2   1   2   2   2   1   2   1   2   1   1   1   1   2   1   1   2   1   1   2   1   1   1   1   2   2   2   2   1   2   2   1   1   2   2   1   2   1   1   2   2   2   1   2   2   2   1   2   2   2   2   1   1   1   2   2   2   2   1   2   2   2   1   2   1   2   2   1   1   2   1   2   2   2   2   2   2   1   2   1   2   1   1   1   2   2   1   2   2   2   1   2   2   2   1   1   2   2   2   2   1   2   2   2   1   1   2   2   2   1   1   1   2   2   1   1   2   2   1   2   2   1   2   2   2   2   1   1   1   2   2   1   2   1   2   2   2   1   1   2   2   1   1   1
 MK-6-16                1   2   2   1   1   1   2   1   1   2   2   2   2   1   2   1   2   1   1   2   1   2   1   2   1   1   1   2   1   2   2   1   2   2   2   2   2   1   2   1   2   2   1   1   1   2   1   1   2   1   2   1   2   2   1   1   2   1   2   1   2   1   2   1   2   1   1   1   1   2   1   1   2   2   1   2   2   1   1   1   2   2   2   2   1   2   2   1   1   2   2   1   2   1   1   2   2   2   2   1   2   2   1   2   2   2   2   1   1   1   2   2   2   2   1   2   2   2   1   2   1   2   2   2   1   2   1   2   2   2   2   2   2   1   2   1   2   1   1   1   2   2   1   2   2   2   1   2   2   2   1   1   2   2   2   2   1   2   2   2   1   2   2   2   2   1   1   1   2   2   1   1   2   2   1   2   2   1   2   2   2   1   1   1   1   2   1   1   2   2   2   2   2   1   2   2   2   1   1   2
 
!****************************************** Phenotypic Data **********************************************************
!-100.0 is resevred for missing phenotype
SimulatedTrait1        12.7109   11.0903    9.5714    8.6497    8.2545   10.0016    9.1099    9.8333    8.4687    8.7335    9.5271   10.9901   10.0572    9.0553    8.6801    9.7752   10.5655    8.9885    9.8231    9.7605    9.6261   10.3315    9.4156   10.0137    9.2816    9.8960    9.8150   10.9614   10.3516   10.7156   10.5258   10.1363    8.8311   10.9699   11.1057   10.7899    8.7928    9.6432    9.8663    9.2361    9.2599   10.4421    9.5493    9.9285    9.1029   11.0748    9.0987   10.7796   10.5945   11.2112    8.3091   11.7030    9.6150    8.9234   10.1168    9.0094    9.4397    9.6115    9.5631    9.8114   10.3142    8.9358    9.1130    8.9155   10.8231   11.8604    9.4166   10.3572   10.3530   11.5052    8.5062    9.6617   10.3351    9.3205    9.6421   10.5431    9.9489   12.1948   10.9706   10.4684   12.4180   10.2333    9.7231   10.7460    9.2568   10.4071   10.0861   10.4152   10.3571    9.4908   10.7624    8.7437    8.5586   11.7982    8.2215    8.8343    8.8170   10.7960    9.4442    8.5003    9.1215    9.1833    9.6240   10.1414    9.7156    9.8711    9.0625    9.5419   10.1735    9.2486    9.5323    9.4725    9.2467   11.1820    9.3400    9.4768    8.6849   10.6268    8.0664   11.1054    9.5807   10.8517   10.4273    7.2504    9.1282    9.9688    8.7183    8.6152   10.3516   10.1057    7.7919   10.0330   11.3661    9.9159   10.5840    9.1161    9.4859   10.5768   10.2161    9.8643    9.9974    9.4931   10.0719   10.4530   11.4305    9.7629   10.2762    8.0537   10.3733   10.0117   11.6035    9.4412    7.5923    8.7925   10.1814   11.2188    9.2956    9.7065    8.8724   11.1651   10.9643   10.5857   11.1828    9.9116    9.7965   10.3794   11.2783   11.4185    9.7823   10.2254   10.1312    9.7363   10.6654   10.8566    9.8149   11.6371    9.9452    8.3160   10.3910   10.4479   10.8146    9.8653    9.3286    9.6744    9.4463   10.9966    9.5419   10.5240   11.2156    9.7492   10.2621   11.2552   10.7611   10.0915    9.0224   10.4414   12.1830   11.1890   11.6120    8.7006
 
