# Supplementary material for: Inclusive Composite Interval Mapping of QTL by Environment Interactions in Biparental Populations
Source: PLoS One. 2015 Jul 10;10(7):e0132414. doi: 10.1371/journal.pone.0132414 (PMC4498613; doi:10.1371/journal.pone.0132414)
Supplement: S1 File — (ZIP) [file pone.0132414.s001.zip › BC1 population/e=1/run_00025.met]

!**********************Note: lines staring with "!" are remarks and will be ignored in the program********************
!*********************************General Information**********************************
!Assuming F1 = P1 x P2, populations available in QTL IciMapping are: 
!  1, P1BC1F1 = P1 x F1, the first backcrossing where P1 is used as the recurrent parent;
!  2, P2BC1F1 = P2 x F1, the first backcrossing where P2 is used as the recurrent parent;
!  3, F1DH, F1-derived doubled haploids; 
!  4, RIL or F1RIL, recombination inbred lines through the repeated selfing of F1;
!  5, P1BC1RIL, recombination inbred lines through the repeated selfing of P1BC1F1;
!  6, P2BC1RIL, recombination inbred lines through the repeated selfing of P2BC1F1;
!  7, F2, the selfing generation of F1;
!  8, F3, the selfing generation of F2;
!  9, P1BC2F1, the second backcrossing where P1 is used as the recurrent parent; 
! 10, P2BC2F1, the second backcrossing where P2 is used as the recurrent parent;
! 11, P1BC2RIL, recombination inred lines through the repeated selfing of P1BC2F1; 
! 12, P2BC2RIL, recombination inred lines through the repeated selfing of P2BC2F1; 
! 13, P1BC1F2, the selfing generation of P1BC1F1; 
! 14, P2BC1F2, the selfing generation of P2BC1F1; 
! 15, P1BC2F2, the selfing generation of P1BC2F1; 
! 16, P2BC2F2, the selfing generation of P2BC2F1; 
! 17, P1BC1DH, P1BC1F1-derived doubled haploids; 
! 18, P2BC1DH, P2BC1F1-derived doubled haploids; 
! 19, P1BC2DH, P1BC2F1-derived doubled haploids; 
! 20, P2BC2DH, P2BC2F1-derived doubled haploids; 
   1      !Mapping Population (see remarks above)
   2      !Mapping Function (1 for Kosambi; 2 for Haldane; 3 for Morgan)
   2      !Marker Space Type (1 for intervals; 2 for positions)
   1      !Marker Space Unit(1 for centiMorgans; 2 for Morgan)
   6      !Number of Chromosomes (or Linkage Groups)
 200      !Size of the mapping population
   1      !Number of environments
 
!***************************************** Chromosomes and Linkage Maps **********************************************
!Chromosome                 NumMarkers
-CH1                        16
-CH2                        16
-CH3                        16
-CH4                        16
-CH5                        16
-CH6                        16
!Linkage map (Marker name followed by position or the interval length)
 MK-1-1                1     0.000
 MK-1-2                1    10.000
 MK-1-3                1    20.000
 MK-1-4                1    30.000
 MK-1-5                1    40.000
 MK-1-6                1    50.000
 MK-1-7                1    60.000
 MK-1-8                1    70.000
 MK-1-9                1    80.000
 MK-1-10               1    90.000
 MK-1-11               1   100.000
 MK-1-12               1   110.000
 MK-1-13               1   120.000
 MK-1-14               1   130.000
 MK-1-15               1   140.000
 MK-1-16               1   150.000
 MK-2-1                2     0.000
 MK-2-2                2    10.000
 MK-2-3                2    20.000
 MK-2-4                2    30.000
 MK-2-5                2    40.000
 MK-2-6                2    50.000
 MK-2-7                2    60.000
 MK-2-8                2    70.000
 MK-2-9                2    80.000
 MK-2-10               2    90.000
 MK-2-11               2   100.000
 MK-2-12               2   110.000
 MK-2-13               2   120.000
 MK-2-14               2   130.000
 MK-2-15               2   140.000
 MK-2-16               2   150.000
 MK-3-1                3     0.000
 MK-3-2                3    10.000
 MK-3-3                3    20.000
 MK-3-4                3    30.000
 MK-3-5                3    40.000
 MK-3-6                3    50.000
 MK-3-7                3    60.000
 MK-3-8                3    70.000
 MK-3-9                3    80.000
 MK-3-10               3    90.000
 MK-3-11               3   100.000
 MK-3-12               3   110.000
 MK-3-13               3   120.000
 MK-3-14               3   130.000
 MK-3-15               3   140.000
 MK-3-16               3   150.000
 MK-4-1                4     0.000
 MK-4-2                4    10.000
 MK-4-3                4    20.000
 MK-4-4                4    30.000
 MK-4-5                4    40.000
 MK-4-6                4    50.000
 MK-4-7                4    60.000
 MK-4-8                4    70.000
 MK-4-9                4    80.000
 MK-4-10               4    90.000
 MK-4-11               4   100.000
 MK-4-12               4   110.000
 MK-4-13               4   120.000
 MK-4-14               4   130.000
 MK-4-15               4   140.000
 MK-4-16               4   150.000
 MK-5-1                5     0.000
 MK-5-2                5    10.000
 MK-5-3                5    20.000
 MK-5-4                5    30.000
 MK-5-5                5    40.000
 MK-5-6                5    50.000
 MK-5-7                5    60.000
 MK-5-8                5    70.000
 MK-5-9                5    80.000
 MK-5-10               5    90.000
 MK-5-11               5   100.000
 MK-5-12               5   110.000
 MK-5-13               5   120.000
 MK-5-14               5   130.000
 MK-5-15               5   140.000
 MK-5-16               5   150.000
 MK-6-1                6     0.000
 MK-6-2                6    10.000
 MK-6-3                6    20.000
 MK-6-4                6    30.000
 MK-6-5                6    40.000
 MK-6-6                6    50.000
 MK-6-7                6    60.000
 MK-6-8                6    70.000
 MK-6-9                6    80.000
 MK-6-10               6    90.000
 MK-6-11               6   100.000
 MK-6-12               6   110.000
 MK-6-13               6   120.000
 MK-6-14               6   130.000
 MK-6-15               6   140.000
 MK-6-16               6   150.000
!*********************************** Marker Types ********************************************************************
!Co-dominant marker: When heterozygote F1 is present, P1 is coded as 2, F1 is coded as 1, and P2 is coded as 0; Otherwise, P1 is coded as 2, and P2 is coded as 0. 
!Dominant marker: When heterozygote F1 is present, P1 and F1 are coded as 12, and P2 is coded as 0; Otherwise, P1 is coded as 2, and P2 is coded as 0.  
!Recessive markers: When heterozygote F1 is present, P1 is coded as 2, and F1 and P2 are coded as 10; Otherwise, P1 is coded as 2, and P2 is coded as 0. 
!Missing marker is coded as -1. 
 MK-1-1                 2   2   1   2   2   1   2   1   1   2   2   2   1   2   1   1   2   1   2   2   1   1   1   1   1   2   2   1   2   1   1   1   2   2   2   1   1   1   2   1   1   1   1   1   2   1   1   1   2   2   1   1   1   2   1   2   2   2   2   2   2   1   2   1   2   2   2   1   2   1   1   2   2   2   1   1   1   2   1   2   1   2   2   2   1   1   1   2   2   1   2   2   1   1   1   1   2   1   1   2   2   1   2   1   2   1   2   1   2   1   2   1   1   1   1   2   2   1   1   1   2   2   1   2   2   2   2   1   1   2   1   2   1   1   1   2   2   2   2   1   1   1   1   2   2   2   2   2   1   2   2   2   1   2   1   2   1   1   1   1   1   1   1   2   2   1   2   2   1   2   2   1   2   2   1   1   2   1   1   1   1   2   1   2   2   1   1   1   1   2   2   2   2   1   2   2   1   1   1   2
 MK-1-2                 2   2   1   2   2   1   2   1   1   2   2   2   1   2   1   1   2   2   2   2   1   1   1   1   1   2   2   1   2   1   1   1   2   2   2   2   1   1   2   1   1   1   1   1   2   1   1   1   2   2   1   1   2   2   1   2   2   2   2   2   2   2   2   1   2   2   2   1   2   1   1   2   2   2   1   1   1   2   1   2   1   2   2   2   1   1   1   1   2   2   2   2   1   1   2   1   2   1   1   2   2   1   2   1   1   1   2   1   2   1   1   1   1   1   1   2   2   1   1   2   2   2   1   2   2   2   2   1   1   2   2   2   1   1   1   2   2   1   2   1   1   1   1   2   2   2   2   2   1   2   2   2   1   2   1   2   1   1   1   1   1   1   2   1   1   1   1   2   1   2   2   1   2   2   1   1   2   1   1   1   1   2   1   2   1   1   1   1   1   2   2   2   2   1   2   2   1   1   2   2
 MK-1-3                 1   1   1   2   2   1   2   1   1   2   2   2   1   2   1   1   2   2   2   2   1   1   1   1   1   2   2   1   2   1   1   1   2   1   2   2   1   2   2   1   1   1   1   2   2   1   1   1   2   2   1   2   2   2   1   2   2   2   2   2   2   2   2   1   2   2   2   1   2   1   1   2   2   2   1   1   1   2   1   2   1   2   2   2   1   1   1   1   2   2   2   2   1   1   2   1   2   1   1   2   2   1   2   1   1   1   2   1   2   1   1   1   1   1   1   2   2   1   1   1   1   2   1   2   2   2   2   2   1   2   2   2   1   1   1   2   2   1   2   1   1   1   1   2   2   2   2   2   1   2   2   2   1   1   1   2   1   1   1   1   1   1   2   1   1   1   1   2   1   1   2   1   1   1   1   1   2   1   1   1   1   2   2   1   1   2   2   1   1   2   2   2   2   1   2   2   1   1   1   2
 MK-1-4                 1   1   1   2   2   1   2   1   1   2   2   2   1   2   1   1   2   1   2   2   1   1   1   1   1   2   2   1   1   1   1   1   2   1   2   2   1   2   2   1   1   1   1   1   2   2   1   1   1   2   1   2   2   2   1   2   2   2   2   2   2   1   2   1   2   2   2   1   2   1   1   2   2   2   2   1   1   2   1   2   1   2   2   2   2   1   1   1   2   2   2   2   1   1   2   1   2   1   1   2   2   1   1   1   1   1   2   1   2   1   1   1   1   1   1   2   2   1   1   1   1   2   2   2   2   1   1   2   1   1   2   2   1   2   2   2   2   1   2   1   1   1   1   2   2   2   2   2   1   1   1   2   1   1   1   2   1   1   2   1   2   1   2   1   1   2   1   2   1   1   2   1   1   1   1   1   2   1   1   1   1   2   2   1   1   2   2   2   1   2   2   2   2   2   2   2   1   1   1   2
 MK-1-5                 1   1   1   2   2   1   2   1   1   2   2   2   1   2   1   1   2   1   2   2   1   1   2   1   1   2   2   1   1   1   1   1   2   1   2   2   1   2   2   1   1   1   1   1   2   2   1   1   1   2   1   2   2   2   1   1   2   2   1   2   2   1   2   1   2   1   2   1   2   1   1   2   2   2   2   1   1   2   1   2   1   2   1   2   2   1   1   1   2   2   2   2   1   1   2   1   2   1   1   1   2   1   1   1   1   1   2   1   2   1   1   1   1   1   1   2   2   1   1   1   1   2   2   2   2   1   1   2   1   1   2   2   2   2   2   2   2   1   2   1   1   1   1   2   2   2   2   2   1   1   1   2   1   1   1   1   1   1   1   1   1   1   2   1   2   2   1   2   1   1   1   1   1   1   1   1   2   1   1   1   2   1   2   1   1   2   2   2   1   2   2   2   2   2   2   2   1   1   1   2
 MK-1-6                 1   1   1   2   2   1   2   1   1   1   2   2   1   2   1   1   2   1   2   2   1   1   1   1   1   1   2   1   2   1   1   1   2   1   1   2   1   2   2   1   1   1   2   1   2   2   1   1   1   1   1   2   2   2   1   1   2   1   1   1   2   1   2   1   2   1   2   1   2   1   1   2   2   2   2   1   1   2   2   2   1   1   1   2   2   1   1   1   2   2   2   2   1   1   2   1   2   1   1   1   2   2   1   1   1   1   2   1   2   1   1   1   1   1   1   2   2   1   2   1   1   2   2   2   2   1   1   2   1   1   2   2   2   2   2   2   2   1   2   1   2   1   1   2   2   2   2   2   1   1   1   2   1   1   1   1   1   1   1   1   1   1   2   1   2   2   1   2   1   1   1   1   2   1   1   1   2   1   1   1   2   1   2   2   1   2   2   2   1   2   2   2   1   2   2   2   1   1   1   2
 MK-1-7                 1   1   1   2   2   1   2   1   2   1   2   2   1   2   1   1   2   1   2   2   1   2   1   1   1   1   2   1   2   1   1   1   2   1   1   2   1   2   2   1   1   1   2   1   2   2   1   1   1   1   1   2   2   2   1   1   2   1   1   1   2   1   2   1   2   1   2   1   2   1   1   2   2   2   2   1   1   2   2   2   1   1   1   2   2   1   2   1   2   2   2   2   1   1   2   1   1   1   1   1   2   2   1   1   2   1   2   1   2   1   1   1   1   1   1   2   2   1   2   1   1   2   2   2   2   1   1   2   1   1   2   2   2   2   2   2   2   1   2   1   2   1   1   2   2   2   2   2   1   1   1   1   1   1   1   1   1   1   1   1   1   1   2   1   2   1   1   2   1   1   1   1   2   1   1   1   2   1   1   1   2   1   2   2   1   2   1   2   2   2   2   2   1   2   2   2   1   1   2   2
 MK-1-8                 1   1   1   2   2   1   1   1   2   1   2   2   1   2   1   1   2   1   2   2   1   2   1   1   2   1   2   1   2   1   1   1   2   1   1   2   1   2   2   1   1   1   2   1   2   2   2   1   1   1   1   2   2   2   1   1   2   1   1   1   2   1   2   1   2   1   2   1   2   1   1   2   2   2   2   1   1   2   2   2   1   1   1   2   2   1   2   1   1   2   2   2   2   1   2   1   1   1   1   1   2   2   2   1   2   1   2   1   2   1   1   1   1   1   1   2   2   1   2   2   1   2   2   2   2   1   1   1   1   1   2   2   2   2   2   2   2   1   2   1   2   1   1   2   2   2   2   2   1   1   2   1   2   1   2   1   2   1   1   1   2   1   2   1   2   1   1   2   1   1   1   2   2   2   1   1   2   1   1   2   1   1   2   2   1   2   1   2   2   2   2   2   1   2   2   2   1   1   2   2
 MK-1-9                 1   2   2   2   2   1   1   1   2   2   2   2   1   2   1   1   1   1   2   1   2   2   1   1   2   1   1   1   2   1   1   1   2   1   1   2   1   2   1   1   2   2   2   1   2   2   1   2   2   1   2   2   2   2   2   1   2   1   1   1   2   1   2   1   1   1   2   2   2   1   2   1   2   2   2   1   1   2   2   2   1   1   1   2   1   1   2   1   1   2   2   1   2   1   2   1   1   1   1   1   2   2   2   1   1   1   1   1   2   1   1   1   1   1   1   2   2   1   2   2   1   2   2   2   1   2   1   1   1   1   2   2   2   2   2   2   1   1   2   2   2   1   2   2   2   2   1   2   1   1   2   1   2   1   2   1   2   1   1   1   2   1   2   1   2   1   1   2   1   1   1   2   2   2   1   1   2   1   1   2   2   1   2   2   2   2   2   2   2   2   2   2   1   2   2   2   1   1   2   1
 MK-1-10                1   2   2   2   2   1   1   1   2   2   2   2   1   2   2   1   1   1   2   1   2   2   2   1   2   1   1   2   2   1   1   1   2   1   1   2   1   2   1   1   1   2   1   1   1   2   1   2   2   1   2   2   2   2   1   1   2   1   1   1   2   1   2   1   1   1   2   1   2   1   2   1   2   2   2   1   1   2   2   2   1   1   1   1   1   1   2   1   1   2   1   1   2   1   2   1   2   1   1   1   1   2   2   1   1   1   1   1   2   1   1   1   1   1   1   2   2   1   2   2   2   2   2   2   1   2   2   1   1   1   2   2   2   2   2   2   2   2   2   2   2   1   2   2   2   2   1   2   1   1   2   1   2   1   2   1   2   2   1   1   2   1   2   1   2   1   1   2   1   1   1   2   2   2   1   1   2   1   1   2   2   1   2   2   2   1   2   2   2   2   2   2   1   2   2   2   1   1   2   1
 MK-1-11                1   2   2   2   2   1   1   1   2   2   2   2   1   2   2   2   1   1   2   1   2   2   2   1   2   1   1   2   1   1   1   1   2   2   2   2   1   2   1   1   1   2   1   1   1   2   1   2   2   1   2   2   2   2   1   1   2   1   1   1   2   1   2   1   1   1   2   1   2   1   2   1   2   2   2   1   1   2   1   2   1   1   1   2   1   1   2   1   1   2   1   1   2   1   2   1   2   1   1   1   1   2   2   1   1   1   1   1   2   1   1   1   1   1   1   2   2   1   2   2   2   2   2   2   1   2   2   1   1   1   2   1   2   2   2   2   2   2   2   1   2   1   1   2   2   2   1   2   1   2   2   1   2   1   2   2   2   2   1   1   2   1   2   1   2   1   2   2   1   1   1   2   2   2   1   1   2   1   1   2   2   1   2   2   1   1   2   2   2   2   2   2   1   1   2   2   1   1   2   1
 MK-1-12                1   2   2   2   2   1   1   1   2   1   2   2   1   2   2   2   1   1   2   1   2   2   2   1   2   1   1   2   1   1   1   1   2   2   2   2   1   2   1   1   1   2   1   1   2   2   1   2   1   1   2   2   2   2   1   1   2   1   1   1   2   1   2   1   1   1   2   1   2   1   2   2   2   2   2   1   1   2   1   2   1   2   1   2   1   1   2   1   1   2   1   2   2   1   2   1   2   1   1   1   1   2   2   1   1   1   1   1   2   2   1   1   1   2   1   2   2   1   2   2   2   2   2   2   1   2   2   1   2   1   2   1   1   1   2   2   2   2   1   1   2   1   1   2   2   2   1   2   1   2   2   1   1   1   2   2   2   2   1   1   2   1   2   1   2   1   2   2   1   1   1   2   2   2   1   2   2   1   1   2   2   1   1   2   1   1   1   2   2   2   2   2   1   1   2   2   1   1   2   1
 MK-1-13                1   2   2   2   2   1   1   1   1   1   2   2   2   2   2   2   1   1   2   1   2   2   2   1   2   1   1   2   1   1   1   2   2   2   2   2   2   2   1   1   1   2   1   1   2   2   1   2   1   1   2   2   2   2   1   1   2   1   1   1   2   1   2   2   1   1   2   1   2   1   2   2   2   2   2   1   2   2   1   2   1   2   1   2   1   1   2   1   1   2   1   2   2   1   2   2   2   1   1   1   1   2   2   1   1   1   2   1   2   2   1   1   1   2   1   2   2   1   2   2   2   1   2   2   1   2   2   1   2   1   2   1   1   1   2   2   2   2   1   1   2   1   1   2   2   2   1   2   1   2   2   2   1   1   2   2   2   2   1   1   1   1   2   1   2   1   2   1   1   1   1   2   2   2   1   2   2   1   1   2   2   1   2   2   2   1   1   2   2   2   2   2   1   1   2   2   2   1   2   1
 MK-1-14                1   2   2   2   2   1   1   1   1   1   2   1   2   2   2   2   1   1   2   1   2   2   2   1   2   1   1   2   1   1   1   2   2   1   2   2   2   2   1   1   1   1   2   1   1   2   1   2   1   1   2   2   2   1   1   1   2   2   1   1   2   1   2   2   1   1   2   1   2   1   2   2   2   1   2   1   2   1   1   1   1   2   1   2   1   1   2   1   1   2   1   2   2   1   2   2   2   1   1   1   1   2   2   1   1   1   2   1   2   2   1   1   1   2   1   1   2   1   2   2   2   1   2   2   1   2   1   1   2   1   2   1   2   2   2   2   1   2   2   1   2   1   1   2   2   2   1   2   1   2   2   2   1   1   2   2   2   2   1   1   1   1   2   1   2   1   2   1   1   1   1   2   2   2   1   2   1   1   1   2   2   1   2   2   2   1   1   2   2   2   2   2   1   1   2   2   2   1   2   1
 MK-1-15                1   2   2   2   1   1   1   1   1   1   2   1   2   2   2   2   2   1   2   1   2   2   2   1   2   1   1   2   1   1   1   2   2   1   1   2   2   2   1   1   1   1   2   1   1   1   1   2   1   1   2   2   2   1   1   1   2   2   1   2   1   1   1   2   2   1   2   1   2   1   1   1   2   1   2   1   2   1   1   1   2   2   1   2   1   1   2   2   1   2   1   2   2   1   1   2   2   1   1   1   2   2   2   1   1   1   2   1   2   2   1   1   1   2   1   2   2   1   2   1   2   1   2   2   1   2   1   1   1   1   2   1   2   2   2   2   1   2   2   1   2   1   1   2   2   2   1   2   1   2   2   2   1   1   2   2   2   2   1   1   1   1   2   1   2   1   2   2   1   1   1   2   2   2   2   2   1   1   1   2   2   1   2   2   2   1   1   2   2   2   2   2   1   2   2   2   2   1   2   1
 MK-1-16                1   2   2   2   1   1   1   1   1   1   2   1   2   2   2   2   2   1   2   1   2   2   2   1   2   1   2   2   1   1   2   2   2   1   1   2   2   2   1   2   1   1   2   1   1   1   1   2   1   2   2   2   2   1   1   1   2   2   1   2   1   1   1   2   2   1   2   1   2   1   1   1   2   1   2   1   2   1   1   1   2   2   1   2   1   1   2   2   1   2   1   2   2   1   2   2   2   1   1   1   2   2   2   1   1   2   2   1   2   2   1   1   1   2   2   2   2   1   2   1   2   1   2   2   1   2   1   1   1   1   2   1   2   2   2   2   2   2   2   1   2   2   1   2   2   2   1   2   1   2   2   2   1   1   2   2   2   2   1   1   1   1   2   1   2   1   2   2   1   1   1   1   2   2   1   2   1   1   1   2   2   1   2   2   2   1   1   2   2   2   2   2   1   2   1   2   2   1   2   1
 MK-2-1                 1   2   1   2   1   1   1   2   1   1   1   2   1   2   2   1   2   2   1   1   1   1   1   1   2   2   2   2   2   2   2   1   2   1   2   2   2   2   1   2   2   1   1   2   2   2   1   2   2   2   1   1   2   2   2   2   2   2   2   1   1   1   1   2   1   2   1   1   1   2   1   1   1   2   2   2   1   1   1   1   1   2   1   2   2   1   1   1   1   1   1   1   2   1   2   2   1   1   2   2   1   2   1   1   2   2   2   1   1   2   1   2   2   2   2   1   1   2   2   1   2   1   2   1   2   2   2   1   1   2   1   1   1   1   1   2   1   2   2   2   2   2   1   1   1   1   1   2   2   2   2   2   1   1   1   1   1   2   1   1   1   1   2   1   1   2   2   2   1   1   2   2   2   2   1   1   2   1   1   1   2   1   1   2   2   2   1   1   1   2   2   2   1   1   1   1   2   1   2   2
 MK-2-2                 1   2   1   1   1   1   1   1   1   1   1   2   1   2   2   1   2   2   1   1   1   1   2   1   2   2   2   2   2   2   2   1   2   1   2   2   2   2   1   2   2   1   1   2   2   1   1   2   2   1   1   1   2   2   2   2   2   2   2   1   1   2   1   2   1   2   1   1   1   2   1   2   2   2   2   1   1   1   2   2   1   2   1   2   2   1   1   1   1   1   1   1   2   1   2   2   1   1   2   2   1   2   1   1   2   2   2   1   1   2   1   2   2   2   2   1   1   2   2   1   2   1   1   1   2   2   2   1   2   2   1   1   1   2   1   2   1   1   2   2   2   1   1   1   1   1   1   2   2   2   2   2   1   2   1   1   1   2   1   1   1   1   2   1   1   2   2   2   1   1   2   2   2   2   1   1   2   1   1   1   2   1   1   2   2   2   1   1   1   2   2   2   1   1   1   1   2   1   2   2
 MK-2-3                 1   2   1   1   1   1   1   1   1   1   2   2   1   2   2   1   2   1   1   1   1   2   2   1   2   2   2   2   2   2   2   1   2   1   2   1   2   2   2   2   2   1   1   2   2   1   1   1   2   1   1   1   2   2   2   2   2   2   1   1   2   2   1   2   2   2   1   1   1   2   1   1   2   2   2   1   1   1   2   2   1   2   1   2   1   1   1   1   1   1   1   1   2   1   2   2   1   1   2   2   1   2   1   1   2   2   2   1   1   2   1   2   2   2   2   1   1   2   2   1   2   1   1   1   2   2   2   1   2   2   2   2   1   2   2   2   1   1   2   2   2   1   1   1   1   1   1   2   2   2   2   2   1   2   1   1   1   1   1   1   1   1   2   1   2   2   2   1   1   1   2   2   2   2   1   1   2   1   1   1   2   1   1   2   2   2   1   1   1   2   2   1   1   1   2   1   1   1   2   2
 MK-2-4                 1   2   2   1   1   1   1   1   1   1   2   2   1   2   2   1   2   1   1   1   1   2   2   1   2   2   2   2   2   2   2   1   2   1   2   1   2   2   2   2   2   1   1   2   2   1   1   1   2   1   1   1   2   2   2   1   2   2   1   2   2   2   2   2   2   2   1   1   1   2   1   1   1   2   2   1   1   1   1   2   1   2   1   2   1   1   1   1   1   1   1   1   2   1   2   2   1   1   2   1   2   2   1   1   2   2   2   1   1   2   1   2   2   2   2   1   1   2   2   1   2   1   1   1   2   2   2   1   2   2   2   2   1   1   2   2   1   1   2   2   2   1   1   1   1   1   1   2   2   2   2   1   1   2   1   1   1   1   1   1   1   1   2   1   2   2   2   1   1   1   2   2   2   1   2   1   2   1   1   1   2   1   1   2   2   2   1   1   1   2   2   2   2   2   2   1   1   1   2   2
 MK-2-5                 1   2   2   1   1   1   1   1   1   1   2   2   1   2   2   2   2   1   1   1   1   2   2   1   2   2   2   2   2   2   2   1   2   1   2   1   1   2   2   2   2   1   1   2   2   1   1   1   2   1   1   1   1   2   2   2   2   2   1   2   1   2   1   2   2   2   1   1   1   2   1   1   1   2   2   1   1   1   1   1   1   2   1   2   1   2   1   1   2   1   1   1   2   1   2   2   1   1   2   1   2   2   1   1   2   2   2   1   1   2   1   2   2   2   2   2   1   1   2   1   2   1   1   1   2   2   2   1   2   2   2   2   1   1   2   2   2   1   2   2   1   1   1   1   1   1   1   2   2   2   2   1   1   2   1   1   1   1   1   1   1   1   1   1   2   2   2   1   1   2   2   2   2   1   2   1   2   1   1   1   2   1   1   2   2   1   1   1   1   2   2   2   2   2   2   1   1   1   2   1
 MK-2-6                 1   1   2   1   1   1   1   1   1   1   2   2   1   2   1   2   2   1   1   1   1   2   2   1   2   2   2   2   2   2   2   1   2   1   2   1   1   1   1   2   2   2   1   2   1   1   1   1   2   1   1   1   1   2   2   1   2   2   1   2   1   1   1   2   2   2   2   2   1   2   1   1   1   2   1   1   1   2   1   1   1   2   1   2   1   2   2   1   2   1   2   1   2   1   2   2   2   1   2   1   2   2   1   1   2   2   2   2   1   2   1   2   2   2   1   2   1   1   2   1   2   1   1   1   2   2   2   2   2   2   2   2   1   1   2   2   2   1   2   2   1   1   1   1   1   1   1   2   2   2   1   1   1   2   1   1   1   1   1   1   1   1   1   1   2   2   2   1   1   2   2   2   2   1   1   1   2   1   1   1   2   1   1   2   2   1   2   1   1   2   2   1   2   2   2   1   1   1   2   1
 MK-2-7                 1   1   2   1   1   1   1   1   1   1   2   2   1   2   1   1   2   1   1   1   1   1   2   1   2   2   2   2   2   2   1   2   2   1   1   1   1   1   1   2   2   2   1   2   1   1   1   1   2   2   1   1   1   2   2   1   2   2   1   2   1   1   1   2   2   2   2   2   1   2   1   1   1   2   2   1   2   1   1   1   1   2   1   2   1   2   1   1   2   1   2   1   2   1   2   2   2   1   2   1   1   2   1   2   2   2   2   2   1   2   1   2   2   1   1   2   1   1   2   1   2   1   1   1   2   2   2   2   2   2   2   2   1   1   2   2   2   1   2   2   2   1   1   1   1   1   1   2   2   2   1   2   1   2   2   1   1   1   2   1   1   1   1   1   2   2   2   1   1   2   2   2   1   1   1   1   2   1   1   1   2   1   1   2   2   1   2   1   2   2   2   1   2   2   2   1   1   1   1   1
 MK-2-8                 1   1   2   1   1   1   1   1   1   1   2   2   1   2   1   1   2   1   1   1   1   1   2   1   2   2   2   2   2   2   1   2   2   1   1   1   2   1   1   2   2   1   1   2   1   1   1   1   2   2   1   1   1   2   2   1   2   1   1   1   1   2   1   2   2   2   2   2   1   2   1   1   1   2   2   1   2   1   1   1   1   1   1   2   1   1   1   1   2   2   2   1   2   1   1   2   2   1   2   1   1   2   1   1   2   2   2   1   1   2   1   2   2   1   1   2   1   1   2   1   2   1   1   1   2   2   2   2   2   2   2   2   1   1   1   2   2   1   2   2   2   1   1   1   1   1   1   2   2   1   1   2   1   2   2   1   1   1   2   1   1   1   1   1   2   2   2   1   1   2   2   2   1   1   1   1   2   1   1   1   2   1   1   2   2   1   2   2   2   2   2   1   2   2   2   1   2   1   2   1
 MK-2-9                 1   1   2   1   1   1   1   1   1   1   2   2   1   2   1   1   2   1   1   1   1   1   2   1   1   2   1   2   2   2   1   2   2   1   1   1   2   1   1   2   2   1   1   2   1   1   1   1   2   2   1   1   1   2   2   1   2   1   1   1   1   2   1   2   2   2   2   2   1   2   1   1   1   2   1   2   1   1   1   1   1   1   1   2   1   1   1   1   2   2   2   1   2   1   1   2   2   1   2   1   2   2   1   1   2   2   2   1   2   2   2   2   2   1   1   2   1   1   2   1   2   1   1   1   2   2   2   2   2   2   2   2   1   1   1   2   2   1   2   2   1   1   1   2   1   1   2   2   1   1   1   2   2   2   2   1   1   1   2   1   1   1   1   1   2   2   2   1   1   2   2   2   1   1   1   1   2   2   2   1   2   1   1   2   2   2   2   2   2   2   2   1   2   2   2   1   2   1   2   1
 MK-2-10                1   1   2   1   1   1   1   1   1   1   2   2   1   2   1   1   2   1   2   1   1   1   1   1   1   1   1   2   2   2   1   2   2   1   1   1   1   1   1   2   2   1   1   2   1   1   1   1   2   2   1   1   1   2   2   1   2   1   1   1   1   2   1   2   2   2   2   2   1   2   1   2   1   2   1   2   1   1   1   1   1   1   1   2   1   1   1   1   2   2   2   1   2   1   1   2   2   1   2   1   2   2   1   1   2   2   2   1   2   2   1   1   2   1   1   2   1   1   2   1   2   1   1   1   2   2   2   2   2   2   2   2   1   1   1   2   2   1   2   2   1   1   1   1   1   1   2   2   1   1   1   2   2   2   2   1   1   1   2   1   1   1   1   2   2   2   2   1   1   2   2   2   1   1   1   1   2   2   2   1   2   1   1   2   2   1   2   2   2   2   2   1   2   2   2   1   2   1   2   1
 MK-2-11                1   1   2   2   1   1   1   1   2   2   2   2   1   2   1   1   2   2   2   1   1   1   1   1   1   1   1   2   2   1   1   2   2   1   1   1   1   1   1   2   2   1   1   2   1   1   1   1   2   2   1   1   1   2   2   1   2   2   2   1   1   2   1   2   2   2   1   2   1   2   1   2   1   2   1   2   2   1   1   1   1   1   1   2   1   1   1   1   2   2   2   1   2   1   1   2   2   1   2   1   2   2   1   1   2   2   2   1   2   2   1   1   2   1   1   2   1   1   1   2   2   1   1   1   2   2   2   2   2   2   2   2   2   1   1   2   2   1   2   2   1   1   1   1   1   1   2   2   1   1   1   2   2   2   2   1   1   1   2   1   1   1   2   2   2   2   2   1   1   2   2   2   1   1   1   1   2   2   2   1   2   1   1   2   2   1   2   2   2   2   2   1   2   2   2   1   2   1   2   1
 MK-2-12                1   1   2   2   1   1   1   2   2   2   2   2   1   2   1   1   2   2   2   1   1   1   1   1   1   1   1   1   2   1   2   2   2   1   1   1   1   1   1   2   2   1   1   2   1   1   1   1   2   2   1   1   1   2   1   1   1   2   2   1   1   2   1   2   2   2   1   2   2   2   1   2   1   2   1   2   2   2   1   1   1   1   1   2   1   1   2   1   1   2   2   1   2   1   1   2   2   1   2   1   2   2   1   2   2   2   2   1   2   2   1   1   2   1   1   2   1   1   1   2   2   1   1   1   2   2   2   2   2   2   2   2   2   1   1   2   2   1   2   2   1   1   1   1   1   1   2   2   1   1   1   2   2   2   2   1   1   1   1   1   1   1   1   2   2   2   2   1   1   2   2   2   1   2   1   1   2   2   1   1   2   1   1   2   2   1   2   2   2   2   2   1   2   2   2   1   2   1   1   1
 MK-2-13                1   1   2   2   2   1   2   2   2   2   1   1   1   2   1   2   2   2   2   1   1   2   1   1   1   1   1   1   2   1   2   2   2   1   1   1   1   1   1   2   2   1   1   2   1   1   1   1   2   2   1   1   1   2   1   1   2   2   2   1   1   2   1   2   2   2   1   2   2   2   1   2   1   2   2   2   2   2   1   1   1   1   1   2   1   1   2   1   1   2   2   1   2   1   1   2   2   1   2   1   2   2   1   2   2   2   1   1   2   2   1   1   2   1   1   2   1   1   1   2   2   1   1   1   1   2   2   1   1   2   2   2   2   1   1   2   2   1   2   2   1   1   1   1   1   1   2   1   1   1   1   2   2   2   2   1   2   1   1   1   1   1   1   2   1   2   2   2   1   2   2   2   1   2   1   1   1   2   1   2   2   1   1   2   2   1   2   2   2   2   2   1   2   2   1   1   2   1   1   1
 MK-2-14                1   1   2   1   2   2   2   2   1   2   1   1   1   2   1   2   2   2   2   1   1   2   1   1   1   1   1   1   2   1   2   2   2   1   1   1   1   1   1   2   2   1   1   2   1   1   1   2   2   2   1   1   1   2   1   1   2   2   2   1   1   2   2   2   1   2   1   2   2   1   1   2   1   2   2   2   2   2   1   1   1   1   1   2   1   1   2   1   1   2   2   2   2   1   1   2   2   1   2   1   2   1   1   2   2   2   1   2   2   1   1   1   2   1   1   2   1   1   1   2   2   1   1   1   1   2   2   1   2   2   2   2   2   1   1   2   2   1   2   2   1   1   1   1   1   1   2   2   1   1   1   2   1   2   2   1   2   1   1   1   1   1   1   2   1   2   2   2   1   2   1   2   1   2   1   1   1   2   1   2   2   1   1   2   2   1   2   2   2   2   2   2   2   2   1   1   2   1   1   1
 MK-2-15                1   1   2   1   2   2   2   2   1   2   1   1   1   2   1   2   2   1   2   2   1   1   1   1   1   1   1   1   2   1   2   2   2   1   2   1   1   1   1   2   2   1   2   2   1   1   1   2   2   1   1   2   1   2   1   1   2   2   2   1   1   2   2   2   1   1   1   2   2   1   1   2   1   2   2   1   2   2   1   1   1   1   1   2   1   1   2   1   1   2   2   2   2   1   1   2   2   1   2   1   1   2   1   2   1   2   1   2   2   1   1   1   2   1   1   2   1   1   1   2   2   1   1   1   1   1   2   1   2   1   2   2   2   1   1   2   2   1   2   2   1   1   2   1   1   1   2   2   2   1   1   2   1   2   2   1   2   1   1   1   1   1   1   2   2   2   2   2   1   1   1   2   1   2   1   1   1   2   2   1   2   2   1   2   2   1   1   2   2   2   1   2   2   2   1   1   2   1   1   1
 MK-2-16                1   1   2   1   2   2   2   1   1   2   1   1   1   2   1   2   2   1   2   2   1   1   1   1   1   1   1   1   2   1   2   2   2   1   2   1   1   1   1   2   2   1   2   2   2   1   1   1   2   1   1   2   1   2   1   1   1   1   2   1   1   2   2   2   1   1   1   2   2   1   1   2   2   2   2   1   2   2   1   1   1   1   1   2   1   1   2   1   1   1   2   2   2   2   1   2   2   1   2   1   1   2   1   2   1   2   1   2   2   1   1   1   2   1   1   2   1   1   1   1   2   1   1   1   1   1   2   1   2   1   2   2   2   1   1   2   2   1   2   2   1   1   2   2   1   1   2   2   2   1   1   2   1   2   2   1   2   1   1   1   1   1   2   2   2   2   1   2   1   1   1   2   1   2   1   1   1   2   2   1   2   2   1   2   2   1   1   2   2   2   1   1   1   2   1   1   2   1   2   1
 MK-3-1                 2   2   2   1   2   2   2   1   2   2   1   1   1   2   1   1   1   2   2   1   1   2   1   1   2   1   2   2   2   1   2   2   2   1   2   1   2   1   1   2   1   2   1   2   2   2   2   1   2   2   1   1   2   1   1   2   1   1   1   2   1   2   1   2   1   1   1   1   1   1   2   2   2   2   2   1   1   1   2   1   2   1   1   2   2   2   2   1   2   2   1   2   1   2   2   2   1   1   1   2   2   1   2   1   2   1   2   1   2   2   1   2   2   1   1   2   1   2   2   1   2   2   1   1   1   1   2   2   2   2   2   2   2   1   2   2   1   1   2   2   2   1   2   1   1   1   2   2   2   1   2   1   2   2   1   1   2   2   2   1   2   2   1   2   1   2   1   1   1   2   1   2   1   2   1   1   1   1   1   2   1   1   1   1   1   1   2   1   2   1   2   1   1   1   1   1   1   2   1   1
 MK-3-2                 2   2   2   1   2   2   1   2   2   2   2   2   2   2   1   1   1   2   2   1   2   2   1   1   2   1   2   1   2   1   2   2   1   1   2   1   2   1   1   2   1   1   1   2   2   2   2   1   2   2   1   1   1   1   1   2   1   1   1   2   1   2   1   2   1   1   2   1   1   1   2   2   2   2   2   1   1   1   2   2   1   1   2   2   2   2   2   2   2   2   1   2   1   2   2   2   1   1   1   2   2   1   1   1   2   1   2   1   2   2   2   2   2   1   1   2   1   2   2   2   2   2   1   1   1   1   2   2   2   2   1   2   2   1   2   2   1   1   1   2   2   1   2   1   1   2   2   2   2   2   2   2   2   2   1   1   2   2   2   1   1   2   2   2   1   1   1   1   1   2   1   1   1   2   1   1   2   1   1   2   1   1   2   1   1   1   2   1   2   1   2   1   1   1   1   1   1   2   1   1
 MK-3-3                 2   2   2   1   2   1   1   2   2   2   2   2   2   2   1   1   1   2   2   1   2   2   1   1   2   1   2   2   2   1   1   2   1   1   1   1   2   1   1   2   1   1   1   1   2   2   2   1   1   2   1   1   1   1   1   2   1   1   1   2   1   2   1   2   1   1   2   1   2   1   2   1   2   2   2   1   2   1   2   2   1   1   1   2   2   2   2   2   2   1   1   2   1   2   2   2   1   1   1   2   2   1   1   2   2   1   2   1   2   2   2   2   2   1   1   2   1   2   2   2   2   2   1   1   1   1   2   2   1   2   1   2   2   1   2   2   1   1   1   2   2   1   2   1   1   2   1   2   2   1   2   2   2   2   1   1   2   2   2   1   1   2   2   2   2   1   1   1   1   2   1   1   1   2   1   2   2   1   1   2   1   1   2   1   1   1   2   1   2   1   1   1   1   1   1   1   1   2   1   1
 MK-3-4                 2   2   2   1   2   1   1   2   2   2   2   2   2   2   1   1   2   2   2   2   2   2   2   1   2   1   2   2   2   1   1   2   1   2   1   2   2   1   1   2   1   1   1   1   1   2   2   1   1   1   2   1   1   1   1   2   1   2   1   2   1   2   1   2   1   1   2   1   2   1   1   1   2   2   2   1   2   1   2   1   1   1   1   2   1   2   1   2   2   1   1   2   1   2   2   2   2   1   1   2   2   1   1   2   2   1   1   1   2   2   2   2   2   1   1   1   2   2   2   2   2   2   1   1   1   1   2   2   1   2   1   1   2   1   2   2   1   1   1   2   2   1   2   1   1   2   1   1   2   2   2   2   2   2   1   1   2   2   2   1   1   2   2   2   2   1   2   1   1   2   1   1   1   2   1   2   2   1   1   1   1   2   2   1   2   1   2   1   2   1   1   1   1   1   1   1   1   2   1   1
 MK-3-5                 2   2   1   1   2   1   1   2   1   2   2   1   2   2   1   1   2   2   2   2   2   1   2   1   2   1   1   2   2   1   1   2   1   2   1   2   2   1   1   2   1   1   1   1   1   2   2   1   2   1   2   1   1   1   1   2   1   2   1   2   1   2   1   2   1   1   2   1   2   1   2   2   2   2   2   1   2   1   2   1   1   1   2   2   1   2   1   1   2   2   1   2   1   2   2   2   2   1   1   2   2   1   1   2   2   1   1   1   2   1   2   2   2   1   1   1   1   2   2   1   2   2   1   1   1   1   2   2   1   2   1   1   1   1   2   2   1   1   2   1   2   1   2   1   1   2   1   1   2   2   2   2   2   2   1   1   2   2   2   1   1   1   2   2   2   2   2   1   1   2   1   1   1   2   1   2   2   1   2   1   1   2   2   1   2   1   2   1   2   1   1   2   1   2   1   1   1   2   1   2
 MK-3-6                 2   2   1   1   2   1   1   2   1   2   2   1   2   2   1   1   2   2   2   2   2   1   2   1   1   1   1   1   2   1   1   2   1   2   1   2   2   1   1   2   1   2   1   2   1   2   2   1   2   1   2   1   1   1   1   2   1   2   1   2   1   2   1   2   1   1   2   1   2   1   2   2   2   2   2   1   2   2   2   1   1   1   2   2   1   2   1   1   2   2   1   2   1   2   2   1   2   1   1   2   2   1   1   2   1   1   1   1   2   1   2   2   2   1   1   1   1   2   2   1   2   2   1   1   1   1   2   2   1   2   1   1   1   1   2   2   1   1   1   2   2   1   2   2   1   2   1   1   2   2   2   2   2   2   1   1   2   2   2   1   1   1   2   2   2   2   2   1   1   1   1   1   1   2   1   2   1   1   2   1   1   2   2   2   2   1   2   2   2   1   2   2   1   2   1   1   1   2   1   2
 MK-3-7                 2   2   1   1   2   1   1   2   1   2   2   1   2   2   1   1   2   1   2   2   2   1   2   1   1   1   1   1   2   1   1   2   1   2   1   2   2   1   1   2   1   2   2   2   1   2   1   1   2   1   2   2   1   1   1   2   2   2   1   2   1   2   1   2   1   1   2   1   2   1   1   2   1   2   1   1   1   2   2   1   1   1   2   2   1   2   1   1   2   2   1   2   1   1   2   1   2   1   1   2   2   1   1   2   1   1   2   2   2   2   2   2   2   1   1   1   1   1   2   1   2   2   1   1   1   2   2   2   1   2   1   1   1   1   2   2   1   1   1   2   2   1   2   2   2   2   1   1   2   2   2   2   2   1   1   2   2   2   2   1   1   1   2   2   2   2   2   1   1   1   1   2   1   2   1   2   1   1   2   1   1   2   2   2   2   1   1   2   2   1   2   2   1   2   1   1   2   2   1   2
 MK-3-8                 2   2   1   1   2   2   1   2   1   2   2   2   2   2   1   1   2   1   2   2   2   1   2   1   1   1   1   1   2   1   1   2   2   2   1   2   2   1   2   2   1   2   2   2   1   2   1   1   2   1   2   2   1   1   1   2   2   2   1   2   1   2   1   2   1   1   2   1   2   1   1   2   2   2   1   1   1   2   2   1   2   1   2   2   1   2   1   1   2   2   1   2   1   2   2   1   2   1   1   2   2   1   1   2   2   1   2   2   2   2   2   2   2   1   2   1   1   1   2   1   2   2   2   1   1   2   2   2   1   2   1   1   1   1   2   2   1   1   1   2   2   1   2   2   2   2   1   1   2   2   2   2   2   1   1   2   2   2   1   1   1   1   2   2   2   1   2   1   1   1   1   2   1   2   1   2   1   1   2   1   1   2   2   2   2   1   1   1   1   1   1   2   1   2   1   1   2   2   1   2
 MK-3-9                 2   2   1   1   1   1   1   2   1   2   1   2   2   2   1   1   2   1   2   1   2   1   2   1   1   1   1   1   2   1   1   2   2   2   1   2   2   1   2   2   1   2   1   2   1   2   2   1   2   1   2   2   1   1   1   2   2   2   1   2   2   1   1   1   1   1   2   1   2   2   1   2   2   2   1   2   2   2   1   1   2   1   2   2   1   2   1   1   2   2   1   2   2   2   2   1   2   1   1   2   2   1   1   1   2   1   2   2   2   2   2   2   2   1   2   1   1   1   2   1   2   2   2   1   2   2   2   1   1   2   1   1   1   1   2   2   2   2   2   2   2   1   2   2   2   2   1   1   2   2   2   2   2   2   1   1   2   2   1   1   1   1   2   2   2   1   2   1   2   1   1   2   1   2   1   2   1   1   2   1   1   1   2   2   2   1   1   1   1   1   1   2   2   2   1   1   2   2   1   2
 MK-3-10                2   2   1   1   2   1   1   2   1   2   1   2   2   2   1   1   2   1   2   1   2   1   2   1   1   1   1   1   2   1   1   2   2   2   1   2   1   1   2   2   1   2   1   2   1   2   2   1   2   1   2   2   1   2   1   2   2   2   1   2   2   1   1   1   1   1   2   2   2   2   1   2   2   2   1   2   2   2   1   1   2   2   2   2   1   2   2   1   2   2   1   1   2   2   2   1   2   1   1   2   2   1   1   1   2   1   2   2   2   2   2   2   2   1   2   1   1   1   2   1   2   2   2   2   2   2   2   1   1   2   1   1   1   1   2   2   2   2   2   2   2   1   1   2   1   2   1   1   2   1   2   2   2   1   1   1   2   2   1   1   1   1   2   2   2   1   2   1   2   1   1   2   1   2   1   2   2   1   2   1   1   1   1   2   2   1   1   1   1   1   1   2   2   2   2   1   2   2   1   2
 MK-3-11                2   1   1   1   2   1   1   2   2   2   1   2   2   2   1   1   2   1   1   2   2   1   2   1   1   1   1   1   2   1   1   2   2   2   1   2   1   1   1   2   1   2   1   2   1   2   1   1   2   1   2   2   1   2   1   2   2   2   1   2   2   1   1   1   1   1   2   2   2   2   1   2   2   1   1   2   2   2   1   1   2   2   2   2   1   2   2   1   1   2   1   1   2   2   2   1   2   1   1   1   2   1   1   1   2   2   2   2   2   2   2   2   2   1   2   1   1   1   2   1   2   2   2   2   2   2   2   2   1   2   1   1   1   1   1   2   2   2   2   2   2   2   1   2   1   2   1   1   2   1   1   2   2   1   1   1   2   2   1   1   1   2   2   2   1   1   1   1   2   1   1   2   1   2   1   2   2   1   2   1   1   1   1   2   2   1   1   2   1   1   1   2   2   2   2   1   2   2   1   2
 MK-3-12                2   1   1   1   2   1   2   2   2   2   2   2   2   2   1   1   2   1   1   2   2   2   2   1   1   1   1   1   2   1   1   2   2   2   1   2   1   1   1   2   1   2   1   2   1   2   1   2   2   1   2   2   1   2   1   2   2   2   1   2   2   2   1   1   1   1   2   2   2   2   1   2   2   1   1   2   2   2   1   2   2   2   2   2   1   2   2   1   1   2   1   1   2   2   2   1   2   1   1   1   2   1   1   1   2   2   2   2   2   2   2   2   2   2   2   1   1   1   2   1   2   2   2   2   2   2   1   2   1   1   1   1   1   1   1   2   2   2   2   2   2   2   1   2   1   2   1   1   2   1   1   2   2   1   1   1   2   2   1   1   1   2   2   2   1   1   1   1   2   1   1   1   1   2   1   2   2   1   2   1   2   1   1   2   2   1   1   2   2   1   1   2   1   2   2   1   1   2   1   2
 MK-3-13                2   1   1   1   2   1   2   2   1   2   2   2   2   2   1   1   2   1   1   2   2   2   1   1   1   1   1   1   2   1   1   2   2   2   1   2   1   1   1   2   1   2   1   2   1   1   1   2   2   1   2   2   1   2   1   2   2   2   1   2   2   1   1   2   1   1   2   2   2   1   1   2   2   1   2   2   2   2   1   2   2   2   2   2   1   2   2   1   1   2   1   1   2   2   2   1   1   1   1   1   2   2   1   1   1   2   2   1   2   2   2   2   2   1   1   2   1   1   2   1   2   1   2   2   2   2   1   1   2   1   1   1   1   1   1   1   2   2   2   2   2   2   1   2   1   2   1   1   2   1   1   2   2   1   1   1   2   2   1   1   1   2   2   2   2   1   1   1   2   1   1   1   1   2   1   2   2   1   1   1   2   1   1   1   2   1   1   2   2   1   1   2   1   1   2   1   1   2   1   2
 MK-3-14                2   1   1   2   2   1   1   2   1   2   2   1   2   2   1   1   2   1   1   2   2   2   1   1   1   1   1   2   2   1   1   2   2   2   1   2   1   1   2   2   1   2   1   2   1   1   1   2   2   1   2   2   1   2   2   1   1   2   1   2   1   1   1   2   2   1   1   2   2   1   2   2   2   1   2   1   2   2   1   2   2   2   2   2   1   2   2   1   1   2   1   1   2   2   2   1   1   1   1   1   2   2   2   1   1   2   2   1   2   2   2   2   2   1   1   2   1   1   2   1   2   1   2   2   2   2   1   1   2   2   1   2   1   1   1   1   2   2   2   2   2   1   1   2   1   2   1   1   2   1   2   2   1   1   1   1   2   2   1   2   1   1   2   2   2   1   2   1   2   1   1   1   1   2   2   2   2   1   1   1   2   1   1   1   1   1   1   2   2   1   1   2   1   1   2   1   1   2   1   2
 MK-3-15                2   1   1   2   2   1   1   2   1   2   2   1   2   2   1   1   2   1   1   2   2   2   1   1   1   1   1   2   2   1   2   2   2   2   1   2   1   1   2   2   1   2   1   2   1   2   1   2   2   1   2   2   1   2   2   1   1   2   1   2   1   1   1   2   2   1   2   2   2   1   2   2   2   1   2   1   2   2   1   2   2   2   2   2   1   2   2   1   1   2   1   1   2   2   1   2   2   1   1   1   2   2   1   1   1   2   2   1   2   2   2   2   2   1   1   2   1   1   2   1   2   1   2   2   2   2   1   1   2   2   1   2   1   1   1   1   2   2   2   2   2   1   1   2   1   2   1   1   2   1   1   1   1   1   1   1   1   2   1   2   1   1   2   2   1   1   2   1   2   1   1   1   1   2   2   2   2   2   1   1   2   1   1   1   1   1   1   2   2   2   1   2   1   1   2   1   2   2   1   1
 MK-3-16                1   1   1   2   2   1   1   1   1   2   2   1   2   2   1   1   2   1   1   2   2   1   1   1   1   1   1   2   2   1   2   2   2   2   1   2   1   1   2   2   1   2   1   2   1   2   1   2   2   1   2   2   1   2   2   1   2   2   1   2   1   1   1   1   2   1   2   2   2   1   2   2   2   2   2   1   2   2   1   2   2   2   2   2   1   2   2   1   1   2   2   1   2   2   1   2   2   1   1   1   2   2   1   1   1   2   2   1   2   1   1   2   2   1   1   1   1   1   2   1   2   1   2   2   2   2   1   2   2   2   1   2   1   1   1   1   2   2   2   2   2   2   1   2   1   2   1   1   2   2   1   1   2   1   1   1   1   2   1   2   1   1   2   2   1   1   2   2   2   2   2   1   1   2   2   2   2   2   1   1   2   1   1   1   1   1   1   2   2   2   1   2   2   1   2   1   2   2   1   1
 MK-4-1                 2   1   2   2   1   2   2   1   2   1   1   1   2   1   1   1   1   2   1   2   1   1   1   1   1   2   2   2   2   1   2   2   1   2   1   2   2   2   1   1   1   1   2   1   2   2   1   2   2   2   1   1   2   1   2   2   2   1   2   1   1   1   2   2   2   2   1   1   1   1   1   2   2   2   2   2   1   2   1   1   2   2   2   2   1   1   2   1   2   2   2   2   1   1   2   2   2   2   1   1   2   1   1   2   2   1   2   2   2   2   2   1   1   2   2   1   2   2   1   2   2   1   1   2   2   1   2   1   2   1   1   2   1   2   2   2   2   1   1   1   2   1   1   1   2   2   1   1   1   2   1   1   2   1   1   2   2   2   2   1   2   2   2   2   2   1   2   1   1   2   1   2   1   1   2   2   2   2   1   2   2   1   1   2   2   1   2   2   1   1   1   2   2   2   2   2   2   2   1   2
 MK-4-2                 2   2   2   2   1   2   2   1   2   2   1   1   2   1   1   2   1   2   1   2   1   1   1   1   1   2   2   2   2   1   2   2   2   2   1   2   2   2   1   1   1   1   1   1   2   2   1   2   2   2   1   1   2   1   2   2   2   1   2   1   1   1   2   2   2   2   1   1   1   1   2   2   1   2   2   2   1   2   1   1   2   2   2   2   1   1   2   1   2   2   2   2   1   1   2   2   2   2   1   1   2   1   2   2   2   1   1   2   2   2   2   1   1   2   2   1   2   2   2   2   2   1   1   2   2   1   2   1   1   1   1   2   1   2   2   2   2   2   1   1   2   1   1   1   2   2   1   1   2   2   1   1   2   1   1   2   2   2   2   1   2   2   2   2   1   1   2   1   1   2   1   2   1   1   2   2   2   2   1   2   2   1   1   2   2   1   2   2   1   1   1   2   2   2   2   1   2   2   1   2
 MK-4-3                 1   2   2   2   2   2   1   1   2   2   1   1   2   1   1   2   1   2   1   2   1   1   1   1   1   2   2   2   2   1   2   2   2   2   1   2   2   2   1   1   1   1   1   1   1   2   1   2   2   2   1   1   2   1   2   2   1   1   2   1   1   1   2   2   2   2   1   1   1   1   2   2   1   2   2   2   1   2   1   1   2   2   2   2   1   1   2   1   2   2   2   2   1   1   2   1   2   1   1   2   2   1   2   2   2   1   1   2   2   2   2   1   1   2   2   1   2   2   2   2   1   1   1   1   2   1   2   1   1   1   1   2   1   2   2   2   2   2   1   1   2   1   1   1   2   1   1   1   2   2   1   1   2   1   1   2   2   2   2   2   2   1   2   2   2   1   2   1   1   2   1   2   1   1   2   2   1   2   1   2   2   1   1   1   2   1   2   1   1   1   1   2   2   2   2   1   2   2   1   2
 MK-4-4                 1   2   2   2   2   2   1   1   2   2   1   1   1   1   1   2   1   2   2   2   1   1   1   1   1   2   1   2   2   1   2   2   2   2   2   2   2   2   1   1   1   1   2   2   1   2   1   2   2   2   1   1   2   1   2   2   2   1   2   1   2   1   2   2   2   2   1   1   1   1   2   2   1   2   2   1   1   2   1   1   1   2   2   2   1   1   2   1   2   2   2   2   1   1   2   1   2   1   1   2   2   1   2   2   2   1   1   2   2   2   2   1   1   2   2   1   2   2   2   2   1   1   2   1   2   1   2   1   1   1   1   2   1   2   2   2   2   2   1   1   2   1   1   1   2   1   1   1   2   2   1   1   2   1   1   2   2   2   2   2   2   1   2   2   2   1   2   1   1   2   1   2   1   1   2   2   1   2   1   2   2   1   1   1   2   1   1   1   1   1   1   2   2   1   2   1   2   2   1   2
 MK-4-5                 1   2   2   2   2   2   1   1   2   2   1   1   1   1   1   2   1   2   2   2   1   1   2   1   1   2   1   2   2   2   2   2   2   2   2   2   1   2   1   2   2   1   2   2   1   2   1   1   2   2   1   1   2   1   2   2   2   1   2   1   2   1   2   2   1   2   1   1   1   1   2   2   1   2   2   1   1   2   1   2   2   2   2   2   1   1   2   1   2   2   2   2   1   1   2   1   2   1   1   2   2   1   2   1   2   1   1   2   2   2   2   1   1   2   2   1   2   2   2   2   1   1   2   1   2   1   2   1   1   2   2   2   1   2   1   2   2   2   1   1   2   1   1   1   1   1   1   1   2   2   1   1   2   1   1   2   2   2   2   2   2   1   2   2   2   2   2   1   1   2   1   2   1   1   2   2   1   2   1   2   2   1   2   2   2   1   2   1   1   1   1   2   2   1   2   1   2   2   1   2
 MK-4-6                 2   2   2   2   2   2   1   1   2   2   1   1   1   1   1   1   2   2   2   2   1   1   2   1   1   2   1   2   2   2   2   2   2   2   2   2   1   2   1   2   2   2   2   1   1   2   1   1   2   1   1   1   2   1   2   2   2   1   1   1   2   2   2   2   1   2   2   1   1   1   1   2   1   2   2   1   1   2   1   2   2   1   2   2   1   1   2   1   2   2   2   2   2   1   2   1   2   1   2   2   2   1   2   1   2   1   1   2   2   2   2   1   1   2   2   1   2   2   2   2   1   1   2   1   2   1   2   1   1   2   2   2   1   1   1   2   2   1   1   1   2   1   1   1   1   1   1   1   2   2   1   2   1   1   1   2   1   2   2   2   2   2   2   2   2   2   2   1   1   2   1   2   1   1   2   2   1   2   1   2   2   1   1   2   2   1   2   1   1   2   1   2   2   1   2   1   2   2   1   2
 MK-4-7                 2   2   2   2   2   2   1   1   2   2   1   1   1   1   1   1   2   2   2   2   1   1   2   1   1   2   1   2   2   2   2   2   2   2   2   2   1   2   1   2   2   2   2   1   1   2   1   2   2   1   1   1   2   1   2   2   1   1   2   1   2   2   2   1   1   2   2   1   1   1   2   2   1   2   2   1   1   2   1   2   2   2   2   1   1   1   2   1   2   2   2   2   2   1   2   1   2   1   2   2   2   1   2   1   2   1   1   2   2   2   2   1   1   2   2   1   2   2   2   1   1   1   2   1   2   1   2   1   1   2   2   2   1   1   1   2   2   1   1   1   2   1   2   1   1   1   1   1   2   2   1   2   1   1   1   2   1   2   2   2   2   2   2   2   2   2   1   1   1   2   1   2   1   2   2   2   1   2   1   2   2   1   1   2   2   1   2   1   1   2   1   2   2   1   2   1   2   2   1   2
 MK-4-8                 2   2   2   2   2   2   1   1   2   2   1   1   1   1   1   1   2   2   2   2   1   1   2   1   1   2   1   1   2   2   2   2   2   2   2   2   1   2   1   2   2   2   2   1   1   2   1   2   2   1   1   1   1   2   2   2   1   1   2   1   2   2   1   1   1   1   2   1   1   2   2   2   1   2   2   1   1   2   1   2   2   2   2   1   1   1   2   1   2   2   1   2   2   1   2   2   2   1   1   1   2   1   2   1   2   1   1   2   2   2   2   1   1   2   2   1   2   2   2   1   1   1   2   1   2   1   2   1   1   2   2   2   1   1   1   2   2   1   1   1   2   1   2   1   1   1   1   1   2   2   2   2   1   1   1   2   1   2   1   2   2   2   2   2   2   2   2   1   1   1   1   2   1   2   2   2   1   2   1   2   1   1   1   2   2   1   2   1   1   2   2   2   2   1   2   1   2   2   2   2
 MK-4-9                 2   2   2   2   2   2   1   1   2   2   1   1   1   1   1   1   2   2   2   2   1   1   2   2   1   2   1   1   2   2   2   2   2   2   2   1   1   2   1   1   2   2   2   1   1   2   1   2   2   1   1   1   1   2   2   2   1   1   2   1   2   2   1   1   1   1   2   1   1   2   2   2   1   2   2   1   1   2   1   2   2   2   2   1   1   1   2   1   2   2   1   2   2   1   2   2   2   1   1   1   2   1   2   1   2   1   2   2   2   2   2   1   1   2   2   1   2   2   2   1   1   1   2   1   2   1   2   1   1   2   1   2   1   1   1   2   2   1   1   1   2   1   2   1   2   1   1   1   2   2   2   1   1   1   2   1   1   2   1   2   2   2   2   2   1   2   2   1   2   1   1   2   1   2   2   2   1   2   1   2   2   1   1   1   2   1   2   1   1   2   2   2   2   1   2   1   2   2   1   2
 MK-4-10                2   2   2   2   1   2   1   1   2   2   1   1   1   1   1   1   2   2   2   2   1   1   1   2   1   1   1   1   2   2   1   2   2   2   2   1   1   2   1   1   2   2   2   1   1   2   1   2   2   1   1   1   1   1   2   2   1   1   2   1   2   2   1   1   1   2   2   1   1   2   2   2   1   2   2   1   1   2   1   2   2   2   2   1   2   1   2   1   2   2   1   2   2   1   2   2   1   2   1   1   2   1   2   1   2   2   2   2   2   2   2   1   1   2   2   1   2   2   2   1   1   1   2   1   1   1   1   1   1   2   1   2   2   1   1   2   2   1   1   1   2   1   2   1   1   1   1   1   2   2   2   1   1   2   2   1   1   2   1   2   2   2   2   2   2   2   2   1   2   1   1   2   1   1   1   2   1   1   1   2   2   1   1   1   2   1   2   1   2   2   1   2   2   1   2   1   2   2   1   2
 MK-4-11                2   2   2   1   1   2   1   1   2   2   1   1   2   1   1   1   2   2   2   1   1   1   1   2   1   1   1   1   2   2   1   2   2   2   2   2   1   2   1   1   2   2   2   1   1   2   1   2   2   1   1   1   1   1   1   1   1   1   2   1   2   2   1   1   1   2   2   1   1   2   2   2   1   2   2   2   1   2   1   2   2   2   2   2   2   1   2   1   2   2   1   2   2   1   2   2   1   2   1   1   2   1   2   1   2   2   2   2   2   2   2   1   1   2   1   1   1   2   2   1   1   1   1   2   1   1   1   1   1   2   1   2   2   1   1   2   2   1   1   1   2   1   2   1   1   1   1   1   2   2   2   1   1   2   2   1   1   2   1   1   2   2   2   2   1   2   2   1   2   1   1   2   1   1   1   2   1   1   1   1   2   2   1   1   2   1   2   1   2   2   1   2   2   1   2   1   2   2   1   2
 MK-4-12                2   2   2   1   1   2   2   1   1   2   1   1   2   1   1   1   2   2   2   1   1   1   1   2   1   1   1   1   1   2   1   1   2   2   2   2   1   2   1   2   2   2   2   1   1   2   1   2   2   1   1   1   1   1   1   1   1   1   2   1   2   2   1   1   1   2   2   1   1   2   2   2   1   2   2   2   1   2   1   2   2   2   2   2   2   1   2   1   1   2   1   2   2   1   2   2   1   2   1   1   2   1   2   1   2   1   2   2   2   2   2   1   1   2   1   1   1   2   2   1   1   1   1   1   1   1   1   1   1   1   1   2   2   1   1   2   2   1   1   1   1   1   2   1   1   1   1   1   2   2   2   1   1   2   2   1   1   2   1   1   2   2   2   2   1   2   2   1   2   1   1   2   1   1   1   2   1   1   1   1   2   1   1   1   2   1   2   1   2   2   1   2   2   2   2   1   2   2   1   2
 MK-4-13                2   2   2   2   1   2   2   1   1   2   1   1   2   1   1   1   2   2   2   1   1   2   1   2   1   1   1   1   1   2   1   1   2   2   1   2   2   2   2   2   2   1   2   1   1   2   1   2   2   1   2   1   1   1   1   1   1   2   2   1   1   2   1   1   1   2   1   1   1   2   2   2   1   2   2   2   1   2   1   2   2   2   2   2   2   1   2   1   1   2   2   2   2   1   2   2   2   2   1   1   2   1   1   1   2   1   2   2   2   2   2   1   1   2   1   1   1   2   2   1   1   1   1   1   1   1   1   1   1   1   1   2   2   1   1   2   2   1   1   1   1   1   2   1   1   2   1   1   1   2   2   1   1   1   2   1   1   2   1   1   2   2   2   2   1   2   2   1   2   1   1   2   1   1   1   2   2   1   1   1   2   1   1   1   2   1   2   1   2   2   1   2   2   2   2   2   2   2   1   2
 MK-4-14                2   2   2   2   1   2   2   1   1   2   1   1   2   1   1   1   2   2   2   1   1   2   1   2   1   1   1   1   2   2   1   1   2   2   1   2   2   2   2   2   2   1   1   1   1   2   1   2   2   1   2   1   1   1   1   1   1   2   2   1   1   2   1   1   1   2   1   2   1   2   2   2   2   2   2   2   1   2   1   2   2   2   2   2   2   1   2   1   2   2   2   2   2   1   2   1   2   2   1   1   2   1   1   1   2   1   1   2   2   2   2   1   1   2   1   1   1   2   2   1   1   1   1   1   1   1   1   1   1   1   1   2   2   1   1   2   2   1   1   1   1   1   2   1   1   2   1   1   1   2   2   1   1   1   2   1   2   2   1   1   1   2   2   2   1   2   1   2   2   1   1   2   1   1   1   2   2   2   1   1   2   1   1   1   2   1   2   1   2   2   1   2   2   2   2   2   2   2   1   2
 MK-4-15                2   2   1   2   1   2   2   1   2   2   1   1   2   1   1   1   2   2   2   1   1   2   1   2   1   1   1   1   2   2   1   1   1   2   1   2   2   2   2   2   2   1   1   1   1   2   2   2   2   1   2   1   1   1   1   1   1   2   2   1   1   2   1   1   1   2   1   2   1   2   2   2   2   2   2   2   1   2   1   2   2   2   2   2   1   1   2   1   2   2   2   1   2   1   2   1   2   2   1   1   2   1   1   1   2   1   1   2   2   2   2   1   1   2   1   1   1   2   2   1   1   1   1   1   1   1   1   1   1   1   1   2   2   1   1   2   2   1   1   1   1   2   2   1   1   2   1   2   1   2   2   1   1   1   2   1   2   2   1   1   1   2   1   2   1   2   1   2   2   2   2   1   2   1   1   2   2   2   1   1   2   1   1   1   2   1   2   1   2   2   1   2   2   2   2   2   2   2   1   1
 MK-4-16                2   2   1   1   1   2   2   1   2   2   1   1   1   1   1   1   2   2   2   1   1   2   1   2   1   1   1   1   2   2   1   1   1   2   2   2   2   2   2   2   2   1   1   1   1   2   2   2   2   1   2   1   1   1   1   1   1   2   1   1   1   2   1   2   1   2   1   2   1   2   1   2   2   2   2   2   1   2   1   2   2   2   2   2   1   1   2   2   2   2   2   1   2   1   2   1   2   2   1   1   2   1   2   1   2   1   1   1   2   2   2   1   1   2   1   1   1   2   2   1   1   2   1   1   1   1   1   1   1   1   1   2   2   1   1   2   2   1   1   1   1   2   2   2   1   2   1   2   1   2   2   1   1   1   2   1   2   2   1   1   1   2   1   2   1   2   1   2   2   2   1   1   2   1   1   2   2   2   1   1   2   1   2   2   2   1   2   1   1   2   1   2   2   2   2   2   2   2   1   1
 MK-5-1                 1   1   1   1   2   2   2   1   2   1   2   1   1   2   1   1   2   1   2   1   1   1   1   2   1   1   2   2   2   2   2   1   2   1   2   2   1   1   2   2   2   2   2   1   1   1   1   1   2   2   2   2   1   1   1   2   2   1   1   2   2   2   1   2   1   1   1   2   2   1   1   1   2   1   2   2   2   2   1   1   2   2   2   1   1   2   1   2   2   2   2   2   2   2   1   1   2   1   1   1   1   1   1   2   1   2   1   2   1   2   2   1   2   1   1   1   2   1   2   2   1   2   1   1   2   2   2   2   2   1   2   2   2   2   1   2   2   1   2   2   2   2   1   2   2   1   2   2   2   1   2   2   2   2   1   1   1   2   1   2   1   1   2   1   2   1   2   1   2   1   2   1   1   2   1   2   1   1   2   1   2   1   1   1   1   1   2   1   2   1   2   2   1   1   1   2   1   2   2   2
 MK-5-2                 1   1   1   1   2   1   2   2   2   1   2   1   2   1   1   2   2   1   2   1   1   1   1   2   1   1   2   2   2   2   2   1   2   1   2   2   1   1   2   2   2   2   2   1   1   1   1   1   2   2   2   2   1   2   1   2   2   1   1   2   2   2   1   2   2   1   2   2   2   1   1   2   2   1   2   2   2   2   1   2   2   2   1   1   1   2   1   2   2   2   2   2   2   2   2   1   2   1   1   1   1   1   1   2   1   2   1   2   1   2   2   1   2   1   1   2   1   1   1   2   2   2   1   1   2   2   2   2   2   1   1   2   2   2   2   1   2   1   2   2   2   2   1   2   2   1   2   2   2   1   2   2   2   2   1   1   1   2   1   2   1   1   2   1   2   1   2   1   2   1   2   1   1   2   1   2   1   1   2   1   1   1   1   1   1   1   2   1   2   1   2   1   1   1   2   2   2   2   2   2
 MK-5-3                 1   1   1   1   2   1   2   1   2   1   2   1   2   1   1   2   2   1   1   1   1   1   1   2   1   1   2   2   2   2   2   1   2   1   2   2   1   2   2   2   2   1   1   2   1   1   1   1   2   2   2   2   1   2   1   2   2   1   1   2   2   2   1   2   2   2   2   2   2   1   1   1   2   1   2   2   1   2   1   2   2   1   1   1   1   2   1   1   2   2   2   2   2   2   2   1   2   1   1   1   1   2   1   2   1   2   1   2   1   2   2   1   1   1   1   1   1   1   2   1   2   2   1   1   2   1   2   1   2   1   1   2   2   2   2   1   2   1   2   2   2   2   1   2   2   2   2   2   2   2   1   1   2   2   1   1   1   2   1   2   2   1   1   1   2   2   2   2   2   1   2   1   1   2   1   2   1   1   2   1   1   1   1   1   1   2   2   1   2   1   2   1   1   1   2   2   2   2   2   1
 MK-5-4                 1   1   1   1   2   1   2   1   2   1   2   1   2   1   1   2   2   1   1   1   1   1   1   2   2   1   2   2   2   2   2   1   2   1   2   2   2   2   2   2   2   1   2   2   1   1   1   1   1   2   2   2   1   2   1   2   2   1   1   2   2   2   1   2   1   2   2   2   2   1   1   1   2   1   1   2   1   2   1   2   2   1   1   1   1   2   1   1   2   2   2   2   2   2   2   1   2   2   1   1   1   2   1   2   1   2   1   1   1   2   2   1   1   1   1   1   1   1   1   1   2   2   1   1   2   1   2   1   2   1   1   2   2   2   2   1   2   1   2   2   2   2   1   2   2   2   2   2   2   2   1   1   2   2   1   1   1   2   2   2   2   1   1   1   2   2   2   1   2   1   2   1   1   2   1   2   1   1   2   1   1   1   1   1   1   2   2   1   2   1   2   2   1   1   2   2   2   2   1   1
 MK-5-5                 1   1   1   1   2   1   2   1   1   1   2   1   2   1   1   2   1   1   1   1   1   1   1   2   2   1   2   2   2   2   2   1   1   1   2   2   2   2   2   2   2   1   2   2   1   1   1   1   1   2   2   2   1   2   1   2   2   1   1   2   2   2   1   2   1   2   2   2   2   1   1   1   2   1   1   2   1   2   1   2   2   1   1   1   1   2   1   1   2   1   2   2   2   2   1   2   2   2   1   1   1   2   1   2   1   2   1   1   1   2   2   2   1   1   1   1   1   1   1   1   2   2   1   1   1   1   1   1   2   1   1   2   2   2   2   1   2   1   2   2   2   2   2   2   2   2   2   2   2   2   1   1   2   2   2   1   1   2   2   2   2   2   1   1   2   2   2   1   1   1   2   1   1   2   2   2   1   1   2   2   1   1   1   1   1   2   2   1   2   1   2   2   2   1   1   2   2   2   1   1
 MK-5-6                 1   1   2   1   1   1   2   1   2   1   2   1   2   1   1   2   1   1   2   1   1   1   1   2   2   2   2   2   2   2   2   1   1   1   2   2   2   2   2   2   2   1   2   2   1   1   1   1   1   2   2   2   1   2   1   2   2   1   1   2   1   2   1   1   1   2   2   2   2   1   1   1   2   1   1   2   1   2   1   2   2   1   1   2   2   2   1   1   2   1   2   2   2   1   1   2   2   2   1   1   1   2   2   2   1   1   1   1   1   1   2   2   1   1   1   1   1   1   1   1   2   2   1   1   1   2   1   1   2   1   1   2   2   2   2   2   2   1   2   2   2   2   2   1   2   2   2   2   2   1   1   1   2   2   2   1   1   2   2   2   2   2   1   1   2   2   1   1   1   1   2   2   1   2   2   2   1   1   2   1   1   1   1   1   1   2   2   1   2   2   2   2   2   2   1   2   2   2   1   2
 MK-5-7                 1   1   2   1   1   1   2   1   2   1   2   1   2   1   1   2   1   1   2   2   2   1   2   2   2   2   2   2   2   2   2   1   1   1   2   2   2   1   2   2   2   1   2   2   1   1   1   2   1   2   2   2   2   2   1   2   2   1   1   2   2   2   1   1   2   2   2   2   1   1   1   1   1   1   1   2   1   2   2   2   2   1   1   2   2   2   1   2   2   1   2   2   1   1   1   2   2   1   1   2   1   2   2   2   1   1   1   1   1   2   2   1   2   1   1   1   2   2   1   2   2   2   1   1   1   2   1   1   2   1   1   2   2   2   2   2   2   1   2   2   2   2   2   1   2   2   1   2   2   1   1   1   2   2   2   1   1   1   2   2   2   2   1   1   1   2   1   1   1   1   2   1   2   2   2   2   1   1   2   1   1   1   1   1   1   2   2   1   2   2   2   2   2   2   1   2   2   2   2   2
 MK-5-8                 2   1   2   1   1   1   2   2   2   1   2   1   2   1   1   2   1   1   1   2   2   1   2   2   2   2   2   2   1   2   2   1   2   1   2   2   2   1   2   2   2   1   2   2   1   1   1   2   1   2   2   2   2   2   1   2   2   1   1   2   2   2   1   1   2   2   2   2   1   1   1   1   1   1   1   2   1   2   2   2   2   1   1   2   2   2   1   2   2   1   2   2   1   1   1   2   2   1   1   2   1   2   2   2   1   1   1   1   1   2   2   1   2   2   1   1   2   2   2   2   2   2   1   1   1   2   1   1   2   1   2   2   2   2   2   2   2   1   2   2   2   2   2   1   2   2   1   2   2   1   1   1   2   2   2   1   1   1   2   2   2   2   1   1   2   2   1   1   1   1   2   2   2   2   2   1   1   1   2   1   1   1   1   1   1   2   2   1   2   1   2   2   2   2   1   2   1   2   2   2
 MK-5-9                 2   1   2   1   1   1   2   2   2   1   2   1   2   1   1   2   1   1   1   2   1   1   2   2   2   2   2   2   1   2   2   1   2   1   2   2   2   1   2   2   2   1   1   2   1   1   1   2   1   2   2   2   2   2   1   2   2   1   1   1   2   2   1   1   2   2   2   1   1   1   1   1   1   1   1   2   1   2   2   2   2   1   1   1   2   2   1   2   2   1   1   2   1   1   1   2   2   1   1   2   1   1   2   2   1   1   1   1   1   2   2   1   2   1   1   1   2   1   1   1   2   2   1   2   1   1   1   1   2   1   2   2   1   1   2   2   2   1   2   2   2   2   2   1   2   1   1   2   2   1   1   1   2   2   2   1   2   1   2   1   2   2   2   1   2   2   1   1   1   1   2   2   2   2   2   1   1   2   2   1   1   1   1   1   1   2   2   1   2   1   1   2   2   2   2   2   1   2   2   2
 MK-5-10                2   1   2   1   1   1   2   2   2   1   2   1   2   1   1   2   1   1   1   2   1   2   2   2   2   2   1   1   1   2   2   1   2   1   2   2   2   1   2   2   2   1   1   2   1   1   1   2   1   2   2   2   2   2   1   2   2   1   1   1   2   2   1   1   2   2   2   1   1   2   1   1   1   1   1   2   1   2   2   2   2   1   1   1   2   2   1   2   2   1   1   2   1   1   1   1   2   1   1   2   1   1   2   2   1   1   1   1   1   2   2   1   2   2   1   1   2   2   1   1   2   2   1   2   1   1   1   1   2   1   2   1   1   1   2   2   2   1   2   1   2   1   1   1   2   1   1   2   1   1   1   2   2   2   2   1   2   1   2   1   1   2   1   1   2   2   1   1   1   1   2   2   2   2   1   2   1   2   2   1   1   1   1   1   1   2   2   1   1   1   1   2   2   1   2   2   1   2   2   2
 MK-5-11                2   1   2   1   1   1   2   2   2   1   2   1   2   1   1   2   2   1   1   2   2   2   2   2   2   2   1   1   1   1   2   2   2   1   2   2   2   1   2   2   1   1   1   2   1   1   1   2   1   2   2   1   2   2   1   2   2   1   1   1   2   2   2   1   2   2   2   1   1   2   1   2   1   1   1   2   1   2   2   2   2   1   1   1   1   2   1   2   2   1   1   2   1   1   1   1   1   1   1   2   2   1   2   2   2   1   2   1   1   2   1   1   2   2   1   1   2   2   2   1   2   2   1   2   1   1   1   1   2   1   2   1   1   1   2   1   2   1   2   1   2   1   1   1   2   2   1   2   1   1   1   2   2   1   2   1   2   1   2   1   1   2   2   1   2   2   1   1   1   1   2   2   2   2   1   2   1   2   2   1   1   1   2   1   1   2   2   1   1   2   1   2   1   1   2   2   1   2   1   2
 MK-5-12                2   1   2   2   1   1   2   2   2   1   2   1   2   1   1   2   2   1   2   2   2   2   2   2   2   2   1   1   1   1   2   2   2   1   2   2   1   1   2   2   1   1   1   2   1   1   1   2   1   2   2   1   2   2   1   2   1   1   1   1   2   2   2   1   2   2   2   1   1   1   1   2   1   1   1   2   1   2   2   2   2   1   1   1   1   1   1   2   2   1   1   2   1   1   1   1   1   1   1   2   2   2   2   2   2   1   2   1   2   2   1   1   2   2   1   1   2   1   2   1   2   2   1   2   1   1   1   1   2   1   2   1   1   1   2   1   2   1   2   2   1   1   1   1   2   2   1   2   1   1   1   2   2   1   2   1   2   1   2   1   1   2   1   1   2   2   1   2   1   1   2   2   2   2   1   2   1   2   2   1   1   1   2   1   1   2   2   1   1   2   1   2   1   1   2   2   1   2   2   2
 MK-5-13                2   1   2   2   1   1   2   2   1   1   2   1   2   1   1   2   2   1   1   2   2   2   1   2   2   2   1   1   1   1   2   1   2   1   2   2   1   1   2   2   1   1   1   2   1   2   1   2   1   2   2   1   2   2   1   2   1   1   1   1   2   1   2   1   2   2   2   2   1   1   1   1   1   1   1   2   1   2   2   2   2   1   1   1   1   1   1   2   2   1   1   2   2   1   1   1   1   1   1   1   2   2   1   2   2   1   2   1   2   2   1   1   2   2   1   1   2   2   2   1   2   2   1   2   1   1   1   1   2   2   2   1   1   1   2   1   2   1   2   2   1   1   1   1   2   2   1   2   1   2   1   2   2   1   2   1   2   2   2   2   1   2   1   1   2   2   1   2   1   1   2   2   2   2   1   2   1   2   2   1   1   1   2   1   2   2   2   1   1   2   1   2   1   1   1   2   1   2   2   2
 MK-5-14                2   1   2   2   1   1   2   2   1   1   2   1   2   2   1   2   2   1   1   2   2   2   1   2   2   2   1   1   1   1   1   1   2   1   2   2   1   2   1   2   2   1   1   1   1   2   1   2   1   2   2   1   2   2   1   1   1   1   2   2   2   2   1   1   1   2   2   2   1   1   1   1   1   1   1   2   1   2   2   2   2   1   1   1   1   1   1   2   2   1   1   2   2   1   1   1   2   1   1   1   2   2   2   2   1   2   2   1   2   2   1   1   2   2   1   1   2   2   2   1   2   2   1   2   1   1   2   1   2   2   2   1   1   1   2   1   2   1   2   1   1   1   1   1   2   2   1   2   1   2   1   2   2   1   2   1   2   1   2   2   1   2   1   1   2   2   1   1   1   1   2   2   2   2   1   2   1   2   2   1   1   1   2   1   2   2   1   1   1   2   1   2   1   1   1   2   1   2   2   2
 MK-5-15                2   1   2   2   2   1   2   2   1   1   2   1   2   2   1   2   2   1   1   2   2   1   1   1   2   2   1   1   1   1   1   1   2   1   1   2   1   2   1   2   2   1   1   1   1   2   1   2   1   2   1   2   2   2   1   1   2   2   2   2   2   2   1   1   1   2   2   1   1   1   1   1   1   1   1   2   1   2   2   2   1   1   1   2   1   1   1   2   2   1   1   2   2   1   1   1   2   1   1   2   2   2   2   2   1   2   2   1   2   2   1   1   2   2   1   1   2   2   2   1   2   2   1   2   1   1   2   1   2   2   2   1   1   1   2   1   2   1   2   1   2   1   2   1   2   2   1   2   2   2   1   2   2   1   1   1   2   1   2   2   1   2   1   1   2   2   2   1   1   1   2   2   2   2   1   2   1   2   2   1   1   1   2   1   1   1   1   1   1   2   1   2   1   1   1   2   1   2   2   1
 MK-5-16                2   2   2   2   2   1   2   2   1   1   1   1   2   2   1   2   2   1   1   2   2   1   1   1   2   2   1   1   1   1   1   1   2   1   1   2   1   2   1   2   2   2   1   1   1   2   1   2   1   2   1   2   2   2   1   1   2   2   2   1   2   2   1   1   1   2   2   1   1   1   1   1   1   1   1   2   2   2   2   2   1   1   1   2   1   1   1   2   2   1   1   2   2   1   2   1   2   1   1   2   1   2   2   2   1   2   2   1   2   1   1   2   2   2   1   1   2   2   1   1   1   1   1   2   1   1   2   1   1   2   2   1   1   1   1   1   2   1   2   1   2   1   2   1   2   1   1   2   2   2   1   2   2   1   1   1   2   1   1   2   1   2   1   1   2   2   2   1   1   1   2   2   2   2   1   2   1   2   2   1   1   1   2   1   1   1   1   1   1   2   1   2   1   1   1   2   1   2   1   1
 MK-6-1                 2   1   1   2   2   1   1   2   2   2   2   2   2   2   1   1   2   2   2   2   2   1   2   1   2   2   2   1   1   1   2   2   2   1   1   2   2   1   1   1   1   1   2   2   1   2   2   1   1   2   1   1   2   2   1   2   2   1   1   1   2   2   2   1   2   2   1   1   2   1   2   1   2   1   2   1   1   2   2   2   2   2   1   2   2   2   1   2   2   2   2   1   1   1   2   1   2   2   1   1   1   2   1   1   1   1   2   2   2   2   2   2   2   1   1   2   1   2   1   2   1   2   1   1   1   1   2   2   2   2   1   2   2   1   2   2   1   1   1   2   1   2   1   1   1   2   1   1   1   1   2   2   2   1   1   1   1   2   1   2   2   2   2   1   2   1   1   1   1   1   2   2   1   2   1   2   2   2   2   2   2   1   2   2   2   2   1   2   2   2   1   1   1   2   2   1   2   1   2   2
 MK-6-2                 2   2   1   2   2   2   1   2   2   2   2   2   2   2   2   1   1   2   2   2   2   1   2   1   2   2   2   2   1   1   2   2   2   1   1   2   2   1   1   1   1   1   2   2   1   2   2   1   1   2   1   1   2   2   1   2   2   1   1   1   2   2   2   2   2   2   1   1   2   1   2   1   2   1   2   1   1   2   2   2   2   2   1   2   2   2   1   2   2   2   2   1   2   1   2   1   2   2   1   1   2   2   1   1   1   1   2   2   2   2   2   2   2   1   1   1   1   1   1   2   2   1   1   1   1   1   1   2   2   1   1   2   2   1   2   2   2   1   1   2   2   2   2   2   1   2   1   1   1   1   2   2   2   1   1   1   1   1   1   2   2   2   1   1   2   1   1   1   1   1   2   2   1   2   1   2   2   2   2   2   2   1   2   2   2   2   1   2   1   2   1   1   1   2   2   1   2   1   2   2
 MK-6-3                 2   2   1   2   2   1   1   2   2   2   2   2   1   2   2   1   1   2   2   2   2   1   2   1   2   2   2   2   2   1   2   1   2   1   1   2   1   1   1   1   1   1   2   2   1   2   2   1   1   2   1   1   2   2   1   2   2   1   1   1   1   2   2   2   2   2   1   1   2   1   2   1   2   1   2   1   1   2   2   2   2   2   1   1   2   2   1   2   2   2   2   1   2   1   2   1   2   2   1   1   2   2   1   1   1   1   2   2   1   2   2   2   1   1   1   1   1   1   1   2   1   1   1   1   1   1   1   2   2   1   1   2   2   1   2   2   2   1   1   2   2   2   2   2   1   2   1   1   1   1   2   2   2   1   1   1   1   1   2   1   2   2   1   1   2   1   1   1   1   1   2   2   1   2   2   1   2   2   2   2   2   1   2   2   2   2   1   2   1   2   1   1   1   2   1   1   2   1   2   2
 MK-6-4                 2   2   1   2   2   1   1   2   2   2   2   2   2   2   2   1   1   2   2   2   2   1   2   1   2   2   2   2   2   1   2   2   2   1   1   2   1   1   1   1   1   1   2   1   1   2   2   1   2   2   1   1   2   2   1   2   2   1   1   1   1   2   2   2   2   2   1   1   1   1   2   1   2   1   1   1   1   2   2   2   2   2   1   1   2   2   1   2   2   2   2   1   2   1   2   1   2   1   1   1   2   2   1   1   1   1   2   2   1   2   2   2   2   1   1   1   2   1   1   2   1   1   1   1   1   1   1   2   2   1   2   2   2   2   2   2   2   1   1   2   2   2   2   2   1   2   1   1   2   1   2   1   2   1   1   1   1   1   2   2   2   2   1   1   2   1   1   1   1   1   2   2   1   2   2   1   2   2   2   2   2   1   2   2   2   2   1   2   1   2   1   1   1   2   2   1   2   1   2   2
 MK-6-5                 2   2   1   1   2   1   1   2   1   2   2   2   2   2   2   1   1   1   2   2   2   1   2   1   2   2   2   2   2   2   2   2   2   1   1   2   1   2   1   1   2   2   2   1   1   2   2   1   2   1   1   1   1   2   1   2   2   1   1   1   1   1   2   2   2   2   1   1   1   1   2   2   2   1   1   1   1   2   2   2   2   2   1   1   1   2   1   2   2   2   2   1   2   1   2   2   2   1   1   1   2   1   1   1   1   1   2   2   1   2   2   2   2   1   1   1   2   1   2   2   1   1   1   1   1   2   1   2   2   1   2   2   2   1   2   2   2   1   1   2   2   2   1   2   1   2   2   1   1   1   2   1   2   1   1   1   1   1   2   2   2   2   1   1   2   2   1   1   1   1   2   2   1   1   2   1   2   2   2   1   1   1   2   2   2   2   1   2   2   2   1   1   1   2   1   1   2   1   2   2
 MK-6-6                 2   2   1   1   2   1   1   2   1   2   2   2   1   2   1   1   2   1   2   2   2   1   2   1   2   2   2   2   2   1   2   2   2   1   1   2   1   2   1   1   2   2   2   1   1   2   2   1   2   1   1   2   1   2   1   2   2   1   1   1   1   1   2   2   2   1   1   1   1   1   1   2   2   1   1   1   1   2   2   2   2   2   1   1   1   2   1   2   2   2   2   1   2   2   1   2   2   1   1   1   1   1   1   1   2   1   2   2   1   2   2   2   2   1   1   1   2   1   2   2   1   1   1   1   1   2   1   2   2   1   2   2   2   1   2   2   1   1   1   2   2   2   1   2   1   2   2   1   2   1   2   1   2   1   1   1   1   1   2   2   2   2   1   1   2   2   1   1   2   1   1   2   1   1   2   2   2   2   2   1   1   2   2   2   2   2   1   2   2   2   2   1   1   2   1   1   2   1   2   2
 MK-6-7                 2   2   1   1   1   1   1   2   1   2   1   2   1   2   1   1   1   1   2   2   2   1   2   1   2   2   2   2   2   1   2   1   2   1   1   2   1   2   1   1   2   1   2   1   1   2   2   2   2   1   1   2   1   2   1   2   2   1   1   1   1   1   2   2   2   1   1   1   1   1   1   2   2   1   1   1   1   2   2   1   2   2   1   1   1   2   1   2   1   2   2   2   2   1   1   2   2   2   1   1   1   1   1   1   2   1   2   2   1   2   2   2   2   1   1   1   2   1   2   2   1   1   1   1   1   2   2   2   2   1   2   2   2   1   2   2   1   1   1   2   2   2   1   2   1   2   2   1   2   1   2   1   2   1   1   1   1   1   2   2   2   2   1   1   2   1   1   1   2   1   1   2   1   1   2   2   2   2   2   1   1   2   2   2   2   2   1   2   2   2   2   1   2   2   1   1   2   1   2   2
 MK-6-8                 2   2   1   1   1   1   1   2   1   1   1   2   1   2   1   1   1   1   2   2   2   1   1   1   2   2   1   1   2   1   2   1   2   1   1   2   1   2   1   1   2   1   2   1   1   2   2   2   2   1   1   2   2   2   1   2   2   1   1   1   1   1   2   2   2   1   1   2   1   1   1   2   1   1   1   1   1   2   2   1   2   1   1   1   1   2   1   2   1   2   2   2   2   1   2   2   2   2   1   1   1   1   1   1   2   1   2   2   1   1   2   2   2   1   1   1   2   1   2   2   1   1   1   2   1   2   2   2   2   1   2   2   2   2   2   2   1   1   1   2   2   2   1   2   1   2   2   1   2   1   2   1   2   1   1   1   1   1   2   2   2   2   1   2   2   1   1   1   1   1   1   2   1   1   2   2   2   2   2   1   1   2   2   2   2   2   1   2   1   2   2   1   1   2   1   1   2   1   2   2
 MK-6-9                 2   2   1   1   1   1   1   2   2   1   1   2   1   2   1   1   2   1   2   2   2   1   1   1   2   2   1   1   2   1   2   1   1   1   1   2   2   2   1   1   2   1   2   1   1   2   2   2   2   1   1   2   2   2   1   2   2   2   1   1   1   1   2   2   2   1   2   2   1   2   1   2   1   1   1   1   1   2   2   1   1   2   2   1   1   2   1   2   1   2   2   2   2   1   2   2   2   2   2   1   1   1   1   2   2   1   2   2   1   1   2   2   2   1   1   1   2   1   2   2   1   1   1   2   2   2   2   2   2   1   2   2   1   2   1   2   1   1   1   2   2   2   1   2   1   2   2   1   1   1   2   1   2   2   1   1   1   1   2   2   2   2   1   1   2   1   1   1   1   1   1   2   1   1   1   2   2   2   2   1   1   2   2   2   2   2   1   2   1   2   2   1   1   2   1   2   2   1   2   2
 MK-6-10                2   2   1   1   1   1   1   2   2   1   1   2   1   2   1   1   2   2   2   1   2   1   1   1   2   2   1   1   2   1   2   1   1   1   1   2   2   2   1   1   2   1   2   1   1   2   2   2   2   1   1   2   2   2   1   2   2   2   1   1   1   1   2   1   2   1   2   2   1   2   1   2   1   1   1   1   1   2   2   1   1   2   2   1   1   2   1   2   1   2   2   2   2   1   2   2   1   2   2   1   1   1   1   2   2   1   2   1   1   1   2   1   2   1   1   1   2   1   2   2   1   1   1   2   2   2   2   2   2   1   2   2   1   1   1   2   1   1   1   2   2   2   2   2   1   2   2   1   1   1   2   1   2   1   2   1   1   1   2   2   2   2   1   1   2   1   1   1   1   1   1   2   1   1   2   2   2   2   2   1   1   2   2   2   2   2   1   2   1   2   1   1   1   2   2   2   2   1   2   2
 MK-6-11                2   2   1   1   1   1   1   2   2   2   1   2   1   1   1   1   1   2   2   1   2   1   1   1   1   2   1   1   2   1   2   1   1   2   1   2   2   2   2   1   2   1   2   1   1   2   1   2   2   1   1   2   2   2   1   2   2   2   1   1   1   1   2   1   2   1   2   1   1   2   1   2   1   1   1   1   1   1   2   1   1   2   1   1   1   2   1   2   1   2   2   2   2   1   2   2   1   2   2   1   1   2   1   2   2   1   1   1   1   1   2   1   2   2   2   1   2   1   2   2   1   1   1   2   1   2   2   2   2   1   2   2   1   1   1   2   1   1   1   2   2   2   2   2   1   2   2   1   1   1   2   1   2   1   2   1   1   1   2   2   1   2   1   1   2   1   1   1   1   1   2   2   1   1   2   2   2   2   1   1   1   2   2   2   2   2   1   2   1   2   1   1   1   2   2   2   2   1   2   2
 MK-6-12                2   2   1   1   1   1   1   2   1   2   1   2   1   1   1   1   1   1   2   1   2   1   2   1   1   2   1   2   2   1   2   1   1   2   1   2   2   2   2   1   2   2   2   1   1   2   1   2   2   2   1   2   2   2   1   2   2   2   1   1   1   1   2   1   2   1   2   2   2   2   2   2   1   1   1   1   1   1   2   2   1   2   1   1   1   2   1   2   1   2   2   2   2   1   2   2   1   2   2   1   1   2   1   2   2   1   1   1   1   1   2   1   2   2   2   1   1   1   2   2   1   1   1   2   1   2   2   2   2   1   2   2   1   1   1   1   1   2   1   2   2   2   2   2   1   2   2   1   2   1   2   1   2   1   2   1   1   1   2   2   2   2   1   1   2   1   1   1   1   1   2   2   1   1   2   2   1   2   1   1   1   2   2   1   2   1   1   2   1   2   1   1   1   2   2   2   2   2   2   2
 MK-6-13                2   2   1   1   1   1   1   2   1   2   1   2   1   1   1   1   1   1   2   1   2   1   2   1   1   2   1   2   2   1   2   1   1   2   1   1   1   2   2   1   2   2   2   1   1   2   1   2   2   2   1   2   2   2   1   2   2   2   1   1   1   1   2   1   2   2   2   2   2   2   2   2   1   1   1   1   1   2   2   2   1   2   1   1   1   2   1   2   2   2   2   2   2   2   2   2   1   2   2   1   1   2   1   2   2   1   1   1   1   1   2   2   2   2   2   1   1   1   2   2   1   1   1   2   1   1   2   2   2   1   1   2   2   1   1   1   1   2   1   2   2   2   2   1   1   2   2   1   2   1   2   1   2   1   2   1   2   1   1   2   2   2   1   1   2   1   1   1   1   1   1   1   1   2   1   2   1   2   1   1   2   2   2   1   1   1   1   2   1   2   1   1   1   2   2   2   2   2   2   2
 MK-6-14                1   1   1   1   1   1   1   2   1   2   1   2   1   1   1   1   2   1   2   1   2   1   1   1   1   2   2   2   2   1   2   1   2   2   1   1   1   2   1   1   2   1   2   1   1   2   1   2   2   2   2   2   2   2   1   2   2   2   1   1   2   1   2   1   2   2   2   2   2   2   2   2   2   1   1   1   1   2   2   2   2   2   1   1   1   2   1   2   2   2   1   2   2   2   2   2   1   2   2   1   2   2   1   2   2   2   1   1   1   1   2   2   2   2   2   1   2   1   2   2   1   1   1   2   1   1   2   1   2   1   1   2   2   1   1   1   1   2   1   2   2   2   2   1   1   2   2   1   2   1   2   1   2   1   2   1   2   2   1   2   2   1   1   1   2   1   1   1   2   1   1   1   1   2   1   1   2   2   1   1   2   1   1   1   1   1   1   2   1   2   1   1   1   2   2   2   1   2   2   2
 MK-6-15                1   1   1   1   1   2   1   2   1   1   1   2   1   1   1   1   2   1   2   1   2   2   1   1   1   2   2   2   2   1   2   1   2   2   1   1   1   2   1   1   2   1   2   1   1   2   1   2   2   1   2   2   2   1   1   2   1   2   1   1   2   1   2   1   1   2   2   1   2   2   2   1   2   1   1   1   2   2   2   2   2   2   1   1   1   2   1   2   2   2   1   2   2   1   2   2   1   2   2   1   2   2   1   2   2   2   1   1   2   1   2   2   2   2   2   1   2   1   2   2   1   2   1   2   1   1   2   1   2   1   1   2   2   1   2   1   1   2   1   2   2   2   1   2   1   2   2   1   2   1   2   1   1   1   2   2   1   2   1   2   2   1   1   1   2   1   1   1   2   1   1   2   1   2   1   1   2   2   2   1   2   1   1   1   1   1   1   2   1   2   1   1   1   2   2   2   1   2   2   2
 MK-6-16                1   1   1   1   1   2   1   2   1   1   1   1   1   2   1   2   2   1   1   1   2   2   1   1   1   2   2   2   2   1   2   1   2   2   1   1   1   2   1   1   2   1   2   2   1   2   1   2   2   1   2   2   2   1   1   2   1   2   1   1   2   1   2   1   1   2   2   1   2   2   2   1   2   1   1   1   2   2   2   2   2   2   1   1   1   2   1   2   2   2   1   2   2   1   2   2   1   2   1   1   2   2   2   2   2   2   1   1   2   1   2   2   2   2   1   1   2   2   2   1   2   2   1   2   1   1   2   2   2   1   1   2   2   2   2   1   1   2   1   2   2   2   1   1   1   2   2   1   2   1   2   1   1   1   1   2   1   2   1   2   2   1   1   1   2   1   2   1   2   1   1   2   1   2   1   1   1   2   2   1   2   1   1   1   1   1   1   2   1   2   2   1   1   2   2   2   1   2   2   2
 
!****************************************** Phenotypic Data **********************************************************
!-100.0 is resevred for missing phenotype
SimulatedTrait1        10.8582   10.0776    8.5365    9.9838    9.6665    7.8684   11.1801   11.9416   10.6440   10.1394    8.8971   10.2057    9.0174    9.1896    8.7536   12.1477   11.1831   12.0360   12.2993   10.3176    9.2223    8.4398    9.9987    9.9115   11.1502   10.0830   10.5853   10.6454   10.3002   11.1320    9.9291    9.5410   12.1636   10.9320   10.1152   10.7992   10.2481   11.6844    9.6974   11.3935    8.9585    9.0602   10.6896   11.4724   12.3859   10.8052   10.8693   11.4164    9.9016    9.0029   10.0862    9.2095    9.4147   12.3356    9.1764   11.5818   10.6223   10.8646    7.9726   11.1440    9.1645   10.9417    9.7718    9.9842    9.1961   10.4367   11.1311   10.0029    9.0736   10.3380   11.6203   10.8663   10.8088    9.5013    7.6327    9.6663   10.5777    9.5505    9.8278   10.3011   10.8784    9.9576    8.4132   10.1983    9.8138    9.5786   10.8746    9.3946    8.9603    9.2542   10.1377    9.6743    8.0301    9.5592   10.9512    9.2120   10.7309    8.9141   11.1411    9.7041    8.2762   11.6671   10.1877    8.6401    8.1809    9.8244   11.8063   11.0350   10.7894    9.9469    9.4384   10.5930    8.8937   11.8023    9.8095    9.2147    9.9822   10.2392   10.5760   11.7830   10.4808   10.3593    8.2783   12.0491    9.3559   11.7090   11.7488   10.8568   10.3518   10.0116   10.0290   10.2417   10.8621    7.8726    9.9877   10.1021    8.9724    8.9856    8.1402    8.7036    9.0560   10.3733   11.7897   10.6740    9.8172   10.4256   10.8386    9.8618   10.6009   10.6411    8.6521   10.1029    9.7856   11.9245   10.6838   11.5120    9.5434   10.4334   10.3458   11.8659   10.8509    9.8490    8.6729    9.9836   11.2184    8.1477   10.4032    9.4892   10.6416    9.7607    9.9997   11.8074   10.9710   10.3165   11.8163    9.3878    9.6939   10.2401   12.0217   10.1401    9.6551   11.5456    9.3430   10.3592    9.8155    9.8297    9.9269   10.2939    9.7985   10.1146    9.8570   10.5005   11.0447   10.1937   10.7418   10.8685   10.6430   10.4840    8.7013   10.0757
 
