# Supplementary material for: Inclusive Composite Interval Mapping of QTL by Environment Interactions in Biparental Populations
Source: PLoS One. 2015 Jul 10;10(7):e0132414. doi: 10.1371/journal.pone.0132414 (PMC4498613; doi:10.1371/journal.pone.0132414)
Supplement: S1 File — (ZIP) [file pone.0132414.s001.zip › BC1 population/e=1/run_00026.met]

!**********************Note: lines staring with "!" are remarks and will be ignored in the program********************
!*********************************General Information**********************************
!Assuming F1 = P1 x P2, populations available in QTL IciMapping are: 
!  1, P1BC1F1 = P1 x F1, the first backcrossing where P1 is used as the recurrent parent;
!  2, P2BC1F1 = P2 x F1, the first backcrossing where P2 is used as the recurrent parent;
!  3, F1DH, F1-derived doubled haploids; 
!  4, RIL or F1RIL, recombination inbred lines through the repeated selfing of F1;
!  5, P1BC1RIL, recombination inbred lines through the repeated selfing of P1BC1F1;
!  6, P2BC1RIL, recombination inbred lines through the repeated selfing of P2BC1F1;
!  7, F2, the selfing generation of F1;
!  8, F3, the selfing generation of F2;
!  9, P1BC2F1, the second backcrossing where P1 is used as the recurrent parent; 
! 10, P2BC2F1, the second backcrossing where P2 is used as the recurrent parent;
! 11, P1BC2RIL, recombination inred lines through the repeated selfing of P1BC2F1; 
! 12, P2BC2RIL, recombination inred lines through the repeated selfing of P2BC2F1; 
! 13, P1BC1F2, the selfing generation of P1BC1F1; 
! 14, P2BC1F2, the selfing generation of P2BC1F1; 
! 15, P1BC2F2, the selfing generation of P1BC2F1; 
! 16, P2BC2F2, the selfing generation of P2BC2F1; 
! 17, P1BC1DH, P1BC1F1-derived doubled haploids; 
! 18, P2BC1DH, P2BC1F1-derived doubled haploids; 
! 19, P1BC2DH, P1BC2F1-derived doubled haploids; 
! 20, P2BC2DH, P2BC2F1-derived doubled haploids; 
   1      !Mapping Population (see remarks above)
   2      !Mapping Function (1 for Kosambi; 2 for Haldane; 3 for Morgan)
   2      !Marker Space Type (1 for intervals; 2 for positions)
   1      !Marker Space Unit(1 for centiMorgans; 2 for Morgan)
   6      !Number of Chromosomes (or Linkage Groups)
 200      !Size of the mapping population
   1      !Number of environments
 
!***************************************** Chromosomes and Linkage Maps **********************************************
!Chromosome                 NumMarkers
-CH1                        16
-CH2                        16
-CH3                        16
-CH4                        16
-CH5                        16
-CH6                        16
!Linkage map (Marker name followed by position or the interval length)
 MK-1-1                1     0.000
 MK-1-2                1    10.000
 MK-1-3                1    20.000
 MK-1-4                1    30.000
 MK-1-5                1    40.000
 MK-1-6                1    50.000
 MK-1-7                1    60.000
 MK-1-8                1    70.000
 MK-1-9                1    80.000
 MK-1-10               1    90.000
 MK-1-11               1   100.000
 MK-1-12               1   110.000
 MK-1-13               1   120.000
 MK-1-14               1   130.000
 MK-1-15               1   140.000
 MK-1-16               1   150.000
 MK-2-1                2     0.000
 MK-2-2                2    10.000
 MK-2-3                2    20.000
 MK-2-4                2    30.000
 MK-2-5                2    40.000
 MK-2-6                2    50.000
 MK-2-7                2    60.000
 MK-2-8                2    70.000
 MK-2-9                2    80.000
 MK-2-10               2    90.000
 MK-2-11               2   100.000
 MK-2-12               2   110.000
 MK-2-13               2   120.000
 MK-2-14               2   130.000
 MK-2-15               2   140.000
 MK-2-16               2   150.000
 MK-3-1                3     0.000
 MK-3-2                3    10.000
 MK-3-3                3    20.000
 MK-3-4                3    30.000
 MK-3-5                3    40.000
 MK-3-6                3    50.000
 MK-3-7                3    60.000
 MK-3-8                3    70.000
 MK-3-9                3    80.000
 MK-3-10               3    90.000
 MK-3-11               3   100.000
 MK-3-12               3   110.000
 MK-3-13               3   120.000
 MK-3-14               3   130.000
 MK-3-15               3   140.000
 MK-3-16               3   150.000
 MK-4-1                4     0.000
 MK-4-2                4    10.000
 MK-4-3                4    20.000
 MK-4-4                4    30.000
 MK-4-5                4    40.000
 MK-4-6                4    50.000
 MK-4-7                4    60.000
 MK-4-8                4    70.000
 MK-4-9                4    80.000
 MK-4-10               4    90.000
 MK-4-11               4   100.000
 MK-4-12               4   110.000
 MK-4-13               4   120.000
 MK-4-14               4   130.000
 MK-4-15               4   140.000
 MK-4-16               4   150.000
 MK-5-1                5     0.000
 MK-5-2                5    10.000
 MK-5-3                5    20.000
 MK-5-4                5    30.000
 MK-5-5                5    40.000
 MK-5-6                5    50.000
 MK-5-7                5    60.000
 MK-5-8                5    70.000
 MK-5-9                5    80.000
 MK-5-10               5    90.000
 MK-5-11               5   100.000
 MK-5-12               5   110.000
 MK-5-13               5   120.000
 MK-5-14               5   130.000
 MK-5-15               5   140.000
 MK-5-16               5   150.000
 MK-6-1                6     0.000
 MK-6-2                6    10.000
 MK-6-3                6    20.000
 MK-6-4                6    30.000
 MK-6-5                6    40.000
 MK-6-6                6    50.000
 MK-6-7                6    60.000
 MK-6-8                6    70.000
 MK-6-9                6    80.000
 MK-6-10               6    90.000
 MK-6-11               6   100.000
 MK-6-12               6   110.000
 MK-6-13               6   120.000
 MK-6-14               6   130.000
 MK-6-15               6   140.000
 MK-6-16               6   150.000
!*********************************** Marker Types ********************************************************************
!Co-dominant marker: When heterozygote F1 is present, P1 is coded as 2, F1 is coded as 1, and P2 is coded as 0; Otherwise, P1 is coded as 2, and P2 is coded as 0. 
!Dominant marker: When heterozygote F1 is present, P1 and F1 are coded as 12, and P2 is coded as 0; Otherwise, P1 is coded as 2, and P2 is coded as 0.  
!Recessive markers: When heterozygote F1 is present, P1 is coded as 2, and F1 and P2 are coded as 10; Otherwise, P1 is coded as 2, and P2 is coded as 0. 
!Missing marker is coded as -1. 
 MK-1-1                 2   1   1   1   1   2   2   1   1   2   2   2   2   1   1   2   1   2   1   2   1   2   2   1   2   2   2   2   2   1   2   1   2   1   1   1   1   2   2   1   2   2   2   2   1   1   2   1   2   2   1   2   1   2   2   2   2   2   2   1   1   2   2   2   1   2   1   2   2   1   1   2   2   2   1   1   2   2   1   1   2   1   1   2   2   1   2   1   2   2   2   2   1   2   1   1   2   2   2   2   2   1   2   1   1   1   2   2   1   2   2   1   1   1   1   2   1   2   1   2   2   2   2   1   1   1   1   2   2   1   2   2   1   1   2   1   1   1   1   2   1   2   1   1   1   2   1   2   1   1   2   1   1   2   2   2   1   2   2   1   2   2   2   2   2   2   1   1   1   2   1   2   1   1   2   1   1   1   1   1   1   1   1   2   2   1   2   1   1   2   1   2   1   1   2   2   1   2   2   2
 MK-1-2                 2   1   2   1   1   2   2   1   1   2   2   2   2   1   1   2   2   2   1   2   1   2   2   1   2   2   2   2   2   1   2   1   2   2   1   1   1   2   2   1   2   2   2   2   1   1   2   1   2   2   1   2   1   2   2   2   2   2   2   2   1   2   2   2   1   2   1   2   2   1   1   2   2   2   1   2   2   2   1   1   2   2   1   2   2   2   2   1   2   2   2   2   1   2   1   1   2   2   2   2   2   1   2   1   1   1   2   2   1   2   2   1   1   1   1   2   1   2   1   2   1   2   2   1   1   1   1   2   2   2   2   2   1   1   2   1   1   2   1   2   1   2   1   1   1   1   1   2   1   1   2   1   1   2   2   2   1   2   2   1   2   2   2   2   2   2   1   1   1   2   1   2   1   1   2   1   1   1   2   1   1   1   1   2   2   1   1   1   1   2   1   2   1   1   2   2   2   2   2   2
 MK-1-3                 2   1   2   1   1   1   2   2   1   2   1   2   2   1   1   2   2   1   1   2   1   2   2   1   2   1   2   2   2   1   2   1   2   2   1   1   1   2   2   1   2   2   2   2   1   1   2   1   2   2   1   2   1   1   2   2   2   2   2   2   2   2   2   2   1   2   1   2   2   1   1   2   2   2   1   2   2   1   1   1   2   2   1   2   1   2   2   1   2   2   2   2   1   2   2   1   2   2   2   2   2   1   2   1   1   1   2   2   1   2   2   1   1   1   1   2   1   1   1   2   1   2   2   1   1   1   2   2   1   1   2   2   2   1   1   1   1   2   1   2   1   2   1   1   1   1   1   2   1   1   2   1   2   2   2   2   2   2   2   1   2   2   1   2   2   2   1   1   1   2   1   2   1   1   2   1   1   1   2   1   1   1   1   2   2   2   1   2   1   2   1   2   1   1   1   2   2   2   1   2
 MK-1-4                 2   1   2   1   1   1   2   2   1   1   1   2   1   2   1   2   2   1   2   2   1   2   2   1   1   1   2   2   1   1   2   1   2   2   2   1   1   2   2   1   2   2   2   2   1   1   2   1   2   2   1   2   1   1   2   2   2   1   2   2   2   2   2   2   1   2   1   2   2   1   1   2   2   2   1   2   2   1   1   1   2   2   1   2   1   2   2   1   2   2   1   2   1   2   2   1   2   2   2   2   2   1   2   1   1   1   2   2   1   2   2   1   1   1   1   2   1   1   2   2   1   2   1   1   1   1   1   2   1   2   2   2   2   1   1   1   1   2   1   2   2   2   1   1   1   1   1   2   1   1   2   1   1   2   2   2   2   2   2   1   2   2   1   2   2   2   1   1   1   2   2   2   1   1   1   1   1   1   2   1   1   1   1   2   2   2   1   2   1   2   1   2   1   2   1   2   2   2   2   2
 MK-1-5                 2   1   2   1   1   1   2   2   1   1   1   2   1   2   1   2   2   1   2   2   1   2   2   1   1   1   2   1   1   1   2   1   2   2   2   1   1   2   1   1   2   2   2   1   1   1   2   1   2   2   1   2   1   1   2   2   1   1   2   2   2   2   2   2   2   2   1   2   2   1   1   2   2   2   1   2   2   1   1   1   2   2   1   2   1   2   2   1   2   2   1   2   1   2   2   1   1   2   2   2   2   1   2   1   1   1   2   2   1   2   2   1   1   1   1   2   1   1   2   2   1   2   1   1   1   1   1   2   1   2   2   2   2   1   1   1   1   2   1   1   2   2   1   1   2   1   1   2   2   1   2   1   1   2   2   2   2   2   2   1   1   2   1   2   2   2   1   1   1   2   2   2   1   1   1   1   1   1   2   1   1   1   1   2   2   2   1   2   1   2   1   2   1   2   1   1   2   1   2   2
 MK-1-6                 2   1   2   1   1   1   2   2   2   1   1   2   1   2   1   1   2   1   2   2   1   2   2   1   1   1   2   1   1   1   2   1   2   2   2   1   1   2   1   1   2   2   2   1   1   1   2   1   2   2   1   2   1   1   2   2   1   1   2   2   2   2   2   1   2   2   1   2   1   1   1   2   2   1   1   2   2   2   2   1   2   2   1   2   1   2   2   2   2   2   1   2   1   2   2   1   1   2   2   2   2   1   2   1   1   1   2   2   1   2   2   1   1   1   1   2   1   1   2   2   1   2   1   1   1   1   1   2   1   2   2   2   2   1   1   1   1   2   1   1   2   2   1   1   1   1   2   1   2   1   2   1   1   2   2   2   2   2   2   1   1   2   1   2   2   2   2   1   1   2   2   2   1   1   1   2   1   1   2   1   1   1   1   2   2   2   1   2   2   2   1   2   1   2   2   1   2   1   2   2
 MK-1-7                 2   2   2   1   1   1   2   2   2   1   1   2   1   2   1   1   2   1   2   2   1   2   2   1   1   1   2   1   2   1   2   1   2   1   2   1   1   2   1   1   2   2   2   1   1   1   2   1   2   2   1   2   2   1   2   1   1   1   2   2   2   2   2   1   2   2   1   2   1   1   1   2   2   1   1   2   2   2   2   1   2   2   1   2   1   2   2   1   2   2   1   2   1   2   2   1   1   2   2   2   2   1   2   1   1   1   2   2   1   2   2   1   1   1   1   2   1   1   2   2   2   1   1   1   1   1   1   2   1   2   2   2   2   2   1   1   1   2   1   1   2   1   1   1   1   1   2   1   2   1   1   1   2   2   2   2   2   2   1   1   1   2   1   2   2   2   2   1   1   2   1   2   1   1   1   2   1   2   2   1   1   1   1   2   2   1   1   1   2   2   2   2   1   2   2   1   2   1   2   2
 MK-1-8                 2   2   2   1   1   1   1   2   2   1   1   2   1   2   1   1   1   1   1   2   1   2   2   1   1   1   2   1   2   1   2   1   2   1   2   1   1   2   1   1   2   2   2   1   1   1   2   1   2   2   1   2   2   1   2   1   1   1   2   2   2   1   2   1   2   2   1   2   1   1   2   2   2   1   1   2   2   2   2   1   2   2   1   2   1   2   1   1   2   2   1   2   1   2   2   1   2   2   1   2   2   1   2   2   1   1   2   2   1   2   2   1   2   1   1   2   1   1   2   2   2   1   1   1   1   1   1   2   1   2   2   2   2   2   1   1   1   2   1   1   2   1   1   1   1   1   2   2   2   1   1   1   2   2   2   1   2   2   1   1   1   1   1   2   2   2   2   1   1   2   1   2   1   1   1   2   1   2   2   1   1   1   1   2   2   1   1   1   2   2   1   2   1   2   2   1   2   2   2   2
 MK-1-9                 2   2   2   1   1   2   1   2   2   1   1   2   1   2   1   1   1   1   1   1   1   2   2   1   1   1   2   1   2   1   2   1   1   1   2   1   1   2   1   2   2   2   2   1   1   1   2   1   2   2   1   2   2   1   2   1   1   1   2   2   2   1   2   1   2   2   1   2   1   1   2   2   2   2   1   2   2   2   2   1   2   2   1   2   1   2   1   2   2   1   1   2   1   2   2   1   2   1   1   2   2   1   2   1   1   1   2   2   1   2   1   1   2   1   1   2   1   1   2   2   2   1   1   1   1   1   1   2   1   2   2   2   2   2   1   1   1   2   1   1   2   1   1   1   1   2   2   2   2   1   1   2   2   2   2   1   2   2   1   1   1   1   1   2   2   2   2   1   2   2   2   2   1   1   1   2   1   2   2   1   1   1   1   2   2   1   1   1   2   2   1   2   1   2   2   1   2   2   2   2
 MK-1-10                2   2   2   1   1   2   1   2   1   1   1   2   1   2   1   1   1   2   1   1   1   2   2   1   1   1   1   2   2   1   2   2   1   2   2   1   1   2   1   2   2   2   2   1   2   1   2   1   1   2   1   2   2   1   2   1   1   2   2   2   2   1   2   1   2   1   1   2   1   1   2   2   2   2   1   2   2   2   2   1   2   2   2   2   1   2   1   2   2   1   1   2   1   2   1   1   2   1   1   2   2   1   2   1   1   1   2   2   1   2   1   1   2   1   1   2   1   1   2   2   2   2   1   1   1   1   1   2   1   2   2   2   2   2   1   1   1   2   1   1   2   1   1   1   1   2   2   1   2   1   1   2   2   2   2   1   2   2   1   2   1   1   1   2   2   2   2   1   1   2   2   2   1   1   1   2   1   2   2   1   1   1   1   1   2   1   1   2   2   2   1   1   1   2   2   1   2   2   2   2
 MK-1-11                2   2   1   1   1   2   1   2   1   1   1   1   1   2   1   1   1   2   1   2   2   2   2   1   1   1   1   2   2   1   2   2   1   2   2   1   1   1   1   2   2   2   2   1   2   1   2   1   1   2   1   2   2   1   2   1   1   2   2   2   2   1   2   1   2   1   1   2   1   1   2   1   2   2   1   2   1   2   2   1   2   1   1   2   1   2   1   2   2   1   1   2   1   2   1   1   2   1   1   2   2   1   2   1   1   1   2   2   1   2   1   1   2   1   1   2   1   1   2   2   2   2   1   1   1   1   1   2   1   2   2   2   2   2   1   1   1   2   1   1   2   1   1   1   1   2   2   1   2   1   1   2   2   2   2   1   2   2   1   2   1   1   1   2   2   2   2   1   1   2   2   2   2   2   1   2   1   2   2   1   1   1   1   1   2   1   1   1   2   2   1   1   2   2   2   1   2   2   1   1
 MK-1-12                2   2   1   1   1   2   1   1   1   1   1   1   1   2   1   1   1   2   1   2   2   2   1   1   1   1   1   2   2   1   2   2   1   1   2   1   1   1   1   2   2   2   2   1   2   1   2   1   2   2   1   2   2   1   2   1   1   2   2   1   2   1   2   1   2   1   1   2   1   1   1   1   2   2   1   2   1   2   2   1   2   1   1   2   1   2   1   2   2   1   1   2   1   2   1   1   1   1   1   2   2   1   2   1   1   2   2   2   1   2   2   1   1   1   1   2   1   1   2   2   2   2   1   1   1   1   1   2   1   2   2   2   2   2   1   1   1   2   1   1   2   1   1   1   1   2   2   1   2   1   2   1   2   2   2   1   2   2   1   2   1   1   2   2   2   2   2   1   2   2   1   2   1   2   1   2   1   2   2   1   1   1   2   1   1   1   1   1   2   2   1   1   2   2   2   1   2   2   1   1
 MK-1-13                2   2   1   2   1   2   1   1   1   1   1   1   1   2   1   1   1   2   1   2   2   2   1   1   1   1   2   2   2   1   1   2   1   2   2   1   2   1   1   2   2   2   2   1   2   1   2   1   2   2   1   1   1   1   2   1   1   2   2   1   2   1   2   1   2   1   1   2   1   1   1   1   2   2   1   2   1   2   1   1   2   1   1   2   1   2   2   2   2   1   1   2   1   2   1   1   1   1   2   2   2   2   2   1   1   2   2   2   1   2   2   1   1   1   1   2   1   1   2   2   2   2   1   1   2   1   1   2   1   2   2   2   2   2   1   2   2   2   1   1   2   2   1   1   1   2   2   1   2   1   2   1   2   2   2   1   2   2   1   2   1   1   2   2   2   1   2   1   2   1   1   2   1   2   1   2   1   2   2   1   1   1   2   1   1   1   1   1   2   1   1   1   2   2   2   1   2   2   1   1
 MK-1-14                2   2   1   2   1   2   1   1   1   1   1   1   1   2   2   1   2   2   1   2   2   2   1   1   1   1   2   2   2   2   1   2   1   2   2   1   2   1   1   2   1   2   1   1   2   1   2   1   2   2   1   1   1   1   2   1   1   2   2   1   2   1   2   2   2   1   1   2   1   1   1   1   2   1   1   2   1   2   1   1   1   1   1   2   1   2   1   2   1   1   1   2   1   2   1   1   1   1   2   2   1   2   1   1   1   1   2   2   1   2   2   1   1   1   1   2   1   1   2   2   2   2   1   1   2   1   1   2   1   2   1   2   2   2   1   1   2   2   1   1   2   2   1   1   1   2   2   1   2   1   2   1   2   2   2   2   2   2   1   2   1   1   2   2   2   1   2   1   2   1   1   2   1   2   1   2   1   1   2   1   1   1   2   1   1   1   1   1   2   1   1   1   2   1   2   1   2   2   1   1
 MK-1-15                1   1   1   2   1   2   1   2   1   1   1   1   1   2   2   1   2   2   1   2   2   2   1   2   1   1   2   1   2   2   1   2   1   2   2   1   2   1   1   2   1   2   1   1   2   1   2   1   2   1   1   1   1   2   2   1   2   2   2   1   2   1   2   2   2   1   2   2   1   1   2   1   2   1   1   2   1   2   1   1   1   1   1   2   2   2   1   2   1   1   2   2   1   2   1   1   1   1   2   2   1   1   1   1   1   1   2   2   2   2   2   1   1   1   1   2   2   1   2   2   2   2   2   2   1   1   1   2   1   2   1   2   2   2   1   2   2   2   2   1   2   2   1   1   1   2   2   1   2   1   2   1   2   2   2   2   2   2   1   2   1   1   2   2   2   2   2   1   2   1   1   2   1   1   1   2   1   1   2   1   1   1   2   1   1   1   1   1   2   1   1   1   2   2   2   1   2   2   1   1
 MK-1-16                1   1   2   2   1   2   1   2   1   1   1   1   1   2   2   1   2   2   1   2   1   2   1   2   1   2   1   1   1   2   1   2   1   1   2   1   1   2   1   2   1   2   1   1   2   1   1   1   2   1   1   1   1   2   2   1   2   1   1   1   2   1   2   2   2   1   2   2   2   1   1   1   2   1   1   2   1   2   1   1   1   1   1   2   2   2   2   2   1   1   2   2   1   2   1   1   1   1   2   2   1   1   1   1   1   1   2   2   2   2   2   1   1   1   2   2   2   1   2   2   1   2   2   2   1   1   1   2   2   2   1   1   2   2   1   2   2   2   1   1   2   2   1   2   1   2   2   1   2   1   2   1   2   2   2   2   2   2   1   2   1   1   2   2   2   2   1   1   2   2   1   2   1   1   1   2   1   1   2   1   1   1   2   1   1   1   1   2   2   1   1   1   2   2   2   1   2   1   1   1
 MK-2-1                 2   2   1   1   1   2   2   1   2   1   2   2   1   1   1   1   2   2   2   1   1   1   2   2   1   2   2   1   1   2   1   1   2   1   1   1   2   2   2   1   2   2   1   2   1   2   1   2   2   2   1   1   1   2   2   1   1   1   1   1   2   2   1   2   2   2   1   2   2   1   1   1   1   1   2   1   2   1   2   2   1   1   2   2   1   2   1   2   2   2   1   2   1   2   2   1   2   1   1   1   1   1   2   2   2   2   2   2   2   1   1   2   2   2   1   2   2   2   2   1   1   2   1   2   2   2   2   2   1   2   2   1   1   2   2   2   1   1   2   2   2   2   1   1   2   1   1   2   2   2   2   1   1   2   1   1   1   2   1   2   2   1   2   2   2   1   1   2   2   1   1   1   1   1   1   2   2   1   2   1   2   2   2   2   2   2   1   1   1   1   1   2   2   1   2   1   1   2   2   2
 MK-2-2                 2   2   1   1   1   2   2   2   2   1   2   2   1   1   1   1   2   2   1   1   1   1   1   2   2   2   2   1   1   2   1   1   1   1   1   1   2   2   2   1   1   2   1   2   1   2   1   2   2   2   1   2   1   2   2   2   1   2   1   1   2   2   1   2   2   2   1   2   2   1   1   1   1   1   2   1   2   1   2   2   2   1   2   2   1   2   1   2   2   2   1   2   1   1   2   1   2   2   2   1   1   1   1   2   2   2   1   2   1   1   1   2   2   2   1   2   2   2   2   1   1   2   1   2   2   2   2   2   1   1   2   1   2   2   2   2   1   1   2   2   2   2   1   1   2   1   1   1   2   2   2   1   1   2   1   1   2   2   1   2   2   1   2   2   2   1   1   2   2   1   2   1   1   2   1   2   1   1   2   1   2   2   2   2   2   1   1   1   2   1   1   1   2   2   2   1   1   2   2   2
 MK-2-3                 2   2   1   1   1   2   2   2   2   1   2   2   1   1   1   1   2   1   1   1   1   1   1   1   2   2   2   1   1   2   1   1   1   1   1   1   2   2   2   1   1   2   1   2   1   2   1   2   2   2   2   2   1   2   2   2   1   1   1   1   2   2   1   2   2   1   1   2   1   1   1   1   1   1   2   1   2   1   2   2   2   1   2   2   1   2   1   2   2   2   1   2   2   1   2   1   2   2   2   1   1   1   1   2   2   2   1   2   1   1   1   2   2   2   1   2   2   2   2   1   1   2   1   2   1   2   2   1   2   1   2   1   2   2   2   2   1   1   2   1   2   2   1   1   2   1   1   1   2   2   2   1   1   2   1   1   2   2   1   2   2   1   2   2   2   2   1   2   2   1   2   1   1   2   1   2   1   1   2   1   2   2   2   2   2   1   1   1   2   1   1   1   2   2   2   2   1   2   2   2
 MK-2-4                 2   2   1   1   1   2   1   2   2   1   2   2   1   1   1   1   2   1   1   1   1   1   1   1   2   2   2   1   1   1   1   1   1   1   1   1   2   1   2   1   1   2   1   2   2   2   1   1   2   2   2   2   1   2   1   2   1   1   1   1   2   2   1   2   2   1   1   2   1   1   1   1   1   2   2   1   2   1   2   2   2   1   2   2   2   1   1   2   2   1   1   1   2   1   2   1   2   1   2   1   1   1   1   1   1   2   1   2   1   1   2   1   2   2   1   2   2   2   2   1   1   2   1   2   1   2   2   1   2   1   2   1   2   2   2   2   1   1   2   1   2   2   1   1   2   1   1   1   2   1   2   1   1   2   1   1   2   2   1   2   2   1   2   2   2   2   1   2   2   1   2   1   1   2   1   2   1   1   2   1   2   2   2   2   2   1   1   1   2   1   1   1   2   2   2   1   1   2   2   1
 MK-2-5                 2   2   1   1   1   2   1   2   2   1   2   2   1   1   1   1   2   1   1   1   1   1   1   1   2   2   2   1   1   1   1   1   1   1   1   1   2   1   2   1   2   2   1   2   2   2   1   1   2   2   2   2   1   2   1   2   1   1   1   1   2   2   1   2   2   1   1   2   1   1   1   1   1   2   1   1   2   1   2   2   2   1   2   2   2   1   2   2   2   1   1   1   2   1   2   1   1   2   2   1   1   1   1   1   1   2   1   2   1   1   2   1   2   2   1   1   2   1   2   1   1   2   1   2   1   2   2   1   2   2   2   1   2   2   2   2   1   1   2   1   1   2   1   1   2   1   1   1   2   1   2   1   1   2   1   1   2   2   1   2   2   1   2   2   2   2   1   2   2   1   2   1   1   2   1   2   1   1   2   1   1   2   2   2   2   1   1   1   2   1   1   1   2   2   2   1   1   2   2   1
 MK-2-6                 2   1   1   1   1   2   2   2   2   1   2   2   2   1   1   1   2   1   1   1   1   1   2   1   2   1   2   1   1   1   2   1   1   1   1   1   2   1   2   1   1   2   1   2   2   2   1   1   2   2   2   2   1   2   1   2   1   1   1   1   1   2   1   2   2   1   1   2   1   1   1   1   1   2   1   1   2   1   2   1   2   2   2   2   2   1   2   2   2   1   1   1   1   1   1   1   1   2   2   1   1   1   1   1   1   2   1   2   1   1   2   1   2   2   1   1   2   1   1   1   1   2   1   2   1   2   2   1   2   2   2   1   2   2   2   2   1   2   1   1   1   2   1   1   2   1   1   1   2   1   2   1   1   2   1   1   2   2   1   2   2   2   2   2   2   2   1   2   2   1   2   2   1   2   1   2   1   1   2   1   1   2   1   2   2   1   1   1   2   1   1   1   2   2   2   1   1   1   2   1
 MK-2-7                 2   2   1   1   1   2   2   2   2   1   1   2   2   1   1   1   2   1   1   1   1   1   2   1   2   1   2   1   1   2   2   1   1   1   1   1   2   1   2   1   1   2   1   2   2   1   1   1   1   2   2   2   2   2   1   2   1   1   2   1   1   1   1   2   2   1   1   2   1   2   1   1   1   2   1   1   2   1   2   1   2   2   2   2   2   1   2   2   2   1   1   1   1   1   1   1   2   2   2   1   1   1   2   2   1   2   1   2   1   1   2   1   2   1   1   1   2   1   1   1   1   2   1   2   1   2   2   1   2   2   2   2   2   2   2   2   1   2   1   1   1   2   1   1   2   1   1   1   2   1   2   1   2   2   2   1   2   2   1   1   2   2   2   2   2   2   2   2   2   1   2   2   1   2   1   2   1   1   2   1   1   1   2   2   2   1   1   1   2   1   1   1   2   1   1   1   1   1   2   1
 MK-2-8                 2   2   1   1   1   2   2   2   2   1   1   2   2   1   1   2   1   1   1   2   1   1   2   1   2   1   2   1   1   2   2   1   1   1   1   1   2   1   2   1   1   2   1   1   2   1   1   1   1   2   2   2   2   2   1   2   1   1   2   1   1   1   1   2   1   1   1   2   1   1   1   1   1   1   1   1   2   1   2   1   2   2   2   2   2   1   2   2   2   1   1   2   1   1   1   1   2   1   2   1   1   1   2   2   1   2   1   2   1   1   2   1   2   1   1   1   2   1   1   1   1   2   1   2   1   2   2   1   2   2   2   2   2   2   2   2   2   2   1   1   1   1   1   1   2   2   1   1   2   1   2   1   2   2   2   1   2   2   1   1   2   2   2   2   2   2   2   2   2   1   2   2   1   2   1   2   1   1   2   1   1   1   2   2   2   1   1   1   2   2   1   1   2   1   1   1   1   1   2   2
 MK-2-9                 2   2   1   2   1   2   2   2   1   1   1   2   2   1   1   2   1   1   1   2   1   1   2   1   2   1   2   1   1   2   2   1   1   1   1   1   2   1   2   1   2   2   1   2   2   2   1   1   1   2   2   2   2   2   1   2   1   1   2   1   1   1   1   2   2   1   1   2   1   1   1   1   1   1   1   1   2   1   2   1   2   2   2   2   2   1   2   2   2   1   1   2   1   1   2   1   2   1   2   2   1   1   2   2   1   2   1   2   1   1   2   1   2   1   1   2   2   1   1   1   1   2   1   2   1   2   2   1   2   2   2   2   2   2   1   2   2   2   1   1   1   1   1   1   2   2   1   1   2   1   2   1   2   2   2   1   2   2   1   2   2   2   2   2   2   2   1   2   2   1   2   2   1   2   1   2   1   1   2   1   1   2   2   2   2   1   1   1   2   2   1   2   2   1   1   1   1   1   2   2
 MK-2-10                2   2   1   2   1   2   2   1   1   1   1   2   2   1   1   2   1   1   1   2   1   1   2   1   2   1   2   1   1   1   1   1   1   1   1   1   2   1   2   1   2   2   1   1   2   2   1   1   1   2   2   2   1   2   1   1   1   1   2   1   1   1   1   2   2   1   1   2   1   1   1   1   1   1   1   1   2   1   2   1   2   2   1   2   2   2   2   2   2   1   1   2   1   1   2   1   2   1   2   2   1   1   2   2   1   2   1   2   1   1   2   1   2   1   1   2   2   1   1   1   1   2   1   2   1   1   2   1   2   1   2   2   2   2   1   2   2   2   1   1   1   1   1   1   2   2   1   1   2   1   2   1   2   2   2   1   2   2   1   2   2   2   2   2   2   2   1   2   2   1   2   2   1   2   1   2   2   1   2   1   1   2   2   2   2   1   1   1   2   2   1   2   2   1   1   1   1   1   2   2
 MK-2-11                2   2   1   1   1   2   2   2   1   1   1   2   2   1   1   2   1   1   1   2   1   1   2   1   2   1   2   1   1   1   1   1   1   1   1   1   2   2   2   1   2   2   1   1   2   2   1   1   1   2   2   2   1   2   1   1   1   1   2   1   1   1   1   2   2   1   1   2   1   2   1   1   1   1   1   1   2   1   2   1   2   2   1   2   2   2   2   2   2   1   1   2   1   1   2   1   2   1   2   2   1   1   2   2   2   2   1   2   1   1   2   1   1   2   1   2   2   1   1   1   1   2   1   2   1   1   2   1   2   1   2   2   1   2   1   2   2   2   2   1   1   1   1   1   2   2   1   1   2   1   2   1   2   2   2   1   2   2   1   2   2   2   2   2   1   2   1   2   2   1   2   2   1   2   2   2   2   1   2   1   1   2   2   2   2   1   1   1   2   1   1   1   1   1   1   1   1   1   2   2
 MK-2-12                1   2   1   1   2   2   2   2   1   1   1   2   2   2   1   2   1   1   1   2   1   1   2   1   2   1   2   1   1   1   1   1   1   1   1   1   2   2   2   2   2   2   1   1   2   2   1   1   1   2   2   2   1   2   1   1   1   1   2   1   1   1   1   2   2   1   1   2   1   2   1   1   1   1   1   1   1   2   1   1   2   2   1   1   2   2   2   2   2   1   1   2   1   2   2   1   2   1   2   2   1   1   2   2   2   2   1   2   1   1   2   1   1   2   1   2   2   1   2   1   1   2   1   2   1   1   2   1   2   1   2   2   1   2   1   2   2   2   2   1   2   1   1   1   2   1   2   1   2   2   2   1   2   2   2   1   2   2   1   2   1   2   2   1   1   2   1   2   1   1   2   2   1   2   1   2   2   1   2   1   1   2   2   1   2   1   1   1   2   1   1   1   1   2   1   1   1   1   2   2
 MK-2-13                1   2   1   1   2   2   2   2   1   1   1   2   2   2   1   2   1   1   1   2   1   1   2   1   2   1   2   1   2   1   1   1   1   1   1   1   1   2   2   2   2   2   1   1   2   2   1   1   1   2   1   2   1   2   1   1   1   1   1   1   2   1   1   2   2   1   1   2   2   2   1   1   1   1   1   1   1   2   1   1   2   2   1   2   2   2   2   1   2   1   1   2   1   2   2   1   2   1   2   2   1   2   1   2   2   2   1   2   1   1   2   1   1   2   1   2   2   1   2   1   1   2   1   2   1   1   2   1   2   1   2   2   1   2   1   2   2   2   2   1   2   1   1   1   2   1   2   1   2   2   2   1   2   1   1   2   2   2   1   2   1   2   2   1   1   2   1   2   1   1   2   2   1   2   1   1   2   1   2   1   1   1   2   1   2   1   1   1   2   1   1   1   1   2   1   1   2   1   2   2
 MK-2-14                1   2   1   1   2   1   2   2   2   2   1   2   2   2   1   2   1   1   1   2   1   1   2   1   2   1   2   1   2   1   2   1   1   1   1   1   1   2   2   1   2   2   1   1   2   2   1   1   1   2   1   2   1   2   1   1   1   1   1   1   1   1   1   2   2   1   1   2   2   2   1   1   1   1   1   2   1   2   1   1   2   2   1   2   2   1   2   1   2   1   1   1   1   2   2   1   2   2   1   2   1   2   1   2   2   2   1   2   1   1   2   1   1   2   1   2   2   1   2   1   1   2   1   2   1   1   2   1   2   1   2   2   1   2   1   2   2   2   2   1   2   1   1   2   2   1   2   1   2   2   2   1   2   1   1   2   2   2   1   2   1   2   2   2   1   2   1   2   1   1   2   2   1   2   1   2   2   1   2   1   1   1   2   1   2   1   1   1   2   1   1   1   1   2   1   1   2   1   1   2
 MK-2-15                1   2   1   1   2   1   2   2   2   2   1   2   2   2   2   2   1   1   1   2   1   1   2   1   2   1   2   1   2   1   2   1   1   1   1   1   1   2   2   1   2   2   2   2   1   2   1   1   1   2   1   2   1   2   1   1   1   1   1   1   1   1   1   2   2   1   1   2   2   2   1   1   1   1   1   2   2   2   1   1   2   2   2   2   2   1   2   1   2   1   1   1   1   2   1   1   1   2   1   2   1   1   1   2   2   2   2   2   1   1   2   1   1   1   1   2   2   1   2   1   2   2   1   2   1   1   2   1   2   1   2   2   1   2   1   2   2   2   2   1   2   1   1   2   2   1   1   1   1   2   2   1   2   2   1   2   2   2   1   2   1   2   2   2   1   2   1   2   1   1   2   2   1   2   1   2   2   1   2   1   1   1   2   1   2   1   1   1   2   1   1   1   1   2   1   1   2   2   1   2
 MK-2-16                1   2   2   1   2   1   2   2   2   2   1   2   2   2   2   2   1   1   1   2   1   1   2   1   2   1   2   1   2   1   2   1   1   1   2   1   1   2   2   1   2   2   1   2   1   2   2   1   1   2   1   2   1   2   1   1   1   1   1   1   2   1   2   2   2   1   1   2   2   2   1   2   1   1   1   2   2   2   1   1   2   2   2   2   2   1   2   1   2   1   1   1   1   2   1   1   2   2   1   2   1   1   2   2   2   2   1   2   1   1   2   2   1   1   1   2   2   1   2   1   2   2   1   2   1   1   2   1   2   1   2   2   1   2   1   2   1   2   2   1   2   1   1   2   2   1   1   2   2   2   2   1   2   2   1   2   2   2   1   2   1   2   2   2   1   2   1   2   1   1   1   2   2   2   1   2   2   1   2   1   1   1   2   1   1   1   2   1   2   1   1   1   1   1   1   1   2   2   2   2
 MK-3-1                 2   2   2   1   1   2   2   2   2   2   1   2   1   2   1   2   1   1   1   1   2   1   1   1   2   2   2   2   1   1   2   1   1   2   1   2   1   1   2   2   1   2   1   1   2   2   1   1   2   2   1   2   1   1   2   1   2   2   1   1   2   1   1   2   1   2   2   2   2   1   1   1   2   2   2   1   2   2   2   2   1   1   2   1   1   1   2   2   2   1   1   1   2   1   1   1   1   1   1   2   2   2   2   1   2   1   1   1   1   2   1   1   2   2   1   2   1   1   1   1   1   2   2   1   1   2   2   1   1   2   2   2   1   1   2   2   1   1   1   1   2   1   2   1   1   2   2   2   1   1   1   2   2   1   1   2   2   2   2   1   2   1   1   2   2   1   2   2   1   1   1   1   1   2   1   1   2   2   2   2   2   1   2   1   1   2   2   1   2   1   1   2   1   2   2   2   2   1   1   2
 MK-3-2                 2   2   2   1   1   2   2   2   2   2   2   2   2   2   1   2   1   1   1   1   2   1   1   1   1   1   2   2   1   1   2   1   1   2   1   2   1   1   1   2   1   2   2   1   2   2   1   1   2   1   1   2   1   1   2   1   2   2   1   1   2   1   1   2   1   2   2   2   2   2   2   1   2   2   2   2   2   2   2   2   1   1   2   2   2   1   1   2   1   1   1   1   2   1   1   1   1   1   1   1   2   2   2   1   2   1   1   1   1   2   1   1   1   2   1   2   1   1   1   2   1   2   2   1   1   2   2   1   1   2   2   2   1   1   2   2   1   1   1   1   2   1   2   1   1   2   2   2   1   2   2   2   2   1   1   2   2   2   2   1   2   1   1   2   2   1   2   2   1   1   1   1   1   2   1   1   2   2   2   2   2   1   2   1   1   2   2   1   2   1   1   2   1   2   1   2   2   1   1   2
 MK-3-3                 1   2   2   1   1   2   2   2   2   2   2   2   2   2   1   2   1   1   1   1   1   1   1   1   1   1   2   2   1   1   2   1   1   2   1   2   1   1   1   2   1   2   2   1   2   2   1   1   2   1   1   2   1   1   2   1   2   2   1   1   2   1   1   2   1   2   2   2   2   1   2   1   2   1   1   2   2   2   2   2   1   1   2   2   2   1   2   2   1   1   1   1   2   1   1   1   1   1   2   1   2   2   2   1   2   1   1   1   1   2   1   2   1   2   1   2   1   1   1   2   1   2   2   1   1   2   2   2   1   2   2   2   1   1   2   2   1   1   1   1   2   1   2   1   1   2   2   2   1   2   2   2   2   1   1   2   2   2   2   1   2   1   1   2   2   1   2   2   1   1   1   1   1   2   1   1   1   1   2   2   2   1   2   1   1   2   2   1   2   1   1   2   1   2   1   1   2   1   1   2
 MK-3-4                 2   2   2   1   1   2   2   2   2   2   2   2   2   2   2   2   1   1   1   1   1   1   1   1   1   1   2   2   1   1   2   1   1   2   1   2   1   1   1   2   1   2   2   1   2   2   1   1   2   1   1   2   1   1   2   1   1   2   1   1   2   1   1   2   2   2   2   2   2   1   2   1   2   1   1   2   2   2   2   2   1   1   2   2   2   1   2   2   1   1   1   1   2   1   1   1   1   1   2   1   2   2   2   1   2   1   1   1   1   2   1   2   1   2   1   2   2   1   1   2   1   2   2   1   1   2   2   2   1   2   2   2   1   1   2   2   1   1   2   1   2   1   2   1   1   2   2   2   1   2   2   2   2   1   1   2   2   2   2   1   2   1   1   2   1   1   2   2   1   1   1   1   1   2   2   1   1   1   1   2   2   2   2   1   1   2   1   1   2   1   1   2   1   2   1   1   2   2   1   2
 MK-3-5                 2   2   2   1   1   2   2   2   2   2   2   2   2   2   2   2   1   1   1   1   1   1   1   1   1   1   2   2   1   1   1   1   1   2   1   2   1   1   1   2   2   2   2   1   2   2   1   1   2   1   1   2   1   1   2   1   2   2   1   1   2   2   1   1   2   2   2   2   2   1   2   1   2   1   1   2   2   1   2   2   2   1   1   1   2   1   2   2   1   1   1   1   2   1   1   1   2   1   2   2   2   2   1   1   2   2   1   1   2   2   1   2   1   2   1   2   2   1   1   2   1   2   2   1   1   2   2   2   1   2   2   2   1   1   2   2   1   1   1   1   2   1   2   1   1   2   2   1   1   2   2   1   2   1   1   2   2   2   2   1   1   1   1   2   1   1   2   2   1   1   1   1   1   2   2   1   1   1   1   2   2   2   2   1   2   2   1   1   2   1   1   2   1   2   1   2   2   2   1   2
 MK-3-6                 2   2   2   1   1   2   2   2   2   1   2   2   2   1   2   2   1   1   2   2   1   1   1   1   1   1   2   2   1   1   1   1   1   2   1   2   1   1   1   2   2   2   2   1   2   2   1   2   2   1   1   2   1   2   2   1   2   2   2   1   2   2   1   1   2   2   2   2   1   1   2   1   2   1   1   2   2   1   2   2   1   2   1   1   2   2   2   2   1   1   1   1   2   1   1   1   2   1   2   2   2   2   1   1   2   2   1   1   2   2   1   2   1   2   1   2   1   1   1   2   1   2   2   2   1   2   2   2   2   2   2   2   1   1   2   2   1   1   1   1   2   1   2   1   1   2   2   2   1   2   2   1   2   1   1   2   2   2   2   1   1   1   1   2   1   1   2   2   2   1   1   1   1   2   2   1   1   1   1   2   2   2   2   1   2   2   1   1   2   1   1   2   1   2   1   2   2   2   1   1
 MK-3-7                 2   2   2   1   1   2   1   2   2   1   2   2   2   1   2   2   1   1   2   2   1   1   1   1   1   1   2   1   1   1   1   1   1   2   1   2   1   1   1   1   2   2   2   1   2   2   1   2   2   1   1   2   1   2   2   2   2   2   2   1   2   2   1   1   2   2   2   2   1   1   2   1   2   1   1   2   2   1   2   1   1   2   1   1   2   2   2   2   1   1   1   1   2   1   1   1   2   2   2   2   2   2   1   1   2   2   1   2   2   2   1   2   1   2   1   2   1   1   1   2   1   2   2   2   1   2   2   2   2   2   2   2   1   1   2   1   1   1   1   1   2   2   2   1   1   2   2   1   1   2   1   1   2   1   1   2   2   1   2   1   1   1   1   2   1   1   2   2   2   1   2   1   1   1   2   1   2   1   1   2   2   2   2   1   2   2   1   1   2   1   1   1   1   2   1   2   2   2   1   1
 MK-3-8                 2   2   2   1   1   2   2   1   2   1   2   2   2   1   2   1   1   1   2   2   1   1   1   1   1   1   2   1   1   1   1   1   1   2   1   2   1   1   1   1   2   2   1   1   2   2   2   2   2   2   1   1   1   2   2   2   2   2   2   1   1   2   1   1   2   2   2   2   1   1   1   1   2   1   2   2   1   1   2   1   1   2   1   1   2   2   2   2   1   1   1   1   2   1   1   2   2   2   2   2   2   2   1   1   1   2   1   2   2   2   1   2   1   2   2   2   1   2   1   2   1   2   2   2   1   2   2   2   2   1   2   2   1   1   2   1   1   1   1   1   2   2   2   1   1   2   2   1   1   2   1   2   2   1   1   2   2   1   2   1   1   1   1   2   1   1   2   2   2   1   2   1   1   2   2   1   2   1   1   1   2   2   2   1   2   2   1   1   2   1   1   1   1   2   1   2   2   2   1   1
 MK-3-9                 2   2   2   1   1   2   2   1   2   1   2   2   2   1   2   1   1   1   2   2   1   1   1   1   2   1   2   1   1   1   2   1   1   2   1   2   1   1   1   1   2   2   1   1   2   1   2   2   2   2   2   1   2   2   2   2   2   2   1   1   1   2   1   2   2   2   2   2   1   1   1   1   2   1   2   2   1   1   2   1   1   2   1   1   2   2   2   2   1   1   1   1   2   1   2   2   2   2   2   2   1   2   1   1   1   2   1   2   2   2   1   2   2   2   2   2   2   2   1   2   1   2   2   2   1   2   2   2   2   1   2   1   1   1   2   1   1   1   1   1   2   2   2   1   1   2   2   1   1   2   1   2   2   1   1   2   2   2   2   1   1   1   1   2   1   1   2   2   2   1   2   1   1   1   2   1   2   1   1   1   2   2   2   1   2   2   1   1   2   1   1   1   1   2   1   2   2   2   1   1
 MK-3-10                2   2   2   1   1   2   2   1   2   1   2   2   2   1   2   1   2   1   2   2   1   1   1   1   2   1   2   1   1   1   2   1   1   2   1   2   1   2   1   1   2   2   1   1   2   1   2   2   2   2   2   1   2   2   2   2   2   2   1   1   1   2   1   2   1   2   2   1   1   1   1   1   2   1   2   2   1   1   2   1   1   2   1   1   2   2   2   2   1   1   1   1   2   1   2   2   1   2   2   2   2   2   1   1   1   2   1   2   2   2   2   2   2   2   2   2   2   2   1   2   1   2   2   2   2   2   2   2   2   2   2   1   1   1   2   1   1   1   1   1   2   2   2   1   1   2   2   1   1   2   1   2   2   1   1   2   2   2   2   1   1   1   1   2   1   1   2   2   1   1   1   1   1   1   2   1   2   1   1   1   2   2   2   1   2   1   1   1   2   1   1   1   1   2   1   2   1   1   1   1
 MK-3-11                2   2   2   1   1   2   2   1   2   1   1   2   2   1   2   1   2   2   2   2   1   1   1   1   2   1   2   1   2   1   2   1   2   2   1   1   1   2   1   1   2   2   1   1   2   1   2   2   2   2   2   2   2   2   2   2   2   2   1   1   1   2   1   2   1   2   2   1   2   1   1   1   2   1   2   2   1   2   2   1   1   2   1   1   2   2   2   2   1   1   1   1   2   1   2   2   1   2   2   2   2   2   1   1   2   2   1   2   1   2   2   2   2   2   2   2   2   2   1   2   1   2   2   1   2   2   2   2   1   2   2   1   1   1   2   1   1   1   1   1   2   2   2   1   1   2   2   1   1   2   2   2   2   1   2   2   2   2   2   1   1   2   1   2   1   1   2   2   1   1   1   2   1   1   1   1   2   1   1   1   2   2   2   1   1   1   1   1   2   1   1   1   1   1   1   2   1   1   1   1
 MK-3-12                1   2   2   1   1   2   2   1   2   1   1   2   2   1   2   1   2   2   2   2   1   1   1   2   2   1   2   1   2   1   2   1   2   2   1   1   1   2   1   1   2   2   1   1   2   1   2   2   2   2   1   2   2   2   2   1   2   2   1   1   1   2   1   2   1   2   2   1   2   1   1   1   2   1   2   1   1   2   2   1   1   2   1   1   2   2   2   2   1   1   1   1   2   1   2   2   2   1   2   2   2   2   1   1   2   2   1   2   1   2   2   1   2   2   2   1   2   2   1   2   1   2   2   2   2   2   1   2   2   2   2   1   1   1   1   1   1   1   1   1   2   2   2   1   1   2   2   1   1   1   2   2   2   1   1   2   2   2   1   1   1   2   1   1   1   1   2   2   1   1   1   2   1   1   1   1   2   1   1   1   2   2   2   1   1   1   2   1   2   1   1   1   1   1   1   1   1   1   1   1
 MK-3-13                1   2   2   1   1   1   2   2   2   1   1   2   2   1   2   1   1   2   2   2   1   1   1   2   2   2   2   1   2   1   2   1   1   2   1   1   1   2   1   1   2   2   1   1   2   1   2   2   2   2   1   2   2   2   2   1   2   2   1   1   1   1   1   2   1   2   2   1   2   1   2   1   2   1   2   1   2   1   2   1   1   2   1   1   2   2   2   2   2   1   1   1   2   2   2   2   2   1   2   2   2   2   1   1   2   2   1   2   1   2   2   1   2   1   2   1   2   2   1   2   1   1   2   2   2   2   1   2   2   2   2   1   1   1   1   1   1   1   1   1   2   2   1   1   1   2   2   1   1   1   2   2   2   1   2   2   2   2   1   1   1   2   2   1   1   1   2   1   1   1   1   2   1   1   1   1   2   1   1   1   2   2   2   1   1   1   2   1   2   1   1   1   1   1   1   1   1   1   1   2
 MK-3-14                1   2   2   1   1   1   2   2   2   1   1   2   2   1   2   1   1   2   2   2   1   1   1   2   2   2   2   2   2   2   2   1   1   2   1   1   1   1   1   1   2   2   1   1   1   1   2   2   2   2   1   2   2   2   2   1   2   2   1   1   1   1   1   2   1   2   2   1   2   1   2   1   2   2   1   1   2   1   2   1   1   1   1   1   2   2   2   2   2   1   1   1   1   2   2   2   2   1   2   2   2   2   1   1   2   2   1   2   1   2   2   1   2   1   2   1   2   2   1   2   1   1   1   2   2   2   1   2   2   2   2   2   2   1   1   1   1   1   1   1   2   2   1   1   1   2   2   1   2   1   2   2   1   2   1   2   2   1   1   1   2   2   2   1   1   1   2   1   1   1   2   2   2   1   2   1   2   2   1   1   2   2   1   1   2   1   2   1   2   1   1   1   2   1   1   1   1   1   1   2
 MK-3-15                1   2   2   1   2   1   2   2   2   1   1   2   2   1   2   1   1   2   1   2   2   1   1   2   2   2   2   2   2   2   2   1   1   2   1   1   1   2   1   2   2   2   1   1   1   1   2   2   2   2   1   2   2   2   2   1   2   1   1   1   1   1   1   2   1   2   2   1   2   1   2   1   1   2   1   1   1   1   2   1   1   1   1   1   2   1   2   2   2   1   1   1   1   2   2   2   2   2   2   1   2   2   1   1   2   2   1   2   1   2   1   1   2   1   1   1   2   2   1   2   2   1   1   2   2   2   1   1   2   2   2   1   1   1   2   1   1   1   2   1   2   2   1   1   1   2   2   1   2   1   2   2   1   2   1   2   2   1   1   1   2   2   1   1   1   1   2   2   1   1   2   2   2   1   2   1   2   1   1   1   2   1   1   1   2   2   2   1   2   1   2   1   2   1   1   1   1   1   1   2
 MK-3-16                1   2   2   1   2   1   2   2   2   1   1   2   2   1   2   1   1   1   1   2   2   1   1   2   2   2   2   2   2   2   2   1   1   2   1   1   1   2   1   1   2   2   1   1   1   1   2   2   2   2   1   2   2   1   2   1   1   1   1   1   1   1   1   2   1   2   2   1   2   1   2   1   2   2   1   1   1   2   2   1   1   1   1   1   2   1   2   2   2   2   1   1   1   2   2   2   2   2   2   1   1   2   2   1   1   2   1   2   1   2   1   1   2   1   1   1   2   2   1   2   1   1   1   2   2   2   1   1   2   2   2   1   1   1   2   1   1   2   2   1   1   2   1   1   1   2   2   1   2   1   1   2   1   1   1   2   1   1   1   1   2   2   1   1   1   1   2   2   1   1   2   2   2   1   2   1   2   2   1   1   2   2   1   1   2   2   2   1   2   1   2   1   2   1   1   1   1   1   1   1
 MK-4-1                 1   1   1   1   1   1   1   1   1   2   2   2   1   1   1   2   2   2   2   1   1   1   1   1   1   1   2   1   1   2   2   1   1   1   2   1   1   2   2   2   1   2   2   1   1   2   2   1   2   2   2   2   1   2   2   1   1   1   1   1   2   2   2   1   2   1   2   1   1   2   1   2   1   2   1   2   2   2   1   1   2   1   2   1   1   2   2   1   1   1   2   2   2   1   1   2   2   1   2   2   1   1   2   1   1   1   2   1   2   2   1   2   2   1   2   2   1   2   2   1   2   2   2   1   1   2   2   2   2   2   2   2   2   2   1   2   1   1   1   1   1   1   2   1   2   2   1   1   2   1   2   1   2   2   1   2   2   1   1   2   1   2   1   2   1   2   2   1   1   1   2   2   2   1   2   2   1   2   2   1   2   2   2   2   2   1   1   1   1   2   2   2   1   1   1   1   1   2   1   2
 MK-4-2                 1   1   1   1   2   1   1   1   1   2   2   2   1   1   1   2   2   2   2   1   1   1   1   1   1   1   2   1   2   2   2   1   1   1   2   1   1   2   2   2   2   2   2   1   1   2   2   1   1   2   2   2   1   2   2   1   1   1   1   1   2   2   2   1   2   1   2   1   1   2   1   2   1   2   1   2   2   1   1   1   2   1   2   1   1   2   2   2   1   2   2   2   2   1   1   2   2   1   2   2   1   1   2   1   1   1   2   1   2   2   2   2   2   1   2   2   1   2   2   1   2   2   2   1   1   2   2   2   2   1   2   2   1   1   1   2   1   1   1   1   1   1   2   1   2   2   1   1   1   1   2   1   2   2   1   2   2   1   1   2   1   2   1   2   1   2   2   1   1   1   1   2   2   1   2   1   1   2   2   1   2   2   2   2   2   1   1   1   1   1   2   2   1   1   1   1   1   2   1   2
 MK-4-3                 1   1   1   1   1   1   1   1   2   2   2   2   1   1   1   2   2   2   2   1   1   1   1   1   2   1   2   1   2   2   2   1   1   1   2   2   1   2   2   2   2   2   2   1   1   2   2   1   1   2   2   2   1   2   2   1   1   1   1   1   2   2   2   1   1   1   2   2   1   2   1   2   1   2   1   2   2   1   1   1   2   1   2   1   1   2   2   2   1   2   1   2   2   1   1   2   2   2   2   2   1   1   2   1   1   1   2   1   1   2   2   2   1   1   2   1   1   2   2   2   2   2   2   1   1   2   2   2   1   1   2   1   2   2   1   2   1   1   1   1   1   1   2   1   1   2   1   1   1   2   2   1   1   2   1   2   2   1   1   2   1   2   1   2   1   2   2   2   1   1   1   2   2   1   2   1   1   2   2   1   2   2   2   2   2   2   1   1   1   1   2   2   1   1   1   1   1   2   1   2
 MK-4-4                 1   2   1   1   1   2   1   2   2   2   2   1   1   1   1   2   2   2   2   1   1   1   1   2   2   1   2   1   2   2   2   1   1   1   2   2   1   2   2   2   2   2   2   2   1   2   2   1   2   2   2   2   1   2   2   1   1   1   1   1   2   2   2   1   1   1   2   2   1   2   1   2   1   2   2   2   1   1   1   1   1   1   2   1   2   1   2   2   1   2   1   2   2   1   1   2   2   2   2   2   1   1   2   1   1   1   2   1   1   2   2   2   1   1   2   1   1   2   2   2   2   2   2   1   1   2   2   2   1   1   1   1   2   1   1   1   1   1   1   1   1   2   2   1   1   1   1   1   1   2   2   1   1   1   1   2   2   2   1   2   1   2   1   2   1   2   2   2   1   1   1   2   2   1   2   1   1   2   2   1   2   2   2   2   2   1   1   1   1   1   2   1   1   1   1   1   1   2   1   2
 MK-4-5                 1   2   1   1   1   2   1   2   2   2   2   1   1   1   1   2   2   2   2   1   1   1   1   2   2   1   2   1   2   2   2   1   1   1   2   2   1   2   2   2   2   2   2   2   1   2   2   1   2   2   1   2   1   2   2   1   1   1   1   1   2   2   2   1   1   1   1   2   1   2   2   1   1   2   2   1   1   2   1   1   1   2   2   1   2   1   2   2   1   2   2   2   2   1   1   2   1   2   2   2   1   1   2   1   2   1   2   1   1   2   2   2   1   1   2   1   1   2   2   2   2   2   2   1   1   2   2   2   1   2   2   1   2   1   1   2   1   2   1   1   1   1   2   1   1   1   1   1   1   2   1   1   1   1   1   2   2   2   1   2   1   2   1   1   1   2   2   2   1   1   1   1   2   1   2   1   2   2   2   1   2   2   2   2   2   1   1   1   1   1   2   1   1   1   1   1   1   2   1   1
 MK-4-6                 1   2   1   1   2   2   1   1   1   1   2   1   1   1   1   2   2   2   2   1   1   1   1   2   1   1   2   1   2   2   2   1   1   1   2   2   1   2   2   2   2   2   2   2   1   2   2   1   2   2   1   1   2   2   2   1   1   1   1   1   2   2   2   1   1   1   1   2   1   2   2   1   1   2   2   1   1   2   1   1   1   2   2   1   1   1   2   2   2   2   2   1   1   1   1   2   2   2   2   2   1   1   2   1   2   1   2   1   1   2   2   2   1   1   2   1   1   2   2   2   2   2   1   1   1   1   2   2   1   2   2   1   2   1   2   2   1   2   2   1   1   1   2   1   1   1   1   1   2   2   1   1   1   1   1   2   2   2   1   2   1   2   1   1   1   2   2   2   1   1   1   1   2   1   2   1   2   2   2   1   2   2   2   2   2   1   1   1   1   2   2   1   1   1   1   1   1   2   1   2
 MK-4-7                 1   2   1   1   2   2   1   1   1   1   2   1   1   1   2   2   1   2   2   1   1   1   1   2   1   1   2   1   2   2   2   1   1   1   2   2   1   1   2   2   2   2   2   1   1   2   2   1   2   2   1   1   2   2   2   2   1   1   1   1   2   2   2   1   1   1   1   2   1   2   2   1   1   2   1   1   1   2   1   1   1   2   2   2   1   1   2   2   2   2   2   1   1   1   1   2   2   2   2   2   1   1   2   1   1   1   2   1   1   2   2   2   1   1   2   1   1   2   2   2   2   2   1   1   1   1   2   2   1   2   2   1   2   1   2   2   1   2   2   1   1   1   2   1   1   1   1   1   2   2   1   1   1   1   1   2   2   2   1   2   1   2   1   1   1   2   2   2   1   1   1   1   2   1   2   1   2   2   2   1   2   2   2   1   2   1   1   1   1   2   2   1   1   1   1   1   1   2   1   2
 MK-4-8                 1   2   1   1   2   1   1   1   1   1   2   2   1   1   2   2   1   2   2   1   1   1   1   2   1   1   2   1   2   2   2   1   1   1   2   2   1   1   2   2   2   2   2   1   1   1   2   2   2   2   1   1   2   2   2   2   2   1   1   1   2   2   2   2   2   1   1   2   1   2   2   2   1   2   1   2   1   2   1   1   1   2   2   2   1   1   2   2   2   2   2   1   2   1   1   2   2   2   2   1   1   1   2   1   1   1   2   1   1   2   2   2   1   1   1   1   1   2   2   2   2   2   1   1   1   1   2   2   1   2   2   1   2   1   2   2   1   2   2   1   1   1   2   1   1   1   1   1   2   2   1   1   1   1   1   2   2   2   1   2   2   2   2   1   1   2   2   2   1   1   2   2   2   1   2   1   2   2   2   2   2   2   2   1   2   1   1   1   1   2   2   1   1   1   1   1   1   2   1   2
 MK-4-9                 1   2   1   1   2   1   2   1   1   1   2   2   1   1   2   2   1   2   2   1   1   1   1   2   1   1   2   1   2   2   2   1   1   2   2   2   1   1   2   2   2   2   2   1   1   1   2   2   2   2   1   1   2   2   2   2   2   1   2   1   2   2   2   1   2   1   2   2   1   2   2   2   1   2   1   2   1   2   1   1   1   2   1   2   1   1   2   2   2   2   2   2   1   1   1   2   2   2   2   1   1   2   2   1   1   1   2   1   1   2   2   1   1   1   1   1   2   1   2   2   1   2   1   1   1   1   2   2   1   2   2   1   2   2   2   2   1   2   2   1   2   1   2   1   1   1   1   1   2   2   1   1   1   1   1   2   2   2   1   1   1   1   2   1   1   2   2   2   1   1   2   2   2   1   2   1   2   2   2   2   2   2   2   1   2   1   1   1   1   2   2   1   1   1   1   1   1   2   2   2
 MK-4-10                1   2   1   1   2   1   2   1   1   1   1   1   1   1   2   2   1   2   2   1   1   1   2   2   1   1   2   1   2   2   2   2   1   2   2   2   1   2   2   2   2   2   2   1   1   1   2   2   2   2   2   1   2   2   2   2   2   1   2   1   2   2   2   1   2   1   2   2   1   2   2   2   1   2   1   2   1   2   1   1   1   2   1   2   2   1   2   1   2   2   2   2   1   1   2   2   2   2   2   1   1   2   2   1   1   1   2   1   1   2   2   1   1   1   1   1   1   1   2   2   1   2   1   1   2   1   2   2   2   2   2   1   2   2   1   2   1   2   2   1   2   1   2   1   1   1   1   1   2   2   1   1   1   1   1   2   2   2   1   1   1   1   2   1   1   2   2   2   1   1   2   2   2   1   2   1   2   2   2   2   2   2   2   1   2   1   1   1   1   2   2   1   1   1   1   1   1   2   1   1
 MK-4-11                1   2   1   1   1   2   2   1   1   2   1   1   1   1   2   2   1   2   2   1   1   1   2   2   1   1   2   1   2   2   2   2   1   2   2   2   1   2   2   2   2   2   2   1   1   1   2   1   2   2   2   1   2   2   2   2   2   1   2   1   2   2   2   1   2   1   2   2   1   2   2   2   1   2   1   1   1   2   1   1   1   2   1   2   2   1   2   1   2   1   2   2   1   2   2   2   2   2   2   1   1   2   2   1   1   1   2   1   1   2   2   2   1   1   1   1   1   1   2   2   1   2   1   1   2   1   2   2   2   2   2   1   2   2   1   2   2   2   1   1   2   1   2   1   1   1   1   1   2   2   1   1   1   1   1   2   1   1   1   1   1   1   2   1   1   2   2   2   1   1   2   2   2   1   1   1   2   2   1   2   2   1   2   1   2   1   1   1   1   2   2   1   1   1   1   1   1   2   1   1
 MK-4-12                1   2   1   1   1   2   2   1   2   2   1   1   1   1   2   2   1   2   1   1   1   1   1   2   2   2   2   1   2   2   2   2   1   1   2   2   2   2   2   2   2   2   2   1   1   2   2   1   2   2   2   1   2   2   2   2   2   2   2   1   2   2   2   1   2   1   2   2   1   2   2   2   1   2   1   1   1   2   1   1   1   2   1   2   2   2   2   1   2   1   2   1   1   2   2   2   2   2   2   1   1   2   2   1   1   1   2   1   2   2   2   2   1   1   1   1   1   1   2   2   1   2   1   1   2   1   2   2   2   2   2   1   2   2   1   2   2   2   1   1   1   1   2   1   1   1   1   1   2   2   1   1   1   1   1   2   1   1   1   1   1   1   2   1   1   2   2   2   2   1   2   2   2   1   1   1   2   2   1   2   2   1   2   1   2   2   1   1   1   1   2   1   2   1   1   1   1   2   1   1
 MK-4-13                1   2   1   2   1   1   2   1   1   2   1   2   1   2   2   2   1   2   1   1   1   1   1   2   2   2   2   1   2   2   2   2   1   2   2   2   1   2   2   2   2   2   2   1   1   2   2   1   1   2   2   1   2   2   2   2   2   2   2   1   2   2   2   1   2   1   2   2   1   2   2   2   1   2   1   1   1   2   1   2   1   2   1   2   2   2   2   2   1   1   1   1   1   2   2   2   2   2   1   1   1   1   2   1   1   1   2   1   2   2   2   2   1   2   1   1   1   1   2   2   1   2   1   1   2   1   2   2   2   2   2   1   2   2   1   2   2   2   1   1   1   1   2   1   1   2   1   1   2   2   1   1   1   1   1   2   1   2   1   2   1   1   2   1   1   2   2   2   2   1   2   2   2   1   1   1   2   2   1   2   1   2   2   1   2   2   1   1   1   1   2   1   2   1   1   1   1   2   1   1
 MK-4-14                1   2   1   2   1   1   2   1   2   2   1   2   2   2   1   2   1   2   1   1   1   1   1   1   2   2   2   1   2   2   2   2   1   2   2   2   1   2   1   2   1   2   2   1   1   2   2   2   1   2   2   1   2   2   2   1   2   1   2   1   2   2   1   1   2   1   1   2   1   1   2   2   1   2   1   1   1   2   1   2   2   2   1   2   2   2   2   1   1   1   1   1   1   2   1   2   2   2   1   1   1   1   2   1   1   1   2   1   2   2   2   1   1   2   2   1   1   1   2   2   1   2   1   1   2   1   2   2   2   2   1   1   2   2   1   2   2   2   2   1   1   1   1   1   1   2   1   1   1   1   1   1   1   1   1   1   1   2   1   2   1   1   2   1   1   2   2   1   1   1   2   2   2   1   1   1   2   2   1   2   1   2   2   1   2   2   1   1   1   1   2   1   2   1   1   1   1   2   1   1
 MK-4-15                1   2   1   2   2   1   2   1   2   2   1   2   1   2   1   2   1   1   1   1   1   1   1   1   2   2   2   1   2   2   2   1   1   2   2   2   1   2   1   2   1   2   2   1   1   2   1   2   1   1   2   1   2   2   2   1   2   1   2   1   2   2   1   1   2   2   1   2   1   1   2   2   1   2   1   1   1   2   1   2   2   2   1   2   2   2   2   1   1   2   1   1   1   2   1   2   1   2   1   1   2   1   2   1   1   1   2   1   2   2   2   1   1   2   2   1   1   1   2   2   2   2   1   1   2   1   2   2   2   2   1   1   2   2   1   2   2   2   2   1   1   1   1   1   1   2   1   1   2   1   1   1   1   1   2   1   1   2   1   1   1   1   2   1   1   2   2   1   1   1   2   2   2   1   1   1   2   2   1   2   1   2   2   1   2   2   1   1   1   1   2   1   2   1   1   1   1   2   1   1
 MK-4-16                1   2   1   2   2   1   1   1   1   2   1   2   1   2   1   2   2   1   1   1   1   1   1   1   2   2   1   1   2   1   2   1   1   2   2   2   1   2   1   2   1   2   1   1   1   2   1   2   1   1   1   1   2   2   1   1   1   1   2   2   2   1   1   1   2   2   1   2   1   1   2   2   1   2   1   1   1   2   1   1   2   2   1   2   2   1   2   1   1   1   1   1   2   2   1   2   1   2   1   1   2   1   2   1   1   1   2   1   2   2   2   1   1   2   2   1   1   1   2   2   2   2   1   1   2   1   1   2   2   2   1   2   2   2   1   2   2   2   2   1   2   1   1   1   1   2   1   1   2   1   1   1   1   1   2   1   1   2   1   2   1   1   2   1   1   2   2   1   1   1   2   1   2   1   2   1   2   2   2   2   1   2   2   1   2   2   1   1   1   1   2   2   2   2   1   1   1   2   1   1
 MK-5-1                 2   2   1   2   1   2   1   1   1   1   1   1   2   2   2   1   1   1   1   2   2   1   2   2   1   1   2   1   1   2   1   2   1   1   1   2   2   2   1   1   2   1   2   2   2   1   2   2   1   2   1   1   1   2   2   1   2   1   2   1   1   1   1   2   2   2   1   1   2   1   2   2   2   1   1   1   2   2   2   1   1   2   1   1   2   2   1   1   1   1   2   2   1   1   1   2   1   1   2   2   1   1   2   2   1   2   1   2   1   2   1   2   2   1   1   2   1   2   1   1   1   1   2   1   2   2   1   2   1   2   2   1   2   1   1   1   2   1   1   2   1   1   2   1   2   1   1   1   2   2   1   2   1   1   1   1   2   1   1   1   1   1   2   1   2   2   2   1   2   1   2   2   2   2   1   1   2   1   2   1   2   2   2   1   2   1   1   2   1   1   1   2   2   2   2   2   2   2   1   1
 MK-5-2                 2   2   1   2   1   2   1   1   1   1   1   1   2   2   2   1   1   1   1   1   2   1   2   2   2   1   2   1   1   2   1   2   1   1   1   2   2   2   1   1   2   1   2   2   2   2   2   2   1   2   1   1   1   2   2   1   2   1   2   1   2   1   1   2   2   2   1   1   2   1   2   2   2   1   1   1   2   2   2   1   1   2   1   1   2   2   1   1   1   1   2   2   1   1   1   1   1   1   2   2   2   1   2   2   1   2   2   2   1   2   2   2   2   1   1   2   1   2   1   1   1   1   2   2   2   2   1   2   1   2   2   1   2   1   1   1   2   1   1   2   1   1   2   1   2   1   1   2   2   1   1   2   1   1   1   1   2   2   1   2   1   1   2   1   2   2   2   1   2   1   2   2   2   2   1   1   1   1   2   1   2   2   2   1   2   1   1   2   1   1   2   2   1   2   2   2   2   2   1   2
 MK-5-3                 2   2   1   1   1   2   1   1   2   1   1   1   2   2   2   1   1   1   1   1   2   1   2   2   2   1   2   2   1   2   1   2   1   1   1   2   2   2   1   1   2   2   2   2   2   2   2   1   1   2   1   1   1   2   2   1   2   2   2   1   1   1   1   2   2   2   1   1   2   1   2   2   1   1   1   1   1   2   2   1   1   1   1   1   2   2   1   1   1   1   2   2   2   1   1   1   1   1   2   2   2   1   2   2   1   2   2   1   1   2   2   2   2   1   1   2   1   1   1   1   1   1   2   2   2   2   1   2   1   1   2   2   2   1   1   1   2   2   1   2   1   1   2   1   2   1   1   2   2   1   1   2   1   2   1   1   2   2   1   2   1   1   2   1   2   2   2   1   2   1   2   2   2   2   1   1   1   1   2   1   2   1   2   1   2   1   1   2   1   1   2   2   1   2   2   2   2   2   1   1
 MK-5-4                 2   2   1   1   1   1   1   1   1   1   1   1   1   2   2   1   1   1   1   1   2   1   2   2   2   1   2   2   1   2   1   2   1   1   1   2   2   2   1   1   2   2   2   2   2   2   1   1   1   1   1   1   1   2   2   1   2   2   2   1   1   1   1   2   1   2   1   1   2   1   2   2   1   1   1   1   1   2   2   1   1   1   2   1   2   2   2   2   2   1   2   2   2   1   1   1   1   1   2   1   2   2   2   2   2   2   2   1   1   2   2   2   2   1   1   2   1   1   1   1   1   1   2   2   1   2   2   2   1   1   2   2   2   2   1   1   2   2   1   2   1   1   2   1   2   1   1   2   2   1   1   2   1   2   1   1   2   2   1   2   1   1   1   1   2   2   2   1   2   1   2   2   2   2   1   1   1   1   2   1   1   2   1   1   2   1   1   2   1   1   2   2   1   2   2   2   1   2   1   2
 MK-5-5                 2   2   1   1   1   2   1   2   1   1   1   1   1   2   2   1   1   1   1   1   2   1   2   2   2   1   2   2   1   2   1   2   1   1   1   2   2   1   1   1   2   2   2   2   2   2   1   1   1   1   1   2   1   1   2   1   2   1   2   1   1   1   1   2   1   1   1   1   2   1   2   2   2   1   1   1   1   2   2   1   1   1   2   1   2   2   2   2   2   1   2   2   2   1   1   1   1   1   2   1   2   2   2   2   2   2   2   2   1   2   2   2   1   1   1   2   1   1   1   1   1   1   2   2   1   2   2   2   1   1   2   2   1   2   1   1   2   2   1   2   1   1   1   1   2   1   2   2   2   2   1   1   1   2   1   1   2   2   1   2   1   1   1   1   2   2   2   1   2   1   1   2   2   2   1   1   1   1   2   1   1   1   1   1   2   1   1   2   1   1   2   2   2   2   2   2   1   2   1   2
 MK-5-6                 1   2   1   2   1   2   1   1   1   1   1   1   1   2   2   1   1   1   1   1   2   1   2   2   2   1   2   2   1   2   1   2   1   1   1   2   2   2   1   1   2   2   2   1   2   2   1   2   1   1   1   2   1   1   2   1   1   1   2   1   1   1   1   1   1   1   1   1   2   1   2   2   2   1   1   1   2   2   1   2   1   1   2   1   2   2   2   2   2   1   2   2   2   1   1   1   1   1   2   1   2   2   1   1   2   2   2   2   1   2   2   1   1   1   1   2   1   1   2   1   1   1   2   2   1   2   2   2   1   1   2   2   1   2   1   1   2   2   1   2   1   1   2   1   2   2   2   2   2   2   1   1   1   2   1   1   2   2   1   2   1   1   1   1   2   2   2   1   2   2   1   1   2   2   1   2   1   1   2   1   1   1   1   1   2   1   1   2   1   1   1   2   1   2   2   2   1   2   2   2
 MK-5-7                 1   2   1   2   1   2   2   1   1   1   1   1   2   1   2   1   1   1   1   1   2   1   2   2   2   1   2   2   1   2   1   2   1   1   1   2   2   2   1   1   2   2   2   1   1   2   1   2   1   1   1   2   1   1   2   1   1   1   2   1   1   1   1   1   1   1   1   1   2   1   2   2   2   1   1   2   2   2   1   2   1   1   2   1   2   2   2   2   2   1   2   2   2   1   1   1   1   1   1   1   1   2   1   1   2   2   2   1   1   2   2   1   2   1   1   1   1   1   2   1   1   1   2   1   1   2   2   1   1   1   2   2   1   2   1   1   2   2   1   2   1   1   1   1   2   2   2   2   2   2   1   1   1   2   1   1   1   1   2   1   1   1   1   1   2   2   2   1   1   1   1   1   2   2   1   2   1   1   2   1   1   1   1   1   2   1   1   2   1   1   1   2   1   2   2   2   1   2   2   2
 MK-5-8                 1   1   1   2   1   2   2   1   1   1   1   2   2   1   2   1   1   1   1   1   2   1   2   2   2   1   2   2   1   2   1   2   1   1   1   2   2   2   1   1   2   2   2   1   1   1   2   2   1   1   1   2   1   1   2   1   1   1   2   1   1   1   1   1   1   1   1   1   2   2   1   2   1   1   1   2   2   2   1   2   1   1   2   1   2   1   1   2   2   2   2   2   2   1   1   1   1   1   2   1   1   2   1   1   2   2   2   1   1   2   2   1   2   1   1   1   1   1   2   1   2   1   2   1   1   2   2   1   1   1   2   2   1   2   2   1   2   2   1   2   1   1   1   1   2   2   2   2   2   2   1   1   1   1   1   1   1   1   2   1   1   1   1   1   2   2   2   1   1   1   1   1   2   2   1   2   1   1   2   2   1   1   2   1   2   2   1   1   1   1   1   2   1   2   2   2   1   2   2   2
 MK-5-9                 1   1   2   2   2   2   2   1   1   1   1   2   2   1   2   2   1   1   1   1   2   1   2   2   2   1   2   1   1   2   1   2   1   1   1   1   2   2   1   1   2   1   2   2   1   1   2   2   1   1   1   2   1   1   2   1   1   1   1   2   2   2   1   1   1   2   2   1   2   2   1   2   1   1   2   2   2   2   1   2   1   1   2   1   2   1   1   2   2   2   2   2   2   1   1   1   1   1   2   2   1   2   1   1   2   2   2   1   1   2   2   1   2   1   1   1   1   1   2   1   2   1   1   1   2   2   2   1   1   1   2   2   1   2   2   1   2   2   1   2   1   1   1   1   1   2   2   2   2   2   1   1   1   2   1   1   1   1   2   2   1   1   1   2   2   1   1   1   1   1   1   1   1   2   1   1   1   1   1   2   1   1   2   1   2   2   1   1   1   1   1   2   2   2   2   2   1   2   2   2
 MK-5-10                1   1   1   2   2   2   2   1   1   1   1   2   2   1   2   2   1   1   1   1   2   1   2   1   2   1   2   1   1   2   1   2   1   1   1   1   2   1   1   1   2   2   1   2   1   1   2   2   1   1   1   2   1   1   2   1   1   1   1   2   2   2   1   2   1   2   2   1   2   2   1   2   1   1   2   2   2   1   1   2   2   2   2   1   2   1   1   2   1   2   2   2   2   1   1   1   2   1   2   2   1   2   1   1   2   2   2   1   1   2   2   1   1   1   2   1   1   1   2   1   2   1   1   1   1   1   2   2   1   1   2   2   2   1   2   1   2   2   1   2   1   1   2   1   1   2   2   2   2   2   1   1   1   2   1   2   1   2   2   2   1   1   1   2   2   1   1   1   2   1   1   1   1   2   1   1   1   1   1   2   1   1   2   1   2   2   1   1   1   1   1   2   2   2   2   2   1   2   2   2
 MK-5-11                1   1   1   2   2   2   2   1   1   1   1   2   1   1   2   2   1   2   1   1   2   1   2   1   2   1   2   1   1   2   1   2   1   1   1   1   2   2   1   1   2   2   1   2   1   1   1   2   1   1   1   2   1   1   2   2   1   1   1   2   2   2   1   2   1   2   2   2   2   2   1   2   1   1   2   2   2   1   1   2   2   1   2   1   2   2   1   2   1   2   2   2   2   1   1   1   2   1   2   2   1   2   1   1   2   2   2   1   1   2   2   1   1   1   2   1   2   1   2   1   2   1   1   1   2   1   2   2   1   1   2   2   2   1   2   1   2   2   1   2   1   1   2   1   1   2   2   2   2   2   1   1   1   2   1   2   1   2   1   2   2   1   1   2   2   1   1   1   2   1   1   1   1   2   1   1   1   1   1   2   1   1   2   1   2   2   1   1   1   1   1   1   2   2   2   2   1   2   2   2
 MK-5-12                1   1   1   2   2   2   2   1   1   1   1   2   1   2   2   2   1   2   1   1   2   1   2   1   2   1   2   1   1   2   1   2   1   1   1   1   2   1   1   1   2   2   1   2   1   1   1   2   1   1   1   2   1   2   2   2   1   1   1   2   2   2   1   2   1   2   2   2   2   2   1   2   1   1   2   2   2   1   1   2   2   1   2   1   2   1   2   2   2   2   2   2   2   1   1   1   1   1   2   1   1   2   1   2   2   2   2   1   1   2   1   1   1   1   2   1   2   1   1   1   2   1   1   1   2   1   2   2   2   1   2   2   2   1   2   1   2   1   1   1   1   1   2   1   1   2   2   2   2   2   1   1   1   2   1   2   1   2   1   2   2   1   1   2   2   1   1   1   2   1   1   1   1   2   1   2   1   1   1   2   1   1   2   1   2   1   1   1   1   1   1   1   2   2   2   2   2   2   2   2
 MK-5-13                1   1   2   2   2   2   2   2   1   1   1   2   1   2   2   2   1   1   1   1   2   1   2   1   2   1   2   1   1   2   1   2   1   1   1   1   2   1   1   1   2   2   1   2   1   1   1   2   1   1   1   2   1   2   1   2   1   1   1   2   1   2   2   2   1   2   2   1   2   2   1   2   1   1   1   2   2   1   1   2   1   1   2   1   2   2   2   2   2   1   2   2   2   1   1   1   1   2   2   1   1   2   1   2   2   2   2   1   1   1   1   1   1   1   2   1   2   2   1   1   2   1   1   1   2   2   2   2   2   1   2   2   2   1   2   1   2   1   1   1   1   1   2   1   1   2   2   2   2   2   1   1   1   2   1   2   2   2   1   2   2   1   1   2   2   1   1   1   1   1   2   1   1   2   2   1   1   1   1   2   1   1   2   1   2   1   1   1   1   1   1   1   2   2   2   2   2   2   2   2
 MK-5-14                1   1   2   2   2   2   2   2   1   1   1   2   1   1   2   2   1   1   1   1   2   1   2   2   2   1   2   1   1   2   1   1   1   2   1   1   2   2   1   1   2   2   1   2   1   1   1   2   1   1   2   2   1   2   1   2   1   1   1   2   1   2   2   2   1   2   2   1   2   2   1   2   1   1   1   2   2   1   1   2   1   1   2   1   2   2   2   2   2   1   2   2   2   1   1   1   1   2   2   1   1   1   1   2   2   2   2   1   1   1   1   1   1   1   2   1   2   2   1   1   2   1   2   1   2   2   1   2   2   1   2   1   2   2   2   1   1   1   1   1   2   1   1   2   1   2   2   2   2   2   1   1   1   2   1   2   2   2   1   2   2   1   1   2   2   2   1   1   1   1   2   1   1   2   2   1   1   1   1   2   1   1   2   1   1   1   1   2   1   1   1   1   1   2   2   1   2   2   2   2
 MK-5-15                1   1   2   2   2   2   1   2   1   2   1   2   1   1   2   2   1   1   1   1   2   1   2   2   2   1   2   1   1   2   1   1   1   2   1   1   2   2   1   1   2   2   1   2   1   1   1   2   1   1   2   1   1   2   1   2   1   1   2   2   1   2   2   2   1   2   2   1   2   2   1   2   1   1   1   2   2   1   1   2   1   1   2   2   2   2   2   2   2   1   2   2   1   1   2   1   1   2   1   1   2   1   1   2   2   2   1   1   1   1   1   1   1   2   2   1   2   2   1   1   2   1   2   1   2   2   1   2   2   1   2   2   2   2   2   1   1   1   1   2   2   1   1   2   1   2   2   1   2   2   1   1   1   2   2   2   1   2   1   2   2   1   1   2   2   2   1   1   1   1   2   1   1   1   2   2   1   1   1   2   1   1   2   2   1   1   1   2   1   1   1   1   1   2   2   1   2   2   2   2
 MK-5-16                1   1   2   1   2   1   1   2   1   1   1   2   1   1   2   2   1   1   1   2   2   1   2   2   2   1   2   1   1   2   1   1   2   2   1   1   2   2   1   1   2   2   1   2   1   1   1   2   1   1   2   1   1   2   1   2   1   1   2   1   1   2   2   2   1   2   2   1   2   2   1   2   1   1   1   2   1   1   1   2   1   1   2   2   2   2   1   2   2   1   2   2   2   1   2   1   1   2   1   1   2   1   1   2   2   2   1   1   1   1   1   1   1   2   2   1   2   2   1   1   2   1   2   1   2   2   1   2   2   1   2   1   2   2   2   1   1   1   1   2   2   1   1   2   1   2   2   2   2   2   1   1   2   2   2   2   1   2   1   2   2   1   1   2   2   2   1   1   1   1   2   1   1   1   2   2   1   1   1   2   1   1   1   2   1   1   1   2   1   1   1   1   1   2   1   1   2   2   2   2
 MK-6-1                 2   2   1   1   2   2   2   1   2   2   2   2   1   2   2   1   1   2   1   2   2   1   1   1   1   2   1   1   2   2   2   2   2   1   2   2   1   2   1   1   1   2   1   2   2   2   2   2   1   2   1   1   1   2   2   2   2   2   2   1   1   1   2   1   2   1   1   1   1   2   2   1   1   2   2   1   2   2   1   2   2   1   1   2   2   1   1   1   1   2   1   1   1   1   2   1   1   1   2   2   1   2   2   1   1   2   2   2   2   2   2   1   1   1   2   2   2   1   1   2   2   1   2   2   2   1   1   1   1   2   1   2   1   2   2   1   1   2   1   1   1   2   1   2   2   2   1   2   1   2   1   2   1   2   2   1   1   2   1   2   2   2   1   1   1   2   2   2   2   2   1   2   1   2   1   1   1   1   2   1   1   2   1   1   1   2   2   1   1   1   2   1   1   1   1   1   2   2   1   1
 MK-6-2                 2   2   1   1   2   2   2   2   2   2   2   2   1   2   2   2   1   2   1   2   2   1   2   1   1   2   1   1   2   2   1   2   2   1   2   2   1   2   1   1   1   1   1   2   2   2   2   2   2   2   1   1   1   2   2   2   2   2   1   1   1   1   2   1   2   2   1   1   1   1   2   1   1   2   2   1   2   2   1   2   2   1   1   2   2   1   1   2   1   2   1   1   1   1   1   1   1   1   2   2   1   2   1   1   2   2   2   2   2   2   2   1   1   1   2   2   2   1   1   2   2   1   2   2   2   1   1   1   2   1   1   2   1   2   2   1   1   2   1   1   1   2   1   2   1   1   1   2   1   2   1   2   1   2   2   1   1   2   1   2   2   2   1   1   1   2   2   2   2   2   1   2   1   2   1   1   1   1   2   1   1   2   1   1   1   2   2   1   1   2   2   1   1   2   1   1   2   2   1   1
 MK-6-3                 2   2   1   1   2   2   2   2   2   2   2   1   1   2   2   2   1   2   1   2   2   1   2   1   2   2   1   1   2   2   1   2   2   1   2   2   1   2   1   1   1   1   1   1   2   2   2   1   2   2   1   1   1   2   2   2   2   2   1   1   1   1   2   1   2   2   1   1   1   1   2   1   2   2   2   1   2   2   1   2   1   1   1   2   2   1   1   2   1   2   1   1   1   2   2   2   1   1   2   2   1   2   1   1   2   1   2   2   1   2   2   1   1   1   2   2   2   1   1   2   2   1   1   2   2   1   1   1   2   1   1   2   2   2   2   1   1   2   1   1   1   2   1   2   1   1   2   2   1   2   1   1   1   2   2   1   1   2   1   2   2   2   1   1   1   2   2   2   2   2   1   2   1   2   1   1   1   1   2   1   1   2   1   2   1   2   2   1   1   2   2   1   1   2   1   1   2   2   1   1
 MK-6-4                 2   2   1   1   2   1   2   2   2   2   2   1   1   2   2   2   1   1   1   2   2   1   2   1   2   2   1   1   2   2   2   1   2   1   2   2   1   2   1   1   1   1   1   2   2   2   2   1   1   2   2   1   1   1   2   2   2   2   1   1   1   1   2   1   2   2   1   1   1   2   2   1   2   2   2   1   2   2   1   2   2   1   1   2   1   1   1   2   1   2   1   1   1   2   2   2   1   1   2   2   1   2   1   1   1   1   2   2   1   2   2   1   1   1   2   2   2   1   1   2   2   1   1   2   2   1   1   1   1   2   1   2   2   2   1   1   1   2   2   1   2   2   1   2   1   2   1   2   1   2   1   2   1   2   2   1   1   2   1   2   1   2   1   1   1   2   2   2   2   2   2   2   1   2   1   1   2   2   2   1   1   2   1   2   1   2   2   1   1   2   1   1   1   2   2   1   2   2   1   1
 MK-6-5                 2   2   1   1   2   1   2   2   2   1   2   1   1   2   2   1   1   1   1   2   2   1   2   1   2   2   1   1   1   1   2   1   2   1   2   2   1   2   1   1   1   1   1   2   2   2   2   1   1   2   2   1   1   1   2   1   2   2   1   1   1   1   2   1   2   2   1   1   1   2   2   1   2   2   2   1   1   2   2   2   2   1   1   2   1   1   1   2   2   1   1   1   1   2   2   2   1   1   1   2   1   2   1   1   1   1   2   1   1   2   2   1   1   1   2   2   2   1   1   2   2   2   2   2   2   1   1   1   1   2   1   2   2   2   1   1   1   2   2   2   2   2   1   2   1   2   1   2   1   2   1   2   1   1   2   1   1   2   1   2   1   2   1   1   1   2   2   2   2   2   2   2   1   2   1   1   2   2   2   1   1   1   1   2   1   2   1   1   1   2   1   1   1   2   1   2   2   2   1   1
 MK-6-6                 2   2   2   1   2   1   2   2   2   1   2   1   1   2   2   2   1   1   1   2   1   1   2   1   2   2   1   1   1   1   2   1   2   1   2   2   1   2   1   1   1   1   1   2   2   2   2   1   2   2   2   1   1   1   2   1   2   2   1   1   1   1   2   1   2   2   1   1   1   2   2   1   2   2   2   1   1   2   2   2   2   1   1   2   1   1   1   2   2   1   1   1   1   2   2   2   1   1   1   2   1   2   1   1   1   1   2   1   1   2   2   1   1   1   2   2   2   1   1   2   2   2   2   2   1   2   1   1   1   2   1   2   2   2   1   1   1   2   2   2   1   2   1   2   1   2   1   2   1   2   1   2   1   1   2   1   1   1   1   2   1   2   1   1   1   2   2   2   2   2   2   2   1   2   1   2   2   2   2   1   1   1   2   2   1   2   1   1   1   2   1   1   1   2   1   2   2   2   1   2
 MK-6-7                 2   1   1   1   2   1   2   2   2   1   2   1   1   2   2   2   1   1   1   2   1   1   2   1   2   2   2   1   1   1   2   1   2   1   2   2   1   2   1   1   1   1   1   2   2   2   2   1   2   2   1   1   1   1   2   1   2   2   1   1   2   1   2   1   1   2   1   1   1   2   2   1   2   2   2   1   1   2   2   2   2   1   1   2   1   1   1   2   2   1   1   1   1   2   2   2   1   1   1   2   2   2   1   1   1   1   2   1   1   2   2   1   1   1   2   2   2   1   1   2   2   2   2   2   1   2   1   1   1   2   1   2   2   2   1   2   1   2   2   2   1   2   1   2   1   2   1   2   1   1   1   2   2   1   2   1   1   1   1   2   1   2   1   1   1   2   2   1   2   2   2   2   1   2   1   2   2   2   2   1   1   1   2   2   1   2   1   1   1   2   1   1   1   2   1   2   2   2   1   2
 MK-6-8                 1   1   1   2   2   1   2   2   2   2   2   1   1   2   2   2   1   1   1   1   1   1   2   1   2   2   2   1   1   1   2   1   2   1   2   2   1   2   1   1   1   2   1   2   2   2   2   1   2   2   1   1   1   1   2   1   2   2   1   1   2   1   2   1   1   2   1   1   1   2   2   1   2   2   2   2   1   2   1   2   2   1   1   2   1   1   1   2   2   1   1   1   1   1   2   2   1   1   1   2   2   2   1   1   1   1   2   1   1   2   1   1   1   1   2   2   2   1   1   1   2   2   2   2   1   2   1   2   1   2   1   2   2   2   1   2   1   2   2   2   1   2   1   2   1   2   1   2   1   1   1   2   2   1   2   1   1   1   1   2   1   2   1   1   1   2   2   1   2   2   2   1   1   2   1   2   2   2   2   1   1   1   2   1   1   1   1   1   1   1   1   1   1   2   1   2   2   2   1   2
 MK-6-9                 1   1   1   1   2   1   2   2   2   2   2   1   1   2   2   2   1   1   1   2   1   1   2   1   2   2   2   1   1   1   2   1   1   1   2   2   1   2   1   1   1   2   1   2   2   2   2   1   2   2   1   1   1   2   2   2   2   2   2   2   2   1   2   1   1   2   1   1   1   2   2   1   2   2   2   2   1   2   1   2   2   2   1   2   1   1   1   2   2   1   1   1   1   1   1   1   1   1   1   1   1   2   1   1   1   1   2   1   1   2   1   2   1   1   2   2   2   1   1   1   1   2   2   2   1   2   1   2   1   2   1   2   2   2   1   2   1   2   2   1   1   2   1   2   1   2   1   2   1   1   1   2   1   2   2   1   1   1   2   2   1   2   1   2   1   2   1   1   1   2   2   1   1   2   1   2   2   2   2   1   1   1   1   1   1   1   2   1   2   1   2   1   1   2   1   2   2   2   1   2
 MK-6-10                1   1   1   1   2   2   2   2   2   2   2   2   2   1   1   2   1   1   1   1   1   1   2   2   2   2   2   1   1   1   2   1   2   1   2   2   1   2   1   1   1   2   1   2   2   2   2   1   1   2   1   1   1   2   2   2   1   2   2   2   2   1   2   1   1   1   1   1   2   2   2   1   2   2   1   2   1   2   1   1   2   2   1   2   1   1   1   2   2   1   1   1   1   1   1   2   1   1   1   1   1   2   1   1   1   1   2   1   1   2   1   2   1   1   2   2   2   2   1   1   1   2   2   2   1   2   1   2   1   2   1   2   2   2   1   2   1   2   2   1   2   2   1   2   1   2   1   2   1   1   1   2   1   2   2   1   1   1   2   2   1   1   1   2   1   2   1   1   1   2   2   1   1   2   1   2   2   2   2   1   1   2   1   1   1   1   2   1   2   1   2   1   2   2   1   2   1   2   1   2
 MK-6-11                1   1   1   1   2   2   2   2   2   2   2   2   1   1   1   1   1   1   1   1   1   1   2   2   1   2   2   2   1   1   1   1   2   1   2   2   1   2   1   1   1   2   1   2   2   2   2   1   1   2   1   1   1   2   2   2   1   2   1   2   2   1   2   1   2   1   2   1   2   2   2   1   2   2   1   2   1   2   1   1   2   2   2   2   1   1   1   2   2   1   1   1   1   1   1   2   1   1   1   1   1   2   1   1   1   1   2   1   1   2   1   2   1   1   2   2   2   2   2   1   2   2   2   2   2   2   1   2   1   2   1   2   2   1   1   2   1   2   2   1   2   2   1   2   2   2   1   2   1   1   1   2   1   2   2   1   1   1   2   2   1   1   1   2   1   2   1   1   1   2   2   1   1   2   1   2   2   2   2   1   1   2   1   1   1   1   2   1   2   1   2   1   2   2   1   1   1   2   1   2
 MK-6-12                1   1   1   1   2   2   2   1   2   2   2   2   1   1   1   1   1   1   1   2   1   1   2   2   1   2   2   2   1   1   1   1   2   1   2   2   1   2   1   1   1   1   1   2   2   2   2   1   1   2   1   1   1   2   2   2   1   2   1   2   2   1   2   1   2   1   2   1   2   2   2   1   1   2   1   2   1   2   1   1   2   2   2   2   1   1   1   2   1   1   1   1   1   2   1   2   1   2   1   1   1   2   1   2   1   1   2   1   1   2   2   1   1   1   2   1   2   2   2   1   2   1   2   2   2   2   2   2   1   2   1   1   2   1   1   2   1   2   1   1   2   2   2   2   2   2   1   2   1   1   1   2   1   1   2   1   1   2   2   2   1   1   1   2   1   1   1   1   2   2   1   1   1   2   1   2   2   2   2   1   2   2   1   1   1   1   2   1   2   1   1   1   2   1   1   1   1   2   1   2
 MK-6-13                1   1   1   1   2   2   2   1   2   2   2   2   1   1   1   1   1   2   1   1   2   1   2   2   1   2   1   1   1   1   1   1   2   1   1   2   1   2   1   1   1   1   1   2   2   2   2   1   2   2   1   1   1   2   2   1   2   2   1   2   2   1   2   2   2   1   2   1   2   2   2   1   1   2   1   2   1   2   1   1   2   2   2   2   1   2   2   2   1   1   1   1   2   2   1   2   1   2   1   2   1   2   1   2   1   1   2   1   1   2   2   1   1   1   2   1   2   2   2   1   2   1   2   2   2   2   2   2   1   2   1   1   2   1   1   1   1   2   1   1   2   2   2   2   2   2   1   2   1   1   1   2   2   1   2   1   1   2   2   1   1   1   1   2   1   1   1   1   2   2   1   1   1   1   1   2   2   2   2   1   2   2   1   1   1   1   2   1   2   1   1   1   2   1   1   1   1   2   2   2
 MK-6-14                1   1   1   1   2   2   2   1   2   2   2   2   1   2   1   1   1   2   1   1   2   1   2   2   1   2   1   1   1   1   1   1   2   1   1   2   1   2   1   1   1   1   1   2   2   2   2   1   2   2   1   1   1   2   2   1   2   1   1   2   2   1   2   2   1   1   2   2   2   2   2   1   1   2   1   2   1   2   1   1   2   2   2   1   1   2   2   2   1   1   1   1   2   2   1   2   1   2   1   2   1   2   1   2   1   1   2   1   1   2   2   1   1   1   2   1   2   2   2   1   2   1   2   2   2   2   2   2   1   2   1   1   2   1   1   1   1   2   1   1   1   2   2   2   2   2   1   2   1   1   1   2   2   1   2   1   1   2   2   1   1   1   1   2   1   1   1   1   2   2   1   1   1   1   1   2   2   2   1   1   2   2   1   1   1   1   2   1   2   1   1   1   2   1   1   1   1   2   2   2
 MK-6-15                1   1   1   1   2   2   2   2   2   2   2   2   1   2   1   2   2   2   2   1   2   1   2   2   1   1   1   1   1   1   1   1   2   1   1   2   1   2   1   1   1   1   1   2   2   1   2   1   2   2   1   1   1   2   2   1   2   1   1   2   2   1   2   2   1   1   1   2   1   1   2   1   1   2   1   1   1   2   1   2   2   2   2   1   1   2   2   2   1   1   1   1   1   2   1   2   1   2   2   1   1   2   1   2   1   1   1   2   1   2   2   1   1   1   2   1   1   2   2   2   2   1   1   2   2   2   2   2   1   2   1   1   2   1   1   1   1   2   1   1   1   2   2   1   2   2   1   2   1   1   1   2   2   1   2   1   1   2   2   1   1   1   1   1   1   1   1   1   2   2   1   2   1   1   1   2   2   2   1   1   2   2   1   2   1   1   1   1   2   1   1   1   2   1   1   1   1   2   2   2
 MK-6-16                1   1   1   1   2   2   2   2   1   2   2   2   1   2   1   2   2   2   2   1   2   1   2   2   1   1   1   1   1   1   1   1   2   1   1   2   1   2   1   1   1   1   1   2   2   2   2   1   2   1   2   1   1   2   2   2   2   1   1   2   2   2   2   2   1   1   1   2   1   1   2   1   1   2   1   1   1   1   1   2   2   2   2   1   1   2   2   1   1   1   1   1   1   2   1   2   2   2   2   1   1   2   1   2   1   2   1   2   1   2   2   1   1   1   2   1   2   2   2   2   2   1   1   2   2   2   2   1   2   2   1   1   2   2   1   1   2   2   1   1   1   2   2   1   2   2   1   2   1   1   1   2   2   1   2   1   1   2   2   1   1   1   1   1   1   1   1   1   2   2   1   2   1   1   1   2   2   2   1   1   2   2   1   2   1   1   2   1   2   1   1   1   2   1   1   1   1   2   2   1
 
!****************************************** Phenotypic Data **********************************************************
!-100.0 is resevred for missing phenotype
SimulatedTrait1         8.7563    9.5495    9.7912   11.3583    8.3955   11.1888    8.9956   12.7379    7.9631   10.6017    9.1919   10.0351   10.5680   10.5986   11.5228   11.0570   10.6130    9.2931    9.9891   11.2718   10.6169    9.5350    9.6234   10.1598    9.7876    9.7983    9.3918    9.6368    9.3903   11.2000   10.4554   10.3672    9.2430   10.3107    7.5890    9.9203    9.4839   10.6362   11.8380   10.3714   10.5158    9.6472    7.7426    9.2162    9.0615   10.8555   10.2389   10.9989   11.1541   10.1887   10.3608   10.1617   10.0336   10.3388    9.8258   10.7031   10.1950    9.4415    9.9471    9.2462    9.0180    7.5474   10.3289    7.5794    9.8174   10.1875   11.9436    9.1400   10.4459    9.0587   10.8861   11.1935    8.9993    8.8349   11.2413    9.8501    8.5804    8.9779    9.3623    9.4741   11.9621    8.9684   10.0321    9.6315    7.6378    9.5798    8.4550    9.3631    9.5740   10.2851    8.4680   10.8581    9.8684   10.6553    9.8971    9.6269    8.9446   10.1796    9.1292    7.7679   10.2022    8.6885   10.5572   13.2293   10.1469    9.7536    9.9651    9.4867   10.2738    9.8567   10.2987   10.1961   10.0967    9.7323   10.6826    8.6503    9.7901    9.0652    9.3902    9.3617   10.2107   10.6619    9.3060    7.9560    9.3747   11.9213   10.0221   11.4197    8.8826    8.7405   10.1593    9.8893    9.1475   10.1643   10.6760    7.9601   11.4854    9.5332   10.7210   10.4748   10.2946   10.4343   11.2708   11.3606    9.4023   10.3506    9.7251   12.0199    9.6335   10.4175    8.4880    9.0291   10.7631    9.1506   10.1046   10.5875   10.8309    9.0104   10.8685   10.5381    9.9733    9.5141    9.4471   10.8160    9.2056    9.9286   10.2656   10.1305    9.2713   10.6806    9.7492    8.9955   10.1024   11.9643    9.0863   10.3909   10.1705    9.6195   12.3852    8.6905   12.1421    9.4283   10.4105    9.9798   12.3621   10.2645   10.9589   10.4847   10.6006   11.1511   11.2758    9.9894    9.4965    9.7450   10.6028    9.2912    9.6658    8.9733    9.9898    8.8194
 
