# Supplementary material for: Inclusive Composite Interval Mapping of QTL by Environment Interactions in Biparental Populations
Source: PLoS One. 2015 Jul 10;10(7):e0132414. doi: 10.1371/journal.pone.0132414 (PMC4498613; doi:10.1371/journal.pone.0132414)
Supplement: S1 File — (ZIP) [file pone.0132414.s001.zip › BC1 population/e=1/run_00027.met]

!**********************Note: lines staring with "!" are remarks and will be ignored in the program********************
!*********************************General Information**********************************
!Assuming F1 = P1 x P2, populations available in QTL IciMapping are: 
!  1, P1BC1F1 = P1 x F1, the first backcrossing where P1 is used as the recurrent parent;
!  2, P2BC1F1 = P2 x F1, the first backcrossing where P2 is used as the recurrent parent;
!  3, F1DH, F1-derived doubled haploids; 
!  4, RIL or F1RIL, recombination inbred lines through the repeated selfing of F1;
!  5, P1BC1RIL, recombination inbred lines through the repeated selfing of P1BC1F1;
!  6, P2BC1RIL, recombination inbred lines through the repeated selfing of P2BC1F1;
!  7, F2, the selfing generation of F1;
!  8, F3, the selfing generation of F2;
!  9, P1BC2F1, the second backcrossing where P1 is used as the recurrent parent; 
! 10, P2BC2F1, the second backcrossing where P2 is used as the recurrent parent;
! 11, P1BC2RIL, recombination inred lines through the repeated selfing of P1BC2F1; 
! 12, P2BC2RIL, recombination inred lines through the repeated selfing of P2BC2F1; 
! 13, P1BC1F2, the selfing generation of P1BC1F1; 
! 14, P2BC1F2, the selfing generation of P2BC1F1; 
! 15, P1BC2F2, the selfing generation of P1BC2F1; 
! 16, P2BC2F2, the selfing generation of P2BC2F1; 
! 17, P1BC1DH, P1BC1F1-derived doubled haploids; 
! 18, P2BC1DH, P2BC1F1-derived doubled haploids; 
! 19, P1BC2DH, P1BC2F1-derived doubled haploids; 
! 20, P2BC2DH, P2BC2F1-derived doubled haploids; 
   1      !Mapping Population (see remarks above)
   2      !Mapping Function (1 for Kosambi; 2 for Haldane; 3 for Morgan)
   2      !Marker Space Type (1 for intervals; 2 for positions)
   1      !Marker Space Unit(1 for centiMorgans; 2 for Morgan)
   6      !Number of Chromosomes (or Linkage Groups)
 200      !Size of the mapping population
   1      !Number of environments
 
!***************************************** Chromosomes and Linkage Maps **********************************************
!Chromosome                 NumMarkers
-CH1                        16
-CH2                        16
-CH3                        16
-CH4                        16
-CH5                        16
-CH6                        16
!Linkage map (Marker name followed by position or the interval length)
 MK-1-1                1     0.000
 MK-1-2                1    10.000
 MK-1-3                1    20.000
 MK-1-4                1    30.000
 MK-1-5                1    40.000
 MK-1-6                1    50.000
 MK-1-7                1    60.000
 MK-1-8                1    70.000
 MK-1-9                1    80.000
 MK-1-10               1    90.000
 MK-1-11               1   100.000
 MK-1-12               1   110.000
 MK-1-13               1   120.000
 MK-1-14               1   130.000
 MK-1-15               1   140.000
 MK-1-16               1   150.000
 MK-2-1                2     0.000
 MK-2-2                2    10.000
 MK-2-3                2    20.000
 MK-2-4                2    30.000
 MK-2-5                2    40.000
 MK-2-6                2    50.000
 MK-2-7                2    60.000
 MK-2-8                2    70.000
 MK-2-9                2    80.000
 MK-2-10               2    90.000
 MK-2-11               2   100.000
 MK-2-12               2   110.000
 MK-2-13               2   120.000
 MK-2-14               2   130.000
 MK-2-15               2   140.000
 MK-2-16               2   150.000
 MK-3-1                3     0.000
 MK-3-2                3    10.000
 MK-3-3                3    20.000
 MK-3-4                3    30.000
 MK-3-5                3    40.000
 MK-3-6                3    50.000
 MK-3-7                3    60.000
 MK-3-8                3    70.000
 MK-3-9                3    80.000
 MK-3-10               3    90.000
 MK-3-11               3   100.000
 MK-3-12               3   110.000
 MK-3-13               3   120.000
 MK-3-14               3   130.000
 MK-3-15               3   140.000
 MK-3-16               3   150.000
 MK-4-1                4     0.000
 MK-4-2                4    10.000
 MK-4-3                4    20.000
 MK-4-4                4    30.000
 MK-4-5                4    40.000
 MK-4-6                4    50.000
 MK-4-7                4    60.000
 MK-4-8                4    70.000
 MK-4-9                4    80.000
 MK-4-10               4    90.000
 MK-4-11               4   100.000
 MK-4-12               4   110.000
 MK-4-13               4   120.000
 MK-4-14               4   130.000
 MK-4-15               4   140.000
 MK-4-16               4   150.000
 MK-5-1                5     0.000
 MK-5-2                5    10.000
 MK-5-3                5    20.000
 MK-5-4                5    30.000
 MK-5-5                5    40.000
 MK-5-6                5    50.000
 MK-5-7                5    60.000
 MK-5-8                5    70.000
 MK-5-9                5    80.000
 MK-5-10               5    90.000
 MK-5-11               5   100.000
 MK-5-12               5   110.000
 MK-5-13               5   120.000
 MK-5-14               5   130.000
 MK-5-15               5   140.000
 MK-5-16               5   150.000
 MK-6-1                6     0.000
 MK-6-2                6    10.000
 MK-6-3                6    20.000
 MK-6-4                6    30.000
 MK-6-5                6    40.000
 MK-6-6                6    50.000
 MK-6-7                6    60.000
 MK-6-8                6    70.000
 MK-6-9                6    80.000
 MK-6-10               6    90.000
 MK-6-11               6   100.000
 MK-6-12               6   110.000
 MK-6-13               6   120.000
 MK-6-14               6   130.000
 MK-6-15               6   140.000
 MK-6-16               6   150.000
!*********************************** Marker Types ********************************************************************
!Co-dominant marker: When heterozygote F1 is present, P1 is coded as 2, F1 is coded as 1, and P2 is coded as 0; Otherwise, P1 is coded as 2, and P2 is coded as 0. 
!Dominant marker: When heterozygote F1 is present, P1 and F1 are coded as 12, and P2 is coded as 0; Otherwise, P1 is coded as 2, and P2 is coded as 0.  
!Recessive markers: When heterozygote F1 is present, P1 is coded as 2, and F1 and P2 are coded as 10; Otherwise, P1 is coded as 2, and P2 is coded as 0. 
!Missing marker is coded as -1. 
 MK-1-1                 2   1   2   2   2   2   1   2   1   2   1   1   1   2   1   2   1   2   2   1   1   1   1   1   1   2   2   1   1   2   2   1   2   1   1   1   1   1   2   2   1   1   2   1   1   1   1   1   2   2   2   1   1   1   2   2   1   2   2   2   1   1   1   1   2   1   2   2   2   2   1   2   2   2   2   1   1   1   1   1   1   2   2   2   2   1   1   1   1   1   2   1   1   2   1   2   2   1   2   2   2   2   1   1   2   2   2   2   2   2   1   2   2   1   2   2   1   1   1   1   1   1   2   2   2   2   2   2   1   2   2   2   1   2   1   2   1   2   2   2   1   1   2   1   1   1   1   2   1   2   2   2   1   2   1   2   2   2   2   2   1   2   1   1   2   1   1   1   2   2   1   1   2   2   1   2   2   2   1   2   2   2   1   1   2   2   2   1   2   2   2   2   2   1   2   2   1   1   1   1
 MK-1-2                 1   1   2   2   2   2   1   2   1   2   1   1   2   2   1   2   1   2   2   1   1   1   1   2   1   2   2   1   1   2   2   1   2   1   1   1   1   1   2   2   2   1   2   1   1   1   1   1   2   2   2   1   1   1   2   2   1   2   2   2   1   1   1   1   2   1   2   2   1   2   1   2   2   2   2   1   1   1   1   1   1   2   2   2   2   2   2   1   1   1   2   1   1   2   1   2   2   1   2   2   2   1   1   1   2   2   2   2   2   2   1   2   2   2   2   2   1   1   1   1   1   1   2   2   2   2   2   2   1   2   2   2   1   2   1   1   1   2   2   2   2   1   2   1   1   1   1   2   1   2   2   2   1   2   1   2   2   2   2   2   1   2   1   1   2   1   1   1   2   2   1   1   2   1   1   1   2   2   1   2   2   2   1   1   2   2   2   1   2   2   1   2   2   1   2   2   1   1   1   1
 MK-1-3                 1   1   2   1   2   2   1   2   1   2   1   1   2   2   1   2   2   2   2   1   1   1   1   2   1   1   2   1   1   2   2   1   2   1   1   1   1   2   2   2   1   1   2   1   1   2   1   1   2   2   2   1   1   1   2   2   1   2   2   2   1   1   1   1   2   1   2   2   1   2   1   2   2   2   2   1   1   1   1   1   1   2   2   1   2   2   2   1   1   1   2   1   1   2   1   2   2   1   2   1   2   1   2   1   2   2   2   2   2   2   1   2   2   2   1   2   1   1   1   1   1   1   2   2   2   2   2   2   1   2   1   2   1   2   1   2   1   2   2   2   2   1   2   1   1   1   1   2   1   2   2   2   2   2   1   2   1   2   2   2   1   2   1   1   2   1   1   1   2   2   1   1   2   1   1   1   2   2   1   2   2   2   1   2   2   2   2   1   2   2   1   2   2   1   2   2   1   1   1   1
 MK-1-4                 1   1   2   1   2   2   1   2   1   2   1   1   2   2   1   1   2   1   2   1   1   1   1   2   1   1   2   1   1   2   1   1   1   1   1   1   1   1   2   2   1   1   2   1   1   2   1   1   1   2   2   1   1   1   2   2   1   2   2   2   1   1   1   1   2   1   2   2   1   2   1   2   2   2   2   1   2   1   2   1   1   2   2   1   2   2   2   1   1   1   2   1   1   2   1   2   2   1   2   1   2   2   2   2   2   2   2   2   2   2   2   2   2   2   1   1   1   1   1   2   1   1   2   2   2   2   1   2   2   2   1   2   1   2   1   1   2   2   2   2   1   1   2   1   1   1   1   2   1   2   2   2   2   2   1   2   1   2   2   2   2   2   2   1   2   1   1   1   2   2   1   1   2   1   1   1   2   2   1   2   2   2   1   1   2   2   2   1   2   2   1   2   2   1   2   2   1   1   1   1
 MK-1-5                 1   1   2   1   2   2   1   2   2   2   1   1   2   2   1   1   2   1   2   1   1   1   1   2   1   1   2   1   1   2   1   1   1   1   1   1   1   1   2   1   1   2   2   2   1   2   1   1   1   1   2   1   1   1   2   2   1   2   2   2   2   1   2   1   2   1   2   2   1   1   1   2   2   2   2   1   1   1   2   1   1   2   2   1   2   2   2   1   1   1   2   1   2   2   1   2   2   2   2   1   2   2   2   1   2   2   2   2   2   2   1   2   2   1   1   1   1   1   1   2   1   2   2   2   2   2   1   2   2   2   1   2   1   2   1   1   2   2   2   2   1   1   2   1   1   1   1   2   1   2   2   2   2   1   1   2   1   1   2   2   2   2   2   2   1   1   1   1   2   2   1   1   1   1   1   1   2   2   1   2   2   2   1   2   2   2   2   1   2   2   1   2   2   1   2   2   1   1   1   1
 MK-1-6                 1   1   2   1   2   2   1   2   2   2   1   1   2   2   1   1   2   1   2   1   1   1   1   2   1   1   2   1   1   2   1   1   1   1   1   1   1   1   2   1   1   2   2   2   1   2   1   1   1   1   2   1   1   1   2   2   1   2   2   2   2   1   2   2   1   1   2   2   2   1   1   2   2   1   2   1   1   2   2   1   1   2   2   1   2   2   2   1   1   1   2   1   2   2   1   2   2   1   2   1   2   2   2   1   2   2   2   2   2   2   1   1   1   1   1   1   1   1   1   2   1   2   2   2   2   2   1   2   2   2   1   2   1   2   2   1   2   2   2   2   1   1   2   1   1   1   1   2   1   2   2   2   2   1   1   2   1   1   2   2   2   2   2   1   1   1   1   1   1   2   1   1   1   1   1   2   2   2   1   2   1   2   1   2   2   2   2   1   1   2   2   2   2   1   2   2   1   1   1   1
 MK-1-7                 1   1   2   1   2   2   1   2   2   2   1   1   2   2   1   1   2   1   1   1   1   1   1   2   1   2   2   1   1   2   1   1   1   1   1   1   1   1   2   2   1   2   2   2   1   2   1   1   1   1   2   1   1   1   2   2   2   2   2   2   2   1   2   2   1   1   2   2   2   1   1   2   2   1   2   1   1   2   2   1   1   2   2   1   2   2   2   1   1   1   2   1   1   2   1   2   2   1   2   1   1   2   1   1   2   1   2   2   2   2   1   1   1   1   1   1   1   1   1   2   1   2   2   2   2   2   2   2   2   2   1   2   1   2   2   1   2   2   2   2   1   1   2   1   1   1   1   2   1   2   2   2   2   2   1   2   1   1   2   2   2   2   2   1   1   1   1   1   1   2   1   1   1   1   1   2   2   2   1   2   1   2   1   2   2   2   2   1   1   1   2   2   2   1   2   2   1   1   1   1
 MK-1-8                 1   2   2   1   2   2   1   2   2   2   1   1   2   2   1   1   2   1   2   1   1   1   1   2   1   2   2   1   1   2   1   1   2   1   1   1   1   1   2   2   1   2   2   2   1   2   1   1   1   1   2   1   1   2   2   2   2   2   2   2   1   1   2   2   2   1   2   2   1   1   2   2   2   1   1   1   1   2   2   1   1   2   1   1   2   1   2   1   1   1   1   1   1   2   1   1   2   1   2   1   1   2   1   1   2   1   2   2   2   2   1   1   1   1   1   1   1   1   1   2   1   2   2   2   1   2   2   2   2   2   1   2   2   2   2   1   2   2   2   2   1   1   2   1   1   2   1   2   1   2   2   2   2   2   1   2   1   1   2   2   2   1   2   1   1   1   1   1   1   2   1   1   1   1   1   2   2   2   1   2   1   2   1   2   2   2   2   1   1   1   2   2   2   1   2   2   1   1   1   1
 MK-1-9                 1   2   2   1   2   1   1   2   2   1   1   2   2   2   1   1   2   1   2   1   1   1   1   2   1   2   2   1   1   2   1   1   2   1   1   1   1   1   2   2   1   2   2   2   1   2   1   1   1   1   2   1   1   2   2   2   2   2   2   2   1   1   1   2   2   1   2   2   1   1   2   2   2   1   1   1   1   2   1   1   1   2   1   2   2   1   2   1   1   1   1   1   1   2   1   1   2   2   2   2   1   2   1   1   2   1   1   2   2   2   1   1   1   2   1   1   1   1   1   2   2   2   2   2   1   2   2   2   2   2   1   2   2   2   2   1   2   2   2   2   1   1   2   1   2   2   1   2   1   2   2   2   2   2   1   2   2   1   2   2   2   1   2   1   1   2   1   1   1   2   1   1   1   1   1   2   2   2   1   2   1   2   1   2   2   2   2   1   1   1   2   2   2   1   2   2   1   1   1   1
 MK-1-10                1   2   2   1   2   1   1   2   2   1   1   1   2   2   1   1   2   1   2   1   1   1   1   2   2   2   2   1   1   2   1   1   2   1   1   1   1   1   1   2   1   2   2   2   1   2   1   1   1   1   2   1   1   2   2   2   2   2   2   2   2   1   1   2   2   1   2   1   1   1   2   2   1   2   1   1   1   2   1   1   1   2   1   2   2   1   2   1   2   1   1   2   1   2   2   1   2   2   1   2   2   2   1   1   2   1   1   2   2   1   1   1   1   2   1   1   1   1   1   2   2   2   2   2   1   2   2   2   2   2   1   2   2   2   2   1   2   2   2   2   1   1   2   1   2   2   1   2   1   2   2   2   2   2   1   2   2   1   2   2   2   1   2   1   1   2   1   2   1   2   1   1   1   1   2   2   2   2   1   2   1   2   1   2   2   2   2   1   1   1   2   2   2   1   2   2   2   1   1   1
 MK-1-11                1   2   1   1   2   1   1   2   2   1   1   1   2   2   1   1   2   1   2   1   1   1   1   1   2   2   2   1   1   2   2   1   2   1   1   2   1   1   1   2   1   2   2   2   1   2   1   2   1   2   2   1   1   2   2   2   2   2   2   2   2   1   1   2   2   1   2   1   1   1   2   2   1   2   1   1   1   2   1   1   1   2   1   2   2   1   2   1   2   1   1   2   1   2   2   1   2   2   2   2   2   2   1   1   2   1   1   2   2   1   1   1   1   2   1   1   1   1   1   2   2   2   2   2   1   2   1   1   2   1   1   2   2   2   2   1   2   2   2   1   2   2   2   1   2   2   1   1   1   2   2   2   2   2   1   2   2   1   2   2   2   1   2   1   1   2   1   2   1   2   1   1   1   1   2   2   2   2   1   2   1   2   1   2   2   2   2   1   1   1   2   1   2   1   2   2   2   1   1   2
 MK-1-12                1   2   1   1   2   1   1   2   2   1   1   1   2   2   1   1   1   1   2   1   1   1   2   1   2   2   2   1   1   2   2   1   2   1   1   2   1   1   1   2   1   2   2   2   1   2   1   2   1   2   2   1   1   2   2   2   2   1   2   2   2   1   1   2   2   2   2   1   1   1   2   2   1   2   1   1   1   2   1   1   1   2   1   2   2   1   1   1   2   1   1   2   1   2   2   1   2   1   2   2   2   2   2   1   2   2   2   2   2   1   2   1   1   2   1   1   1   1   1   2   2   2   2   1   1   2   1   2   2   1   1   2   2   2   2   1   2   2   2   1   2   2   2   1   2   2   1   1   2   2   2   2   1   2   1   2   2   1   1   2   2   1   2   1   1   2   1   2   1   2   1   1   1   1   2   2   2   2   1   2   2   2   1   2   2   2   2   1   1   1   2   1   2   2   1   2   2   1   1   1
 MK-1-13                1   2   1   1   2   1   1   2   2   1   1   1   2   2   1   1   2   1   2   1   1   1   2   1   2   2   2   1   1   2   2   1   2   2   2   2   1   1   2   2   1   2   2   2   1   2   1   2   1   2   2   1   1   1   1   2   2   2   2   2   2   1   1   2   2   2   2   1   1   1   2   1   1   2   1   1   1   2   1   1   1   2   1   2   2   1   1   1   2   1   1   2   2   1   2   1   2   1   2   2   2   2   2   1   2   2   2   2   2   1   2   1   1   2   1   1   1   1   2   2   2   2   2   1   1   2   1   2   2   1   1   2   2   2   2   1   2   2   2   1   2   2   2   1   2   2   1   1   2   2   1   2   1   2   2   2   2   1   1   2   2   1   2   1   1   2   1   1   1   2   1   1   1   1   2   2   2   2   1   2   2   2   1   2   2   2   2   1   1   1   2   1   2   2   1   2   2   1   1   1
 MK-1-14                1   2   1   1   2   1   1   2   1   1   1   1   2   2   1   1   2   2   2   1   1   1   2   2   1   2   2   1   1   2   2   1   2   2   2   2   1   1   2   2   1   2   2   2   1   2   1   2   1   1   2   1   2   1   1   2   2   2   2   2   2   1   1   2   2   2   2   1   1   1   2   1   1   2   1   1   1   2   1   1   1   2   1   2   2   2   1   2   2   1   1   2   2   1   2   1   2   1   2   2   2   2   2   1   2   2   2   2   2   1   2   1   1   1   1   1   1   1   2   2   2   2   2   1   1   2   1   2   2   1   1   1   2   2   2   1   2   2   2   1   2   2   2   1   2   2   1   1   2   2   1   2   1   2   2   2   2   1   2   2   2   1   2   1   1   2   1   1   1   2   1   1   1   1   2   2   1   2   1   2   2   2   1   2   2   2   2   1   1   1   2   1   2   1   1   2   2   1   1   1
 MK-1-15                2   1   1   1   2   1   1   2   1   1   1   1   1   2   1   1   2   2   2   2   1   1   2   2   1   2   1   1   1   2   2   1   2   2   2   2   1   1   2   2   1   2   2   2   1   2   1   2   1   1   2   1   2   1   2   2   2   2   2   2   2   1   1   2   2   1   2   1   1   1   2   1   1   2   1   1   1   2   1   1   1   2   1   2   2   2   1   2   2   1   1   2   2   1   2   1   2   1   2   2   2   2   2   1   2   1   2   2   2   1   2   1   1   1   1   1   2   1   2   1   2   2   2   1   2   2   1   2   2   1   1   1   2   2   2   1   1   2   2   1   2   1   2   1   2   1   1   1   2   2   1   2   1   2   1   2   2   1   2   2   1   1   2   1   2   2   1   1   1   2   1   1   1   1   2   2   1   1   1   2   2   2   1   1   1   2   2   1   1   1   1   2   2   1   1   2   2   1   1   1
 MK-1-16                2   1   1   1   2   1   1   2   1   1   1   1   1   2   1   2   1   2   2   2   1   1   2   2   1   2   1   1   1   2   2   2   2   1   2   2   1   1   2   2   1   2   2   2   1   1   1   2   1   1   2   1   2   1   2   1   2   2   2   2   2   1   1   2   2   1   2   1   1   1   2   1   1   1   1   1   1   1   1   2   1   2   2   1   2   2   1   2   2   1   1   2   2   1   2   1   2   1   2   2   2   2   2   2   2   2   2   1   2   1   2   1   1   1   1   1   2   1   2   1   2   2   2   1   2   2   1   1   2   1   1   1   2   2   2   1   1   2   2   1   2   1   2   1   2   1   1   1   2   2   1   2   1   2   1   2   2   1   2   2   2   1   2   1   1   2   1   1   1   2   2   1   1   1   2   1   1   1   1   2   2   2   1   1   1   2   2   1   1   2   1   2   2   1   1   2   2   1   2   1
 MK-2-1                 2   1   2   2   1   2   1   1   2   2   1   2   1   2   1   2   1   1   2   1   1   1   1   1   1   1   1   2   1   2   1   2   2   2   1   2   2   2   1   2   2   1   2   1   1   2   1   2   1   1   1   2   1   1   2   2   1   2   1   2   1   1   1   1   2   1   1   2   1   1   1   1   2   2   1   2   1   1   1   1   1   1   2   2   2   1   1   1   2   1   2   1   1   1   2   1   2   2   2   2   1   2   2   1   2   1   1   1   1   2   1   1   1   1   1   1   2   1   1   2   2   1   2   1   2   2   1   1   2   1   1   1   2   2   2   1   2   1   1   2   1   2   2   1   2   2   1   2   2   2   1   1   2   1   1   1   2   1   2   1   2   1   1   2   1   2   1   1   2   2   2   1   1   2   1   1   2   1   2   1   1   2   1   2   2   2   2   2   2   2   1   1   2   2   1   1   1   2   1   1
 MK-2-2                 2   1   2   2   1   2   1   1   2   2   1   2   1   2   1   2   1   1   2   2   1   1   1   1   1   1   1   2   1   2   1   2   2   2   2   2   2   2   1   2   2   1   2   1   1   2   1   2   1   1   1   2   2   1   2   2   1   2   1   2   1   2   1   1   2   1   1   2   1   1   1   1   2   2   1   1   1   1   2   1   1   1   1   2   2   1   1   1   1   1   2   1   1   1   2   1   2   1   2   2   1   2   2   1   2   2   1   2   1   2   1   2   2   1   1   1   2   2   1   2   2   1   2   1   2   2   1   1   2   1   1   1   2   2   2   1   2   1   1   2   1   2   2   2   2   2   1   2   1   2   1   1   2   1   1   1   2   2   2   1   2   2   1   2   1   2   2   2   2   2   2   1   1   2   1   1   2   1   2   1   1   2   1   2   2   2   1   2   2   2   1   1   2   2   1   1   1   2   1   2
 MK-2-3                 2   1   2   2   1   2   1   1   1   2   1   1   1   2   1   2   1   1   2   2   1   2   1   1   1   2   1   2   1   2   1   2   2   2   2   2   2   2   1   2   2   1   1   1   1   2   1   2   1   1   1   2   2   1   2   2   1   2   1   2   1   2   1   1   2   1   1   2   1   1   1   1   2   2   1   1   1   1   2   1   1   1   1   1   1   2   1   2   1   1   2   1   1   1   2   1   2   2   2   2   1   2   2   1   2   2   1   2   1   2   1   2   2   1   1   2   2   2   1   2   2   1   2   1   2   2   1   1   2   1   1   1   2   1   2   1   2   1   1   2   1   2   2   2   2   2   1   1   1   2   2   1   2   1   1   1   1   2   2   1   2   2   1   2   1   2   2   2   2   2   2   2   1   2   1   1   2   1   2   1   1   2   1   2   2   2   1   2   2   2   1   1   2   2   1   1   1   2   1   2
 MK-2-4                 1   1   2   2   1   2   1   1   1   2   1   1   1   2   1   2   1   1   2   2   2   2   1   1   1   2   2   2   1   2   2   2   2   2   2   1   2   2   1   2   2   1   1   1   2   2   1   1   1   1   1   2   2   1   2   2   1   2   1   2   1   2   1   1   2   1   1   2   1   1   1   1   1   2   1   1   1   1   2   1   1   1   1   1   1   2   1   2   1   1   2   1   1   2   2   1   2   2   2   2   1   2   2   1   2   2   1   2   2   2   1   2   2   1   1   2   2   2   1   2   2   1   2   1   2   2   1   1   2   1   1   1   2   1   2   1   2   1   1   2   1   2   2   2   2   2   1   1   1   2   2   1   1   1   1   1   1   2   2   1   2   1   1   2   1   2   2   2   2   2   2   2   1   2   1   1   2   1   2   1   1   2   1   2   2   2   1   2   2   1   1   1   2   1   2   1   1   2   1   2
 MK-2-5                 1   1   2   2   1   2   1   1   1   2   1   1   1   2   1   2   1   1   2   2   2   2   1   1   1   2   2   2   1   2   2   2   2   2   1   1   1   2   1   2   1   1   1   1   2   2   1   1   1   2   1   2   2   1   2   2   1   2   1   2   1   2   1   1   2   1   2   2   1   1   1   1   1   2   1   2   2   1   2   1   1   1   1   1   1   2   1   2   1   1   2   1   1   2   2   1   2   2   2   2   2   2   2   1   2   2   1   2   2   2   1   2   2   1   1   2   2   2   1   2   2   1   2   2   2   2   1   1   2   1   1   1   2   2   2   1   1   1   2   2   1   1   2   1   2   2   1   2   1   2   2   1   1   1   1   1   1   2   2   1   2   1   1   2   2   2   2   2   2   2   2   2   1   2   1   1   2   1   2   1   1   2   1   2   2   1   1   2   2   1   1   1   2   1   2   1   1   2   1   2
 MK-2-6                 1   1   2   2   1   2   1   1   1   2   1   1   1   2   1   2   1   1   2   2   2   2   1   1   1   2   2   2   1   2   2   2   1   2   1   1   1   2   1   2   1   1   1   1   2   2   1   1   1   2   1   2   2   1   2   1   1   2   1   2   1   2   2   2   2   1   2   2   1   1   1   1   2   2   1   2   2   1   2   1   1   1   1   1   1   2   1   2   1   1   2   1   1   2   2   1   2   2   2   2   2   2   2   1   2   2   1   2   2   2   1   2   2   1   1   2   2   2   1   2   2   1   2   2   2   2   1   1   2   1   1   1   2   2   2   1   1   1   2   2   1   1   2   1   2   1   1   1   1   2   2   1   1   1   1   1   1   2   2   1   2   1   1   2   2   2   2   2   1   2   2   2   1   2   1   2   1   1   2   1   1   2   1   2   2   1   1   2   2   1   1   1   2   1   2   1   1   2   2   2
 MK-2-7                 1   1   1   1   1   2   1   1   1   2   1   1   1   2   1   2   1   1   2   2   1   2   1   1   1   2   2   2   1   2   2   2   1   2   1   1   1   2   1   2   1   1   1   1   2   2   1   1   1   1   1   2   1   1   1   1   1   2   2   2   1   2   2   2   2   1   2   2   1   1   2   1   2   2   1   2   2   1   2   2   1   2   1   1   1   2   1   2   1   1   2   1   2   1   2   1   2   2   2   2   2   2   2   1   2   2   1   2   2   2   1   2   2   1   2   2   2   2   1   2   2   1   2   2   2   2   1   1   2   1   1   1   2   2   2   1   1   1   2   2   1   1   2   1   2   1   1   1   1   2   2   1   2   1   1   2   1   2   2   1   2   1   1   2   2   2   2   2   2   2   2   2   1   2   2   2   1   1   2   1   1   2   2   2   2   1   1   2   2   1   2   2   2   1   2   1   1   2   2   2
 MK-2-8                 1   1   1   1   1   2   1   1   1   1   2   1   2   2   1   2   1   1   2   2   1   2   1   1   1   2   2   2   2   2   2   2   1   2   1   1   2   1   1   1   1   1   1   1   2   2   1   1   2   1   1   2   1   1   1   1   1   2   2   1   1   2   2   2   2   1   2   2   1   1   2   1   2   2   1   2   2   1   2   2   1   2   1   1   1   2   1   1   1   1   2   1   2   1   2   1   2   2   2   2   2   2   2   1   2   2   1   2   2   2   1   2   2   1   2   2   2   2   1   2   2   1   2   2   2   2   1   1   2   1   1   1   2   2   2   1   1   1   2   1   2   1   2   1   2   1   1   1   1   2   2   1   1   1   2   2   2   2   2   1   2   2   1   2   2   2   2   2   2   2   2   2   2   2   2   2   1   1   2   1   1   2   2   2   2   1   2   1   2   1   1   2   2   1   2   1   1   2   2   2
 MK-2-9                 1   1   1   1   1   2   1   1   1   1   2   1   2   2   1   2   1   1   1   2   1   2   2   1   1   2   2   2   1   2   2   2   1   2   1   2   2   1   1   1   1   1   2   1   2   2   1   1   2   2   1   2   1   2   2   1   1   2   2   1   1   2   2   2   2   1   2   2   1   1   2   1   2   2   1   2   2   1   2   2   1   2   1   1   1   2   1   1   1   1   2   1   2   1   2   1   2   2   2   2   2   2   2   1   2   2   1   2   2   1   1   2   2   1   2   2   2   2   1   2   2   1   2   2   2   2   1   1   2   1   1   1   2   2   2   1   1   1   2   1   2   1   2   1   2   1   1   1   1   2   2   1   1   1   2   2   2   2   2   1   2   2   1   2   2   2   1   1   2   2   2   2   2   2   2   2   1   1   2   1   1   2   2   2   2   1   2   1   2   1   1   2   2   1   2   1   1   2   2   2
 MK-2-10                1   1   1   1   1   2   1   1   1   1   2   1   2   2   1   2   1   1   1   2   1   2   2   1   1   2   2   2   1   2   2   1   2   2   1   2   2   2   1   1   1   1   2   1   2   2   1   2   2   1   1   2   1   2   2   1   1   2   2   1   1   2   2   2   2   2   2   2   1   1   2   1   2   1   1   1   2   1   2   2   1   1   1   2   2   2   1   1   1   1   2   2   2   1   2   1   2   2   2   2   2   2   2   1   2   2   2   1   2   1   1   2   2   2   2   2   2   2   1   2   2   1   2   2   2   2   1   1   2   2   1   1   2   2   2   1   1   1   2   2   2   1   2   1   2   1   2   1   1   2   2   1   1   1   2   2   2   2   2   1   2   2   1   2   2   2   1   1   1   2   2   2   2   2   2   2   1   1   2   1   1   2   2   2   2   1   2   1   2   1   1   2   2   1   2   1   1   2   2   2
 MK-2-11                1   1   1   1   2   2   1   1   1   1   2   1   2   1   1   2   1   1   1   1   1   2   2   1   1   2   2   2   1   2   2   1   2   1   1   1   2   2   1   1   1   1   2   1   2   2   1   1   2   1   1   1   1   2   2   1   1   2   2   1   1   2   2   2   2   2   2   1   1   1   2   1   2   1   1   2   2   1   2   2   1   1   2   2   2   2   1   1   1   1   2   2   2   1   2   2   2   2   2   2   2   1   2   1   2   2   1   1   2   1   1   2   2   2   2   1   1   2   1   2   2   1   2   2   2   2   1   1   2   2   1   1   2   2   1   1   1   1   2   2   2   1   2   2   2   1   2   1   1   2   2   1   1   1   2   2   2   2   2   1   2   2   1   2   2   2   1   1   1   2   2   2   2   2   2   2   1   1   2   1   1   2   2   2   2   1   2   1   1   1   2   2   2   1   2   1   1   2   2   2
 MK-2-12                1   1   1   1   2   2   2   1   1   1   2   1   2   1   1   2   1   1   1   1   1   2   2   1   1   2   1   2   1   2   2   1   2   1   1   1   2   2   1   1   1   1   2   1   2   2   1   1   2   1   2   1   1   2   2   1   1   2   1   1   1   2   2   2   2   2   2   1   1   1   1   1   2   2   1   2   2   1   2   2   1   1   2   2   2   2   1   1   1   1   2   2   2   1   2   2   2   2   2   2   2   1   2   1   2   2   1   1   2   1   1   2   2   2   2   1   1   2   1   2   2   1   2   2   2   2   1   1   1   2   1   1   2   2   1   1   1   1   2   2   2   1   2   2   2   1   2   1   1   2   2   1   2   1   2   2   1   2   1   1   2   2   1   2   2   2   1   1   1   2   2   2   2   2   2   2   1   1   2   1   1   2   1   2   2   1   2   1   1   1   2   2   2   1   2   1   1   2   2   1
 MK-2-13                1   1   1   1   2   2   2   1   1   1   2   1   2   1   1   2   1   1   1   1   1   2   2   1   1   2   1   2   2   2   2   1   2   1   1   1   2   2   1   1   1   1   2   1   2   2   1   1   2   2   1   1   1   2   2   2   1   2   1   1   1   2   2   2   2   2   2   1   1   2   1   1   2   2   1   2   2   1   2   2   1   1   1   2   2   2   1   1   1   1   2   2   2   1   2   2   2   2   2   2   2   1   2   1   2   2   1   1   2   1   1   2   1   1   2   1   1   2   1   2   2   1   2   2   2   2   1   1   1   2   1   1   2   2   1   1   1   1   2   2   2   1   2   2   2   1   2   2   1   2   2   1   1   1   2   2   1   2   1   1   2   2   1   1   2   2   1   1   1   2   2   2   2   1   2   2   1   1   2   1   1   2   1   2   2   1   2   1   1   1   2   2   2   2   2   1   1   2   2   1
 MK-2-14                1   1   1   1   2   2   2   1   1   1   2   1   2   1   1   2   1   1   1   1   1   2   1   1   1   2   1   2   2   2   2   2   2   1   1   1   2   2   1   1   1   1   2   1   2   2   1   1   2   2   1   1   1   2   1   1   1   2   1   2   1   2   2   1   2   2   2   1   1   2   1   1   1   2   1   2   2   2   2   2   1   1   1   2   2   1   2   2   1   1   2   2   2   2   2   2   1   2   2   2   2   1   2   1   2   2   1   2   2   1   1   2   1   1   2   1   1   2   1   2   1   1   2   2   2   2   1   1   1   2   1   1   2   2   1   1   1   1   2   2   2   1   2   2   2   1   2   2   1   2   2   1   1   1   2   1   1   2   1   1   2   2   1   1   2   2   2   1   1   2   2   2   2   1   1   2   1   1   2   1   1   2   2   2   2   1   2   1   1   1   2   2   2   2   1   1   1   2   2   1
 MK-2-15                1   1   2   1   2   2   2   1   1   1   2   1   2   1   1   2   1   1   1   1   1   2   1   1   1   2   1   2   2   2   2   2   2   1   2   1   2   2   1   1   1   1   2   1   2   2   1   1   2   2   1   1   2   2   1   1   1   2   1   2   1   2   2   1   2   2   2   2   1   2   2   1   1   1   1   2   2   2   2   2   1   1   1   2   2   1   2   2   1   1   2   2   2   2   1   1   1   2   2   2   2   2   2   1   2   2   1   2   2   1   1   2   1   1   2   1   1   2   1   2   1   1   1   2   2   2   1   1   1   2   1   1   2   2   1   1   1   1   2   2   1   1   2   2   2   1   2   2   1   2   2   1   1   1   2   1   1   2   1   1   2   1   1   1   2   2   2   1   1   2   2   2   2   1   1   2   1   1   2   1   1   2   2   2   2   1   2   1   1   1   2   2   2   1   1   1   1   2   2   1
 MK-2-16                1   1   1   1   2   2   2   1   1   1   2   1   2   1   1   2   1   1   1   1   1   2   1   1   2   2   1   2   2   2   2   2   2   2   2   1   2   2   1   1   1   1   2   1   1   2   1   1   2   2   1   1   2   2   1   1   1   1   1   2   2   2   2   1   2   2   2   2   2   2   2   1   1   1   1   2   2   2   1   2   2   1   1   1   2   1   2   2   1   1   2   2   2   2   1   1   1   2   1   2   2   2   2   1   2   2   1   2   2   1   1   2   1   1   2   1   1   2   1   1   1   1   1   2   2   2   1   1   1   2   1   1   2   2   2   1   1   1   2   2   1   1   2   2   1   1   2   2   1   2   2   2   2   1   1   1   2   2   1   1   2   1   2   1   1   2   2   1   1   2   1   2   2   1   1   2   1   1   2   1   1   2   2   2   2   1   2   1   1   1   2   2   2   1   1   1   1   2   2   1
 MK-3-1                 1   2   1   1   1   2   1   1   2   2   1   2   1   1   1   2   2   1   1   1   2   2   2   2   1   1   1   1   2   2   1   2   1   2   1   2   1   2   2   2   2   2   1   2   2   2   1   2   2   1   2   2   2   1   2   2   1   1   2   2   1   2   1   2   2   2   1   1   2   2   2   1   2   2   1   2   1   1   2   1   2   1   1   2   1   1   1   2   2   1   2   1   1   2   1   2   1   2   2   2   2   1   2   1   2   1   1   2   1   1   2   1   2   1   1   2   2   2   2   2   1   2   1   2   1   2   1   2   1   1   1   1   2   2   2   2   1   2   1   1   1   1   2   1   2   2   1   2   1   1   1   1   2   1   1   1   1   2   2   1   2   2   2   2   2   2   1   1   1   2   1   1   1   1   1   1   1   2   1   2   1   2   2   1   1   2   2   1   2   2   1   2   1   1   2   2   2   1   2   1
 MK-3-2                 1   2   1   1   1   2   2   1   2   2   1   2   1   1   2   2   2   1   1   1   2   2   2   2   2   1   1   1   2   2   1   1   1   2   2   2   1   2   2   2   2   2   1   2   2   2   2   2   2   1   2   2   2   1   2   1   2   1   2   2   1   2   1   2   2   2   1   1   2   2   2   1   2   2   1   2   1   1   2   1   2   1   1   2   1   1   1   2   2   1   2   1   1   2   1   2   2   2   2   2   2   1   2   1   2   1   1   2   1   1   1   1   2   1   2   2   2   2   2   2   1   2   1   2   1   2   2   2   1   1   1   1   2   2   2   2   1   2   1   1   1   1   1   1   2   2   1   2   1   1   1   1   2   1   1   1   1   2   2   1   2   2   2   2   2   2   1   1   1   2   1   1   1   1   1   1   1   2   1   2   1   2   2   1   1   2   2   1   2   1   1   2   1   1   2   2   2   1   2   1
 MK-3-3                 1   2   1   1   1   2   1   2   2   2   2   2   1   1   2   2   2   1   1   1   2   2   2   2   2   1   1   1   2   1   1   1   1   2   1   2   1   2   2   2   2   2   1   1   2   2   2   2   2   2   1   2   2   1   2   1   1   1   2   2   1   2   1   2   2   2   2   1   1   2   2   1   2   2   1   2   1   1   2   1   2   2   1   2   1   2   1   2   2   1   2   1   1   2   1   2   2   2   2   2   2   1   2   1   2   1   1   2   1   1   1   1   1   1   1   2   2   2   2   2   1   2   1   2   2   2   1   2   1   1   2   1   2   2   2   1   1   2   1   1   1   1   1   1   2   2   1   2   1   1   1   1   2   1   1   2   1   2   1   1   2   2   2   2   2   1   1   1   1   2   1   1   1   1   1   1   1   2   1   2   2   2   2   1   1   2   2   1   2   1   1   2   1   1   2   2   2   1   2   1
 MK-3-4                 1   2   1   1   1   2   2   1   2   2   2   2   1   1   2   2   2   1   1   1   2   2   2   2   2   1   1   1   1   1   1   1   1   2   1   2   2   2   2   2   2   2   1   1   2   2   2   2   1   2   1   2   1   1   2   1   1   1   2   2   2   2   1   2   2   2   2   1   2   2   2   1   2   2   1   2   1   1   2   2   2   2   2   2   1   2   1   2   2   1   2   1   1   2   1   2   2   2   2   2   2   2   2   1   2   1   1   2   1   1   1   2   1   1   1   2   2   1   2   2   1   2   2   2   2   2   2   2   1   1   2   1   2   2   2   2   1   2   2   1   1   1   1   1   1   2   1   2   1   1   1   1   2   1   1   2   1   2   1   1   2   2   2   2   2   1   2   1   1   2   1   1   2   1   1   1   1   2   1   2   1   2   2   2   1   2   2   1   2   1   1   2   1   2   2   2   2   1   2   1
 MK-3-5                 1   2   1   1   1   2   2   1   2   2   2   2   2   1   2   2   2   1   1   2   2   2   2   2   2   1   1   2   1   1   2   1   1   2   1   2   2   2   2   2   2   2   1   2   2   1   2   2   1   2   1   2   1   1   2   1   1   1   2   2   2   2   1   2   2   1   2   1   2   2   2   1   1   2   1   2   1   1   2   2   1   2   2   2   2   2   1   1   2   1   2   1   1   2   1   2   2   2   2   2   2   2   2   1   2   1   1   2   2   1   1   1   1   1   1   2   2   1   2   2   2   2   2   2   2   2   2   2   1   1   2   1   2   2   2   1   1   2   2   1   1   1   1   1   1   2   1   2   1   1   1   1   2   1   1   1   1   2   1   1   2   2   2   2   2   1   2   2   1   2   1   1   2   2   1   2   1   2   1   2   1   2   2   1   1   2   2   1   2   1   1   2   1   2   2   1   2   1   2   1
 MK-3-6                 1   2   2   1   1   2   1   1   2   1   2   2   2   1   2   1   2   1   1   2   2   2   2   2   2   1   1   2   1   1   2   1   1   2   1   2   2   2   2   2   2   2   1   2   2   1   2   2   1   2   1   2   1   1   2   1   1   1   2   2   2   2   1   2   2   1   2   1   2   2   2   1   1   2   1   2   1   1   2   2   1   2   2   2   2   2   1   1   2   1   2   2   1   2   1   2   2   2   2   2   2   1   2   2   2   1   1   2   2   1   1   1   1   1   1   1   2   1   1   1   2   2   2   2   2   2   2   2   1   1   1   1   2   2   2   1   1   2   2   1   1   1   1   1   1   2   1   2   1   1   1   1   2   2   1   1   1   2   1   1   1   2   2   2   2   1   2   2   1   2   1   1   2   2   1   2   2   2   1   2   1   2   2   2   1   2   2   1   2   1   1   2   1   2   2   1   2   1   2   1
 MK-3-7                 2   2   2   1   1   2   1   1   2   1   2   2   2   1   2   2   2   1   1   2   2   1   2   2   2   1   1   2   1   1   2   1   1   2   1   2   2   2   2   2   2   2   1   2   2   2   2   2   1   2   1   2   1   1   2   1   1   1   1   2   2   2   1   2   2   1   2   1   2   2   2   1   1   2   1   1   1   1   2   2   1   2   2   2   2   2   1   1   2   1   2   2   2   1   1   1   2   1   2   1   2   1   2   2   2   1   1   2   2   1   1   2   1   1   1   1   2   1   1   2   2   2   2   2   1   2   2   2   1   1   1   1   2   2   2   2   1   2   2   2   1   2   1   1   2   2   1   2   1   1   1   2   2   2   1   1   1   2   1   1   1   2   2   2   2   1   2   2   1   2   1   1   2   2   1   2   2   2   1   2   1   2   2   2   1   2   2   1   2   1   1   2   1   2   2   1   2   2   1   1
 MK-3-8                 2   2   1   1   1   2   1   1   1   1   1   2   2   1   2   2   2   2   1   2   2   1   2   2   2   1   1   2   2   1   2   1   1   2   1   2   2   2   2   2   2   2   1   2   2   2   2   2   1   1   1   2   1   1   2   2   1   1   1   2   2   2   1   2   2   1   2   1   2   2   2   1   1   1   1   2   1   1   2   2   1   2   2   2   2   2   1   1   1   1   2   2   2   1   1   1   1   1   1   1   2   1   2   2   2   1   1   2   2   1   1   2   2   1   1   1   2   1   1   2   2   2   2   1   1   2   2   2   1   1   1   1   2   2   2   2   1   2   2   2   1   2   1   1   2   2   1   2   1   1   1   1   1   2   1   1   1   2   1   1   1   2   2   2   2   1   1   2   2   2   1   1   1   2   1   2   2   2   1   2   1   2   2   2   1   2   2   1   2   1   1   2   1   2   2   1   1   2   1   1
 MK-3-9                 2   2   1   1   1   1   1   1   1   1   1   2   2   1   2   2   2   2   2   2   2   1   2   2   2   1   1   2   1   1   2   1   1   2   1   2   2   2   2   2   2   2   1   2   2   2   2   2   1   2   1   2   1   1   2   2   1   2   1   1   2   2   1   2   2   1   2   1   2   2   2   2   2   1   1   2   1   2   2   2   1   2   2   2   2   2   1   1   2   1   2   2   2   1   1   1   1   1   1   1   2   1   2   2   2   1   1   2   2   1   1   2   2   1   1   1   2   1   1   2   2   2   2   1   1   2   2   2   1   1   1   1   2   1   2   2   1   1   2   2   1   2   1   1   2   2   1   2   1   1   2   1   1   2   1   1   1   1   1   1   1   2   2   2   2   1   1   2   2   2   1   2   2   2   1   2   2   2   1   2   1   2   2   2   1   2   2   1   2   1   2   2   1   2   2   1   1   2   1   1
 MK-3-10                2   2   1   1   1   1   1   1   1   1   1   2   2   1   2   2   2   2   2   2   2   2   2   2   2   1   1   2   1   1   2   1   1   1   1   2   2   2   2   2   2   1   2   2   1   2   2   2   1   2   1   2   1   1   2   2   1   1   1   1   2   2   1   2   2   1   2   1   1   2   1   1   2   1   1   2   1   2   2   2   2   2   2   2   2   1   1   1   2   1   2   1   2   1   1   1   1   1   1   1   2   2   2   2   2   1   1   2   2   1   1   2   2   1   1   2   2   2   1   2   2   1   1   1   1   2   1   2   1   1   1   1   2   1   2   2   1   1   2   2   1   2   1   1   2   2   2   2   2   1   2   2   1   2   1   1   1   1   1   1   1   2   2   1   2   1   1   2   2   1   1   2   2   2   2   2   1   2   1   2   2   2   2   2   1   2   2   1   2   1   2   2   1   2   2   1   1   2   1   1
 MK-3-11                2   2   1   2   1   1   1   1   1   1   1   2   2   1   2   2   2   2   2   2   2   2   2   2   2   1   1   2   1   1   2   1   1   1   1   1   2   2   2   2   2   1   2   2   1   2   2   2   2   2   2   2   1   1   2   2   1   1   1   1   2   2   1   2   2   1   2   1   1   2   1   1   2   1   1   2   1   2   1   2   2   2   1   2   2   1   1   1   1   1   2   1   2   1   1   1   1   1   1   1   1   2   2   2   2   1   1   2   2   1   1   2   2   2   1   2   2   2   1   2   2   1   1   1   1   2   1   2   1   1   1   1   2   1   1   2   1   2   2   2   1   1   1   1   2   2   2   2   2   1   2   2   1   1   1   1   1   1   1   1   1   2   1   1   2   1   1   2   2   1   1   2   2   2   2   2   2   2   2   2   2   2   2   1   1   2   2   2   2   1   2   2   1   2   2   1   1   2   1   1
 MK-3-12                2   2   1   2   2   1   1   2   1   1   1   1   2   1   1   1   2   2   2   2   2   2   2   2   2   1   1   1   1   1   2   1   1   1   1   1   2   2   1   2   2   1   2   1   1   1   2   2   2   2   2   2   1   1   2   2   1   1   1   1   2   2   2   2   2   1   2   1   1   2   2   1   2   1   1   2   1   2   1   2   1   2   1   2   2   1   2   1   1   1   2   1   2   1   1   2   1   1   1   1   1   2   1   2   2   1   1   2   2   1   1   2   2   2   1   2   2   2   1   2   2   1   1   1   1   2   1   2   1   1   1   1   2   1   1   2   1   2   2   2   1   1   1   1   2   2   2   2   2   1   2   2   1   1   1   1   1   2   1   1   2   2   1   1   2   1   1   2   2   1   1   2   2   2   2   2   2   2   2   2   2   2   2   2   1   2   2   2   2   1   2   2   1   2   2   1   1   2   1   1
 MK-3-13                1   2   1   2   2   1   1   2   1   1   1   1   2   1   1   1   2   2   2   2   2   2   2   2   2   1   1   1   1   1   2   1   1   1   1   1   2   2   2   2   2   1   1   1   2   1   1   2   1   2   2   2   1   1   2   2   1   1   1   1   1   2   2   2   2   1   2   1   1   2   2   1   2   1   1   2   1   2   1   2   1   2   1   2   2   1   2   1   1   1   2   1   2   1   1   2   1   1   1   1   1   2   1   2   2   1   1   2   2   1   1   2   2   2   1   2   2   2   1   2   2   1   1   1   1   2   2   1   1   2   2   1   2   1   1   1   2   2   2   2   1   1   1   1   2   2   2   2   2   1   2   2   1   1   1   2   1   2   1   1   2   2   1   1   2   1   1   2   2   1   1   2   2   2   2   1   1   2   2   2   2   2   2   2   2   2   1   1   2   1   2   2   1   2   1   1   1   2   1   1
 MK-3-14                1   2   1   2   2   1   1   2   1   1   1   1   1   1   1   1   2   2   2   1   2   2   2   1   2   1   1   1   1   1   2   1   1   1   1   1   1   2   2   2   2   1   2   1   2   1   2   2   1   2   2   2   1   1   2   2   1   1   1   1   1   2   2   1   2   1   2   1   1   2   2   1   2   1   1   2   1   2   1   2   1   1   1   2   1   1   2   2   1   1   1   1   2   1   1   2   1   1   1   1   1   2   1   2   2   1   1   2   2   1   1   2   2   2   1   2   2   2   1   2   2   1   1   2   1   2   2   1   1   2   2   1   2   1   1   1   2   2   2   2   1   1   1   1   2   2   2   2   2   1   2   2   1   1   1   2   1   2   1   1   2   2   1   1   1   1   1   2   2   1   1   2   2   2   2   1   1   2   2   2   2   2   2   2   2   2   1   1   2   1   1   2   1   2   1   1   1   2   1   1
 MK-3-15                1   2   1   2   2   1   2   2   1   1   1   1   1   1   1   2   2   2   2   2   2   2   2   1   2   1   1   1   1   1   1   1   1   1   1   1   2   2   2   2   2   1   2   1   2   1   2   2   1   2   2   2   1   1   1   2   1   1   1   1   2   2   2   2   2   1   2   1   1   2   2   2   2   1   1   2   2   2   1   2   1   1   1   2   1   1   2   2   1   1   1   1   2   1   1   2   1   2   1   1   1   2   1   2   2   1   1   1   2   1   1   2   2   2   1   2   2   2   1   1   2   1   1   2   1   2   2   1   1   2   1   1   2   1   1   1   2   2   2   2   1   2   1   1   2   2   2   2   2   1   2   1   1   1   1   2   1   2   1   1   2   2   1   1   1   1   1   2   2   1   1   2   2   2   2   1   1   2   2   2   2   2   2   2   2   2   1   1   2   1   1   2   1   2   2   1   1   2   2   1
 MK-3-16                1   2   1   2   2   1   2   2   1   1   1   1   1   1   1   2   2   1   2   2   2   2   2   1   2   1   1   1   1   1   2   1   1   1   1   1   1   2   2   2   2   1   2   1   2   1   2   2   1   2   2   2   1   1   1   2   1   1   2   1   2   2   2   2   2   1   2   2   1   2   2   2   2   1   1   2   2   2   1   2   1   1   1   2   1   1   2   2   1   1   1   1   2   1   1   2   1   2   1   1   1   2   1   2   2   1   2   1   2   1   1   2   2   2   1   2   2   2   1   1   2   1   1   2   1   2   2   1   1   2   1   1   2   1   1   1   2   2   2   2   1   2   2   1   2   2   1   2   2   1   2   1   1   1   1   2   1   2   1   1   2   2   1   1   1   1   2   2   2   1   1   2   2   2   2   1   1   2   2   2   2   2   1   2   2   2   1   1   2   1   1   2   1   2   2   1   1   2   2   1
 MK-4-1                 1   1   1   2   2   1   2   1   2   1   2   2   1   2   2   1   1   1   2   1   1   2   2   2   1   2   1   1   2   2   2   1   1   1   2   2   2   1   2   1   1   1   2   2   1   1   1   1   1   2   2   2   2   2   2   2   1   2   1   2   1   2   2   2   2   2   1   1   2   2   1   2   1   1   2   1   2   2   2   2   2   2   1   2   2   1   2   2   1   2   1   1   2   1   2   1   1   2   1   2   2   2   1   2   1   2   2   2   2   1   1   2   2   1   2   2   2   2   1   1   2   2   2   1   1   1   2   2   2   1   1   2   2   2   1   1   2   2   1   2   1   1   1   1   1   1   1   1   2   1   1   1   2   1   2   2   1   1   2   1   1   1   2   2   2   2   1   2   1   2   2   2   1   2   1   1   1   1   2   1   2   2   2   2   1   1   1   1   1   1   2   1   1   2   2   1   1   2   2   2
 MK-4-2                 2   1   1   2   2   1   2   1   2   1   2   2   1   2   2   1   1   1   2   1   1   2   2   2   1   2   2   1   2   2   2   1   1   1   2   2   2   2   2   2   1   1   2   2   1   1   1   1   1   2   2   2   2   1   2   2   1   1   1   2   1   2   2   2   2   2   1   1   2   2   1   2   1   1   2   1   2   2   2   2   2   2   1   2   2   1   2   2   1   2   1   1   2   1   2   1   1   2   1   2   1   2   1   2   1   2   1   2   2   1   1   2   2   1   2   2   2   2   1   1   2   2   2   1   1   1   2   2   2   1   1   2   2   1   1   2   2   2   1   2   1   1   2   1   1   1   1   1   2   1   1   1   2   1   2   2   1   1   2   1   1   1   2   2   2   2   1   2   1   2   2   2   1   2   1   1   1   1   2   1   2   2   2   2   1   2   1   1   1   2   2   1   1   2   2   1   1   2   2   2
 MK-4-3                 1   1   1   2   2   1   1   1   2   1   2   2   1   2   2   1   1   1   2   1   1   2   2   2   1   2   2   1   2   2   2   1   1   1   2   2   1   2   2   1   1   1   2   2   2   1   1   1   1   2   2   1   2   1   2   2   1   1   1   2   1   2   2   2   2   2   1   1   2   2   1   2   1   1   2   1   2   2   2   2   2   2   1   2   2   1   2   2   1   2   2   2   2   1   2   1   1   2   1   2   1   2   1   2   1   2   1   2   2   1   1   2   2   1   2   2   1   2   1   1   2   2   1   1   1   1   1   2   2   1   1   2   2   2   1   2   1   2   1   2   1   2   2   1   2   1   1   1   2   1   2   1   2   1   2   2   1   1   2   1   1   1   1   2   2   2   1   2   1   2   2   1   1   1   1   1   1   1   2   2   2   2   2   2   1   2   1   1   1   2   2   1   1   2   2   1   1   2   2   2
 MK-4-4                 1   1   1   2   2   1   1   1   2   1   2   2   1   2   2   1   1   1   2   1   1   2   2   2   1   2   1   1   2   2   2   1   1   1   2   2   1   2   2   1   1   1   2   2   2   2   1   1   1   2   2   1   2   1   1   2   1   1   1   2   1   2   2   2   2   2   1   1   2   2   1   2   1   1   1   1   2   2   2   2   2   2   1   2   2   1   2   2   1   1   2   2   2   1   2   1   1   2   1   2   1   1   1   2   1   2   1   2   1   1   1   2   2   1   2   2   1   2   1   2   1   2   2   1   1   1   1   1   2   1   1   2   2   1   1   2   2   2   1   2   1   2   2   1   1   1   2   1   2   1   2   1   2   2   2   2   1   1   2   1   1   1   1   2   2   2   1   2   1   2   2   1   1   1   1   1   2   1   2   1   2   1   2   2   1   2   1   1   1   2   2   1   1   2   2   1   1   2   2   2
 MK-4-5                 1   1   1   2   2   1   1   1   2   1   2   2   1   2   2   1   1   1   2   2   1   2   2   2   1   2   1   1   2   2   2   1   1   1   2   2   2   1   2   1   1   1   2   2   2   2   1   1   1   2   2   1   2   1   1   2   1   1   2   2   1   2   2   2   2   2   1   1   1   2   1   2   1   1   1   1   2   2   2   2   2   2   1   2   2   1   2   2   1   1   2   2   2   1   2   1   1   1   1   2   1   1   1   1   1   2   2   2   1   1   1   2   2   1   2   2   1   2   1   1   1   2   2   1   1   1   1   1   2   1   1   2   2   1   1   2   1   2   1   2   1   2   2   1   1   1   2   1   2   1   2   2   2   2   2   2   1   2   1   1   1   1   1   2   2   2   1   1   1   2   2   1   1   1   1   1   2   1   2   2   2   1   2   2   1   2   1   1   1   2   2   1   1   2   2   1   1   2   2   2
 MK-4-6                 2   2   1   2   2   1   1   1   2   1   2   2   1   2   2   1   1   1   2   2   1   2   2   2   1   2   1   1   1   2   2   1   1   1   2   2   2   1   2   1   1   1   2   2   1   2   1   1   1   2   2   1   2   1   1   2   1   1   2   2   1   2   2   2   2   2   1   1   1   2   2   1   1   1   1   1   1   2   2   2   1   2   1   2   2   1   2   2   1   2   2   2   2   1   2   1   1   1   1   2   1   1   1   2   1   2   2   2   1   1   1   2   2   1   1   2   1   2   1   1   2   1   2   2   1   1   1   1   2   1   1   1   2   1   1   1   1   2   1   2   1   2   2   1   1   1   2   1   1   1   2   2   2   2   2   1   1   2   1   1   2   1   1   2   2   2   2   1   1   2   2   1   2   1   1   1   2   1   2   2   2   1   2   2   1   1   1   1   1   2   2   1   1   2   2   1   1   2   2   2
 MK-4-7                 2   2   1   2   2   2   1   1   2   1   2   2   1   2   2   1   1   1   2   2   1   2   2   2   1   2   1   1   1   2   2   1   1   1   2   2   2   1   2   1   1   1   2   2   1   2   1   1   1   2   2   2   2   1   1   2   1   1   2   2   1   2   2   2   2   2   1   1   1   2   2   1   1   1   1   1   1   1   2   2   1   2   2   2   2   1   2   2   1   2   2   2   2   1   2   1   2   1   1   2   1   1   1   2   1   2   2   2   1   1   1   2   2   1   1   2   1   2   1   1   2   1   2   2   1   2   1   1   2   1   1   1   2   1   1   2   1   1   1   2   1   2   2   1   1   1   2   1   1   1   2   1   2   2   2   1   1   2   1   1   2   1   1   2   2   2   2   1   1   2   2   1   2   1   1   1   2   1   2   2   1   1   2   2   1   1   1   1   1   2   2   1   1   2   2   1   1   2   2   2
 MK-4-8                 2   2   1   2   2   2   1   1   2   1   2   2   1   2   2   1   1   1   2   2   1   2   2   2   1   2   1   1   1   2   2   1   1   1   2   1   2   1   2   1   1   1   2   2   1   2   1   2   1   2   2   2   2   1   1   2   1   1   2   2   1   2   2   2   2   2   1   1   1   2   2   1   1   1   1   1   1   1   2   2   1   2   2   2   2   1   2   2   1   2   2   1   2   1   2   1   2   1   1   2   1   1   1   2   1   2   2   2   1   1   2   2   2   1   1   2   1   2   1   1   1   1   1   2   1   2   1   1   2   1   1   1   2   1   1   2   2   1   1   2   1   2   1   1   1   1   2   1   1   1   2   1   2   2   2   1   1   2   1   1   2   2   1   2   2   2   2   1   1   2   2   1   2   2   1   1   2   1   1   2   1   1   2   2   1   1   1   1   1   2   2   1   1   2   2   1   1   2   2   2
 MK-4-9                 2   2   1   2   2   2   2   1   2   1   2   2   1   2   1   1   1   1   2   2   1   2   2   2   1   2   1   2   1   2   1   1   2   1   2   1   2   2   2   2   1   1   2   2   1   2   1   2   1   2   2   2   2   1   1   2   2   1   2   2   1   2   1   2   2   2   1   1   1   2   1   1   2   1   1   1   1   1   2   2   1   2   2   2   2   1   2   2   1   1   2   1   2   1   2   1   2   1   1   2   1   1   1   2   1   2   2   2   1   1   2   2   2   1   1   2   1   2   1   1   1   1   1   2   1   2   1   1   2   1   1   2   2   1   1   2   2   1   1   2   1   2   1   1   1   1   2   1   1   1   2   2   2   1   2   1   1   1   1   1   2   2   1   2   2   2   1   1   1   2   2   1   2   2   1   1   2   1   1   2   1   1   2   2   1   1   1   1   1   2   2   1   1   2   2   1   1   2   2   2
 MK-4-10                2   2   1   1   2   2   2   1   2   1   2   2   1   2   1   1   1   1   2   2   1   2   2   2   1   2   1   2   2   2   1   1   2   1   1   2   2   2   1   2   1   1   2   2   1   1   1   2   1   2   2   2   2   1   1   2   2   1   2   2   1   2   1   2   2   2   1   1   1   2   1   1   1   1   1   1   1   1   2   2   1   2   2   2   2   2   2   2   1   1   2   1   2   1   2   1   2   1   1   2   1   1   1   2   1   1   2   2   1   1   2   2   2   1   1   2   1   2   2   1   1   1   1   2   2   2   1   1   2   1   1   2   2   1   1   1   2   1   1   2   1   2   1   1   1   1   1   1   1   1   2   2   2   1   2   1   1   1   1   1   2   2   1   2   2   2   1   1   1   1   2   1   2   2   1   1   2   1   1   2   1   1   2   2   1   1   1   1   1   2   2   1   1   2   1   1   1   2   2   2
 MK-4-11                2   2   1   1   2   2   2   2   2   1   2   2   1   2   1   1   1   1   2   2   1   2   2   2   1   2   1   2   2   2   1   1   2   1   1   2   2   2   1   1   1   2   2   2   1   1   1   2   1   2   2   2   2   1   1   2   2   1   2   2   1   2   1   2   2   2   2   1   1   2   1   1   1   1   1   1   1   1   2   2   1   2   2   2   1   2   2   2   2   1   2   1   2   1   1   2   2   1   1   2   1   1   1   2   1   1   2   2   1   1   2   2   2   1   1   2   2   2   2   1   1   1   2   2   2   2   1   1   2   1   1   2   2   1   1   1   2   1   1   2   1   2   1   1   1   1   1   1   1   1   2   1   2   1   2   1   1   1   1   1   2   2   1   2   1   2   1   1   1   1   2   1   2   2   1   1   2   1   1   2   1   1   2   2   1   1   1   1   1   2   1   1   1   2   1   1   1   2   2   2
 MK-4-12                2   2   1   1   2   1   2   2   2   1   1   2   1   2   1   1   1   2   2   2   1   2   2   2   1   2   1   1   2   2   1   1   2   1   1   2   2   2   1   1   1   2   2   2   1   1   1   2   1   2   2   2   2   1   1   2   2   1   2   2   1   2   1   2   2   2   2   1   1   2   1   1   1   1   1   1   1   1   2   2   1   2   2   2   1   2   2   1   2   1   2   1   2   1   1   1   2   1   1   2   1   1   1   2   1   1   2   2   1   1   2   2   2   1   1   2   2   2   2   1   1   1   2   2   2   2   1   1   2   1   1   2   2   1   1   1   2   1   1   1   1   2   1   1   1   1   1   1   2   1   2   1   2   1   2   1   1   1   1   1   2   2   1   2   1   1   1   2   1   2   2   1   2   2   1   1   2   1   1   2   1   1   2   2   1   1   1   1   1   2   1   1   1   2   1   1   1   1   2   2
 MK-4-13                2   2   2   1   2   1   2   2   2   1   1   1   1   1   1   1   2   2   2   2   1   2   2   2   1   2   1   1   2   2   1   1   2   1   1   2   2   2   1   1   1   2   2   2   1   1   1   2   1   2   2   2   1   2   1   2   2   1   2   1   1   1   1   2   2   2   2   1   1   2   1   1   2   2   2   1   1   1   1   2   1   2   2   2   1   2   2   1   2   1   2   1   1   2   1   1   2   1   1   2   2   1   1   2   1   1   2   2   1   1   2   2   2   1   1   1   1   1   2   1   1   1   2   2   2   2   2   1   1   1   1   2   2   1   1   1   2   1   1   1   1   2   1   1   1   1   1   1   2   1   2   1   2   1   2   1   1   1   1   1   2   1   1   2   1   1   1   2   1   2   2   1   2   2   2   1   2   1   1   2   1   1   2   2   1   1   1   1   1   1   1   1   1   2   1   2   1   2   1   2
 MK-4-14                2   2   2   1   2   2   2   2   2   1   1   1   1   2   1   1   2   2   2   2   1   2   2   2   1   2   2   1   2   2   1   1   2   1   1   2   2   2   1   1   1   2   2   2   1   1   1   2   1   2   2   2   1   2   1   2   2   1   2   1   1   1   1   2   2   2   2   1   2   2   1   2   2   2   2   1   1   1   1   2   1   2   1   2   1   2   1   1   1   1   2   1   1   2   2   1   2   1   1   2   2   1   1   2   1   1   2   2   1   1   2   2   2   1   1   1   2   1   2   1   1   1   2   1   2   2   2   2   1   1   1   2   2   1   1   1   2   1   1   1   1   2   1   1   1   1   2   1   2   1   2   1   2   1   2   1   1   1   2   1   2   1   1   2   1   1   1   2   1   2   2   1   1   2   2   1   1   1   1   2   1   1   2   2   1   1   1   1   1   1   1   1   1   2   1   2   1   2   1   2
 MK-4-15                1   2   2   1   1   2   2   2   2   1   1   1   1   2   1   1   2   2   2   2   1   2   2   2   1   2   2   1   2   2   1   1   1   1   2   2   2   2   1   1   1   1   1   2   1   1   1   2   1   2   2   2   1   2   1   2   2   1   2   1   1   1   1   1   2   2   2   1   2   2   1   2   2   2   2   1   1   1   1   2   1   2   1   2   1   2   2   1   1   1   2   1   1   2   2   1   2   1   1   2   2   1   1   2   1   1   2   2   1   1   2   2   2   1   1   1   2   1   2   2   1   1   2   1   2   1   2   2   1   1   1   2   2   1   1   1   2   1   1   1   1   2   1   1   1   1   1   1   2   1   2   1   2   1   2   1   1   1   2   1   1   1   1   1   1   1   1   2   1   2   2   1   1   2   2   1   1   1   1   2   1   1   2   2   1   1   1   1   2   1   1   1   1   1   1   2   1   2   1   1
 MK-4-16                1   2   2   1   1   2   2   2   2   1   1   1   1   2   1   1   2   2   2   2   1   2   2   2   1   2   2   1   2   2   1   1   1   1   2   2   1   2   1   1   2   1   2   2   1   1   1   2   1   2   2   2   1   2   1   1   2   1   2   1   1   1   1   1   2   1   2   1   2   2   1   2   2   2   2   1   1   1   2   2   1   2   2   1   1   2   2   1   1   1   2   1   1   2   2   1   2   1   1   1   2   2   1   2   1   1   2   2   1   1   1   1   2   1   1   1   2   2   2   2   2   1   2   1   2   2   2   2   1   1   1   2   2   1   1   1   2   1   1   1   1   2   1   1   1   1   1   1   2   1   2   1   2   1   2   1   1   1   2   1   1   1   1   1   1   1   1   2   1   2   2   1   1   2   2   1   2   1   1   2   1   1   2   1   1   2   1   2   2   1   1   1   1   1   1   2   2   2   1   1
 MK-5-1                 2   1   2   2   2   1   2   1   1   1   1   2   2   2   2   2   1   1   1   2   1   2   2   2   1   1   1   2   1   1   2   2   1   2   1   1   2   1   1   2   2   2   2   2   1   2   2   1   1   1   1   2   1   2   1   1   1   2   1   2   1   1   1   1   2   1   2   2   1   2   1   1   2   1   2   2   1   1   2   2   2   2   2   2   2   1   1   2   2   2   2   1   2   1   2   2   2   2   2   1   2   2   2   2   2   1   2   1   1   1   1   2   1   1   2   2   2   2   2   1   1   2   1   2   2   2   1   1   1   1   2   1   2   1   1   2   2   2   2   1   1   2   1   2   2   1   1   2   2   2   1   2   2   1   1   2   2   2   2   2   1   1   2   2   2   1   2   1   2   1   2   1   1   2   1   1   2   2   2   1   1   2   1   2   1   2   2   1   2   1   1   1   2   2   2   2   2   2   1   2
 MK-5-2                 2   1   2   2   2   1   2   1   1   1   1   2   2   1   1   2   1   1   2   2   1   2   2   2   1   1   1   2   2   1   1   2   2   2   1   1   2   1   1   2   2   1   2   2   1   2   2   1   1   1   1   2   1   2   1   1   1   2   1   2   1   1   1   1   2   1   2   2   1   2   1   1   2   1   1   2   1   1   2   2   2   2   2   2   2   1   1   2   2   2   1   1   2   1   1   2   2   2   2   2   2   2   2   2   2   1   2   1   1   1   1   2   1   2   1   2   2   2   2   1   1   2   1   2   2   2   1   2   1   1   2   1   2   2   1   2   2   2   2   1   1   1   1   2   2   1   1   2   2   2   1   2   2   1   2   1   2   2   2   2   1   1   2   1   2   2   2   1   2   1   2   1   1   1   1   1   2   2   2   1   1   2   1   2   1   2   2   1   2   1   1   1   2   2   2   2   2   2   1   2
 MK-5-3                 2   1   2   2   2   1   2   1   1   1   1   2   2   1   1   2   1   1   1   2   1   2   2   2   1   1   1   2   2   2   1   2   2   2   2   1   2   1   1   2   2   1   2   1   1   2   2   2   1   1   1   2   1   2   1   1   1   2   1   2   1   1   1   2   2   1   2   2   1   2   1   1   1   1   1   2   1   1   2   2   2   2   2   1   2   1   1   2   2   2   1   1   2   1   1   2   2   2   2   2   2   2   2   2   2   1   2   1   1   1   1   2   1   2   1   2   1   2   1   1   1   2   1   2   2   2   2   2   1   1   2   1   1   2   1   2   2   2   2   1   2   1   1   2   2   1   1   2   2   2   1   2   2   1   2   1   2   2   2   2   1   2   2   1   2   2   2   1   2   1   2   1   1   1   1   1   2   1   2   1   1   2   1   2   1   2   2   2   2   1   1   1   2   2   2   2   1   2   2   1
 MK-5-4                 2   2   2   2   2   1   2   1   1   2   1   2   2   1   1   2   1   1   1   2   1   2   2   2   1   2   1   2   2   2   1   2   2   2   2   1   2   1   1   2   2   1   2   1   1   2   2   2   1   1   1   2   1   2   1   1   1   2   2   2   1   1   2   2   2   1   2   2   1   2   1   1   1   2   1   1   1   1   2   2   2   2   2   1   2   2   1   2   2   2   1   1   2   1   1   2   2   2   2   2   2   2   2   2   2   1   2   1   1   1   2   2   1   2   2   2   1   1   1   1   1   2   1   2   2   2   2   2   1   1   2   1   1   2   1   2   2   2   2   1   2   1   1   2   2   1   1   2   2   1   1   2   2   1   2   1   2   1   2   2   1   2   2   1   2   2   2   1   2   1   1   1   1   1   1   1   2   1   2   1   2   2   1   2   1   2   2   2   2   1   2   1   2   2   2   2   1   1   2   1
 MK-5-5                 2   2   1   2   1   1   2   1   1   2   1   2   2   1   2   2   2   1   1   2   1   2   2   2   1   2   1   2   2   2   1   2   2   2   2   1   1   1   1   2   1   1   2   1   1   2   2   2   1   2   1   2   2   2   1   1   2   2   2   2   1   1   2   2   2   1   2   2   1   2   2   1   1   2   1   1   1   1   2   2   1   2   2   1   2   2   1   2   2   2   1   1   2   1   1   2   2   2   2   2   2   2   1   2   2   1   2   1   1   1   2   1   1   2   1   2   1   1   1   2   1   2   1   2   2   2   2   2   1   1   2   1   1   2   1   2   2   1   1   1   2   1   1   2   2   1   2   2   2   1   1   2   2   1   2   1   2   1   1   2   1   2   2   1   2   2   2   1   2   1   1   1   2   1   1   1   2   1   2   1   2   1   1   2   1   2   2   2   2   1   2   1   2   2   2   2   1   1   2   1
 MK-5-6                 2   2   1   2   1   1   2   1   1   2   1   2   2   1   2   2   2   1   1   2   1   2   2   2   1   2   1   2   2   1   1   1   2   2   1   2   1   1   1   2   1   1   2   1   1   2   2   2   1   2   1   2   2   2   2   2   2   2   2   2   1   1   2   2   2   1   2   2   1   2   2   1   1   2   1   1   1   1   2   1   1   2   2   2   2   1   2   2   2   2   1   1   2   1   1   2   2   2   2   2   2   2   1   2   2   2   2   2   2   1   2   1   1   2   1   2   1   1   1   2   2   2   2   2   2   2   2   2   1   1   2   1   1   2   1   1   2   1   2   1   2   2   1   2   2   1   2   2   2   1   1   2   2   2   2   1   2   1   1   2   1   2   2   1   2   2   2   1   1   1   1   1   2   2   1   1   2   1   2   2   2   1   1   2   1   1   2   2   2   1   2   1   2   2   2   2   1   1   2   1
 MK-5-7                 2   2   1   2   1   1   2   1   1   2   1   2   2   1   2   2   2   2   1   2   1   2   2   2   1   2   2   2   2   1   1   1   2   1   1   2   1   1   1   2   1   1   2   1   1   2   2   2   1   2   1   2   2   2   1   2   2   2   2   2   1   1   2   2   2   1   2   2   1   2   1   1   2   2   1   1   1   1   1   1   1   2   2   2   2   1   2   1   2   2   1   1   2   1   1   2   2   2   2   2   2   2   1   1   2   2   2   2   2   1   2   1   1   2   1   2   1   1   1   2   1   2   2   2   2   2   2   1   1   1   2   2   1   2   1   1   2   1   2   1   2   2   1   2   2   1   2   1   2   1   2   2   2   2   2   1   2   1   1   2   1   2   2   1   2   2   2   1   1   1   1   1   2   2   1   1   2   1   2   2   2   2   1   1   1   1   2   2   2   1   2   1   2   2   2   2   1   1   2   1
 MK-5-8                 2   2   1   2   1   1   2   1   1   2   1   2   1   1   2   1   2   2   1   2   1   2   2   2   1   2   2   1   2   1   1   1   2   1   2   2   1   2   1   2   1   1   2   1   1   2   2   2   1   2   1   2   2   2   1   2   2   2   2   2   1   1   1   2   2   1   2   2   1   2   1   2   2   2   2   1   1   1   1   1   1   1   2   2   1   1   2   1   2   2   1   1   2   1   1   2   2   2   2   2   2   2   1   1   2   2   1   2   2   1   2   1   1   2   2   2   1   1   1   2   1   2   2   2   2   2   2   1   1   2   2   1   1   2   1   1   2   1   2   1   2   2   1   1   2   1   2   1   2   1   2   2   2   1   2   1   2   1   1   2   1   1   2   1   2   2   2   1   1   1   1   1   2   2   1   1   2   1   2   2   2   2   1   1   1   1   2   2   2   2   2   1   2   2   2   2   2   1   2   1
 MK-5-9                 2   2   2   2   1   1   2   1   1   2   1   2   1   1   2   1   2   2   1   2   1   2   2   2   2   1   2   1   2   1   1   2   2   1   2   2   1   2   1   2   1   1   1   1   1   2   2   2   1   2   1   2   2   2   1   2   2   2   2   1   1   1   1   1   2   1   2   2   1   2   1   2   2   2   2   1   1   1   2   1   1   1   2   1   2   1   2   1   2   2   1   1   2   1   1   2   2   2   2   2   2   2   1   1   2   2   2   2   2   1   1   1   1   2   2   2   2   1   1   2   1   2   2   2   2   2   2   1   1   2   2   1   1   1   1   1   2   1   1   1   2   2   1   1   1   1   1   1   2   2   2   2   1   1   2   1   2   2   1   2   1   1   2   1   2   2   2   1   1   1   2   1   1   2   1   1   1   1   2   2   2   2   1   1   2   1   2   2   2   2   2   1   2   2   2   2   2   2   2   1
 MK-5-10                2   2   2   2   1   1   2   1   2   2   1   2   1   1   2   1   2   2   1   2   1   2   2   2   2   1   2   1   2   1   1   2   2   1   2   1   1   2   1   2   1   1   1   1   1   2   2   2   1   2   1   2   2   2   1   2   2   2   2   1   1   1   1   1   2   1   2   2   1   2   1   2   1   2   2   1   1   1   2   1   1   1   1   1   2   1   2   1   2   2   1   1   2   1   1   2   2   2   2   2   2   2   1   2   2   2   1   2   1   2   1   1   1   2   2   2   2   1   1   2   1   2   2   2   1   2   2   2   1   2   2   1   1   1   1   1   2   1   1   1   2   2   1   2   1   1   1   1   2   2   2   2   1   1   2   1   2   2   2   2   1   1   2   1   2   2   2   1   1   1   2   1   1   1   1   1   1   1   2   2   2   2   2   1   2   2   2   2   2   2   2   1   2   2   2   2   2   2   2   1
 MK-5-11                2   2   2   2   1   2   2   1   2   2   1   2   1   1   2   1   2   1   1   2   1   2   2   2   2   1   2   1   2   1   1   2   1   1   2   1   1   2   1   2   1   1   1   1   1   1   2   2   1   2   1   2   2   2   1   2   2   2   2   1   1   1   1   1   2   1   1   2   1   2   1   2   1   1   2   1   1   1   2   1   1   1   1   1   2   1   2   1   1   2   2   1   2   1   1   2   2   1   1   2   2   2   1   2   2   2   1   2   1   2   2   1   1   2   2   2   2   1   1   1   1   2   2   2   1   2   2   2   1   2   1   1   1   1   1   1   2   1   1   1   2   2   1   2   1   1   1   1   2   2   2   2   1   1   2   1   1   2   2   2   1   1   1   1   2   2   2   2   1   1   2   1   1   1   2   1   1   1   2   2   2   2   2   1   2   2   2   2   2   1   2   1   2   2   2   2   1   2   2   1
 MK-5-12                2   2   2   1   1   2   2   2   2   2   1   2   1   1   2   1   2   1   1   2   1   2   2   2   2   2   2   1   2   1   1   2   1   2   2   1   1   2   1   2   1   1   1   1   1   1   1   2   1   2   1   2   2   2   1   2   2   2   2   1   1   1   1   2   2   1   2   2   2   2   1   2   1   1   2   1   1   1   1   2   1   1   1   1   2   1   2   1   1   2   2   1   2   1   1   2   2   1   1   2   2   2   1   2   2   2   1   2   2   2   2   1   1   2   1   2   2   1   2   1   1   2   2   2   1   2   2   2   1   2   1   1   1   2   1   1   2   1   1   1   2   2   1   2   1   1   1   1   2   2   2   2   1   1   1   1   1   2   1   2   1   1   1   1   2   2   2   2   1   1   2   1   2   1   2   1   1   1   2   2   2   2   2   1   2   1   2   2   2   1   2   1   1   2   2   2   1   2   2   1
 MK-5-13                2   2   2   1   1   2   2   2   2   2   1   2   1   1   2   1   1   1   2   2   1   2   1   2   2   1   2   1   2   2   1   2   1   2   2   1   1   2   1   2   1   1   1   1   1   1   1   2   1   2   1   2   2   2   1   2   1   2   2   1   1   1   2   2   2   1   2   2   2   2   2   2   1   2   2   1   1   1   1   2   1   1   1   1   2   1   2   1   1   2   2   1   2   1   1   2   2   1   1   2   2   2   1   2   2   2   1   2   2   1   2   1   1   2   1   1   2   1   2   1   1   2   2   2   1   2   2   2   1   1   1   1   1   2   1   1   2   1   1   1   2   2   1   2   1   1   1   1   2   2   2   2   1   1   1   1   1   2   1   2   1   1   1   1   2   2   2   2   1   1   2   1   2   1   2   1   1   1   2   2   2   2   2   1   2   1   1   2   1   1   2   2   1   2   2   2   1   1   1   1
 MK-5-14                2   2   2   1   1   2   2   2   2   1   1   2   1   1   2   1   1   1   2   2   1   2   1   2   2   1   2   2   2   2   1   2   1   2   2   1   1   1   1   2   1   1   1   1   1   1   1   1   1   2   1   2   2   2   1   2   1   2   2   1   1   1   2   2   2   1   2   2   2   2   2   2   1   2   2   1   1   1   1   2   1   1   1   1   2   1   1   1   1   2   2   1   2   1   1   2   2   1   1   2   2   2   2   2   2   2   1   2   2   1   2   1   1   2   1   2   2   1   2   2   2   2   2   2   1   2   2   2   1   1   1   1   1   2   1   1   2   1   2   1   2   2   1   2   1   1   1   1   2   2   2   2   1   1   1   1   1   2   2   1   1   1   1   2   2   2   2   2   1   1   1   1   2   1   2   1   1   1   2   2   2   2   2   1   2   1   1   2   1   1   2   2   1   2   2   1   1   1   1   1
 MK-5-15                2   2   2   1   1   2   2   2   2   1   1   2   1   1   2   1   1   2   2   2   1   2   1   2   2   1   2   2   2   2   1   2   1   2   2   1   1   1   2   2   1   2   1   2   1   1   1   1   1   2   1   2   2   2   1   2   1   2   2   2   1   1   1   2   2   1   2   1   2   2   2   2   1   2   2   1   1   2   1   2   1   2   1   1   2   1   1   1   1   2   2   1   2   1   1   2   2   1   1   2   2   2   2   2   2   2   1   2   2   1   2   1   1   2   1   2   2   1   2   2   2   2   2   2   1   2   2   2   1   1   1   2   1   2   1   1   2   2   1   1   2   2   1   2   1   1   1   1   2   2   2   2   2   1   1   1   2   2   2   1   2   1   1   2   2   2   2   2   1   1   1   1   2   1   2   1   1   1   2   2   2   2   2   1   2   1   1   2   1   1   2   2   1   2   2   1   1   1   1   2
 MK-5-16                2   2   1   1   1   2   2   2   1   1   1   2   1   1   2   1   1   2   2   2   1   2   1   2   2   1   2   2   2   2   1   2   1   2   2   1   1   1   2   2   1   1   1   2   1   1   1   1   1   2   1   2   2   2   1   2   1   2   2   2   1   1   1   2   2   1   2   1   2   2   2   2   1   2   2   1   1   2   1   2   1   2   1   1   2   1   1   1   1   2   2   1   2   1   1   2   2   1   1   2   2   2   2   1   2   2   1   2   2   1   2   1   1   2   1   2   2   1   2   2   2   2   2   1   2   2   2   2   1   2   1   2   1   2   1   1   2   2   1   2   2   2   2   1   1   1   1   1   2   2   2   2   2   2   1   1   2   2   2   1   2   1   2   2   1   2   2   1   1   1   1   1   2   1   2   1   1   1   2   2   2   2   1   1   2   1   1   2   1   1   2   2   1   2   2   1   2   1   1   1
 MK-6-1                 1   2   2   2   1   2   2   2   1   2   2   1   1   2   1   2   2   1   1   2   2   2   1   2   1   1   1   2   2   2   2   1   1   1   1   2   1   1   1   1   1   1   1   1   2   2   2   1   2   2   2   1   1   2   2   1   2   1   1   2   1   1   1   1   1   1   1   1   1   1   2   1   1   2   1   1   2   1   2   1   2   1   1   1   1   2   1   1   2   1   2   1   2   2   1   1   1   1   2   1   2   2   2   2   1   2   1   2   1   2   2   1   1   2   1   2   2   2   2   1   2   1   1   1   1   2   2   1   1   2   2   1   1   2   2   2   1   1   1   1   2   1   2   1   1   1   1   2   2   1   1   1   2   1   1   2   2   2   1   2   1   2   1   2   1   2   2   2   1   2   2   1   2   2   1   1   1   2   1   2   2   1   2   2   1   1   1   2   1   2   1   2   2   1   2   2   2   2   2   1
 MK-6-2                 1   2   2   2   1   2   2   1   1   2   2   1   1   2   1   1   2   1   1   2   2   2   1   2   1   1   1   2   2   1   1   2   1   1   2   2   1   1   1   1   1   1   2   1   2   2   2   1   2   2   2   1   1   2   2   2   2   1   1   2   2   2   1   1   1   1   1   1   1   1   2   2   1   2   1   1   2   1   2   1   2   1   2   1   1   2   1   1   2   1   2   1   1   2   1   1   1   2   2   1   2   2   2   2   2   2   1   2   1   2   2   2   1   2   1   2   2   2   2   1   2   1   1   1   1   1   2   2   1   2   2   1   1   2   2   2   1   1   1   1   1   1   2   1   1   1   1   2   2   1   1   2   2   1   1   2   2   2   1   2   1   2   1   2   1   2   2   2   1   2   2   1   2   2   1   1   1   2   1   2   2   1   2   1   1   1   1   2   1   2   1   2   2   1   1   2   2   2   1   1
 MK-6-3                 2   2   2   2   2   2   2   1   1   2   2   1   1   2   2   1   2   1   1   2   2   2   1   2   1   1   1   2   2   2   1   2   1   1   2   2   1   1   1   1   1   1   2   1   2   2   2   1   2   2   2   1   1   2   2   1   2   1   1   1   2   2   1   2   1   1   1   1   1   1   2   1   2   2   1   2   2   1   2   1   2   1   2   1   1   2   1   1   2   1   2   1   1   2   1   1   1   2   1   1   1   2   2   2   2   2   1   2   1   2   1   2   1   2   1   2   2   2   2   1   2   1   1   1   1   1   2   1   1   2   2   1   1   2   2   2   1   1   1   1   1   1   1   1   1   1   1   2   2   1   1   2   2   1   1   1   2   2   1   2   1   2   1   2   1   2   2   2   1   2   2   2   2   2   1   1   1   2   1   2   2   1   2   2   1   1   1   2   1   2   1   2   2   1   1   2   2   2   1   1
 MK-6-4                 2   2   2   1   1   2   2   1   1   2   2   1   1   2   2   1   2   1   1   2   2   2   1   2   1   1   1   1   2   2   1   2   1   1   2   2   1   1   1   1   1   1   2   1   2   2   1   1   2   2   2   1   1   1   2   1   2   2   1   1   2   2   1   2   1   2   1   1   1   1   1   1   2   2   1   2   2   1   2   1   2   1   2   1   2   2   2   1   2   1   2   1   1   2   1   1   1   2   2   1   1   2   2   2   2   2   1   2   1   1   2   2   1   2   1   2   2   2   2   1   2   1   1   1   1   1   2   1   1   2   2   1   1   2   2   2   1   1   1   1   1   1   1   1   1   1   1   2   1   1   1   2   2   1   1   1   2   2   1   2   1   2   1   2   1   2   2   2   1   1   2   2   2   2   1   1   1   2   1   2   2   1   2   2   2   1   1   2   1   2   1   2   2   1   1   2   2   2   1   1
 MK-6-5                 2   2   2   1   1   2   2   1   1   2   2   1   1   2   2   1   2   1   1   2   2   2   1   2   1   1   1   1   2   1   1   1   1   1   2   2   1   1   1   1   1   1   2   1   2   2   1   1   2   2   2   1   1   1   1   1   2   2   1   1   2   1   1   2   1   2   1   1   1   1   1   1   2   2   1   2   2   1   2   1   2   1   1   1   2   2   2   1   2   1   2   1   1   2   1   1   1   2   2   1   1   2   2   2   2   2   1   2   1   1   1   2   1   2   1   2   2   2   2   1   2   1   1   1   1   1   2   1   1   2   2   1   1   2   2   2   1   1   1   1   1   1   1   1   1   1   1   2   2   1   1   1   2   2   1   1   2   2   1   2   1   2   1   2   1   2   2   2   1   1   2   2   2   2   1   2   1   2   1   1   2   1   2   2   2   2   1   2   1   2   1   2   2   1   2   2   2   2   2   1
 MK-6-6                 2   2   2   1   2   2   2   1   1   2   2   1   1   2   2   1   2   1   1   2   2   2   1   2   1   1   1   1   2   1   1   1   1   1   2   2   1   1   2   1   1   1   2   1   1   2   1   1   2   2   2   1   1   1   1   1   2   2   1   1   2   1   2   2   1   1   1   1   1   1   1   1   2   2   2   2   2   1   2   1   2   1   1   1   2   1   2   1   2   1   2   1   1   2   1   1   1   2   2   1   1   2   2   2   2   2   2   2   1   1   1   2   1   2   1   1   2   2   2   1   2   1   1   1   1   1   2   1   1   2   2   1   1   1   2   2   1   1   1   1   1   1   1   1   1   1   1   2   2   1   2   2   1   2   1   1   2   2   1   2   1   2   1   2   1   2   2   2   1   1   1   2   2   2   1   2   1   2   1   1   2   1   2   2   2   2   1   2   1   1   1   1   2   2   2   2   2   2   2   1
 MK-6-7                 2   2   2   1   2   2   2   1   1   2   1   1   1   2   2   2   2   1   1   2   2   2   1   2   1   1   2   1   2   1   2   1   1   1   2   2   1   1   2   1   1   1   2   1   1   2   2   1   2   1   2   1   1   1   1   1   2   2   1   1   2   1   2   2   1   1   1   1   1   1   1   2   2   2   2   1   2   1   2   1   2   1   1   1   2   1   1   1   2   1   2   1   1   2   2   1   2   2   2   1   1   2   2   2   2   2   1   2   1   1   1   2   1   2   1   1   2   2   2   1   2   1   1   1   1   1   2   1   1   2   1   1   2   1   2   2   1   1   1   1   1   1   1   1   1   1   1   2   2   1   2   1   1   2   1   1   2   2   1   2   1   2   1   2   1   2   2   1   1   1   1   2   2   1   1   2   1   2   1   1   1   1   2   1   2   2   1   2   1   1   1   1   2   2   2   2   2   2   1   1
 MK-6-8                 2   2   2   1   2   2   2   1   1   2   1   1   1   2   2   2   2   1   1   2   2   2   1   2   1   1   2   1   2   1   2   1   1   1   2   2   1   1   2   1   1   1   2   2   1   2   1   1   2   1   2   1   1   1   1   1   2   2   1   1   2   1   2   2   1   1   1   1   1   1   1   2   2   2   2   1   2   2   2   1   2   1   1   1   2   1   1   1   2   1   2   1   1   2   2   1   2   2   1   1   1   2   2   2   2   2   1   2   1   1   2   2   1   1   1   1   1   2   2   1   2   1   1   1   2   1   2   1   1   2   1   1   2   2   2   2   1   1   1   1   1   1   2   1   1   1   1   2   2   1   2   1   1   2   1   2   2   2   1   2   1   2   1   2   1   1   2   1   1   2   1   2   2   1   1   2   1   2   1   1   1   1   2   1   2   2   1   2   1   2   1   1   1   2   2   2   1   1   1   1
 MK-6-9                 2   2   2   1   2   2   1   1   1   2   1   1   1   1   2   2   2   1   1   2   2   2   1   2   1   1   2   1   2   1   2   1   2   1   2   2   1   2   2   1   1   1   2   2   2   2   1   1   2   1   2   1   1   1   1   1   1   2   2   1   2   1   1   2   1   1   1   2   1   1   1   2   1   1   2   1   2   2   2   1   2   1   1   1   2   1   1   1   2   1   1   1   1   2   2   1   2   2   1   1   1   2   2   1   2   2   1   2   1   1   2   2   1   1   1   1   1   2   2   1   2   1   1   1   2   1   2   1   1   2   1   1   2   2   2   2   1   1   1   2   1   1   1   1   1   1   1   2   2   1   2   1   1   2   1   2   2   2   1   2   1   2   1   2   1   1   2   1   1   2   1   2   2   1   2   2   2   2   1   1   1   1   2   1   2   2   1   2   1   2   1   1   1   2   2   2   1   1   1   1
 MK-6-10                2   2   1   1   2   2   1   1   1   2   1   1   1   2   2   2   2   1   1   2   2   1   1   2   1   1   2   1   2   1   2   1   2   1   2   2   1   2   2   1   1   1   2   2   2   2   1   1   2   1   2   1   1   1   1   1   1   2   2   1   2   1   1   2   1   1   2   1   1   1   1   2   1   1   1   1   2   2   2   1   2   1   1   1   2   1   1   1   2   1   1   1   1   2   2   1   2   2   1   1   1   2   1   1   2   2   1   1   1   1   1   2   2   1   1   1   1   2   2   1   2   2   1   1   2   1   1   1   1   1   1   1   2   2   2   2   1   1   1   2   1   1   1   1   1   1   1   2   2   1   2   1   1   2   1   2   2   2   1   2   2   1   1   2   1   1   2   1   1   2   1   2   2   2   2   2   2   2   1   1   1   1   2   1   2   1   1   2   1   2   1   1   1   2   1   2   1   1   1   1
 MK-6-11                2   2   1   1   2   2   1   1   1   2   1   1   1   2   2   2   2   1   1   2   2   1   1   2   1   1   2   1   2   1   2   1   2   1   2   2   1   2   2   1   2   1   2   1   2   2   1   2   2   1   2   2   1   1   1   1   1   2   2   1   2   1   1   2   1   1   2   1   1   1   1   2   1   1   1   1   2   2   2   1   2   1   1   1   2   1   1   1   1   1   1   1   1   2   1   1   2   2   1   1   1   2   2   1   1   2   1   1   1   1   1   1   1   1   1   1   1   2   2   1   2   2   1   1   2   1   1   1   1   2   1   1   2   2   2   2   1   1   1   2   1   1   1   1   1   1   1   2   2   2   2   1   1   2   1   2   2   2   1   2   2   1   1   2   1   1   2   1   1   2   1   2   2   2   2   2   2   2   1   1   2   1   2   1   1   1   1   2   1   2   1   1   1   2   1   2   1   1   1   1
 MK-6-12                2   1   1   1   2   2   1   1   2   2   1   1   1   2   2   2   2   1   1   2   2   1   1   2   1   1   2   1   2   1   2   1   2   1   1   2   1   2   2   1   2   1   2   1   2   2   1   2   2   1   1   2   1   1   1   1   1   2   2   1   2   1   1   2   1   2   2   1   1   1   1   2   1   1   1   1   2   2   2   1   2   1   1   1   2   1   1   1   1   1   1   1   1   2   1   1   2   2   1   1   1   1   2   1   1   2   1   1   1   1   1   1   1   2   1   2   1   2   2   1   2   2   1   1   2   1   1   1   1   1   1   1   2   2   2   2   1   1   1   2   1   1   1   1   1   1   1   1   2   2   2   1   1   2   1   2   2   2   1   2   2   1   1   2   1   1   2   1   1   2   1   2   2   1   2   2   2   2   1   2   2   1   2   1   1   1   1   2   1   2   1   1   1   2   1   2   1   1   1   1
 MK-6-13                2   1   1   1   2   2   2   1   2   2   2   1   1   2   2   1   2   1   2   2   2   1   1   1   1   1   2   1   2   1   2   1   2   1   1   2   2   2   2   1   2   1   2   2   1   2   1   2   2   1   2   2   1   1   1   1   1   2   2   1   2   1   1   2   2   2   2   1   1   1   1   2   1   1   1   1   2   2   2   2   2   1   1   2   2   1   1   1   1   1   1   1   1   2   2   1   2   2   1   1   1   1   2   1   1   2   1   1   1   1   1   1   1   2   1   2   1   2   2   1   2   2   1   1   2   1   1   1   1   1   1   1   2   2   2   1   1   1   1   2   1   1   1   1   1   1   1   1   2   2   2   1   1   2   2   2   1   2   1   2   2   1   1   2   1   1   2   1   1   2   1   2   2   1   2   2   2   2   1   2   1   1   2   1   1   1   1   2   2   2   1   1   1   2   1   2   2   1   1   1
 MK-6-14                1   1   1   1   2   2   2   1   2   2   2   1   1   2   2   1   2   1   2   2   2   1   1   1   1   1   2   1   2   2   2   1   2   1   1   2   1   2   2   1   2   1   1   2   1   2   2   2   1   1   2   2   1   1   1   1   1   2   2   2   2   1   1   2   2   2   2   1   1   1   1   2   1   1   2   1   2   2   2   2   2   1   1   2   2   2   1   1   1   2   1   1   2   2   2   1   2   2   1   2   1   1   2   1   1   2   1   1   1   1   1   1   1   2   1   2   1   2   2   1   2   2   2   1   2   1   1   1   1   1   1   1   2   2   2   1   1   1   1   2   1   1   2   1   1   1   1   1   2   2   2   2   1   2   2   2   1   2   1   2   1   1   1   2   1   1   2   1   1   2   1   2   2   1   2   2   2   2   1   2   1   1   2   2   1   1   1   2   2   2   1   1   1   1   1   2   2   1   2   1
 MK-6-15                1   1   1   1   2   2   2   1   2   2   2   1   1   1   1   2   2   1   2   2   2   1   1   2   1   1   2   1   2   2   2   1   2   1   1   2   1   2   2   1   2   1   1   2   1   2   2   2   1   1   2   2   1   1   1   1   2   2   2   2   1   1   2   2   2   2   2   1   1   1   1   2   1   1   2   1   2   1   2   1   2   1   1   2   2   2   1   1   2   2   1   1   1   2   2   1   2   2   1   2   1   1   2   1   1   2   1   1   1   1   1   1   1   2   1   2   1   2   2   1   2   2   2   2   2   1   1   1   1   1   1   1   2   2   2   1   1   1   1   2   1   1   2   1   1   1   1   2   1   1   2   1   1   2   2   2   1   2   1   2   1   1   1   2   1   1   2   1   1   1   2   2   2   1   1   2   2   1   1   2   1   1   2   2   1   2   1   2   2   2   1   1   1   1   1   2   2   1   2   1
 MK-6-16                1   1   1   1   2   2   2   1   2   2   2   1   1   1   1   1   2   1   2   2   2   1   2   2   1   1   2   1   2   2   2   1   2   2   1   2   1   2   2   1   2   1   1   2   1   2   2   2   1   1   2   2   1   1   2   2   2   2   2   2   1   1   2   2   1   2   2   1   1   1   1   2   1   1   2   1   2   1   2   2   1   1   1   2   2   2   1   1   2   2   1   1   1   2   2   1   1   2   1   2   1   1   2   1   1   2   1   1   1   1   1   2   1   2   2   2   1   2   2   1   2   2   2   2   2   2   2   1   1   1   1   1   2   2   2   2   1   1   1   2   1   1   2   1   1   1   1   2   1   1   2   1   1   2   2   2   1   1   1   2   1   1   1   2   2   1   2   1   1   1   2   2   1   1   1   2   2   1   1   1   1   1   2   2   1   1   1   2   2   2   1   1   1   1   2   1   2   2   2   1
 
!****************************************** Phenotypic Data **********************************************************
!-100.0 is resevred for missing phenotype
SimulatedTrait1        10.2166    9.3944   10.4413   11.2336   10.9033   10.2572   11.2318    9.0967    9.8033   12.0572    9.8449   10.2093   10.4885   10.8797    9.5039   10.2501    9.1460    8.6197    8.4120    9.3586   11.4621    9.3056   10.6359   10.1653    8.6094    9.5763    9.2380   10.0352    7.6733    8.6972    9.8303    9.7207    9.1842   11.3457    9.9253   10.6840   10.6718   10.8549   10.1518   10.1457    8.7373    9.3192   10.7345    9.1110    9.9407    7.4630    9.3872    8.8125    8.2012   10.1589   11.8278   10.9064   11.3345    9.6181   10.0441    9.1795   10.0387   10.0360    9.9140   10.7812    9.1158   11.4476   10.3691   10.4282    9.5076   10.3994    9.5552   11.6704    9.3967   10.6388   11.4059   10.1368   10.1125   10.3231    9.4073    9.0835    8.9205    9.5279   10.8579    8.9565   12.0393   10.4284   12.4873    9.4416    9.1047    8.6791    9.6816    9.5503    9.4217   10.5859   10.0468    8.5733    9.1556   11.1873   10.6600   10.7363    9.4263    9.5967    9.5309   11.0517    8.6143    9.1229   10.2987    7.9305    8.7923   10.6772   11.7267   10.9061   10.7066   10.2057   10.3615    8.4641   10.6595    9.3422   11.1661   11.2505    9.1859   10.8544    9.7448   10.8673    9.7893   10.3475   12.6275   10.9531   10.5549    8.7517    9.7735   10.7887   10.6799    9.7184   10.5082    8.5177    9.9465    9.4151    8.3596   10.3665   11.7066    8.3044   11.4093   10.1775   10.9255   10.5454    9.5426    8.2489    9.6818   12.7471   10.9982   10.6084   10.7710    8.9716   10.1873   10.1140   10.6460   10.0671    7.7178   11.2718   10.2190    8.3915    9.4915   11.8189   10.5079    9.6530   10.3246    9.9098   10.1982   10.1064   10.8294    9.9263   11.1542    8.1094    9.9558    7.9319    8.6397   11.8462   11.2646    9.5333    9.1157    9.6951   10.2231    8.5340   10.4931   10.1876   10.0263    9.3752    9.9919   10.4383    9.3970    6.1427    9.1497   10.7558    9.5090    8.9730   10.7502   10.1076   10.3797    9.1495   10.9749    9.9384    8.9944    9.7354
 
