# Supplementary material for: Inclusive Composite Interval Mapping of QTL by Environment Interactions in Biparental Populations
Source: PLoS One. 2015 Jul 10;10(7):e0132414. doi: 10.1371/journal.pone.0132414 (PMC4498613; doi:10.1371/journal.pone.0132414)
Supplement: S1 File — (ZIP) [file pone.0132414.s001.zip › BC1 population/e=1/run_00028.met]

!**********************Note: lines staring with "!" are remarks and will be ignored in the program********************
!*********************************General Information**********************************
!Assuming F1 = P1 x P2, populations available in QTL IciMapping are: 
!  1, P1BC1F1 = P1 x F1, the first backcrossing where P1 is used as the recurrent parent;
!  2, P2BC1F1 = P2 x F1, the first backcrossing where P2 is used as the recurrent parent;
!  3, F1DH, F1-derived doubled haploids; 
!  4, RIL or F1RIL, recombination inbred lines through the repeated selfing of F1;
!  5, P1BC1RIL, recombination inbred lines through the repeated selfing of P1BC1F1;
!  6, P2BC1RIL, recombination inbred lines through the repeated selfing of P2BC1F1;
!  7, F2, the selfing generation of F1;
!  8, F3, the selfing generation of F2;
!  9, P1BC2F1, the second backcrossing where P1 is used as the recurrent parent; 
! 10, P2BC2F1, the second backcrossing where P2 is used as the recurrent parent;
! 11, P1BC2RIL, recombination inred lines through the repeated selfing of P1BC2F1; 
! 12, P2BC2RIL, recombination inred lines through the repeated selfing of P2BC2F1; 
! 13, P1BC1F2, the selfing generation of P1BC1F1; 
! 14, P2BC1F2, the selfing generation of P2BC1F1; 
! 15, P1BC2F2, the selfing generation of P1BC2F1; 
! 16, P2BC2F2, the selfing generation of P2BC2F1; 
! 17, P1BC1DH, P1BC1F1-derived doubled haploids; 
! 18, P2BC1DH, P2BC1F1-derived doubled haploids; 
! 19, P1BC2DH, P1BC2F1-derived doubled haploids; 
! 20, P2BC2DH, P2BC2F1-derived doubled haploids; 
   1      !Mapping Population (see remarks above)
   2      !Mapping Function (1 for Kosambi; 2 for Haldane; 3 for Morgan)
   2      !Marker Space Type (1 for intervals; 2 for positions)
   1      !Marker Space Unit(1 for centiMorgans; 2 for Morgan)
   6      !Number of Chromosomes (or Linkage Groups)
 200      !Size of the mapping population
   1      !Number of environments
 
!***************************************** Chromosomes and Linkage Maps **********************************************
!Chromosome                 NumMarkers
-CH1                        16
-CH2                        16
-CH3                        16
-CH4                        16
-CH5                        16
-CH6                        16
!Linkage map (Marker name followed by position or the interval length)
 MK-1-1                1     0.000
 MK-1-2                1    10.000
 MK-1-3                1    20.000
 MK-1-4                1    30.000
 MK-1-5                1    40.000
 MK-1-6                1    50.000
 MK-1-7                1    60.000
 MK-1-8                1    70.000
 MK-1-9                1    80.000
 MK-1-10               1    90.000
 MK-1-11               1   100.000
 MK-1-12               1   110.000
 MK-1-13               1   120.000
 MK-1-14               1   130.000
 MK-1-15               1   140.000
 MK-1-16               1   150.000
 MK-2-1                2     0.000
 MK-2-2                2    10.000
 MK-2-3                2    20.000
 MK-2-4                2    30.000
 MK-2-5                2    40.000
 MK-2-6                2    50.000
 MK-2-7                2    60.000
 MK-2-8                2    70.000
 MK-2-9                2    80.000
 MK-2-10               2    90.000
 MK-2-11               2   100.000
 MK-2-12               2   110.000
 MK-2-13               2   120.000
 MK-2-14               2   130.000
 MK-2-15               2   140.000
 MK-2-16               2   150.000
 MK-3-1                3     0.000
 MK-3-2                3    10.000
 MK-3-3                3    20.000
 MK-3-4                3    30.000
 MK-3-5                3    40.000
 MK-3-6                3    50.000
 MK-3-7                3    60.000
 MK-3-8                3    70.000
 MK-3-9                3    80.000
 MK-3-10               3    90.000
 MK-3-11               3   100.000
 MK-3-12               3   110.000
 MK-3-13               3   120.000
 MK-3-14               3   130.000
 MK-3-15               3   140.000
 MK-3-16               3   150.000
 MK-4-1                4     0.000
 MK-4-2                4    10.000
 MK-4-3                4    20.000
 MK-4-4                4    30.000
 MK-4-5                4    40.000
 MK-4-6                4    50.000
 MK-4-7                4    60.000
 MK-4-8                4    70.000
 MK-4-9                4    80.000
 MK-4-10               4    90.000
 MK-4-11               4   100.000
 MK-4-12               4   110.000
 MK-4-13               4   120.000
 MK-4-14               4   130.000
 MK-4-15               4   140.000
 MK-4-16               4   150.000
 MK-5-1                5     0.000
 MK-5-2                5    10.000
 MK-5-3                5    20.000
 MK-5-4                5    30.000
 MK-5-5                5    40.000
 MK-5-6                5    50.000
 MK-5-7                5    60.000
 MK-5-8                5    70.000
 MK-5-9                5    80.000
 MK-5-10               5    90.000
 MK-5-11               5   100.000
 MK-5-12               5   110.000
 MK-5-13               5   120.000
 MK-5-14               5   130.000
 MK-5-15               5   140.000
 MK-5-16               5   150.000
 MK-6-1                6     0.000
 MK-6-2                6    10.000
 MK-6-3                6    20.000
 MK-6-4                6    30.000
 MK-6-5                6    40.000
 MK-6-6                6    50.000
 MK-6-7                6    60.000
 MK-6-8                6    70.000
 MK-6-9                6    80.000
 MK-6-10               6    90.000
 MK-6-11               6   100.000
 MK-6-12               6   110.000
 MK-6-13               6   120.000
 MK-6-14               6   130.000
 MK-6-15               6   140.000
 MK-6-16               6   150.000
!*********************************** Marker Types ********************************************************************
!Co-dominant marker: When heterozygote F1 is present, P1 is coded as 2, F1 is coded as 1, and P2 is coded as 0; Otherwise, P1 is coded as 2, and P2 is coded as 0. 
!Dominant marker: When heterozygote F1 is present, P1 and F1 are coded as 12, and P2 is coded as 0; Otherwise, P1 is coded as 2, and P2 is coded as 0.  
!Recessive markers: When heterozygote F1 is present, P1 is coded as 2, and F1 and P2 are coded as 10; Otherwise, P1 is coded as 2, and P2 is coded as 0. 
!Missing marker is coded as -1. 
 MK-1-1                 1   1   2   1   1   1   1   1   2   1   2   2   1   2   2   2   1   2   1   2   1   2   2   1   1   1   1   1   2   1   2   1   1   1   1   2   2   2   1   2   1   2   2   2   2   2   2   1   2   2   2   2   2   2   1   2   1   1   1   2   2   2   1   1   1   2   2   1   1   2   1   1   2   2   1   2   1   1   2   2   2   2   1   2   2   1   2   1   2   1   1   1   2   2   2   2   1   1   2   1   1   2   2   1   2   2   1   2   2   2   2   2   2   1   2   2   1   1   1   2   1   1   1   1   2   2   2   2   2   1   2   1   1   2   1   1   2   1   2   2   1   1   1   1   1   2   2   2   1   2   1   1   1   1   2   1   1   2   2   1   2   1   1   1   2   1   1   1   2   2   1   1   1   1   1   1   2   1   2   2   1   2   1   2   2   2   2   1   2   2   2   1   1   1   2   2   2   1   2   1
 MK-1-2                 1   1   1   1   1   1   1   1   1   1   2   2   1   2   2   2   1   2   1   1   1   2   2   1   1   1   1   1   2   1   2   1   1   2   1   2   2   2   1   2   1   2   1   2   2   2   2   1   2   2   2   2   1   2   1   2   1   1   1   2   2   2   1   1   1   2   2   1   1   2   1   1   1   2   1   2   2   1   2   2   2   2   1   2   2   1   2   1   2   1   1   1   2   2   2   2   1   1   1   1   1   2   2   1   2   2   1   2   2   2   2   2   2   1   2   2   1   1   1   2   1   1   1   1   2   2   2   2   2   1   1   1   1   2   1   1   1   2   1   2   1   1   1   1   1   2   2   2   1   2   1   1   1   1   2   1   1   1   2   1   2   1   1   2   2   2   1   1   2   2   1   1   1   1   1   2   2   1   2   2   1   2   1   2   2   2   2   1   2   2   2   1   1   1   2   1   2   1   2   1
 MK-1-3                 1   1   1   1   1   1   1   2   1   1   2   2   1   2   2   2   1   2   1   2   2   2   2   1   1   1   2   1   2   1   2   1   1   2   1   2   1   2   1   2   1   2   1   2   2   2   2   1   2   2   2   2   1   2   1   2   1   1   1   2   1   2   2   1   1   2   2   2   2   2   1   1   1   2   1   2   2   1   2   2   2   2   1   2   2   2   2   1   2   1   1   1   2   1   1   2   1   1   1   1   1   2   1   1   2   2   2   1   2   2   2   2   2   1   2   2   1   2   1   2   1   1   1   1   2   2   2   2   2   1   1   1   1   2   1   1   2   2   1   1   1   1   1   1   1   2   2   2   1   2   2   1   1   1   2   1   1   1   2   1   2   2   1   2   2   2   1   1   1   2   1   1   1   1   1   2   2   1   2   2   1   2   1   2   2   2   2   1   2   2   2   1   1   1   1   1   1   1   2   1
 MK-1-4                 1   1   1   1   1   1   1   2   1   1   2   2   1   2   2   2   2   2   1   2   2   2   2   1   1   1   2   1   2   1   2   1   1   2   1   2   1   2   1   2   1   2   1   2   2   2   2   1   2   2   2   2   1   2   1   2   1   1   1   2   1   2   2   1   1   2   2   2   2   2   1   1   1   2   1   2   2   1   2   2   2   2   1   2   2   2   2   1   2   1   1   1   2   1   1   2   1   1   2   1   1   2   1   1   2   2   2   1   2   1   2   2   2   1   2   2   1   2   1   1   1   1   1   1   2   2   2   2   2   1   1   1   1   2   1   2   2   2   1   1   1   1   1   1   1   2   2   2   1   2   2   1   2   1   2   1   2   1   1   1   2   1   1   2   2   2   1   1   1   2   1   1   1   1   1   1   2   2   2   2   1   2   1   2   2   2   1   1   2   2   2   1   2   1   1   1   1   1   2   1
 MK-1-5                 2   1   1   1   1   1   1   2   1   1   2   2   1   2   2   2   2   2   1   2   2   1   2   1   1   1   2   1   2   1   2   1   1   2   1   2   1   2   1   2   1   2   1   2   2   1   2   1   2   2   2   2   1   2   1   2   1   1   1   2   2   2   2   1   1   2   1   1   1   2   1   1   1   2   1   2   2   1   2   2   2   2   1   2   2   2   2   1   2   1   1   1   2   1   1   2   2   1   2   1   1   2   1   1   2   2   2   1   2   1   2   2   2   1   1   2   1   2   1   1   1   1   1   1   2   2   1   2   1   1   1   1   1   2   1   2   2   2   1   1   1   1   1   1   1   2   2   2   2   2   2   1   2   1   2   1   2   1   1   1   2   1   2   2   2   2   1   1   1   2   1   1   1   1   1   1   2   2   2   2   1   2   1   2   1   2   1   1   2   2   1   1   2   1   1   1   1   2   2   2
 MK-1-6                 1   1   2   1   2   1   1   2   1   1   2   1   1   2   2   2   2   2   1   1   2   1   2   1   1   1   2   1   2   2   2   1   1   2   1   2   1   2   1   2   2   2   1   1   1   1   2   1   2   2   2   2   1   2   1   2   1   2   1   2   2   2   2   1   1   2   1   1   1   2   1   2   1   2   1   2   2   1   2   2   2   1   1   2   2   2   2   1   2   1   1   1   2   2   1   2   1   1   2   1   1   2   1   1   2   2   2   1   2   1   2   2   2   1   1   2   1   2   1   1   1   1   1   1   2   2   1   2   1   1   1   1   2   2   1   2   1   2   1   1   1   1   1   1   1   2   2   2   2   2   2   1   2   1   2   1   2   1   1   1   2   1   2   2   2   2   1   1   2   2   1   1   1   2   1   2   1   2   2   1   1   2   1   2   2   2   1   1   2   2   1   1   2   1   1   1   1   2   2   2
 MK-1-7                 1   1   2   2   2   2   1   2   1   2   2   1   1   2   2   2   2   2   1   1   2   1   2   1   1   2   2   1   2   2   2   1   1   2   1   2   1   1   1   2   2   2   1   1   1   1   2   1   1   2   2   2   2   2   1   2   1   2   1   2   2   2   2   1   1   2   1   1   1   2   1   2   1   2   1   2   2   1   2   2   2   1   1   2   2   2   2   1   2   1   1   1   2   2   1   2   1   1   2   1   1   2   1   1   2   1   2   1   2   1   2   2   2   1   1   2   1   2   1   2   1   1   1   1   2   2   1   2   1   1   1   1   2   2   1   2   1   2   1   1   1   1   1   2   1   1   2   2   2   2   2   2   2   1   2   2   2   1   1   1   2   1   2   2   2   2   1   1   1   2   1   1   1   2   1   2   1   2   2   1   1   2   1   2   2   2   1   1   2   2   2   1   2   1   1   1   1   2   2   2
 MK-1-8                 1   1   2   2   2   2   1   2   1   2   2   1   1   2   2   1   2   2   1   1   2   2   2   1   1   2   2   1   2   1   2   1   1   2   1   2   2   1   1   2   2   2   1   1   1   1   1   1   1   2   1   2   2   2   1   2   1   2   1   2   2   2   2   1   1   2   1   1   1   2   1   2   1   2   1   2   2   1   2   2   2   1   1   2   2   2   2   1   2   1   1   1   2   2   1   2   1   1   2   1   1   2   1   1   2   1   2   1   2   1   2   2   2   1   1   2   1   2   1   2   1   1   1   1   2   2   1   2   1   1   1   1   1   2   1   2   1   2   1   1   1   1   1   2   1   1   2   2   2   2   1   2   1   1   2   2   2   1   1   1   2   1   2   1   2   2   1   1   1   2   1   1   1   2   1   2   1   2   2   1   1   2   1   2   2   2   1   1   2   2   2   1   2   1   1   1   1   2   2   2
 MK-1-9                 1   1   2   2   2   2   1   2   1   2   2   1   1   2   2   1   2   2   2   1   2   2   2   2   1   2   2   2   2   1   2   1   1   2   1   2   2   1   1   2   2   2   1   1   1   1   1   1   1   2   1   2   2   2   1   2   1   2   1   1   1   2   1   1   1   2   1   1   1   2   1   2   1   2   1   2   2   1   2   2   2   1   1   2   2   1   2   1   2   1   2   2   2   2   1   2   2   1   2   1   2   1   1   1   2   1   2   1   2   1   2   2   2   1   1   2   1   2   1   2   1   1   1   1   2   2   1   2   1   1   1   1   1   2   1   1   1   2   1   2   1   1   1   2   1   1   2   2   2   2   2   2   1   1   2   2   2   1   1   2   2   1   2   2   2   2   1   1   1   2   1   1   1   2   1   2   1   2   2   1   1   2   1   2   2   2   2   1   2   2   2   1   2   1   1   1   1   2   2   2
 MK-1-10                1   1   2   2   2   1   1   2   1   2   2   1   1   2   2   1   2   2   2   1   2   2   2   2   1   1   2   2   2   1   2   1   1   2   1   2   2   1   2   2   1   2   1   1   1   1   1   2   1   2   1   1   2   2   1   2   2   2   1   1   1   2   1   1   1   2   2   1   1   2   1   2   1   2   1   1   2   2   2   1   2   1   2   2   2   2   2   2   2   1   2   2   2   2   2   1   2   1   2   1   2   1   1   1   2   1   2   1   2   1   2   2   2   1   1   2   1   2   1   2   1   1   1   1   2   2   1   2   1   2   1   1   1   2   1   1   1   2   1   2   1   1   1   2   1   2   2   2   2   2   2   2   1   1   2   2   2   1   1   2   2   1   2   2   2   1   1   1   1   2   1   1   1   2   1   2   1   2   2   1   1   2   1   2   2   2   2   1   2   2   2   1   2   1   1   1   1   2   2   2
 MK-1-11                1   1   2   2   2   1   1   1   2   2   2   1   1   2   2   1   2   2   2   1   2   2   2   2   1   1   2   2   2   1   2   1   1   2   1   2   2   2   1   2   1   2   2   1   1   1   1   2   1   2   1   1   2   2   1   2   2   2   1   1   1   2   1   1   1   2   2   1   1   2   1   2   1   2   2   1   2   1   2   1   2   1   2   2   2   2   1   2   2   1   2   2   1   2   2   1   2   2   1   1   2   1   1   1   2   1   2   1   2   1   2   2   2   1   1   2   1   2   1   2   1   1   1   1   2   2   2   2   1   2   1   2   1   2   1   1   2   2   1   2   2   1   1   2   1   2   2   2   2   2   2   2   1   2   2   2   2   1   2   2   2   1   2   2   2   1   1   1   1   1   1   1   1   2   1   2   1   2   2   2   1   2   1   2   2   2   1   1   1   2   2   1   2   1   2   2   1   2   2   1
 MK-1-12                1   1   1   2   2   1   1   1   2   2   2   1   1   2   2   1   1   2   2   1   2   2   2   2   1   1   2   1   2   1   2   1   1   2   1   1   2   2   1   2   1   2   2   1   1   1   1   2   1   2   1   1   2   2   1   2   2   2   2   1   1   2   1   1   1   2   1   1   1   2   1   2   1   2   2   1   2   1   2   1   1   1   1   2   2   2   1   2   2   1   2   2   1   1   2   1   2   2   1   1   2   1   1   1   2   1   2   1   1   1   2   2   2   2   1   2   1   2   1   2   1   1   1   1   2   1   2   1   1   2   1   1   1   2   1   1   2   1   1   2   2   1   1   2   1   2   2   2   2   2   2   2   1   2   2   2   2   1   2   2   2   1   2   2   2   2   1   1   1   1   1   1   1   2   1   2   1   2   1   1   1   2   1   2   2   2   1   1   1   2   2   1   1   1   1   2   1   2   2   1
 MK-1-13                1   2   2   2   2   1   2   1   2   2   2   1   1   2   2   2   1   2   2   1   2   1   2   2   1   1   2   1   2   1   2   1   1   2   1   1   2   2   1   2   1   2   2   1   1   1   1   2   1   2   1   1   2   2   1   1   2   2   2   1   2   2   1   1   1   2   1   1   1   2   1   2   1   2   2   1   2   1   2   1   1   1   2   2   2   2   1   2   2   1   2   2   1   1   2   2   2   2   1   1   2   1   1   1   2   1   2   1   1   1   2   1   2   2   1   2   1   2   1   2   1   1   1   1   2   1   2   2   1   1   1   1   1   2   2   1   2   1   1   2   2   1   1   2   1   2   2   2   2   2   2   2   1   2   2   1   2   1   2   2   2   1   1   2   2   2   1   1   2   1   1   1   1   2   1   2   1   2   1   1   1   2   1   2   2   2   1   1   1   2   2   2   1   1   1   2   1   1   2   1
 MK-1-14                1   1   2   2   2   1   2   1   2   2   2   1   1   2   2   2   1   2   2   1   2   1   2   2   1   1   2   1   2   1   2   1   1   2   1   1   2   2   1   1   1   2   2   1   1   1   1   2   1   2   1   2   2   2   1   1   2   2   2   1   2   2   1   1   1   2   2   1   1   2   1   2   1   2   2   1   2   1   2   1   2   2   2   2   2   2   1   2   2   1   2   2   1   1   2   1   2   2   1   1   2   1   1   1   2   1   2   1   1   1   2   1   2   2   1   2   1   2   1   2   1   1   2   1   2   1   2   2   1   1   1   1   1   2   2   1   2   1   1   2   2   1   1   2   1   2   2   2   2   2   2   2   1   2   2   2   2   1   2   2   2   1   1   2   2   1   1   1   2   1   1   1   1   2   1   2   1   2   1   1   1   2   1   2   2   2   1   1   2   2   2   2   1   1   1   2   1   1   2   1
 MK-1-15                1   1   2   1   2   1   2   1   2   2   2   1   1   2   2   2   2   2   2   1   2   1   2   2   1   2   2   1   2   1   2   1   1   2   1   1   2   2   1   1   1   2   2   1   1   1   1   2   1   2   1   2   2   1   1   1   1   2   2   1   2   2   1   1   1   2   1   2   1   2   1   2   1   2   2   1   1   1   2   1   2   2   1   1   2   2   1   2   2   1   2   2   1   1   2   1   2   2   1   1   2   2   2   1   2   1   1   1   1   1   2   2   1   2   1   2   2   2   1   2   1   1   2   1   2   1   2   2   1   1   1   1   1   2   2   1   2   1   1   1   2   1   1   2   1   2   2   1   2   2   2   2   1   2   2   2   2   1   2   2   2   1   1   2   2   2   1   1   2   1   1   1   1   2   1   2   1   1   1   1   1   2   1   2   2   2   2   1   1   2   1   2   1   1   1   2   2   1   2   1
 MK-1-16                1   1   2   2   2   1   2   1   2   2   2   1   1   1   2   2   2   2   2   1   2   1   2   2   1   2   2   1   2   1   2   1   1   2   2   1   2   1   1   1   2   2   2   1   1   1   1   1   1   2   1   2   2   1   1   2   1   2   2   1   2   2   1   1   1   1   1   2   1   2   1   2   1   2   2   2   1   1   2   1   1   2   1   1   2   2   1   2   2   1   2   2   1   1   2   1   2   2   1   1   2   1   2   1   2   2   1   1   1   2   2   2   1   2   2   2   1   2   1   2   1   1   2   2   2   1   2   2   1   1   1   1   1   2   2   1   2   1   1   1   2   1   1   2   1   2   2   1   2   2   2   2   1   2   1   2   2   2   2   2   2   1   1   2   2   2   1   1   2   1   1   2   1   2   2   2   2   1   1   1   1   2   1   2   1   2   2   2   1   2   1   1   1   1   1   2   2   1   2   1
 MK-2-1                 1   2   2   2   2   1   1   1   1   1   1   2   1   1   2   2   1   2   1   1   2   2   1   2   2   2   1   1   1   2   2   2   2   2   1   2   1   1   1   1   2   2   1   1   2   2   1   1   2   1   1   1   1   1   1   2   2   1   1   2   1   2   1   2   2   1   1   1   1   2   2   1   1   1   1   1   1   2   2   2   1   2   2   1   1   2   2   2   2   1   2   2   2   2   2   2   1   1   1   2   2   1   2   2   2   2   2   2   2   1   1   1   1   2   1   1   1   2   1   1   2   1   2   1   2   1   1   1   1   1   1   2   2   2   2   2   1   1   2   2   1   2   1   2   1   1   2   1   1   1   1   2   2   1   2   1   1   1   1   1   1   1   1   2   2   2   2   1   1   2   2   1   2   1   2   2   1   2   2   1   1   2   1   1   1   1   1   2   2   1   2   1   2   2   2   2   2   2   1   2
 MK-2-2                 1   2   2   2   2   1   1   1   1   1   1   2   1   1   2   2   1   1   1   2   2   2   1   2   2   2   1   1   2   2   1   2   1   2   1   2   1   1   1   1   2   2   1   1   2   2   1   1   2   1   1   1   1   2   1   2   2   1   1   2   1   2   1   2   2   1   1   1   2   1   2   1   1   2   1   1   1   2   2   2   1   2   2   2   2   2   2   2   2   1   2   2   1   2   2   2   1   1   1   2   2   2   2   2   2   2   2   2   2   1   1   1   1   2   1   2   1   2   1   1   2   1   2   1   2   1   1   1   1   1   2   2   1   2   2   2   1   1   2   2   1   2   1   2   1   1   2   1   2   1   1   2   2   1   2   1   1   1   2   1   1   1   1   2   2   2   2   2   1   2   2   1   2   1   2   2   2   2   2   1   1   2   1   1   1   1   1   2   2   2   2   1   2   2   1   2   2   2   1   1
 MK-2-3                 1   2   2   2   2   1   1   1   1   1   1   2   1   1   2   2   1   1   1   2   2   2   1   2   2   2   1   1   2   2   1   2   1   2   1   2   1   1   1   1   2   1   1   1   2   2   1   1   2   1   1   1   1   2   1   1   2   1   1   2   1   2   1   2   2   1   1   1   2   1   2   1   1   2   1   1   1   2   2   2   1   2   2   2   2   2   2   2   1   1   2   2   1   2   2   2   1   2   1   2   1   2   2   2   2   2   2   2   2   1   1   1   1   2   1   2   1   2   1   1   2   1   2   1   2   1   1   1   1   1   2   2   1   2   2   2   2   2   2   1   1   2   1   2   1   1   2   1   2   1   1   2   2   1   2   1   1   1   2   2   1   1   2   1   2   2   2   2   1   2   2   1   2   1   2   2   2   2   2   1   1   2   1   2   1   1   1   2   2   2   2   1   2   2   1   2   2   2   1   1
 MK-2-4                 1   2   2   2   2   1   1   1   1   1   1   2   1   1   2   2   1   1   1   1   2   2   1   2   2   2   1   1   2   2   1   2   1   2   1   2   1   1   1   1   2   2   1   1   2   2   1   1   2   1   1   1   1   2   1   1   2   1   1   2   1   2   1   2   2   1   1   1   2   1   2   2   1   2   1   1   1   2   2   2   1   2   2   2   1   2   2   2   1   1   2   2   1   2   2   2   1   1   1   2   1   1   1   2   2   2   1   2   2   1   1   1   1   2   1   2   1   2   1   1   2   1   2   2   2   1   1   1   2   1   2   2   1   2   2   2   2   1   2   1   1   1   2   2   1   1   1   1   2   1   1   2   2   1   2   1   1   1   2   2   1   1   2   1   2   2   2   2   1   2   2   1   2   1   2   2   1   2   2   1   1   2   1   2   1   1   1   2   2   2   2   1   2   2   1   2   1   2   1   1
 MK-2-5                 1   1   2   2   2   1   1   1   1   2   1   2   1   1   2   2   1   1   1   1   2   2   1   2   2   2   1   1   2   2   1   2   1   2   1   2   1   1   1   1   1   2   1   1   2   2   1   1   2   1   1   1   1   2   1   1   2   1   1   2   1   2   1   2   2   1   1   1   2   1   2   2   1   2   1   2   1   2   2   2   1   1   2   2   1   2   2   1   1   1   2   2   1   1   2   2   1   1   1   2   1   1   1   2   2   2   1   2   2   1   1   1   1   1   1   2   1   2   2   1   2   1   2   2   2   1   1   1   2   1   2   2   2   2   2   2   2   1   2   1   1   1   2   2   1   1   1   1   2   2   1   2   2   1   2   1   1   1   2   2   1   1   2   2   2   2   2   2   1   2   2   1   1   1   2   2   1   2   2   1   1   2   1   2   1   1   1   1   2   2   2   1   2   1   1   2   1   2   1   1
 MK-2-6                 1   1   2   2   1   1   1   1   1   1   1   2   1   1   1   2   1   2   1   1   2   2   1   2   2   2   1   1   2   1   1   2   1   2   2   2   1   1   1   1   1   2   1   1   2   2   1   2   2   1   1   1   1   2   2   1   2   1   1   2   1   2   1   2   1   1   1   1   2   1   1   2   1   2   1   2   1   2   1   1   2   1   2   2   1   2   2   1   1   1   2   2   1   1   2   2   1   1   1   2   1   1   1   2   2   2   1   2   2   1   2   2   1   1   1   2   1   2   2   1   2   1   2   2   2   1   1   1   1   2   2   2   2   2   2   2   2   1   2   1   1   1   2   2   1   1   1   1   2   2   1   2   2   1   2   1   1   1   2   2   1   1   2   2   2   1   2   2   1   2   2   1   1   1   2   1   2   2   2   1   1   2   1   2   1   1   1   2   2   1   2   1   2   2   1   2   1   2   1   1
 MK-2-7                 1   1   2   2   2   1   1   2   1   1   2   2   1   1   1   2   1   2   1   1   2   1   1   2   2   2   1   1   2   1   1   1   1   2   1   2   1   1   1   1   1   2   1   1   2   2   2   2   2   1   1   1   1   2   1   1   2   2   1   2   1   1   1   2   1   2   1   1   2   1   1   2   1   2   1   2   1   2   1   1   1   1   2   2   1   2   2   1   2   1   2   2   1   1   2   2   1   1   1   2   1   1   1   2   2   1   1   1   2   1   2   2   2   1   1   2   1   2   2   1   2   1   2   2   2   1   1   1   1   2   2   2   2   2   2   2   2   1   1   1   1   1   2   1   1   1   2   1   2   1   1   1   2   1   2   1   1   1   2   2   1   1   2   1   2   1   2   2   1   2   2   1   1   1   2   1   1   2   2   2   1   2   1   2   1   1   1   1   2   1   2   1   2   2   1   2   1   2   1   1
 MK-2-8                 1   1   2   2   2   2   1   2   1   1   2   1   1   1   2   2   1   2   1   2   1   1   1   2   2   2   2   1   2   2   1   1   1   2   1   2   1   1   1   1   1   2   1   2   2   2   2   2   2   2   1   1   1   1   1   1   2   2   1   2   1   1   1   2   1   2   1   1   2   1   1   2   1   2   1   1   1   2   1   1   1   2   2   2   1   2   2   1   2   1   2   1   1   1   2   1   1   1   1   2   1   1   1   2   2   1   1   1   2   2   2   2   2   1   1   2   1   1   2   1   2   1   2   2   2   1   2   1   2   2   2   2   2   1   2   2   2   2   1   1   1   1   2   1   1   1   2   1   2   2   1   1   2   1   2   1   1   1   2   2   1   1   2   2   2   1   2   2   1   2   2   1   1   1   2   1   1   2   2   2   1   2   2   2   1   1   2   1   2   1   2   1   2   2   1   2   2   2   1   2
 MK-2-9                 1   1   2   2   2   2   2   2   1   1   2   1   1   1   2   2   2   2   1   2   1   1   1   2   2   2   2   1   2   2   1   1   2   2   1   2   1   1   1   1   1   2   2   2   2   2   2   2   2   2   1   1   1   1   1   1   2   2   2   2   1   1   2   2   1   2   1   1   2   1   1   2   1   1   2   1   1   2   1   1   1   2   2   2   1   2   2   1   2   1   2   1   1   1   2   1   2   1   1   2   2   2   1   2   2   1   1   1   2   2   2   2   2   1   1   2   1   1   2   1   2   1   2   1   2   1   2   1   1   2   2   2   2   1   2   1   2   2   1   1   1   1   2   1   1   2   1   1   2   2   1   1   2   1   1   1   1   1   2   2   1   1   2   2   2   1   2   2   1   2   2   1   1   1   2   1   1   2   2   2   1   2   2   2   1   1   2   1   1   1   2   1   2   2   1   2   2   2   1   2
 MK-2-10                1   1   2   2   2   2   2   2   1   1   2   1   1   1   2   2   2   2   1   2   1   1   1   2   2   2   2   1   2   2   1   1   2   2   2   2   2   1   1   1   1   2   2   2   2   2   2   2   2   2   1   1   1   1   1   2   2   2   2   2   1   1   2   2   1   2   1   1   2   1   1   2   1   2   2   1   1   2   2   1   1   2   1   2   1   2   2   1   1   1   2   2   1   1   2   1   2   1   1   2   2   2   1   2   2   1   1   1   2   2   2   2   2   1   1   2   1   1   2   1   2   1   2   1   2   1   1   1   2   2   2   2   2   1   2   1   2   2   1   1   1   1   2   1   1   2   1   1   2   2   1   1   2   1   1   1   1   1   2   2   1   2   2   2   2   1   2   2   1   2   2   1   1   1   1   1   1   1   2   2   1   2   2   2   1   1   2   1   1   2   1   1   2   2   1   2   2   2   1   2
 MK-2-11                1   1   1   2   2   2   2   2   1   1   2   1   2   1   2   2   2   2   1   2   1   1   1   2   2   2   2   1   2   2   1   1   2   2   1   2   2   1   1   2   1   2   1   2   2   2   2   2   2   2   1   1   1   1   1   2   2   2   2   2   1   1   1   2   2   2   1   1   2   1   1   2   1   2   2   1   1   2   2   1   1   2   1   2   1   1   2   1   1   1   2   2   1   1   2   1   2   1   1   1   2   2   1   2   2   1   1   2   2   2   2   2   2   1   1   2   1   1   2   1   1   1   1   1   2   1   1   1   2   1   1   2   2   1   1   1   2   2   1   1   1   1   2   1   1   2   1   1   2   2   1   1   2   1   1   1   1   1   2   2   2   2   2   2   2   1   2   2   1   2   2   1   1   1   1   1   1   2   2   2   1   2   2   2   1   1   2   1   1   2   1   1   2   1   1   2   2   2   1   2
 MK-2-12                2   1   1   2   2   2   2   1   1   1   2   1   2   1   2   2   2   2   1   2   1   1   1   2   2   2   2   1   2   2   1   1   2   2   1   2   2   1   1   2   1   2   1   2   2   2   2   2   2   2   1   1   1   1   1   2   2   2   2   2   2   1   1   2   2   2   1   1   2   1   1   2   1   2   2   1   1   2   2   1   1   2   1   2   1   1   2   1   1   1   1   2   1   1   2   1   2   2   1   1   2   2   1   2   2   2   1   2   2   2   2   2   2   1   1   2   1   2   2   1   1   1   1   1   1   1   1   1   2   1   1   2   2   1   1   1   1   1   2   1   1   1   2   1   1   2   1   1   2   2   1   1   2   1   1   1   1   1   2   2   2   2   2   2   2   1   2   2   1   2   2   1   1   1   1   1   1   2   1   2   1   2   2   2   1   1   2   1   1   1   1   1   2   1   1   2   1   2   2   2
 MK-2-13                2   2   1   2   2   1   2   1   2   1   2   1   2   1   2   2   2   2   2   2   1   1   1   2   2   2   2   2   2   2   1   1   1   2   1   2   2   1   1   2   1   2   1   2   2   2   2   2   2   2   2   2   1   1   1   1   2   2   2   2   2   1   1   1   1   2   1   1   2   1   1   2   1   2   2   1   1   2   2   2   1   2   1   2   1   1   2   1   2   1   1   2   1   1   2   1   2   2   1   1   2   2   1   2   2   2   1   2   2   2   2   2   1   1   2   2   1   2   2   1   1   2   1   1   1   1   1   1   2   1   1   1   2   1   1   1   2   1   2   1   1   1   2   1   1   2   1   1   1   2   1   2   1   1   1   1   2   1   2   2   2   2   1   2   2   1   2   2   2   2   2   1   1   1   1   1   1   2   1   2   1   2   2   2   1   1   2   2   1   1   1   1   2   1   1   2   1   2   2   2
 MK-2-14                2   2   1   2   2   1   2   1   1   1   2   1   2   1   2   2   2   2   2   2   1   1   1   2   2   2   2   2   2   2   1   1   1   2   2   2   2   1   1   2   1   2   1   2   2   2   2   2   1   2   2   2   1   1   1   1   2   2   2   2   2   1   1   1   1   2   1   1   1   1   1   2   1   2   2   1   1   2   2   2   1   1   1   2   2   1   2   1   2   1   1   2   1   2   2   1   2   2   1   1   2   2   1   2   2   2   1   2   2   2   2   2   1   1   2   2   1   2   2   1   1   2   1   1   1   1   1   1   2   1   1   2   2   1   1   1   2   1   2   1   1   1   2   2   1   2   1   2   1   2   2   2   1   1   1   1   2   1   1   2   2   2   1   2   2   2   1   2   2   2   2   1   1   1   1   1   2   2   2   2   1   2   2   2   1   1   2   2   1   1   1   1   2   1   1   2   1   2   2   2
 MK-2-15                2   2   1   2   2   2   2   1   1   2   2   1   2   1   2   2   2   2   2   2   1   1   2   2   2   2   2   2   2   2   1   1   2   2   2   2   2   1   2   2   1   1   1   2   1   2   2   1   1   2   2   2   1   1   1   1   2   2   2   2   2   1   1   1   1   2   1   2   1   1   1   2   1   2   2   1   1   2   2   2   1   1   1   2   2   1   2   1   2   1   2   2   1   2   1   1   2   2   1   1   2   2   1   2   2   2   1   2   2   2   2   1   1   1   2   2   1   2   2   1   1   2   1   1   1   1   2   1   2   1   1   2   2   1   1   1   2   1   2   2   1   1   2   2   1   2   1   2   1   2   2   2   1   1   1   1   2   1   1   2   2   2   1   2   2   2   1   2   2   2   2   1   1   1   1   1   2   2   2   2   1   1   2   2   2   1   2   2   1   1   1   1   2   1   1   2   1   2   2   2
 MK-2-16                2   2   1   2   2   1   2   1   1   2   2   1   2   1   2   2   2   2   2   2   1   1   2   2   2   2   1   2   2   2   1   1   2   2   2   2   2   1   1   2   1   1   2   2   1   1   2   1   1   2   1   2   1   1   1   1   2   2   2   1   2   1   1   1   1   2   1   2   1   2   1   2   2   2   1   1   1   2   1   2   1   1   1   2   2   1   2   1   2   2   2   2   1   2   1   1   2   2   2   1   2   2   1   2   2   2   1   2   2   1   2   1   1   2   2   2   2   2   2   1   1   2   1   1   1   1   2   1   2   1   2   1   2   1   1   1   2   1   2   2   1   1   2   2   1   2   1   2   1   2   2   2   1   1   1   1   2   1   1   2   1   2   1   2   2   2   1   1   2   2   2   1   2   1   1   2   2   2   2   2   1   1   2   2   2   1   2   2   1   2   1   1   2   1   1   2   1   2   2   2
 MK-3-1                 2   2   2   2   2   1   2   2   1   2   2   1   2   1   2   2   1   2   2   1   1   2   1   1   2   1   2   2   1   2   1   1   2   1   2   2   1   1   2   2   2   1   1   1   2   1   1   2   2   2   1   1   2   2   2   1   2   2   2   1   1   1   2   1   2   1   2   1   1   2   1   2   1   2   1   2   1   1   1   2   1   2   1   1   2   2   2   1   1   2   2   1   2   2   2   2   1   1   1   1   2   1   1   2   2   2   1   1   2   2   1   1   1   2   2   2   1   2   2   2   1   2   2   2   2   1   1   2   1   2   1   1   2   1   2   2   1   1   1   1   1   1   2   1   1   1   1   2   2   2   1   2   2   1   2   2   1   2   2   2   2   1   1   2   2   1   1   1   1   1   2   1   2   2   1   1   2   2   1   2   1   2   2   2   2   1   1   2   2   2   2   2   1   1   2   2   1   2   2   2
 MK-3-2                 1   2   2   2   2   1   2   2   1   2   2   1   2   1   2   1   1   1   2   1   1   2   1   1   2   1   2   1   1   2   1   1   2   1   2   2   1   1   2   2   2   1   1   1   2   1   1   2   1   2   1   1   2   2   1   1   2   2   2   1   1   1   2   2   2   1   2   1   1   2   1   2   1   2   1   2   1   1   1   2   1   2   1   2   2   2   2   1   1   2   1   1   2   2   2   2   1   2   1   1   2   1   1   2   2   2   1   1   2   2   1   1   1   2   2   2   1   2   2   2   1   2   2   2   2   2   1   1   1   2   1   1   1   1   2   2   1   1   2   1   2   1   2   1   2   1   1   2   2   2   1   2   2   1   2   2   1   2   1   2   2   2   1   2   2   1   1   1   1   1   2   1   2   2   1   1   1   2   1   1   1   2   2   2   2   1   1   1   2   2   1   1   1   1   2   2   1   2   2   2
 MK-3-3                 1   2   2   2   2   1   2   2   1   2   2   1   2   2   2   2   1   1   2   1   1   1   1   1   2   1   2   1   1   2   1   1   2   1   1   2   1   1   2   2   1   1   1   1   2   1   1   2   1   2   1   1   2   2   1   1   2   2   1   2   1   1   2   2   2   1   2   1   1   2   1   2   1   1   1   2   1   1   1   2   1   1   2   2   2   2   2   1   1   2   2   1   2   2   2   2   2   2   1   1   1   1   1   2   2   2   1   1   2   2   1   1   1   2   1   2   1   2   2   2   1   2   2   2   2   2   1   1   1   2   1   1   1   1   2   2   1   1   2   1   2   1   2   2   2   1   1   2   2   2   1   2   2   2   2   1   1   2   1   2   2   2   1   2   2   1   1   1   1   1   2   1   2   2   1   1   1   2   1   1   1   2   1   2   2   1   1   1   1   2   1   1   1   1   2   2   1   2   2   2
 MK-3-4                 1   2   2   2   2   1   2   2   1   2   2   1   2   2   2   2   1   2   2   1   2   1   1   1   2   1   2   1   1   1   1   1   2   1   1   2   1   1   2   2   1   1   1   1   2   1   1   2   1   2   1   1   2   2   1   1   2   2   1   2   1   2   2   2   2   2   2   1   2   2   1   2   1   1   2   2   1   1   2   2   1   1   2   2   2   2   2   1   1   2   2   1   2   2   2   2   2   2   1   1   1   1   1   2   2   2   1   1   2   2   1   1   1   2   1   2   1   2   2   2   1   2   2   2   2   2   1   1   1   2   2   1   1   1   1   2   1   1   2   1   2   1   2   2   2   1   1   2   2   2   1   2   2   2   2   1   1   2   1   2   2   2   1   2   1   1   1   1   1   1   2   1   2   2   1   1   2   2   1   1   1   2   1   2   2   1   1   1   1   2   1   1   1   2   2   2   1   2   2   2
 MK-3-5                 1   2   2   2   2   1   2   2   1   2   1   1   2   2   2   2   1   2   2   1   2   1   1   1   2   1   1   1   1   1   2   1   2   1   1   2   1   1   2   2   1   1   1   1   2   1   1   2   1   2   1   2   2   2   1   1   2   2   1   2   1   2   2   2   1   2   2   1   2   2   2   2   1   1   2   2   1   2   2   2   1   1   1   2   1   2   2   1   1   2   2   1   2   2   2   2   2   2   1   1   1   1   1   2   2   1   1   1   2   1   1   1   1   2   1   2   1   2   2   2   1   2   2   2   2   2   1   1   1   2   2   1   1   1   1   2   1   1   2   1   2   1   2   2   2   1   1   2   2   2   1   2   1   2   2   1   1   2   2   2   2   2   1   2   1   1   1   1   1   1   2   1   2   2   2   1   2   2   1   2   1   2   1   2   2   1   1   1   1   1   1   1   1   2   2   2   1   2   2   2
 MK-3-6                 1   2   2   2   2   1   2   2   1   2   1   2   2   2   2   2   1   2   2   1   2   1   1   1   2   1   1   1   1   1   2   1   2   1   1   1   1   1   2   2   1   1   1   1   2   1   1   2   1   2   1   2   2   2   1   1   2   2   1   2   1   2   2   2   1   2   2   1   2   2   2   2   1   1   2   2   1   2   2   2   1   1   1   2   1   2   2   1   2   2   2   1   2   2   1   2   2   2   1   1   1   2   1   2   2   1   1   1   2   1   1   1   2   2   1   2   1   2   2   2   1   2   2   2   2   2   1   1   1   2   2   2   1   1   1   2   2   1   2   1   2   2   2   2   2   2   1   2   2   2   1   2   1   2   2   1   1   2   2   2   2   2   1   2   1   1   1   1   1   1   2   1   2   2   2   1   2   2   1   2   1   2   1   2   2   1   1   1   1   1   2   1   1   2   2   2   1   2   2   2
 MK-3-7                 1   2   2   2   1   1   2   2   1   2   1   1   2   2   2   2   1   2   2   1   2   1   1   1   2   1   1   1   1   1   2   1   2   1   1   1   1   2   2   2   1   1   1   1   2   1   2   2   1   2   1   1   2   2   1   1   2   2   1   2   1   2   2   2   1   2   2   1   2   2   2   2   2   1   2   1   1   2   2   2   1   2   2   1   1   2   2   1   2   2   2   1   2   2   2   2   2   2   2   1   1   2   1   2   2   2   1   1   2   1   1   1   2   2   2   2   1   2   2   2   1   2   2   2   2   1   1   1   1   2   2   2   1   1   1   2   2   1   2   1   2   2   2   1   2   2   1   2   2   2   1   2   1   2   1   1   1   2   2   2   2   1   1   1   2   1   2   1   1   1   2   1   2   2   2   1   2   2   1   2   2   2   1   2   2   1   1   1   1   1   2   1   2   2   2   2   1   2   2   2
 MK-3-8                 1   2   2   2   1   1   2   2   1   2   2   1   2   2   2   2   1   2   2   2   2   1   2   2   2   1   1   1   2   1   2   1   2   1   1   1   1   1   2   2   1   1   1   1   2   2   2   2   1   2   1   1   1   2   1   1   2   2   1   2   1   1   2   2   1   2   1   1   2   2   2   2   2   1   2   2   1   2   2   2   1   2   2   1   1   2   2   1   2   2   2   1   2   2   2   2   2   2   2   1   1   2   1   2   2   2   1   2   2   1   1   1   2   2   2   2   1   2   2   2   1   2   2   2   1   1   1   1   1   2   2   2   1   1   1   2   2   1   2   1   2   2   2   1   2   2   1   1   2   2   1   2   1   2   1   1   1   2   2   1   2   2   1   1   2   2   2   1   1   1   2   1   2   2   2   1   1   2   1   2   2   2   1   2   2   1   1   1   1   1   2   1   1   2   1   2   1   2   2   2
 MK-3-9                 1   2   2   1   2   1   2   2   1   2   2   1   2   2   2   2   2   2   2   2   2   1   2   2   2   1   1   1   2   1   2   1   2   1   1   2   1   1   1   2   1   1   1   1   2   2   2   2   1   2   1   1   1   2   1   1   2   2   1   2   1   1   2   2   1   2   1   1   2   2   1   2   1   1   2   2   1   2   2   1   1   2   2   1   1   2   2   1   2   2   2   1   2   2   2   2   2   2   2   1   1   2   1   2   2   2   1   2   2   1   1   1   2   1   2   1   2   2   2   2   1   2   2   2   1   1   1   1   1   2   2   2   1   1   1   2   2   1   2   1   2   2   1   1   2   2   1   1   2   2   1   2   1   2   1   1   1   2   2   1   2   2   1   1   2   2   2   1   1   1   2   1   1   2   1   1   2   2   1   2   2   2   1   2   2   1   1   2   2   1   2   2   1   2   1   2   1   2   2   2
 MK-3-10                1   2   2   1   2   1   2   2   1   2   2   1   2   1   2   2   1   2   2   2   2   2   2   2   2   1   1   1   2   1   1   2   2   1   1   2   1   1   1   2   1   1   1   1   2   2   2   2   1   2   1   1   1   2   1   1   2   2   1   2   2   1   2   2   1   2   1   1   2   2   1   2   1   1   2   2   1   2   2   1   1   1   1   1   1   2   2   1   2   2   1   2   2   2   2   2   2   2   2   1   1   1   1   2   2   2   2   2   2   1   1   1   2   2   1   1   2   2   2   2   1   2   2   2   1   1   1   2   1   2   1   1   1   1   1   2   2   1   2   1   2   2   1   1   2   2   1   1   2   2   1   2   1   2   1   2   2   2   1   1   2   2   1   1   2   2   2   1   1   1   2   1   1   1   1   1   2   2   1   1   2   2   1   2   2   1   2   1   1   1   2   2   2   2   1   2   1   2   2   2
 MK-3-11                2   2   2   1   2   1   2   2   1   2   2   1   2   1   2   2   1   2   1   2   2   1   2   2   2   1   2   1   1   1   1   2   2   1   1   2   1   1   1   2   1   1   1   1   1   2   2   2   1   2   1   1   1   2   1   1   2   2   1   2   2   1   2   2   1   2   1   1   2   2   1   2   1   2   1   1   1   2   2   1   1   1   2   1   1   2   2   1   2   2   1   2   2   2   2   2   2   2   2   2   1   1   1   2   2   2   2   2   2   1   1   1   2   2   1   1   1   2   2   2   1   2   2   2   1   1   1   2   1   2   1   1   1   1   1   2   2   1   2   1   2   2   1   2   2   2   1   2   2   1   1   2   1   2   1   2   2   2   1   1   2   2   1   2   2   2   2   1   1   1   2   1   1   1   1   1   2   1   1   1   2   2   1   2   2   1   2   1   1   1   2   2   2   2   1   2   2   2   2   2
 MK-3-12                2   2   2   1   2   1   2   2   1   2   2   1   2   1   2   2   1   2   1   2   2   1   2   2   2   1   2   1   1   1   1   2   2   1   2   2   1   1   1   2   1   1   1   1   1   2   2   2   1   2   1   1   1   2   1   1   2   2   1   1   2   1   2   2   1   2   1   1   2   2   1   2   1   2   1   1   1   2   2   1   1   1   2   1   1   2   2   1   2   2   1   2   1   2   2   1   2   2   2   2   1   1   2   2   2   2   1   2   2   2   1   1   2   2   1   1   1   2   1   2   1   2   1   1   1   1   1   2   1   2   1   1   1   1   1   2   2   2   2   1   2   1   1   2   2   2   1   2   2   2   1   2   1   2   1   2   1   2   1   1   2   2   1   2   2   2   2   1   1   1   2   1   1   1   1   1   2   2   1   1   2   1   1   2   2   1   2   1   1   1   2   2   2   2   1   2   1   2   2   2
 MK-3-13                2   2   2   1   2   1   2   2   1   2   2   1   2   1   2   2   1   2   1   2   2   1   2   2   2   2   2   1   1   1   1   2   2   1   2   2   1   2   1   2   1   1   1   1   1   2   2   2   1   2   1   1   1   2   1   1   2   2   1   1   2   2   2   1   1   2   2   1   2   2   1   2   1   2   1   1   1   2   2   1   1   2   2   1   1   2   2   1   2   2   1   2   1   2   2   1   2   1   2   2   1   1   2   2   2   1   1   2   2   2   1   1   1   2   1   1   1   2   2   1   1   2   1   1   1   1   1   2   1   2   1   1   1   2   1   2   2   2   2   1   2   1   1   2   1   1   1   2   2   2   1   2   2   2   1   2   1   2   1   1   2   2   1   2   2   2   1   1   1   2   2   1   1   1   1   1   2   2   1   1   2   1   1   2   1   1   2   1   1   2   2   2   2   1   1   2   1   2   2   1
 MK-3-14                2   2   2   1   2   1   2   2   1   2   2   2   1   1   2   2   1   2   1   2   2   1   2   1   2   1   2   1   2   1   1   2   2   1   2   2   1   2   1   2   1   1   1   1   1   2   2   2   1   2   2   1   1   2   1   1   2   2   1   1   2   2   2   1   1   2   2   1   2   2   1   2   1   2   1   1   1   2   2   1   1   2   2   1   2   2   2   1   1   2   2   2   1   2   2   1   2   1   2   2   1   1   2   1   2   1   1   1   2   2   1   2   1   2   1   1   1   2   2   1   2   2   1   2   1   1   2   2   1   2   1   1   1   2   1   2   2   2   2   1   2   1   1   2   1   1   2   2   2   2   1   2   2   2   1   2   1   2   1   1   2   2   1   2   2   1   1   1   1   2   2   1   1   1   1   1   2   2   1   1   2   1   1   2   1   1   2   1   1   2   2   2   2   1   1   2   2   2   2   1
 MK-3-15                2   2   2   1   2   1   2   2   1   2   2   2   2   1   2   2   1   2   1   2   2   1   2   1   2   1   1   1   2   1   1   2   1   1   2   2   1   2   1   2   1   1   1   1   1   2   2   2   1   1   2   1   1   2   1   2   2   2   1   1   2   1   2   1   1   2   2   1   2   2   1   2   1   1   1   1   1   2   2   1   1   2   2   1   2   2   1   1   1   2   2   2   1   2   2   1   2   1   2   2   1   2   2   1   2   1   1   1   2   2   1   1   1   2   1   1   1   2   2   1   2   2   1   1   1   1   2   2   2   2   1   1   1   2   1   1   2   2   2   1   2   1   2   2   1   1   2   2   2   2   1   2   2   2   1   2   1   2   2   1   1   2   1   2   2   1   1   2   1   2   2   1   1   1   1   1   2   2   1   1   2   1   2   2   1   1   2   1   1   2   1   2   2   1   2   2   2   2   1   1
 MK-3-16                2   2   2   1   1   1   1   2   1   2   2   2   2   1   2   2   1   2   1   2   2   1   2   2   2   1   1   1   2   1   1   2   1   1   2   2   1   2   1   2   2   2   1   1   1   2   2   2   1   1   2   1   1   2   1   2   2   2   1   1   2   1   1   1   1   2   2   1   2   2   1   2   1   1   1   1   1   2   2   1   1   2   2   2   2   2   1   1   1   2   2   1   1   2   2   1   2   1   2   2   1   1   2   1   2   2   2   1   2   2   1   1   1   2   1   1   1   2   2   1   1   2   1   1   1   2   2   2   2   2   2   1   1   2   1   1   2   2   1   1   2   1   2   1   1   2   2   2   1   2   1   2   2   2   1   2   1   2   2   1   1   2   1   2   2   1   1   2   1   2   1   2   1   1   1   1   2   2   1   1   2   1   2   2   1   1   2   1   1   2   1   2   1   1   2   2   2   2   1   1
 MK-4-1                 1   2   2   1   2   2   2   1   1   2   2   1   1   2   2   1   2   2   2   2   1   1   1   2   2   1   1   2   2   1   2   1   2   2   2   1   1   1   2   1   1   2   2   2   2   1   2   2   2   2   2   1   1   1   2   1   1   2   2   2   2   2   2   2   1   1   1   2   1   2   2   2   2   1   2   1   1   2   1   1   2   2   1   1   2   1   1   1   2   1   2   2   1   1   2   1   1   1   1   2   1   2   1   2   2   2   1   2   2   1   2   1   1   2   1   2   2   1   1   1   1   2   2   1   1   2   2   2   1   1   1   1   2   1   1   1   2   2   1   2   2   1   2   2   1   2   1   2   2   2   1   1   1   1   2   1   2   1   1   1   2   2   2   2   2   2   2   2   1   2   1   1   2   1   1   2   1   2   1   1   2   2   1   1   2   1   1   2   1   2   1   1   1   1   1   2   1   1   2   2
 MK-4-2                 1   2   2   1   2   2   2   1   1   2   2   1   2   2   1   1   2   1   2   2   1   1   2   2   2   1   1   2   2   1   2   1   1   1   1   1   1   1   2   1   1   2   2   2   2   1   2   2   2   2   2   1   1   1   2   1   1   1   2   2   2   2   2   1   1   1   1   2   1   2   2   2   2   1   2   1   1   2   1   1   2   1   1   1   1   1   1   1   2   1   2   2   1   1   2   1   1   1   1   2   1   1   2   2   2   2   1   2   2   1   2   1   2   2   1   2   1   1   1   1   1   2   2   1   1   2   1   2   1   1   1   1   2   1   1   1   1   2   1   1   2   1   2   2   1   1   1   2   2   2   1   1   1   1   2   1   2   1   1   1   2   2   2   1   2   2   1   2   1   2   2   2   2   1   1   2   1   1   1   1   1   2   1   1   2   1   1   2   1   2   1   1   2   1   1   2   2   1   2   2
 MK-4-3                 1   2   2   1   2   2   2   1   1   2   2   1   2   1   1   1   2   1   2   2   1   1   2   2   2   1   1   2   2   2   2   1   1   1   1   1   1   1   2   1   1   2   2   2   2   1   2   2   2   2   2   1   1   1   2   1   1   1   2   2   2   2   1   1   1   1   1   2   1   2   2   2   2   1   2   1   1   2   1   1   2   1   1   1   1   2   1   1   2   1   2   2   1   1   2   1   2   1   2   2   1   2   2   2   2   1   1   2   2   2   1   1   2   2   1   2   1   2   1   1   2   2   2   1   1   1   1   2   1   1   2   1   2   1   1   1   1   2   1   1   1   1   2   2   1   1   1   2   2   2   1   1   1   1   2   1   2   1   2   1   2   2   2   1   2   2   1   1   1   2   2   2   2   1   1   2   1   1   1   1   1   2   1   2   2   1   1   2   1   2   1   1   2   1   1   2   2   1   2   2
 MK-4-4                 1   2   2   1   2   2   2   1   1   2   2   1   1   1   1   1   2   1   2   2   1   1   2   2   1   1   1   2   2   2   2   2   1   1   1   1   1   1   1   1   1   2   2   1   1   1   2   2   2   2   2   1   2   1   2   1   1   1   2   2   2   2   1   1   1   1   1   2   2   2   2   2   2   1   2   1   1   2   1   1   2   1   1   1   1   2   1   1   2   1   2   2   1   1   2   1   2   1   2   1   1   2   2   2   1   1   1   2   2   2   1   1   1   2   1   2   1   2   1   1   2   2   2   1   1   1   1   2   1   1   2   1   2   1   1   1   2   2   1   1   1   1   2   2   1   1   1   2   2   2   1   1   1   1   2   1   2   2   2   1   2   2   2   1   2   1   1   1   1   2   2   1   1   1   2   1   1   1   1   2   2   2   1   2   2   1   1   1   2   2   1   1   2   1   1   2   2   1   2   2
 MK-4-5                 1   1   2   1   2   2   2   2   1   2   2   1   1   1   1   1   2   1   2   2   1   1   2   2   1   1   1   2   2   2   2   2   1   1   1   1   1   1   1   1   1   2   2   1   1   1   2   2   2   2   2   1   2   1   2   1   2   1   2   2   1   2   1   1   1   1   2   2   2   2   2   2   2   1   2   1   1   2   1   1   1   2   1   1   1   2   1   1   1   1   2   2   1   1   2   1   2   1   2   1   1   2   2   2   1   1   1   2   2   2   2   1   1   2   1   2   1   2   1   1   2   2   2   1   1   1   2   2   1   1   2   1   2   1   1   2   2   1   1   1   1   1   2   2   1   1   1   2   2   2   2   1   2   2   2   1   2   2   2   1   2   2   2   1   2   1   1   1   2   2   2   2   1   2   2   1   1   1   1   2   2   1   1   2   2   1   1   1   2   2   1   1   2   1   1   1   2   1   2   2
 MK-4-6                 1   1   2   1   2   2   2   2   1   2   2   1   1   1   1   1   2   1   2   2   1   1   2   2   1   1   1   2   2   1   2   2   1   1   1   1   2   2   1   1   1   2   2   1   1   1   2   2   2   1   2   2   2   1   2   1   2   1   1   2   2   2   1   1   2   1   2   2   2   2   2   2   2   1   2   1   1   2   1   1   1   2   1   1   1   2   1   1   1   1   2   2   1   1   2   1   2   1   2   1   1   2   2   2   1   1   1   2   2   2   2   1   1   1   1   2   1   1   1   1   2   2   2   1   1   1   2   2   1   2   2   1   2   1   1   2   2   1   2   1   1   1   2   2   1   1   2   2   2   2   2   1   2   2   2   1   1   1   1   1   2   2   2   2   2   1   1   1   2   2   2   2   1   2   2   1   1   1   1   2   2   1   1   2   2   1   2   1   2   2   1   1   2   1   1   1   2   1   2   2
 MK-4-7                 2   1   2   1   2   1   2   1   1   2   2   2   1   1   1   1   2   1   2   2   1   1   2   2   1   1   1   2   2   1   2   2   1   1   1   1   2   2   1   2   1   2   2   1   2   1   2   2   2   1   2   2   2   1   2   1   2   1   1   1   2   2   1   2   2   1   2   2   2   2   2   2   2   1   2   1   1   2   1   1   1   2   1   1   1   2   1   1   1   1   2   2   2   1   2   1   2   1   2   1   1   2   1   2   1   1   1   2   2   2   2   1   1   1   1   2   1   1   1   2   2   2   2   2   1   1   2   2   1   1   2   2   2   1   1   2   1   1   1   2   1   1   2   2   1   1   2   2   2   2   2   1   2   2   2   1   1   1   1   2   2   2   2   2   2   2   1   1   2   2   2   1   1   2   2   1   1   1   1   2   2   1   1   2   2   1   2   1   2   1   1   2   2   1   1   2   1   2   2   2
 MK-4-8                 2   1   2   1   2   1   2   1   1   1   2   2   1   1   1   1   2   1   2   2   1   1   2   2   1   1   1   2   2   1   2   2   1   1   1   1   1   2   1   2   1   1   2   1   2   1   2   2   2   1   2   2   2   1   2   1   2   1   1   1   2   2   1   2   2   1   1   2   2   1   2   2   2   1   2   1   1   1   1   1   1   2   1   1   1   2   1   1   1   1   1   2   2   2   2   1   2   1   2   1   1   2   1   2   1   2   1   2   2   2   1   1   1   1   1   1   1   1   1   2   2   2   2   2   2   1   2   2   1   1   2   2   2   1   2   2   1   1   1   2   1   1   2   1   1   1   1   2   1   1   2   1   2   2   2   1   1   1   1   2   2   2   2   2   2   2   1   1   2   2   2   2   1   2   2   1   1   1   2   2   2   1   1   2   2   1   2   1   2   1   1   1   2   1   1   2   1   2   2   2
 MK-4-9                 2   1   2   1   1   1   2   1   2   1   2   2   1   2   1   2   2   1   2   2   2   1   2   2   1   1   1   2   1   1   2   2   1   1   1   1   1   2   2   2   1   2   1   2   2   1   1   1   2   1   2   2   1   1   2   1   2   2   1   1   2   2   1   2   1   1   1   2   2   1   2   2   2   1   2   1   1   1   2   1   1   2   1   1   1   2   1   1   1   1   2   2   2   2   2   1   2   1   2   1   2   2   1   2   1   2   1   2   2   2   1   2   1   1   1   2   2   1   1   2   2   2   2   2   2   1   2   2   1   1   2   2   2   1   2   2   1   1   1   2   1   1   2   1   1   1   1   2   1   1   2   1   2   2   2   1   1   1   1   2   2   2   2   2   2   2   1   1   2   2   1   1   1   2   2   1   1   1   1   2   2   1   1   2   2   1   2   1   2   1   1   1   1   1   1   2   1   2   1   2
 MK-4-10                2   1   1   1   1   1   2   1   1   2   2   2   1   2   1   1   2   1   2   2   2   1   2   2   1   1   1   2   1   2   2   2   1   1   1   1   1   2   2   2   1   2   1   2   2   1   1   1   2   1   2   2   1   1   1   1   2   2   1   1   2   2   2   2   1   1   1   2   2   1   2   2   2   1   2   1   1   2   2   1   1   2   1   1   1   2   1   1   1   1   2   2   2   2   2   1   2   1   2   1   2   2   1   2   1   2   1   2   2   2   1   2   1   1   1   2   2   1   1   2   2   2   1   2   2   1   2   2   1   1   2   2   2   1   2   2   1   1   1   2   1   1   2   1   1   2   1   2   1   1   2   1   2   2   2   1   1   1   1   2   2   2   2   2   2   1   2   1   2   2   1   1   1   2   1   1   2   1   2   2   2   1   1   2   2   1   2   1   2   1   1   1   1   1   1   2   1   2   1   2
 MK-4-11                2   1   1   1   1   1   1   1   2   2   2   2   1   2   1   1   2   1   2   2   2   1   2   2   1   1   1   2   2   2   2   2   1   1   1   1   1   2   2   2   1   1   1   2   2   1   1   1   2   1   2   2   1   1   1   1   2   2   2   1   2   2   2   2   1   2   1   2   2   1   2   2   2   1   2   1   1   2   2   1   1   2   1   1   1   2   1   1   2   1   2   2   2   2   2   1   2   1   2   1   2   2   1   2   1   2   1   1   2   2   1   2   1   1   1   2   2   2   1   2   2   2   1   2   1   1   1   2   1   1   2   2   2   1   2   2   1   1   1   2   1   1   2   1   1   2   1   2   1   2   2   1   1   2   2   1   1   1   1   2   2   2   2   2   2   2   2   1   1   1   1   1   1   2   1   1   2   1   2   1   2   2   1   2   2   1   2   1   2   1   1   1   1   2   1   2   1   2   1   2
 MK-4-12                2   2   1   1   1   1   1   2   2   2   2   1   1   2   1   1   2   1   2   2   2   1   2   2   1   1   1   2   1   2   2   2   1   1   1   1   1   2   2   2   1   1   1   2   2   1   1   1   2   1   2   2   1   1   1   1   2   1   2   1   2   2   2   2   1   1   1   2   2   1   2   2   2   1   2   1   1   2   2   1   1   2   1   1   1   2   1   1   2   1   2   2   2   2   2   1   2   1   2   1   2   2   1   2   1   2   1   1   2   2   1   2   1   1   1   2   2   2   1   2   2   1   1   2   1   2   1   2   2   1   2   2   2   1   2   2   1   1   1   2   1   1   2   1   1   1   1   2   1   2   2   1   1   2   2   1   1   1   1   2   2   2   2   2   2   1   2   2   1   1   1   1   1   2   1   1   2   1   2   1   2   2   1   2   2   2   2   1   2   1   1   1   2   2   1   2   1   2   1   2
 MK-4-13                2   1   1   1   2   1   1   2   2   2   2   2   1   2   1   1   2   1   2   2   2   1   2   2   1   2   2   2   1   2   2   2   1   1   1   1   1   2   2   2   1   1   1   2   2   1   2   1   2   1   2   2   2   1   1   2   2   1   2   1   2   2   1   2   1   1   1   2   2   2   2   2   2   1   2   1   1   2   2   1   1   2   1   1   1   2   1   1   2   1   2   2   2   2   2   1   2   1   2   1   2   2   1   2   1   2   1   1   1   2   1   2   1   1   1   2   2   2   1   2   2   1   1   2   1   1   1   2   2   1   2   2   2   1   1   2   1   1   1   2   1   1   2   2   1   1   2   2   1   2   2   1   1   1   2   1   1   1   1   2   2   2   2   1   2   1   2   2   1   1   1   1   1   2   2   1   2   1   2   1   2   2   1   2   2   2   2   1   2   1   2   1   1   1   1   2   1   2   1   2
 MK-4-14                2   1   1   1   2   1   1   2   2   2   2   2   1   2   1   1   2   1   2   2   2   1   2   2   1   2   2   2   1   2   2   2   1   1   1   1   1   2   2   2   1   1   1   2   2   1   2   1   2   1   1   2   2   1   1   2   2   1   2   2   2   2   1   2   1   1   1   2   2   2   2   2   2   1   1   1   1   2   2   1   1   2   1   2   2   2   1   2   2   1   2   2   2   2   2   1   2   1   2   1   2   2   1   2   1   2   1   1   1   2   1   2   1   1   1   2   2   2   1   2   2   1   1   2   1   1   1   2   1   1   2   2   2   1   1   2   1   1   1   2   1   1   2   2   1   1   2   2   1   2   2   1   1   1   2   1   2   1   1   2   2   2   2   1   2   1   2   2   1   1   1   1   1   2   2   1   2   1   2   2   2   2   1   2   2   2   2   1   1   1   2   1   1   1   1   2   2   2   1   2
 MK-4-15                2   1   1   1   2   1   2   2   2   2   2   2   2   2   2   1   2   1   1   2   2   1   2   2   1   2   2   2   1   2   2   2   1   2   1   1   1   2   2   1   1   1   1   2   2   1   2   1   2   1   1   2   1   1   1   2   2   1   1   2   2   2   1   2   1   1   1   1   1   2   2   2   2   1   1   1   1   1   2   1   1   2   1   1   2   2   1   2   2   1   2   2   1   2   1   1   2   1   2   1   2   1   1   2   1   2   2   1   1   1   1   2   1   1   1   2   2   2   1   2   2   1   1   1   1   1   1   2   1   1   2   2   2   1   1   1   1   1   1   2   2   1   2   2   1   1   2   2   1   2   1   1   1   2   2   1   2   1   1   2   2   2   2   1   2   2   2   2   1   1   1   1   1   2   2   1   2   1   2   2   2   2   1   2   2   2   2   1   1   1   1   1   1   1   1   2   2   2   1   2
 MK-4-16                2   1   1   1   1   1   2   2   2   2   2   2   2   2   2   1   2   1   1   2   2   1   2   2   1   2   2   2   1   2   2   2   1   2   1   1   1   2   2   1   1   1   1   2   2   1   2   1   2   2   1   2   1   1   1   2   2   1   1   1   2   1   1   2   1   1   1   1   1   2   2   2   2   1   1   1   1   1   1   1   1   2   1   1   2   2   1   1   2   1   2   2   1   2   1   1   2   1   2   1   2   2   2   2   1   2   2   2   1   1   1   2   1   1   1   1   2   2   1   2   2   1   1   1   1   2   1   2   1   1   2   2   2   1   1   1   1   2   1   2   2   1   2   2   1   1   2   2   1   2   2   1   1   2   2   1   2   1   1   2   2   2   2   1   2   2   1   2   1   1   1   2   1   1   2   1   2   1   2   2   2   1   1   2   2   2   2   1   1   1   1   1   1   1   1   2   2   2   1   2
 MK-5-1                 2   2   2   2   2   2   1   1   2   2   2   1   1   1   2   1   2   1   2   1   1   1   1   2   2   1   1   1   1   2   1   1   2   2   1   2   1   2   1   1   2   2   2   1   1   1   1   1   1   2   1   1   1   2   1   2   2   2   1   1   2   2   2   1   1   1   2   2   2   1   2   1   1   2   1   1   1   2   1   1   1   2   2   2   1   1   2   1   1   1   2   1   1   2   1   1   2   2   1   2   2   1   1   1   2   2   2   1   2   1   2   2   1   2   1   2   2   1   1   1   1   2   2   1   2   1   1   1   1   1   2   2   1   2   2   2   2   1   2   1   1   1   1   2   1   2   2   1   1   2   1   1   2   2   1   1   1   2   2   1   1   2   2   1   2   1   2   2   1   1   1   1   1   2   1   1   1   1   1   2   2   2   1   2   2   2   1   2   2   2   2   2   1   1   1   2   2   2   1   2
 MK-5-2                 2   2   2   1   2   2   1   1   2   2   2   1   1   1   2   1   2   1   2   1   1   1   1   2   2   1   1   1   1   1   1   1   2   2   2   2   1   2   1   1   2   2   2   1   1   1   1   1   1   2   1   1   1   1   1   1   1   2   2   1   2   2   1   2   1   1   2   2   2   1   2   1   1   2   1   1   1   2   2   1   1   2   2   2   1   1   2   1   1   1   2   1   1   2   1   1   1   2   1   2   2   1   1   2   2   2   2   1   2   1   2   2   2   2   1   2   2   1   1   1   1   2   2   1   2   2   1   1   1   1   1   2   2   2   2   2   2   2   2   1   1   1   1   2   1   2   2   1   1   2   1   1   2   2   1   1   1   2   2   1   1   1   2   1   2   1   2   2   1   1   1   1   1   2   1   1   1   1   1   2   2   2   1   2   2   2   1   2   2   2   2   2   1   1   1   2   1   2   2   2
 MK-5-3                 2   2   2   1   2   2   1   2   2   2   2   1   1   1   2   1   2   1   2   1   1   1   1   2   2   1   1   1   1   1   1   1   2   2   2   1   1   2   1   1   2   2   2   1   1   1   1   1   1   2   1   2   1   2   1   2   1   2   2   1   2   2   2   1   1   1   2   2   2   1   1   1   1   2   1   1   1   2   2   1   1   2   2   2   1   1   2   1   2   1   2   2   1   2   1   1   1   2   1   2   2   1   1   2   2   2   1   1   2   1   2   2   2   2   1   2   1   1   1   1   1   2   2   1   2   2   1   1   1   1   1   2   1   2   2   2   2   2   2   1   1   1   1   2   1   2   2   1   1   2   1   1   2   2   1   1   1   2   2   1   1   2   2   1   2   2   2   2   1   1   1   1   1   2   1   2   1   1   1   2   2   2   1   1   2   2   1   2   2   2   1   2   1   1   1   2   1   2   2   1
 MK-5-4                 2   2   2   1   2   2   1   2   2   2   2   2   1   1   2   1   2   2   2   1   2   1   1   2   2   2   1   1   1   1   1   1   2   2   2   1   2   2   2   1   2   2   2   1   1   1   1   2   1   2   1   2   1   2   1   2   1   2   2   1   2   2   2   1   1   1   2   2   2   1   1   1   1   2   1   1   1   2   2   1   1   2   2   2   1   1   2   1   1   1   2   2   1   2   1   1   1   2   1   2   2   1   1   2   2   2   1   1   2   1   2   2   2   2   1   2   1   1   1   1   1   2   2   1   2   2   1   1   1   1   1   2   1   2   2   2   2   2   2   1   1   1   1   2   1   2   2   1   1   2   1   1   2   2   1   1   1   2   2   1   1   2   2   1   2   1   2   2   1   1   1   1   1   2   1   1   1   1   2   2   2   2   1   1   2   2   1   2   2   2   1   2   1   1   1   2   1   1   2   1
 MK-5-5                 2   2   2   1   2   2   1   2   2   2   2   2   1   1   2   1   2   2   2   1   2   1   1   2   2   1   1   1   1   1   1   1   2   2   2   1   1   2   2   1   2   2   2   2   1   2   2   1   1   2   1   2   1   2   1   2   1   2   2   1   2   2   2   1   1   1   2   1   2   1   2   1   1   2   1   1   1   2   2   1   1   2   2   2   1   2   1   1   1   1   2   2   1   2   2   1   1   2   2   2   2   1   1   2   2   2   1   1   2   1   2   2   2   2   1   2   1   1   1   1   1   1   2   1   2   2   1   1   1   1   1   2   1   2   2   2   2   1   2   1   1   1   2   1   1   1   2   1   1   2   1   1   1   2   1   1   1   2   2   1   1   2   2   1   2   1   2   2   1   1   1   1   1   2   1   1   1   1   2   2   2   2   1   1   2   2   1   2   2   2   1   1   1   1   2   2   1   2   2   1
 MK-5-6                 2   2   2   1   2   2   1   2   2   2   2   2   1   1   2   1   2   2   2   1   2   1   1   2   2   1   1   1   1   1   1   1   2   2   2   1   1   2   2   1   2   2   2   2   1   2   2   1   1   2   1   2   1   2   1   2   1   2   2   1   2   2   2   1   1   1   1   1   2   1   2   2   1   2   1   1   1   2   2   1   1   2   2   2   2   2   1   2   1   1   1   2   1   2   2   2   1   2   2   2   2   1   1   2   2   1   1   2   2   1   1   2   2   2   1   2   1   1   2   1   1   1   2   1   2   2   1   1   2   1   1   2   1   2   2   2   2   1   1   1   1   1   2   1   1   1   2   1   1   2   1   1   1   2   1   1   1   2   2   1   1   2   1   1   2   1   2   2   1   1   1   1   1   2   2   1   1   1   2   2   2   2   1   1   2   2   1   2   2   2   1   1   1   1   2   2   1   2   2   1
 MK-5-7                 1   2   2   1   2   2   1   2   2   1   2   2   1   1   1   1   2   2   2   1   2   1   1   2   2   1   1   1   1   1   1   1   2   2   2   1   2   2   2   1   2   2   2   2   1   2   2   1   1   2   1   2   2   2   1   2   1   2   1   1   2   2   2   1   1   2   1   1   2   1   2   2   1   2   2   1   1   2   1   1   1   2   2   1   2   1   1   2   1   1   1   2   2   1   2   2   1   2   2   2   2   1   1   2   2   1   1   2   2   1   1   2   2   2   2   2   1   1   2   2   1   1   2   2   2   2   1   1   2   1   1   1   1   2   2   1   2   1   1   1   1   1   2   1   1   1   2   1   1   2   1   1   1   2   1   1   1   2   2   1   1   2   1   1   2   1   2   2   1   2   1   1   1   2   2   1   1   1   2   2   2   2   1   1   1   1   1   2   2   2   2   1   1   2   2   2   1   2   2   1
 MK-5-8                 1   2   2   1   2   2   1   2   2   1   2   2   1   1   1   1   2   2   2   2   2   1   1   2   2   1   1   1   1   1   1   1   2   2   2   1   2   2   2   1   1   2   1   2   1   2   2   1   1   2   1   2   2   2   1   2   1   2   1   1   2   2   2   1   2   2   1   1   2   1   2   2   1   1   2   1   1   2   1   1   1   1   1   1   2   1   2   1   1   1   2   2   2   1   1   2   1   2   2   2   2   1   1   2   2   1   1   2   2   1   1   2   2   2   2   2   1   1   2   2   1   2   2   2   2   2   1   1   2   1   1   1   1   2   2   1   2   1   1   2   1   1   2   1   1   1   1   1   1   1   2   1   1   2   1   1   1   2   2   1   1   2   1   2   2   1   2   2   1   2   1   2   1   2   2   1   1   1   2   2   2   2   1   1   1   1   1   2   2   2   2   1   1   2   2   2   2   2   2   1
 MK-5-9                 2   2   2   1   2   2   1   2   2   1   2   2   1   1   2   1   2   2   2   2   1   1   2   2   2   1   1   1   1   1   1   1   2   2   2   1   1   2   2   1   1   2   1   2   1   2   2   2   1   2   1   2   2   2   1   2   1   2   1   1   2   2   2   1   2   2   1   1   2   1   2   2   2   1   2   1   1   2   1   1   1   1   1   1   2   1   2   1   1   2   2   1   1   1   1   1   1   2   1   2   2   1   1   2   2   1   2   2   2   1   1   1   2   2   2   2   1   1   2   2   1   2   2   2   2   2   1   1   2   1   1   1   1   2   1   1   1   1   2   2   1   1   2   1   1   1   1   1   1   1   2   1   2   1   1   1   1   2   2   1   1   2   1   2   2   1   2   2   1   2   1   2   1   2   2   1   1   1   1   2   2   2   1   1   1   1   1   2   2   1   2   2   1   2   2   1   2   2   2   1
 MK-5-10                2   1   2   1   2   2   1   2   2   1   1   2   1   1   2   2   2   2   2   2   1   1   2   1   2   1   1   1   1   1   2   1   2   2   2   1   1   2   1   1   1   2   1   2   1   2   2   2   1   2   1   2   2   2   1   2   1   2   1   1   2   2   2   1   2   2   1   1   2   1   2   1   2   1   2   1   1   2   1   1   1   1   2   1   2   1   2   2   1   2   2   1   1   1   1   1   1   2   1   2   2   1   1   2   2   1   2   2   2   1   1   1   1   2   2   2   1   1   2   2   1   2   2   2   2   1   1   1   1   1   1   1   1   2   1   1   2   1   1   2   1   1   1   1   1   1   1   1   1   1   2   1   2   1   1   1   2   2   2   1   2   2   2   2   2   1   2   2   1   2   1   2   1   2   2   1   1   1   1   2   2   2   1   1   1   1   1   2   2   1   2   2   1   2   2   1   2   2   2   1
 MK-5-11                2   1   2   1   2   2   1   2   2   1   1   2   2   2   2   1   2   1   2   2   2   2   2   1   2   1   1   1   2   1   2   2   2   2   2   1   1   2   2   1   1   2   1   2   1   2   2   2   1   2   1   1   2   2   1   2   1   2   1   1   2   2   2   1   2   2   1   2   2   1   2   1   2   1   2   2   1   2   1   1   1   1   2   1   2   1   2   2   1   2   2   1   1   1   1   1   1   2   1   2   2   1   1   2   2   1   2   2   2   1   2   1   1   2   2   2   1   1   2   2   1   2   2   2   1   1   1   2   1   2   1   1   1   2   1   1   2   1   1   2   1   1   1   1   1   1   1   1   1   1   2   1   2   1   1   1   2   2   2   1   2   2   2   2   2   1   2   2   1   2   1   2   1   2   2   1   1   1   1   2   2   2   1   1   1   1   1   1   2   1   2   2   1   2   2   1   2   2   2   1
 MK-5-12                2   1   2   1   1   2   1   2   2   1   1   2   2   2   2   1   2   1   2   2   2   2   2   1   2   2   1   1   2   1   1   2   2   1   2   1   1   2   2   1   1   2   1   2   1   2   2   1   1   2   1   1   2   2   1   2   1   2   1   1   2   1   2   1   2   2   1   2   2   1   2   1   2   1   2   2   1   2   1   2   1   1   2   2   1   2   2   2   1   2   2   1   1   1   1   1   1   1   1   2   2   1   1   2   1   1   2   2   1   1   2   1   1   2   2   2   1   1   1   2   1   2   2   2   1   1   2   2   1   2   1   1   1   2   1   1   2   1   1   2   1   1   1   2   1   1   1   1   2   1   1   1   2   1   1   1   2   2   2   1   2   2   2   2   2   2   2   2   1   2   1   2   1   2   2   1   1   1   1   2   2   2   1   1   1   1   1   1   2   1   1   2   1   2   2   1   2   2   2   1
 MK-5-13                2   1   2   1   2   2   1   2   2   1   1   2   2   2   2   1   2   1   2   2   2   2   2   1   1   2   1   1   2   1   1   2   2   1   2   2   1   2   2   1   1   2   1   2   1   2   2   1   1   2   1   1   2   2   2   1   1   2   1   1   2   1   2   1   2   2   1   2   2   1   2   1   2   1   2   2   2   2   1   2   1   1   2   2   1   2   2   2   1   2   2   1   1   1   1   1   1   1   1   2   1   1   1   2   1   2   2   2   1   2   1   1   1   2   2   2   1   1   1   2   1   2   2   2   1   1   1   2   1   2   1   1   1   2   1   2   2   1   1   2   1   1   1   2   1   1   1   1   2   1   1   1   2   1   1   1   2   2   2   1   2   2   2   2   2   2   2   2   1   2   1   2   1   2   2   1   1   1   1   2   2   2   1   1   1   1   1   2   2   1   2   2   1   2   2   1   2   2   2   1
 MK-5-14                2   1   2   1   2   2   1   2   2   1   1   2   2   2   2   1   2   2   2   1   2   2   2   1   1   2   1   1   2   1   2   2   1   1   2   2   1   2   2   1   1   2   1   2   1   2   1   1   1   1   1   2   2   2   2   2   1   2   1   1   2   2   1   1   2   1   1   2   2   1   2   1   2   1   2   2   2   2   1   2   1   1   2   2   1   2   2   1   1   2   2   1   1   1   1   1   1   1   2   2   1   1   1   2   1   2   2   2   1   2   1   1   1   1   1   2   1   1   1   2   1   2   2   2   1   1   1   2   2   2   1   1   1   2   1   2   2   1   1   2   1   1   1   2   1   1   1   1   2   2   1   1   2   2   1   1   2   2   2   1   2   2   2   2   1   2   2   2   1   2   2   2   1   1   2   2   1   1   1   2   2   2   1   2   1   2   1   2   2   1   2   2   2   2   2   1   2   2   2   1
 MK-5-15                2   1   2   1   2   2   1   1   2   1   1   2   2   2   1   1   2   2   2   1   2   2   2   1   1   1   1   1   2   1   2   2   1   1   2   2   1   2   2   1   1   2   1   2   1   2   1   1   1   1   1   2   2   2   2   2   1   1   1   1   2   2   2   1   2   2   1   2   2   1   2   2   2   1   2   2   2   1   1   2   1   1   2   2   1   2   2   1   1   1   2   1   1   1   1   1   1   1   1   2   2   1   1   2   1   2   2   2   1   1   1   1   1   1   1   2   1   2   2   2   1   2   2   2   1   1   2   2   2   2   1   1   1   2   1   2   2   1   1   2   1   1   2   2   1   1   1   1   2   2   1   1   2   2   2   1   2   2   2   1   2   2   2   1   1   2   2   1   1   2   2   1   1   1   2   2   1   1   1   2   2   2   2   2   1   2   1   2   1   1   1   2   2   2   2   1   2   2   2   1
 MK-5-16                2   1   2   1   2   2   2   1   2   1   1   2   1   2   1   1   2   2   2   1   2   2   2   1   1   1   1   1   2   2   2   2   1   1   1   2   1   2   2   1   2   2   1   2   1   2   2   1   1   2   1   2   2   2   2   2   1   2   1   1   1   2   2   1   2   2   1   2   2   1   2   2   2   1   1   2   2   1   1   2   1   1   2   2   1   2   2   1   2   1   2   2   1   2   1   1   1   1   1   2   2   1   1   2   1   2   2   2   1   1   1   1   1   2   1   2   2   2   2   2   1   2   2   2   1   1   2   2   2   2   1   1   1   2   1   2   2   1   2   2   1   1   2   2   1   1   1   1   2   2   1   1   2   2   2   1   2   2   2   1   2   2   2   1   1   2   2   1   2   2   2   2   1   1   2   2   1   1   1   2   2   2   2   2   2   2   1   2   1   1   1   2   2   1   2   1   2   2   2   1
 MK-6-1                 2   1   1   2   2   2   2   1   1   1   1   2   2   2   2   2   2   1   2   1   1   2   1   1   2   1   2   2   1   1   2   2   1   2   1   1   1   1   2   1   2   2   2   1   1   2   2   2   2   1   2   1   2   1   2   2   2   1   1   1   2   2   2   1   2   1   1   1   1   1   2   2   2   2   2   1   2   2   2   2   1   1   2   1   2   1   1   1   2   2   2   2   2   1   2   2   2   1   2   2   1   2   2   1   1   2   2   1   1   1   1   2   1   2   1   2   2   1   2   1   1   1   1   1   1   2   1   2   2   1   2   2   1   2   1   2   1   1   1   2   1   2   2   1   2   1   1   2   1   1   2   1   1   1   2   1   1   2   1   1   2   1   1   2   1   1   2   2   2   1   2   2   2   2   1   2   1   1   2   2   2   2   1   2   1   2   1   1   1   1   1   2   2   2   1   2   2   1   1   2
 MK-6-2                 2   1   1   2   2   2   2   1   1   1   1   2   2   2   2   2   1   1   2   1   1   2   1   2   2   1   1   2   1   1   2   2   1   2   1   1   1   1   2   1   2   2   1   1   1   2   2   2   2   1   1   1   2   1   2   1   2   1   1   1   2   2   2   1   2   1   1   1   1   1   2   2   2   2   2   1   2   2   1   2   1   1   1   1   2   1   1   1   2   2   2   2   2   1   2   2   2   1   1   2   2   2   2   1   1   2   2   1   1   1   1   2   1   2   1   1   2   1   2   1   1   1   1   1   1   2   2   2   2   1   2   2   1   1   1   1   1   1   2   2   1   2   2   1   1   1   1   2   1   1   2   1   1   1   2   1   2   2   1   1   2   1   1   2   2   1   2   2   2   1   2   2   2   2   1   2   2   1   2   2   2   2   2   1   1   2   1   1   1   1   1   2   2   2   1   2   2   1   1   2
 MK-6-3                 2   1   1   1   2   2   2   1   1   1   2   2   2   2   2   2   1   2   2   1   1   2   1   2   1   1   1   2   1   1   2   2   1   2   1   1   1   1   2   1   2   2   1   2   1   2   2   2   2   1   1   1   2   1   1   1   1   1   1   1   2   2   2   1   2   2   1   1   1   1   2   1   2   2   2   1   2   2   1   2   1   2   1   1   2   1   1   1   2   2   2   2   2   1   1   2   2   1   1   2   2   2   2   1   1   2   2   1   1   1   2   1   1   2   1   1   2   1   2   1   1   1   1   2   1   2   2   2   2   1   2   2   1   1   1   2   1   1   2   2   1   2   2   1   1   1   1   2   1   1   2   2   1   1   2   2   1   2   1   1   2   1   1   2   1   1   2   1   2   1   1   2   2   1   1   1   2   1   2   1   2   1   2   1   1   2   1   1   1   1   1   2   2   2   1   2   2   1   1   2
 MK-6-4                 2   1   1   1   2   2   2   2   1   1   2   2   2   2   1   2   2   2   2   1   1   2   1   2   1   1   1   2   2   1   2   2   2   2   1   2   1   1   2   1   2   2   1   2   2   2   2   2   2   1   1   1   2   1   1   1   1   1   1   1   2   2   2   1   2   1   1   1   1   1   2   1   2   2   2   1   2   2   1   2   1   2   1   1   2   1   1   2   1   2   2   2   2   1   1   2   2   1   1   2   2   2   1   1   1   2   2   1   1   1   2   1   1   2   1   1   2   1   2   1   1   1   2   1   1   2   2   2   2   1   2   2   1   2   1   2   1   1   2   1   1   1   2   1   1   1   1   2   1   1   2   2   1   1   2   2   1   1   1   1   2   1   1   2   1   1   1   1   2   1   1   2   2   1   1   1   2   1   2   1   2   1   2   1   1   2   1   2   1   1   1   2   2   1   1   2   2   1   1   2
 MK-6-5                 2   1   1   1   2   2   2   2   1   1   2   2   2   2   1   2   2   2   2   1   1   2   1   2   1   1   1   2   2   1   2   1   2   2   1   2   1   1   2   1   2   2   1   2   2   1   2   2   2   1   1   1   2   1   1   1   1   1   1   1   2   2   2   1   2   1   1   1   1   1   2   2   2   2   2   2   2   2   1   2   1   2   1   1   2   1   1   2   1   2   2   2   2   2   1   2   2   1   1   2   2   2   1   1   1   2   2   1   1   1   2   1   1   2   1   1   2   1   2   1   1   1   2   1   1   2   2   2   2   1   2   2   1   1   1   2   1   1   2   1   1   1   2   1   1   1   1   1   1   1   2   2   1   1   2   1   1   1   1   1   2   1   1   2   1   1   1   1   2   2   1   2   2   1   1   1   2   1   2   1   2   1   2   1   1   2   1   2   1   1   1   2   2   2   1   2   2   1   1   2
 MK-6-6                 2   1   1   1   2   2   2   1   2   1   2   2   1   1   1   2   2   2   2   2   1   2   1   2   1   1   1   2   2   1   2   1   2   2   2   2   1   1   2   1   2   1   1   2   2   2   2   2   2   2   1   1   2   1   1   1   1   1   1   1   2   2   2   2   2   1   1   2   1   1   2   2   2   1   2   2   2   2   1   2   1   2   1   1   2   1   1   1   1   2   2   2   2   2   1   2   2   1   1   2   2   2   1   1   1   2   2   2   1   1   2   2   1   2   1   1   2   1   2   1   2   1   1   1   1   2   2   2   1   1   2   2   1   1   1   1   1   1   1   1   1   1   2   1   2   1   2   1   2   1   2   2   1   1   2   1   1   1   1   1   2   1   1   2   1   1   1   1   2   2   1   2   2   1   1   1   2   1   2   1   2   2   2   1   1   1   1   2   1   1   1   2   1   2   1   2   2   1   1   2
 MK-6-7                 2   1   1   1   2   2   2   1   2   2   2   2   2   2   1   2   1   2   2   2   1   2   2   2   2   1   1   1   2   1   2   1   1   2   2   2   1   2   2   1   2   1   1   1   2   2   2   1   2   2   1   1   2   1   1   1   1   1   2   1   2   2   1   2   2   1   1   2   1   1   2   2   2   1   2   2   2   2   1   2   1   2   1   1   2   1   1   2   1   2   1   2   2   2   1   2   2   1   1   2   2   2   1   1   1   2   2   2   1   1   2   2   1   2   1   1   2   1   2   2   2   1   1   1   1   2   2   1   1   1   2   2   1   1   1   2   1   1   1   1   1   1   2   1   2   1   2   2   2   1   2   1   1   1   2   1   1   1   2   1   2   1   1   2   1   1   1   1   2   2   1   2   2   1   1   1   2   1   2   1   1   1   2   1   1   1   1   2   1   1   1   2   1   1   1   2   2   1   1   2
 MK-6-8                 2   1   1   1   2   2   2   1   2   2   2   2   2   2   2   1   1   2   2   2   1   2   2   2   2   1   1   1   2   2   1   1   2   2   2   2   1   2   2   1   2   1   1   1   2   2   2   2   2   2   1   1   2   1   1   1   1   1   2   1   2   2   1   2   2   1   1   2   1   1   2   2   2   1   1   2   2   2   1   2   1   2   1   1   2   1   1   2   1   2   2   2   2   2   1   2   2   1   1   1   2   2   1   1   2   2   2   2   1   1   2   2   1   2   1   1   2   1   2   2   2   1   1   1   1   2   2   1   1   1   2   2   1   1   1   2   1   1   1   1   1   1   2   1   2   1   2   2   1   1   2   1   1   1   1   1   1   1   2   1   2   2   1   2   2   1   1   1   2   2   1   2   2   1   1   1   2   2   2   1   2   1   2   1   1   1   1   2   1   1   1   2   1   1   1   2   2   1   1   2
 MK-6-9                 2   1   1   2   2   2   2   1   1   2   2   2   2   2   2   1   1   2   2   2   1   2   2   2   2   1   2   1   2   2   1   1   2   2   2   2   2   2   2   1   1   1   1   1   2   2   2   2   1   2   1   1   2   1   1   1   1   1   2   1   2   2   1   1   2   1   1   2   1   1   2   1   2   1   1   2   2   2   1   2   1   2   1   1   2   1   1   2   1   2   2   2   2   2   1   2   2   1   1   1   2   2   1   1   2   2   2   2   1   1   2   2   1   2   1   1   2   1   2   2   2   1   1   1   1   2   2   1   1   1   2   2   1   1   1   2   1   1   1   2   2   1   2   1   2   1   2   1   1   1   2   1   1   1   1   1   1   1   2   1   2   2   1   2   2   1   1   1   1   1   1   2   2   1   1   1   2   2   2   2   1   1   1   1   1   1   2   2   1   1   1   1   1   1   1   2   2   2   1   2
 MK-6-10                2   1   1   2   2   2   2   2   1   2   2   2   2   2   2   1   1   2   2   2   2   2   2   2   2   1   2   1   2   1   1   1   2   2   2   2   2   2   2   1   1   2   1   1   2   2   2   2   2   2   1   1   2   1   1   1   2   1   2   1   2   2   1   1   2   1   1   2   1   2   2   1   2   1   1   2   2   2   1   2   1   2   1   1   2   1   1   1   1   2   2   2   2   2   1   2   2   1   1   1   2   2   1   1   2   2   2   2   1   1   2   2   1   1   2   1   2   1   2   2   2   1   2   1   1   2   2   2   2   1   2   2   2   1   1   2   1   1   1   2   2   1   2   2   2   1   2   1   2   1   2   1   1   1   1   1   2   1   2   1   2   2   1   2   2   1   1   1   1   1   1   2   2   2   1   1   2   2   2   2   1   1   1   1   1   1   2   2   2   1   1   1   1   1   1   2   2   2   1   1
 MK-6-11                2   1   1   2   2   2   2   2   2   2   2   2   2   2   2   1   1   2   2   2   2   2   2   2   2   1   2   1   2   1   2   1   2   2   2   2   2   2   2   1   1   1   1   1   2   2   2   2   2   2   1   1   2   1   1   1   2   1   2   1   2   2   1   1   2   2   1   2   1   2   2   1   2   1   1   2   2   2   1   2   1   2   1   1   2   1   1   1   1   2   2   2   2   1   1   2   2   1   1   1   2   2   1   1   2   2   2   2   1   1   2   2   1   1   2   1   2   1   2   2   2   1   2   1   1   1   2   2   2   1   2   2   2   2   1   2   1   1   1   2   2   1   2   2   2   1   2   1   2   1   1   1   2   1   1   1   2   1   2   1   2   1   1   2   2   1   1   1   2   2   1   2   2   2   1   1   2   2   2   2   1   1   1   1   1   1   2   2   2   1   1   1   1   1   1   2   1   2   1   1
 MK-6-12                2   1   1   2   2   2   2   2   2   2   2   2   2   2   2   1   1   1   1   2   2   2   2   2   2   1   2   1   2   1   2   1   1   2   2   2   2   2   2   2   1   1   1   1   2   2   2   2   2   1   1   1   1   1   2   1   2   1   2   1   2   2   1   1   2   2   1   2   1   2   2   1   2   2   1   2   2   2   1   2   1   2   1   1   2   1   1   2   1   2   2   2   2   1   1   2   2   1   1   1   2   2   2   2   2   2   2   2   1   1   2   2   1   1   2   1   2   1   2   2   2   1   2   1   1   1   2   2   1   1   2   2   2   2   1   2   1   1   1   2   2   1   2   2   2   1   2   1   2   1   1   1   2   1   1   1   2   1   2   1   2   1   1   2   2   1   1   1   2   2   1   2   1   2   1   1   2   2   2   2   1   2   1   1   1   1   2   2   2   1   1   1   1   1   1   2   1   2   1   1
 MK-6-13                2   1   1   2   2   2   2   2   2   2   2   2   2   2   2   1   1   2   1   2   2   2   2   2   1   1   1   1   2   1   2   1   1   2   1   2   2   2   2   2   1   1   1   1   1   1   2   2   2   1   1   1   1   1   1   1   2   1   1   1   2   2   1   1   2   2   1   2   1   2   2   1   2   2   2   2   2   2   1   1   1   2   1   1   2   1   1   2   2   2   2   2   2   1   1   2   2   1   1   1   2   2   2   2   2   2   2   2   1   1   2   2   1   1   2   2   2   1   2   1   1   1   2   1   1   1   2   2   1   1   2   2   2   2   1   2   1   1   2   2   2   1   2   2   2   1   2   1   2   1   1   1   2   1   1   2   2   1   2   1   2   1   1   2   1   1   1   1   2   2   1   2   2   2   1   2   2   2   2   2   1   2   1   1   1   1   2   2   2   1   1   1   1   1   2   2   1   2   1   1
 MK-6-14                1   1   1   2   2   2   2   2   2   2   2   2   2   1   2   2   1   2   1   2   2   2   2   2   1   1   1   1   2   1   1   1   1   2   1   2   2   2   2   2   1   1   1   1   1   2   2   2   2   1   1   1   2   1   1   1   2   1   1   1   2   2   1   1   2   1   1   2   1   2   2   1   2   2   2   2   2   2   1   1   1   2   1   2   2   1   1   2   2   1   2   2   2   2   1   2   2   1   1   2   2   2   2   2   2   2   2   2   1   1   2   2   1   1   2   2   2   1   2   1   1   1   2   2   1   1   2   2   2   1   2   2   2   2   1   2   1   1   1   2   2   1   2   2   2   1   2   1   2   1   1   1   2   1   1   2   2   2   2   1   2   2   1   2   1   1   1   1   2   2   2   2   2   2   1   2   2   2   2   2   1   2   1   1   1   1   2   2   2   1   1   2   1   1   2   2   1   2   1   1
 MK-6-15                1   1   1   2   2   2   2   2   1   2   2   2   2   1   2   2   2   2   1   2   2   2   1   2   1   1   1   1   2   1   1   1   1   2   1   2   2   2   2   2   1   2   1   1   1   2   1   2   2   1   1   1   2   1   1   1   2   1   1   1   2   2   2   1   2   1   1   2   1   2   2   1   2   2   2   2   2   2   1   1   1   2   1   2   2   2   1   2   2   1   2   1   2   2   1   1   2   1   1   2   2   2   2   2   2   2   2   2   1   1   2   1   1   1   2   2   2   1   2   1   2   1   2   2   1   1   2   2   2   1   2   2   2   2   2   2   1   1   1   2   1   1   2   2   2   1   2   1   2   1   1   1   2   1   1   2   2   2   2   1   2   2   1   2   1   1   1   1   2   2   2   2   2   1   1   2   2   2   2   1   1   2   1   1   1   1   2   2   2   2   1   2   1   1   2   2   1   2   1   1
 MK-6-16                1   1   1   2   2   2   2   2   1   2   2   2   1   1   2   2   2   2   1   2   2   2   1   2   1   1   1   1   1   1   1   1   2   2   1   1   2   2   2   2   1   2   1   1   2   2   1   2   2   1   1   1   2   1   1   1   2   1   1   1   2   2   2   1   2   1   1   2   1   2   2   1   2   2   2   2   2   2   1   1   1   2   1   2   2   2   1   2   2   1   2   1   2   1   1   1   2   1   1   2   2   1   2   1   2   2   2   2   1   1   2   1   1   2   2   2   2   1   2   1   2   1   2   2   1   1   2   2   2   1   2   2   2   2   1   1   1   1   1   2   1   1   2   2   2   1   2   1   1   1   1   1   2   1   1   2   2   2   2   1   2   2   1   2   1   1   1   1   2   2   2   2   1   1   1   2   2   2   2   1   1   1   1   1   1   1   2   2   2   2   1   2   1   1   2   1   1   2   2   1
 
!****************************************** Phenotypic Data **********************************************************
!-100.0 is resevred for missing phenotype
SimulatedTrait1        10.7868    9.8579    9.1690   13.2171   10.7929   11.2931    8.7024   10.1944    9.0582    9.7134    9.8681   10.0759   10.4257    9.9164   10.5569    8.2073    9.7536    9.2085    9.4984    9.1094    9.8199   10.8948    9.9894   12.0094   10.1261    9.3369    7.9263   11.0838    9.3956    9.9657    9.9674   10.9270    9.7633   10.8056    8.9841    9.3953    9.2942    8.2789   11.9131   10.5221    9.5608    9.4920    9.4399   10.5932   10.6252    9.9344    9.0112   10.3022   11.6739    8.7400    9.4473   10.7528   10.6047    8.7599   10.3612    8.8217   11.0710   10.3148   10.2816   10.7394   10.0490    9.8400   10.8112   10.1714   10.2563    9.7666   10.2220    8.5788   10.7224   11.6283   10.6727    9.5937    9.8559   11.7012   12.1850    9.0885   11.0841   10.4446    9.3695    9.6047    9.6399   10.2500    9.9589   10.5373   10.8026    9.0463    9.1770    9.2908    9.9763    8.1007    8.0618   10.0881    9.7448    8.0436    8.5909   11.4943    8.4572    9.6594    9.2993    8.7068    9.5943   10.6854    9.4865   10.8601    9.2051   10.2574    9.2638    9.8956    6.5746    9.3072   10.4432   10.8018   10.9535   10.6970   10.5110    8.5947    8.8167    9.4896   10.3744   10.5221   10.9870   10.2269   12.8859   10.4179    8.8932    8.3386   10.0566   10.6113    9.9359    9.4913   10.0114   11.7413   10.1638    9.5496   11.2046   10.0076   10.4498   11.7456   11.0437   11.9912   10.4560    9.8652   10.3101   11.5258    9.3549    9.9711    9.7564   10.7881    9.0857    9.8531    9.6695    8.4275    9.2581   10.7915   10.4944   12.0046    9.2244    9.8971    9.7608   11.6895   10.2715    9.2515    9.4847   11.0734   10.2478   10.6780   10.3536   10.6835   11.0947   10.2478   11.6049   11.6274    8.7084    9.2659   11.8707   10.4393   10.6351    9.9778    9.3949   11.5231    9.3707    9.7517    9.9320   10.7081   10.1711    9.6176    9.0740    9.4200    9.7628    9.7392   10.2816    8.3602   10.1983   11.3517    9.8435    9.7981   10.0824    9.8402    9.8048    9.7519
 
