# Supplementary material for: Inclusive Composite Interval Mapping of QTL by Environment Interactions in Biparental Populations
Source: PLoS One. 2015 Jul 10;10(7):e0132414. doi: 10.1371/journal.pone.0132414 (PMC4498613; doi:10.1371/journal.pone.0132414)
Supplement: S1 File — (ZIP) [file pone.0132414.s001.zip › BC1 population/e=1/run_00029.met]

!**********************Note: lines staring with "!" are remarks and will be ignored in the program********************
!*********************************General Information**********************************
!Assuming F1 = P1 x P2, populations available in QTL IciMapping are: 
!  1, P1BC1F1 = P1 x F1, the first backcrossing where P1 is used as the recurrent parent;
!  2, P2BC1F1 = P2 x F1, the first backcrossing where P2 is used as the recurrent parent;
!  3, F1DH, F1-derived doubled haploids; 
!  4, RIL or F1RIL, recombination inbred lines through the repeated selfing of F1;
!  5, P1BC1RIL, recombination inbred lines through the repeated selfing of P1BC1F1;
!  6, P2BC1RIL, recombination inbred lines through the repeated selfing of P2BC1F1;
!  7, F2, the selfing generation of F1;
!  8, F3, the selfing generation of F2;
!  9, P1BC2F1, the second backcrossing where P1 is used as the recurrent parent; 
! 10, P2BC2F1, the second backcrossing where P2 is used as the recurrent parent;
! 11, P1BC2RIL, recombination inred lines through the repeated selfing of P1BC2F1; 
! 12, P2BC2RIL, recombination inred lines through the repeated selfing of P2BC2F1; 
! 13, P1BC1F2, the selfing generation of P1BC1F1; 
! 14, P2BC1F2, the selfing generation of P2BC1F1; 
! 15, P1BC2F2, the selfing generation of P1BC2F1; 
! 16, P2BC2F2, the selfing generation of P2BC2F1; 
! 17, P1BC1DH, P1BC1F1-derived doubled haploids; 
! 18, P2BC1DH, P2BC1F1-derived doubled haploids; 
! 19, P1BC2DH, P1BC2F1-derived doubled haploids; 
! 20, P2BC2DH, P2BC2F1-derived doubled haploids; 
   1      !Mapping Population (see remarks above)
   2      !Mapping Function (1 for Kosambi; 2 for Haldane; 3 for Morgan)
   2      !Marker Space Type (1 for intervals; 2 for positions)
   1      !Marker Space Unit(1 for centiMorgans; 2 for Morgan)
   6      !Number of Chromosomes (or Linkage Groups)
 200      !Size of the mapping population
   1      !Number of environments
 
!***************************************** Chromosomes and Linkage Maps **********************************************
!Chromosome                 NumMarkers
-CH1                        16
-CH2                        16
-CH3                        16
-CH4                        16
-CH5                        16
-CH6                        16
!Linkage map (Marker name followed by position or the interval length)
 MK-1-1                1     0.000
 MK-1-2                1    10.000
 MK-1-3                1    20.000
 MK-1-4                1    30.000
 MK-1-5                1    40.000
 MK-1-6                1    50.000
 MK-1-7                1    60.000
 MK-1-8                1    70.000
 MK-1-9                1    80.000
 MK-1-10               1    90.000
 MK-1-11               1   100.000
 MK-1-12               1   110.000
 MK-1-13               1   120.000
 MK-1-14               1   130.000
 MK-1-15               1   140.000
 MK-1-16               1   150.000
 MK-2-1                2     0.000
 MK-2-2                2    10.000
 MK-2-3                2    20.000
 MK-2-4                2    30.000
 MK-2-5                2    40.000
 MK-2-6                2    50.000
 MK-2-7                2    60.000
 MK-2-8                2    70.000
 MK-2-9                2    80.000
 MK-2-10               2    90.000
 MK-2-11               2   100.000
 MK-2-12               2   110.000
 MK-2-13               2   120.000
 MK-2-14               2   130.000
 MK-2-15               2   140.000
 MK-2-16               2   150.000
 MK-3-1                3     0.000
 MK-3-2                3    10.000
 MK-3-3                3    20.000
 MK-3-4                3    30.000
 MK-3-5                3    40.000
 MK-3-6                3    50.000
 MK-3-7                3    60.000
 MK-3-8                3    70.000
 MK-3-9                3    80.000
 MK-3-10               3    90.000
 MK-3-11               3   100.000
 MK-3-12               3   110.000
 MK-3-13               3   120.000
 MK-3-14               3   130.000
 MK-3-15               3   140.000
 MK-3-16               3   150.000
 MK-4-1                4     0.000
 MK-4-2                4    10.000
 MK-4-3                4    20.000
 MK-4-4                4    30.000
 MK-4-5                4    40.000
 MK-4-6                4    50.000
 MK-4-7                4    60.000
 MK-4-8                4    70.000
 MK-4-9                4    80.000
 MK-4-10               4    90.000
 MK-4-11               4   100.000
 MK-4-12               4   110.000
 MK-4-13               4   120.000
 MK-4-14               4   130.000
 MK-4-15               4   140.000
 MK-4-16               4   150.000
 MK-5-1                5     0.000
 MK-5-2                5    10.000
 MK-5-3                5    20.000
 MK-5-4                5    30.000
 MK-5-5                5    40.000
 MK-5-6                5    50.000
 MK-5-7                5    60.000
 MK-5-8                5    70.000
 MK-5-9                5    80.000
 MK-5-10               5    90.000
 MK-5-11               5   100.000
 MK-5-12               5   110.000
 MK-5-13               5   120.000
 MK-5-14               5   130.000
 MK-5-15               5   140.000
 MK-5-16               5   150.000
 MK-6-1                6     0.000
 MK-6-2                6    10.000
 MK-6-3                6    20.000
 MK-6-4                6    30.000
 MK-6-5                6    40.000
 MK-6-6                6    50.000
 MK-6-7                6    60.000
 MK-6-8                6    70.000
 MK-6-9                6    80.000
 MK-6-10               6    90.000
 MK-6-11               6   100.000
 MK-6-12               6   110.000
 MK-6-13               6   120.000
 MK-6-14               6   130.000
 MK-6-15               6   140.000
 MK-6-16               6   150.000
!*********************************** Marker Types ********************************************************************
!Co-dominant marker: When heterozygote F1 is present, P1 is coded as 2, F1 is coded as 1, and P2 is coded as 0; Otherwise, P1 is coded as 2, and P2 is coded as 0. 
!Dominant marker: When heterozygote F1 is present, P1 and F1 are coded as 12, and P2 is coded as 0; Otherwise, P1 is coded as 2, and P2 is coded as 0.  
!Recessive markers: When heterozygote F1 is present, P1 is coded as 2, and F1 and P2 are coded as 10; Otherwise, P1 is coded as 2, and P2 is coded as 0. 
!Missing marker is coded as -1. 
 MK-1-1                 2   2   1   2   2   2   2   2   1   1   2   1   1   2   1   2   1   2   1   1   1   1   2   1   2   2   2   2   2   1   1   1   2   1   2   1   2   1   2   2   2   2   1   2   1   2   2   2   1   2   1   2   1   2   1   1   1   2   1   2   2   2   2   2   1   1   2   1   2   1   1   2   2   1   2   2   2   1   1   1   1   2   1   1   1   2   2   2   2   2   1   1   1   1   2   2   2   2   2   1   2   1   2   2   1   1   1   2   1   1   2   1   1   2   2   1   2   2   1   1   1   2   2   2   1   2   2   1   1   1   2   1   1   1   1   1   1   2   1   2   2   1   1   1   1   1   1   1   1   2   1   2   2   1   1   2   2   1   2   2   2   2   1   2   1   1   2   2   1   1   1   1   2   2   2   2   1   1   1   2   1   2   2   1   1   2   2   2   2   1   1   1   2   1   2   1   2   2   1   1
 MK-1-2                 2   2   1   2   2   2   2   2   2   1   1   1   1   2   1   2   1   1   1   1   1   1   2   1   2   2   2   2   2   1   2   1   2   1   2   1   1   1   2   2   2   2   1   2   1   2   2   2   1   2   1   2   1   2   1   1   1   2   1   2   1   2   2   2   1   1   2   1   2   1   1   2   2   2   2   2   2   1   1   1   1   2   2   1   1   2   2   2   2   2   1   1   1   1   2   2   1   2   2   1   2   1   2   2   1   1   1   2   1   1   2   1   1   2   2   1   2   2   1   1   1   2   1   2   1   2   1   1   1   1   2   2   1   1   1   1   1   1   1   2   2   2   1   1   1   1   1   1   1   2   1   2   2   1   1   2   2   1   1   2   2   2   1   2   1   1   2   2   1   1   1   1   2   2   2   2   1   1   1   2   1   2   2   2   1   2   2   2   2   2   1   1   2   1   2   1   2   2   1   1
 MK-1-3                 2   1   2   2   2   2   2   2   2   1   1   1   1   2   1   2   1   2   1   1   1   1   2   1   2   2   2   2   2   1   2   1   2   1   2   1   1   1   2   1   2   2   1   2   1   2   2   2   1   2   1   2   1   2   1   1   1   2   1   2   1   2   2   2   1   1   2   1   1   1   1   2   2   2   2   2   2   1   2   1   1   2   2   1   1   1   2   2   2   2   1   1   1   1   2   2   1   2   2   1   1   1   2   1   1   1   2   2   1   1   2   1   1   2   2   1   2   1   1   1   1   2   1   2   1   2   2   1   1   1   1   2   1   1   1   1   1   1   1   1   2   2   1   1   1   1   1   1   1   2   1   2   2   1   1   2   2   1   1   2   2   2   1   2   1   1   2   2   1   1   2   1   1   2   2   2   2   1   1   2   1   2   2   2   1   2   2   2   2   2   1   1   2   1   2   1   2   1   1   1
 MK-1-4                 2   1   2   2   2   2   2   2   2   1   1   1   1   2   1   2   1   2   1   1   1   1   2   1   2   2   2   2   2   1   2   1   2   1   2   1   1   1   1   1   2   2   1   2   1   1   2   2   1   2   1   2   1   2   1   1   1   2   1   2   1   2   1   2   1   1   2   1   1   1   1   2   2   1   2   2   2   1   2   1   1   1   2   1   2   2   2   2   2   2   1   1   1   1   2   1   1   2   2   1   1   1   2   1   1   1   2   2   1   1   1   2   2   2   2   1   2   1   1   1   1   2   1   2   1   2   2   1   1   1   1   2   1   1   1   1   1   1   1   1   2   2   1   1   1   1   1   2   1   2   1   2   2   1   1   2   2   1   1   2   2   2   1   2   1   1   2   2   1   1   2   1   1   2   2   2   2   1   1   2   1   2   2   1   1   2   2   2   2   2   1   1   2   1   2   1   2   1   2   1
 MK-1-5                 1   1   1   2   2   2   2   2   2   1   1   1   1   2   1   2   1   2   1   1   1   1   2   1   2   2   2   2   2   1   2   1   2   1   2   2   2   1   1   1   2   2   1   2   1   1   2   2   1   2   2   2   2   2   1   1   1   2   1   2   1   1   1   2   1   1   2   1   1   1   1   2   2   1   2   2   2   1   2   1   1   1   2   2   2   2   2   2   2   2   1   1   1   1   2   2   1   2   2   1   1   1   2   1   1   1   2   2   1   1   2   2   2   2   2   1   1   1   1   1   1   2   1   2   1   1   2   1   1   1   1   2   1   1   1   1   1   1   1   1   2   2   1   1   1   1   1   2   1   2   1   2   2   1   1   2   2   1   1   2   2   1   1   2   1   1   1   2   1   2   2   1   2   2   2   2   2   1   2   2   1   2   2   1   1   2   2   2   2   2   1   2   2   1   2   1   2   1   1   1
 MK-1-6                 1   1   1   2   1   1   2   2   2   1   1   1   1   2   1   2   1   2   1   1   1   1   2   1   1   1   2   2   2   1   2   1   2   1   2   2   2   1   1   1   2   2   1   2   1   2   2   2   1   2   2   2   1   2   1   1   1   2   1   2   2   1   1   2   1   1   2   1   1   1   1   2   2   1   2   2   2   1   2   1   1   1   2   2   2   2   2   2   2   2   1   1   1   1   2   2   1   2   1   1   1   1   2   2   1   2   2   2   1   1   2   2   2   2   2   1   2   1   1   1   1   2   1   2   1   1   2   2   1   1   1   2   1   1   1   1   2   1   1   1   1   2   2   1   1   2   1   2   1   2   2   1   2   1   1   2   2   1   1   2   2   1   2   2   2   1   1   2   1   2   2   1   1   2   2   2   2   1   2   2   1   2   2   2   1   2   2   2   2   2   1   2   2   1   2   1   2   1   1   1
 MK-1-7                 1   1   1   2   1   1   2   2   2   1   1   1   1   2   1   2   1   2   1   1   1   1   2   2   1   1   2   2   2   1   2   2   2   2   2   2   2   1   1   1   2   2   1   2   1   2   1   2   1   2   2   2   1   2   1   1   1   2   1   1   2   1   1   2   1   2   2   1   1   2   2   2   2   1   2   2   2   1   2   1   1   1   2   2   2   2   2   2   2   2   1   1   1   1   2   2   1   2   1   1   2   1   2   1   1   2   2   2   1   1   2   2   2   2   2   1   2   1   1   1   1   2   1   2   1   1   2   2   1   1   1   2   1   1   1   1   2   1   2   2   1   2   2   1   1   2   1   2   1   2   2   1   2   1   1   2   2   1   1   1   2   2   2   2   1   1   1   2   1   2   2   1   1   1   2   2   2   1   2   2   1   2   2   2   1   2   2   2   2   2   1   2   2   1   2   1   2   1   1   1
 MK-1-8                 1   1   1   2   1   1   2   1   2   2   1   1   2   2   2   2   1   2   1   2   1   1   2   2   1   2   2   2   2   2   2   2   2   2   2   2   2   1   1   1   2   2   1   2   1   2   1   2   1   2   2   2   2   2   1   1   1   2   1   1   2   1   1   2   1   2   2   1   1   2   2   2   2   1   2   2   2   2   2   2   1   1   2   2   2   2   2   2   2   2   1   1   1   1   2   2   2   2   1   1   2   1   2   1   1   2   2   2   1   1   2   2   1   2   2   1   2   1   1   1   1   2   1   2   1   1   2   1   1   1   1   2   1   1   1   1   2   1   2   2   1   2   2   1   1   2   1   2   1   2   2   1   2   2   1   2   2   1   1   1   2   1   2   2   1   1   1   2   1   2   2   1   1   1   2   2   2   1   2   2   2   2   2   2   1   2   2   2   2   2   1   2   2   1   2   1   2   1   1   1
 MK-1-9                 1   1   1   2   1   1   2   1   2   2   1   1   2   2   2   2   1   2   1   2   1   1   1   2   1   2   2   2   1   2   2   2   2   2   2   2   2   2   1   1   1   2   1   1   1   2   1   2   1   2   2   2   2   2   1   1   1   2   1   2   2   1   2   2   1   2   2   1   1   2   2   2   2   1   1   2   2   2   2   2   1   1   2   1   2   2   2   2   2   2   1   1   1   1   2   2   1   2   1   1   2   1   2   1   1   2   2   2   1   1   2   2   1   2   2   1   2   1   1   1   1   2   1   1   2   1   2   1   1   1   1   2   1   1   2   1   2   1   2   2   1   2   2   1   1   2   1   2   1   2   2   1   2   1   1   1   1   1   1   1   2   1   2   2   1   2   1   2   1   2   2   1   1   1   1   2   2   1   2   2   2   2   2   1   1   2   2   2   2   2   1   2   2   1   2   1   2   1   1   1
 MK-1-10                2   1   2   2   1   1   2   1   2   2   1   1   2   2   2   1   1   2   1   2   1   1   1   2   1   2   2   1   1   2   2   2   2   2   2   1   2   2   1   1   1   1   1   1   1   1   1   2   1   2   1   2   2   2   2   1   1   2   1   2   2   1   2   2   2   2   2   1   1   2   1   2   2   1   1   2   2   2   2   2   1   1   2   1   2   2   2   2   2   2   1   1   1   2   2   2   1   2   1   1   2   1   1   1   1   2   2   2   1   1   2   2   1   2   2   1   2   1   1   1   1   2   1   1   2   1   2   1   1   2   1   2   1   1   2   1   2   1   1   2   1   2   2   1   1   2   1   2   1   2   2   1   2   1   1   1   1   1   2   1   2   1   2   2   1   2   1   2   1   2   2   1   1   1   1   1   1   1   2   2   2   2   2   1   1   2   2   2   2   2   2   2   2   1   2   1   2   2   1   2
 MK-1-11                2   1   2   2   1   1   2   1   2   2   1   1   1   2   2   1   1   2   1   2   1   2   1   2   1   2   2   1   1   2   2   2   2   2   2   1   2   2   2   1   2   1   1   1   1   1   1   2   1   2   1   2   2   2   2   1   1   2   1   1   2   1   1   1   2   2   2   1   1   2   1   2   1   1   1   2   2   2   2   2   1   1   2   1   2   2   2   2   2   2   1   1   1   2   2   2   1   2   2   2   1   1   1   1   1   2   2   2   1   1   2   2   1   2   2   1   2   1   2   1   1   1   1   1   2   1   2   1   1   2   1   2   1   1   2   1   2   1   1   1   1   2   2   1   1   2   1   2   1   2   2   2   2   2   2   1   1   1   2   1   2   1   2   2   1   2   1   1   1   2   2   2   1   1   1   1   1   1   2   2   1   2   2   2   2   1   2   2   2   2   2   2   2   2   2   1   2   2   1   2
 MK-1-12                2   1   1   2   1   1   2   1   2   2   1   1   1   2   2   1   1   2   1   2   2   2   2   2   1   1   2   1   1   1   2   2   2   2   2   1   2   2   2   1   2   1   1   1   1   1   2   2   1   2   1   2   2   2   2   1   1   2   1   1   2   1   1   1   2   2   2   1   1   2   1   2   1   2   1   2   2   2   1   2   1   1   2   1   1   1   2   2   2   2   1   1   1   2   1   2   1   2   1   2   1   1   1   1   1   2   2   2   2   1   2   2   1   2   2   1   2   2   2   1   1   1   1   1   2   1   2   1   1   2   1   2   2   1   2   1   2   1   1   1   1   2   2   1   2   2   1   2   1   2   2   2   2   2   2   1   1   1   2   1   2   1   2   2   1   2   1   1   1   1   2   2   1   1   1   2   1   1   2   2   2   2   2   2   2   1   2   2   2   2   2   2   2   2   2   1   2   2   1   2
 MK-1-13                2   1   1   2   1   1   2   1   2   2   1   1   1   2   2   1   1   2   1   2   2   2   2   2   2   1   2   1   2   1   2   2   2   2   2   1   2   2   2   2   2   1   2   1   1   1   1   2   1   1   1   2   2   2   2   1   1   2   1   1   2   1   1   1   2   2   2   1   1   2   1   2   1   2   1   1   2   1   1   2   1   1   2   1   1   1   2   2   2   2   1   1   1   2   2   2   1   2   1   2   1   2   1   1   2   2   2   2   2   1   2   2   1   2   2   1   2   2   2   1   2   1   1   1   2   1   2   1   1   2   1   2   2   1   2   1   2   1   1   1   1   2   2   1   1   2   1   2   1   2   2   2   2   2   2   1   1   2   2   1   2   1   2   1   1   2   1   1   1   1   2   2   1   1   1   2   1   1   2   2   2   2   2   2   2   1   2   1   2   1   2   1   2   2   2   1   2   2   1   2
 MK-1-14                2   1   1   2   1   1   2   1   2   2   1   1   1   2   2   1   1   2   1   2   2   2   2   2   2   1   2   1   1   1   2   2   2   2   1   1   2   2   2   2   2   2   2   1   1   1   1   2   1   1   1   1   2   2   2   1   1   2   1   1   2   1   2   2   2   2   2   1   1   2   1   2   1   2   1   2   1   1   1   2   2   1   2   1   1   2   2   2   2   2   1   1   1   2   2   1   2   2   1   2   1   2   1   1   2   1   2   2   2   1   2   2   1   2   2   1   2   2   2   1   2   1   1   2   2   1   2   1   2   2   1   1   2   1   2   1   1   1   1   1   1   2   2   1   2   2   1   2   1   2   2   2   2   1   2   1   1   2   2   1   2   1   2   1   1   2   1   2   1   1   2   2   1   1   1   2   2   1   2   2   2   2   2   2   2   1   2   1   2   1   2   1   2   1   2   1   2   2   1   2
 MK-1-15                2   1   1   2   1   1   2   1   2   2   1   1   1   1   1   1   1   1   1   2   2   2   1   2   2   1   2   1   1   1   2   2   2   2   1   1   2   2   2   2   2   2   2   1   1   1   1   2   1   1   1   1   2   2   2   1   1   2   1   1   2   1   2   2   2   2   2   1   1   2   1   2   1   2   1   2   1   1   1   2   2   1   2   1   1   2   1   2   2   2   1   1   1   2   2   1   2   2   1   2   1   2   1   1   1   1   2   2   2   1   2   2   1   2   2   1   2   2   2   1   2   1   2   1   2   1   1   1   2   2   1   1   2   1   2   1   1   2   1   1   2   2   2   1   2   2   1   1   1   2   2   2   2   1   2   1   1   2   2   1   2   1   2   1   1   2   1   2   1   1   2   2   1   2   1   2   2   1   2   2   2   2   2   2   2   1   2   1   2   1   2   1   2   1   2   1   2   2   1   2
 MK-1-16                2   1   1   2   1   1   2   2   2   2   1   1   1   1   2   1   1   1   2   2   2   2   2   2   2   2   2   1   2   1   2   1   2   2   1   1   2   2   2   2   2   2   2   1   1   1   1   2   1   2   1   1   2   2   2   1   1   2   1   2   2   1   2   2   2   2   2   2   1   2   1   2   1   2   2   2   1   1   1   2   2   1   1   1   1   2   1   2   2   2   1   1   2   2   2   1   2   2   2   2   1   2   1   1   1   1   2   2   2   2   2   2   1   1   2   1   2   2   2   1   2   1   1   1   2   1   1   1   2   2   1   1   2   1   2   1   1   2   1   1   1   1   2   1   2   2   1   1   1   2   2   2   2   1   2   1   1   2   2   1   2   1   2   2   1   2   1   2   1   1   2   2   1   1   1   2   2   1   2   2   2   2   2   2   2   1   1   1   2   1   2   1   2   1   2   1   2   2   1   2
 MK-2-1                 2   1   1   1   1   1   2   2   1   1   1   2   2   2   2   2   2   1   1   1   2   1   2   1   1   1   1   2   2   2   2   1   1   1   2   1   2   2   1   2   2   2   1   2   2   1   1   1   1   2   2   2   2   2   1   1   2   2   2   2   1   1   1   1   2   1   1   2   1   2   1   2   1   2   1   1   2   1   2   2   1   1   1   1   2   1   1   1   1   2   2   2   2   1   2   1   1   2   2   2   1   1   1   2   2   2   2   2   1   1   1   2   2   2   1   1   2   1   2   1   1   2   2   1   1   2   1   2   2   1   1   1   2   1   1   2   1   1   2   2   1   2   1   1   2   2   1   2   2   1   1   1   2   2   2   1   2   1   2   2   2   1   2   2   1   1   2   2   1   2   1   2   2   1   1   1   1   1   1   2   1   2   1   2   1   2   1   1   1   1   1   2   1   1   1   1   1   1   1   2
 MK-2-2                 2   1   1   1   1   1   2   2   2   1   2   2   2   2   2   2   2   1   2   1   2   1   2   1   1   1   1   2   2   2   2   1   1   2   2   1   1   2   1   2   2   2   1   2   2   1   1   1   1   2   2   1   2   2   1   2   2   2   1   2   1   1   1   1   2   1   1   2   1   2   1   2   1   1   1   1   2   1   2   2   1   1   1   1   2   1   1   1   1   2   2   2   2   1   2   1   1   2   1   2   1   1   2   2   2   1   2   2   1   1   1   2   2   2   1   1   2   1   2   1   1   2   2   1   1   2   1   2   2   1   1   2   2   1   1   2   1   1   2   2   1   1   1   1   2   2   1   2   2   2   1   2   2   2   2   1   1   1   1   2   2   1   2   2   2   1   2   2   1   2   1   2   2   1   2   1   2   2   2   2   1   2   1   2   1   2   1   1   1   1   1   2   1   1   1   1   1   1   1   2
 MK-2-3                 2   1   2   1   1   1   2   2   2   1   2   2   2   2   1   2   2   1   2   1   2   1   2   1   1   1   2   2   2   1   2   1   1   2   2   1   1   2   1   2   2   2   1   1   2   1   2   2   1   2   2   1   2   2   1   2   2   2   1   2   1   1   1   1   2   1   1   2   1   2   1   2   1   2   1   1   2   1   2   2   1   1   1   1   2   1   2   1   1   2   1   2   2   1   2   1   1   1   1   2   1   1   2   1   2   1   2   2   1   1   1   2   1   2   1   1   2   2   2   1   1   2   2   1   2   1   1   1   2   1   1   2   2   1   2   2   1   1   2   2   1   1   2   1   2   2   1   2   2   2   1   2   2   2   2   1   1   1   1   2   2   2   2   2   1   1   2   2   1   1   2   2   2   1   2   1   2   2   1   2   1   1   1   2   1   2   1   1   1   1   1   2   1   1   1   1   2   1   1   2
 MK-2-4                 1   1   2   1   1   1   2   2   2   1   2   2   2   2   1   2   2   1   2   2   2   1   2   1   1   1   2   2   2   1   2   1   1   2   2   1   1   2   1   2   2   2   1   1   2   1   2   2   1   2   2   1   2   2   1   2   2   2   1   2   1   1   1   1   2   1   1   2   1   2   1   2   1   2   1   1   2   1   2   2   1   1   1   1   2   1   1   1   1   2   1   2   2   1   1   1   1   1   1   2   1   1   2   1   2   1   2   2   1   1   1   2   1   2   1   2   2   2   2   1   1   2   2   1   2   1   1   1   1   1   1   2   2   1   2   2   1   1   2   2   1   1   2   1   2   2   1   1   2   1   1   2   2   2   2   1   1   1   1   2   2   2   2   2   1   1   2   2   1   2   2   2   2   2   2   1   2   1   1   2   1   1   1   2   1   2   1   1   1   1   2   2   1   1   1   1   2   1   1   2
 MK-2-5                 1   2   2   1   1   1   2   2   2   1   2   2   2   2   1   2   2   1   1   2   2   1   2   1   1   1   2   2   2   1   2   1   1   2   2   1   1   2   1   2   2   2   1   1   2   1   1   2   1   2   2   1   2   2   1   2   2   2   1   2   1   1   1   1   1   1   1   2   1   2   1   2   2   2   1   1   2   1   2   1   1   1   1   1   1   1   1   2   2   2   1   2   2   1   1   1   1   1   1   2   1   1   2   1   2   2   2   2   1   1   1   1   1   2   1   2   2   2   2   1   2   2   2   1   2   2   1   1   2   1   1   2   2   1   2   2   1   1   2   2   1   1   2   1   1   1   2   1   2   1   1   1   2   2   2   2   1   1   1   2   2   2   2   2   1   2   2   2   1   2   1   2   2   2   2   1   2   1   1   2   1   1   1   2   1   2   2   1   1   1   2   1   1   1   1   1   2   2   1   2
 MK-2-6                 1   2   2   1   1   1   1   2   2   1   2   2   2   2   1   2   2   1   1   2   2   1   2   1   1   1   2   2   2   1   2   1   1   2   2   1   1   2   1   2   2   2   1   1   2   1   2   2   1   2   2   1   2   2   1   1   2   2   1   2   1   1   1   1   1   1   2   2   1   2   1   2   2   2   1   1   2   1   2   1   2   1   1   1   1   1   2   2   2   2   1   2   2   1   1   1   1   1   1   2   1   1   2   1   2   2   2   1   1   1   1   1   1   2   1   2   2   2   2   1   2   2   2   1   1   1   2   1   2   1   1   2   2   1   2   2   1   1   2   2   1   1   2   2   1   1   2   1   2   1   1   1   2   2   2   2   1   1   1   2   2   2   2   2   1   2   2   1   1   2   1   2   2   2   2   1   1   1   1   2   1   1   2   2   1   1   2   1   1   1   2   2   1   1   1   1   2   2   2   2
 MK-2-7                 1   2   2   1   1   1   1   2   1   1   2   2   2   2   1   2   2   1   2   2   2   1   2   1   1   1   2   2   2   1   2   1   1   2   2   1   1   2   1   2   2   2   1   1   2   1   2   2   1   1   2   1   2   2   1   1   2   2   1   2   1   1   1   1   1   1   2   2   1   2   1   2   2   2   1   1   2   1   2   1   2   1   1   1   2   1   2   2   1   2   1   2   2   2   1   1   1   1   1   2   1   1   2   1   2   1   2   1   1   2   1   1   1   2   1   2   2   2   2   1   2   2   1   1   1   1   2   1   2   1   2   2   2   1   2   2   1   1   2   2   1   1   2   2   2   1   2   1   2   1   1   1   2   2   2   2   1   1   1   2   2   1   2   2   1   2   2   2   1   2   1   2   2   2   2   1   1   1   1   1   2   1   2   2   1   1   2   1   1   1   2   2   1   1   1   1   2   2   1   2
 MK-2-8                 1   2   2   1   1   1   1   2   1   1   2   2   2   2   1   2   2   1   2   2   2   1   2   1   1   1   2   2   2   2   2   1   1   2   2   1   1   2   1   2   2   2   2   1   2   2   2   2   1   1   1   1   2   2   1   1   2   2   1   2   1   1   1   1   1   1   2   2   1   2   1   1   1   2   1   1   2   1   2   1   1   1   1   1   2   1   2   2   1   2   1   2   2   2   1   1   1   1   1   2   1   1   2   1   2   1   2   1   2   2   1   1   2   2   1   2   2   2   2   1   2   2   1   1   1   2   2   2   1   1   2   2   2   1   2   2   1   1   2   2   1   1   2   2   1   1   2   1   2   2   1   1   2   2   2   2   1   1   1   2   2   1   2   2   1   2   2   2   1   2   1   1   1   2   2   1   1   1   1   1   2   1   2   2   1   1   2   1   1   1   2   2   1   1   1   1   2   2   2   2
 MK-2-9                 1   2   2   1   1   1   1   2   1   1   2   2   2   2   1   1   2   2   1   2   2   1   2   1   1   1   2   2   2   2   2   1   2   2   1   1   1   2   1   2   2   2   2   1   2   2   2   2   1   1   1   1   2   1   1   1   2   1   1   2   1   1   1   1   1   1   2   2   1   2   1   1   1   2   1   1   1   2   2   1   1   1   1   1   2   1   2   2   1   2   1   2   2   2   1   1   2   1   1   2   1   1   2   1   2   1   1   1   2   2   1   1   2   1   1   2   2   2   2   1   2   2   1   1   1   2   2   2   1   1   2   2   2   1   1   2   1   1   2   2   1   1   2   2   1   1   2   1   2   2   1   1   2   2   2   2   1   1   1   2   2   2   2   2   1   2   2   1   1   2   1   1   2   2   2   1   1   1   1   1   2   1   2   2   1   1   2   1   1   1   2   2   1   1   1   1   2   2   2   2
 MK-2-10                1   2   2   1   1   1   1   2   1   1   2   2   2   2   2   1   2   2   1   2   2   1   2   1   1   1   2   2   2   2   2   1   2   2   1   1   1   2   1   2   2   2   2   1   1   2   2   2   1   1   1   1   2   1   1   1   2   1   1   2   1   1   1   1   1   1   2   2   1   2   1   2   1   2   2   1   1   2   2   1   1   2   1   1   2   1   2   2   1   2   1   2   2   2   1   2   2   1   1   2   1   1   2   1   2   1   1   1   2   2   1   1   2   1   1   2   2   2   2   1   2   2   1   2   1   2   2   2   1   1   2   2   2   1   1   2   1   1   2   2   1   1   2   2   1   1   2   1   2   2   2   1   2   2   2   1   2   1   1   2   2   2   2   2   2   2   2   1   1   2   1   1   2   2   2   1   1   1   2   1   2   1   2   2   1   2   1   1   1   1   2   2   1   1   1   1   2   2   2   2
 MK-2-11                1   2   1   1   1   1   2   2   1   1   2   2   2   2   2   1   2   2   1   2   1   1   1   1   1   1   2   2   2   2   2   1   2   2   1   1   1   2   1   2   2   2   2   1   1   2   2   2   1   1   1   1   2   1   1   1   2   1   1   2   1   1   1   1   1   1   2   2   1   2   1   2   1   2   2   1   1   2   2   1   1   2   1   2   2   1   2   2   1   2   1   2   2   2   1   2   2   1   2   2   1   1   1   1   2   1   1   1   2   2   1   1   2   2   1   2   2   2   2   2   2   1   1   2   1   2   2   2   1   1   2   2   2   1   1   2   1   1   2   2   1   1   2   2   1   1   1   1   2   2   2   1   2   2   2   1   2   1   1   2   2   2   2   2   2   2   2   1   1   2   1   1   2   2   1   1   1   2   2   1   2   1   2   2   1   2   1   1   1   2   2   2   2   1   2   1   2   2   2   2
 MK-2-12                1   2   2   2   1   1   2   2   1   1   2   2   2   2   1   1   2   2   1   1   1   1   1   1   1   1   2   2   2   2   2   1   2   2   1   1   1   2   1   2   2   2   2   1   1   2   2   2   1   2   1   1   2   1   1   1   2   1   2   2   2   1   1   1   1   2   2   2   1   2   2   2   1   2   2   1   1   2   2   1   1   2   1   2   1   1   2   2   1   2   1   2   2   2   1   2   1   1   2   2   1   1   2   1   2   1   1   1   2   2   1   1   2   2   1   2   2   2   2   2   2   1   1   2   1   2   2   2   1   2   2   2   2   1   1   2   1   1   2   2   1   1   2   2   1   1   1   1   2   2   2   1   2   2   1   2   2   1   2   2   2   2   2   2   2   2   2   1   1   2   1   1   2   2   1   2   1   2   2   1   2   1   2   2   1   2   1   1   1   2   2   2   2   1   2   1   2   2   2   2
 MK-2-13                1   2   2   2   1   1   2   2   1   1   2   2   2   2   2   2   2   2   1   1   1   1   1   1   1   1   2   2   2   2   1   1   2   2   1   1   1   2   1   2   2   2   2   1   2   2   2   2   1   2   1   1   2   1   1   1   1   1   2   2   2   1   1   1   1   2   2   2   1   2   2   2   1   1   2   1   1   2   2   1   1   2   1   2   1   1   2   2   1   2   1   2   2   2   1   2   1   1   2   2   1   2   2   1   2   1   1   1   2   2   1   1   2   2   1   2   2   2   2   2   2   2   1   2   1   2   2   2   1   2   1   2   2   1   1   2   1   1   2   2   1   1   2   2   1   1   1   1   2   2   2   1   2   2   1   2   2   1   2   1   2   2   1   2   2   2   2   1   1   2   1   1   2   2   1   2   1   2   2   1   1   1   2   1   1   1   1   1   1   1   1   2   2   1   2   1   2   2   2   2
 MK-2-14                1   2   2   2   1   1   2   2   1   1   2   2   2   2   2   2   2   2   1   1   1   1   2   1   1   1   1   2   1   1   2   1   2   2   1   1   1   1   1   1   2   2   2   1   1   2   2   2   2   2   1   1   2   2   1   1   1   1   2   1   2   1   1   1   1   2   2   2   2   2   2   2   1   1   2   1   1   2   2   1   1   2   1   2   1   1   1   2   1   2   1   2   2   2   1   2   1   1   2   1   1   2   2   1   2   1   1   1   2   2   1   1   2   2   1   2   1   2   2   1   2   2   2   2   1   2   2   2   1   2   1   2   2   1   1   2   2   1   1   2   1   2   2   2   1   1   1   1   2   2   1   1   2   2   1   2   2   1   2   1   2   2   1   2   2   2   2   1   1   2   1   1   2   2   1   2   1   2   2   1   1   1   2   1   1   1   1   1   1   1   1   2   2   1   2   1   2   2   2   2
 MK-2-15                1   2   1   2   1   1   1   1   1   1   2   2   2   2   2   2   2   2   1   1   1   2   2   1   1   1   1   2   1   1   2   1   2   2   1   1   1   2   1   1   2   2   2   1   1   2   2   2   2   2   2   1   2   2   1   1   1   1   2   2   2   2   1   1   1   2   2   2   2   2   2   2   2   1   2   1   1   2   2   1   1   2   1   2   1   1   1   2   1   2   2   2   2   1   1   2   1   1   2   1   1   2   2   1   2   1   1   1   2   2   1   1   2   2   1   2   2   2   2   1   2   2   2   2   1   2   2   2   1   2   1   2   1   1   1   2   2   1   1   2   2   2   2   2   1   1   1   1   2   2   1   1   2   2   1   2   1   1   1   1   2   1   1   2   2   1   2   1   1   2   1   1   1   2   1   2   1   2   2   1   1   1   2   2   1   1   1   1   1   1   1   2   2   1   2   1   2   2   2   2
 MK-2-16                2   2   1   2   1   1   1   1   1   1   2   1   2   2   2   1   2   2   1   1   1   2   2   2   1   1   1   2   1   1   2   1   2   2   1   1   1   2   1   1   2   2   2   1   1   2   2   1   2   2   2   1   2   2   1   1   1   1   2   1   2   2   1   1   1   2   2   2   2   2   2   2   2   1   2   1   1   2   2   1   1   1   1   2   1   1   1   2   1   2   2   1   2   1   1   2   1   1   2   1   1   2   1   1   2   1   1   1   2   2   1   1   2   2   1   2   1   2   2   1   2   2   2   2   1   2   2   2   1   2   1   1   1   2   1   2   2   1   1   2   2   2   2   2   1   1   1   1   1   2   1   1   2   1   1   2   1   1   1   2   2   1   1   2   2   1   2   1   1   2   1   1   1   2   2   2   1   2   2   1   1   1   2   2   1   1   1   2   1   1   2   2   2   1   2   1   2   2   2   2
 MK-3-1                 2   1   1   1   2   2   2   2   1   2   2   2   2   2   2   1   2   1   1   2   1   1   1   2   2   2   2   1   1   2   1   2   2   1   2   2   1   2   1   1   2   1   1   1   1   1   2   1   2   2   2   2   2   1   2   2   2   2   2   2   2   2   2   2   1   2   2   2   1   1   2   2   1   1   2   2   2   1   1   1   1   2   1   1   2   1   1   1   1   1   2   1   2   1   1   1   2   2   1   1   1   1   1   1   1   1   2   1   2   1   2   1   1   2   2   1   2   1   2   2   1   2   2   2   2   1   1   1   2   2   2   1   1   2   1   1   2   1   1   2   2   1   1   2   2   2   1   1   2   2   2   2   2   2   2   1   2   2   1   2   2   1   2   2   1   2   1   2   1   2   1   2   2   2   2   2   2   2   2   2   1   2   1   2   2   2   2   1   2   2   2   2   2   2   2   2   2   1   2   2
 MK-3-2                 2   1   1   1   2   2   2   2   1   2   2   2   1   2   2   2   2   1   1   2   1   1   1   2   1   2   2   1   1   2   1   2   2   1   2   2   1   2   2   1   2   1   1   1   1   2   2   1   2   1   1   2   2   1   1   2   1   2   2   2   2   2   2   2   1   2   2   2   1   1   2   2   1   1   2   2   2   1   2   2   1   2   2   1   2   1   1   1   1   1   2   1   2   1   1   1   2   2   1   1   1   1   1   1   1   1   2   1   2   2   2   1   1   2   2   1   2   1   2   2   1   2   2   2   2   1   1   1   2   2   1   1   1   1   1   1   2   1   1   2   2   1   1   2   2   2   1   1   2   2   2   2   2   2   2   1   2   2   1   2   2   1   1   2   1   2   1   1   1   2   1   2   2   2   2   1   2   2   2   2   1   2   2   2   2   2   2   1   2   2   2   2   2   2   2   2   2   1   2   2
 MK-3-3                 2   1   1   1   2   2   1   1   1   2   2   2   1   2   2   2   2   1   1   2   1   1   1   2   1   2   2   1   1   2   1   2   2   1   1   2   2   2   2   1   2   1   2   2   1   2   1   1   2   1   1   2   2   1   1   2   1   2   2   2   2   2   2   2   2   2   2   2   1   1   2   2   2   1   2   2   2   1   2   2   1   2   2   1   2   1   1   1   1   1   2   1   2   1   1   1   1   2   2   1   1   1   2   2   1   1   2   1   2   2   2   1   1   2   2   2   1   1   2   2   1   2   2   2   2   1   1   1   2   2   1   1   1   1   1   1   1   1   1   2   2   1   1   2   2   2   1   1   1   2   2   2   2   2   2   1   2   2   1   2   2   1   1   2   1   2   1   2   1   2   1   2   2   2   2   1   1   1   2   2   1   2   2   2   2   2   2   1   2   2   2   2   2   2   2   2   2   1   2   2
 MK-3-4                 2   1   1   1   2   2   1   1   1   2   2   2   1   2   2   2   2   1   1   2   1   1   1   2   1   2   2   1   1   2   1   2   2   1   1   1   2   2   1   1   2   1   2   1   2   2   1   1   2   1   1   2   2   1   1   2   2   1   2   2   2   2   2   2   2   2   2   1   1   1   2   2   2   1   2   2   2   1   2   2   1   1   2   1   2   1   1   1   1   1   2   1   1   1   1   2   1   2   2   1   1   1   2   2   2   1   2   1   2   2   2   1   1   2   2   2   1   1   2   2   1   2   2   2   1   1   2   1   1   1   1   1   1   1   1   1   1   1   1   2   2   1   1   2   2   2   1   1   1   2   2   1   2   2   2   1   2   2   1   2   2   1   1   2   1   2   1   1   1   2   1   2   2   2   2   1   1   1   2   2   1   2   2   2   2   2   2   1   2   2   2   2   2   1   2   2   2   2   2   2
 MK-3-5                 2   1   1   1   2   2   1   1   1   2   2   2   1   2   2   2   2   2   1   2   1   1   1   2   1   2   2   1   1   2   1   2   2   1   1   1   2   2   1   1   2   1   1   1   2   2   1   1   2   1   1   2   2   1   1   2   2   1   2   2   1   2   2   2   2   2   2   1   1   1   2   2   2   1   2   2   1   1   1   2   1   1   2   1   2   1   1   1   1   1   2   1   2   1   1   1   1   2   2   1   1   1   2   2   2   1   2   1   2   2   2   1   1   2   2   2   1   1   2   1   1   2   1   2   1   1   2   1   1   1   1   1   1   1   1   1   1   1   1   2   2   1   1   2   2   2   1   1   1   2   1   1   2   2   2   1   2   2   1   2   2   1   1   2   1   2   1   1   1   2   1   2   2   2   2   1   1   1   2   2   1   2   2   2   2   2   2   1   2   2   2   2   1   1   2   2   2   2   2   2
 MK-3-6                 2   1   1   1   2   2   1   2   2   2   2   2   1   2   2   2   2   2   1   2   1   1   1   2   1   2   2   1   1   2   2   2   2   1   2   1   2   2   1   1   2   1   1   1   2   1   2   1   1   1   1   2   2   1   1   2   2   1   2   2   1   2   2   2   2   2   2   1   1   1   2   2   2   1   2   2   1   1   1   2   1   2   2   1   2   2   1   1   2   1   2   1   1   1   1   1   1   2   1   1   2   1   2   2   2   1   2   1   1   1   1   1   1   1   2   2   2   1   2   1   1   2   1   2   1   1   2   1   1   1   1   2   1   2   2   1   1   1   1   2   2   1   2   2   2   2   1   1   2   2   1   1   2   2   2   1   2   2   1   2   2   1   1   2   1   2   1   1   1   2   1   2   1   2   2   1   1   2   2   2   2   2   2   2   2   2   2   1   2   1   2   2   1   1   2   2   2   2   2   2
 MK-3-7                 1   1   1   1   2   2   2   2   2   2   2   2   1   2   2   2   2   2   1   2   1   1   1   2   1   2   2   1   1   2   2   2   2   1   2   1   2   2   1   1   2   1   1   1   2   1   2   1   1   1   1   2   1   1   2   2   2   1   2   2   1   2   2   2   2   2   2   1   1   1   2   2   2   1   1   2   1   1   1   2   1   2   2   2   1   2   1   1   2   1   2   1   1   1   2   1   1   2   1   1   2   1   2   2   2   1   2   1   1   1   1   1   1   1   1   1   2   2   2   1   1   1   1   2   1   1   2   1   1   1   1   2   1   2   2   1   1   1   1   2   2   1   2   2   2   2   1   1   2   1   1   1   2   2   2   1   1   2   1   2   2   2   1   2   1   2   1   1   1   1   1   2   1   2   2   2   1   2   2   2   2   2   2   2   2   2   2   1   2   1   2   1   1   1   2   1   2   2   2   2
 MK-3-8                 1   1   1   1   2   2   2   2   2   2   2   2   1   2   2   2   2   2   2   1   1   1   1   2   1   2   2   2   2   2   2   2   2   1   1   1   2   1   1   1   2   1   1   1   2   2   2   1   1   1   1   2   1   1   2   2   2   2   2   2   1   2   2   2   2   1   2   1   1   1   2   2   2   1   1   2   1   1   1   2   1   2   2   2   1   2   1   1   2   2   2   1   1   1   2   1   1   2   1   1   2   1   2   1   2   1   2   1   1   1   2   1   1   1   1   1   1   2   2   1   1   1   1   2   1   1   2   1   1   1   1   2   1   2   2   1   1   1   1   2   1   2   2   2   2   2   1   1   2   1   1   1   2   2   2   1   1   2   1   2   1   2   1   2   1   2   1   1   1   1   1   2   1   1   2   2   1   2   2   2   2   2   2   1   2   2   2   1   2   1   2   1   1   2   2   2   2   2   2   2
 MK-3-9                 1   2   1   1   2   2   2   2   2   2   1   2   1   1   2   2   2   2   2   1   1   1   1   1   1   2   2   2   2   2   2   2   1   1   1   2   2   1   1   2   2   2   1   1   2   2   2   1   1   1   1   2   1   1   2   2   2   2   2   2   1   2   2   2   2   1   2   1   1   1   2   2   2   1   1   2   1   1   1   2   1   2   2   2   1   2   2   2   1   2   1   1   2   2   1   1   1   2   1   1   2   2   2   1   2   2   2   1   1   2   2   1   2   1   1   1   1   1   2   1   1   1   2   2   1   2   2   1   1   1   1   2   1   2   2   1   1   1   1   2   1   2   2   2   2   2   1   1   2   1   1   1   2   2   2   1   1   2   1   2   1   2   1   2   1   2   1   1   1   1   1   1   1   1   2   2   1   2   2   2   2   2   1   1   2   2   2   1   1   1   2   1   1   2   2   2   2   2   2   2
 MK-3-10                1   1   1   1   1   2   2   2   2   1   1   2   1   2   2   1   2   2   1   1   1   2   1   1   1   2   2   2   2   2   2   1   1   1   1   2   2   1   1   2   2   2   1   1   2   2   2   1   1   1   1   2   1   1   2   2   2   2   1   2   1   2   2   2   2   1   2   1   1   1   2   2   2   1   1   2   1   1   1   1   1   2   2   2   1   2   2   1   2   2   1   1   2   2   1   1   1   2   1   1   2   2   2   1   2   2   2   1   1   2   2   1   2   1   1   1   1   1   2   1   1   1   2   2   1   2   2   1   1   1   1   2   1   2   2   1   1   1   1   2   1   2   2   2   2   2   1   1   2   1   1   1   2   2   2   1   1   2   1   2   1   2   1   2   2   2   1   1   1   1   1   1   1   1   2   2   1   2   1   2   2   1   1   1   2   2   1   1   1   1   2   1   1   2   2   2   2   2   2   2
 MK-3-11                1   1   1   1   1   2   1   2   2   1   1   2   1   2   2   2   2   2   1   1   1   2   1   1   2   2   2   2   2   2   2   1   1   1   1   2   2   1   1   2   2   2   1   1   2   2   2   1   1   1   2   2   1   1   2   2   2   2   1   2   1   2   2   2   2   1   2   1   1   1   2   1   2   1   2   1   1   1   1   2   1   2   2   2   1   2   2   1   2   2   1   1   1   2   2   1   1   2   1   1   2   2   2   1   2   2   2   2   1   2   2   1   2   1   1   1   1   1   2   2   1   1   2   2   1   2   2   1   1   1   1   2   1   2   2   1   1   1   1   1   1   2   2   2   1   2   1   1   2   1   1   1   2   1   2   2   1   1   1   2   1   2   1   2   2   2   1   1   1   1   1   1   2   1   2   2   1   2   1   2   2   1   1   1   2   2   1   1   1   1   2   1   1   2   2   2   2   1   2   2
 MK-3-12                1   1   1   1   1   2   1   2   2   1   1   2   1   2   2   2   2   2   1   1   1   2   1   1   1   2   2   2   2   2   2   1   1   1   1   2   2   1   1   2   2   2   1   1   1   2   2   1   1   1   2   2   1   1   2   2   2   1   1   2   1   2   2   1   2   1   2   1   1   2   2   1   2   1   2   2   2   1   1   1   1   2   2   2   1   2   2   1   2   2   1   1   1   2   2   1   1   2   1   1   2   2   2   1   2   2   2   2   2   2   2   1   2   1   1   1   1   1   2   2   1   1   2   2   1   2   2   1   2   1   1   2   1   2   2   1   1   1   1   1   1   2   2   2   1   2   1   1   2   1   1   1   1   1   2   2   1   1   1   2   1   1   1   2   2   2   1   1   1   1   1   1   2   2   2   2   1   2   1   2   2   1   1   1   2   2   1   1   1   1   2   1   1   2   2   2   1   1   2   2
 MK-3-13                1   1   1   1   1   2   1   2   2   1   1   2   1   1   2   2   1   2   1   1   1   1   1   1   1   2   2   2   2   2   2   2   2   1   1   2   2   1   1   2   1   2   1   1   1   2   2   1   1   1   2   2   1   1   1   2   2   1   1   2   1   2   2   1   1   1   2   1   1   2   2   1   2   1   2   2   2   1   2   1   1   2   2   2   1   2   2   1   2   1   1   1   1   1   2   1   1   2   1   1   2   2   1   1   2   2   2   2   2   2   2   1   2   1   2   1   1   1   2   1   1   1   2   1   1   2   2   1   2   1   1   2   1   1   2   1   1   1   1   1   1   2   2   2   1   2   2   2   2   1   1   1   1   1   2   2   1   1   1   2   1   1   1   1   2   2   1   1   2   1   1   1   2   2   2   2   1   2   1   2   2   1   1   1   1   2   1   1   1   1   2   1   2   1   2   2   1   1   1   2
 MK-3-14                1   1   1   1   1   2   2   2   2   1   1   2   1   1   2   2   1   2   1   1   1   1   1   1   1   2   2   1   2   2   2   2   2   1   1   2   2   1   1   2   1   2   1   1   1   2   2   2   1   2   2   2   1   2   1   2   2   1   1   2   1   1   2   1   1   2   2   2   1   2   2   1   2   1   2   2   1   1   2   1   1   2   1   2   1   2   2   1   2   1   1   1   1   1   1   1   1   2   1   1   2   2   1   1   2   2   2   2   2   1   1   1   2   1   2   1   1   1   2   1   1   1   2   1   1   2   2   1   2   1   1   2   1   1   2   1   1   1   2   1   1   2   1   2   1   2   1   2   2   1   2   1   1   1   2   2   1   1   1   2   1   1   1   1   2   2   1   1   2   1   1   2   2   2   2   2   1   2   1   2   2   1   1   1   1   2   1   1   1   1   2   1   2   2   2   2   1   1   1   2
 MK-3-15                1   1   1   1   2   2   2   2   2   2   1   2   1   1   2   2   1   2   1   1   1   1   1   1   1   2   1   2   2   2   1   2   2   1   1   2   2   1   1   2   1   2   1   1   1   1   2   2   1   2   2   2   1   2   1   2   2   1   1   2   2   1   2   1   1   2   2   2   1   2   2   1   2   1   2   1   1   1   2   1   1   2   1   2   1   2   2   1   2   1   1   1   2   1   1   1   1   2   1   1   2   2   1   2   2   2   2   2   2   1   1   2   2   1   2   1   1   1   2   1   1   1   2   1   2   2   2   1   2   1   1   2   1   1   2   1   1   1   2   1   1   1   1   2   1   2   1   2   2   1   2   1   1   1   2   2   1   1   1   2   1   1   1   1   2   1   1   1   2   1   1   2   2   2   2   2   1   2   1   2   2   1   1   1   1   2   1   1   1   1   2   2   2   2   2   2   1   1   1   2
 MK-3-16                1   1   1   1   2   2   2   2   2   2   1   2   1   1   2   2   1   2   1   1   1   1   1   1   1   2   1   2   2   2   1   2   2   1   1   2   2   1   1   2   1   2   1   1   1   1   1   2   1   2   2   2   1   2   1   2   2   1   1   2   2   1   2   1   1   2   2   2   1   2   2   2   2   1   2   1   1   1   2   1   1   2   1   2   1   2   2   1   2   1   1   1   2   1   1   1   1   2   1   1   2   2   2   2   2   2   2   2   2   1   1   2   2   1   2   2   1   1   2   1   2   2   2   1   1   1   2   1   2   1   2   2   1   1   2   1   1   1   2   1   1   1   1   2   1   2   1   2   2   1   2   1   1   1   2   2   1   1   1   2   1   1   1   1   2   1   1   1   2   1   1   2   2   2   2   2   1   2   1   2   2   1   1   1   1   2   1   1   1   1   2   2   2   2   2   2   1   1   2   2
 MK-4-1                 2   2   1   1   1   2   1   2   2   2   2   1   1   2   2   1   1   1   1   1   2   2   1   1   2   1   2   2   2   1   2   2   1   1   1   1   2   2   2   1   2   1   2   2   1   1   2   1   2   2   2   2   2   2   2   1   2   2   1   1   2   1   2   2   1   1   1   2   1   1   1   1   1   1   1   1   2   1   1   2   2   1   2   2   1   2   1   1   2   2   1   1   1   2   2   2   1   1   2   1   1   1   2   1   1   2   2   2   2   1   2   1   1   2   1   2   1   1   1   2   1   1   1   1   2   1   1   2   2   1   1   2   2   1   1   2   2   2   1   1   1   2   2   1   1   1   2   1   1   1   1   1   1   1   1   1   1   2   1   1   2   2   1   1   2   1   1   2   1   2   1   1   1   1   1   2   1   2   2   2   1   1   1   2   1   2   1   1   1   2   1   1   1   2   2   1   1   1   2   2
 MK-4-2                 2   2   1   1   1   2   2   2   2   2   2   1   1   2   1   1   1   2   1   2   2   2   1   1   2   1   1   1   2   2   1   2   1   2   1   1   2   2   2   2   2   1   2   2   1   1   2   1   2   2   2   2   2   2   2   1   2   2   1   1   2   1   2   2   1   1   1   2   1   1   1   1   2   1   1   1   2   1   1   2   2   1   2   2   1   2   1   1   2   2   1   1   1   2   2   2   2   1   2   1   1   1   2   1   2   2   2   2   2   1   2   1   1   2   1   2   1   1   1   2   1   1   1   1   2   1   1   2   2   1   1   1   2   1   1   2   2   2   1   1   1   2   2   1   1   1   2   1   1   1   1   1   1   1   1   1   1   2   1   2   2   2   1   1   2   2   1   2   1   2   1   1   1   1   1   2   1   1   2   1   1   1   2   2   1   2   1   1   2   2   2   2   1   2   2   1   1   1   2   2
 MK-4-3                 2   2   1   1   1   2   2   2   2   2   2   2   1   2   1   1   1   2   1   2   1   2   1   1   2   1   1   1   2   2   1   2   1   2   1   2   2   2   2   2   2   1   2   2   1   1   2   1   2   2   2   2   2   2   1   1   2   2   1   1   2   1   2   2   1   1   1   2   1   1   1   1   1   1   1   1   2   1   1   1   2   1   2   2   1   2   1   1   2   2   1   1   1   2   2   2   2   1   2   1   1   1   2   1   2   1   2   2   2   2   2   1   1   2   1   2   2   1   1   2   1   1   1   1   2   1   1   1   2   1   2   1   2   1   1   2   2   1   1   1   1   2   2   1   1   1   2   1   1   1   1   1   1   1   1   1   1   1   1   2   2   2   1   1   2   2   1   2   1   2   1   1   1   2   1   2   1   1   2   1   1   1   2   2   2   2   1   1   2   2   2   1   1   2   2   1   1   1   2   2
 MK-4-4                 2   2   1   1   2   2   2   2   2   2   2   2   1   1   1   1   1   2   1   2   1   2   1   1   2   2   1   1   2   2   1   2   2   2   2   2   2   2   2   2   2   1   2   2   1   2   2   1   2   2   2   2   1   2   1   1   2   2   1   1   2   2   2   2   1   1   1   2   2   1   1   1   1   1   1   1   2   1   2   1   2   1   1   2   1   2   1   2   2   2   1   1   1   2   2   2   2   1   2   1   1   1   2   2   2   2   2   2   2   2   2   1   1   2   1   2   2   1   1   2   1   1   1   1   2   1   1   1   2   1   2   1   2   1   1   2   2   1   1   1   1   2   2   1   1   1   1   1   1   1   1   1   1   1   1   1   1   1   1   2   2   2   1   1   2   2   1   2   1   2   1   1   1   1   1   2   1   1   2   1   1   1   2   1   2   2   2   1   2   2   2   1   1   2   2   1   1   1   2   2
 MK-4-5                 2   2   1   1   2   2   2   2   2   2   2   2   1   1   1   1   1   2   1   2   1   2   2   1   2   2   1   1   2   2   1   2   2   2   2   2   2   2   2   2   2   1   2   2   1   2   2   1   2   2   2   2   1   2   1   1   2   2   1   1   2   2   2   2   1   1   1   2   2   2   1   1   1   1   1   1   2   1   2   1   2   1   1   2   1   2   2   2   2   2   1   1   1   2   2   2   2   1   2   1   1   1   2   1   2   2   2   2   2   2   2   1   1   2   1   2   2   1   1   2   1   1   1   1   2   1   1   1   2   2   2   1   2   1   1   2   2   1   1   1   1   2   2   1   1   1   1   1   1   1   1   1   1   1   1   1   1   2   1   2   2   2   1   2   2   2   2   2   1   1   1   1   1   1   1   1   2   1   2   1   1   1   2   1   2   2   1   1   1   1   2   1   1   2   2   1   1   1   2   2
 MK-4-6                 2   2   1   2   2   2   1   2   2   2   2   2   1   1   1   1   1   2   1   2   1   2   2   1   2   1   1   1   2   2   1   2   2   2   2   2   1   2   2   2   2   1   2   2   1   2   2   1   2   2   2   2   1   2   1   1   2   2   1   1   2   2   2   2   1   1   1   2   2   1   1   1   1   1   2   1   2   2   2   1   2   1   1   2   1   2   2   2   2   1   1   1   1   2   2   2   2   1   2   1   1   1   2   1   2   2   2   2   2   2   2   1   1   2   2   2   1   2   1   2   1   1   1   1   2   1   1   1   2   2   2   1   2   1   1   2   2   1   1   1   1   2   2   1   1   1   1   1   1   1   1   1   1   1   1   1   1   2   1   2   1   1   1   2   2   2   2   2   1   1   1   2   1   1   1   1   2   2   2   2   2   1   1   1   2   2   1   1   1   1   2   1   1   2   2   1   1   1   2   2
 MK-4-7                 2   2   1   1   2   2   1   2   1   2   2   2   1   1   1   1   1   2   1   2   1   2   1   1   2   1   1   1   2   2   1   2   2   1   2   2   1   2   2   2   2   1   2   2   1   2   2   1   2   2   2   2   1   2   1   1   2   2   1   1   1   2   2   2   1   1   1   2   2   1   1   1   1   1   2   1   2   2   2   1   2   1   1   2   1   2   2   2   2   1   1   1   1   2   2   2   2   1   2   1   1   1   2   1   2   2   2   2   1   2   2   1   1   2   2   1   1   1   1   2   1   1   1   1   2   1   1   1   2   1   2   1   2   1   1   2   2   1   1   1   1   2   2   1   1   1   1   1   1   2   1   1   1   1   1   1   1   2   1   2   1   1   1   2   2   2   2   2   1   2   1   2   1   1   1   1   1   2   2   2   2   1   1   1   2   2   1   1   1   1   2   1   1   2   2   1   1   1   2   2
 MK-4-8                 2   1   1   1   2   2   1   2   1   2   2   2   1   1   1   1   1   2   1   2   1   2   1   1   2   1   1   1   2   2   1   2   2   1   2   1   1   2   2   1   2   1   2   2   1   2   2   1   2   2   2   2   1   2   2   1   2   1   1   1   1   2   1   2   1   2   1   1   2   1   1   1   1   2   2   1   2   2   2   1   2   1   1   2   1   1   2   2   2   1   1   1   1   2   2   2   2   1   2   1   1   1   2   1   2   1   2   2   2   2   2   1   1   1   2   1   1   1   1   2   1   1   1   1   2   1   1   2   2   1   2   1   2   1   1   2   2   1   1   1   1   2   2   1   1   2   1   1   1   2   1   1   1   2   1   1   1   2   2   2   1   1   1   1   2   2   2   2   1   2   1   2   1   1   2   2   1   2   1   2   2   1   1   1   2   2   2   1   2   1   2   1   1   2   2   1   1   1   2   2
 MK-4-9                 2   1   1   1   2   2   1   2   2   2   2   2   2   1   1   1   1   2   1   2   2   2   1   2   2   1   1   1   2   2   1   2   2   1   2   1   1   2   2   1   1   1   2   1   1   1   2   1   2   2   2   2   1   2   2   1   2   1   1   1   1   2   1   2   1   2   1   2   2   1   1   1   1   2   2   1   2   2   2   2   2   2   1   2   1   1   2   2   2   1   1   1   1   2   2   2   2   1   2   1   1   1   2   1   2   2   2   2   2   1   2   1   1   1   2   1   1   2   1   2   1   1   1   1   2   1   1   2   2   1   2   1   2   1   1   2   2   1   1   1   1   2   2   1   1   2   1   1   1   2   1   1   1   2   1   1   1   2   2   2   1   1   1   1   2   2   2   2   1   2   1   2   1   1   2   1   1   1   1   2   2   1   1   2   2   2   2   1   2   1   2   1   1   2   2   1   1   1   2   2
 MK-4-10                2   1   1   1   2   2   1   2   2   2   2   2   2   1   2   1   1   2   1   2   2   2   1   2   2   1   1   1   2   2   1   2   2   1   2   1   1   2   2   1   1   1   2   1   1   1   2   1   2   2   2   2   1   2   2   2   1   1   1   1   1   2   1   2   1   1   2   2   2   1   1   1   1   2   1   2   2   2   2   2   1   2   1   2   1   1   2   1   2   1   1   1   1   2   2   1   2   1   2   2   1   1   2   1   2   2   1   2   2   1   2   1   1   1   2   1   2   2   1   2   1   1   1   2   2   2   1   2   2   1   1   1   2   1   1   2   2   1   1   1   1   2   2   1   2   2   1   1   1   2   1   1   1   2   1   1   1   2   2   2   1   2   1   1   2   2   2   2   1   2   1   2   1   1   2   2   1   1   1   2   1   1   2   2   2   2   2   1   2   1   2   1   1   2   2   1   1   1   2   2
 MK-4-11                2   1   1   1   2   2   1   2   1   2   2   2   2   1   2   1   1   2   1   2   1   2   1   2   2   1   1   1   2   2   1   2   2   1   2   1   1   2   2   1   1   1   2   1   1   1   2   1   2   2   2   2   1   2   2   2   1   1   1   2   1   2   1   2   1   1   1   2   2   1   1   2   1   2   1   2   2   2   2   1   1   2   1   2   1   1   2   1   2   1   1   1   1   2   2   1   2   1   2   2   1   1   2   1   2   2   1   2   1   1   2   2   1   1   2   1   2   1   1   2   2   1   1   1   2   2   1   2   2   1   1   2   2   1   1   2   2   1   1   1   1   2   2   1   2   2   1   1   1   2   1   1   1   2   1   1   2   2   2   2   1   2   1   1   2   2   2   2   1   2   2   2   1   2   2   2   1   1   1   2   1   1   2   2   2   2   2   1   2   1   2   2   1   2   2   2   2   1   2   2
 MK-4-12                2   1   1   1   2   2   1   2   1   1   2   2   2   1   2   1   1   2   1   2   1   2   1   2   2   1   1   1   1   2   2   2   2   1   2   1   1   2   2   1   1   1   2   1   1   1   2   1   1   2   2   2   1   2   2   2   1   1   2   2   1   2   1   2   1   1   1   2   2   1   1   2   1   1   1   2   2   1   2   1   1   2   2   2   1   1   2   1   2   1   1   1   1   2   2   1   2   1   2   2   1   1   2   1   1   2   1   2   1   2   2   2   1   1   2   1   2   1   1   2   2   1   1   1   2   2   2   2   2   1   1   2   2   2   1   2   2   1   1   1   1   2   2   1   2   1   1   1   1   2   1   1   1   2   1   1   2   2   2   1   1   2   1   1   2   2   2   2   1   2   2   2   1   2   2   2   1   1   1   2   1   1   2   2   2   2   1   2   2   1   2   2   1   2   2   2   2   1   2   2
 MK-4-13                2   1   1   1   2   2   1   2   1   1   1   2   2   1   2   1   2   2   2   2   1   1   1   2   2   2   1   1   1   2   2   2   2   1   2   1   1   2   2   1   1   2   2   1   1   2   2   1   1   2   2   2   1   2   2   2   1   1   2   2   1   2   1   2   1   1   1   2   2   1   1   2   1   1   1   2   2   1   2   1   1   1   2   2   1   1   1   1   2   1   1   1   1   2   2   1   2   1   2   2   1   1   2   1   1   2   1   2   1   1   1   2   1   1   2   1   2   1   1   2   1   1   1   1   1   2   2   2   2   1   1   1   2   2   1   2   2   1   1   1   1   1   2   2   2   1   1   1   1   2   1   1   2   2   1   1   2   2   1   1   1   2   2   2   1   2   2   2   1   1   2   2   1   2   2   2   1   1   1   2   1   2   2   2   2   1   2   1   2   2   2   1   1   2   2   2   2   1   2   2
 MK-4-14                2   1   1   2   2   2   1   2   1   1   1   2   2   1   2   1   2   2   2   2   1   1   1   1   2   2   2   1   1   2   2   2   2   1   2   2   1   2   2   1   1   2   2   1   1   2   2   1   1   2   2   2   1   1   1   1   1   1   2   2   1   2   1   2   1   1   1   2   2   1   1   2   1   1   1   2   2   1   2   1   1   1   2   2   2   1   1   2   2   1   1   1   2   2   2   1   2   1   2   2   1   1   2   1   2   2   1   2   1   1   1   2   1   1   2   1   2   1   1   2   1   1   1   1   1   2   2   2   2   1   1   1   2   2   1   2   2   1   1   1   1   1   2   2   2   2   1   1   1   2   1   1   2   1   1   1   2   2   1   1   1   2   2   2   1   2   1   2   1   1   2   2   1   1   2   2   1   1   1   2   1   2   2   2   1   1   2   1   2   2   2   1   1   2   2   2   2   1   2   2
 MK-4-15                2   1   1   2   2   2   1   2   1   1   2   2   2   1   2   1   2   2   2   2   1   1   1   1   2   2   2   1   1   2   1   2   2   1   2   2   1   2   2   1   1   2   2   1   1   2   2   1   1   2   2   1   1   1   1   1   1   1   2   2   1   2   1   2   2   1   1   2   2   1   1   2   1   1   1   2   2   1   2   2   1   1   2   2   2   1   1   1   2   1   1   1   2   2   2   1   1   1   2   2   1   1   2   1   2   2   1   2   1   1   1   2   1   2   1   1   2   1   1   2   1   1   1   1   1   2   2   2   1   1   1   1   2   2   1   2   2   1   1   1   1   1   2   2   1   2   1   1   1   2   1   1   2   1   1   1   2   2   1   1   1   2   2   2   1   2   1   2   1   1   2   2   1   1   1   2   1   1   1   2   1   2   2   2   1   1   2   1   2   2   2   1   1   2   2   2   2   1   2   2
 MK-4-16                2   1   1   2   2   1   1   1   1   2   1   2   2   1   2   1   2   2   2   2   1   1   1   1   2   2   2   1   1   2   2   2   2   1   2   2   1   2   2   1   1   2   2   1   1   2   2   1   1   1   2   1   2   2   1   1   1   1   2   2   1   2   1   2   2   1   1   2   2   1   1   1   1   1   2   1   2   1   2   2   1   1   1   2   2   1   1   1   2   1   1   2   2   2   2   1   1   2   2   2   2   1   2   1   2   2   1   2   1   2   1   2   1   2   1   1   1   1   1   2   2   2   1   1   1   2   2   2   1   1   1   1   2   2   1   2   2   1   1   1   1   1   2   2   1   2   1   1   2   1   1   1   2   1   1   1   2   2   1   1   1   2   2   2   1   2   1   2   1   1   2   2   1   1   1   2   1   1   1   2   1   2   1   1   1   1   2   1   2   2   2   1   1   2   1   2   2   1   2   2
 MK-5-1                 1   2   2   1   2   2   2   1   2   2   1   1   1   1   2   1   2   2   2   2   2   1   1   1   2   2   1   2   2   2   2   1   2   2   2   1   1   1   1   1   2   2   1   1   2   1   1   2   1   1   2   1   1   1   1   2   2   2   1   1   2   2   2   1   1   1   1   1   1   2   2   1   2   1   1   2   2   1   1   1   2   2   2   1   1   2   2   2   1   2   1   2   1   1   1   1   2   1   2   2   1   1   2   1   2   2   1   1   1   1   2   1   2   1   1   1   2   2   2   1   1   2   2   2   2   1   1   1   2   2   1   2   1   1   2   2   2   1   1   1   1   1   2   2   1   2   2   1   1   1   1   2   2   2   1   2   1   2   2   2   1   1   1   1   1   2   1   1   2   2   2   2   2   1   2   1   2   1   2   2   2   1   1   1   1   1   2   1   1   1   1   2   1   2   2   2   1   2   1   1
 MK-5-2                 1   2   2   1   2   2   2   1   2   2   1   1   1   1   2   1   2   2   2   2   2   1   1   1   2   2   1   2   2   2   2   1   2   2   2   1   1   2   1   1   1   2   1   1   2   1   1   2   1   1   2   1   1   2   1   2   2   2   1   1   2   2   2   1   1   1   2   1   1   2   2   1   1   1   2   2   2   1   1   1   2   2   2   1   1   1   2   2   1   2   1   2   1   1   1   1   2   1   2   2   1   2   2   1   2   2   1   1   1   1   2   2   2   1   1   1   2   2   2   1   1   2   2   2   1   1   1   1   2   1   2   2   1   1   2   1   2   1   2   1   1   1   2   2   1   1   2   2   1   1   1   2   1   2   1   1   2   2   2   2   1   1   1   1   2   2   1   1   1   2   2   2   2   1   1   1   2   1   2   2   2   1   1   1   1   1   2   1   1   1   1   2   1   2   2   2   1   2   2   1
 MK-5-3                 1   2   2   1   2   2   2   1   2   2   1   1   1   1   2   1   2   2   2   2   2   1   1   1   2   2   1   2   2   1   2   1   2   1   2   1   2   2   1   1   1   2   1   1   2   1   1   2   1   1   2   1   1   2   1   2   2   2   1   1   2   2   2   1   1   1   2   1   1   2   2   1   1   1   2   1   2   1   1   1   2   2   2   1   1   1   2   2   1   2   1   2   1   1   1   1   2   1   2   2   1   2   2   1   2   2   1   1   1   1   2   2   2   1   1   1   1   2   2   1   1   2   1   2   1   1   1   1   2   1   2   2   2   1   2   1   2   1   2   1   1   1   2   2   1   1   2   2   1   1   1   1   1   1   1   1   2   2   2   2   1   1   1   1   2   2   1   1   1   2   2   2   2   1   2   1   2   2   2   2   2   1   1   1   1   1   2   1   1   1   1   2   2   2   2   2   1   2   2   1
 MK-5-4                 1   2   2   2   2   2   2   1   2   2   1   1   1   1   2   1   2   2   2   2   1   1   1   1   2   2   1   2   2   1   2   1   1   1   2   1   2   2   1   1   1   2   1   1   2   1   1   2   1   1   2   1   1   2   1   2   2   2   1   1   2   2   1   1   1   1   2   1   1   2   2   1   1   1   2   1   2   1   1   1   2   2   2   2   1   1   2   2   2   2   1   2   1   2   1   1   2   1   1   2   1   2   2   1   2   2   1   1   1   1   1   2   2   1   1   1   1   2   2   1   1   2   2   2   1   1   1   1   1   2   2   2   2   1   2   1   2   1   2   2   1   2   2   1   1   1   2   2   1   1   1   1   1   1   1   1   2   2   2   2   1   1   1   2   2   2   1   1   1   2   2   2   2   1   2   1   2   2   2   1   2   1   1   1   1   1   2   1   1   1   1   2   2   2   2   2   1   2   2   2
 MK-5-5                 1   2   2   2   2   2   2   1   2   2   1   1   1   1   2   1   2   2   2   2   1   1   1   1   2   2   1   1   2   1   2   1   1   1   2   1   2   2   1   1   1   2   1   1   2   1   1   2   1   1   1   1   1   2   1   2   2   2   1   1   2   2   2   1   1   1   2   2   1   2   2   1   1   1   2   1   2   1   1   1   2   2   2   2   1   1   2   2   2   2   1   2   1   2   1   1   2   2   1   2   1   2   2   1   2   2   1   1   1   1   1   2   2   1   1   1   1   1   2   1   1   2   2   2   1   1   1   1   1   2   2   2   2   1   2   1   2   1   2   2   1   2   2   1   1   1   2   2   1   1   1   1   1   1   1   1   2   2   2   2   1   1   1   2   2   2   2   1   1   2   1   2   2   1   2   1   2   2   2   1   2   1   1   1   1   1   1   1   1   1   1   2   2   2   2   2   2   2   2   2
 MK-5-6                 2   2   2   2   2   2   2   2   2   1   1   1   1   1   2   1   2   2   2   2   1   1   1   1   2   2   1   1   1   1   2   1   1   1   2   1   2   2   1   1   1   2   1   1   2   1   1   2   1   1   1   1   1   2   2   2   2   2   1   1   2   2   2   1   1   1   2   2   1   2   2   1   1   1   2   1   2   1   1   1   2   1   2   2   1   2   2   1   2   2   1   2   1   2   1   1   2   2   1   2   1   2   2   2   2   2   2   1   1   1   1   2   2   1   1   1   1   1   2   1   1   2   2   2   1   1   2   1   1   2   2   2   2   1   1   1   2   1   2   2   1   2   2   1   1   2   2   2   1   1   1   2   2   1   1   1   2   2   2   2   1   1   1   2   2   2   2   2   1   2   1   2   2   1   2   1   2   2   2   2   2   1   1   1   2   1   1   1   1   1   1   2   2   2   2   2   2   1   2   2
 MK-5-7                 2   2   2   2   2   2   2   2   2   1   1   1   1   1   1   1   2   2   2   2   1   1   1   1   2   2   1   1   1   1   2   1   2   1   2   1   2   2   1   1   1   2   1   1   2   1   1   2   1   1   1   1   1   2   2   2   2   2   1   1   2   2   2   1   2   1   1   2   1   1   2   1   2   1   2   1   2   1   1   1   2   1   2   2   1   2   2   1   2   2   2   1   1   2   2   1   2   2   1   2   1   2   1   1   2   2   2   1   1   2   1   2   2   1   1   2   1   1   2   1   1   2   2   2   1   1   2   1   2   1   2   2   2   1   1   1   2   1   2   2   1   2   2   1   2   2   2   2   1   1   1   1   2   1   1   1   2   2   2   2   1   1   1   2   2   2   2   2   1   2   1   2   2   1   2   1   2   2   2   2   2   1   1   1   2   1   1   1   1   1   1   2   2   1   2   2   2   2   2   2
 MK-5-8                 2   2   2   2   2   2   2   2   2   1   1   2   1   2   1   1   2   2   2   1   1   1   1   2   2   2   1   1   1   1   2   1   2   1   2   1   2   2   1   2   1   2   2   1   2   1   1   2   1   1   1   1   1   2   2   2   2   2   1   1   2   2   2   1   2   1   1   2   1   1   2   1   2   1   2   1   2   1   1   1   2   1   2   2   1   2   2   1   2   2   2   1   1   2   2   1   1   2   1   2   1   2   1   2   2   2   2   1   1   2   1   2   2   1   1   2   1   1   2   1   1   1   2   2   1   1   2   1   2   1   2   2   2   1   1   1   2   1   2   2   1   2   2   1   2   2   2   2   1   1   1   1   2   2   1   2   2   2   2   2   1   2   1   2   2   2   2   2   1   2   1   2   2   1   2   1   2   2   2   2   2   1   1   1   2   1   1   1   1   1   1   2   2   1   2   2   2   2   2   2
 MK-5-9                 2   2   2   2   2   2   2   2   2   2   1   2   1   2   1   1   2   2   2   1   1   1   1   2   2   1   1   1   1   1   2   2   2   1   2   2   2   2   1   2   1   2   2   1   2   2   2   2   1   1   1   1   1   2   1   2   2   2   2   1   2   2   2   1   2   1   1   2   1   1   2   1   2   1   2   1   2   1   1   1   2   1   2   2   2   2   2   1   2   2   2   1   1   2   2   2   1   2   1   2   1   2   1   2   2   2   2   1   1   2   1   2   2   1   1   2   1   1   2   1   1   1   2   1   1   1   2   2   2   1   2   2   2   1   1   2   2   1   2   2   1   2   2   1   2   1   1   2   1   1   1   1   2   2   1   2   2   2   1   1   1   2   1   1   2   2   2   2   1   1   1   2   2   2   2   1   2   2   2   2   1   1   1   1   2   1   1   1   1   1   1   2   2   1   2   2   2   2   2   2
 MK-5-10                2   2   2   2   2   1   2   2   2   2   1   2   2   2   2   1   2   2   2   1   1   1   1   2   2   1   1   1   1   1   2   2   2   1   2   2   2   2   1   2   1   1   2   1   2   2   2   1   1   1   1   1   2   2   1   2   2   2   2   1   2   2   2   1   2   1   1   2   1   1   2   1   1   1   2   1   1   1   2   1   2   1   2   2   2   2   1   1   2   2   2   1   1   2   2   2   1   2   1   2   1   2   1   2   2   2   2   1   1   2   1   2   2   1   1   2   1   1   1   1   1   1   2   1   1   1   2   2   2   1   2   2   2   1   1   1   2   1   2   2   1   2   2   1   2   1   1   2   1   1   1   1   2   2   1   2   2   2   2   1   1   2   1   1   2   2   2   2   1   1   1   2   2   2   2   1   2   2   2   2   1   2   1   1   2   1   1   1   1   1   1   2   2   1   2   2   2   1   2   2
 MK-5-11                2   2   2   2   2   1   2   2   2   1   1   2   2   2   2   1   2   2   2   1   1   1   1   2   2   1   1   1   1   1   2   2   2   1   2   2   2   2   1   2   1   1   1   2   2   2   2   1   1   1   1   1   2   2   1   2   2   2   2   1   2   2   2   1   2   1   1   2   1   1   2   1   1   2   2   1   1   1   2   1   2   1   2   1   2   2   1   1   2   2   2   1   1   2   2   2   1   2   1   2   1   2   1   2   2   2   2   1   1   2   1   2   2   1   1   2   1   1   1   2   2   1   2   1   1   1   1   2   2   2   2   2   2   1   1   1   1   1   2   2   1   2   2   2   2   1   1   2   1   1   1   1   2   2   1   2   2   2   1   1   1   2   1   1   2   2   2   2   1   2   1   2   2   1   2   1   2   1   2   2   2   2   1   1   2   1   1   1   2   1   1   2   2   1   2   2   2   1   2   2
 MK-5-12                2   1   2   2   2   1   2   2   2   1   1   2   2   2   2   2   2   2   2   1   1   1   1   2   1   1   1   1   1   1   2   2   2   1   2   2   2   2   1   2   1   1   2   2   2   2   2   2   1   1   1   1   2   2   1   2   1   2   2   2   2   2   2   1   2   1   1   2   1   1   2   1   1   2   2   1   1   1   2   1   2   1   2   1   2   2   1   1   2   2   2   1   1   2   2   2   2   2   1   2   2   2   1   2   2   2   2   1   1   2   2   1   2   1   1   2   1   1   2   2   2   1   2   1   1   1   1   2   1   2   2   2   2   1   1   1   1   1   2   2   1   2   2   2   2   1   2   2   1   2   1   1   2   2   1   2   2   2   1   1   1   2   1   1   1   1   2   2   2   2   2   2   2   1   2   1   2   1   2   2   2   2   1   1   2   1   1   1   2   1   1   2   1   1   2   2   2   1   2   2
 MK-5-13                2   1   2   1   2   2   2   2   2   1   2   2   2   2   2   2   2   1   2   1   1   1   1   2   1   1   1   1   1   1   2   2   2   1   2   2   2   2   1   1   1   1   2   2   2   2   2   2   1   1   1   1   2   2   1   2   1   2   1   1   2   2   2   1   2   1   2   2   1   1   1   1   1   2   2   1   1   1   2   1   1   1   2   1   2   2   1   1   2   2   2   1   1   2   2   2   2   2   2   2   2   2   1   2   2   2   2   1   1   2   2   1   2   1   1   1   1   2   2   2   2   1   1   1   1   1   1   2   1   2   2   2   2   1   2   1   1   2   1   2   2   2   2   2   2   1   2   2   2   1   1   2   2   2   1   2   2   2   1   1   2   2   1   1   1   1   1   2   2   2   2   2   2   1   2   1   2   1   1   1   2   2   2   1   2   1   1   1   2   1   1   2   1   1   2   2   2   1   2   2
 MK-5-14                2   1   2   1   2   2   1   2   1   1   2   2   2   2   1   2   2   1   2   1   1   1   1   2   1   1   1   2   1   1   2   2   1   1   2   2   2   2   1   1   1   1   1   2   2   2   2   2   1   1   1   1   2   2   1   2   1   2   2   1   2   2   2   1   1   1   2   2   1   1   2   1   1   2   2   1   1   1   2   1   1   1   1   1   1   2   2   2   2   2   2   1   2   2   2   2   2   2   2   2   2   2   1   2   2   2   2   1   1   2   2   1   2   1   1   1   1   2   2   2   2   2   1   1   1   1   1   2   1   2   2   2   2   1   2   1   1   1   1   2   2   2   2   2   1   1   2   2   2   1   2   2   2   2   1   2   2   2   1   2   2   2   1   1   2   1   1   2   2   2   2   2   2   1   2   1   2   1   1   2   2   2   2   1   1   1   1   1   2   1   1   2   1   1   2   2   2   1   2   2
 MK-5-15                2   1   1   1   2   2   1   2   1   1   2   1   2   2   1   2   2   1   2   1   1   1   1   2   1   1   1   2   1   1   2   1   1   1   2   2   1   1   2   1   1   1   1   2   2   1   2   2   1   1   1   1   2   2   1   2   1   2   2   1   2   2   2   1   1   1   2   2   1   1   2   1   1   2   1   1   1   1   2   1   1   2   1   1   1   2   2   2   2   2   2   1   2   2   1   1   2   2   2   2   2   1   1   2   2   2   2   1   1   2   2   1   2   1   2   1   1   2   2   2   2   2   1   1   1   1   1   1   1   2   2   2   2   1   1   1   1   1   1   2   2   2   2   2   1   1   2   1   2   1   2   2   2   2   1   2   2   2   2   2   2   2   1   1   2   1   1   2   2   2   2   2   2   1   2   1   2   1   1   2   2   2   2   1   2   1   1   1   2   1   2   1   1   1   1   2   2   1   2   2
 MK-5-16                2   1   1   1   2   2   1   2   1   2   2   1   2   2   1   2   2   1   2   1   1   1   1   2   1   1   1   2   1   1   2   1   1   2   1   2   1   1   2   2   1   1   1   1   2   2   2   2   1   1   1   1   2   2   1   2   1   2   2   1   2   1   2   1   1   1   2   2   2   1   2   1   1   1   1   1   1   1   2   1   1   2   1   2   1   2   2   2   2   2   2   1   2   2   1   1   2   2   2   2   2   1   2   2   2   2   2   1   1   1   2   1   2   1   2   1   1   2   2   2   2   2   1   1   1   1   2   1   1   2   2   2   2   1   1   1   1   1   1   2   2   2   2   2   1   2   2   1   2   1   2   2   2   2   1   2   2   2   2   2   2   2   1   1   2   1   1   2   2   2   2   2   2   1   2   1   2   1   1   2   2   2   2   1   2   1   1   1   2   2   2   1   1   2   1   2   2   1   1   2
 MK-6-1                 1   2   2   1   1   2   1   1   1   2   1   2   2   1   1   2   1   2   2   2   1   1   1   1   1   1   1   2   2   2   2   2   2   2   2   2   1   2   1   2   1   1   1   1   2   2   2   2   2   2   1   2   2   2   1   1   1   2   1   1   2   1   1   1   1   1   2   1   2   1   1   2   1   2   1   1   2   1   1   1   2   2   1   1   1   2   1   1   1   2   1   2   1   1   1   2   2   1   1   2   2   2   1   1   1   1   1   2   1   2   2   2   1   2   2   2   2   1   2   2   2   1   2   2   2   2   1   2   1   2   1   2   2   2   1   2   1   1   2   1   2   2   1   1   1   2   1   1   1   2   2   2   1   1   1   2   1   1   2   1   2   1   2   2   2   1   2   1   1   2   2   1   2   2   1   2   2   1   1   2   2   2   2   2   1   2   1   1   1   2   2   1   2   1   1   2   1   2   2   1
 MK-6-2                 1   2   2   1   1   2   2   1   1   2   1   2   2   1   1   2   1   2   2   2   1   1   1   1   1   1   1   2   2   1   2   2   2   2   2   2   1   2   1   2   1   1   1   1   1   2   2   2   2   2   1   2   2   2   1   2   1   2   1   1   1   1   1   1   1   1   2   2   2   1   1   2   1   2   1   1   2   1   1   1   2   2   1   1   1   2   1   1   1   2   1   2   1   1   1   2   2   1   1   2   2   2   1   1   1   1   1   2   1   2   2   2   1   2   2   2   2   1   2   2   2   1   2   1   2   2   1   2   1   2   1   2   2   2   1   2   1   1   2   1   2   2   1   1   2   2   1   1   1   2   2   2   1   1   1   2   1   1   2   1   2   1   2   2   1   1   2   1   1   2   2   1   2   2   1   1   2   1   1   1   2   2   1   2   1   2   1   1   1   2   2   2   2   1   1   1   2   2   2   1
 MK-6-3                 1   2   2   1   1   2   1   1   1   2   1   2   2   1   1   2   1   2   2   2   2   1   1   1   1   1   1   2   2   1   2   2   2   2   2   2   1   2   1   2   1   2   1   1   1   2   2   2   2   2   1   2   2   2   1   2   1   2   2   1   1   1   2   1   1   1   2   2   2   1   1   1   1   1   1   1   2   1   1   1   2   2   1   1   1   2   1   1   1   2   1   2   1   1   1   2   2   1   1   1   2   2   1   2   1   1   1   2   1   2   2   2   1   2   1   2   2   1   2   2   2   1   2   1   2   2   1   2   1   1   1   2   2   2   1   2   1   1   1   1   2   2   1   2   2   2   1   1   1   2   2   2   1   1   1   2   1   1   2   1   2   1   2   2   1   1   2   2   1   2   2   1   1   1   1   2   2   2   1   1   2   2   1   1   1   2   2   1   1   2   2   2   2   1   1   1   2   2   2   1
 MK-6-4                 1   2   2   1   1   2   1   1   1   2   1   2   2   1   2   1   1   2   2   2   2   1   2   1   2   1   1   2   2   1   2   2   2   2   2   2   1   2   1   2   1   1   1   1   1   2   2   2   2   2   1   2   2   2   1   2   1   2   2   1   1   1   2   1   1   1   2   2   2   1   1   1   1   1   1   1   2   1   1   2   2   2   1   1   1   2   1   1   1   2   1   2   1   1   1   2   2   1   1   1   2   2   1   2   1   1   1   2   1   2   2   1   1   2   1   2   2   1   2   2   2   1   2   1   2   1   1   2   1   1   2   2   2   2   1   2   1   1   1   2   2   2   1   2   2   2   1   1   1   2   1   2   1   1   1   1   1   1   2   1   2   1   2   2   1   1   2   2   1   2   1   1   1   1   1   2   2   2   1   1   2   2   1   1   1   1   2   1   2   2   2   2   2   1   1   1   2   2   2   1
 MK-6-5                 1   2   2   1   1   2   1   1   1   2   1   2   2   1   2   1   1   2   2   2   2   1   2   1   2   1   1   1   2   1   2   2   1   2   2   2   1   2   1   2   1   1   1   1   1   2   2   2   2   2   1   1   2   2   1   2   1   2   2   1   1   1   2   1   1   1   2   2   2   1   1   1   1   1   1   1   2   1   1   2   2   2   1   1   1   2   1   1   1   2   1   2   1   1   1   1   2   1   1   1   2   2   1   2   1   1   1   2   1   2   2   1   1   2   1   2   2   2   2   2   2   1   2   1   2   1   1   2   1   1   2   2   2   2   1   2   2   1   1   2   2   1   1   2   2   2   1   1   1   2   1   2   1   1   1   2   1   1   2   1   2   1   2   2   2   1   2   2   1   1   1   1   1   1   2   2   2   2   1   1   2   2   1   1   1   1   2   1   2   2   2   2   2   1   1   1   2   2   2   1
 MK-6-6                 1   2   2   1   1   2   1   1   1   2   1   2   2   1   2   1   1   2   2   2   2   1   2   1   2   1   2   1   2   1   2   2   1   2   2   1   2   2   1   2   2   1   1   1   1   2   2   2   2   2   1   1   2   1   1   2   1   2   2   1   1   1   1   1   2   1   2   2   2   1   1   1   1   1   1   1   2   1   1   2   2   2   1   1   1   2   1   1   2   1   1   2   1   1   1   1   1   1   1   1   2   2   1   2   1   1   1   2   2   2   2   1   1   2   1   2   2   2   2   2   2   1   2   1   2   2   1   2   1   1   2   2   2   2   1   2   2   1   1   2   2   1   1   2   2   2   1   1   1   2   1   2   1   1   1   2   1   1   2   1   2   1   2   2   2   1   2   2   1   1   1   1   1   1   1   2   2   2   1   1   2   2   1   1   1   1   2   1   2   2   2   2   2   1   1   1   2   2   2   1
 MK-6-7                 1   2   2   2   1   2   1   1   1   2   1   2   1   1   2   1   1   2   2   2   2   1   2   2   2   1   2   1   2   1   1   2   1   2   2   1   2   1   1   2   2   1   1   1   1   2   2   2   2   2   1   1   2   1   1   2   1   1   2   1   2   1   1   1   2   1   2   2   2   1   1   1   1   1   1   1   2   1   1   2   2   2   1   1   1   2   1   1   2   1   1   2   1   1   1   1   1   1   1   1   2   2   1   2   1   1   1   2   2   2   2   1   1   2   1   2   2   1   2   2   2   1   2   1   2   2   1   2   1   1   2   1   2   2   1   2   2   1   1   2   2   1   2   2   2   2   1   1   1   2   1   2   1   1   2   2   1   2   2   1   1   1   2   2   1   1   2   2   1   1   1   1   1   1   1   1   2   2   1   1   2   2   1   1   1   1   2   1   1   2   2   2   2   1   1   1   2   2   2   1
 MK-6-8                 1   2   1   2   1   2   1   1   1   2   1   2   1   1   2   1   1   2   2   2   2   1   2   2   2   1   2   1   2   1   1   2   1   1   2   1   2   1   1   2   2   1   2   1   1   2   2   2   2   2   1   1   2   1   1   1   1   2   2   1   2   1   1   1   2   2   2   2   2   2   1   1   1   1   1   1   2   1   1   2   1   2   1   1   2   1   1   1   2   1   1   2   1   1   1   1   1   1   1   1   2   2   1   2   1   1   1   2   2   1   2   1   1   2   1   2   2   1   2   2   2   1   2   1   2   2   1   2   1   1   2   1   2   2   1   2   2   1   1   2   2   1   2   2   2   2   1   1   1   1   1   2   1   1   2   2   1   2   2   1   1   1   2   2   2   1   2   2   1   1   1   1   1   1   1   1   2   2   1   1   2   2   1   1   1   1   2   1   1   1   2   2   2   2   1   1   2   2   2   1
 MK-6-9                 1   2   1   2   1   2   1   1   1   2   1   2   1   1   2   1   1   2   2   2   2   1   2   2   2   1   2   1   2   1   1   2   1   1   2   1   2   1   1   1   2   1   2   1   1   2   2   2   2   1   1   2   2   1   1   2   1   2   2   1   2   1   2   1   2   2   2   2   1   2   1   1   1   1   1   1   1   1   1   1   1   2   1   1   2   1   2   1   2   1   1   2   1   1   1   1   1   1   1   1   2   2   1   2   2   1   1   2   1   1   2   1   1   2   1   2   1   1   2   2   2   1   2   1   2   2   1   2   1   1   2   1   2   2   1   2   2   1   1   2   2   2   2   2   2   2   2   1   1   1   1   2   1   1   2   2   1   2   1   1   1   2   2   2   2   1   2   2   1   1   1   1   1   1   1   1   1   2   1   1   1   2   1   2   1   1   2   1   1   1   2   2   2   2   1   1   2   2   2   1
 MK-6-10                1   2   2   2   1   2   1   1   1   2   1   2   1   1   2   2   1   2   2   2   2   1   2   2   1   1   2   1   2   1   2   2   1   1   2   1   2   1   1   1   2   1   2   2   1   2   2   2   2   1   1   2   2   2   1   2   1   2   2   1   2   1   1   1   2   2   2   2   1   2   1   1   1   1   1   1   1   1   1   1   1   2   2   1   2   1   2   2   2   1   1   2   1   1   1   1   2   1   1   1   2   2   1   2   2   1   1   2   1   1   2   1   1   2   1   2   1   2   2   1   2   1   2   2   2   1   1   2   1   1   2   1   2   2   1   2   2   1   1   2   2   2   2   2   2   2   2   1   2   1   1   2   1   2   2   2   1   2   1   1   1   2   2   2   2   1   2   2   1   1   1   2   1   1   1   2   1   2   1   1   1   2   1   2   1   2   2   1   1   1   2   2   2   2   1   2   1   2   1   1
 MK-6-11                1   1   2   2   1   2   1   1   1   2   1   2   2   1   2   2   1   2   2   2   2   1   1   2   1   1   2   2   2   1   2   2   1   1   2   1   2   1   1   1   2   2   1   2   2   2   2   2   2   1   1   2   2   2   1   2   1   2   2   1   2   1   2   1   2   2   2   2   1   2   1   1   1   1   1   1   1   1   1   1   1   2   2   1   2   2   2   2   2   1   1   2   1   1   1   1   2   1   1   1   2   2   2   2   2   1   1   2   1   1   2   1   1   2   2   2   1   2   2   1   2   1   2   2   2   1   2   2   1   1   2   1   1   2   2   2   2   1   1   2   2   2   2   2   2   2   2   1   1   1   1   2   1   2   2   2   2   2   1   1   1   2   2   2   2   2   2   2   1   1   1   2   1   1   1   2   1   2   1   1   1   1   1   2   1   2   2   1   2   1   2   2   1   2   1   2   1   2   1   1
 MK-6-12                1   1   2   2   1   1   1   1   1   2   2   2   2   1   2   2   1   2   2   2   2   1   1   2   1   1   2   2   1   1   2   2   1   1   2   1   2   1   1   1   2   2   2   2   2   2   2   1   2   1   1   2   2   2   1   2   1   2   2   1   2   1   2   1   2   2   2   2   1   2   1   1   1   1   1   1   1   1   1   1   1   2   2   1   1   1   2   2   2   1   1   2   1   1   1   1   1   1   1   1   2   1   2   2   2   1   1   2   1   1   2   1   1   2   2   2   1   2   2   1   2   2   2   2   2   1   2   2   1   1   1   1   1   2   2   2   2   2   1   2   2   2   2   2   2   2   2   1   1   1   1   2   1   2   2   2   1   2   2   1   1   2   2   2   2   2   1   2   1   1   1   2   1   1   1   2   2   1   1   1   1   1   1   2   1   2   2   1   2   1   2   2   2   2   1   2   1   2   1   1
 MK-6-13                1   1   2   2   1   1   1   1   1   2   2   2   2   1   2   2   1   2   2   2   2   1   1   2   1   1   2   2   2   1   2   2   1   1   2   1   2   1   1   1   2   2   2   2   2   2   2   1   2   1   1   2   2   2   1   2   1   2   2   1   1   1   1   1   1   2   2   2   1   2   1   1   1   1   1   1   1   2   1   1   1   2   2   1   1   1   2   2   2   1   1   2   1   1   1   1   1   2   1   1   2   2   1   2   2   1   1   2   1   1   2   1   1   2   1   2   1   2   2   2   2   2   2   1   2   1   2   2   1   1   2   1   1   1   2   2   2   2   1   2   2   2   2   2   1   2   2   1   2   1   1   2   2   2   2   2   1   2   2   1   1   2   2   2   2   2   1   2   1   1   2   2   1   1   1   2   2   1   1   1   1   1   1   2   1   2   1   1   2   1   2   2   2   2   1   2   1   2   2   1
 MK-6-14                1   1   2   2   1   1   1   1   2   2   2   2   2   1   2   2   1   2   2   2   2   1   1   2   1   1   2   2   2   1   2   2   1   1   2   1   1   1   1   1   2   2   2   2   2   2   2   1   2   1   1   2   2   2   1   2   1   1   2   1   1   1   1   1   1   2   2   2   1   2   2   1   1   2   1   1   1   2   1   1   1   2   2   1   1   1   2   2   2   1   1   2   1   1   1   1   1   2   1   1   1   2   1   2   2   1   2   2   1   1   2   1   1   2   1   2   1   2   2   2   2   2   2   1   1   1   2   1   1   1   2   1   2   1   1   2   2   2   1   2   2   2   2   2   1   2   2   1   2   2   1   2   2   2   2   2   1   2   2   1   1   2   2   2   2   2   1   1   1   1   2   2   1   1   1   2   2   1   2   1   1   1   1   2   1   1   1   1   2   1   2   2   2   2   1   2   1   2   2   1
 MK-6-15                1   1   2   2   1   1   2   1   2   2   2   2   2   1   2   2   1   2   2   2   2   1   1   2   2   2   2   2   2   1   2   2   1   1   2   1   1   1   1   1   2   2   2   2   2   1   2   1   1   1   1   2   2   2   2   2   1   1   2   1   1   1   1   1   1   2   2   2   2   2   2   1   2   2   1   1   1   2   1   1   1   2   2   1   1   1   2   1   2   1   1   2   1   1   1   1   2   2   1   1   1   2   1   2   2   1   2   2   1   1   2   1   1   2   1   2   2   2   2   2   2   2   1   1   2   1   2   1   1   1   2   1   2   1   2   2   2   2   1   2   2   2   2   2   1   2   2   1   2   2   1   2   2   2   2   2   1   2   2   1   1   2   2   2   2   2   1   1   1   1   2   2   1   1   1   2   2   1   2   1   1   1   1   2   2   1   1   1   2   1   2   2   1   2   1   2   1   2   2   1
 MK-6-16                1   1   2   2   1   1   1   1   2   2   2   2   2   1   2   2   1   2   2   1   2   1   1   2   2   2   2   2   1   1   1   2   2   1   2   1   1   1   1   1   2   2   1   1   2   1   2   1   1   2   1   2   2   2   1   2   1   1   2   1   1   1   1   1   1   2   2   2   2   2   2   1   2   2   2   1   1   2   1   1   1   2   2   1   1   1   2   2   2   2   1   2   1   1   1   1   2   2   1   1   1   2   1   2   2   1   2   1   1   1   2   1   1   2   1   2   1   2   2   2   2   2   1   1   2   1   2   1   2   1   1   1   2   1   1   2   2   2   1   1   2   2   2   2   2   1   2   2   2   2   1   2   2   2   2   2   1   2   2   1   1   2   2   2   2   1   1   1   1   1   2   2   1   1   1   2   2   1   2   1   1   1   1   2   2   1   1   1   2   1   2   2   1   1   1   2   1   2   1   2
 
!****************************************** Phenotypic Data **********************************************************
!-100.0 is resevred for missing phenotype
SimulatedTrait1         9.2302    8.2788   10.3939    9.7050    9.7103   11.1552    9.1840   10.1079    9.7466    8.7208    9.4239   10.8622   11.8396    9.9682    9.3401   10.1617    9.6277    9.4100   10.8167    9.5233   10.7540    9.6246    9.3871    9.6248    9.2625    8.5114   10.6582   10.1380    9.7676    9.1087    8.8808   10.1627   11.2517   10.8389    9.2921    9.4687   10.7608   10.8757    9.5459   10.3540   10.0371    8.5697    9.1710    9.2091    7.5321   10.1393    9.7689    8.8431   11.4624   10.2507    8.8945    7.9061   10.2412    8.2805   10.6746    9.1615    9.0343    9.6238   10.3645   11.5938    8.3060    9.4430   10.1676   10.4681   10.6594   10.4700    9.5494   10.3489   10.0979    8.6155    8.0275    7.4755   11.2494    9.9773    9.6191   10.4832    9.7783   10.4253   11.2982   11.3738   11.5737    9.3312   10.2163    9.2935   11.1743    8.1421   11.7445   11.9606    9.3310   11.0392    9.5964    9.7310   10.4760   10.1740   10.6601    9.6794   10.3488   11.9354   10.0297   10.0164   11.9464    9.3719   10.6691    9.0600   11.2317   10.9326   10.4891   10.0275    9.1999   13.6415   11.0818   10.1890   10.6260   10.4826    9.9625   11.5419   11.5025   11.6297    8.8247   11.0062    8.6612   10.4951    9.8442   11.3443    9.1186    8.8495    9.9855    9.6866    8.8577   10.1559    9.3837    9.5910   11.1184    8.9250    7.5674    9.4402   12.6224    9.7925    9.7342   11.1003    8.7384    9.2511    9.6612   10.2288    9.8955   10.3139   10.3646    9.7216    9.6853    9.4615    9.8255   11.5987    9.8232    7.6599    7.6468    9.4453   10.1167   10.2195    8.2871    9.0387   10.2574   10.4954    9.6947   10.0368    9.8317   11.9481    8.6407   11.6758   11.1648    9.1251    8.5221    8.4064   10.6279    9.6040   11.7412    8.8070    9.9846    8.2914   11.3348   10.2593    9.7473   11.4286   10.2057    9.2534   10.7120   10.3127   12.0240   10.0266   10.2482    9.7031   11.8892    9.7844   10.1181   10.3879    8.6102   10.2816    8.9076    8.0955   10.8304    9.0157
 
