# Supplementary material for: Inclusive Composite Interval Mapping of QTL by Environment Interactions in Biparental Populations
Source: PLoS One. 2015 Jul 10;10(7):e0132414. doi: 10.1371/journal.pone.0132414 (PMC4498613; doi:10.1371/journal.pone.0132414)
Supplement: S1 File — (ZIP) [file pone.0132414.s001.zip › BC1 population/e=1/run_00030.met]

!**********************Note: lines staring with "!" are remarks and will be ignored in the program********************
!*********************************General Information**********************************
!Assuming F1 = P1 x P2, populations available in QTL IciMapping are: 
!  1, P1BC1F1 = P1 x F1, the first backcrossing where P1 is used as the recurrent parent;
!  2, P2BC1F1 = P2 x F1, the first backcrossing where P2 is used as the recurrent parent;
!  3, F1DH, F1-derived doubled haploids; 
!  4, RIL or F1RIL, recombination inbred lines through the repeated selfing of F1;
!  5, P1BC1RIL, recombination inbred lines through the repeated selfing of P1BC1F1;
!  6, P2BC1RIL, recombination inbred lines through the repeated selfing of P2BC1F1;
!  7, F2, the selfing generation of F1;
!  8, F3, the selfing generation of F2;
!  9, P1BC2F1, the second backcrossing where P1 is used as the recurrent parent; 
! 10, P2BC2F1, the second backcrossing where P2 is used as the recurrent parent;
! 11, P1BC2RIL, recombination inred lines through the repeated selfing of P1BC2F1; 
! 12, P2BC2RIL, recombination inred lines through the repeated selfing of P2BC2F1; 
! 13, P1BC1F2, the selfing generation of P1BC1F1; 
! 14, P2BC1F2, the selfing generation of P2BC1F1; 
! 15, P1BC2F2, the selfing generation of P1BC2F1; 
! 16, P2BC2F2, the selfing generation of P2BC2F1; 
! 17, P1BC1DH, P1BC1F1-derived doubled haploids; 
! 18, P2BC1DH, P2BC1F1-derived doubled haploids; 
! 19, P1BC2DH, P1BC2F1-derived doubled haploids; 
! 20, P2BC2DH, P2BC2F1-derived doubled haploids; 
   1      !Mapping Population (see remarks above)
   2      !Mapping Function (1 for Kosambi; 2 for Haldane; 3 for Morgan)
   2      !Marker Space Type (1 for intervals; 2 for positions)
   1      !Marker Space Unit(1 for centiMorgans; 2 for Morgan)
   6      !Number of Chromosomes (or Linkage Groups)
 200      !Size of the mapping population
   1      !Number of environments
 
!***************************************** Chromosomes and Linkage Maps **********************************************
!Chromosome                 NumMarkers
-CH1                        16
-CH2                        16
-CH3                        16
-CH4                        16
-CH5                        16
-CH6                        16
!Linkage map (Marker name followed by position or the interval length)
 MK-1-1                1     0.000
 MK-1-2                1    10.000
 MK-1-3                1    20.000
 MK-1-4                1    30.000
 MK-1-5                1    40.000
 MK-1-6                1    50.000
 MK-1-7                1    60.000
 MK-1-8                1    70.000
 MK-1-9                1    80.000
 MK-1-10               1    90.000
 MK-1-11               1   100.000
 MK-1-12               1   110.000
 MK-1-13               1   120.000
 MK-1-14               1   130.000
 MK-1-15               1   140.000
 MK-1-16               1   150.000
 MK-2-1                2     0.000
 MK-2-2                2    10.000
 MK-2-3                2    20.000
 MK-2-4                2    30.000
 MK-2-5                2    40.000
 MK-2-6                2    50.000
 MK-2-7                2    60.000
 MK-2-8                2    70.000
 MK-2-9                2    80.000
 MK-2-10               2    90.000
 MK-2-11               2   100.000
 MK-2-12               2   110.000
 MK-2-13               2   120.000
 MK-2-14               2   130.000
 MK-2-15               2   140.000
 MK-2-16               2   150.000
 MK-3-1                3     0.000
 MK-3-2                3    10.000
 MK-3-3                3    20.000
 MK-3-4                3    30.000
 MK-3-5                3    40.000
 MK-3-6                3    50.000
 MK-3-7                3    60.000
 MK-3-8                3    70.000
 MK-3-9                3    80.000
 MK-3-10               3    90.000
 MK-3-11               3   100.000
 MK-3-12               3   110.000
 MK-3-13               3   120.000
 MK-3-14               3   130.000
 MK-3-15               3   140.000
 MK-3-16               3   150.000
 MK-4-1                4     0.000
 MK-4-2                4    10.000
 MK-4-3                4    20.000
 MK-4-4                4    30.000
 MK-4-5                4    40.000
 MK-4-6                4    50.000
 MK-4-7                4    60.000
 MK-4-8                4    70.000
 MK-4-9                4    80.000
 MK-4-10               4    90.000
 MK-4-11               4   100.000
 MK-4-12               4   110.000
 MK-4-13               4   120.000
 MK-4-14               4   130.000
 MK-4-15               4   140.000
 MK-4-16               4   150.000
 MK-5-1                5     0.000
 MK-5-2                5    10.000
 MK-5-3                5    20.000
 MK-5-4                5    30.000
 MK-5-5                5    40.000
 MK-5-6                5    50.000
 MK-5-7                5    60.000
 MK-5-8                5    70.000
 MK-5-9                5    80.000
 MK-5-10               5    90.000
 MK-5-11               5   100.000
 MK-5-12               5   110.000
 MK-5-13               5   120.000
 MK-5-14               5   130.000
 MK-5-15               5   140.000
 MK-5-16               5   150.000
 MK-6-1                6     0.000
 MK-6-2                6    10.000
 MK-6-3                6    20.000
 MK-6-4                6    30.000
 MK-6-5                6    40.000
 MK-6-6                6    50.000
 MK-6-7                6    60.000
 MK-6-8                6    70.000
 MK-6-9                6    80.000
 MK-6-10               6    90.000
 MK-6-11               6   100.000
 MK-6-12               6   110.000
 MK-6-13               6   120.000
 MK-6-14               6   130.000
 MK-6-15               6   140.000
 MK-6-16               6   150.000
!*********************************** Marker Types ********************************************************************
!Co-dominant marker: When heterozygote F1 is present, P1 is coded as 2, F1 is coded as 1, and P2 is coded as 0; Otherwise, P1 is coded as 2, and P2 is coded as 0. 
!Dominant marker: When heterozygote F1 is present, P1 and F1 are coded as 12, and P2 is coded as 0; Otherwise, P1 is coded as 2, and P2 is coded as 0.  
!Recessive markers: When heterozygote F1 is present, P1 is coded as 2, and F1 and P2 are coded as 10; Otherwise, P1 is coded as 2, and P2 is coded as 0. 
!Missing marker is coded as -1. 
 MK-1-1                 2   2   2   1   1   2   2   2   1   2   2   1   1   1   1   1   2   2   1   2   1   1   2   1   2   1   1   2   1   2   1   2   1   2   2   1   2   2   1   2   1   2   1   2   2   1   2   1   1   2   2   1   1   2   1   1   2   2   1   1   2   1   1   1   1   2   2   2   1   1   2   2   2   2   2   1   1   1   2   1   2   2   1   2   2   2   1   2   1   2   2   2   1   2   2   2   2   1   1   1   2   2   2   2   2   2   1   1   2   2   2   1   1   1   1   2   2   1   2   1   1   1   2   1   1   2   2   2   2   1   2   1   1   1   1   2   2   1   2   1   2   1   1   1   2   2   2   2   1   1   2   2   1   2   1   1   2   1   2   2   2   2   2   2   1   2   1   2   2   1   2   2   1   1   2   1   1   1   1   1   2   2   2   2   1   2   2   2   1   1   1   1   2   1   1   1   1   1   2   1
 MK-1-2                 2   1   2   1   1   2   2   2   2   2   2   2   1   1   1   1   2   2   1   2   2   1   1   1   2   2   1   2   1   2   1   2   1   2   2   1   2   2   1   2   1   2   1   2   2   1   2   1   1   2   2   1   1   2   1   1   1   2   1   1   2   1   1   1   2   2   1   2   2   1   2   1   2   2   2   1   1   1   2   1   2   2   1   2   2   1   1   2   1   2   2   2   2   2   2   2   2   1   1   1   2   2   2   2   2   1   1   1   2   2   2   1   1   2   1   2   2   1   2   1   1   1   2   1   1   2   2   2   2   1   2   1   1   1   1   2   2   1   1   1   2   1   1   1   2   2   2   2   1   1   2   2   1   2   1   1   2   1   1   1   1   2   2   2   1   2   1   2   2   1   2   2   1   1   2   1   1   2   1   1   2   2   1   2   1   2   2   2   1   1   1   1   2   1   1   1   1   1   2   1
 MK-1-3                 2   1   2   1   1   2   2   2   2   2   2   2   1   1   2   1   2   2   1   2   2   1   1   1   2   2   2   2   1   2   1   2   1   2   2   1   2   2   1   2   1   1   1   1   2   1   2   1   1   2   2   1   1   2   1   1   1   2   1   1   2   1   1   1   2   2   1   2   2   1   2   1   2   2   1   1   1   1   1   1   2   2   1   2   2   1   1   2   2   2   2   2   1   1   2   2   1   1   2   1   2   2   2   2   2   1   2   1   2   2   2   1   1   2   1   2   2   1   2   1   2   1   2   1   2   2   2   2   2   1   1   1   1   1   1   2   2   2   2   1   2   1   1   1   2   2   2   1   1   1   2   2   1   2   1   1   2   1   1   1   1   2   2   1   1   2   1   2   2   1   2   2   1   1   2   1   1   2   1   2   2   2   1   2   1   2   2   2   1   2   1   1   2   1   1   1   1   1   2   1
 MK-1-4                 1   1   2   1   1   2   2   2   2   2   2   2   1   1   2   1   2   1   1   2   2   2   1   1   2   2   2   1   1   2   1   2   1   2   2   1   2   2   1   2   1   1   1   1   2   1   2   1   1   2   2   1   1   1   1   1   1   2   1   1   2   1   1   1   2   2   1   2   2   1   2   1   2   2   2   1   1   2   2   1   2   2   2   2   2   1   1   2   2   2   2   2   1   1   2   2   1   1   2   1   2   2   2   2   2   2   2   1   2   2   2   1   1   2   1   2   2   1   2   1   2   1   2   1   2   2   2   2   2   1   1   1   1   1   1   2   2   2   2   2   2   1   1   1   2   2   2   1   1   1   2   2   1   2   1   1   2   1   1   1   1   2   2   1   1   2   1   2   1   1   2   2   1   1   2   1   1   2   1   2   2   2   1   2   1   2   2   2   1   2   1   1   2   1   1   1   1   1   2   1
 MK-1-5                 1   1   2   1   1   2   2   2   2   2   2   2   1   1   2   1   2   1   2   2   1   2   1   1   2   2   2   1   1   2   1   2   1   2   1   1   2   2   1   2   1   1   1   2   2   1   1   1   1   2   2   1   1   1   1   1   1   2   1   1   2   1   1   1   2   1   1   1   2   1   2   2   2   2   2   1   1   2   2   1   1   2   2   2   2   1   1   2   2   2   2   2   1   1   2   2   1   1   2   1   2   2   2   2   2   2   2   1   1   2   2   1   1   1   1   2   2   1   2   1   2   1   2   1   2   2   2   2   2   2   1   1   1   1   1   2   2   2   2   2   2   1   1   1   2   2   2   1   1   1   2   2   1   2   1   1   2   1   1   1   1   2   2   2   1   2   1   2   1   1   2   2   1   2   2   1   1   2   2   2   2   1   1   2   1   2   2   2   1   2   1   1   2   1   1   2   1   1   2   1
 MK-1-6                 1   1   2   1   1   2   2   2   2   2   2   2   1   1   2   1   2   2   2   2   2   2   1   1   1   2   2   1   1   1   1   2   2   2   1   1   2   2   1   2   1   1   1   2   2   1   1   2   1   2   2   1   1   1   2   1   1   2   1   1   2   1   1   1   2   1   1   1   2   1   1   2   2   2   2   1   1   1   2   1   1   2   2   1   2   1   1   2   2   2   2   2   1   1   2   2   1   1   2   2   2   2   2   1   2   2   2   1   1   1   2   1   1   2   1   2   2   1   2   1   2   1   2   1   1   2   2   2   2   2   1   1   1   1   1   2   2   2   2   1   2   1   1   1   2   2   2   1   1   2   2   2   1   2   1   1   2   1   1   1   1   2   1   2   1   2   1   2   1   1   2   1   1   2   2   1   1   2   2   2   1   1   1   2   1   1   1   1   2   2   1   1   2   1   1   2   2   1   2   1
 MK-1-7                 1   2   2   2   1   2   2   2   2   2   2   2   1   1   2   2   2   2   2   2   2   2   1   1   1   2   2   1   1   1   1   2   2   2   1   1   2   2   1   2   1   1   1   2   2   1   1   2   1   2   2   1   1   1   1   1   1   2   1   1   1   1   1   1   2   1   1   1   1   1   1   2   2   1   2   1   1   1   2   1   1   2   2   1   2   1   1   2   1   2   2   1   1   1   2   2   1   1   2   2   2   1   2   1   2   2   2   1   2   1   2   2   1   2   1   2   2   1   2   1   2   1   2   1   1   2   2   2   2   2   1   1   1   2   1   2   2   2   2   1   2   1   1   1   1   2   2   2   1   2   2   2   1   2   1   1   2   1   1   1   1   2   1   2   1   2   1   2   1   1   2   1   1   2   2   1   1   2   2   2   1   1   1   2   1   1   1   1   2   2   1   1   2   2   1   2   2   1   2   2
 MK-1-8                 1   2   2   2   2   1   2   2   2   2   2   2   1   2   1   2   2   2   2   2   2   2   1   2   1   2   2   2   1   1   1   2   2   2   1   1   1   2   1   2   1   1   1   2   2   2   1   2   1   1   2   1   1   1   1   1   1   2   1   1   1   1   1   1   2   1   1   1   1   1   1   2   2   1   2   1   1   1   2   2   1   2   2   1   2   1   2   2   1   2   2   1   1   1   2   2   1   1   2   2   2   1   2   1   2   2   1   1   2   1   2   1   2   1   1   2   2   1   2   1   2   1   2   1   1   2   2   2   2   2   1   1   1   2   1   2   2   2   2   1   2   1   1   2   2   2   2   2   2   2   1   2   1   2   1   2   2   1   1   1   2   2   1   1   1   1   1   2   1   1   2   1   1   1   2   1   1   2   2   2   1   1   1   2   1   1   1   1   2   1   1   1   2   2   1   2   2   1   1   2
 MK-1-9                 1   2   2   2   2   1   2   2   2   2   2   2   1   2   1   2   2   2   2   2   2   2   1   2   1   2   2   1   1   1   1   2   2   2   2   1   1   2   2   2   1   1   1   2   2   2   1   2   1   1   2   1   1   1   1   1   1   1   1   1   1   1   1   1   2   1   1   1   1   1   1   2   2   2   2   1   1   1   2   2   1   2   2   1   2   1   2   2   1   2   1   1   1   1   2   2   1   1   2   1   2   1   2   1   2   2   1   1   2   1   2   1   2   1   1   2   2   1   2   1   2   1   2   1   1   2   2   1   2   2   1   1   1   2   1   2   2   2   2   1   2   1   1   2   2   1   2   2   1   2   1   2   2   2   1   2   2   1   1   1   1   2   1   1   1   1   1   1   1   1   2   1   1   1   2   1   1   2   2   2   1   1   1   2   1   1   1   1   2   1   1   1   2   2   1   2   2   1   1   2
 MK-1-10                1   2   2   2   2   2   2   2   2   2   2   2   1   2   1   2   2   2   2   2   2   2   1   2   1   2   2   1   1   1   1   1   2   2   2   1   1   2   2   2   1   1   1   2   2   2   2   2   1   1   2   1   1   1   1   1   1   1   1   1   1   2   1   1   2   1   2   1   1   1   1   2   2   2   1   1   1   1   2   2   1   2   2   1   1   1   2   2   1   2   1   1   1   1   2   2   2   1   2   1   2   1   2   1   2   2   1   1   2   1   2   1   2   1   1   2   1   1   2   2   2   1   2   1   1   2   2   1   2   2   1   1   2   1   1   2   2   2   2   1   2   1   1   2   2   2   2   2   1   2   2   2   2   2   2   2   2   1   1   1   1   2   1   1   1   1   1   1   2   1   2   2   1   1   2   1   1   2   2   2   1   1   1   2   1   1   2   1   2   1   1   1   1   2   1   2   2   1   1   2
 MK-1-11                1   2   2   2   2   2   2   2   2   2   2   2   1   2   1   2   2   2   2   2   2   2   1   2   1   2   2   1   1   2   1   1   2   2   2   1   1   1   1   2   1   1   1   2   2   2   2   2   1   1   2   1   1   1   1   1   1   1   1   1   1   1   1   1   2   1   2   1   1   1   1   2   2   2   1   1   1   1   2   2   1   2   2   1   1   1   2   2   1   2   1   1   2   1   2   2   1   1   2   1   2   1   1   1   2   2   1   1   2   1   2   1   1   1   1   1   1   1   2   2   2   1   2   1   1   2   1   1   2   1   1   1   2   1   1   2   2   2   1   1   2   1   1   2   2   2   2   2   1   2   1   2   2   2   2   2   2   2   2   1   1   2   1   1   1   1   2   1   2   1   2   2   1   1   1   1   1   2   2   2   1   1   1   2   1   1   2   2   2   1   1   1   1   2   1   1   2   1   1   2
 MK-1-12                1   2   2   2   2   2   2   2   2   2   2   2   1   1   1   2   2   2   2   2   2   2   1   2   1   2   2   1   1   2   1   2   2   2   2   1   1   1   1   1   1   1   1   2   2   2   2   2   2   1   2   1   2   1   1   1   1   1   1   1   1   1   1   1   2   1   2   1   1   1   1   2   2   2   1   1   1   1   2   2   1   2   2   1   1   1   2   2   1   2   1   2   1   1   2   2   1   1   2   1   2   1   1   2   2   2   1   1   2   1   2   1   1   1   1   1   1   1   2   1   2   1   1   1   1   2   1   2   2   1   1   2   2   1   1   2   2   2   1   1   2   1   1   2   2   2   2   2   1   1   1   2   2   2   2   2   2   1   2   1   1   2   1   1   1   1   2   1   2   1   2   2   1   1   1   1   1   2   1   2   1   1   1   2   1   1   2   2   2   1   1   1   1   2   1   1   2   2   1   2
 MK-1-13                1   1   2   2   1   2   2   2   2   2   1   2   1   2   1   2   2   2   2   2   2   2   1   2   1   2   2   1   1   2   1   2   2   2   2   1   1   1   1   1   1   1   1   2   2   1   2   2   2   2   2   1   2   1   1   1   1   1   1   1   1   1   1   1   2   1   2   1   1   1   1   2   2   2   1   1   2   1   1   2   2   2   2   1   1   1   2   2   1   2   1   2   1   1   2   2   1   1   2   2   2   1   1   2   2   2   1   1   2   1   2   1   1   1   2   1   1   1   1   1   2   1   1   1   1   2   1   2   2   1   1   2   1   1   1   2   2   2   1   1   2   1   1   2   2   2   2   2   1   1   1   2   2   2   2   2   2   1   2   1   1   2   1   1   1   1   2   1   1   1   2   2   1   1   1   1   1   2   1   2   1   1   2   2   1   2   2   2   2   1   1   2   1   2   1   1   2   2   1   2
 MK-1-14                1   1   2   2   1   2   2   2   2   2   1   2   1   2   1   2   2   2   2   2   2   2   1   2   1   2   1   1   1   2   1   2   2   2   2   1   1   1   1   1   1   1   1   2   2   1   2   2   2   2   1   2   2   1   1   1   1   1   1   2   1   1   1   1   2   1   2   1   2   2   1   2   2   2   1   1   2   1   1   2   1   2   2   1   1   1   1   2   1   2   1   2   1   1   2   1   1   1   2   2   2   1   1   2   1   2   1   1   2   1   2   1   1   1   2   1   1   1   1   1   1   1   1   1   1   2   1   2   2   1   1   1   1   1   1   2   2   2   1   1   2   1   1   2   2   2   2   2   1   1   2   2   2   2   2   1   2   2   2   1   1   2   1   1   1   1   2   1   2   1   2   2   1   1   1   1   1   2   1   1   1   1   2   2   1   2   2   1   1   1   1   2   2   2   1   1   2   1   1   1
 MK-1-15                1   1   1   2   1   2   2   2   1   2   1   2   1   2   1   2   2   2   2   2   2   2   1   1   2   2   1   1   1   2   1   2   2   2   2   1   1   1   1   1   2   1   1   2   2   1   2   2   1   2   2   1   2   1   2   1   2   1   1   2   1   1   1   1   2   1   2   1   2   1   1   2   1   2   1   1   2   1   1   2   1   2   2   1   1   1   1   2   1   2   1   2   1   1   2   1   1   1   2   2   2   1   1   2   1   2   1   1   2   1   2   1   1   1   2   2   1   1   1   1   1   1   2   2   1   2   1   2   2   1   1   1   1   1   1   2   2   2   1   1   2   1   1   1   2   2   2   2   1   1   2   2   2   2   2   1   2   2   2   1   1   2   1   1   2   1   2   1   2   2   2   2   1   1   1   1   1   2   1   2   1   1   2   2   1   2   2   1   1   1   1   2   2   2   1   1   2   1   1   1
 MK-1-16                1   1   1   2   1   2   2   2   1   2   1   2   1   2   1   2   2   2   2   2   2   2   1   1   1   2   1   1   1   2   1   2   2   2   2   2   1   1   1   1   2   1   1   2   2   1   2   1   1   2   2   1   2   1   2   1   2   1   1   1   1   1   1   1   2   1   2   1   2   2   1   2   1   2   1   1   2   1   1   2   1   2   2   1   1   2   1   2   1   2   1   2   1   1   2   1   1   1   2   1   2   1   1   1   1   2   1   1   1   1   2   1   1   1   2   2   1   1   1   1   1   1   2   2   1   2   1   2   2   1   1   1   1   2   1   2   2   2   1   2   2   1   1   1   2   2   2   2   1   1   2   2   2   2   2   2   2   2   2   1   1   2   1   1   2   1   2   1   1   2   2   2   1   1   1   1   1   2   1   2   1   1   2   2   1   2   2   1   1   1   1   2   2   2   1   1   2   1   1   1
 MK-2-1                 1   2   1   1   2   1   1   2   1   1   1   2   2   2   2   1   2   2   2   2   2   1   1   1   2   1   1   1   1   1   1   1   2   2   1   1   2   1   1   2   1   2   1   1   2   1   1   1   2   1   2   2   1   1   2   1   1   2   2   2   1   1   1   2   1   2   2   2   2   1   2   2   2   2   2   2   1   1   2   2   1   1   2   2   1   2   2   2   2   1   2   2   1   1   1   2   1   1   1   1   2   2   2   2   1   2   2   1   2   1   2   2   2   1   1   2   1   2   1   2   2   2   1   1   2   1   2   2   1   2   2   2   1   1   2   2   2   1   1   1   2   1   2   1   1   2   1   2   1   2   1   2   2   1   2   1   2   1   2   1   2   2   1   2   2   1   2   2   1   1   2   2   1   1   1   2   1   1   2   2   1   1   2   1   2   2   1   2   1   1   2   2   1   2   1   2   1   2   1   1
 MK-2-2                 1   2   2   1   2   1   1   2   1   1   1   2   2   2   2   1   2   2   2   2   2   2   1   1   2   1   1   1   1   1   1   1   2   2   1   1   2   1   1   2   1   2   1   1   2   1   1   1   2   1   2   2   1   1   2   1   1   2   2   2   1   1   1   1   1   2   2   2   2   1   2   2   2   2   2   2   1   1   2   2   1   1   2   2   2   2   2   2   1   1   2   2   1   1   1   2   1   1   1   1   2   2   2   2   1   2   2   1   2   1   2   2   1   1   1   2   2   2   1   2   2   2   1   1   1   1   1   2   1   2   2   2   1   1   2   2   2   1   1   1   2   1   2   1   1   2   1   2   1   2   2   2   2   1   2   1   2   1   2   1   2   2   1   2   2   1   2   2   1   1   2   2   1   1   1   2   1   1   2   2   1   1   2   1   1   2   1   2   2   2   2   2   1   1   1   2   1   2   1   1
 MK-2-3                 1   1   2   1   2   1   1   2   1   1   1   2   2   2   2   1   2   2   2   2   2   2   1   1   2   2   1   1   1   1   1   1   2   2   1   1   2   1   1   2   2   2   1   1   2   1   1   2   2   1   2   2   1   1   2   1   1   2   2   1   2   1   1   1   1   2   2   2   2   1   2   2   2   2   2   2   1   1   2   2   1   1   2   1   2   2   2   2   1   1   2   2   1   1   1   1   1   1   1   1   1   2   2   2   1   2   2   1   2   1   1   2   1   1   1   2   2   2   1   2   2   2   2   1   2   1   1   2   1   2   2   2   1   1   2   2   2   1   1   1   2   1   1   2   1   2   1   2   1   2   2   2   2   1   2   1   2   1   2   1   1   2   1   2   2   1   2   2   1   1   2   2   1   1   2   2   1   2   2   2   1   1   2   1   1   2   1   2   2   1   2   2   1   1   1   1   1   2   1   1
 MK-2-4                 1   1   2   1   2   1   1   2   1   1   1   2   2   2   2   2   2   2   2   2   2   2   1   1   2   2   1   1   1   1   1   1   1   2   1   1   2   1   1   2   2   2   1   1   2   2   2   1   2   1   2   2   1   1   2   1   1   2   2   1   2   1   1   1   1   2   2   2   2   1   2   2   1   2   2   2   1   1   2   2   1   1   2   1   2   2   2   2   1   1   2   2   1   1   1   1   1   1   1   1   1   2   2   1   1   1   2   1   2   1   1   2   1   1   1   2   2   2   1   2   2   2   2   1   2   1   1   2   1   1   2   1   1   1   2   2   2   1   1   1   2   1   1   2   1   2   1   2   1   2   2   1   2   1   2   1   2   1   2   1   1   2   1   2   2   1   2   1   2   1   2   2   1   1   2   2   1   2   2   2   1   1   2   1   1   2   1   2   2   1   2   2   1   1   1   1   1   2   1   2
 MK-2-5                 1   1   2   1   2   1   1   2   1   1   1   2   2   2   2   2   2   2   2   2   2   2   1   1   2   2   1   1   1   1   1   1   1   2   1   1   1   2   2   2   2   1   1   1   2   1   2   1   2   1   2   1   1   1   2   1   1   2   2   1   1   1   1   1   1   2   2   2   2   2   2   2   1   2   2   1   1   1   2   1   1   1   2   1   2   2   2   2   1   1   1   2   1   2   1   1   1   2   1   1   1   2   2   1   1   1   2   1   2   1   1   2   1   1   1   2   1   2   1   2   2   1   2   1   2   2   2   2   1   1   2   1   1   1   2   2   2   1   1   1   2   1   1   2   2   2   1   2   2   2   2   1   2   1   2   1   2   1   2   1   1   2   1   2   2   1   2   1   1   1   2   1   1   1   2   2   1   2   2   2   1   1   2   1   1   2   1   2   2   1   2   1   1   1   1   1   1   2   1   2
 MK-2-6                 1   1   2   1   2   1   1   2   1   2   1   2   2   2   2   2   2   2   2   2   2   2   1   1   2   2   1   1   1   1   1   1   1   2   1   1   1   2   2   2   2   1   1   1   2   1   2   1   1   1   2   1   1   1   2   2   1   2   1   1   1   1   1   1   1   2   2   2   2   2   2   2   1   2   2   1   1   1   2   1   1   1   2   2   2   2   2   2   1   1   2   2   1   2   1   1   1   1   2   1   1   2   2   1   1   1   1   1   2   1   2   2   1   1   1   2   1   1   1   2   2   1   2   1   2   2   2   1   1   1   2   1   1   1   2   2   1   1   1   1   2   1   1   2   1   1   1   2   2   2   2   1   2   1   2   2   2   1   2   1   1   2   1   2   2   1   2   1   1   1   2   1   2   1   2   2   1   1   2   2   1   1   2   1   1   2   1   2   2   1   2   1   1   1   1   2   2   1   2   2
 MK-2-7                 1   1   2   1   2   2   1   2   1   2   2   2   2   2   2   2   2   2   1   1   2   1   2   1   2   2   1   1   1   1   1   1   1   2   1   1   1   2   2   2   2   1   1   1   2   1   2   1   2   1   2   1   1   2   2   2   1   2   1   1   1   1   2   1   1   2   1   2   2   2   2   2   1   2   2   1   1   1   2   1   1   1   2   2   2   2   1   2   1   1   2   2   1   2   1   1   1   1   2   1   1   2   2   1   1   1   1   2   2   1   2   2   1   1   1   2   1   1   1   2   2   1   2   1   2   2   2   1   1   1   2   2   1   1   1   1   1   1   1   1   2   1   1   2   1   2   1   2   2   2   2   1   2   2   2   2   2   1   2   1   1   2   1   2   2   1   2   1   1   1   2   1   1   1   2   2   1   1   2   2   1   1   2   1   1   2   1   2   2   2   2   1   1   1   1   2   2   1   2   2
 MK-2-8                 1   1   2   1   2   2   2   2   2   2   2   2   2   1   2   2   2   2   1   1   2   1   1   1   2   1   1   1   1   1   1   1   2   2   1   1   1   2   2   2   2   1   1   1   2   1   2   1   2   1   2   1   1   2   2   2   1   2   1   1   2   1   2   1   1   1   1   2   2   1   2   2   1   2   2   1   2   1   2   1   1   1   2   2   2   2   2   2   1   1   2   2   1   2   1   1   2   1   2   1   1   2   2   1   2   1   1   2   2   1   2   2   1   1   1   2   1   1   1   2   2   1   1   1   2   2   2   1   1   1   2   2   2   2   1   1   1   1   1   2   2   2   1   2   2   2   1   1   2   2   1   1   2   2   2   2   2   1   2   2   1   2   1   2   2   1   2   1   2   1   2   2   1   2   2   2   1   1   2   2   1   1   1   1   1   2   1   2   2   2   2   1   1   1   1   1   2   1   2   2
 MK-2-9                 1   2   2   1   2   2   2   2   2   2   2   2   2   1   2   2   2   2   1   1   2   1   1   1   2   1   1   2   1   1   1   1   2   2   1   1   1   2   2   2   2   1   1   1   2   2   2   1   2   1   2   1   1   2   2   1   2   2   1   1   2   1   2   1   2   1   1   2   2   1   2   2   1   2   2   1   2   1   2   1   1   1   2   2   2   2   2   2   1   1   2   2   2   2   1   1   2   1   2   1   1   2   2   1   2   1   1   2   2   1   2   2   1   1   1   2   2   1   1   2   2   1   1   1   2   1   2   2   1   1   2   2   2   2   1   1   1   2   1   2   1   2   1   2   2   1   1   1   2   2   1   1   2   2   2   2   1   1   2   2   1   2   1   2   2   1   1   1   2   2   2   2   1   2   2   2   1   1   2   2   1   1   1   1   1   2   1   2   1   2   1   1   1   1   1   1   2   1   2   2
 MK-2-10                1   2   2   1   2   2   2   2   2   2   2   2   2   2   2   2   2   2   1   1   2   1   1   1   2   1   1   2   1   1   2   1   2   2   1   1   1   1   2   2   2   1   1   1   1   2   2   1   2   1   2   2   1   2   2   1   2   2   1   1   1   1   2   1   1   1   1   2   2   1   2   2   1   2   2   1   2   1   2   1   1   2   2   2   1   2   2   2   1   1   2   2   2   2   1   1   2   1   2   1   1   2   2   1   2   1   1   2   2   1   2   2   1   1   1   2   2   1   1   2   2   1   1   1   2   1   2   2   2   1   2   2   2   2   1   1   1   2   1   2   2   2   1   2   2   1   1   2   2   2   1   1   1   2   2   2   1   1   2   1   1   2   1   2   2   1   1   1   2   1   2   2   1   2   2   2   1   1   2   2   1   1   1   1   1   2   1   2   1   2   1   1   1   1   1   1   2   1   2   2
 MK-2-11                1   2   2   1   2   2   2   2   2   2   2   2   2   2   2   1   2   1   1   1   2   1   1   1   2   1   1   2   1   1   2   1   2   2   1   1   1   1   2   2   2   2   1   1   1   2   2   1   2   2   2   2   1   2   2   1   1   1   1   1   1   1   2   1   1   1   1   2   2   1   2   2   1   2   2   1   2   1   2   1   1   2   2   2   1   2   2   2   1   1   2   2   2   2   1   1   2   1   2   1   1   2   2   1   2   1   1   2   1   1   2   2   1   1   1   2   2   1   1   2   2   1   1   2   2   1   2   2   2   1   2   2   2   2   1   1   1   2   1   2   2   2   1   2   2   1   1   1   2   2   1   1   1   2   2   2   1   1   2   1   1   2   1   2   2   1   1   2   2   1   2   2   1   2   2   2   1   2   2   2   1   1   1   1   2   1   1   1   1   2   1   2   1   1   1   1   2   1   2   2
 MK-2-12                2   2   2   1   2   2   2   2   2   2   2   2   2   1   2   1   2   1   1   1   2   1   1   2   2   1   1   2   1   1   2   1   2   2   1   1   1   1   2   1   2   2   1   1   1   2   1   1   2   2   2   2   1   2   2   1   1   1   1   1   1   1   2   1   1   1   1   2   2   1   2   2   1   2   2   1   2   1   2   1   1   2   2   2   1   2   2   2   1   1   2   2   1   2   1   1   2   1   2   1   1   2   2   1   1   1   1   2   1   1   2   2   1   1   1   2   2   1   1   2   2   2   1   2   2   1   2   2   2   1   2   2   2   2   2   1   1   2   1   2   2   2   1   1   2   1   1   1   1   2   1   1   1   2   2   2   1   1   2   2   1   1   1   2   2   1   1   2   2   1   2   2   1   2   2   2   1   1   2   2   1   1   1   1   2   1   1   2   1   2   1   1   1   1   1   1   2   1   2   2
 MK-2-13                2   2   2   1   2   2   2   2   2   2   1   2   2   1   2   1   2   1   1   1   2   1   2   2   2   1   1   2   1   1   1   1   2   2   1   1   1   1   1   1   2   2   1   1   1   2   1   1   2   2   2   2   1   2   2   1   1   1   1   1   1   1   2   1   1   1   1   2   2   2   2   1   1   2   2   2   2   1   2   1   1   1   2   1   1   2   2   2   1   1   2   2   1   2   1   1   2   1   2   1   1   2   2   1   1   1   1   2   1   1   2   2   1   1   1   2   2   1   1   2   2   2   1   2   2   1   2   2   2   1   2   1   2   1   2   1   1   2   1   2   1   2   1   2   2   1   1   2   1   2   1   1   1   2   2   2   1   1   2   2   1   1   1   2   2   2   1   2   2   1   2   2   2   2   2   2   1   1   2   2   1   1   2   1   2   1   1   2   1   2   1   1   1   1   1   1   2   1   2   2
 MK-2-14                2   2   2   1   2   2   2   2   2   2   2   2   2   1   2   1   2   1   2   2   2   1   2   2   2   1   1   2   1   2   1   1   2   2   1   1   1   2   1   2   1   2   1   1   1   2   1   1   2   2   2   2   1   2   2   1   1   1   1   1   1   1   2   1   1   1   1   2   2   2   2   1   1   1   2   2   2   1   2   1   1   1   2   1   1   2   2   2   1   1   2   2   1   2   1   1   2   1   2   1   1   2   2   1   1   1   1   2   1   1   2   2   1   1   1   2   2   1   1   2   2   2   1   2   2   1   1   2   2   1   2   1   2   1   2   1   1   2   1   2   2   2   2   2   2   1   1   2   1   2   1   1   1   2   2   2   1   1   2   2   1   1   1   2   1   2   1   1   2   1   2   2   1   2   2   1   1   1   2   2   1   1   2   1   2   1   1   2   1   2   1   1   1   1   1   1   2   1   2   2
 MK-2-15                1   2   1   1   2   2   2   2   2   2   2   2   2   1   2   1   2   1   2   2   1   1   2   2   2   1   1   2   1   2   1   1   1   2   2   1   2   2   1   2   1   2   1   1   1   2   1   2   2   2   2   2   1   1   2   1   1   1   1   1   2   1   2   1   1   1   1   2   2   2   2   1   1   1   2   2   2   2   2   1   1   1   2   1   1   2   1   2   1   1   2   2   1   2   1   1   2   1   2   1   1   2   2   2   1   1   1   2   2   2   2   1   1   1   1   2   2   1   1   2   2   2   1   2   2   1   1   2   2   1   2   1   2   1   2   1   1   2   1   2   1   2   2   2   2   1   1   1   1   2   1   1   1   2   2   2   1   1   2   2   1   1   1   2   1   2   1   1   2   1   1   2   1   1   2   1   1   1   2   1   1   1   2   1   2   1   1   2   1   2   1   1   1   1   2   1   2   2   2   2
 MK-2-16                1   2   1   1   2   2   2   2   2   2   2   2   2   1   2   1   2   1   2   2   1   1   2   2   2   1   1   2   1   2   1   1   1   2   2   1   2   2   1   2   1   2   1   1   1   2   1   2   2   2   2   2   1   1   2   1   1   1   1   1   2   1   2   1   1   2   1   1   1   2   2   2   1   1   2   2   2   1   2   1   1   1   2   1   1   2   1   2   1   2   2   2   1   2   1   1   2   1   1   1   1   2   2   2   1   1   1   2   2   2   2   1   1   1   1   2   2   1   1   2   2   2   1   2   2   1   1   1   2   1   2   1   2   1   1   1   1   2   1   2   1   2   2   2   2   1   1   1   1   2   1   1   1   1   2   1   1   1   2   2   1   2   1   2   1   2   1   1   1   1   1   2   1   2   2   1   1   1   2   1   2   1   2   1   2   1   1   2   2   2   1   1   1   1   2   1   2   2   2   2
 MK-3-1                 1   1   2   1   2   2   1   1   2   1   1   1   2   1   2   1   2   2   2   2   2   2   2   1   1   2   1   1   1   1   1   2   2   1   1   2   2   1   2   2   1   2   1   2   2   1   2   1   2   2   1   2   2   1   2   1   2   1   1   2   2   2   1   2   2   2   1   1   1   2   2   1   1   1   1   1   1   1   1   2   1   2   1   1   1   1   2   1   1   2   2   2   1   1   2   1   1   1   1   2   2   2   1   1   1   2   1   1   1   1   2   1   2   2   1   2   2   2   2   1   2   1   1   1   1   2   2   2   2   1   1   2   2   2   1   1   2   2   2   2   2   2   2   2   2   2   2   1   1   2   2   1   1   1   1   1   1   1   2   2   2   2   1   2   2   1   1   1   1   2   2   1   1   1   2   1   1   1   1   1   1   2   2   1   1   2   2   1   1   2   1   1   1   2   1   2   2   2   2   1
 MK-3-2                 1   1   2   1   2   1   1   1   2   1   1   1   2   1   2   1   2   2   2   2   2   2   2   1   1   1   1   1   1   1   1   2   2   2   1   2   2   1   2   2   1   2   1   2   2   1   2   1   1   2   1   2   2   1   2   1   1   1   2   2   2   2   1   2   2   2   1   1   1   2   2   1   1   1   1   1   1   1   1   2   1   2   2   1   1   1   2   1   1   2   2   2   1   1   2   1   2   1   2   2   2   2   1   1   2   2   1   1   2   1   1   1   2   2   1   2   2   2   2   1   2   2   1   1   1   2   2   2   2   1   1   2   1   2   1   1   2   2   2   2   2   2   2   2   2   2   2   1   1   2   2   1   1   1   1   1   2   1   2   2   2   2   1   2   2   1   1   1   1   2   2   1   1   1   2   1   1   1   1   2   1   2   2   1   1   2   2   1   1   2   1   1   1   2   1   2   2   2   2   1
 MK-3-3                 1   1   2   1   2   1   1   1   2   1   1   1   2   1   2   1   2   2   2   2   2   2   2   1   1   1   1   1   1   1   1   2   2   2   1   1   2   1   2   2   1   2   1   2   2   1   2   1   1   2   1   2   2   1   1   1   1   1   2   2   2   2   1   2   2   2   1   1   1   2   2   1   1   1   1   1   2   1   1   1   2   2   1   1   1   1   2   1   1   2   2   2   1   1   2   1   2   1   2   2   2   2   1   1   2   2   1   1   2   1   1   1   2   2   1   1   2   2   2   1   2   2   1   1   1   2   1   2   2   1   1   2   1   2   2   1   2   2   1   2   2   2   2   2   2   2   2   1   1   2   2   1   1   1   2   1   2   2   1   2   2   2   1   2   2   1   1   1   1   2   2   1   2   1   2   1   1   1   1   2   1   2   2   1   2   2   2   1   1   2   1   1   1   2   1   1   2   2   2   1
 MK-3-4                 1   1   2   1   2   1   1   2   2   1   2   1   2   1   2   1   2   2   2   1   2   2   2   1   1   1   1   1   1   2   1   2   2   2   1   1   2   1   2   2   1   2   1   2   2   1   2   1   2   2   1   1   2   1   1   1   1   1   2   2   2   2   1   2   1   2   1   2   1   2   1   1   1   1   1   1   2   1   1   2   2   2   1   1   1   1   2   1   1   2   2   2   2   1   2   2   2   1   1   2   2   2   1   1   1   2   1   1   2   1   1   1   2   2   1   1   2   2   2   1   2   2   1   1   1   2   1   2   2   1   1   2   2   2   2   1   2   1   1   2   1   2   2   1   2   2   2   1   1   2   2   1   1   1   2   1   2   2   1   2   2   2   1   2   2   1   2   1   1   2   2   2   2   1   2   1   1   1   1   2   1   2   2   1   2   2   2   1   1   2   1   1   1   2   1   1   2   2   2   1
 MK-3-5                 1   1   2   1   2   1   1   2   2   1   2   1   2   1   2   2   2   2   2   1   2   2   2   1   1   1   1   1   1   2   1   2   2   2   1   1   2   1   2   2   1   2   1   2   2   2   1   2   2   2   1   1   2   1   1   1   1   1   2   1   2   2   1   2   1   2   1   2   1   1   1   2   2   2   1   1   2   1   1   1   2   2   1   1   2   1   2   1   1   2   2   2   1   1   2   2   1   1   1   2   2   2   1   2   1   2   1   1   2   1   1   1   1   2   1   2   2   2   2   1   2   2   1   2   2   1   1   2   2   1   1   2   2   1   2   1   2   1   1   2   1   2   2   1   2   2   2   1   1   2   2   1   1   1   2   1   2   2   1   2   2   2   1   2   2   1   2   1   1   2   2   2   1   1   1   1   1   1   1   1   1   2   2   1   2   2   2   1   1   2   1   2   1   2   1   1   2   2   2   1
 MK-3-6                 1   1   2   1   2   1   2   2   2   1   2   1   2   1   2   2   2   2   2   1   2   2   2   1   1   1   1   1   1   2   1   2   1   2   1   1   2   1   2   2   1   2   1   2   2   1   1   2   2   2   1   2   2   2   1   1   1   1   2   1   2   2   1   2   1   2   1   2   1   1   1   2   2   2   1   1   2   1   1   1   2   2   1   1   2   1   1   2   1   2   2   2   1   1   1   2   1   1   1   2   2   2   1   2   1   2   1   1   2   1   1   1   1   2   1   2   2   2   2   1   2   2   1   2   2   1   1   2   2   2   1   2   1   1   2   1   2   1   1   2   1   2   2   1   2   2   2   1   2   2   2   1   1   1   2   2   2   2   1   1   2   2   1   2   2   1   2   1   1   2   2   2   1   1   1   1   1   1   1   1   1   2   2   1   2   2   2   1   1   2   1   2   1   2   2   1   2   2   2   1
 MK-3-7                 1   1   2   1   2   1   2   2   2   1   2   1   2   1   2   2   2   2   2   1   2   1   2   1   1   2   1   1   1   2   1   2   1   2   1   1   2   1   1   2   1   2   1   2   2   1   1   1   2   2   1   1   2   2   1   1   1   1   2   1   2   2   1   2   1   2   1   2   1   1   1   2   2   2   1   1   2   1   1   1   2   2   1   1   2   2   1   2   2   2   2   1   1   1   2   2   1   1   1   2   2   1   1   2   1   2   1   1   2   1   1   1   1   2   2   2   2   2   2   2   2   2   1   2   2   1   1   2   2   2   1   2   1   1   2   1   2   1   1   2   1   2   2   2   2   2   2   2   2   2   2   1   1   1   2   2   2   2   1   1   2   2   1   2   2   1   2   1   1   2   2   2   1   1   2   1   1   1   1   1   1   2   2   1   1   2   1   1   1   2   1   1   1   2   2   1   2   2   2   1
 MK-3-8                 1   1   2   1   2   1   2   2   2   2   2   1   2   1   2   2   1   2   2   1   2   1   2   1   1   2   2   1   1   2   1   2   1   2   1   1   2   1   1   2   1   1   1   1   2   1   1   1   2   2   1   1   2   1   1   1   1   1   2   1   2   2   1   2   1   2   1   2   1   1   1   2   2   2   1   1   2   1   1   1   2   2   1   1   2   2   1   2   2   1   2   1   1   1   2   1   1   1   1   1   2   1   1   2   1   2   1   1   2   2   1   1   1   2   2   2   2   2   2   2   2   2   1   2   2   1   1   2   2   2   2   2   1   1   2   2   2   1   1   2   1   2   1   2   2   2   2   2   2   2   2   1   1   2   2   1   2   2   2   1   2   2   1   2   2   1   2   1   1   2   2   1   1   1   2   1   2   1   1   2   1   2   2   1   1   2   1   1   1   2   1   1   1   1   2   1   2   2   2   1
 MK-3-9                 1   1   2   1   2   1   2   2   2   2   2   1   2   1   2   2   1   2   2   1   2   1   2   1   1   2   2   1   1   2   1   2   1   2   1   1   2   1   1   2   1   1   1   1   2   1   1   1   2   2   1   1   2   1   2   1   1   1   2   1   2   2   1   2   1   2   2   1   1   1   1   2   2   2   1   1   2   1   1   1   2   2   1   1   2   2   1   2   2   1   1   2   1   1   2   2   1   1   1   1   2   1   1   2   1   2   1   1   2   1   1   1   1   1   1   1   2   2   2   2   2   2   1   2   2   1   1   2   2   2   2   2   1   1   2   2   2   1   1   2   1   2   1   2   2   2   2   2   2   2   2   1   1   2   2   1   2   2   1   1   2   2   1   2   2   1   1   1   1   2   2   1   1   1   2   1   2   1   1   2   1   2   2   1   1   2   1   2   1   1   1   1   1   1   2   1   2   2   2   1
 MK-3-10                1   1   2   1   2   1   2   2   2   2   2   1   2   1   2   2   1   2   2   2   1   1   1   1   1   2   2   1   1   2   1   2   1   2   2   1   1   1   1   2   1   1   1   1   2   1   1   1   1   2   1   1   2   1   2   1   1   1   2   1   2   2   1   2   1   2   2   1   1   1   1   2   1   2   1   1   2   1   1   1   2   2   1   2   2   2   1   2   1   1   1   2   1   1   1   2   1   2   1   1   2   1   1   2   1   2   1   1   2   1   2   1   1   2   2   1   2   2   2   2   2   2   1   2   2   1   1   2   1   1   2   2   1   1   2   2   2   1   1   1   1   2   1   2   2   2   1   2   2   2   2   1   1   2   1   1   2   2   1   1   2   2   1   2   2   1   1   1   1   1   2   1   1   2   2   1   2   1   1   2   1   2   1   1   1   2   1   2   1   1   1   1   1   1   2   1   1   2   2   1
 MK-3-11                1   1   1   1   2   1   2   2   2   2   2   1   2   1   2   2   1   2   1   2   1   1   1   1   1   1   2   1   1   2   1   2   1   2   2   1   1   1   1   2   1   1   1   1   2   1   1   1   1   2   1   1   2   1   1   1   1   1   2   1   2   2   1   1   1   2   1   1   1   1   1   1   1   2   1   1   2   1   1   1   2   2   1   2   1   2   1   2   1   1   1   2   1   2   1   2   1   2   1   1   2   1   1   2   1   2   1   1   2   1   2   1   1   2   2   1   2   2   2   2   2   2   1   2   2   1   1   1   1   1   2   2   1   2   2   2   2   1   1   1   1   2   2   2   2   2   1   2   2   2   2   1   1   2   1   1   2   1   2   1   2   2   1   2   2   1   1   2   1   1   1   1   1   2   1   1   2   1   1   2   1   2   1   1   1   2   1   2   1   1   1   1   2   1   2   1   1   2   2   1
 MK-3-12                1   1   1   1   2   1   2   2   2   1   2   1   2   1   2   2   1   2   1   2   1   1   1   1   1   1   2   1   1   2   1   2   1   2   2   1   1   1   1   2   1   1   1   1   2   1   1   1   1   2   2   1   2   1   1   1   1   1   2   2   2   2   1   1   1   1   1   1   1   1   2   1   2   1   1   1   2   1   1   1   2   2   1   2   1   2   1   1   1   1   1   2   1   1   1   2   1   2   1   1   2   1   2   2   1   2   1   1   2   1   2   1   1   2   2   1   2   2   2   2   2   2   1   2   1   1   1   1   1   1   2   1   1   2   2   2   2   1   1   1   1   2   2   2   2   2   1   2   2   2   2   1   1   2   1   1   2   1   2   1   2   2   1   2   2   1   1   2   1   1   1   1   1   1   1   1   2   1   1   2   1   2   1   1   1   2   1   2   1   2   1   1   2   1   2   1   1   2   2   1
 MK-3-13                1   1   1   1   2   1   1   2   2   1   2   1   2   1   2   2   1   2   1   2   1   1   1   1   1   1   2   1   1   2   1   1   1   2   2   1   2   1   1   2   1   1   1   1   2   1   1   1   1   2   2   1   2   1   1   1   1   2   2   2   2   2   2   1   1   1   1   1   1   1   2   1   1   2   1   2   2   1   1   1   2   2   1   2   1   2   1   1   2   1   1   2   1   1   1   2   2   2   1   1   2   1   2   2   1   2   1   1   2   1   2   2   1   2   2   1   2   2   2   2   2   2   2   2   1   1   1   1   2   1   2   1   1   2   2   2   2   1   1   1   1   2   2   2   2   2   1   1   1   2   2   1   1   2   1   1   2   1   2   1   2   2   1   2   1   1   1   2   1   1   1   1   1   1   1   2   2   1   1   2   1   2   1   1   1   1   1   2   1   2   1   1   2   1   2   1   1   2   2   1
 MK-3-14                1   1   1   1   2   1   1   1   2   1   2   1   2   1   2   2   1   2   1   2   1   1   1   1   1   1   2   1   1   2   1   2   1   2   2   1   2   1   1   2   2   1   1   1   1   1   1   1   1   2   1   2   2   1   1   1   2   2   2   2   2   2   2   1   1   1   1   1   1   1   2   1   1   2   1   2   2   1   1   1   2   2   1   2   1   2   1   1   2   1   1   2   2   1   1   2   2   2   1   1   2   1   2   1   1   2   1   1   2   1   2   2   1   2   2   1   2   2   2   2   2   2   2   2   1   1   1   1   2   1   2   2   1   2   2   2   2   1   2   1   1   2   2   1   2   2   1   2   1   2   2   1   1   2   1   1   2   2   2   1   1   2   1   2   1   1   1   1   1   1   1   1   2   1   1   2   2   1   1   2   1   2   1   1   1   1   1   2   1   2   1   1   2   1   2   1   1   2   2   1
 MK-3-15                1   1   1   2   2   1   1   1   2   1   2   1   2   1   2   2   1   2   1   1   1   1   1   1   1   1   2   1   1   1   2   2   1   2   2   1   2   1   1   2   2   1   1   2   1   1   1   1   1   1   1   2   2   1   1   1   2   2   2   2   2   2   2   2   1   1   1   1   1   1   2   1   1   2   2   2   2   1   2   1   2   2   1   2   2   2   1   1   2   1   1   2   2   1   1   2   2   2   1   1   2   1   2   1   1   2   1   2   2   1   2   2   1   2   2   1   2   2   2   2   2   1   2   2   1   1   1   1   2   1   2   2   2   2   2   2   2   1   2   1   1   2   2   1   2   2   1   2   1   2   2   1   1   1   1   1   2   2   2   1   1   2   1   2   1   1   1   1   1   1   1   1   2   1   2   1   1   1   1   2   1   2   1   2   1   1   1   2   1   2   1   1   2   1   2   1   1   2   2   1
 MK-3-16                1   1   1   2   2   1   1   1   2   1   1   1   2   1   2   2   1   1   2   1   1   1   1   1   1   1   2   1   1   1   2   2   1   2   2   1   2   1   1   2   2   1   1   2   1   1   1   1   1   1   1   2   2   1   1   1   2   2   2   2   2   2   2   2   1   1   1   1   2   1   2   1   1   2   1   2   2   1   1   1   2   2   1   2   2   2   1   1   2   1   1   2   2   1   1   2   2   2   1   1   2   1   1   1   1   2   1   2   2   1   2   2   1   2   2   1   2   2   2   2   1   1   2   1   1   1   1   1   2   1   2   2   2   2   2   2   2   1   2   1   1   2   1   1   2   2   1   2   1   2   2   1   1   1   1   1   2   2   2   2   1   2   2   2   1   1   1   1   1   1   2   1   2   1   2   1   1   1   1   2   1   2   1   2   1   1   1   2   1   2   1   1   2   1   2   1   1   2   2   1
 MK-4-1                 2   2   2   1   2   2   2   2   1   1   1   2   2   1   1   1   2   1   1   2   1   1   1   2   1   2   2   2   2   2   1   2   1   1   2   2   2   1   2   1   1   1   1   1   2   2   1   1   2   1   1   2   2   1   1   1   1   1   2   2   1   1   2   1   2   1   1   2   1   2   1   1   1   2   1   1   1   1   2   2   1   1   1   1   2   2   1   2   2   2   2   1   1   2   1   1   1   1   2   1   2   1   2   1   1   1   1   2   1   2   1   2   2   2   2   2   2   1   1   1   1   1   1   2   2   1   1   2   1   2   1   1   1   1   2   2   2   1   1   1   2   1   1   1   1   2   2   2   2   2   1   2   1   2   1   1   1   1   2   1   2   1   1   1   1   1   2   2   2   1   1   1   1   2   2   1   2   1   1   1   2   2   2   1   1   2   1   1   2   1   1   1   1   2   2   1   1   1   2   1
 MK-4-2                 2   2   2   1   2   2   2   2   1   1   1   2   2   1   1   2   2   1   1   1   1   1   1   2   1   2   2   2   2   2   1   2   1   1   2   2   2   1   2   1   1   1   1   1   2   2   1   1   2   1   1   2   2   1   1   1   2   1   2   2   1   1   2   2   2   1   1   2   1   2   1   1   1   2   1   1   2   1   2   2   2   1   2   2   2   2   1   2   2   2   2   1   2   2   1   1   1   1   2   1   2   2   2   1   2   1   1   2   1   2   1   2   2   2   2   2   2   1   2   1   1   1   1   2   2   1   1   2   1   2   1   1   1   1   2   2   2   1   1   1   2   1   1   1   1   2   2   2   2   2   1   2   1   1   1   1   1   1   2   1   2   1   1   1   1   1   2   2   2   1   1   1   1   2   2   1   2   1   1   1   2   1   2   1   1   1   1   1   2   2   1   1   1   2   2   1   1   1   2   1
 MK-4-3                 2   2   2   1   2   2   2   2   1   1   1   2   2   1   1   2   2   1   1   1   1   1   1   2   2   2   2   2   2   2   1   2   2   1   2   2   2   1   2   1   1   1   1   1   2   2   1   1   2   1   1   2   2   1   1   1   2   1   2   2   1   1   2   2   2   1   1   2   1   2   1   1   1   2   1   1   2   1   2   2   2   1   2   2   2   2   1   2   2   2   2   1   2   2   1   1   1   1   2   2   1   2   2   1   2   1   1   2   2   2   1   2   2   2   1   2   2   2   2   2   1   1   1   2   2   1   1   2   1   2   1   1   2   1   2   1   2   1   1   2   2   1   1   1   1   2   2   2   2   2   2   2   1   1   1   1   2   1   2   1   1   1   1   1   1   1   2   2   2   2   1   1   1   2   2   1   2   1   1   2   2   1   2   1   1   1   1   1   2   2   1   2   1   2   2   1   1   1   2   1
 MK-4-4                 2   2   2   1   2   2   2   2   2   2   1   2   2   1   2   1   2   1   1   1   1   1   1   2   2   2   2   1   2   2   1   2   2   1   2   2   2   1   2   1   1   1   1   1   2   2   1   1   2   1   1   2   2   1   1   2   2   2   2   2   2   1   2   1   2   1   2   2   1   2   1   1   1   2   1   1   2   1   2   1   2   1   2   2   2   2   1   2   2   2   2   1   2   1   1   1   1   1   2   2   1   2   1   1   2   1   1   2   2   2   1   2   1   2   1   2   2   1   2   2   1   1   1   2   2   1   1   2   1   2   2   1   2   1   2   1   2   1   1   2   2   1   1   1   1   2   1   2   2   2   2   2   1   2   1   2   2   1   2   1   1   1   2   2   1   2   2   2   2   2   2   1   1   2   2   1   2   1   1   2   2   1   2   1   1   1   1   1   2   2   1   2   1   2   2   1   2   1   2   1
 MK-4-5                 2   2   2   1   2   2   2   2   2   2   2   2   1   1   2   1   2   1   1   1   1   1   1   2   2   2   2   1   2   2   1   2   2   2   1   2   2   1   2   1   1   1   1   1   2   2   1   1   2   1   1   2   2   1   1   2   2   1   2   2   2   1   2   1   2   1   2   2   1   2   1   1   2   2   1   1   2   1   2   1   1   1   2   2   2   2   2   2   1   2   2   1   2   1   1   1   1   1   2   1   2   2   1   2   2   1   1   1   2   2   1   2   1   2   1   2   2   1   2   2   1   1   1   1   2   1   1   2   1   2   1   1   2   1   2   1   2   2   1   2   2   1   1   1   1   2   1   2   2   2   2   2   1   2   2   1   2   1   2   1   1   1   2   2   1   2   2   2   2   2   2   1   1   2   2   1   2   1   1   2   2   1   2   1   2   1   2   1   1   2   1   2   1   2   2   2   2   1   2   1
 MK-4-6                 2   2   2   1   2   2   1   2   2   2   2   2   1   2   2   1   2   1   1   1   1   1   1   2   2   1   2   1   2   2   1   2   2   2   1   2   2   1   2   1   1   1   1   1   2   2   1   1   2   1   1   2   2   1   1   2   1   1   2   2   1   1   2   1   2   1   2   2   2   2   1   1   2   2   1   1   2   1   2   1   1   1   2   2   2   2   2   2   1   2   2   2   2   1   1   1   1   1   2   1   2   2   2   2   2   1   1   1   2   2   1   2   1   2   1   2   2   1   1   2   1   2   1   1   2   1   1   2   1   2   1   1   2   1   1   1   1   2   1   2   2   1   1   1   1   2   1   2   2   2   1   2   1   2   2   1   2   2   2   1   1   1   2   2   1   2   2   2   1   2   2   2   1   2   1   1   2   1   1   2   2   1   2   2   2   1   2   1   1   2   1   2   1   2   1   2   2   1   2   2
 MK-4-7                 2   2   1   1   2   2   1   2   2   2   2   2   1   2   2   1   2   1   1   1   1   1   1   2   2   1   2   1   2   2   1   1   2   2   1   1   2   1   2   2   1   1   1   1   1   2   1   1   2   1   1   2   2   1   1   2   1   1   2   2   1   1   2   1   2   1   1   2   1   2   1   1   2   2   1   1   2   1   1   1   1   1   2   2   2   2   2   2   1   2   2   2   2   1   1   1   1   1   2   1   2   2   2   2   2   1   1   1   2   2   1   2   1   2   1   2   2   1   1   2   1   2   1   1   2   1   1   2   2   2   1   2   2   1   1   1   1   2   1   2   2   1   2   1   1   2   1   2   2   2   1   2   1   2   2   1   2   2   2   1   1   1   2   1   1   2   2   2   1   1   2   2   1   2   1   1   2   1   1   2   2   1   2   2   2   1   2   1   2   1   1   2   1   2   1   2   2   1   2   2
 MK-4-8                 2   2   1   1   2   2   1   2   2   2   2   2   1   2   1   1   2   1   1   1   2   1   1   2   2   1   2   1   2   2   1   1   2   2   1   1   2   1   2   2   1   1   1   1   1   2   1   1   2   1   1   2   2   1   2   2   1   1   2   2   1   1   2   1   2   1   1   2   1   1   1   1   2   2   1   1   2   1   1   2   1   1   2   2   2   2   2   2   1   2   2   2   2   1   1   1   1   1   2   1   2   2   2   2   1   1   1   1   2   2   1   2   1   2   1   2   2   1   2   2   1   2   1   1   2   2   1   2   2   1   2   2   2   1   2   1   1   2   1   2   2   1   1   1   1   1   1   2   2   2   1   2   1   2   2   1   2   2   2   1   1   1   2   1   1   2   2   1   1   1   2   2   2   2   1   1   2   1   1   2   2   1   1   2   2   1   1   1   2   1   2   2   1   2   2   2   2   1   2   2
 MK-4-9                 2   2   1   1   2   2   2   2   2   2   2   2   1   2   1   1   2   1   2   1   2   1   1   2   2   1   2   1   2   2   1   1   2   2   1   1   2   1   2   2   1   1   1   1   1   2   1   1   2   1   1   2   2   1   2   2   1   1   2   2   1   1   2   1   2   1   1   2   1   1   1   1   2   2   1   1   2   1   1   2   1   1   2   2   2   2   2   2   1   2   2   2   2   1   2   1   1   1   2   1   2   2   2   2   1   1   1   1   2   1   1   2   1   2   2   2   1   1   2   1   1   2   1   1   2   1   1   2   2   1   2   2   2   1   2   1   1   1   1   2   2   1   1   1   1   1   1   2   1   2   1   2   1   2   2   1   2   2   2   1   1   1   2   1   1   2   2   1   1   1   2   2   2   1   1   1   2   1   1   2   2   1   2   2   2   1   1   1   2   1   2   1   1   1   2   2   2   1   2   2
 MK-4-10                2   2   1   1   2   2   2   2   2   2   2   1   1   2   1   1   2   1   2   1   2   1   1   2   2   1   1   1   2   2   1   1   2   2   1   1   2   1   2   2   1   1   1   1   1   2   1   1   2   1   1   1   2   1   1   2   1   1   2   2   1   1   2   1   2   1   2   2   1   1   1   1   2   2   2   1   2   1   2   2   1   1   2   2   2   2   1   2   1   2   2   2   2   2   2   1   1   1   2   2   2   2   2   2   1   1   2   1   2   1   1   2   1   2   2   1   1   1   2   1   2   2   1   1   2   1   1   2   2   1   2   2   2   1   2   1   1   2   1   2   2   1   1   1   1   1   1   2   1   2   1   2   1   2   1   1   1   2   2   2   1   1   2   1   1   2   2   1   1   1   2   2   2   1   1   1   2   1   1   2   2   1   2   1   2   1   1   1   2   1   2   1   1   1   1   2   2   1   2   2
 MK-4-11                1   2   1   1   2   2   2   2   2   2   2   1   1   2   1   1   2   1   1   1   2   1   1   1   2   1   1   1   2   2   1   1   1   2   1   1   2   1   2   2   1   1   1   1   1   2   1   1   2   1   2   1   2   1   1   2   1   1   2   2   1   1   2   1   2   1   2   1   1   1   1   1   2   2   2   1   2   1   1   2   1   1   2   1   2   2   1   2   1   2   2   2   2   2   2   1   1   1   2   2   2   2   2   2   1   1   2   2   2   1   1   1   1   2   2   1   1   1   2   1   2   2   1   1   2   1   1   1   2   1   2   2   1   1   1   1   1   2   1   2   2   1   1   1   1   1   1   2   1   2   1   2   1   2   1   1   1   2   2   2   1   1   2   1   1   2   2   1   1   1   2   2   1   1   1   1   2   2   1   2   2   1   1   1   2   1   1   2   2   2   2   1   1   2   1   1   1   1   2   2
 MK-4-12                2   2   1   1   1   2   2   2   2   2   2   2   1   2   1   1   2   1   1   2   2   1   1   1   2   1   1   1   2   2   1   1   1   2   1   1   2   1   2   2   1   1   2   1   1   2   1   1   1   1   2   2   2   1   1   2   1   1   2   2   1   1   2   2   2   1   2   2   1   1   1   1   2   2   2   1   2   1   1   2   1   2   2   1   2   1   1   2   1   2   2   1   2   2   2   1   1   1   2   1   2   2   2   2   1   1   1   2   2   1   1   1   1   2   2   1   1   1   2   1   1   2   1   1   2   2   1   1   2   1   2   2   1   2   2   1   1   2   2   2   2   1   1   2   1   1   1   2   1   2   1   2   1   2   1   1   1   2   2   2   1   1   2   1   1   2   2   2   1   1   2   1   1   1   1   1   2   2   1   2   2   2   1   1   2   1   1   2   2   2   2   1   1   2   1   1   2   1   2   2
 MK-4-13                2   2   1   1   1   2   2   2   2   2   2   2   2   2   1   1   2   2   1   1   2   1   1   1   2   1   1   1   2   2   1   1   1   2   1   1   2   1   2   2   1   1   2   1   1   2   1   1   1   1   2   1   2   1   1   2   1   1   2   2   2   2   2   2   2   1   2   2   1   1   1   1   2   2   2   1   2   1   1   2   1   2   2   1   2   1   1   2   1   2   2   1   2   2   1   1   1   1   2   1   2   2   2   2   1   1   1   1   2   1   1   1   1   2   2   1   1   1   2   1   1   2   1   1   2   2   1   1   2   1   2   2   2   2   2   1   1   2   2   2   2   1   1   2   1   1   1   2   1   2   1   2   2   1   1   1   1   2   2   2   1   1   2   1   1   2   2   2   2   2   2   1   1   1   1   1   2   1   1   1   1   2   1   2   2   1   1   2   2   2   2   1   1   2   1   2   2   2   2   2
 MK-4-14                2   2   2   1   2   2   2   2   2   2   1   2   2   2   1   1   2   2   1   1   2   1   2   1   2   1   1   1   2   2   2   1   1   2   2   1   2   1   2   2   1   1   2   1   1   2   1   1   1   1   2   1   2   1   1   2   1   2   2   2   2   2   2   2   2   2   2   2   1   1   1   1   2   2   2   1   1   1   1   2   1   2   2   1   2   1   1   2   1   2   2   1   2   2   1   1   1   1   2   1   2   2   2   2   1   1   1   1   2   1   1   1   2   2   2   1   2   1   1   1   1   2   1   1   2   1   1   1   2   1   1   2   2   2   2   1   1   2   2   2   2   1   1   2   1   1   1   2   1   2   1   2   2   1   1   1   1   2   2   2   1   1   1   1   1   2   2   2   2   2   2   1   1   1   1   1   2   1   1   2   1   1   1   2   2   1   2   2   2   2   2   1   1   2   1   2   2   1   2   2
 MK-4-15                2   2   2   1   2   2   2   2   2   1   1   2   2   2   2   1   2   2   1   1   1   1   2   1   2   1   1   1   2   2   1   1   1   2   1   1   2   2   2   2   1   1   2   1   2   2   1   1   1   1   2   1   2   1   1   2   2   2   2   2   1   2   2   2   2   2   1   2   1   2   1   1   2   2   2   1   1   1   1   1   1   2   2   1   2   1   1   2   1   2   2   1   2   2   1   1   1   1   2   1   2   2   1   1   1   1   1   1   2   1   1   1   2   2   2   1   2   1   1   2   1   2   1   1   2   1   1   1   2   1   1   2   2   2   2   1   1   2   1   2   1   1   1   2   1   1   1   2   1   2   1   2   1   1   2   1   1   2   2   2   1   1   1   1   2   2   2   2   2   2   2   1   1   1   1   1   2   1   1   2   1   1   1   2   1   1   2   2   2   1   2   1   2   2   2   2   2   1   2   1
 MK-4-16                1   2   2   1   2   2   2   2   2   1   1   2   2   2   2   1   2   2   1   1   1   1   2   1   1   1   1   1   2   2   1   2   1   2   1   1   1   2   2   2   1   1   2   1   2   2   1   1   1   1   2   1   2   2   1   2   2   2   2   2   2   2   2   2   2   2   1   2   1   1   1   1   1   2   2   1   2   1   1   1   1   2   2   1   2   1   1   2   1   1   2   1   2   2   1   1   1   1   2   1   2   2   1   1   2   1   1   1   2   1   1   1   2   2   2   1   2   1   1   2   1   2   1   1   2   1   1   1   2   1   1   2   2   2   2   1   1   2   1   2   1   1   1   2   1   1   2   2   1   2   1   2   1   1   2   1   1   2   2   2   1   1   1   1   2   2   2   2   2   2   1   1   1   2   1   1   2   2   1   2   1   1   2   2   1   2   2   2   2   1   2   1   2   2   2   2   2   1   2   1
 MK-5-1                 2   2   2   2   2   1   2   1   1   2   1   1   1   1   2   2   2   2   2   2   2   1   1   1   1   1   1   1   2   2   1   2   2   2   2   2   2   2   2   1   1   1   1   2   1   1   2   2   2   1   1   1   1   2   1   2   1   2   1   1   1   1   2   1   2   2   1   2   1   2   2   2   1   2   1   2   2   1   2   1   2   1   2   1   2   1   2   1   2   1   2   2   1   1   2   1   2   1   2   2   2   2   1   1   2   1   2   2   2   2   1   1   1   1   1   2   1   2   1   1   1   2   1   1   1   1   2   1   1   2   2   1   1   2   2   1   2   1   2   1   2   1   2   1   1   2   2   2   2   1   1   2   1   1   1   1   1   1   1   1   1   2   1   2   2   1   2   1   1   1   1   2   1   1   1   1   2   1   1   1   2   1   1   2   2   2   2   2   1   2   1   2   1   1   1   2   2   2   2   2
 MK-5-2                 2   2   2   2   2   2   2   1   1   2   1   1   1   1   2   2   2   2   2   2   2   1   1   2   1   1   1   1   2   2   1   2   2   1   2   2   2   2   2   1   1   2   1   2   1   1   2   2   2   1   1   1   1   2   1   2   1   1   1   1   1   1   2   1   2   2   1   2   1   1   2   2   1   2   1   2   2   1   2   1   2   1   2   1   2   1   1   1   2   1   2   1   1   1   2   1   2   1   1   2   2   1   1   2   2   1   2   2   2   2   1   1   1   2   1   2   1   2   1   1   1   2   1   2   1   1   2   2   2   1   2   1   1   2   2   1   2   1   2   1   2   1   1   2   1   2   2   2   2   1   1   2   1   1   1   1   1   1   1   1   1   2   1   2   1   1   2   1   1   1   1   2   1   1   1   1   2   1   1   1   2   1   1   2   2   2   2   2   1   2   1   2   2   1   1   2   2   2   2   2
 MK-5-3                 2   1   2   2   2   2   2   2   1   2   1   1   1   1   2   2   2   2   2   2   2   1   1   2   1   1   1   1   2   2   2   2   2   1   2   2   1   2   2   1   1   2   1   2   1   2   2   2   2   1   1   1   1   2   1   1   1   1   1   1   1   1   2   1   2   2   2   2   1   1   2   2   1   2   1   2   2   1   2   2   2   1   2   1   2   1   2   1   2   2   2   1   1   1   1   1   2   2   1   1   2   1   1   2   2   1   2   1   2   2   1   1   1   2   1   2   1   2   1   2   1   2   1   2   1   1   1   2   2   1   2   1   2   2   1   1   1   2   2   1   2   1   1   2   1   2   2   2   2   1   1   2   1   1   1   1   1   1   1   1   1   2   1   2   1   1   2   1   1   1   1   2   1   1   1   1   2   1   1   1   2   1   1   2   2   2   2   2   1   2   1   2   2   2   1   2   2   2   2   2
 MK-5-4                 2   1   2   2   2   2   1   2   1   2   1   1   1   1   2   2   2   2   2   2   2   1   1   2   1   1   1   1   2   1   2   2   1   2   2   2   1   2   2   1   1   2   1   2   1   2   2   2   2   1   1   1   1   2   1   1   1   1   2   1   1   1   2   1   2   2   2   2   1   1   2   2   1   2   1   1   2   1   2   2   2   1   2   1   2   1   2   1   2   2   2   1   1   1   1   1   2   2   1   1   2   1   1   2   1   1   2   1   2   2   1   1   1   2   1   2   1   2   1   2   1   2   1   2   2   1   1   2   2   1   2   1   2   2   1   1   2   2   2   1   2   1   1   2   1   2   2   2   2   1   1   2   2   1   1   1   1   2   1   1   1   2   2   2   1   1   2   1   1   1   1   2   1   1   1   2   2   1   1   2   2   1   1   2   2   2   2   2   1   1   1   2   2   2   1   2   2   2   2   2
 MK-5-5                 2   2   2   2   2   2   1   2   1   2   1   1   1   1   2   2   2   2   1   2   2   1   1   1   1   1   1   1   2   1   2   2   1   2   1   2   1   1   1   1   1   2   1   2   1   2   2   2   1   2   1   2   1   2   1   1   2   2   2   1   1   1   2   1   2   2   2   2   1   1   1   2   1   2   1   2   2   1   2   1   1   1   2   1   2   1   2   1   2   1   2   1   1   1   1   1   2   2   1   2   2   1   1   2   1   2   1   1   2   2   1   1   1   2   1   2   1   2   1   2   1   2   2   2   2   1   1   2   2   1   2   1   1   2   1   1   1   1   2   1   2   1   1   2   1   2   2   2   1   1   1   2   2   1   1   1   1   1   1   1   1   2   2   2   2   1   2   1   1   1   1   2   1   1   1   2   2   1   1   2   2   1   1   2   2   2   2   2   2   1   1   2   2   2   1   1   2   2   2   1
 MK-5-6                 2   2   2   2   2   2   2   2   1   2   1   1   1   1   2   2   2   2   1   2   2   1   1   1   1   2   1   1   2   1   2   2   2   2   1   2   2   1   1   1   1   2   2   2   1   2   1   2   1   2   1   2   2   2   1   1   2   2   2   1   1   1   2   1   1   2   2   2   1   1   1   1   1   2   1   2   2   1   2   1   1   1   2   1   2   1   2   1   2   1   2   1   1   1   1   1   2   2   1   2   2   2   1   2   1   2   1   1   2   2   1   1   1   2   1   2   1   2   1   2   1   2   2   2   2   1   1   2   1   1   2   1   1   2   1   1   1   1   2   1   2   1   1   2   1   2   1   2   1   1   1   2   2   1   1   2   2   1   1   1   1   2   2   2   2   2   2   2   2   1   1   2   1   1   1   2   2   2   2   2   2   1   1   2   2   2   2   2   2   2   1   2   2   2   1   1   2   2   2   1
 MK-5-7                 2   2   2   2   2   2   2   2   1   2   1   1   1   1   2   2   2   2   1   2   2   1   1   1   1   2   1   1   2   1   2   2   2   2   2   2   2   1   1   1   2   2   2   2   1   2   1   2   1   2   2   2   2   2   1   1   2   2   1   2   1   1   2   1   1   2   2   2   2   1   1   1   1   1   1   2   2   1   2   1   1   1   2   1   2   1   2   1   2   1   2   1   1   1   1   1   2   1   1   2   2   2   1   2   2   1   1   1   2   2   1   2   1   2   1   2   1   2   1   2   1   2   2   2   2   1   1   2   2   1   2   1   2   2   1   1   1   2   1   1   2   1   1   2   1   2   1   2   1   1   1   2   2   1   1   2   2   1   2   1   1   2   1   2   2   2   2   2   2   1   1   2   1   1   1   2   2   2   1   2   2   1   1   2   2   2   2   2   2   2   1   2   2   2   2   1   2   2   2   1
 MK-5-8                 2   2   2   1   2   2   2   2   1   2   1   1   1   1   1   2   2   2   1   2   2   1   2   1   1   2   1   1   2   1   2   2   2   2   1   2   2   1   2   1   2   2   2   1   1   2   1   2   1   2   1   2   2   2   1   1   2   1   2   2   1   1   2   1   1   2   2   2   2   1   1   1   1   2   1   2   2   1   2   2   1   1   2   1   2   1   2   1   2   1   2   1   1   1   1   2   2   1   1   2   2   2   1   2   2   1   1   1   2   2   1   1   1   2   1   2   1   2   1   2   1   2   1   2   2   1   1   2   2   2   2   1   2   2   1   1   2   2   2   1   2   1   1   2   1   2   1   2   2   1   1   2   2   1   1   2   2   1   2   1   2   1   1   2   2   2   2   2   2   1   1   2   1   1   1   2   2   1   1   2   2   1   1   2   2   2   2   2   2   2   1   2   2   2   2   1   2   2   2   1
 MK-5-9                 2   2   2   1   2   2   2   2   1   2   1   2   1   1   1   1   2   2   1   2   2   1   2   1   1   2   1   1   2   1   2   2   2   2   1   2   1   2   2   1   2   2   2   1   1   2   2   2   1   1   1   2   2   1   1   1   2   2   2   1   1   1   2   1   1   2   2   2   2   1   1   1   1   2   2   2   2   1   2   2   1   1   2   1   1   1   2   2   2   1   2   1   1   1   1   1   2   1   1   2   2   2   1   2   2   1   1   1   2   1   1   1   1   2   1   2   1   2   1   2   1   2   1   2   2   1   1   2   2   2   2   1   2   1   1   1   2   1   2   1   2   1   1   2   2   1   1   2   2   1   1   1   2   1   1   2   2   2   2   2   2   1   1   2   2   2   2   2   2   1   1   2   2   1   1   2   2   1   1   1   2   1   1   2   2   2   2   2   2   2   1   2   2   2   2   1   2   2   2   1
 MK-5-10                2   2   2   1   2   2   2   2   2   2   1   2   1   1   1   1   2   2   2   1   2   1   2   1   1   2   2   1   2   1   2   2   2   2   1   2   1   2   2   1   1   1   2   1   1   1   2   1   1   1   1   2   2   1   1   1   2   2   2   1   1   1   2   1   1   2   2   2   1   1   1   2   1   2   2   1   2   1   1   2   1   1   2   1   2   1   1   2   2   1   2   1   1   2   1   1   2   1   1   2   2   2   1   2   1   1   1   1   2   1   1   1   1   1   1   2   1   2   2   2   1   2   1   2   2   1   1   2   2   2   2   1   1   1   1   2   2   1   2   1   1   1   1   2   2   1   1   2   2   1   1   1   2   1   1   2   2   2   2   2   2   1   1   2   2   2   2   2   2   1   1   2   2   1   1   2   2   1   1   1   2   1   1   2   2   2   2   1   1   2   1   2   2   2   2   1   2   2   2   1
 MK-5-11                2   2   2   1   2   2   2   2   2   2   1   2   2   1   1   1   2   2   1   1   1   1   2   1   1   2   2   1   1   1   2   1   2   2   1   2   1   2   2   1   1   1   2   1   1   1   2   1   1   1   1   2   2   1   1   1   2   2   2   1   1   2   2   1   1   2   2   2   1   1   2   2   1   2   2   2   2   1   1   2   1   1   2   2   2   1   1   2   2   1   2   1   1   2   1   1   2   1   1   2   2   2   1   2   1   1   1   2   2   1   1   1   1   1   1   2   1   2   2   2   1   2   1   2   2   1   1   2   2   2   1   1   1   1   1   2   2   1   2   1   1   1   1   2   2   1   1   2   2   1   2   1   2   1   1   2   2   2   2   2   2   2   1   2   2   2   2   2   2   1   1   2   2   1   1   2   2   1   1   1   1   1   1   2   2   2   2   1   1   2   1   1   2   2   2   1   2   2   2   1
 MK-5-12                2   2   2   1   2   2   2   1   2   2   1   2   2   1   1   1   2   1   1   1   1   1   2   1   1   2   1   1   1   1   2   1   2   1   1   2   1   1   2   1   1   1   1   1   1   2   2   1   1   1   2   2   2   1   1   1   2   2   2   1   2   2   2   1   1   2   1   2   1   1   2   2   1   2   2   2   2   1   1   2   1   1   2   2   2   1   1   2   1   1   2   1   1   2   1   1   2   1   1   1   1   2   1   2   1   1   2   2   2   1   1   1   1   1   1   2   2   2   2   2   1   2   1   2   2   1   1   2   2   1   1   1   1   1   1   2   2   1   2   1   1   1   1   2   2   1   1   2   2   2   2   1   2   1   2   2   2   2   2   2   1   2   1   2   2   2   2   2   2   2   1   2   2   1   1   2   2   1   1   1   1   2   1   2   2   2   2   1   1   2   1   1   2   2   1   1   2   1   2   1
 MK-5-13                2   2   2   1   2   2   2   1   2   2   1   2   2   1   1   1   1   1   1   1   1   1   2   1   1   2   1   1   1   1   2   1   2   1   1   2   1   1   2   1   1   1   1   1   1   2   2   1   1   1   2   2   2   1   2   1   2   2   2   1   2   2   2   2   1   2   1   2   1   1   2   2   1   2   2   2   2   1   1   2   1   1   1   2   2   1   1   1   2   1   2   1   1   2   1   1   2   1   1   1   1   2   1   2   1   1   1   2   2   1   1   1   1   1   1   1   2   2   2   2   1   2   1   2   2   1   1   2   1   1   1   1   1   2   1   2   2   1   2   1   1   1   2   2   2   1   1   1   2   2   2   1   2   1   2   2   2   2   1   2   1   2   1   2   2   2   2   2   2   2   1   2   2   1   1   2   2   1   1   1   1   2   1   2   2   2   1   1   1   1   1   1   1   2   1   1   2   1   2   1
 MK-5-14                2   2   2   1   2   2   2   2   2   1   1   2   1   1   1   1   1   1   1   1   1   1   2   1   1   1   1   1   1   1   2   1   2   2   1   2   2   2   1   1   1   1   1   1   1   2   2   1   1   2   2   2   2   2   2   1   1   2   2   1   2   2   2   2   1   2   1   2   1   2   2   2   1   2   2   2   2   1   1   2   1   1   1   2   2   1   1   2   2   1   2   1   1   2   1   1   2   1   1   1   1   2   1   1   1   1   1   2   2   1   1   1   1   1   1   1   2   2   2   2   1   1   1   2   2   2   1   2   2   1   1   1   1   2   1   2   2   1   2   1   1   1   2   2   2   1   1   1   2   1   2   1   2   1   2   2   2   2   1   2   1   1   1   1   2   2   2   2   2   1   1   2   2   1   1   2   2   1   1   1   1   2   1   2   2   2   1   1   1   1   1   2   1   2   1   1   2   1   2   1
 MK-5-15                2   2   2   1   2   2   2   2   2   1   1   2   1   1   2   1   1   1   2   1   1   1   1   1   1   2   1   1   1   1   2   2   2   2   1   2   2   2   1   1   1   1   1   1   2   2   2   2   1   2   1   2   2   2   1   1   1   1   2   1   2   2   2   2   1   2   1   2   1   2   2   2   1   2   2   2   2   1   1   2   1   1   1   2   2   1   1   2   2   1   2   1   1   1   2   1   2   1   1   1   1   2   1   1   1   1   1   1   1   1   1   2   1   1   1   1   2   2   2   2   1   1   1   2   2   2   1   2   2   1   2   1   1   2   1   2   2   1   2   1   1   1   2   2   2   1   1   1   2   1   2   1   2   1   2   2   2   2   1   2   1   1   1   1   2   1   2   2   2   1   1   2   2   1   1   2   2   1   2   1   1   2   1   2   2   2   1   1   1   1   1   2   1   2   1   1   2   1   2   1
 MK-5-16                2   2   1   1   1   2   2   2   2   1   1   2   1   1   2   1   1   1   2   1   1   1   1   1   1   2   1   1   1   1   2   2   2   2   1   2   2   2   1   1   1   1   1   1   2   2   2   2   1   2   1   2   2   2   1   1   1   1   1   2   2   2   2   2   2   1   1   2   1   2   2   1   1   2   2   2   2   1   1   2   1   1   1   2   2   1   1   1   2   1   2   1   1   1   2   1   2   1   1   1   2   2   1   1   1   1   1   1   1   1   1   2   1   1   1   1   2   2   2   2   1   1   1   2   2   2   1   2   2   1   2   1   1   2   1   2   2   1   2   1   1   1   2   2   2   1   2   1   2   1   2   1   2   1   2   2   2   2   1   2   1   1   1   1   2   1   2   2   2   1   1   2   2   1   1   1   2   1   2   1   1   2   1   2   2   2   2   1   1   1   2   2   1   2   1   1   2   1   2   1
 MK-6-1                 1   2   2   1   2   1   1   1   1   1   1   2   1   2   2   2   1   2   2   1   2   1   1   2   2   1   1   2   1   2   1   2   2   1   2   1   1   2   2   2   1   1   1   1   2   2   1   1   1   2   2   2   2   1   2   2   1   2   2   2   2   2   1   1   1   1   1   2   2   1   2   1   1   1   1   1   1   2   1   2   1   2   1   1   1   1   2   1   1   2   1   2   1   1   2   2   1   2   2   1   2   1   2   2   1   1   2   2   2   2   2   1   2   2   1   1   2   2   1   1   1   2   1   2   2   2   2   1   1   2   2   1   2   2   2   1   1   2   1   2   1   2   1   2   2   1   2   2   1   1   1   2   1   2   1   2   2   2   2   2   2   2   2   2   2   2   1   1   1   2   1   1   2   1   1   1   1   1   1   2   2   1   2   1   2   2   2   1   1   1   2   1   1   1   1   1   2   1   1   1
 MK-6-2                 1   2   2   1   2   2   1   1   1   1   2   2   1   1   2   2   1   2   2   1   2   1   1   2   2   1   1   2   1   2   1   1   2   1   2   1   1   2   2   2   1   1   1   1   2   2   1   1   1   2   2   2   2   1   2   2   1   2   2   2   2   2   2   1   1   2   1   2   2   1   2   1   1   1   1   1   1   2   1   2   1   2   1   1   1   1   2   1   1   2   1   2   1   1   2   2   1   2   2   1   2   1   2   2   1   1   2   2   1   2   2   1   2   2   2   1   2   2   1   2   1   2   1   2   2   2   2   1   1   2   2   1   2   2   2   1   1   2   1   2   1   2   1   2   2   1   1   2   1   1   1   2   1   2   1   2   2   2   1   2   1   2   2   2   2   2   1   1   1   1   1   1   2   1   2   1   1   1   1   2   2   1   2   1   2   2   2   1   1   1   2   1   1   1   2   1   2   1   1   1
 MK-6-3                 1   2   2   1   2   2   1   1   1   1   2   2   2   1   2   2   1   2   2   1   1   1   1   2   1   1   1   2   1   2   1   1   2   1   2   1   1   2   2   2   1   1   1   1   2   2   1   1   1   2   2   2   2   1   2   2   1   2   2   2   2   2   2   1   1   1   1   2   2   1   2   1   1   1   1   1   1   2   1   2   1   2   1   1   1   1   2   1   1   2   1   2   1   1   2   2   1   1   2   1   2   1   2   2   2   1   2   2   1   2   1   1   2   2   2   1   2   2   1   2   1   2   1   2   2   2   2   1   1   2   2   1   2   2   2   1   2   2   1   2   1   2   2   2   2   1   1   2   1   1   1   2   2   1   1   2   2   2   1   2   1   1   2   2   1   2   1   1   1   1   1   1   2   1   2   1   2   2   1   2   1   1   2   2   2   2   2   1   1   2   2   2   1   1   2   2   2   1   1   1
 MK-6-4                 1   2   2   1   2   2   1   1   1   1   2   1   2   1   2   2   2   2   2   1   1   1   1   2   1   2   1   2   2   2   1   1   2   1   2   1   2   2   2   2   1   2   1   1   2   2   1   1   1   2   2   2   2   1   2   1   1   2   2   1   2   2   2   1   1   1   1   2   2   1   2   1   1   1   1   1   1   2   1   2   1   2   1   2   1   1   2   2   1   2   1   2   1   1   2   2   1   1   2   1   2   1   2   2   2   1   2   2   2   2   1   1   2   1   2   1   2   2   1   2   1   2   1   2   2   2   2   1   1   2   2   1   2   2   2   1   2   2   1   2   1   2   2   2   2   1   1   2   1   1   1   2   2   1   1   1   2   2   1   2   1   1   2   2   1   2   1   1   1   1   1   1   2   1   1   1   1   2   1   2   1   1   1   2   2   2   2   1   1   2   1   2   1   1   2   2   2   1   1   1
 MK-6-5                 1   2   1   1   2   2   1   1   1   1   2   1   2   1   2   2   2   2   2   1   1   1   1   2   1   2   1   2   1   2   1   1   1   1   2   1   2   2   2   2   1   2   1   1   1   2   1   2   1   2   2   2   2   1   2   1   1   2   2   1   2   1   2   1   1   1   1   2   2   1   2   1   1   1   1   1   1   2   1   2   1   2   1   2   1   1   2   2   1   1   1   1   1   1   2   2   1   2   2   1   2   1   2   2   2   1   2   2   2   2   1   1   2   1   2   1   2   2   1   2   1   2   1   2   2   2   2   1   1   1   2   1   2   2   2   1   2   2   1   2   1   2   2   2   2   1   1   1   1   1   2   2   2   1   1   1   1   2   2   2   1   1   1   2   1   2   1   1   1   1   1   1   2   2   1   2   1   1   1   2   1   1   1   2   2   2   2   1   1   1   1   2   1   2   2   2   2   1   1   1
 MK-6-6                 1   2   1   2   2   2   1   1   1   1   2   1   2   2   2   2   2   2   2   2   1   1   1   2   1   2   1   2   1   2   1   1   1   1   2   1   2   2   2   2   1   2   1   1   1   2   1   2   1   2   2   2   1   1   2   1   1   2   1   1   2   1   2   1   1   1   1   2   2   1   2   1   1   1   1   1   1   2   1   1   1   2   1   2   1   1   2   2   1   1   1   1   1   1   2   2   2   2   2   1   2   1   2   2   2   1   2   2   2   2   1   1   2   1   2   1   2   2   1   1   1   2   1   2   2   1   2   1   1   1   2   1   2   2   2   1   1   2   1   2   1   1   1   2   2   1   1   1   1   1   2   2   2   1   1   2   1   2   2   1   1   1   1   1   1   2   1   1   1   1   1   1   2   2   2   2   1   1   2   2   1   1   1   2   2   2   2   1   1   1   1   2   1   2   1   2   1   1   1   1
 MK-6-7                 1   2   1   2   2   2   1   1   1   1   2   1   2   2   2   2   2   1   2   2   1   1   2   2   1   2   1   2   1   2   1   1   1   1   2   1   2   2   2   2   1   1   1   2   2   2   1   2   2   2   2   2   1   1   2   2   1   2   1   1   2   2   2   1   1   1   1   2   2   1   2   1   1   1   1   2   1   1   2   1   1   2   1   2   1   1   2   2   1   1   1   1   1   1   2   2   2   2   2   1   2   1   2   2   1   2   2   2   2   1   1   1   2   1   2   1   2   2   1   1   1   2   1   1   2   1   2   1   1   1   2   2   2   1   2   1   1   2   1   1   1   1   1   2   2   2   1   1   1   1   2   2   2   1   2   2   1   2   2   1   1   1   1   1   1   2   1   1   1   1   1   2   2   2   2   2   1   1   2   2   1   1   1   1   2   2   2   1   1   1   1   2   1   1   1   2   1   1   1   1
 MK-6-8                 1   2   1   2   2   2   1   1   1   1   2   1   1   2   2   1   2   1   2   2   1   1   2   2   1   2   1   1   1   2   2   1   1   1   2   1   1   2   2   2   1   1   1   2   2   2   1   2   2   2   2   2   1   1   2   2   2   2   1   1   2   2   1   2   1   1   2   2   2   1   1   1   2   1   1   2   1   1   2   1   1   2   1   2   1   1   2   2   1   1   2   1   1   1   2   2   2   2   2   1   2   1   2   2   1   2   2   2   1   1   2   1   2   1   2   1   2   2   2   1   1   2   1   1   1   1   2   1   1   1   2   2   2   1   2   1   1   2   1   1   1   1   1   2   2   2   2   1   1   2   2   2   2   2   2   2   1   2   2   1   2   1   1   1   1   2   1   1   1   1   1   2   2   2   2   2   1   1   2   2   1   1   2   1   2   2   2   1   1   1   1   2   1   1   1   2   1   1   1   1
 MK-6-9                 1   2   1   2   2   2   1   1   1   1   2   1   1   2   2   1   2   1   2   2   1   2   2   2   1   1   1   1   1   2   2   1   1   1   2   1   1   2   2   2   1   2   2   2   2   2   1   2   2   2   2   2   1   1   2   2   2   2   1   1   1   2   1   2   1   1   2   2   2   1   1   1   2   1   1   2   1   1   2   1   1   2   1   2   1   1   2   2   1   1   2   1   1   1   2   2   2   2   2   1   2   1   2   2   1   2   2   2   1   1   1   1   2   1   2   1   2   1   2   1   1   1   1   1   1   1   2   1   1   1   2   2   1   1   2   2   1   2   1   1   1   1   1   2   2   2   2   1   1   2   2   2   2   2   2   2   1   2   2   1   1   1   1   2   1   2   1   1   1   1   1   2   2   2   2   2   1   1   2   2   1   1   2   1   2   2   2   1   1   1   1   2   1   1   1   2   1   1   1   1
 MK-6-10                1   2   1   2   2   2   1   1   1   1   2   1   1   2   2   2   2   1   2   2   1   2   2   2   1   1   1   1   1   2   2   2   1   1   1   1   1   2   2   2   1   2   2   2   2   2   1   2   1   2   2   2   1   1   2   2   2   2   1   1   2   2   1   2   1   1   2   2   2   2   1   2   2   1   1   2   1   1   2   1   2   1   2   2   1   1   1   2   1   1   2   1   2   1   2   2   2   2   2   1   2   1   2   1   1   2   2   2   1   1   1   1   2   1   2   1   2   1   2   1   1   1   1   1   1   1   2   2   1   1   2   2   1   1   2   2   1   2   1   1   2   1   1   2   2   2   2   1   1   2   2   2   2   2   2   2   1   2   2   1   1   1   1   2   1   2   1   1   1   1   1   2   2   2   2   2   1   1   2   2   1   2   1   1   2   1   2   1   1   1   1   2   1   1   1   2   1   1   1   1
 MK-6-11                1   2   1   2   2   2   1   2   1   1   2   1   1   2   2   2   2   1   2   2   1   2   2   2   1   1   1   1   1   2   2   2   1   1   1   1   2   2   2   2   1   2   1   2   2   2   1   2   1   2   2   2   1   1   2   2   2   1   1   1   2   2   1   2   1   1   1   2   2   2   1   2   2   2   1   2   2   1   2   1   2   1   2   2   1   1   1   2   1   1   2   2   2   1   2   1   2   2   2   1   2   1   2   1   1   2   2   2   1   2   1   1   1   1   2   1   2   1   2   1   1   1   1   1   1   1   2   2   1   1   2   2   1   2   2   2   1   2   1   1   2   1   2   2   2   2   2   1   1   2   2   2   2   2   2   2   1   2   2   1   1   2   1   2   1   2   1   1   1   2   1   2   2   2   2   1   1   1   2   2   1   2   1   2   2   1   2   1   1   1   1   2   1   1   1   2   1   1   1   1
 MK-6-12                1   2   1   2   2   2   1   2   1   1   2   1   1   2   2   2   2   1   2   2   1   2   2   2   1   1   1   1   1   2   2   2   1   1   1   1   1   2   1   2   1   2   1   2   2   2   1   2   1   1   2   2   1   1   2   2   2   1   1   1   1   2   1   2   1   1   2   2   2   2   1   1   2   2   1   2   2   1   2   1   2   1   1   2   2   1   1   1   1   1   2   2   2   1   2   1   2   2   2   1   2   1   2   2   1   2   1   2   1   2   2   1   1   1   2   2   2   1   1   1   1   1   1   2   1   1   2   2   2   1   2   2   1   2   2   2   1   2   1   1   2   1   2   2   2   1   2   1   1   2   2   2   2   1   2   2   1   2   2   1   2   2   1   2   1   2   1   1   1   2   1   2   2   2   2   1   1   1   2   2   1   2   1   2   2   1   2   1   1   1   1   1   1   1   1   2   1   1   2   1
 MK-6-13                1   2   1   2   2   2   1   2   1   1   2   1   1   2   2   2   1   2   2   1   1   2   1   2   1   1   1   1   1   2   2   2   1   1   2   1   1   2   1   2   1   2   1   2   2   2   1   2   1   1   2   2   1   2   2   2   2   1   1   1   1   2   1   2   1   1   2   2   2   2   2   1   2   2   1   2   2   1   2   1   2   1   1   2   2   1   1   1   1   1   2   2   2   1   2   1   2   2   2   1   2   1   2   2   1   2   1   2   1   2   2   1   1   1   2   2   2   1   1   2   1   1   1   2   1   1   2   1   2   2   2   2   1   2   2   2   1   2   1   2   2   1   1   2   2   1   2   1   1   2   2   2   2   2   2   2   1   2   2   1   2   2   1   2   1   2   1   1   1   2   1   2   2   2   2   1   1   1   2   2   1   2   1   2   2   1   2   1   2   1   1   1   1   1   2   2   1   1   2   1
 MK-6-14                1   2   1   2   2   2   1   2   1   1   2   1   2   2   2   2   1   2   2   1   2   2   1   2   1   1   1   1   1   2   2   2   1   1   2   1   1   2   1   2   1   2   1   2   2   2   1   2   1   1   2   2   1   2   2   2   2   1   1   1   1   2   2   1   1   2   2   2   2   2   2   1   2   2   1   1   2   1   2   2   2   1   1   2   2   1   1   1   1   1   2   2   2   2   2   1   2   2   2   1   2   1   2   2   1   2   1   2   1   2   2   1   2   1   2   2   2   2   1   1   1   1   1   2   1   1   2   1   2   2   1   1   1   2   2   2   1   2   1   2   2   1   1   1   2   1   2   1   1   2   2   2   2   2   2   2   1   1   2   2   2   2   1   2   1   2   1   1   2   2   1   2   2   2   2   1   1   1   2   2   1   1   1   2   2   1   1   2   2   1   1   1   1   2   2   2   1   1   2   1
 MK-6-15                1   2   1   2   2   2   1   2   1   1   2   1   2   2   2   2   1   2   2   1   2   2   1   2   1   1   1   2   2   2   2   2   1   1   2   1   1   2   1   2   1   2   1   2   2   1   1   2   1   1   2   2   1   2   2   1   2   2   1   1   1   2   2   1   1   2   2   2   2   2   2   1   2   2   1   1   1   1   2   2   1   1   1   2   2   1   1   2   1   1   2   2   1   2   2   1   2   2   2   1   2   1   2   1   2   2   1   2   1   2   2   1   2   1   2   2   2   2   2   1   1   1   2   2   1   1   1   1   2   2   1   1   1   2   2   2   1   2   1   2   2   1   1   1   2   1   1   1   1   2   2   2   2   2   2   2   1   1   2   1   2   2   1   2   1   2   2   1   2   2   1   2   2   2   2   1   1   1   2   1   2   1   1   2   2   1   1   2   2   1   1   1   1   2   2   2   1   1   2   1
 MK-6-16                1   2   1   2   2   2   1   2   1   1   2   1   2   2   2   2   1   1   2   1   2   2   1   2   2   1   1   2   2   2   2   2   1   1   2   1   2   2   1   2   1   2   1   2   2   1   1   2   1   1   1   2   1   2   2   1   2   1   1   1   1   2   2   1   1   2   2   2   2   2   2   1   2   2   1   1   1   1   2   2   1   1   1   2   2   1   1   2   1   1   2   2   1   2   2   1   2   2   2   1   2   1   2   1   2   2   1   2   1   2   2   1   2   2   2   2   2   2   2   1   1   1   2   1   1   2   1   1   2   2   1   1   1   2   1   1   1   2   1   2   2   1   1   1   2   1   1   1   1   2   2   2   2   1   1   2   1   1   2   1   2   2   1   2   1   2   2   2   2   2   1   1   2   2   2   1   1   1   2   1   2   2   1   2   2   1   1   2   2   1   1   1   1   1   2   2   1   1   2   1
 
!****************************************** Phenotypic Data **********************************************************
!-100.0 is resevred for missing phenotype
SimulatedTrait1        10.0806    8.6164    9.4735    8.9892   10.7384    9.9967   12.0959   10.1143    9.4851   11.3288   10.3063    9.5824   10.6703   10.0968   10.6705    9.5437    9.2800   10.6235    8.0988   10.9493    9.9760    9.5630   10.8271    8.7030    9.5622    9.8230    8.6165    9.8619    8.9167    8.8369   10.6448    9.3219   10.0382   10.7568   11.2024   11.9022    8.5656   10.3015   10.1048   10.9172    9.1318   10.0511   11.6462    8.6857   10.6413   10.3748    8.2221    7.8728    9.7596    7.9409    9.5295    9.9368   10.1074   10.3796   10.2049   10.7363   11.2366    9.3857    7.6838   11.1996   10.3475   10.5928   11.1669    9.3377   11.5209   10.6801    8.3915   11.8640    8.6291    9.8878    9.2186   10.3947    9.2243   10.1005   11.8519    9.7911   10.1215    9.7728    8.1597   10.0608    9.5472    9.1492    8.4280    8.8405   10.3605   10.1477    8.9915    9.9959   10.4663   11.4478   11.1259   10.5216   10.8586   12.1803    9.6536    9.3677   10.7636    9.8901    8.9533   10.5470   10.2989    8.3565   11.4533   10.7516    9.3301   11.9809    9.6338   11.0969    9.3754    9.0021    9.3035   10.4361   10.1631    8.0264    8.9692    9.5586   11.5335    9.7599   11.7136    9.1434    9.0072   10.3927    9.9484    9.5338    9.9700    9.7626    9.5844   10.1576    9.1137    9.9958    9.7939   10.0758   11.5388    8.5515   10.0983    9.4257   11.8773   10.1275    9.8442   11.1578   11.4445    8.2514   10.6122    9.9814    9.9286   10.1316    8.8575   11.0232    9.9886    9.6252    8.7263   10.6752   11.7604   10.2855   10.4002   10.7879   10.8664    9.8759    9.6355    9.7084    9.8139    9.8218   10.2043    9.3803   10.2989   11.4622    8.0343   10.7286    9.1276   10.1029   10.6665    8.7489   10.4240    9.2995   11.2094   10.8961    9.6772   10.6369   10.7683   11.0494    7.9315    9.7047    8.4504    8.2397    8.7619   10.7533   12.3973    9.6644   11.0279   12.0077   10.4707   10.7661    9.6222    9.5256   11.7670    8.7422    9.6759    9.7216    9.3903   10.5825
 
