# Supplementary material for: Inclusive Composite Interval Mapping of QTL by Environment Interactions in Biparental Populations
Source: PLoS One. 2015 Jul 10;10(7):e0132414. doi: 10.1371/journal.pone.0132414 (PMC4498613; doi:10.1371/journal.pone.0132414)
Supplement: S1 File — (ZIP) [file pone.0132414.s001.zip › BC1 population/e=1/run_00031.met]

!**********************Note: lines staring with "!" are remarks and will be ignored in the program********************
!*********************************General Information**********************************
!Assuming F1 = P1 x P2, populations available in QTL IciMapping are: 
!  1, P1BC1F1 = P1 x F1, the first backcrossing where P1 is used as the recurrent parent;
!  2, P2BC1F1 = P2 x F1, the first backcrossing where P2 is used as the recurrent parent;
!  3, F1DH, F1-derived doubled haploids; 
!  4, RIL or F1RIL, recombination inbred lines through the repeated selfing of F1;
!  5, P1BC1RIL, recombination inbred lines through the repeated selfing of P1BC1F1;
!  6, P2BC1RIL, recombination inbred lines through the repeated selfing of P2BC1F1;
!  7, F2, the selfing generation of F1;
!  8, F3, the selfing generation of F2;
!  9, P1BC2F1, the second backcrossing where P1 is used as the recurrent parent; 
! 10, P2BC2F1, the second backcrossing where P2 is used as the recurrent parent;
! 11, P1BC2RIL, recombination inred lines through the repeated selfing of P1BC2F1; 
! 12, P2BC2RIL, recombination inred lines through the repeated selfing of P2BC2F1; 
! 13, P1BC1F2, the selfing generation of P1BC1F1; 
! 14, P2BC1F2, the selfing generation of P2BC1F1; 
! 15, P1BC2F2, the selfing generation of P1BC2F1; 
! 16, P2BC2F2, the selfing generation of P2BC2F1; 
! 17, P1BC1DH, P1BC1F1-derived doubled haploids; 
! 18, P2BC1DH, P2BC1F1-derived doubled haploids; 
! 19, P1BC2DH, P1BC2F1-derived doubled haploids; 
! 20, P2BC2DH, P2BC2F1-derived doubled haploids; 
   1      !Mapping Population (see remarks above)
   2      !Mapping Function (1 for Kosambi; 2 for Haldane; 3 for Morgan)
   2      !Marker Space Type (1 for intervals; 2 for positions)
   1      !Marker Space Unit(1 for centiMorgans; 2 for Morgan)
   6      !Number of Chromosomes (or Linkage Groups)
 200      !Size of the mapping population
   1      !Number of environments
 
!***************************************** Chromosomes and Linkage Maps **********************************************
!Chromosome                 NumMarkers
-CH1                        16
-CH2                        16
-CH3                        16
-CH4                        16
-CH5                        16
-CH6                        16
!Linkage map (Marker name followed by position or the interval length)
 MK-1-1                1     0.000
 MK-1-2                1    10.000
 MK-1-3                1    20.000
 MK-1-4                1    30.000
 MK-1-5                1    40.000
 MK-1-6                1    50.000
 MK-1-7                1    60.000
 MK-1-8                1    70.000
 MK-1-9                1    80.000
 MK-1-10               1    90.000
 MK-1-11               1   100.000
 MK-1-12               1   110.000
 MK-1-13               1   120.000
 MK-1-14               1   130.000
 MK-1-15               1   140.000
 MK-1-16               1   150.000
 MK-2-1                2     0.000
 MK-2-2                2    10.000
 MK-2-3                2    20.000
 MK-2-4                2    30.000
 MK-2-5                2    40.000
 MK-2-6                2    50.000
 MK-2-7                2    60.000
 MK-2-8                2    70.000
 MK-2-9                2    80.000
 MK-2-10               2    90.000
 MK-2-11               2   100.000
 MK-2-12               2   110.000
 MK-2-13               2   120.000
 MK-2-14               2   130.000
 MK-2-15               2   140.000
 MK-2-16               2   150.000
 MK-3-1                3     0.000
 MK-3-2                3    10.000
 MK-3-3                3    20.000
 MK-3-4                3    30.000
 MK-3-5                3    40.000
 MK-3-6                3    50.000
 MK-3-7                3    60.000
 MK-3-8                3    70.000
 MK-3-9                3    80.000
 MK-3-10               3    90.000
 MK-3-11               3   100.000
 MK-3-12               3   110.000
 MK-3-13               3   120.000
 MK-3-14               3   130.000
 MK-3-15               3   140.000
 MK-3-16               3   150.000
 MK-4-1                4     0.000
 MK-4-2                4    10.000
 MK-4-3                4    20.000
 MK-4-4                4    30.000
 MK-4-5                4    40.000
 MK-4-6                4    50.000
 MK-4-7                4    60.000
 MK-4-8                4    70.000
 MK-4-9                4    80.000
 MK-4-10               4    90.000
 MK-4-11               4   100.000
 MK-4-12               4   110.000
 MK-4-13               4   120.000
 MK-4-14               4   130.000
 MK-4-15               4   140.000
 MK-4-16               4   150.000
 MK-5-1                5     0.000
 MK-5-2                5    10.000
 MK-5-3                5    20.000
 MK-5-4                5    30.000
 MK-5-5                5    40.000
 MK-5-6                5    50.000
 MK-5-7                5    60.000
 MK-5-8                5    70.000
 MK-5-9                5    80.000
 MK-5-10               5    90.000
 MK-5-11               5   100.000
 MK-5-12               5   110.000
 MK-5-13               5   120.000
 MK-5-14               5   130.000
 MK-5-15               5   140.000
 MK-5-16               5   150.000
 MK-6-1                6     0.000
 MK-6-2                6    10.000
 MK-6-3                6    20.000
 MK-6-4                6    30.000
 MK-6-5                6    40.000
 MK-6-6                6    50.000
 MK-6-7                6    60.000
 MK-6-8                6    70.000
 MK-6-9                6    80.000
 MK-6-10               6    90.000
 MK-6-11               6   100.000
 MK-6-12               6   110.000
 MK-6-13               6   120.000
 MK-6-14               6   130.000
 MK-6-15               6   140.000
 MK-6-16               6   150.000
!*********************************** Marker Types ********************************************************************
!Co-dominant marker: When heterozygote F1 is present, P1 is coded as 2, F1 is coded as 1, and P2 is coded as 0; Otherwise, P1 is coded as 2, and P2 is coded as 0. 
!Dominant marker: When heterozygote F1 is present, P1 and F1 are coded as 12, and P2 is coded as 0; Otherwise, P1 is coded as 2, and P2 is coded as 0.  
!Recessive markers: When heterozygote F1 is present, P1 is coded as 2, and F1 and P2 are coded as 10; Otherwise, P1 is coded as 2, and P2 is coded as 0. 
!Missing marker is coded as -1. 
 MK-1-1                 2   2   2   1   1   2   1   1   2   2   1   2   2   1   1   1   1   1   2   2   1   2   2   1   2   1   1   2   1   1   2   2   1   2   1   2   1   2   1   1   1   1   2   2   1   2   2   2   2   1   2   1   1   2   2   1   2   2   1   1   1   2   2   1   2   1   1   1   2   2   1   2   2   2   1   1   1   2   1   2   2   2   1   1   1   2   1   2   1   2   1   1   2   2   2   2   2   2   2   2   2   1   2   1   2   1   1   2   2   1   1   2   1   2   1   2   1   1   1   2   1   2   2   1   1   2   2   1   2   2   1   2   2   2   2   2   1   2   2   2   1   1   1   1   2   1   2   2   2   2   2   2   1   2   1   1   2   1   2   1   1   2   2   2   1   2   2   1   2   1   2   1   1   1   1   2   1   1   1   1   2   1   2   1   2   2   1   1   2   1   2   1   2   1   1   1   2   2   2   1
 MK-1-2                 2   2   2   1   2   2   1   2   1   2   1   2   2   1   1   2   1   1   2   2   1   2   2   1   2   1   1   2   1   1   2   1   2   2   1   2   1   1   1   1   1   1   2   2   1   2   2   2   2   1   2   2   1   1   2   1   2   2   2   1   1   2   2   2   2   1   2   1   2   2   1   2   2   2   1   1   1   2   1   2   2   2   1   1   1   2   1   2   1   1   1   1   2   2   2   2   2   2   2   2   2   1   2   1   2   1   1   2   2   1   1   2   1   2   1   2   1   1   1   2   1   2   2   1   1   2   1   1   2   2   1   2   2   2   2   1   1   2   2   2   1   1   1   2   2   1   2   2   2   2   2   2   1   2   1   1   1   1   2   1   1   2   2   2   1   2   2   1   2   1   2   1   1   1   1   2   1   1   1   1   2   1   2   1   2   2   1   1   2   1   2   1   2   1   1   1   2   2   2   1
 MK-1-3                 2   2   2   2   2   2   1   2   1   2   1   2   2   1   1   2   1   1   2   2   1   2   2   2   2   1   1   2   1   1   2   1   2   1   1   2   1   1   1   1   2   1   2   1   1   2   2   2   1   1   2   2   1   1   2   1   2   2   2   1   1   2   2   2   2   1   2   1   2   2   1   2   2   2   1   1   1   2   1   2   2   2   1   1   1   2   1   2   1   1   1   1   2   2   2   2   2   2   2   2   2   1   2   1   2   2   1   2   2   1   1   2   1   2   1   2   1   2   1   2   2   2   2   1   1   2   1   1   2   2   1   2   2   2   2   1   1   2   1   2   1   1   1   2   2   2   2   2   2   2   2   2   1   2   1   1   1   1   2   2   1   1   2   2   1   2   2   1   2   1   1   1   1   1   1   2   1   1   2   1   2   1   2   1   2   2   1   2   2   1   1   1   2   1   1   1   2   2   2   1
 MK-1-4                 2   2   1   2   2   2   1   1   1   1   1   2   2   1   1   2   1   1   2   2   1   2   2   2   2   1   1   2   1   1   2   1   1   1   1   2   1   2   1   1   2   1   2   1   1   2   2   1   1   2   2   2   1   2   2   1   2   2   2   1   1   2   2   2   2   1   2   1   2   2   1   2   2   2   1   1   2   2   1   2   2   2   2   1   1   2   1   2   1   2   1   1   2   2   2   2   2   2   2   2   2   1   2   1   2   2   1   2   1   1   1   2   1   2   1   2   1   2   2   1   1   2   2   1   1   2   1   1   2   2   1   2   2   2   2   1   1   2   1   2   1   1   1   2   2   1   2   2   2   2   2   2   1   2   1   1   1   1   2   1   1   1   2   2   1   2   2   1   2   1   1   1   1   1   1   2   1   1   1   1   2   1   2   1   2   2   1   2   2   1   1   1   1   1   1   1   2   2   2   1
 MK-1-5                 2   2   1   2   2   2   1   1   1   1   1   2   2   1   1   2   1   1   2   2   2   2   2   2   2   2   1   2   1   1   2   1   1   1   1   2   1   2   2   1   2   1   2   1   1   2   2   1   1   2   2   2   1   2   2   1   2   2   2   1   1   2   2   2   2   1   2   1   2   2   1   2   1   2   1   1   2   2   1   2   2   2   2   1   1   2   1   2   2   2   1   1   2   2   2   2   2   2   2   2   2   1   2   1   1   2   1   2   1   1   1   2   1   2   1   2   1   2   2   1   2   2   2   1   2   2   1   1   2   2   1   2   2   2   2   1   1   2   1   2   2   1   1   2   2   1   2   2   2   2   1   2   1   2   2   2   1   1   2   1   1   2   1   2   1   2   2   1   2   1   1   1   1   1   1   2   1   1   1   1   2   1   2   1   2   2   1   1   2   1   1   1   1   1   1   2   2   2   2   1
 MK-1-6                 2   2   1   2   2   2   1   1   1   1   1   2   2   1   1   1   1   1   2   2   2   2   2   2   2   2   1   2   1   1   2   1   1   1   1   2   1   2   1   1   2   1   2   1   1   2   2   1   1   2   2   2   1   2   2   1   2   2   2   1   1   2   2   2   2   1   2   1   1   1   1   2   1   2   1   1   2   2   1   2   1   2   1   2   1   2   1   2   2   2   1   1   1   2   2   2   2   2   2   2   2   1   2   1   1   1   1   2   1   1   1   1   2   2   1   2   1   2   2   1   2   2   1   1   2   2   1   1   2   2   2   2   2   2   2   1   1   2   2   2   2   1   1   2   2   1   2   1   2   2   1   2   1   1   2   2   1   1   2   1   2   2   1   2   1   2   1   1   2   1   1   1   1   1   1   2   1   1   1   1   2   1   2   1   2   2   1   1   1   1   1   1   2   1   1   1   2   2   2   1
 MK-1-7                 2   2   1   2   2   2   1   1   1   1   1   2   2   1   1   1   1   1   2   2   2   1   2   2   2   2   1   2   1   2   2   1   1   1   2   2   2   2   1   1   2   1   2   1   1   2   2   1   1   1   2   2   1   1   2   1   2   2   2   1   1   2   2   2   2   1   2   1   1   1   1   2   2   1   1   1   2   1   1   2   1   2   1   2   1   2   1   2   2   1   1   1   1   1   2   2   2   2   2   2   2   1   2   1   1   1   2   2   1   1   1   1   2   1   1   2   1   2   2   1   2   2   2   1   2   2   1   1   2   1   2   2   2   2   2   1   1   2   2   2   2   1   2   2   2   1   2   1   2   2   1   2   1   1   2   2   1   1   2   1   2   2   1   2   1   2   1   1   2   1   1   1   1   1   1   1   1   1   1   1   2   1   2   1   2   2   1   1   1   1   1   1   2   2   1   1   2   2   2   1
 MK-1-8                 2   2   1   2   2   2   2   1   1   1   1   2   2   1   1   1   1   1   2   2   2   1   1   2   2   2   1   2   1   2   2   1   2   1   2   2   2   2   1   1   2   2   2   1   1   2   2   1   1   1   2   2   1   1   2   2   1   2   2   1   1   2   2   1   2   1   2   1   1   1   1   2   2   1   1   1   2   1   1   1   1   2   2   2   1   2   1   2   1   1   1   1   1   1   2   2   2   2   2   2   2   1   2   1   1   1   2   2   1   1   1   1   2   1   1   2   1   1   2   1   2   2   2   2   2   1   1   1   2   1   2   2   2   2   2   1   1   2   2   1   1   1   2   2   2   1   2   1   2   2   1   2   1   1   2   2   1   1   2   1   2   2   1   2   1   2   1   1   2   1   1   1   1   1   1   2   1   1   2   1   2   1   2   1   2   2   1   1   1   1   1   1   2   2   1   1   2   2   2   1
 MK-1-9                 2   2   1   2   1   2   2   1   1   1   1   2   2   1   1   1   1   1   2   2   2   1   1   2   2   2   1   2   1   2   2   2   1   1   2   2   2   1   1   1   2   2   2   1   1   2   2   1   1   1   2   2   1   1   2   2   1   2   2   1   1   2   2   1   1   1   2   1   1   1   2   2   2   1   1   1   1   1   2   1   1   2   2   2   1   2   1   2   1   1   1   2   1   1   2   2   2   2   2   2   1   1   2   1   1   1   2   2   1   1   2   1   2   1   1   2   1   2   1   1   1   2   2   2   2   1   2   1   2   1   2   2   2   2   2   1   1   2   2   1   1   1   2   2   2   1   2   2   2   2   1   2   1   1   2   2   1   1   2   1   2   2   1   1   1   2   1   1   2   1   1   1   1   1   1   2   1   1   1   1   2   1   2   1   2   2   1   1   2   1   1   1   2   2   1   1   2   2   2   1
 MK-1-10                2   2   1   2   1   2   2   1   1   1   1   2   2   1   1   1   1   1   2   2   2   1   1   2   2   2   1   2   1   2   2   2   1   1   2   2   2   1   1   1   2   2   2   1   2   2   2   1   1   1   2   2   1   1   2   2   1   2   2   1   1   1   2   1   1   1   2   1   1   1   2   2   2   1   1   1   1   1   2   1   1   2   2   2   1   2   1   2   1   1   1   2   1   1   2   2   2   2   2   2   2   1   2   1   1   1   2   2   1   1   2   2   2   1   1   2   1   2   2   1   1   2   2   2   2   1   2   2   2   1   2   2   2   2   2   1   1   2   2   1   1   1   2   2   2   1   2   2   2   2   1   2   1   1   2   2   1   1   2   1   2   2   1   1   1   2   1   1   2   1   1   1   1   1   1   2   1   1   2   1   2   1   2   1   2   2   2   1   2   2   1   1   2   2   1   1   2   2   2   1
 MK-1-11                2   2   1   2   1   2   2   1   1   1   2   2   2   1   2   1   1   1   2   2   2   1   1   2   2   2   1   2   1   2   2   1   1   2   2   1   2   1   1   1   2   2   2   1   2   2   2   1   1   1   1   2   1   1   2   1   1   2   2   1   2   1   2   1   1   1   2   1   1   1   2   2   2   1   1   1   1   1   2   1   1   2   2   2   1   2   1   2   1   1   1   2   1   1   2   2   2   2   2   2   2   1   1   2   1   1   2   2   1   1   2   2   2   1   1   2   1   2   2   1   1   2   2   2   2   1   2   2   2   1   2   2   2   2   2   1   1   2   2   1   1   1   2   2   2   1   2   1   2   2   1   2   1   2   2   2   1   1   2   1   2   2   1   1   1   2   1   1   2   1   1   1   1   1   1   2   1   1   2   1   1   1   1   2   2   2   2   1   2   2   1   1   2   2   1   1   2   2   2   1
 MK-1-12                2   2   1   2   1   2   2   1   1   1   2   2   2   1   2   1   1   1   2   2   2   1   1   2   2   2   1   2   2   2   2   1   1   2   2   1   1   1   1   1   2   2   1   1   1   2   2   2   1   1   1   2   1   1   2   1   1   2   2   2   2   2   2   1   1   1   2   1   1   1   2   1   2   1   2   1   1   1   2   1   1   1   2   2   1   2   1   1   1   1   1   2   1   1   2   2   2   2   1   2   2   1   1   2   2   1   2   2   1   1   2   1   2   1   1   1   1   2   2   2   2   2   2   2   2   1   2   2   2   1   2   2   2   2   2   1   1   2   2   1   1   1   2   2   2   1   2   1   2   2   2   1   1   1   2   2   2   1   2   1   2   2   1   1   1   1   1   1   2   1   1   1   2   1   1   2   1   1   2   2   1   1   2   2   2   2   1   1   2   2   1   1   2   2   1   1   2   2   2   1
 MK-1-13                2   2   1   2   1   2   2   1   1   1   1   2   1   1   2   1   1   1   2   2   2   1   2   2   2   2   1   2   2   2   2   1   1   2   2   1   1   1   1   1   2   2   1   1   1   2   2   2   1   1   1   2   1   2   2   1   1   2   2   2   2   2   2   1   2   2   2   1   1   1   1   2   2   2   2   1   2   1   2   1   1   1   2   2   1   2   1   1   1   1   1   2   1   1   2   2   2   2   1   2   2   1   1   2   2   1   2   2   1   1   2   1   2   1   1   1   1   2   2   2   2   2   1   2   2   1   2   2   2   1   2   2   1   2   2   1   1   1   2   1   1   1   2   2   2   1   2   1   1   2   2   1   1   2   1   2   2   1   2   1   2   2   1   2   1   1   1   1   2   1   1   1   2   1   1   2   1   1   2   2   1   1   2   2   2   2   1   1   2   2   1   1   2   2   2   1   2   2   2   1
 MK-1-14                2   2   1   2   1   2   2   1   2   1   1   2   1   1   2   1   1   1   2   2   2   1   2   2   2   2   1   2   2   2   1   1   1   2   2   1   1   1   1   1   2   2   1   2   1   2   2   2   1   1   1   2   1   2   2   1   1   2   2   2   2   2   2   1   2   2   2   1   1   1   1   2   1   2   2   1   2   1   2   1   1   1   1   2   1   2   1   1   1   1   1   2   2   1   2   2   2   2   1   1   2   1   1   2   2   1   2   2   1   2   2   1   2   1   1   2   1   2   2   2   2   2   1   2   2   1   2   2   2   1   2   2   2   2   2   2   1   1   1   1   1   1   2   2   2   1   1   1   1   2   2   1   1   1   1   2   2   1   2   1   2   2   1   2   1   2   1   1   2   2   1   1   2   1   1   2   1   1   2   2   1   1   2   2   2   2   1   1   2   2   1   2   2   2   2   1   2   2   2   1
 MK-1-15                2   2   2   2   1   2   2   2   1   1   2   2   1   1   2   1   1   1   2   2   2   1   2   2   2   2   1   2   2   1   1   1   1   2   2   1   1   1   1   1   2   1   1   2   1   2   2   2   1   1   1   2   1   2   2   1   1   2   2   1   2   2   2   1   2   2   2   1   1   1   1   2   1   2   2   1   2   1   2   1   1   1   1   2   2   1   1   1   1   1   1   2   2   1   2   2   2   2   1   1   2   1   1   2   2   1   2   2   1   2   2   1   2   2   1   1   1   2   2   2   2   2   1   1   2   2   2   2   2   1   2   2   2   2   2   2   1   1   1   1   1   1   2   2   2   1   1   1   1   1   2   1   1   1   1   2   2   1   2   1   2   2   1   2   1   2   1   1   2   1   1   1   2   1   2   1   1   1   2   2   1   1   2   2   2   2   1   2   1   2   1   2   2   1   2   1   2   2   2   1
 MK-1-16                2   2   2   2   1   1   2   2   1   1   2   2   1   1   2   1   1   1   2   1   2   1   1   2   2   2   1   1   2   1   1   2   1   2   2   1   1   1   1   1   2   1   1   2   1   2   1   2   1   1   1   2   1   2   2   1   1   2   2   1   2   2   2   1   2   2   2   1   1   1   1   2   1   2   2   1   2   1   2   1   1   1   2   2   2   1   1   1   1   1   1   2   2   1   2   2   2   2   1   1   2   1   1   2   2   1   2   2   1   2   2   1   2   2   1   1   1   2   2   1   2   2   1   1   2   2   2   2   2   1   2   2   1   2   2   2   2   1   1   1   1   1   2   2   2   1   1   1   1   2   2   2   1   1   1   2   2   1   2   1   2   2   1   2   2   2   1   1   2   1   1   1   2   1   2   1   1   1   2   2   1   2   2   2   1   2   1   2   1   2   1   2   2   1   2   1   2   2   2   1
 MK-2-1                 1   2   1   2   2   1   2   1   1   1   2   2   2   2   2   1   2   2   1   1   1   2   2   1   1   2   1   2   2   1   1   2   1   2   1   2   1   2   2   2   1   2   1   2   2   1   2   1   2   2   2   1   1   2   2   2   1   2   2   2   1   1   1   2   1   2   1   2   2   2   1   2   1   1   1   2   1   2   1   2   1   1   1   2   2   1   2   1   1   2   1   1   1   2   2   1   1   2   2   1   2   2   2   1   2   1   2   2   2   1   2   1   2   2   1   2   2   2   1   1   2   2   1   1   2   2   2   2   1   1   1   1   2   2   1   2   2   1   1   1   2   2   2   1   2   1   1   2   2   2   2   2   2   2   1   1   1   2   1   2   2   1   2   2   1   2   1   1   1   2   2   2   2   1   1   2   1   2   1   2   2   2   2   2   1   2   2   1   1   1   1   2   1   2   1   1   2   2   2   2
 MK-2-2                 1   2   1   2   2   2   2   1   1   1   2   2   2   2   2   2   2   2   1   1   1   2   2   1   1   2   1   2   2   1   2   2   1   2   1   2   1   2   2   1   1   2   1   1   2   1   2   1   2   2   2   1   1   1   1   2   1   2   2   2   1   1   1   2   1   2   1   2   2   2   1   1   2   1   1   2   1   1   1   2   1   1   1   2   2   1   2   1   1   2   1   1   1   2   2   1   1   1   2   1   2   2   2   1   2   1   2   2   2   1   2   1   2   2   1   2   2   2   2   2   2   2   1   1   2   2   2   2   1   1   1   1   2   2   1   1   2   2   1   1   2   2   2   1   2   1   1   2   1   1   2   2   2   2   1   1   1   2   2   1   2   1   2   2   1   2   2   1   1   2   2   2   2   2   1   2   1   2   1   2   2   2   2   1   1   2   2   1   1   2   1   2   1   2   1   1   2   2   2   2
 MK-2-3                 1   2   2   2   2   2   2   1   1   1   2   2   2   2   2   2   2   2   1   1   1   1   2   1   2   2   1   2   2   1   2   2   1   2   1   1   1   1   2   1   1   2   1   1   2   1   2   1   2   2   2   1   1   1   1   2   1   2   2   2   1   1   2   2   1   2   1   2   1   2   2   1   2   1   1   2   1   1   1   2   1   2   1   2   2   1   2   1   1   2   1   1   1   2   2   1   2   2   2   1   1   2   2   1   2   1   2   2   2   1   2   1   2   2   1   2   1   2   2   2   2   2   1   1   2   2   2   2   1   1   1   1   1   2   1   1   2   2   1   1   2   2   2   1   2   2   1   2   1   1   2   2   2   2   1   1   1   2   2   1   2   1   2   2   1   2   2   1   1   2   2   2   1   2   1   2   1   1   1   2   2   2   2   1   1   2   2   1   1   2   1   2   1   2   1   1   2   2   2   2
 MK-2-4                 1   1   2   2   2   2   2   1   1   1   2   2   2   2   2   2   2   2   1   1   1   1   2   1   2   2   1   2   2   1   2   2   1   2   1   2   1   1   2   1   1   2   1   1   2   1   2   1   1   2   2   1   2   1   1   2   1   1   2   2   1   1   1   1   1   1   1   2   1   2   2   1   2   1   1   2   1   2   1   2   1   2   1   2   2   1   2   1   1   2   1   1   2   2   2   1   2   2   1   1   2   2   1   2   2   1   1   2   2   1   2   1   1   2   1   2   1   2   2   2   2   2   1   1   2   2   2   2   1   1   1   1   1   2   1   1   2   2   1   1   2   2   2   1   2   2   1   2   1   1   1   2   2   2   1   1   1   2   2   2   2   1   1   2   1   2   2   1   2   2   2   2   1   2   1   2   1   1   1   2   2   2   2   2   1   1   2   1   1   2   1   2   2   2   1   1   2   2   2   2
 MK-2-5                 1   1   1   2   2   2   2   1   1   1   2   2   2   2   1   2   2   2   1   1   1   1   1   1   2   2   1   2   2   1   2   2   1   1   1   2   1   1   2   1   1   2   2   1   2   1   2   1   1   2   2   1   2   1   1   2   2   1   2   2   1   1   1   1   1   1   1   2   2   2   2   1   2   1   2   2   1   2   1   1   1   2   1   2   2   1   2   1   2   2   1   1   2   2   2   1   1   2   2   1   2   1   1   2   2   1   1   1   1   1   1   1   1   1   1   1   2   2   1   2   2   2   1   1   2   2   2   2   1   1   1   1   1   2   1   1   1   2   1   1   2   2   2   1   2   2   1   2   1   1   1   2   2   2   1   1   1   2   2   2   2   2   1   2   1   1   2   1   2   2   2   2   1   1   1   2   1   1   1   2   2   2   2   2   1   1   2   1   1   2   1   2   2   2   1   1   1   1   2   2
 MK-2-6                 1   1   1   2   2   2   1   2   2   1   2   2   2   2   2   2   2   2   1   1   1   1   1   1   2   2   1   2   2   2   2   2   1   1   1   2   2   1   2   1   1   2   2   1   2   1   2   1   1   2   2   1   2   1   1   2   2   1   2   2   1   1   1   1   1   1   1   2   2   2   2   1   2   1   2   2   1   2   1   2   1   2   1   1   2   1   2   1   2   2   1   1   2   2   2   1   1   2   2   1   1   1   1   2   2   1   1   2   1   1   2   1   1   1   1   1   2   1   1   2   2   2   1   1   2   2   2   1   1   1   1   2   1   2   1   1   1   2   1   1   2   1   2   1   2   2   1   2   1   1   1   2   2   2   1   2   1   2   2   2   2   2   1   2   1   1   2   1   2   2   2   2   1   1   2   2   1   1   2   2   2   2   2   2   1   2   2   1   1   2   1   2   2   2   1   1   1   2   2   2
 MK-2-7                 1   2   1   2   2   2   1   2   2   1   2   2   2   2   2   2   2   2   1   1   1   1   1   1   2   2   1   2   1   2   2   2   1   1   1   2   2   1   2   1   1   2   2   1   1   1   2   1   1   2   2   1   1   1   1   2   2   1   2   2   1   1   1   1   1   2   1   2   2   2   2   1   2   1   2   2   1   2   1   2   1   2   1   2   2   1   1   1   2   2   1   1   2   2   2   1   1   2   2   1   1   1   1   2   2   1   1   2   2   1   2   1   1   1   1   1   2   2   1   2   2   2   1   1   2   2   2   2   1   1   1   1   1   2   1   1   1   2   1   1   1   1   2   1   1   2   1   2   2   1   1   2   2   2   1   2   1   2   2   2   2   2   1   2   1   2   2   1   2   2   2   2   1   1   2   2   1   1   2   2   2   2   2   2   1   2   2   1   1   2   1   2   2   2   1   2   1   2   2   2
 MK-2-8                 1   2   1   2   2   2   1   2   1   1   2   2   2   2   2   2   1   2   2   1   1   1   1   1   2   2   1   2   1   2   2   2   1   1   1   1   2   1   2   1   1   2   2   1   2   1   2   1   1   2   2   1   1   1   1   1   2   1   2   2   1   1   1   1   1   2   1   1   2   1   2   1   2   1   2   2   1   2   1   2   1   2   1   1   2   1   1   1   1   2   2   1   2   2   2   1   1   2   2   1   1   2   2   2   2   1   1   1   2   1   2   1   1   1   1   1   2   2   1   2   2   2   1   1   2   2   2   2   1   1   1   1   1   2   1   1   1   2   2   1   1   1   2   1   1   2   1   2   2   1   1   2   2   2   1   2   1   2   1   2   2   2   1   2   1   2   2   1   2   2   2   2   1   1   2   2   1   1   2   2   2   2   2   2   1   2   2   1   1   2   1   2   2   2   1   2   1   2   2   2
 MK-2-9                 1   2   1   2   1   2   1   2   1   1   2   1   2   2   2   2   1   2   2   1   1   1   1   1   1   2   1   2   1   2   2   2   1   1   1   1   2   1   2   1   1   2   2   1   2   1   2   2   1   2   2   1   1   1   1   1   2   1   2   2   2   1   1   1   1   2   1   1   2   1   2   1   2   1   2   2   1   2   1   2   1   2   1   1   2   1   1   1   1   2   2   1   2   2   2   1   1   2   2   1   1   2   2   2   2   1   1   1   2   1   1   1   1   1   1   1   2   2   1   2   2   2   1   1   2   2   2   2   1   1   2   1   1   2   1   1   1   2   1   1   1   2   2   1   1   2   1   2   2   1   1   2   2   2   1   2   1   2   1   2   2   2   1   2   2   2   2   1   2   2   2   2   1   1   2   2   1   1   2   2   2   2   2   2   1   2   2   1   2   2   1   2   2   2   1   1   1   2   2   2
 MK-2-10                1   2   1   2   1   2   1   2   2   1   2   1   2   2   2   2   1   2   1   1   1   1   2   1   1   2   1   1   2   2   2   2   1   1   1   1   2   1   2   1   1   2   2   1   2   1   2   2   1   2   2   1   1   1   1   1   2   1   2   2   2   1   2   2   1   2   1   1   2   1   2   1   2   1   2   2   1   2   1   2   1   2   1   1   2   1   1   1   1   2   2   1   2   2   2   1   2   2   2   1   1   2   2   2   1   1   1   1   2   1   1   1   1   1   1   2   2   2   1   2   2   2   1   1   2   1   2   2   1   1   1   1   1   2   1   1   1   2   1   2   1   2   1   1   1   2   1   2   2   1   1   2   2   1   1   2   1   2   1   2   2   1   1   2   2   2   2   1   2   2   2   2   1   1   2   2   1   1   2   2   2   2   2   2   1   2   2   1   2   2   1   2   2   2   1   1   1   2   2   2
 MK-2-11                1   2   1   2   1   2   2   2   2   1   2   1   2   2   2   2   1   2   1   1   1   1   2   1   1   2   1   1   2   2   2   2   2   1   1   1   2   1   1   2   1   2   2   1   2   1   1   2   1   2   2   1   2   1   1   1   2   1   2   2   2   1   2   2   1   2   1   1   2   1   2   1   2   1   2   2   1   2   1   2   1   2   1   1   2   1   1   1   1   2   2   1   2   2   2   1   2   2   2   2   1   2   1   1   1   1   1   1   2   1   1   1   1   1   1   1   2   1   1   2   1   2   1   1   1   1   1   1   1   1   1   1   1   2   1   1   1   2   1   2   1   2   1   1   1   2   1   2   1   1   1   1   2   1   1   2   1   2   1   2   2   1   1   2   2   2   2   2   2   2   2   2   1   1   2   2   1   1   2   2   2   2   2   2   1   2   2   1   2   2   1   2   2   2   1   1   1   1   2   2
 MK-2-12                1   2   1   2   1   2   2   2   2   1   2   1   2   2   2   2   1   2   1   1   1   1   2   1   1   2   1   1   2   2   2   2   2   1   1   1   2   1   1   2   2   1   1   2   2   1   1   2   1   2   1   2   2   1   1   1   1   1   2   2   2   1   2   2   1   2   1   1   2   1   2   1   2   1   1   2   1   2   1   2   1   2   1   1   2   1   1   1   1   2   2   1   2   2   2   1   2   2   2   2   2   2   1   2   1   1   1   1   2   1   1   1   1   1   1   1   2   1   1   2   1   2   1   1   1   1   1   1   1   1   1   1   1   2   1   1   1   2   1   2   1   2   1   1   1   2   1   2   1   1   1   1   2   1   1   2   1   2   1   2   2   1   1   2   2   2   2   2   2   2   2   2   1   1   2   2   1   1   2   1   2   1   2   2   1   2   2   1   2   2   1   2   2   2   1   1   1   1   2   2
 MK-2-13                1   2   1   2   2   2   2   2   2   1   2   1   2   2   1   2   1   2   1   1   1   2   2   1   1   2   1   1   2   2   2   2   2   1   1   2   2   1   1   2   2   2   2   2   2   1   2   2   1   2   1   2   2   1   2   1   1   1   2   2   2   1   2   2   1   2   1   1   2   1   2   1   2   1   1   2   1   2   1   2   1   2   1   1   2   1   1   1   1   2   2   1   2   2   2   1   2   2   2   2   2   2   1   2   1   1   1   1   2   1   1   1   2   1   1   1   2   2   2   2   1   2   2   1   1   1   1   1   1   1   1   2   1   2   1   1   1   2   1   2   1   2   1   1   1   2   1   2   1   1   1   1   2   1   1   2   1   2   1   2   1   1   1   2   2   2   1   2   2   1   2   2   1   1   2   2   1   1   2   1   1   1   2   2   1   2   2   1   2   2   1   2   2   2   1   1   1   1   2   2
 MK-2-14                1   1   1   2   2   2   2   2   2   1   2   1   2   2   1   2   1   2   1   1   1   2   2   1   1   2   1   1   2   2   2   2   2   1   1   2   2   1   1   2   2   1   2   2   2   1   2   1   1   2   1   2   2   1   2   1   1   1   2   2   2   1   2   2   1   2   1   1   2   1   2   1   2   1   1   2   1   2   1   2   1   2   1   2   2   1   1   2   1   2   2   1   2   1   2   1   2   2   2   2   2   2   1   2   1   1   1   1   2   1   1   1   2   1   1   1   2   2   2   2   1   1   2   1   1   1   1   1   1   1   1   1   1   1   2   1   1   2   1   2   1   2   1   1   1   1   1   2   1   1   1   1   2   1   1   2   1   2   1   2   1   1   1   2   2   2   1   2   2   1   2   2   1   1   2   2   2   1   2   1   1   1   2   2   2   2   2   1   1   2   1   2   2   2   1   1   1   1   2   2
 MK-2-15                1   1   2   2   2   2   2   1   2   1   2   1   2   2   1   2   1   2   1   1   1   2   2   1   1   2   1   1   1   2   2   2   2   1   1   2   2   1   1   2   2   1   2   2   2   2   2   1   1   2   1   2   2   1   2   1   1   1   2   2   2   1   2   2   1   2   2   1   2   1   2   1   2   1   1   2   1   2   1   2   1   2   2   2   2   1   1   2   1   2   2   1   2   1   2   2   2   2   2   2   2   2   1   2   1   1   1   1   2   1   1   1   2   1   1   1   2   2   1   2   1   1   2   1   1   1   1   1   1   1   1   1   1   1   2   1   1   2   1   2   1   2   1   1   1   1   1   2   1   1   1   2   2   1   2   2   1   2   1   2   1   1   1   2   2   2   1   2   2   1   2   2   1   1   2   2   2   1   2   1   1   1   2   2   1   2   2   2   1   2   1   2   2   2   1   1   1   1   2   1
 MK-2-16                1   2   2   2   2   2   2   1   2   1   2   1   2   2   1   2   1   1   1   1   1   2   2   1   1   2   2   1   1   2   2   2   2   2   1   2   1   1   1   2   2   1   2   2   2   1   2   1   1   2   1   2   2   1   2   1   1   2   2   2   2   1   1   2   1   2   2   1   2   1   2   1   2   1   1   2   1   1   1   2   1   2   1   2   2   1   2   2   1   1   2   1   2   1   2   2   2   2   2   2   2   2   1   2   1   1   2   1   2   1   1   1   2   1   1   1   2   2   1   2   1   1   2   1   1   1   1   1   1   1   1   1   1   2   2   1   1   2   1   2   1   2   1   1   2   1   1   2   1   1   1   2   2   1   2   2   1   2   1   2   1   1   1   2   2   2   1   1   2   2   2   2   1   1   2   2   2   1   2   1   1   1   2   2   1   2   2   2   1   2   1   2   2   2   1   1   1   1   2   1
 MK-3-1                 2   1   1   1   1   2   2   1   1   1   2   2   1   1   1   2   1   1   1   1   1   1   1   1   1   1   2   1   2   1   2   1   1   1   1   1   1   2   2   1   1   1   2   1   2   1   2   2   2   1   2   1   2   2   1   1   1   2   1   1   1   2   1   2   2   1   1   1   1   2   1   2   2   1   1   2   1   2   1   2   2   2   1   1   1   1   2   2   1   1   1   2   2   1   2   1   2   1   1   2   2   2   1   2   2   2   1   1   1   2   2   2   1   1   2   1   2   2   1   1   1   2   2   2   1   1   2   1   1   1   2   2   2   2   2   2   2   1   2   1   2   1   1   1   2   2   2   2   1   1   1   1   1   2   1   2   1   2   2   2   2   2   1   2   1   1   1   2   1   2   1   2   1   1   2   2   2   1   2   2   1   2   2   2   2   1   1   2   1   2   2   1   1   1   2   1   1   1   1   1
 MK-3-2                 2   1   1   2   1   2   2   1   1   1   2   2   1   1   1   2   1   1   1   1   1   1   1   1   1   1   1   1   2   2   2   1   1   1   1   1   2   2   2   1   1   1   2   1   2   1   2   2   2   1   2   1   2   2   1   1   1   2   1   1   1   2   2   2   2   1   1   1   1   2   1   2   2   1   1   2   1   2   1   2   2   2   1   1   1   1   2   2   1   2   1   2   2   1   2   1   2   1   2   2   2   2   1   2   2   1   2   1   1   2   2   2   1   1   2   1   2   2   1   1   1   2   2   1   2   1   2   1   1   2   2   2   2   2   2   2   2   1   2   1   1   1   1   1   2   2   2   2   1   1   1   1   1   2   1   2   1   2   2   2   2   2   1   1   2   1   1   2   1   2   1   2   1   1   2   2   2   1   2   2   1   2   2   2   2   1   1   2   2   2   2   2   2   1   2   1   1   1   1   1
 MK-3-3                 2   1   1   2   1   2   2   1   1   1   2   2   1   1   1   2   1   1   1   1   1   1   1   1   1   1   1   1   2   2   2   1   1   1   1   1   2   2   2   1   1   1   2   1   2   1   2   2   2   1   1   1   2   2   1   1   1   2   1   1   1   2   2   2   2   2   1   1   1   2   1   2   2   1   1   2   1   2   1   2   2   2   1   2   1   1   2   2   1   2   1   2   2   1   2   1   2   1   2   2   2   2   1   2   2   1   2   1   2   2   2   1   1   1   2   1   2   2   1   1   1   2   2   1   2   2   2   2   1   1   2   2   2   2   2   2   2   1   2   1   1   1   1   1   2   2   2   2   1   1   1   1   1   2   1   2   1   2   2   2   2   2   1   1   2   2   1   2   1   2   1   2   1   1   2   2   1   1   2   2   1   2   2   2   2   1   1   2   2   2   2   2   2   1   2   1   1   1   1   1
 MK-3-4                 2   1   1   1   1   2   2   1   1   1   2   2   2   1   1   2   1   1   1   2   1   1   1   1   1   2   2   1   2   1   2   1   1   1   1   1   1   2   1   1   1   1   2   1   2   1   2   2   2   1   1   1   1   2   1   1   1   2   1   1   2   2   2   2   2   1   1   1   1   2   1   2   1   1   1   2   1   2   1   2   2   2   1   1   1   1   2   2   1   2   1   2   2   1   2   1   2   1   2   2   1   1   1   2   2   1   2   1   1   2   2   1   1   1   2   1   2   2   1   1   1   2   2   1   2   2   2   2   1   1   2   2   2   2   2   2   2   1   2   1   1   1   1   1   2   2   2   2   1   1   1   2   2   2   1   2   1   2   1   2   2   2   1   1   2   2   1   2   1   2   1   2   2   2   2   2   1   1   2   2   1   2   2   2   2   1   1   2   2   2   2   2   2   1   2   1   1   1   1   2
 MK-3-5                 2   1   1   1   1   2   2   1   1   1   2   2   2   1   1   2   1   1   1   2   2   1   1   1   1   1   2   1   2   1   2   1   1   1   2   1   1   2   1   1   2   1   2   1   2   1   2   2   2   2   1   2   1   2   1   1   1   2   1   1   2   2   2   2   2   1   1   2   1   2   1   2   1   1   1   2   1   2   1   2   2   1   1   1   1   2   2   2   1   2   1   2   2   1   2   1   2   1   2   2   2   1   1   2   2   2   2   1   1   2   1   1   1   2   2   1   2   2   1   2   1   2   2   1   2   2   2   2   1   1   2   2   2   2   2   2   2   1   2   1   1   1   1   1   2   2   2   2   1   1   1   2   2   2   1   2   1   2   1   2   2   2   1   1   2   2   2   2   2   2   1   2   2   2   2   2   1   1   2   2   1   2   2   2   2   1   1   1   2   2   2   2   2   1   1   1   2   1   2   2
 MK-3-6                 2   2   1   1   1   2   2   1   1   1   2   2   2   1   1   2   1   2   1   2   1   1   1   2   1   1   2   1   2   1   2   1   1   2   2   1   1   2   1   1   2   2   2   1   2   1   2   2   2   2   1   2   1   2   1   1   1   2   1   2   2   2   2   2   2   1   1   2   1   2   2   2   1   1   1   2   1   2   1   2   2   1   1   1   1   2   2   2   1   2   1   2   2   1   1   1   2   1   2   2   2   1   1   2   2   1   2   1   1   2   1   1   1   2   2   1   2   2   1   2   1   2   2   1   2   2   2   1   1   1   2   2   2   1   2   2   2   1   2   1   1   1   1   1   2   2   2   2   1   1   1   2   2   2   1   2   1   2   1   2   2   1   1   1   2   2   2   2   2   2   1   2   2   2   1   2   1   1   2   2   1   2   2   2   2   1   1   1   2   2   2   2   2   1   1   1   2   1   1   2
 MK-3-7                 2   2   1   1   1   2   2   1   1   1   2   1   2   1   1   2   1   2   1   2   1   1   2   2   1   1   2   2   2   1   2   1   1   2   2   2   1   2   1   1   2   2   2   1   2   1   2   2   2   2   1   2   1   1   1   1   1   2   1   2   2   2   2   2   2   2   1   2   1   2   2   2   1   1   1   2   1   2   1   2   2   1   1   1   1   2   2   2   1   2   1   2   2   1   1   1   2   1   1   2   2   1   1   2   2   1   2   1   1   2   1   1   1   2   2   1   2   2   1   2   1   2   2   1   2   2   1   1   1   1   2   2   1   2   2   2   1   1   2   1   1   1   1   1   2   2   2   2   1   1   2   2   2   2   1   2   1   2   1   2   2   1   1   1   2   2   2   2   1   2   1   2   2   2   1   2   1   1   2   2   1   2   2   2   2   1   1   1   2   2   2   2   2   1   1   1   2   1   2   2
 MK-3-8                 2   2   1   1   1   2   2   1   1   1   1   1   2   1   1   2   1   2   1   2   1   2   2   2   1   1   2   2   2   1   2   1   1   2   2   1   1   2   1   2   2   2   2   1   2   2   2   2   2   1   1   2   1   1   1   1   1   2   1   2   1   2   1   2   2   2   1   2   1   2   2   2   1   1   1   2   1   2   1   2   2   1   1   1   2   2   2   2   1   2   1   2   2   1   1   1   1   1   2   2   2   1   1   2   1   1   2   1   1   2   1   1   1   2   2   1   2   1   1   2   1   2   2   1   1   2   1   1   1   1   2   2   1   2   2   2   1   1   2   1   1   1   1   1   2   2   2   2   1   1   2   1   2   2   1   2   1   2   1   2   2   1   2   1   2   2   1   2   1   1   1   2   2   2   1   2   1   1   1   2   1   2   2   2   2   1   1   1   2   2   2   2   2   1   1   1   2   1   1   2
 MK-3-9                 1   2   1   1   1   2   2   1   1   1   1   2   2   1   1   2   1   2   1   2   1   2   2   2   1   1   1   2   2   1   2   1   1   2   2   1   1   2   1   2   2   1   2   2   2   2   2   2   2   1   1   2   1   1   2   1   1   2   1   2   1   2   1   2   2   1   1   1   1   2   2   2   1   1   1   2   1   2   2   2   2   1   1   1   2   2   2   2   1   2   1   2   2   1   1   1   1   1   2   2   2   1   1   2   1   1   1   1   1   2   1   1   1   1   2   1   2   1   1   2   1   2   1   1   1   2   1   1   1   1   1   2   1   2   2   2   1   1   2   1   2   1   1   1   2   2   2   2   1   1   2   1   1   2   1   1   1   2   1   1   2   1   2   1   2   1   1   2   1   1   2   2   2   1   1   2   1   1   1   2   1   2   2   2   2   1   1   1   2   2   2   2   2   1   2   2   2   1   1   2
 MK-3-10                1   2   1   1   1   2   2   1   1   1   1   1   2   1   1   2   2   1   1   2   2   2   2   2   2   1   1   2   2   1   1   1   1   2   2   1   1   2   1   2   2   1   2   2   2   2   2   2   2   1   1   1   1   1   2   1   1   2   1   2   1   2   1   2   1   1   1   1   1   2   2   2   1   1   1   1   1   2   2   2   2   1   1   1   1   2   2   2   1   1   1   2   2   1   1   1   2   1   2   2   2   1   1   2   2   1   1   1   1   2   1   1   1   1   2   2   2   1   1   2   2   2   1   1   1   2   1   1   1   1   1   2   1   2   2   2   1   1   2   1   2   2   1   1   2   2   2   2   1   1   2   1   1   2   1   1   1   2   1   1   1   1   2   1   2   2   1   2   1   1   1   1   2   1   1   2   1   2   2   2   1   2   2   1   2   1   1   1   2   2   2   2   2   1   2   1   2   1   1   2
 MK-3-11                1   2   1   1   1   2   2   1   1   1   1   1   2   1   1   2   2   1   1   2   1   2   1   2   2   1   1   1   2   1   2   1   1   2   2   1   1   2   1   2   2   1   2   2   2   2   2   2   2   1   1   1   1   1   1   1   1   2   1   2   1   2   1   2   1   1   2   2   1   2   2   2   1   1   1   1   1   2   2   2   2   2   1   1   1   2   2   2   1   1   1   2   1   1   1   1   2   1   2   2   2   1   1   2   2   2   1   1   1   1   1   1   1   1   2   2   2   1   1   2   2   2   2   1   2   2   1   2   2   1   1   1   1   2   2   2   1   1   1   1   2   1   1   1   2   1   2   1   2   1   2   1   1   2   1   1   2   2   1   1   1   2   2   1   2   2   1   2   1   1   1   1   2   1   1   2   1   2   2   2   1   2   2   1   2   1   1   1   2   2   1   2   2   1   2   1   1   1   1   2
 MK-3-12                1   1   2   1   1   2   2   1   1   1   1   1   2   1   1   2   2   1   2   2   1   2   1   2   2   2   1   1   2   1   2   1   1   2   2   2   1   2   1   2   1   1   2   2   2   2   2   2   2   1   1   1   1   1   2   1   1   2   2   2   1   2   1   2   1   1   2   2   1   2   2   2   1   1   1   1   1   2   2   2   2   2   1   1   2   2   2   2   1   2   1   2   1   1   1   1   2   1   2   2   2   1   1   2   2   2   1   1   1   1   1   1   1   1   2   2   2   1   1   2   2   2   2   1   2   2   1   2   2   1   2   1   1   2   2   2   1   1   1   1   2   1   1   1   2   1   2   1   2   1   2   1   2   2   1   1   2   2   1   1   1   2   2   1   2   1   1   1   1   1   1   2   2   1   1   2   1   2   2   2   1   1   2   1   2   2   1   1   2   1   1   2   2   1   2   1   1   1   1   2
 MK-3-13                1   2   2   1   1   1   2   1   1   1   1   1   2   1   1   2   2   2   2   2   2   2   1   1   1   2   1   1   2   1   2   1   1   2   2   2   1   2   1   2   2   1   2   2   2   2   2   1   2   1   1   1   1   1   2   1   1   2   2   2   1   2   1   2   1   1   2   2   1   1   2   2   1   1   1   1   1   1   2   2   2   2   1   1   2   2   2   1   1   1   1   2   1   1   2   2   2   1   1   2   2   1   1   2   1   2   1   1   1   2   1   1   1   1   2   2   1   1   1   2   2   2   2   1   2   2   1   2   2   2   2   1   1   2   2   2   1   1   1   2   2   1   1   1   2   1   2   1   2   1   2   1   2   1   1   1   2   2   1   2   1   2   2   1   2   1   1   1   1   1   2   2   1   1   1   2   1   2   2   1   1   1   2   1   2   2   1   2   2   1   1   2   2   1   2   1   1   1   1   2
 MK-3-14                1   2   2   2   1   1   2   1   1   1   1   1   2   1   1   2   2   2   2   2   2   2   1   1   1   2   1   2   2   1   2   1   1   2   2   2   2   2   1   2   1   1   2   2   2   2   2   1   2   1   1   1   1   1   2   1   2   1   1   2   1   2   1   2   1   1   2   2   1   1   2   2   1   1   2   1   1   1   2   2   2   2   1   1   2   1   2   1   1   1   1   2   1   1   2   2   2   1   1   2   2   2   1   2   1   2   2   1   1   2   1   1   1   2   2   2   1   1   1   2   2   1   2   1   2   2   1   2   2   2   2   2   1   2   2   2   1   2   2   2   2   1   2   1   2   1   2   1   2   1   2   1   2   1   2   1   2   2   2   2   1   2   2   2   2   1   1   1   1   1   2   1   1   1   1   2   2   2   1   1   2   1   2   1   2   2   1   2   2   1   1   1   2   1   2   1   1   1   1   1
 MK-3-15                1   2   2   2   1   1   2   1   1   1   1   1   2   1   1   2   2   2   2   2   2   2   1   1   1   1   1   2   2   1   2   2   1   2   2   2   2   2   1   2   1   1   2   2   2   2   2   1   2   1   2   1   1   1   2   1   2   1   1   2   1   2   1   2   1   2   2   2   1   1   2   2   1   1   2   1   1   1   2   2   2   2   1   1   2   1   2   1   1   1   1   2   1   1   2   2   2   1   2   2   2   2   1   2   1   2   2   1   1   2   1   1   1   2   2   2   1   1   1   2   2   1   2   1   2   2   1   1   1   2   2   1   1   2   2   2   1   2   2   2   2   1   2   1   2   1   2   1   2   1   2   1   2   1   2   1   2   1   2   2   1   2   1   1   2   1   1   1   1   1   2   1   1   1   1   2   2   1   1   1   2   1   2   1   2   2   1   2   2   1   1   1   2   1   2   1   1   1   1   1
 MK-3-16                1   2   2   2   2   1   2   1   1   1   1   1   2   1   1   2   2   2   2   2   2   2   1   1   1   1   1   2   2   1   2   2   1   2   1   2   2   2   1   1   1   1   1   2   2   1   2   2   1   1   2   1   1   1   2   1   2   1   1   2   1   2   1   2   1   2   2   2   1   1   1   2   1   1   2   1   2   1   2   2   2   2   1   1   2   1   2   1   1   1   1   2   1   1   2   2   2   1   2   2   2   2   1   2   1   2   2   1   1   2   1   1   1   2   2   2   1   1   1   2   2   1   2   1   2   2   1   1   1   2   2   1   1   2   2   2   1   2   2   1   2   1   2   1   2   1   1   1   2   1   2   1   2   1   2   1   2   1   2   2   1   2   1   1   2   1   1   1   1   1   2   1   1   1   1   2   2   1   1   1   2   1   2   1   2   2   1   2   1   1   1   1   2   1   2   1   1   1   1   1
 MK-4-1                 2   2   1   1   2   2   2   1   2   1   1   2   1   2   2   2   1   2   1   1   1   2   1   2   2   2   2   2   2   2   2   1   2   1   2   2   2   2   1   2   1   2   2   2   1   1   2   1   1   2   2   1   2   1   1   2   1   1   2   2   1   1   2   2   1   2   2   1   2   1   1   2   1   1   2   1   1   2   1   2   2   1   1   1   1   2   1   1   1   1   1   2   1   1   2   2   1   2   2   2   1   1   2   2   2   1   1   2   1   1   1   1   1   1   1   2   2   2   1   2   1   2   2   2   2   2   2   1   1   2   1   2   2   1   2   1   2   1   2   2   2   1   1   1   1   1   1   2   1   2   1   2   2   1   2   2   2   1   2   1   2   2   2   2   1   2   2   1   2   1   2   1   1   1   1   1   2   1   2   1   2   2   1   2   1   1   1   2   2   2   1   2   2   1   1   1   2   1   2   1
 MK-4-2                 2   2   1   1   2   2   2   1   2   2   1   2   1   2   2   2   1   2   1   1   1   2   1   1   2   2   2   2   2   1   2   1   2   1   2   2   2   2   1   1   1   2   2   2   1   1   2   1   1   2   2   1   2   1   1   2   1   1   2   2   2   1   2   2   1   1   2   1   2   1   1   2   2   1   2   1   1   1   1   2   2   1   1   1   1   2   1   1   2   1   1   2   1   1   2   2   1   2   2   1   1   1   2   2   2   1   1   2   1   1   1   1   1   1   1   1   2   1   1   2   1   2   2   2   2   2   2   1   1   2   1   2   2   1   2   1   2   2   2   2   2   1   1   1   1   1   1   2   1   2   1   2   2   1   2   2   2   1   1   1   1   2   2   2   1   1   2   1   2   1   1   1   1   1   2   1   2   1   2   1   2   2   1   2   1   1   1   2   2   2   1   2   2   1   1   1   2   1   2   1
 MK-4-3                 2   2   1   2   2   2   1   1   2   2   1   2   1   2   2   1   1   2   1   1   1   2   1   1   2   2   2   2   2   2   2   1   1   1   2   2   2   2   1   1   2   2   2   2   1   1   2   1   1   2   2   1   2   1   1   2   1   1   2   2   2   1   2   2   2   1   2   2   2   1   1   2   2   2   2   1   1   1   1   2   2   1   1   1   1   2   1   1   2   1   1   2   1   1   2   2   1   2   1   1   1   1   2   2   2   1   2   2   1   1   1   1   1   1   1   1   2   1   1   2   2   2   2   2   2   2   2   1   1   2   1   2   2   1   2   1   2   2   1   2   2   1   1   1   1   1   1   1   1   1   1   2   2   1   2   2   1   1   1   1   1   1   2   2   1   1   2   1   2   1   1   1   1   1   2   1   1   1   2   1   2   2   1   2   1   1   2   2   2   2   1   2   2   1   1   1   2   1   2   1
 MK-4-4                 2   1   1   2   1   2   1   1   2   2   1   2   1   2   2   1   1   2   1   1   1   2   1   1   1   2   2   2   1   2   2   1   1   1   2   2   2   2   1   1   2   2   2   2   2   1   2   1   1   2   2   1   2   2   1   2   1   1   2   2   2   2   1   2   2   2   2   2   2   1   1   2   2   2   2   1   1   1   1   2   2   1   1   1   2   2   1   1   2   2   2   2   1   1   2   1   1   2   1   1   1   1   2   2   1   1   2   2   1   1   1   1   1   1   1   1   2   1   2   2   2   1   2   2   2   1   2   1   1   2   1   2   2   1   2   1   2   2   2   2   2   1   1   1   1   1   1   1   1   1   1   2   2   1   2   2   1   1   1   1   2   2   2   2   1   1   2   2   2   1   1   1   1   1   2   1   2   1   2   1   1   2   1   2   1   1   2   2   2   2   1   2   2   1   1   1   2   1   2   1
 MK-4-5                 2   1   1   2   1   2   1   1   2   2   1   2   1   2   2   1   1   2   1   1   1   2   1   1   1   2   2   2   1   1   2   1   1   2   2   2   2   2   1   1   2   2   2   2   1   1   2   1   1   2   2   1   2   2   1   2   1   1   2   2   2   2   1   2   2   2   2   2   2   1   1   2   2   2   2   1   1   2   1   2   2   1   1   1   2   2   1   1   2   2   2   2   1   1   2   1   1   1   1   1   1   1   2   2   2   2   1   2   1   1   1   1   1   1   1   1   2   1   2   2   2   2   2   2   2   1   2   1   1   2   1   2   2   1   2   2   2   2   2   1   2   1   1   2   1   1   1   1   1   1   1   2   2   1   1   2   1   1   1   1   2   2   2   2   1   1   2   2   1   1   1   1   1   1   2   1   2   1   2   1   1   2   1   2   1   1   2   2   2   2   1   2   2   1   2   1   1   1   2   1
 MK-4-6                 1   1   2   2   1   1   1   1   2   2   1   2   1   2   2   1   1   2   2   2   1   2   1   1   1   2   2   2   1   1   2   2   1   2   2   2   2   2   2   1   2   2   2   2   1   1   1   1   1   2   2   1   2   2   1   2   1   1   2   2   2   1   1   2   1   2   2   2   2   1   1   1   1   2   2   1   1   2   1   2   2   2   1   2   1   2   1   1   2   2   2   2   1   1   2   1   1   2   1   1   1   1   2   2   2   2   1   2   1   1   1   2   1   1   1   1   2   1   1   2   1   2   2   2   2   1   2   1   1   2   1   2   2   1   2   1   2   2   1   1   2   1   1   2   1   1   1   1   1   1   1   2   2   1   2   2   1   1   1   1   2   2   2   1   1   1   2   2   1   1   1   1   1   1   2   1   2   1   2   1   1   2   1   2   1   1   2   2   2   1   1   2   2   1   2   1   1   1   1   1
 MK-4-7                 1   1   2   2   1   1   2   1   2   2   1   2   1   2   2   1   1   2   2   2   1   2   1   1   1   2   2   1   1   1   2   2   1   2   2   2   2   2   2   1   2   2   2   2   1   1   1   1   1   2   2   1   2   2   2   2   1   1   2   2   2   1   1   2   1   2   2   2   2   1   1   1   1   2   2   2   1   2   1   2   2   2   1   2   2   2   1   1   1   2   2   2   1   1   2   1   1   2   1   1   1   1   2   2   2   1   1   2   1   1   1   1   1   1   1   1   2   1   2   2   1   2   2   1   2   2   2   1   1   2   1   2   2   1   2   1   2   2   1   1   2   2   1   1   1   1   1   1   1   1   1   2   2   1   1   2   2   1   2   1   1   2   2   1   2   1   2   2   1   1   1   1   1   1   2   1   1   1   2   1   2   2   1   2   1   2   2   2   2   1   1   2   2   1   2   2   1   1   1   1
 MK-4-8                 1   1   2   2   1   1   2   1   1   2   1   2   1   2   2   1   2   2   2   2   1   1   1   1   1   2   2   2   1   1   1   2   1   2   2   2   2   2   2   1   2   2   2   2   1   1   1   1   1   2   2   1   2   2   2   2   1   1   2   2   2   1   1   2   1   2   2   2   2   1   1   1   1   2   2   2   1   2   1   2   2   2   1   2   1   2   1   1   1   2   2   2   1   1   2   1   1   2   1   1   1   1   2   2   2   1   1   2   1   1   1   1   1   1   1   2   2   1   2   2   1   2   2   1   2   2   2   2   1   1   1   2   2   2   2   1   2   2   1   1   1   2   1   1   1   1   1   1   1   1   1   2   2   1   1   2   2   1   1   1   1   2   2   1   2   1   2   1   1   1   1   1   1   2   2   1   1   1   2   1   2   2   1   2   1   2   1   1   2   2   1   2   2   2   2   2   1   1   1   2
 MK-4-9                 1   1   2   2   1   1   2   1   2   2   1   2   1   2   1   1   2   2   2   2   1   1   1   1   1   2   2   2   1   1   1   2   1   2   2   2   2   2   2   1   2   2   2   2   1   2   1   1   1   1   2   1   1   2   2   2   2   1   2   2   2   1   1   2   1   2   2   2   2   1   1   1   1   2   2   2   2   2   1   2   2   1   1   2   1   2   1   1   1   2   2   2   2   1   1   1   1   2   1   1   1   1   2   2   2   1   1   2   1   1   1   1   1   1   1   2   2   1   1   2   1   1   2   1   2   2   2   2   2   1   1   2   2   2   2   1   2   2   1   1   2   2   1   1   1   1   2   1   1   1   1   2   2   1   1   2   2   1   1   1   1   2   2   1   2   1   2   1   2   2   1   1   1   2   2   1   1   1   2   1   2   1   1   2   1   2   1   1   2   2   1   2   1   2   2   2   1   1   1   2
 MK-4-10                1   1   1   2   1   2   2   1   2   2   1   2   1   2   1   1   2   1   2   2   1   1   1   1   1   2   2   2   1   1   1   2   1   2   2   2   2   2   2   1   2   2   2   2   2   2   1   1   1   1   2   1   1   2   2   2   2   1   2   2   2   1   1   2   1   2   2   2   2   1   1   1   1   2   2   2   2   2   1   2   2   1   2   2   1   2   1   1   1   2   2   1   1   2   1   1   1   2   1   1   1   1   2   2   2   1   1   2   2   1   1   1   1   1   1   2   2   1   1   2   1   1   2   1   2   2   2   2   2   1   1   2   2   2   2   1   1   2   1   2   2   2   2   1   2   1   2   1   1   1   1   2   2   1   1   2   1   1   1   1   1   2   2   2   2   1   2   1   2   2   1   1   1   2   2   1   1   1   1   1   2   1   1   2   1   2   1   1   2   2   1   2   1   2   2   2   2   1   1   2
 MK-4-11                1   1   1   2   1   2   2   1   2   2   1   2   1   2   1   1   2   2   2   2   2   1   1   1   1   2   2   1   1   1   1   2   1   2   1   2   2   2   2   1   2   1   2   2   2   2   1   1   1   1   2   1   1   2   2   2   2   1   2   2   2   1   1   2   1   2   2   2   2   1   2   1   2   2   2   2   2   1   1   2   2   1   2   2   1   2   1   1   1   2   2   1   2   2   1   1   1   2   1   2   2   1   2   2   2   2   1   2   2   1   2   1   1   2   1   2   2   1   1   2   1   1   2   1   2   2   1   2   2   1   1   2   2   1   2   1   1   2   1   2   2   2   2   1   2   1   2   1   1   1   1   2   2   1   1   2   1   1   2   1   1   2   2   2   1   1   2   1   2   2   1   1   1   2   2   1   1   1   2   1   2   1   1   2   1   2   1   1   2   2   1   2   1   2   2   2   1   1   1   2
 MK-4-12                2   1   1   2   1   2   2   1   2   1   1   2   1   2   2   1   2   1   2   2   2   1   1   1   1   2   2   1   2   1   1   2   1   2   1   2   2   2   2   1   2   1   2   1   2   2   1   1   1   1   2   1   1   2   2   2   2   1   2   1   2   1   1   2   1   2   2   1   2   1   2   1   1   2   1   2   2   1   1   2   2   1   2   2   1   2   2   1   1   2   1   1   1   2   1   2   1   2   2   2   2   2   2   1   2   2   1   2   2   1   2   1   1   2   1   2   2   1   1   2   1   1   2   1   2   2   1   2   2   1   1   2   2   1   2   1   1   2   1   2   2   2   2   1   2   1   2   1   1   1   1   2   2   1   1   2   1   1   2   1   1   2   1   2   1   1   2   2   2   2   2   1   2   2   2   2   1   1   1   1   2   1   1   2   1   1   1   1   2   2   1   2   1   2   2   2   1   1   1   2
 MK-4-13                2   1   2   2   1   2   2   1   1   1   1   2   2   2   2   1   2   1   2   2   1   1   1   1   1   2   2   1   2   1   1   2   1   2   1   2   2   2   2   1   2   1   1   1   2   2   1   1   1   1   2   1   1   2   2   2   2   1   2   1   2   1   1   1   1   2   2   2   2   1   2   1   1   2   1   2   2   1   1   2   2   1   1   2   1   2   2   1   1   2   1   1   1   2   1   2   1   2   2   2   2   2   1   2   2   2   1   2   2   1   2   1   1   2   1   2   2   1   1   2   1   2   2   1   2   2   1   2   2   2   2   2   2   1   2   1   1   2   1   2   2   2   2   1   2   1   2   2   1   1   2   2   2   1   1   2   1   2   2   1   1   2   1   2   1   1   2   2   2   2   2   1   2   2   2   2   1   1   1   1   2   1   1   2   1   1   1   1   2   2   1   2   1   2   2   2   1   1   2   2
 MK-4-14                2   2   1   2   1   2   2   1   1   1   2   2   2   2   2   1   2   2   2   2   1   1   1   1   1   2   2   1   2   1   1   2   1   2   1   2   2   2   2   2   2   1   1   1   2   2   1   1   1   1   2   1   1   2   2   2   2   1   2   1   2   1   1   1   1   2   2   2   2   1   2   1   1   2   1   2   2   1   1   2   2   2   1   2   1   2   2   1   1   2   1   1   2   2   1   2   1   2   2   2   2   2   1   2   2   2   1   2   2   1   2   1   1   2   1   2   2   1   1   2   1   2   2   2   2   2   1   2   2   2   1   2   2   1   2   1   1   2   2   2   2   2   2   1   2   1   2   2   1   1   2   2   2   1   1   1   1   2   2   1   1   1   1   2   1   1   2   2   2   2   2   2   2   2   2   2   1   1   1   1   2   1   1   2   2   1   1   1   1   2   1   2   1   2   1   2   1   1   2   2
 MK-4-15                2   2   1   2   1   2   2   1   1   2   2   2   2   2   2   1   2   2   2   2   1   2   1   1   1   2   2   1   2   1   1   1   1   2   1   2   2   2   2   1   2   1   1   1   2   2   1   1   1   1   2   2   1   2   2   2   2   1   2   1   2   1   1   1   1   1   2   2   2   1   2   1   2   2   1   2   2   1   1   2   2   1   2   2   1   2   2   1   1   2   1   1   2   2   1   2   1   2   2   2   2   2   1   2   2   2   1   2   2   1   2   1   1   1   1   2   2   1   1   2   1   1   2   2   2   2   1   2   2   2   1   1   2   1   1   1   1   1   2   2   1   2   2   1   1   1   2   2   1   1   2   2   2   2   2   1   1   2   2   1   2   1   1   2   1   1   2   2   2   2   1   2   2   2   2   1   1   1   1   1   2   1   1   2   2   1   1   1   1   2   1   1   1   2   1   1   1   1   2   2
 MK-4-16                2   2   2   2   1   2   2   2   2   2   1   2   2   2   2   1   2   2   1   2   1   2   1   1   2   2   1   1   2   1   1   1   1   1   1   2   2   2   2   1   2   1   1   1   2   2   1   1   1   1   2   1   1   2   2   2   2   1   2   1   2   2   1   1   1   1   2   2   2   1   2   1   2   2   1   2   2   1   1   2   2   2   2   2   1   2   2   1   2   2   1   1   2   2   1   2   1   2   1   2   2   2   2   2   2   2   1   2   1   1   2   1   2   2   1   2   2   1   1   2   1   1   2   2   2   2   1   2   1   2   2   1   1   1   1   1   1   1   1   2   1   2   2   1   1   1   2   2   1   1   2   2   1   2   2   2   1   2   2   1   1   1   1   1   1   1   2   1   2   1   1   2   2   2   2   1   2   1   1   2   2   1   1   2   2   1   1   2   2   2   2   1   1   2   1   1   1   1   2   2
 MK-5-1                 1   1   2   2   2   1   1   1   1   1   1   1   2   1   1   2   1   1   2   2   1   1   1   2   2   1   2   1   1   1   2   1   1   1   1   2   2   1   2   2   1   2   1   2   1   1   1   2   2   2   1   2   1   1   1   1   1   1   1   2   2   1   1   2   2   2   2   2   2   1   1   1   1   2   1   2   1   2   2   1   1   2   1   2   2   2   2   2   2   2   1   2   1   1   1   1   2   1   1   1   2   2   2   2   2   2   2   2   1   2   1   1   2   2   1   1   2   2   2   1   2   2   2   1   1   2   2   2   2   1   2   2   1   2   2   2   1   2   1   1   2   1   2   2   1   1   1   1   2   2   1   2   1   1   2   2   2   1   1   2   1   1   2   1   1   2   1   1   2   1   2   1   2   2   2   2   1   1   2   1   1   2   1   2   2   2   2   1   1   1   1   1   1   2   2   2   1   1   1   1
 MK-5-2                 1   1   2   2   2   1   1   2   1   1   2   1   2   1   1   2   1   1   2   2   1   1   1   2   2   1   2   1   1   1   2   1   1   2   1   2   2   1   2   2   1   2   1   2   2   1   1   2   2   2   1   2   1   1   1   1   1   1   1   2   2   2   1   2   2   2   2   2   2   1   2   1   1   2   1   2   1   2   2   1   1   2   1   2   2   2   2   2   2   2   1   2   1   2   1   1   2   1   1   1   2   2   2   2   2   2   2   2   1   2   1   1   2   2   1   1   2   2   2   1   2   2   2   1   1   2   2   2   2   1   2   2   1   2   2   2   1   2   2   2   2   2   1   2   1   1   1   1   2   2   1   2   1   1   2   2   2   1   1   2   1   1   2   1   1   2   1   1   2   1   2   1   2   2   2   2   1   1   2   1   1   2   1   2   2   2   2   2   1   1   1   1   1   2   2   2   1   1   1   1
 MK-5-3                 2   1   1   1   1   1   1   2   1   1   1   1   2   2   1   2   1   1   2   2   1   1   1   2   2   1   2   1   1   1   2   1   1   1   1   2   2   2   2   2   1   2   2   2   2   1   1   1   2   2   1   2   1   1   2   2   2   1   2   2   1   2   1   2   2   2   2   2   2   1   2   1   1   2   1   2   2   2   2   1   1   2   2   2   2   2   2   2   2   2   1   2   1   2   1   1   2   1   2   1   2   2   2   2   1   2   1   1   1   2   1   1   2   2   1   1   2   2   2   1   1   1   2   1   1   2   2   2   2   1   2   2   1   2   2   2   1   2   2   2   2   2   1   1   1   1   1   1   2   2   2   2   1   1   2   2   2   1   1   2   1   1   2   1   2   1   2   1   2   1   2   1   2   2   2   2   1   1   2   1   1   2   1   2   2   2   1   2   1   1   1   1   1   1   2   2   1   1   1   1
 MK-5-4                 2   1   1   1   1   1   1   2   1   1   2   2   2   2   1   1   1   1   2   2   1   1   1   2   2   1   2   1   1   1   1   1   1   1   1   2   2   2   2   2   1   2   2   2   2   2   2   1   2   2   1   2   1   1   2   2   2   1   2   2   1   1   1   2   2   2   2   2   2   1   2   1   1   2   1   2   2   2   2   1   1   2   2   2   2   2   2   2   2   2   1   2   1   2   1   1   2   1   2   2   2   2   2   2   1   2   1   1   1   2   1   1   2   2   1   1   2   1   2   1   2   1   2   1   1   2   2   2   2   1   2   2   1   2   2   2   1   1   2   2   2   2   1   1   1   1   1   1   2   1   2   2   1   1   2   2   2   1   1   2   1   1   1   1   2   1   2   1   2   1   2   2   2   2   2   2   2   1   2   1   1   2   1   2   2   2   1   1   1   1   1   1   1   1   2   2   1   1   1   2
 MK-5-5                 2   1   1   1   1   1   1   2   1   1   2   2   1   2   1   1   1   1   2   2   1   1   1   2   2   1   2   1   1   1   1   1   2   1   1   1   2   1   2   1   2   2   2   2   2   2   2   1   2   2   1   2   1   1   2   2   2   2   1   2   1   1   1   2   2   2   2   2   2   1   2   2   1   2   1   2   2   2   2   1   2   2   2   2   2   2   2   2   2   2   1   1   1   2   1   1   2   1   2   2   2   2   2   2   1   2   1   1   1   2   1   1   2   2   1   1   2   1   1   1   2   1   2   1   1   2   2   2   2   2   2   2   1   1   2   2   1   1   2   2   2   2   1   1   1   1   1   1   2   1   2   2   1   1   2   2   2   1   1   2   1   1   2   1   2   1   2   1   2   1   1   2   2   2   2   2   2   1   2   1   1   2   1   2   1   2   1   1   1   1   1   1   2   1   2   2   1   1   1   2
 MK-5-6                 1   1   1   1   1   1   1   2   2   1   2   2   2   2   1   1   1   1   2   2   1   1   1   2   2   1   2   1   1   1   1   1   2   1   1   2   1   1   2   1   2   2   2   1   2   2   2   1   2   2   1   2   1   1   2   2   2   2   1   1   1   1   2   2   2   2   2   2   2   1   2   2   1   2   1   2   2   2   2   1   2   2   2   2   2   2   1   2   2   2   1   1   1   2   1   1   2   1   2   1   2   2   2   2   1   2   2   1   1   2   1   1   2   2   2   1   2   1   1   1   2   2   2   1   1   2   2   2   2   2   2   2   1   1   2   2   1   1   1   2   2   1   1   1   2   1   1   1   2   1   2   2   1   1   2   2   2   1   1   2   1   1   2   2   2   1   2   2   2   1   1   2   2   2   2   2   2   2   2   1   1   2   1   2   1   2   1   1   1   1   1   1   1   1   2   2   1   1   1   2
 MK-5-7                 1   1   1   1   1   1   1   2   2   1   1   2   2   2   1   1   1   1   2   2   1   1   1   2   2   1   2   1   1   1   1   1   2   1   1   2   1   2   2   1   2   2   2   1   2   2   1   1   2   2   1   1   1   1   2   2   2   2   2   1   1   1   2   2   2   2   2   1   2   1   2   2   1   2   1   2   1   1   2   1   2   2   2   2   2   2   1   2   2   2   1   1   1   2   1   1   2   1   2   1   1   2   1   2   1   2   2   1   1   2   1   1   2   2   2   1   2   1   1   1   2   2   2   1   1   2   2   2   2   2   1   2   1   2   2   2   1   1   1   2   1   1   1   1   1   1   1   1   2   1   2   2   1   1   2   2   2   1   2   2   1   1   2   2   2   1   2   2   2   1   1   2   2   2   2   2   2   2   2   1   1   2   1   2   1   2   1   1   1   1   1   1   1   1   2   2   1   1   1   2
 MK-5-8                 1   1   1   1   1   1   1   2   2   2   1   2   2   2   1   1   1   1   2   2   1   1   1   2   2   1   2   1   1   1   1   2   2   1   1   2   1   2   2   2   2   2   2   1   2   2   1   1   2   2   1   1   1   1   2   2   2   2   2   1   1   1   2   1   1   2   2   1   2   1   2   2   1   2   1   2   1   1   2   2   2   2   2   2   2   2   1   2   2   2   1   2   1   2   1   1   2   1   2   1   1   1   1   1   1   2   2   1   1   2   1   2   2   1   2   1   2   1   1   1   2   2   2   1   1   2   2   2   2   2   1   2   1   2   2   2   1   1   1   2   1   1   1   1   1   1   1   1   2   1   2   2   1   1   2   2   2   1   2   2   1   1   2   2   2   2   2   2   2   1   1   2   2   2   2   2   2   2   2   2   1   2   1   2   1   2   1   1   1   1   1   1   1   1   2   2   1   1   2   2
 MK-5-9                 1   1   2   1   1   1   1   1   2   2   1   2   1   2   1   1   1   1   2   2   1   1   1   2   2   1   2   1   1   1   2   2   2   1   1   2   1   2   2   2   2   2   2   1   2   2   1   1   2   2   1   1   1   1   2   2   2   2   2   1   1   1   2   1   1   2   1   2   2   1   2   2   1   2   1   2   1   1   2   2   2   2   2   2   2   2   1   2   2   2   1   2   1   2   1   2   2   1   2   2   1   1   1   1   1   2   1   1   1   2   1   2   2   1   2   1   2   1   1   1   2   2   2   1   1   2   2   2   2   2   1   2   1   2   2   2   1   1   1   2   1   1   1   1   1   1   2   1   2   1   2   2   1   1   2   2   2   1   2   2   1   1   2   2   2   2   2   2   2   1   1   2   1   2   2   2   2   2   1   2   1   2   2   2   1   2   2   1   1   1   1   1   1   1   2   2   1   1   2   2
 MK-5-10                1   1   2   1   1   1   1   1   2   2   1   2   1   2   1   1   1   1   2   2   1   1   1   2   2   1   1   1   1   1   2   2   2   2   1   2   1   1   1   2   1   2   1   1   2   2   1   1   2   2   1   1   1   1   2   1   2   2   2   1   1   1   2   1   1   2   1   2   2   1   2   2   1   1   2   2   1   1   2   2   2   2   2   2   2   2   1   2   2   2   1   1   1   2   1   2   2   2   2   2   1   2   1   1   1   2   2   1   1   2   1   2   2   2   2   1   2   1   1   1   2   2   2   1   2   2   2   2   2   2   1   2   1   2   2   2   1   1   1   2   1   1   2   1   1   1   2   1   2   2   2   2   1   1   1   2   2   1   2   2   1   1   1   2   2   2   2   2   2   1   1   2   1   2   2   2   2   2   2   2   1   2   2   1   1   2   2   1   1   1   1   1   1   2   2   2   2   2   2   2
 MK-5-11                1   1   2   1   1   1   2   1   2   2   1   2   1   1   1   1   1   2   2   2   1   1   1   2   2   1   1   1   1   1   2   2   2   2   1   2   1   1   1   2   1   1   1   2   2   2   2   1   2   2   1   1   1   1   2   1   1   2   2   1   1   1   2   1   1   2   1   2   2   1   2   1   1   1   2   2   1   1   2   2   2   2   2   2   2   2   1   2   2   2   1   1   1   2   1   2   2   2   2   2   1   2   1   1   1   2   2   1   1   2   1   2   2   1   2   1   2   1   1   2   2   2   2   1   2   2   2   2   2   2   1   2   1   2   1   2   2   1   1   2   1   1   1   1   1   2   2   1   2   1   2   2   1   1   1   2   2   2   2   2   1   1   1   2   2   2   2   2   1   1   1   2   1   2   2   1   1   2   2   2   1   2   2   1   2   2   2   1   1   1   1   1   2   2   2   2   2   2   2   1
 MK-5-12                1   1   2   1   1   1   1   2   2   2   1   2   1   1   1   1   2   2   2   2   1   2   2   2   2   1   1   1   1   1   2   2   2   2   1   2   1   1   1   2   1   1   1   1   2   2   2   1   2   2   1   2   2   1   2   1   1   2   2   1   1   2   2   2   1   2   1   2   2   2   2   1   1   1   2   2   1   1   2   2   2   2   2   2   2   2   1   2   2   2   1   1   2   2   1   2   2   2   2   2   1   2   1   1   1   2   1   1   1   2   1   2   2   1   2   1   2   1   1   2   2   2   2   1   2   2   2   2   2   2   1   2   1   2   1   2   2   1   1   2   1   1   2   1   2   1   2   1   2   1   2   2   1   1   1   2   2   2   2   2   1   1   1   2   2   2   2   2   2   1   1   2   1   2   2   1   1   2   2   1   1   2   2   1   2   2   2   1   1   1   1   1   2   1   2   2   1   2   2   1
 MK-5-13                1   1   2   1   1   1   1   2   2   2   1   2   1   1   1   1   2   2   2   2   2   2   2   2   2   1   1   1   1   2   2   2   2   2   1   2   1   1   1   2   1   1   1   1   2   2   2   1   2   2   1   2   2   1   2   1   1   2   2   1   2   2   2   2   1   2   1   2   2   2   2   1   1   1   2   2   2   1   2   2   2   2   2   2   2   2   1   2   2   2   1   1   2   2   1   2   2   2   2   2   1   1   1   1   1   2   1   1   1   2   1   2   2   1   2   1   1   1   1   2   2   2   2   1   2   2   2   2   1   2   1   2   1   2   2   2   2   1   1   2   1   1   2   1   2   1   2   1   2   1   2   2   1   1   2   2   2   2   2   2   1   1   1   2   2   2   2   2   2   1   1   2   1   2   1   1   1   2   2   1   1   2   2   2   2   2   2   1   1   1   1   1   2   1   2   2   1   2   2   1
 MK-5-14                1   1   2   1   1   1   1   2   2   2   1   2   1   2   1   1   2   2   1   2   2   1   2   2   2   1   1   1   1   2   2   2   2   2   1   2   1   1   1   2   1   1   1   1   2   2   2   1   2   2   1   2   2   1   1   1   1   2   2   1   2   2   2   2   1   2   1   2   2   2   2   1   1   1   2   2   2   1   2   2   2   2   2   2   2   1   1   2   2   1   1   1   2   2   1   2   2   2   2   2   1   1   1   1   1   2   1   1   1   1   1   2   2   1   2   1   1   1   1   2   2   2   2   1   2   2   2   2   1   1   1   2   1   2   2   2   2   1   1   2   1   1   2   2   2   1   2   1   2   1   2   2   1   1   2   2   2   2   2   2   1   2   1   2   2   2   2   2   2   2   1   2   1   2   1   1   1   2   2   1   1   1   2   2   2   2   1   1   1   1   1   1   2   1   2   2   1   2   2   1
 MK-5-15                1   2   2   1   1   1   1   2   2   2   1   2   1   2   1   2   2   2   2   2   2   1   2   2   2   1   1   1   1   2   2   2   2   2   1   2   1   2   1   2   1   1   1   1   2   2   2   1   2   2   1   2   2   1   1   1   1   2   2   2   2   2   2   1   1   1   1   1   2   2   2   1   1   1   1   1   2   2   2   2   2   2   2   2   2   1   1   2   2   1   1   1   2   2   1   2   2   2   2   2   1   1   1   1   1   2   1   2   1   1   1   2   2   1   2   1   1   1   1   2   2   2   2   1   2   2   2   2   1   1   2   2   1   2   2   2   2   1   1   2   1   1   2   2   2   1   2   1   2   1   2   2   1   1   2   2   2   2   2   2   1   1   1   2   2   2   2   2   2   2   1   2   2   2   1   1   1   1   2   1   1   1   2   2   2   2   1   1   1   1   1   1   2   1   2   2   1   2   2   1
 MK-5-16                1   2   2   1   1   1   1   2   2   2   1   2   1   2   1   2   1   1   2   2   2   1   2   2   2   1   1   1   1   1   2   2   2   1   1   2   1   2   1   2   1   1   1   1   2   2   1   2   2   2   1   2   1   1   1   1   1   2   2   2   2   2   2   1   1   1   1   1   1   2   2   1   1   1   1   1   2   2   2   2   2   2   2   2   2   2   1   2   2   1   1   1   2   2   1   2   2   2   1   2   1   1   1   1   1   2   1   2   1   1   1   2   2   1   2   2   1   1   1   2   2   2   2   2   2   2   2   2   1   1   2   2   1   2   2   2   2   2   1   2   1   1   2   2   2   1   1   1   2   1   2   2   1   1   2   2   2   2   2   2   1   1   2   1   2   2   2   2   2   1   1   2   2   2   1   1   1   1   2   1   1   1   2   2   2   2   1   1   1   1   1   1   2   1   2   2   1   2   2   1
 MK-6-1                 2   1   1   2   2   1   1   1   2   1   1   1   2   1   2   1   1   1   2   1   2   1   2   1   2   2   2   2   1   1   1   1   2   2   1   1   1   1   2   1   1   2   2   1   1   2   2   2   2   2   1   2   1   2   2   1   1   2   1   2   1   2   1   1   2   2   2   1   1   1   2   2   2   1   2   1   2   2   2   1   2   1   1   1   1   2   1   1   2   1   1   2   1   2   2   2   1   1   1   2   1   2   2   1   2   2   1   2   2   1   2   1   1   2   2   1   2   1   1   1   2   1   2   2   2   1   2   2   2   2   1   2   2   1   2   1   2   1   1   1   2   1   2   2   1   1   1   1   1   2   1   1   2   1   2   2   1   1   2   2   1   2   1   1   1   2   1   2   1   1   1   1   2   1   2   2   1   1   1   1   2   1   2   1   2   1   1   1   2   1   1   1   2   1   1   2   2   1   2   2
 MK-6-2                 2   1   1   2   2   1   1   1   2   1   1   1   2   1   2   2   1   1   2   1   2   1   2   1   2   2   2   2   1   1   1   1   2   2   1   1   1   1   2   1   1   2   2   1   1   2   2   2   2   2   1   2   1   2   2   2   2   2   2   1   1   2   2   1   1   2   2   1   2   2   2   2   2   2   2   1   2   2   2   1   2   2   1   2   1   2   1   2   2   1   1   2   1   2   2   2   1   1   1   2   1   2   2   1   2   2   2   2   2   1   2   1   1   2   2   1   2   1   1   1   2   2   2   2   2   1   2   2   2   2   1   1   2   1   2   1   2   1   1   1   2   1   2   2   1   2   1   1   1   2   2   1   2   1   2   2   1   1   2   2   1   2   1   1   1   2   1   2   1   1   1   1   2   1   1   2   1   1   1   1   2   1   2   1   2   1   1   1   2   2   1   1   2   1   1   2   2   1   2   2
 MK-6-3                 2   1   1   2   2   1   1   1   1   1   1   1   2   1   1   2   1   1   2   1   2   1   2   2   2   2   2   2   1   2   1   1   2   1   1   1   1   1   2   1   1   2   2   1   1   1   2   2   2   2   1   2   1   1   2   2   2   2   2   1   1   2   2   1   1   1   2   1   2   2   2   2   2   2   2   1   2   2   1   1   2   2   1   2   2   2   1   2   2   2   1   2   1   2   2   2   1   1   1   1   1   2   2   1   2   2   2   2   2   1   2   1   1   2   2   1   2   1   1   1   2   2   2   2   2   1   2   2   2   2   1   1   2   1   2   1   2   1   1   1   2   1   2   2   1   2   2   1   1   2   2   1   2   1   2   2   2   1   2   2   1   2   1   1   1   2   1   2   1   1   1   1   2   1   1   2   1   1   1   1   2   1   2   1   2   1   1   1   2   2   1   1   2   2   2   2   2   2   2   1
 MK-6-4                 2   1   1   2   2   1   1   1   1   1   1   1   2   1   1   2   1   1   2   1   2   1   2   2   2   2   2   2   1   2   1   1   2   1   1   2   1   1   2   1   1   2   1   1   1   1   2   2   2   2   1   2   1   1   2   2   2   2   2   1   1   2   2   1   1   1   1   1   2   2   1   2   2   2   2   1   2   2   1   1   2   2   1   2   2   2   1   2   2   2   1   2   1   2   2   2   1   1   1   1   1   2   2   1   2   2   2   2   2   1   2   1   1   2   2   1   2   1   1   1   1   1   2   2   2   1   2   2   2   2   1   1   2   2   2   1   2   1   1   1   2   1   2   2   1   2   2   1   1   2   2   2   1   1   2   2   2   1   2   2   1   1   1   1   1   2   1   2   1   1   1   1   1   2   1   1   1   1   1   1   2   1   2   1   2   1   1   1   2   2   1   1   2   1   2   2   2   2   2   1
 MK-6-5                 2   1   1   2   2   1   1   1   2   1   1   1   2   1   1   2   1   1   2   1   2   1   2   2   2   2   2   2   1   2   1   1   2   1   1   2   1   1   2   1   2   2   1   1   1   1   2   2   2   2   2   2   1   1   2   2   2   2   2   1   1   2   2   1   1   1   1   1   2   2   1   1   2   2   2   1   2   1   1   1   2   2   1   1   2   2   1   1   2   2   2   2   1   2   2   2   1   2   1   2   1   2   2   1   2   2   2   2   2   1   2   1   1   2   2   1   2   1   1   1   1   1   2   2   2   1   2   2   2   2   1   1   2   2   2   1   1   1   1   1   2   1   2   2   1   2   2   1   2   1   2   1   1   1   2   2   2   1   2   2   1   1   1   2   1   2   1   2   1   1   1   1   1   2   1   1   2   1   1   1   2   1   2   1   1   1   1   1   2   2   1   1   1   1   2   2   2   2   2   1
 MK-6-6                 2   1   1   2   2   1   1   1   2   1   1   1   1   1   1   2   1   1   1   1   2   1   2   2   2   2   2   2   1   2   1   1   2   1   1   2   1   1   2   1   2   1   1   1   1   1   2   2   2   2   2   2   1   2   2   1   2   2   2   1   1   2   2   1   1   2   1   1   2   2   1   1   2   2   2   1   2   1   1   1   2   2   1   1   2   1   2   1   2   2   2   2   1   2   2   2   1   2   1   2   1   2   2   1   2   2   2   2   2   2   2   1   1   2   2   1   2   1   1   1   1   1   2   2   2   1   2   2   2   2   1   1   2   2   2   2   1   1   1   1   1   1   2   2   2   2   2   1   2   1   2   1   1   1   2   2   2   1   2   2   1   1   2   1   1   1   1   2   1   1   1   1   1   2   1   2   2   1   1   1   2   1   1   1   1   1   1   1   2   2   1   1   1   1   2   2   2   2   2   1
 MK-6-7                 2   1   1   2   2   1   1   1   2   1   1   1   1   1   1   1   1   1   1   1   2   1   2   2   2   2   2   1   1   2   1   1   2   1   1   2   1   1   2   1   2   1   1   1   1   1   2   2   2   2   1   1   1   2   2   1   2   2   2   1   1   2   2   1   2   2   1   1   1   2   1   1   2   2   1   1   2   1   1   1   2   2   1   1   2   1   2   1   2   1   2   2   2   2   2   2   1   2   1   2   1   2   2   1   2   2   2   2   2   2   2   1   1   2   2   1   2   1   1   1   1   1   2   2   2   1   2   2   2   2   1   1   2   2   2   2   1   1   1   1   1   1   2   2   2   2   2   2   2   1   2   1   1   1   2   2   2   2   2   2   1   1   2   1   1   1   1   2   1   1   2   1   1   2   1   2   2   1   1   1   1   1   1   1   2   1   1   1   2   1   1   1   1   1   1   2   2   2   2   1
 MK-6-8                 2   2   1   2   2   1   1   1   2   1   1   2   1   1   1   1   1   1   1   1   2   1   2   2   2   2   2   1   1   2   1   1   2   1   1   1   1   1   2   2   2   1   1   1   1   1   1   2   2   2   2   1   1   2   2   1   2   2   2   1   1   2   2   1   2   2   1   1   1   2   2   1   2   2   1   2   2   1   1   1   2   2   1   1   2   1   2   2   1   1   2   1   2   2   1   2   1   2   1   2   1   2   2   1   2   2   2   2   2   2   2   1   1   2   2   1   2   1   1   2   1   1   2   2   2   1   2   2   2   2   1   1   2   2   2   2   1   1   1   1   1   1   2   2   2   2   2   2   2   1   2   1   1   1   2   2   2   2   2   2   1   1   2   1   2   2   1   2   1   1   2   1   2   2   1   2   2   1   1   1   1   1   1   1   2   1   1   1   2   1   1   1   1   1   1   2   2   2   2   1
 MK-6-9                 2   1   1   1   2   1   1   1   2   1   1   2   1   1   1   1   1   2   1   1   2   1   2   2   2   2   1   2   1   2   1   1   2   1   1   1   2   1   2   2   1   1   1   1   1   1   1   2   2   2   2   1   1   2   2   1   2   2   2   1   1   2   2   2   2   2   1   1   1   2   2   1   2   2   1   2   2   1   1   1   2   2   1   1   2   1   2   2   1   1   2   1   2   2   1   2   1   2   1   2   1   2   2   1   2   2   2   2   2   2   2   1   1   2   1   1   2   1   1   2   1   1   2   2   2   2   2   2   1   2   1   1   2   2   2   2   2   1   1   1   1   1   2   1   2   2   2   2   2   1   2   1   1   2   2   1   2   1   2   1   1   1   2   1   2   2   2   1   1   1   2   1   2   2   2   2   2   1   1   1   1   2   2   1   2   1   1   1   2   1   1   2   1   1   1   2   2   2   2   1
 MK-6-10                2   1   1   1   2   1   1   1   2   1   2   1   1   1   1   1   1   2   1   1   1   1   2   2   2   1   1   2   1   2   2   1   2   1   2   1   2   2   2   2   1   2   1   1   1   1   1   2   2   2   2   1   1   2   2   1   2   2   2   1   1   2   2   2   2   2   1   1   1   2   2   1   2   2   1   2   2   1   2   1   1   1   1   1   2   1   2   2   1   1   2   1   1   2   1   2   1   2   1   2   1   2   2   1   1   2   2   2   2   2   2   1   1   2   1   1   2   1   1   2   1   1   2   2   2   2   2   1   1   2   1   1   1   2   2   1   2   1   1   1   1   1   2   1   2   1   2   2   2   1   2   1   1   2   2   1   2   2   2   1   1   1   2   1   2   1   2   1   1   1   2   1   2   2   2   2   2   1   1   1   1   2   1   1   2   2   1   1   2   1   1   2   2   1   1   2   2   2   2   1
 MK-6-11                2   1   1   1   2   1   2   1   2   1   2   1   1   1   1   1   1   2   1   1   1   1   2   2   2   1   1   2   1   2   2   1   2   1   2   1   2   2   2   2   1   2   1   1   1   1   1   2   2   2   2   1   1   2   2   1   2   2   2   2   1   1   2   2   2   2   1   1   2   2   2   1   2   2   1   2   2   1   2   1   1   1   1   1   2   1   2   2   1   1   2   1   2   2   1   2   1   2   1   2   1   2   2   1   1   2   2   2   2   2   2   1   1   2   1   1   2   2   1   2   1   1   2   2   2   2   2   1   1   2   1   1   1   2   2   1   2   1   2   1   1   1   2   1   2   1   2   2   2   1   2   1   1   2   2   1   2   2   2   1   1   1   2   2   2   1   2   1   2   1   1   1   2   2   2   2   2   1   1   1   1   2   2   1   1   1   1   1   2   1   1   2   2   1   1   2   2   2   2   1
 MK-6-12                2   1   1   1   2   1   2   1   2   1   2   1   1   1   1   1   1   1   1   1   1   1   2   1   2   1   1   2   1   1   2   2   2   1   2   1   2   2   2   2   2   2   1   1   1   1   2   2   2   2   2   1   1   2   1   1   2   2   2   2   1   1   2   2   2   2   2   1   2   2   2   1   2   2   1   2   2   1   2   1   1   1   1   1   2   1   2   2   1   1   2   1   2   2   1   2   1   2   1   2   1   2   2   1   1   2   2   2   2   2   2   1   1   2   1   1   2   2   1   2   1   2   2   2   2   2   2   1   2   2   1   1   1   2   2   1   2   1   2   1   1   1   2   1   2   1   2   2   1   1   2   1   1   2   2   2   2   2   2   1   2   1   2   2   2   1   2   2   2   1   1   1   2   2   2   2   1   1   1   1   1   2   1   1   1   1   1   1   2   1   2   2   2   1   1   2   1   1   2   1
 MK-6-13                2   1   1   1   2   1   1   1   2   1   2   2   1   1   1   1   2   1   1   1   1   2   2   1   2   1   1   2   1   2   2   1   2   1   1   1   2   1   2   1   1   2   1   1   1   1   2   2   2   2   2   1   1   2   1   1   1   2   2   1   1   1   2   2   2   2   2   1   2   2   2   1   2   2   1   2   2   1   2   1   1   1   1   1   2   1   2   2   1   1   2   1   2   2   1   2   1   2   1   1   1   2   2   2   1   2   2   2   2   2   2   1   1   1   1   1   2   2   1   2   2   2   2   2   1   2   1   1   2   2   1   1   1   2   2   1   2   2   2   1   1   1   2   1   2   1   2   2   1   2   2   1   1   2   2   1   1   2   2   1   2   1   2   2   2   1   2   2   1   1   1   2   2   1   2   2   1   2   1   2   1   2   1   1   1   1   1   1   2   2   2   2   1   1   1   2   1   1   2   1
 MK-6-14                2   1   1   1   2   1   1   1   2   1   2   2   1   1   1   1   2   1   1   1   1   2   2   1   2   1   1   2   1   2   1   1   2   1   1   2   1   1   2   2   1   2   1   1   1   1   2   2   2   2   2   1   1   2   1   2   1   2   1   1   1   1   2   1   2   2   2   1   2   2   2   1   2   2   1   2   2   1   2   1   1   1   1   1   2   1   2   2   1   1   2   1   2   2   1   2   1   2   1   1   1   2   2   2   1   2   2   2   2   2   2   1   1   1   1   1   2   2   1   2   2   2   2   2   1   1   1   1   2   2   1   1   1   2   2   2   2   2   2   2   1   1   2   1   2   1   2   2   1   2   2   1   1   2   2   1   1   2   2   1   1   1   2   2   2   1   1   2   1   1   1   2   2   1   2   2   1   2   1   2   2   2   1   1   2   1   1   2   1   2   2   1   1   1   1   2   1   1   2   1
 MK-6-15                2   1   1   1   2   1   1   2   2   1   2   2   2   1   1   1   2   1   1   1   1   2   2   1   2   1   1   2   1   2   1   1   2   1   1   2   1   2   2   2   1   2   1   1   1   1   2   2   2   2   2   1   1   2   1   1   1   1   1   1   1   1   1   1   2   2   2   1   2   2   2   1   2   2   1   2   2   1   2   1   1   1   1   1   2   1   1   2   1   1   2   1   2   2   1   2   1   1   1   1   1   2   1   2   1   2   2   2   2   2   2   1   1   1   1   1   2   2   1   2   2   2   2   2   1   2   1   1   2   2   1   1   1   2   2   2   2   2   2   2   1   1   1   2   1   1   1   2   1   2   2   1   1   2   2   1   1   2   2   1   2   1   2   2   2   1   1   2   1   1   1   2   2   1   2   2   1   2   1   2   2   2   1   1   2   1   1   2   2   2   2   1   1   1   1   1   1   1   2   1
 MK-6-16                2   1   1   1   2   1   1   2   2   1   2   2   2   1   1   1   2   1   1   1   1   2   2   1   2   1   1   2   1   2   1   1   2   1   1   2   1   2   2   2   1   1   1   1   1   1   2   2   1   2   2   1   1   2   1   1   1   1   1   1   1   1   1   2   2   2   2   1   2   1   2   1   2   2   1   1   2   1   2   1   1   1   1   1   2   1   2   2   1   1   2   1   2   2   1   2   1   1   1   1   1   2   1   2   1   1   2   2   2   2   2   2   1   1   1   1   2   2   1   2   1   2   2   2   1   1   1   1   2   2   1   1   1   2   1   2   2   2   2   2   1   1   1   2   1   1   1   2   2   2   2   1   1   2   2   1   1   2   1   1   2   1   2   2   2   1   1   2   2   1   2   2   2   1   1   2   1   2   1   2   2   2   1   1   2   1   1   2   2   2   2   1   1   1   1   1   1   1   2   1
 
!****************************************** Phenotypic Data **********************************************************
!-100.0 is resevred for missing phenotype
SimulatedTrait1        11.0472   10.3743   11.3483    9.1238    9.6071   10.4710    8.5014    9.9562    9.3302    9.1048   10.5217    9.1240   11.3815    9.0377    9.2969    8.9482   11.0144    9.7551   10.6675    8.6398   10.7976    8.6022   10.0608    9.4915    9.9072   10.2205    9.5515    9.4656   10.5052    8.6485    9.5548    8.9552   10.2889    9.5835   10.3897    9.2342    9.4615   10.3158   10.9660    9.4004    9.4192   10.2578    9.5679    8.4757    8.1601    9.8145   11.2897    9.6163    8.0918   10.8832    9.5029   11.3129   10.5160    9.3128    9.0270    9.0419   11.1518    8.9890    7.7488    9.1804    8.4710   11.2280   10.5355   11.1644   10.3123    9.9423    9.3581    9.3698    8.5140   10.9177    8.9419    8.6083   10.2377   10.3813   10.2800   10.8440    9.3680    9.2188    9.4054   10.7948    9.1667   11.1767   10.1436   11.8222   10.1407    9.6443    8.9901   10.9656    9.1394   10.1284    9.1761   10.6650   11.1948   10.5155    9.5466   10.0787   10.1675    9.0502    8.7657   12.0210   10.3816   11.5477   10.0709    9.5513   10.0560    8.1883   11.2234    8.6174   11.0502    8.8482    8.9450   10.4128    9.8712    7.9075   10.9883    9.9309    8.7073    8.8437   12.3157    8.5998   10.5765   10.0937    9.3000   10.7190    9.3810   11.2824   10.4459   10.0410   10.8911    9.3853   10.7353    8.9777   10.7012    9.1476   10.7911    8.9609    7.5044    8.6776    9.9151   10.0092    9.3008   10.1040   11.6837    9.8667   11.2550    9.5084    9.5299    8.7997    9.6189   11.3177    9.5032   11.7062   12.0517    9.8694   12.2175   10.3458    8.3790   10.1631   10.1815   11.6438    8.2185    9.1036    8.9109    8.1925    9.9151   10.6349    9.6127   10.7866   10.6492   10.4909    8.3411    9.3296   11.5265    8.8863   10.4911    9.7620   11.0608   10.0510   11.8112    9.6233    9.5536    8.3375   10.1195   10.5420    9.4073   10.1882    9.8929    8.2249    8.9552   10.3500    9.4683    9.9739    8.7013    9.0465   11.4642    9.9425    9.2539   11.9849   10.8851   10.1173
 
