# Supplementary material for: Inclusive Composite Interval Mapping of QTL by Environment Interactions in Biparental Populations
Source: PLoS One. 2015 Jul 10;10(7):e0132414. doi: 10.1371/journal.pone.0132414 (PMC4498613; doi:10.1371/journal.pone.0132414)
Supplement: S1 File — (ZIP) [file pone.0132414.s001.zip › BC1 population/e=1/run_00032.met]

!**********************Note: lines staring with "!" are remarks and will be ignored in the program********************
!*********************************General Information**********************************
!Assuming F1 = P1 x P2, populations available in QTL IciMapping are: 
!  1, P1BC1F1 = P1 x F1, the first backcrossing where P1 is used as the recurrent parent;
!  2, P2BC1F1 = P2 x F1, the first backcrossing where P2 is used as the recurrent parent;
!  3, F1DH, F1-derived doubled haploids; 
!  4, RIL or F1RIL, recombination inbred lines through the repeated selfing of F1;
!  5, P1BC1RIL, recombination inbred lines through the repeated selfing of P1BC1F1;
!  6, P2BC1RIL, recombination inbred lines through the repeated selfing of P2BC1F1;
!  7, F2, the selfing generation of F1;
!  8, F3, the selfing generation of F2;
!  9, P1BC2F1, the second backcrossing where P1 is used as the recurrent parent; 
! 10, P2BC2F1, the second backcrossing where P2 is used as the recurrent parent;
! 11, P1BC2RIL, recombination inred lines through the repeated selfing of P1BC2F1; 
! 12, P2BC2RIL, recombination inred lines through the repeated selfing of P2BC2F1; 
! 13, P1BC1F2, the selfing generation of P1BC1F1; 
! 14, P2BC1F2, the selfing generation of P2BC1F1; 
! 15, P1BC2F2, the selfing generation of P1BC2F1; 
! 16, P2BC2F2, the selfing generation of P2BC2F1; 
! 17, P1BC1DH, P1BC1F1-derived doubled haploids; 
! 18, P2BC1DH, P2BC1F1-derived doubled haploids; 
! 19, P1BC2DH, P1BC2F1-derived doubled haploids; 
! 20, P2BC2DH, P2BC2F1-derived doubled haploids; 
   1      !Mapping Population (see remarks above)
   2      !Mapping Function (1 for Kosambi; 2 for Haldane; 3 for Morgan)
   2      !Marker Space Type (1 for intervals; 2 for positions)
   1      !Marker Space Unit(1 for centiMorgans; 2 for Morgan)
   6      !Number of Chromosomes (or Linkage Groups)
 200      !Size of the mapping population
   1      !Number of environments
 
!***************************************** Chromosomes and Linkage Maps **********************************************
!Chromosome                 NumMarkers
-CH1                        16
-CH2                        16
-CH3                        16
-CH4                        16
-CH5                        16
-CH6                        16
!Linkage map (Marker name followed by position or the interval length)
 MK-1-1                1     0.000
 MK-1-2                1    10.000
 MK-1-3                1    20.000
 MK-1-4                1    30.000
 MK-1-5                1    40.000
 MK-1-6                1    50.000
 MK-1-7                1    60.000
 MK-1-8                1    70.000
 MK-1-9                1    80.000
 MK-1-10               1    90.000
 MK-1-11               1   100.000
 MK-1-12               1   110.000
 MK-1-13               1   120.000
 MK-1-14               1   130.000
 MK-1-15               1   140.000
 MK-1-16               1   150.000
 MK-2-1                2     0.000
 MK-2-2                2    10.000
 MK-2-3                2    20.000
 MK-2-4                2    30.000
 MK-2-5                2    40.000
 MK-2-6                2    50.000
 MK-2-7                2    60.000
 MK-2-8                2    70.000
 MK-2-9                2    80.000
 MK-2-10               2    90.000
 MK-2-11               2   100.000
 MK-2-12               2   110.000
 MK-2-13               2   120.000
 MK-2-14               2   130.000
 MK-2-15               2   140.000
 MK-2-16               2   150.000
 MK-3-1                3     0.000
 MK-3-2                3    10.000
 MK-3-3                3    20.000
 MK-3-4                3    30.000
 MK-3-5                3    40.000
 MK-3-6                3    50.000
 MK-3-7                3    60.000
 MK-3-8                3    70.000
 MK-3-9                3    80.000
 MK-3-10               3    90.000
 MK-3-11               3   100.000
 MK-3-12               3   110.000
 MK-3-13               3   120.000
 MK-3-14               3   130.000
 MK-3-15               3   140.000
 MK-3-16               3   150.000
 MK-4-1                4     0.000
 MK-4-2                4    10.000
 MK-4-3                4    20.000
 MK-4-4                4    30.000
 MK-4-5                4    40.000
 MK-4-6                4    50.000
 MK-4-7                4    60.000
 MK-4-8                4    70.000
 MK-4-9                4    80.000
 MK-4-10               4    90.000
 MK-4-11               4   100.000
 MK-4-12               4   110.000
 MK-4-13               4   120.000
 MK-4-14               4   130.000
 MK-4-15               4   140.000
 MK-4-16               4   150.000
 MK-5-1                5     0.000
 MK-5-2                5    10.000
 MK-5-3                5    20.000
 MK-5-4                5    30.000
 MK-5-5                5    40.000
 MK-5-6                5    50.000
 MK-5-7                5    60.000
 MK-5-8                5    70.000
 MK-5-9                5    80.000
 MK-5-10               5    90.000
 MK-5-11               5   100.000
 MK-5-12               5   110.000
 MK-5-13               5   120.000
 MK-5-14               5   130.000
 MK-5-15               5   140.000
 MK-5-16               5   150.000
 MK-6-1                6     0.000
 MK-6-2                6    10.000
 MK-6-3                6    20.000
 MK-6-4                6    30.000
 MK-6-5                6    40.000
 MK-6-6                6    50.000
 MK-6-7                6    60.000
 MK-6-8                6    70.000
 MK-6-9                6    80.000
 MK-6-10               6    90.000
 MK-6-11               6   100.000
 MK-6-12               6   110.000
 MK-6-13               6   120.000
 MK-6-14               6   130.000
 MK-6-15               6   140.000
 MK-6-16               6   150.000
!*********************************** Marker Types ********************************************************************
!Co-dominant marker: When heterozygote F1 is present, P1 is coded as 2, F1 is coded as 1, and P2 is coded as 0; Otherwise, P1 is coded as 2, and P2 is coded as 0. 
!Dominant marker: When heterozygote F1 is present, P1 and F1 are coded as 12, and P2 is coded as 0; Otherwise, P1 is coded as 2, and P2 is coded as 0.  
!Recessive markers: When heterozygote F1 is present, P1 is coded as 2, and F1 and P2 are coded as 10; Otherwise, P1 is coded as 2, and P2 is coded as 0. 
!Missing marker is coded as -1. 
 MK-1-1                 2   2   1   2   1   1   2   1   1   2   2   1   1   1   1   1   2   2   2   2   1   1   2   2   2   2   2   1   2   1   2   1   1   2   1   2   1   2   1   1   2   1   2   2   1   2   2   2   2   1   2   2   2   1   2   2   1   1   1   1   1   2   2   1   2   1   1   2   1   2   2   1   2   1   2   2   2   1   2   2   2   2   2   2   1   1   2   2   2   1   2   2   1   1   2   2   1   2   1   2   2   1   1   1   1   2   2   2   1   1   1   1   1   1   2   1   1   2   1   1   1   2   2   2   1   1   2   2   2   1   1   1   1   1   2   2   1   2   1   2   1   1   2   2   2   2   2   2   1   1   1   1   2   1   2   1   2   1   1   2   2   2   1   2   2   1   2   1   2   2   2   2   1   2   2   2   2   1   2   1   1   1   2   1   2   2   1   2   1   2   2   1   1   1   1   2   1   1   2   1
 MK-1-2                 2   2   1   2   1   1   2   1   1   2   1   1   2   1   1   1   1   2   2   2   1   1   2   2   2   2   2   1   2   1   2   1   1   2   1   2   1   2   1   1   2   1   2   2   1   2   2   2   2   1   2   2   2   1   2   2   1   1   1   1   1   2   2   1   2   1   1   1   1   2   2   1   2   1   2   2   2   1   2   2   2   2   2   1   1   1   2   2   2   1   2   2   1   1   2   2   1   2   1   2   2   1   2   1   1   2   2   2   1   1   1   1   1   1   2   1   1   1   1   1   1   2   2   2   1   1   2   2   2   1   1   1   1   1   2   2   1   2   1   2   1   1   2   2   2   1   2   2   1   1   1   1   2   1   1   2   2   1   1   2   2   2   1   2   1   1   1   1   1   2   2   2   1   1   2   2   2   1   2   1   1   1   2   1   2   2   1   2   1   2   2   1   1   1   1   2   1   1   2   1
 MK-1-3                 1   2   1   2   1   2   2   1   1   2   1   1   2   1   1   1   1   2   2   2   1   2   2   2   2   2   2   1   2   1   2   1   1   2   1   2   1   2   1   1   2   1   2   2   1   1   2   2   2   1   1   2   2   1   2   2   1   1   1   1   1   2   2   1   2   1   1   1   1   2   2   1   2   1   2   2   2   1   1   2   2   2   2   1   1   1   2   2   2   1   2   2   1   1   2   1   1   2   1   2   1   1   1   1   1   2   1   2   1   2   1   2   1   1   2   1   1   1   1   1   1   2   2   2   1   1   2   2   2   1   1   1   1   1   2   2   1   2   1   2   1   1   2   2   2   1   2   2   1   1   1   1   2   1   1   2   2   1   1   2   2   2   1   2   1   1   1   2   1   2   2   2   1   1   2   2   2   1   2   1   1   1   2   2   2   2   1   2   1   2   2   1   1   1   1   2   1   1   2   1
 MK-1-4                 1   2   1   2   1   2   2   1   1   2   1   1   2   1   2   1   1   2   2   2   1   2   2   2   2   2   2   1   2   1   2   2   2   2   1   2   1   2   1   1   2   1   2   2   1   1   2   2   2   1   1   2   2   1   2   2   1   1   1   1   1   2   2   1   2   1   1   1   1   2   2   1   2   1   2   2   2   1   1   2   2   2   2   1   1   1   2   2   2   1   2   2   1   1   2   1   1   2   1   2   1   1   1   1   1   2   1   2   1   2   1   2   1   1   1   1   1   1   1   1   1   2   2   2   1   1   2   1   2   1   1   1   1   1   2   2   1   2   1   2   1   2   2   2   2   1   2   2   1   1   1   2   2   1   1   2   2   2   1   2   2   2   1   2   1   1   1   1   1   2   2   2   1   1   2   2   2   1   2   1   1   1   2   2   2   2   1   2   1   2   2   1   1   1   2   2   1   2   2   1
 MK-1-5                 1   2   1   2   1   2   2   2   1   2   1   1   2   1   2   1   1   2   2   2   1   2   2   2   2   2   2   1   2   1   2   2   2   2   1   2   1   2   1   2   2   1   2   2   1   1   1   2   2   1   1   2   2   1   1   2   1   1   1   1   1   2   2   1   2   1   1   1   1   2   1   1   2   1   2   2   2   1   1   2   2   2   2   1   1   1   2   2   2   2   2   2   1   1   2   1   1   2   1   1   1   2   1   1   1   2   1   2   1   2   1   2   1   1   1   1   2   1   1   1   1   2   2   2   1   1   2   1   2   1   1   1   1   1   2   2   1   2   1   2   1   2   2   2   2   1   2   2   2   1   1   2   2   1   1   2   2   2   1   2   2   1   1   2   1   1   1   1   1   2   2   1   2   1   2   2   2   1   2   1   1   1   2   1   2   2   1   2   1   1   1   1   1   1   2   2   1   2   2   1
 MK-1-6                 1   1   1   2   1   2   2   1   2   2   1   2   2   1   2   1   1   2   2   2   1   2   2   1   2   2   1   1   2   1   2   2   2   1   1   2   1   2   1   1   2   1   2   2   1   1   1   2   2   1   1   2   2   1   1   2   1   2   1   1   1   2   2   1   2   1   1   1   2   2   1   2   2   1   2   2   2   1   1   2   2   2   2   1   1   1   2   2   2   1   2   2   1   1   2   1   1   1   1   1   1   2   2   2   1   2   1   2   1   2   1   2   1   1   1   1   2   1   1   1   1   2   2   2   1   1   2   1   2   1   1   1   1   1   2   2   1   1   1   2   1   2   2   2   2   2   2   2   2   2   1   2   2   2   1   2   2   2   1   2   2   1   1   2   1   1   2   1   2   2   2   1   2   1   2   2   2   1   2   1   1   1   1   1   2   2   1   2   1   1   1   1   1   1   2   1   1   2   2   2
 MK-1-7                 1   1   1   2   1   2   2   2   2   2   1   2   1   1   2   1   1   1   2   2   1   2   2   1   2   2   1   1   1   1   2   2   2   1   1   2   1   2   1   1   2   1   2   1   1   1   1   2   2   1   1   2   2   1   1   2   1   2   2   1   1   2   2   1   2   1   1   1   2   2   1   2   2   1   2   2   2   1   1   2   2   2   2   1   1   2   2   2   2   1   1   2   2   1   2   1   1   1   1   1   2   2   2   2   1   2   1   2   1   2   1   2   1   1   1   1   2   1   1   2   1   2   2   2   1   1   2   1   2   1   1   1   1   1   1   2   1   1   1   2   1   2   2   2   2   2   2   2   2   2   1   2   2   2   1   2   2   2   1   2   2   1   1   1   1   1   2   1   2   1   2   1   2   1   2   2   2   1   2   1   1   1   1   1   1   2   1   2   1   1   2   1   1   1   2   1   1   2   2   2
 MK-1-8                 2   1   1   2   1   2   2   2   2   2   1   2   1   2   2   1   1   1   2   1   1   2   2   1   2   2   2   1   1   1   2   1   2   1   1   2   1   2   1   1   1   1   1   1   1   1   1   2   1   1   1   2   2   1   2   2   1   2   2   1   1   2   2   1   2   1   2   1   2   2   1   1   2   1   2   2   2   1   1   2   1   2   2   1   1   2   2   2   1   1   1   2   2   1   2   2   1   1   1   1   2   2   2   2   1   2   1   2   2   2   1   2   1   1   1   1   2   1   2   2   2   2   1   2   1   1   2   1   2   1   1   1   1   1   1   2   1   1   2   2   1   2   2   1   2   2   2   1   2   2   1   2   1   2   2   2   2   2   2   2   2   1   1   1   1   1   2   1   2   1   2   1   2   2   2   2   2   1   2   1   1   1   1   1   1   1   1   2   2   1   2   1   1   1   2   2   1   2   2   2
 MK-1-9                 1   1   1   2   1   2   2   2   2   2   1   2   1   2   2   1   1   1   2   1   1   2   2   1   2   2   2   2   1   2   2   1   1   1   1   2   1   2   1   1   1   1   1   1   1   1   1   2   1   1   1   2   2   1   2   2   1   2   2   1   1   2   2   1   2   1   2   1   2   1   1   2   2   1   2   1   2   1   1   2   1   2   2   1   1   2   2   2   1   1   1   2   2   1   2   2   1   1   1   1   1   2   2   2   1   2   1   2   2   2   1   2   1   1   1   1   2   1   2   2   2   2   1   2   1   1   2   1   2   1   1   1   2   1   1   2   1   2   2   2   1   2   2   2   2   2   2   2   1   2   1   1   1   2   2   2   2   2   2   2   2   1   1   2   1   2   2   1   2   1   2   1   2   1   2   2   2   2   2   1   1   1   1   1   1   1   1   2   2   1   2   1   1   1   2   2   1   2   2   2
 MK-1-10                1   1   1   2   1   2   2   2   2   2   1   2   1   2   2   1   1   1   2   1   1   2   2   1   2   1   2   2   1   2   1   2   1   1   2   2   1   2   1   1   1   1   1   1   1   1   1   2   1   1   1   2   2   2   2   2   1   2   2   1   1   2   2   1   2   1   2   1   2   1   1   2   2   1   2   1   2   1   1   2   1   2   2   1   1   2   2   2   2   1   1   2   2   1   2   2   1   1   1   1   1   2   2   1   1   2   1   2   2   1   1   2   1   1   1   1   2   1   2   2   2   2   1   2   1   1   2   1   2   2   1   1   2   1   1   2   1   1   2   2   1   2   2   2   1   2   2   2   1   2   1   1   1   2   2   2   2   2   2   1   2   1   1   2   1   1   2   2   2   1   1   1   1   1   2   2   2   2   2   1   2   1   1   1   1   1   1   2   2   1   2   1   1   1   2   2   1   2   2   2
 MK-1-11                1   1   2   2   1   1   2   2   2   2   1   2   1   2   2   1   1   1   1   1   1   2   2   1   2   1   2   2   1   2   1   2   1   1   1   2   1   2   1   1   1   1   1   1   1   1   1   2   1   1   1   1   2   2   2   2   1   2   2   1   1   2   2   1   2   1   2   1   1   1   1   2   2   1   2   1   2   1   1   2   1   2   2   1   1   2   2   2   2   1   2   2   2   1   2   2   1   1   1   1   1   2   2   1   1   2   1   2   2   1   1   2   1   1   1   1   2   1   2   2   1   2   1   2   1   1   2   1   2   2   1   1   2   1   1   2   1   1   1   2   1   2   2   2   1   2   1   1   1   2   1   1   1   2   2   2   1   1   2   1   2   1   1   2   1   1   2   2   2   1   1   1   1   1   2   2   2   2   2   1   1   1   1   2   1   1   1   2   2   1   2   1   1   1   2   2   1   2   2   2
 MK-1-12                1   1   2   2   1   1   2   2   2   2   1   2   2   2   2   1   2   1   1   1   1   2   2   1   1   1   2   2   1   1   1   2   1   2   1   2   1   2   1   1   1   1   1   1   1   1   1   2   1   2   1   1   2   2   2   2   1   2   2   1   1   2   2   1   1   1   1   1   1   2   1   2   2   1   2   2   2   1   1   2   2   2   2   1   2   2   2   2   2   1   2   2   2   1   2   2   1   1   1   1   1   2   2   1   1   2   1   2   2   1   1   2   1   1   1   1   2   1   2   2   1   2   1   2   1   1   2   1   2   2   1   1   2   1   1   2   1   1   2   2   1   2   2   2   1   2   2   1   1   2   1   1   1   2   2   2   1   1   2   1   2   1   1   2   2   1   2   2   2   1   1   1   1   1   2   2   2   2   2   1   1   1   1   2   1   1   1   2   1   1   2   1   2   1   2   2   1   2   2   2
 MK-1-13                1   1   2   2   1   1   2   2   2   2   2   2   1   2   1   1   2   1   1   1   1   2   2   1   1   1   2   1   1   2   1   2   1   2   1   2   1   1   1   1   1   1   1   1   1   1   1   2   1   2   1   1   2   2   2   2   1   2   2   1   1   2   2   1   1   1   1   1   1   2   1   2   2   1   2   2   2   1   1   2   2   2   2   1   2   2   2   2   2   1   2   2   2   2   2   2   1   1   1   1   1   2   2   1   1   2   1   1   2   1   2   1   1   1   1   1   2   1   1   2   1   2   1   2   1   1   2   1   1   2   1   1   2   1   1   2   1   1   2   2   2   2   2   2   1   2   2   1   1   2   1   1   1   2   2   2   1   1   2   1   2   1   1   2   2   1   1   2   2   1   1   2   1   1   2   2   2   2   2   1   1   1   1   2   1   1   1   2   1   1   2   2   2   1   2   2   1   2   2   2
 MK-1-14                1   1   2   1   1   1   1   2   2   2   2   2   1   2   2   1   2   1   1   1   1   2   1   1   1   1   2   1   2   2   1   2   1   2   1   2   1   1   1   1   2   1   1   1   1   1   1   2   1   2   1   1   2   2   2   2   1   1   2   1   1   2   2   1   2   1   1   1   1   2   1   2   2   1   2   2   2   1   1   2   2   2   2   1   2   2   2   2   2   2   2   2   2   2   2   2   2   1   1   2   1   2   2   1   1   2   1   1   2   1   2   1   1   2   1   1   2   1   1   2   1   2   1   2   1   2   2   1   1   2   1   1   2   1   1   2   1   1   2   2   2   2   2   2   2   2   2   1   1   1   1   1   1   2   2   2   1   1   2   1   2   2   1   2   2   2   1   2   2   2   1   2   1   1   2   2   2   2   2   1   1   1   1   2   1   1   1   1   1   1   2   2   2   1   2   2   1   1   2   2
 MK-1-15                1   2   2   1   1   1   2   1   2   2   2   2   1   2   2   1   2   2   1   1   1   2   1   1   1   1   2   1   2   2   1   2   1   2   1   2   1   1   1   1   2   1   1   2   1   1   1   2   1   2   1   1   2   1   2   2   1   1   2   1   1   2   1   1   2   1   1   1   1   2   1   2   2   1   2   2   2   1   1   2   2   2   2   1   2   2   2   2   2   2   2   2   2   2   2   2   2   1   1   2   1   2   1   1   1   2   1   1   2   1   2   1   1   2   2   1   2   1   1   2   1   2   1   2   1   2   2   2   1   2   1   1   2   1   1   2   1   1   2   2   2   2   2   2   2   1   2   1   1   1   1   1   1   2   2   1   1   1   2   1   2   2   1   2   2   2   1   2   2   2   1   2   1   1   2   2   2   2   2   1   1   1   1   2   1   1   1   1   1   1   2   2   2   2   2   2   1   1   2   2
 MK-1-16                1   2   2   1   1   1   2   1   2   2   2   2   1   2   2   1   2   2   1   1   1   2   1   2   1   1   2   2   2   2   1   2   1   2   1   2   1   1   1   1   2   1   2   2   1   1   1   1   1   2   2   1   2   1   2   2   1   1   2   1   1   2   1   1   2   2   1   1   1   2   1   2   1   1   2   2   2   1   1   2   2   2   2   1   2   2   2   1   2   2   2   2   2   2   2   2   2   1   1   2   2   2   1   1   1   2   1   2   2   1   2   1   1   2   2   1   2   1   1   2   1   2   2   2   1   2   2   2   1   2   1   1   1   1   1   2   1   1   2   2   2   2   2   2   2   2   2   1   1   1   1   1   1   2   2   2   1   1   2   1   2   1   1   2   2   2   1   2   2   2   1   2   1   1   2   2   2   2   2   1   1   1   1   2   1   1   1   1   1   1   2   2   2   2   2   2   1   1   2   2
 MK-2-1                 2   2   2   2   1   1   1   1   1   1   1   2   2   2   2   1   2   2   1   1   1   1   1   2   2   2   2   2   2   1   2   1   1   1   1   2   1   1   2   2   1   1   1   2   2   2   1   2   2   1   2   2   2   1   1   2   1   1   1   1   1   2   2   1   1   2   2   2   2   1   2   2   1   1   2   1   1   2   2   1   1   1   2   1   2   2   1   2   1   1   2   1   2   1   2   1   1   2   2   2   2   2   1   1   2   1   2   2   2   2   2   2   2   2   2   2   2   2   1   1   1   1   1   2   1   2   1   2   2   1   1   1   1   1   1   2   1   2   2   1   1   2   2   2   1   1   2   2   2   2   2   1   1   2   2   2   2   1   1   1   2   1   1   2   1   2   1   2   1   1   2   1   2   1   1   1   1   1   1   2   1   1   2   1   2   1   1   1   2   1   2   2   2   1   1   1   2   1   2   2
 MK-2-2                 2   2   2   1   1   1   1   1   1   2   1   2   2   2   2   1   2   2   1   1   1   1   1   2   1   2   2   2   2   1   2   1   1   1   1   2   1   1   2   2   1   1   1   2   2   2   1   2   2   1   2   2   2   2   1   2   1   1   1   1   1   2   2   1   1   2   2   2   2   1   2   2   1   1   2   1   1   2   2   1   1   1   2   1   2   2   1   2   1   1   1   1   2   1   2   1   1   2   1   2   2   1   1   1   2   1   2   2   2   2   2   2   2   2   2   2   2   2   1   1   1   1   1   2   1   2   1   2   2   1   1   2   1   1   1   2   1   2   2   1   1   1   2   2   1   1   2   2   2   2   2   1   1   2   2   1   2   1   1   1   2   1   1   2   2   2   1   2   1   1   2   1   2   1   1   1   1   1   1   2   1   1   2   1   2   1   1   1   2   1   1   2   2   1   1   1   2   1   2   1
 MK-2-3                 2   1   2   1   1   1   1   1   1   2   1   2   2   2   2   1   2   2   1   1   1   1   1   2   1   2   2   2   2   1   2   1   1   1   1   2   1   1   2   2   1   1   1   2   2   2   1   2   2   1   2   2   2   2   1   2   1   1   1   1   1   2   2   1   1   2   2   1   2   1   2   2   1   1   2   1   1   2   2   2   1   1   2   1   2   2   1   2   1   1   1   1   2   1   2   1   1   2   1   2   2   1   1   1   1   1   2   2   2   2   1   2   2   2   2   2   2   2   1   1   1   1   1   2   1   2   1   2   1   1   1   2   1   2   1   1   1   2   2   1   1   1   2   2   1   1   1   2   1   2   2   1   1   1   2   1   2   1   1   1   2   1   1   2   2   2   1   2   1   2   2   1   2   1   1   1   1   2   1   2   1   1   2   1   2   1   1   1   2   1   1   1   1   1   1   1   2   1   2   2
 MK-2-4                 2   1   1   1   1   1   1   1   1   2   1   2   2   1   2   1   2   1   1   1   1   1   1   2   1   2   2   2   2   1   2   1   1   1   1   1   1   1   2   2   1   1   1   2   2   2   2   2   2   1   2   1   1   2   1   1   1   1   1   2   1   2   2   1   1   2   2   1   2   1   2   2   1   1   1   1   1   2   2   2   2   1   2   1   2   2   2   2   1   1   1   1   2   1   2   1   1   2   2   2   2   1   1   1   1   1   2   2   2   2   1   1   2   2   2   2   2   2   1   1   1   1   1   2   1   2   1   2   1   1   1   2   2   2   2   1   2   2   2   1   1   1   2   2   1   1   1   2   1   2   2   1   1   1   1   1   2   1   1   1   2   1   2   2   2   2   1   2   2   2   2   1   2   1   1   1   1   2   1   2   2   1   2   1   2   1   1   1   2   1   1   1   1   1   1   1   2   1   2   2
 MK-2-5                 2   1   1   1   1   1   1   1   1   2   1   1   2   2   2   1   2   1   1   1   1   1   1   2   1   2   2   2   2   1   1   1   1   1   1   1   1   1   2   1   1   1   1   2   2   2   2   2   2   1   2   1   1   2   1   1   1   1   1   1   1   2   2   1   1   2   2   1   2   1   2   2   1   1   1   1   1   2   2   2   2   1   2   1   2   2   2   2   1   1   1   1   2   2   1   1   1   2   2   2   2   1   1   1   1   1   1   2   2   2   1   1   2   2   2   2   2   2   1   2   1   1   1   2   1   2   1   2   1   1   1   2   2   2   2   1   2   2   1   1   1   1   2   2   1   1   1   2   1   2   2   1   1   1   1   1   2   1   1   1   2   1   2   2   2   2   1   2   2   2   2   1   2   1   1   1   1   1   1   2   2   1   2   1   2   1   2   1   2   1   1   1   1   1   1   1   2   1   2   2
 MK-2-6                 2   1   1   1   1   1   1   1   1   2   1   1   2   2   2   1   2   1   1   1   1   1   2   2   2   2   2   2   2   1   1   1   1   1   1   1   1   1   2   1   1   1   1   2   2   2   2   2   2   1   2   1   1   2   1   1   1   1   1   1   1   1   2   1   1   2   2   1   1   2   2   2   1   1   1   1   1   2   2   2   2   1   2   1   2   2   2   2   1   1   1   1   2   2   1   1   1   2   1   2   2   1   2   1   1   1   1   2   2   2   1   1   2   2   1   1   2   2   1   2   1   1   1   2   1   1   1   1   1   2   1   1   1   2   2   1   2   2   1   1   1   1   2   2   1   1   1   2   1   2   2   1   1   1   1   1   2   1   1   1   2   1   2   2   2   2   1   2   2   2   1   1   1   1   1   1   1   2   1   2   1   1   2   1   2   1   2   1   2   1   1   1   2   1   1   1   1   1   2   2
 MK-2-7                 1   1   1   1   1   1   1   1   1   2   1   1   2   2   2   1   2   1   1   1   1   1   2   2   2   2   2   2   2   1   1   1   1   1   1   1   1   1   2   1   1   1   1   2   2   2   2   2   2   1   2   1   2   2   1   1   1   2   1   1   1   1   2   2   1   2   2   1   1   2   2   2   1   1   1   1   2   2   2   2   2   1   2   1   2   2   2   2   1   1   1   1   2   2   1   1   1   2   1   1   2   1   2   1   1   2   1   2   2   2   1   2   2   1   1   1   2   2   1   2   1   1   1   2   1   1   1   1   1   2   2   1   1   2   2   1   2   2   1   1   1   1   2   1   1   2   2   2   1   1   2   1   2   1   1   1   2   1   1   1   2   1   2   2   2   2   2   2   2   2   1   1   1   1   1   1   2   1   1   2   1   1   2   1   2   1   2   1   2   1   1   1   2   1   1   1   1   2   2   2
 MK-2-8                 1   1   1   1   1   1   2   1   2   2   1   1   2   2   2   2   1   1   1   1   1   1   2   2   2   2   2   2   2   1   1   1   1   1   1   1   1   1   2   1   1   1   1   2   2   2   2   2   2   1   1   1   2   2   1   1   1   2   1   1   1   1   2   2   2   2   2   1   1   2   2   2   1   1   1   1   2   2   2   2   2   1   2   1   2   2   2   2   1   1   2   1   2   2   1   1   2   2   1   1   2   2   2   1   2   2   1   2   2   1   1   2   2   1   1   1   2   2   1   2   1   1   1   2   1   2   1   1   1   1   2   1   1   2   2   1   2   2   1   1   1   1   2   2   1   2   2   2   1   1   1   1   1   1   1   1   2   1   1   1   2   1   2   2   1   2   2   2   2   2   1   1   1   1   1   1   1   1   1   1   1   2   2   1   2   1   2   2   1   1   1   1   2   2   1   1   1   2   2   2
 MK-2-9                 1   1   1   1   1   1   2   1   2   2   2   2   2   2   2   2   1   1   1   1   1   1   2   1   2   1   2   2   2   1   1   1   2   1   1   1   1   1   1   1   1   1   1   2   2   2   2   2   2   1   2   1   2   2   1   1   2   2   1   1   1   2   1   1   2   2   2   1   1   2   2   2   2   1   1   1   2   2   2   2   2   2   2   1   2   2   2   2   1   1   1   1   2   2   1   1   2   2   1   1   2   2   2   1   2   2   1   2   1   1   1   2   2   1   1   1   2   2   1   2   1   1   1   2   1   2   1   1   1   1   2   1   1   2   2   1   2   2   1   1   1   1   2   1   1   2   2   2   1   1   1   1   1   2   1   1   2   2   1   1   2   1   2   2   1   2   2   2   2   2   1   1   1   1   1   1   1   1   1   1   1   2   2   1   2   1   2   2   1   1   1   1   2   2   2   1   1   2   2   2
 MK-2-10                1   1   1   1   1   1   2   1   2   1   2   2   2   2   2   2   1   1   1   1   1   1   2   1   2   1   2   2   2   1   1   1   2   1   1   1   1   1   1   1   2   1   1   2   2   2   2   2   2   1   1   1   2   2   1   1   2   2   1   1   2   2   1   1   2   2   2   1   1   2   2   2   2   1   1   1   2   2   2   2   2   2   2   1   2   2   2   2   1   2   1   1   2   2   1   1   2   1   1   1   2   2   2   1   2   2   2   1   1   1   1   2   2   1   1   2   2   2   1   2   1   1   1   2   1   2   1   1   1   1   2   1   1   2   2   1   2   2   1   1   1   1   2   1   1   2   2   2   1   1   1   1   1   2   1   1   2   2   1   1   2   1   2   2   1   2   2   2   2   2   1   1   1   1   1   1   1   1   2   1   1   2   2   1   2   1   2   2   1   1   1   1   2   2   2   1   1   2   2   2
 MK-2-11                1   2   1   1   1   1   2   1   2   1   2   1   2   2   1   2   1   1   1   2   1   1   2   1   2   1   2   2   2   1   1   1   2   1   1   1   1   1   1   1   2   1   1   2   2   1   2   2   2   2   1   2   1   2   2   1   2   1   1   1   2   2   1   1   2   2   2   1   1   1   2   2   2   1   1   1   2   2   2   2   1   2   2   1   2   2   2   2   1   2   1   1   2   2   1   1   2   1   1   1   1   2   2   1   2   2   2   1   1   2   1   2   2   1   1   1   2   2   1   2   1   1   1   2   2   2   1   1   1   1   2   1   1   2   2   1   2   2   1   1   1   1   1   1   1   1   2   2   1   1   2   1   1   2   1   1   2   2   1   1   2   2   1   2   1   2   1   2   2   2   1   1   1   1   1   1   1   1   2   1   1   2   1   1   2   1   2   2   1   1   2   1   2   2   2   1   1   2   2   2
 MK-2-12                1   2   1   1   1   1   1   1   2   1   2   1   1   2   1   2   1   1   1   2   1   1   2   1   2   1   2   2   2   1   1   1   2   1   1   1   1   1   1   1   2   1   1   2   2   1   2   2   2   2   1   1   1   1   2   1   2   1   2   1   1   1   1   1   2   2   2   1   1   2   2   2   1   1   1   1   2   2   2   1   1   2   2   1   2   2   2   2   2   2   1   1   2   2   1   1   2   2   1   1   1   2   2   1   2   2   2   1   1   2   1   1   2   1   1   1   2   2   1   2   1   2   1   2   2   2   1   1   2   1   2   1   1   2   2   1   2   2   1   2   1   1   1   1   1   2   2   2   1   1   1   1   1   2   1   2   2   2   1   1   2   2   1   2   1   2   1   2   2   2   1   1   1   1   1   1   1   1   1   1   1   2   1   1   2   1   2   2   1   1   2   2   2   2   2   1   1   2   2   2
 MK-2-13                1   2   1   1   1   1   1   1   2   1   1   1   1   2   1   1   2   1   1   2   1   1   2   1   2   1   2   2   2   1   1   1   2   1   1   1   1   1   1   1   2   1   2   2   2   1   2   2   2   2   1   1   1   1   2   1   2   1   2   1   1   1   1   1   2   2   2   1   1   2   2   1   1   1   1   1   2   2   2   1   1   2   2   1   2   2   2   1   2   2   1   1   1   2   1   1   2   2   1   1   2   2   2   1   2   2   2   1   1   2   1   1   2   1   1   2   2   2   1   2   1   2   1   2   2   2   1   1   2   1   1   1   1   2   2   1   2   2   2   2   1   1   1   1   1   2   2   2   2   1   1   1   1   2   1   2   2   2   1   1   2   2   1   2   1   2   1   2   2   2   1   1   2   1   1   1   1   1   1   1   1   2   1   1   2   1   2   2   1   1   2   2   2   2   2   1   2   1   2   2
 MK-2-14                1   2   1   1   1   1   2   1   1   1   1   1   1   2   1   1   2   1   1   2   1   1   2   2   2   1   2   2   2   1   1   1   1   1   1   1   1   1   1   1   2   1   2   2   2   1   2   2   2   2   1   1   1   1   2   1   2   1   2   2   1   1   1   1   2   2   2   1   1   2   2   1   1   1   1   1   2   2   2   1   1   2   2   2   2   2   2   1   2   1   1   1   1   2   1   1   2   2   1   1   2   2   2   1   2   2   2   1   1   2   1   1   2   2   2   2   2   2   1   2   1   2   1   2   2   2   1   1   2   1   1   1   1   2   2   1   2   2   2   1   1   1   1   1   2   2   2   2   2   1   2   2   1   2   1   2   2   2   1   1   2   2   1   2   1   2   1   2   2   2   1   2   2   1   1   1   1   1   2   1   1   2   1   1   2   1   2   2   1   2   2   1   2   2   2   1   2   2   1   2
 MK-2-15                1   2   1   1   1   1   2   1   1   1   1   1   1   2   1   1   1   1   1   2   1   1   2   2   2   1   2   2   2   1   1   1   1   1   1   2   1   1   1   1   1   1   2   2   2   1   2   2   2   2   1   1   1   1   2   1   2   1   2   2   1   1   1   1   2   2   1   1   1   2   2   1   2   1   1   1   2   2   2   1   1   2   2   2   2   2   2   1   1   1   1   1   1   2   1   1   2   2   1   1   2   2   2   1   2   2   1   1   1   2   1   1   2   2   2   1   2   2   1   2   1   2   1   1   2   2   1   1   1   1   2   1   1   2   2   1   2   2   2   1   1   1   1   1   2   2   2   2   2   1   2   2   2   2   1   2   2   2   1   1   2   2   2   2   1   2   1   2   1   2   1   2   2   1   1   1   1   1   2   1   1   2   2   1   2   1   2   2   1   2   2   1   2   2   2   1   2   2   1   2
 MK-2-16                1   2   1   1   1   1   2   1   1   1   1   1   1   2   1   1   1   1   1   2   2   1   2   1   2   1   2   2   2   1   1   1   1   1   1   2   1   1   1   1   1   1   1   2   2   1   2   2   2   2   1   1   1   1   2   1   2   1   2   2   1   1   1   1   2   1   1   2   1   2   2   1   2   1   1   1   2   2   1   1   1   2   2   2   2   1   2   1   1   1   1   1   1   2   1   1   2   2   1   1   2   2   2   1   2   2   1   1   1   2   2   1   2   2   2   1   2   2   1   1   1   2   2   1   2   2   1   1   1   1   2   1   1   1   2   1   2   2   1   1   1   1   1   1   2   2   2   2   2   1   2   2   2   2   1   2   2   2   1   1   2   2   1   2   1   2   1   2   1   2   1   2   2   1   1   1   1   1   2   1   1   2   2   1   2   1   2   2   1   2   2   1   1   1   2   1   2   2   1   2
 MK-3-1                 2   1   1   2   1   1   1   1   1   1   2   1   2   1   2   1   2   2   1   2   2   1   1   2   2   2   1   2   1   1   2   2   2   2   1   1   2   2   1   2   1   2   2   2   2   2   1   1   1   1   1   1   1   1   1   1   2   1   1   1   2   1   2   2   2   1   1   1   1   1   2   1   2   2   2   2   1   1   2   2   1   1   1   2   2   2   2   1   1   2   1   1   2   1   1   2   1   1   2   2   1   1   1   1   1   1   1   1   1   2   2   1   2   2   1   2   1   1   1   1   2   2   2   2   1   2   2   2   2   2   1   2   1   1   1   2   2   2   1   2   1   2   2   1   1   2   1   1   1   2   1   1   1   1   1   2   2   1   2   2   1   1   2   1   1   2   1   1   2   1   2   1   2   2   1   2   2   1   2   1   2   1   1   1   2   2   2   2   2   2   2   1   1   1   1   1   1   1   1   2
 MK-3-2                 2   1   1   2   1   1   1   1   2   1   2   1   2   1   2   1   2   2   1   2   2   1   1   2   2   2   2   2   1   1   2   2   2   2   1   2   2   1   1   2   1   2   2   2   2   2   2   1   1   1   1   1   1   1   1   1   2   1   1   1   2   1   2   2   1   1   1   1   1   1   2   1   2   1   2   2   1   1   2   1   2   1   1   2   2   2   2   1   1   1   2   1   2   1   1   2   1   1   1   2   1   1   2   1   1   1   1   1   1   1   2   2   2   2   1   2   1   1   1   1   2   2   2   2   1   2   2   2   2   2   1   2   1   1   1   2   2   2   2   2   1   2   2   1   1   2   1   1   1   2   2   1   1   1   1   2   2   2   2   2   1   1   2   1   2   2   1   1   2   1   2   1   2   2   1   2   2   1   2   2   2   1   1   1   2   2   2   2   2   2   2   1   1   1   1   1   1   2   2   2
 MK-3-3                 2   1   1   2   1   1   1   1   2   1   2   1   1   1   2   1   2   2   1   2   2   1   1   2   2   2   1   2   1   1   2   2   2   2   1   2   2   1   2   2   1   2   2   2   2   2   2   1   2   1   1   1   1   1   1   1   2   2   1   1   2   1   1   2   1   1   1   1   1   1   2   1   2   1   2   2   1   1   2   1   2   1   2   2   2   2   2   1   1   1   2   1   2   1   1   2   1   2   1   2   1   1   2   1   1   1   1   1   2   2   2   2   2   2   1   2   1   1   1   1   2   2   2   2   1   2   2   2   2   2   1   1   1   1   1   2   2   2   2   2   1   2   2   1   1   2   1   1   2   2   2   2   1   1   1   2   2   2   2   2   1   1   2   1   1   2   1   2   2   1   2   1   2   2   1   2   2   1   2   2   2   1   1   1   2   2   2   2   2   2   2   1   1   1   1   1   1   2   2   2
 MK-3-4                 2   1   1   2   1   1   1   1   2   1   2   1   2   1   2   1   2   2   1   2   2   1   1   2   2   1   1   2   1   1   2   2   2   2   1   2   2   1   2   1   1   2   2   2   2   2   2   1   1   1   1   2   1   1   1   1   2   2   1   1   2   1   1   2   1   1   1   1   1   1   2   1   2   1   2   2   1   2   2   1   2   1   2   2   2   2   2   1   1   1   2   1   2   2   1   2   1   1   1   2   1   1   2   1   1   1   1   1   2   2   2   2   2   2   1   2   1   1   1   1   2   2   2   2   1   2   2   2   2   2   1   1   1   1   1   2   2   2   2   2   1   2   2   1   1   2   1   1   2   2   2   2   1   2   1   2   2   2   2   2   1   1   2   1   1   2   2   2   1   1   2   1   2   2   2   2   2   1   2   2   2   1   2   1   2   2   2   2   2   2   2   1   1   1   1   1   1   2   2   2
 MK-3-5                 2   1   1   2   1   1   1   1   2   1   2   1   2   1   2   1   2   1   1   2   1   1   1   2   2   1   1   2   2   1   2   2   2   2   1   2   2   1   2   1   1   2   2   2   2   2   1   1   1   1   1   2   1   1   1   1   1   2   1   1   2   1   1   1   1   1   1   1   1   1   2   1   1   1   2   2   1   2   2   1   2   1   2   2   2   2   2   1   1   1   2   1   2   2   1   2   1   1   1   2   1   1   1   1   1   1   1   2   2   2   2   2   2   2   2   2   1   1   1   1   2   2   2   2   1   2   2   1   2   2   1   1   1   1   1   2   2   2   2   2   1   2   1   1   1   2   1   1   2   2   2   2   1   2   1   2   2   2   2   2   1   1   2   1   1   2   2   2   1   1   2   1   2   2   2   2   2   1   2   2   2   1   2   1   2   2   2   2   2   2   2   1   1   1   1   2   1   2   2   2
 MK-3-6                 2   1   1   2   1   2   1   1   2   1   2   1   2   1   2   1   2   1   1   1   1   1   1   2   2   2   1   2   2   2   2   1   1   2   2   2   2   1   2   1   1   2   2   2   2   2   1   1   1   1   1   2   1   1   1   1   1   2   1   2   2   1   1   1   1   1   1   1   1   1   2   1   1   1   2   2   1   2   2   1   2   1   2   2   2   2   2   1   1   1   2   1   2   2   1   2   1   1   1   2   1   1   1   2   1   2   1   2   2   2   2   2   2   2   2   2   1   1   1   1   2   2   2   2   1   2   2   1   2   1   1   1   1   1   2   2   2   2   2   2   1   2   1   1   1   2   1   1   2   2   1   2   1   2   1   2   2   2   2   2   1   1   2   1   1   2   2   1   1   1   2   1   2   2   2   2   2   1   2   1   2   1   2   1   2   2   1   2   2   2   2   1   1   1   2   2   1   2   2   2
 MK-3-7                 2   1   1   2   1   1   2   1   2   1   2   1   2   1   2   1   2   1   1   1   1   1   1   2   2   2   2   2   1   2   2   1   1   2   2   1   2   1   2   1   2   2   2   2   2   2   1   1   1   1   1   2   1   1   1   1   1   2   2   2   2   1   1   1   1   1   1   1   1   1   2   1   1   1   2   2   2   2   2   1   2   1   2   2   2   2   2   1   1   1   2   1   2   1   1   2   1   1   1   2   1   1   1   1   1   2   1   2   2   2   2   2   2   2   2   2   1   1   1   1   2   1   2   2   1   2   2   1   1   1   1   2   1   1   1   2   2   2   1   2   1   2   1   1   1   2   1   1   2   2   1   2   1   2   1   2   2   1   2   2   1   1   2   1   1   2   2   1   1   1   2   1   2   2   2   2   2   1   2   2   2   1   2   1   2   2   1   1   2   2   2   2   2   1   2   2   1   2   2   2
 MK-3-8                 2   1   1   2   1   1   2   1   2   1   2   1   2   1   2   1   2   1   1   1   1   1   1   2   2   2   1   1   1   2   2   1   2   2   2   1   2   1   2   1   1   2   2   2   2   2   2   1   1   1   2   2   1   1   1   1   1   2   2   2   2   1   1   1   1   1   1   1   1   1   2   1   1   1   2   2   2   1   2   1   2   1   2   1   1   2   2   1   2   1   2   1   2   1   1   2   1   1   1   2   1   1   1   1   1   2   1   2   2   1   2   2   2   2   2   2   1   1   1   1   2   1   1   2   1   2   2   1   1   1   1   2   1   1   1   2   2   2   1   2   1   2   1   1   1   2   1   1   2   2   1   2   1   2   1   2   2   1   2   2   1   2   2   1   1   1   2   1   1   2   2   1   1   2   2   2   2   1   1   2   2   1   2   1   2   2   1   1   2   2   2   2   2   1   2   2   1   2   2   2
 MK-3-9                 2   1   1   1   1   1   2   1   2   1   2   1   2   1   2   2   2   1   1   1   1   1   1   2   2   2   2   1   1   2   2   1   2   2   2   1   2   1   2   2   1   2   2   1   1   2   2   1   1   1   2   2   1   1   1   1   1   2   1   2   2   1   2   1   1   1   1   2   1   1   2   1   1   1   2   1   2   1   2   1   2   1   2   1   2   2   2   1   2   1   2   1   2   1   1   2   2   2   1   2   1   1   1   1   1   2   1   2   2   1   2   2   1   2   2   2   1   1   1   1   2   1   1   2   1   2   2   1   1   1   1   2   1   2   2   2   2   2   1   2   1   2   1   1   1   2   1   1   2   2   1   2   2   1   1   2   2   2   2   2   1   2   2   1   1   1   2   1   1   2   2   1   2   2   2   2   2   2   1   2   2   1   2   1   2   2   1   1   2   2   2   2   2   1   2   2   1   2   1   2
 MK-3-10                2   1   1   1   1   1   2   1   2   1   2   1   2   1   2   2   2   1   1   1   1   1   1   2   2   2   2   1   1   2   1   1   2   2   2   1   2   1   2   2   1   2   2   1   1   2   2   1   1   1   2   2   1   2   2   1   1   1   1   2   2   1   2   1   2   1   2   2   1   1   2   1   1   1   2   1   2   1   2   1   2   1   2   1   2   2   2   1   2   1   2   1   2   1   1   2   2   2   1   2   1   1   1   1   2   2   1   2   2   1   2   2   1   2   2   2   2   1   1   1   2   1   1   2   1   2   2   1   1   1   1   2   2   2   2   2   2   1   1   2   1   2   1   1   1   2   1   1   2   2   1   2   2   1   1   2   2   2   2   2   1   2   2   1   1   1   2   1   1   2   2   1   2   2   2   2   1   2   1   1   2   1   2   1   2   2   1   1   2   2   2   2   2   1   2   2   1   2   1   2
 MK-3-11                1   1   1   1   1   1   2   2   1   1   2   1   2   2   2   2   2   2   1   1   1   1   1   2   2   2   1   2   1   2   1   2   2   2   2   2   2   1   1   2   1   2   2   1   1   2   2   1   1   1   2   2   1   2   2   2   1   1   1   2   2   1   2   1   2   1   2   2   1   1   2   1   1   1   2   1   2   1   2   1   1   1   2   1   2   2   2   1   2   1   2   1   2   1   1   1   2   2   1   2   1   1   2   1   2   2   1   2   2   1   2   1   1   2   2   2   2   1   1   1   2   1   1   2   1   2   2   2   1   1   1   2   2   2   2   2   2   1   1   2   1   2   2   1   1   2   1   1   2   2   2   2   2   1   1   2   2   2   2   2   1   2   2   1   1   1   2   1   1   2   2   1   2   2   1   2   1   2   1   1   2   1   2   1   2   2   1   1   2   2   1   2   2   1   2   2   1   1   1   2
 MK-3-12                1   1   1   1   2   1   2   1   1   1   2   1   2   2   1   2   2   2   1   1   1   2   1   2   2   2   2   2   2   2   1   1   1   2   2   2   2   2   1   2   1   2   2   1   1   2   2   1   1   1   2   1   1   2   2   2   1   1   1   2   2   1   2   1   2   1   2   2   1   2   2   1   1   1   2   1   2   1   2   1   1   2   2   1   2   2   2   1   2   1   2   1   2   1   1   1   2   2   1   2   1   1   2   1   2   2   1   2   1   1   1   1   1   1   1   1   2   1   1   1   2   1   1   2   1   2   2   2   1   1   2   2   2   2   2   2   2   1   1   2   1   2   2   1   1   2   1   1   2   2   2   2   2   1   1   2   2   2   2   2   1   1   2   1   1   1   2   1   1   2   2   1   2   2   1   2   1   2   1   1   2   1   2   2   2   2   1   1   2   2   1   2   2   1   2   2   2   1   1   2
 MK-3-13                1   1   1   1   2   1   2   1   1   1   2   1   2   2   1   2   2   2   1   1   1   2   1   2   2   2   2   2   2   2   1   1   1   2   2   2   1   2   1   2   1   2   2   1   2   2   2   1   1   1   1   1   1   2   2   2   1   1   1   1   2   1   2   1   2   1   2   1   1   2   2   1   1   1   2   1   2   1   2   1   1   2   2   1   2   2   2   1   2   1   2   1   2   1   1   1   2   2   1   2   1   1   2   1   2   2   1   2   1   1   1   1   1   1   1   1   1   1   1   1   2   1   1   2   1   2   2   2   1   2   2   2   2   2   2   2   2   1   1   2   1   2   2   1   1   1   1   1   2   2   2   2   2   1   1   2   2   1   2   2   1   2   2   1   1   1   2   1   2   2   2   1   2   2   1   1   1   2   1   2   2   1   2   1   2   2   1   1   2   2   1   2   2   1   2   2   2   1   1   1
 MK-3-14                1   1   1   1   2   1   2   1   1   1   2   1   2   2   2   2   2   2   2   1   1   2   1   2   2   2   2   2   2   2   1   1   1   1   2   2   1   2   1   2   1   2   2   1   2   1   2   1   1   1   1   1   1   1   2   2   1   1   1   1   2   1   2   1   2   1   2   1   1   2   2   1   1   1   2   1   2   1   2   1   1   2   1   1   2   2   2   1   2   1   2   1   2   1   2   1   2   2   1   2   1   1   2   1   2   2   1   2   1   1   1   1   2   1   1   1   1   1   1   1   2   1   1   1   1   2   1   2   1   2   2   2   2   2   2   2   2   1   1   1   1   2   2   1   1   2   1   1   2   2   1   2   2   1   1   2   1   1   2   2   1   2   2   1   1   1   2   1   2   1   2   1   2   2   1   1   1   2   1   2   2   1   2   1   2   2   1   1   2   1   1   2   2   1   2   2   2   1   1   1
 MK-3-15                1   1   1   2   1   1   2   1   1   1   2   1   2   1   1   2   2   2   2   2   1   2   1   1   2   2   2   2   2   1   1   1   1   1   2   2   1   2   1   2   1   2   1   1   2   1   2   2   1   1   1   1   1   1   2   2   1   1   1   1   2   1   2   1   2   1   2   2   1   2   2   1   1   1   2   1   2   1   1   1   1   2   1   1   2   2   2   1   2   1   2   1   2   1   2   1   1   2   1   2   2   1   2   1   2   2   2   2   1   1   1   1   2   1   1   1   1   1   1   1   2   1   2   1   1   2   1   2   1   2   2   2   2   2   2   2   2   1   1   1   1   2   2   1   1   2   1   1   2   2   1   2   2   1   1   2   1   1   2   1   1   2   2   1   1   2   2   1   2   1   2   1   2   2   1   1   2   2   1   2   2   1   2   1   1   2   1   1   2   1   1   2   2   1   2   2   2   1   2   1
 MK-3-16                2   2   1   2   1   1   2   1   1   1   2   1   2   1   1   1   2   2   2   2   1   2   1   1   2   2   2   2   2   1   1   1   1   1   2   2   1   2   1   2   1   2   1   2   2   1   2   2   1   1   1   1   1   1   2   2   1   1   1   1   2   2   1   1   2   1   2   2   1   2   2   1   2   1   2   1   2   1   1   1   1   2   1   1   2   2   2   1   2   2   2   1   2   1   2   1   1   2   1   2   2   1   2   1   2   2   2   1   1   1   1   1   2   1   1   1   1   1   1   1   2   1   2   1   1   2   1   2   1   2   2   2   2   2   2   2   2   1   1   1   1   2   2   1   1   2   1   1   2   2   1   2   2   1   1   2   1   1   2   1   1   2   2   2   1   1   2   1   2   1   2   1   2   2   1   1   2   2   1   2   2   1   1   1   1   2   1   1   2   1   2   2   2   1   2   2   2   1   2   1
 MK-4-1                 1   2   1   1   1   1   2   2   2   1   1   1   1   1   2   2   2   2   2   2   1   1   1   2   2   1   1   1   2   2   2   2   1   2   1   2   2   1   1   2   1   1   1   1   1   1   2   1   1   2   1   2   2   1   1   2   1   2   2   2   2   2   1   1   2   1   2   2   2   2   2   1   1   2   2   1   1   1   2   1   1   1   2   2   1   1   1   2   2   1   1   2   1   1   2   1   2   2   1   1   1   1   2   2   2   1   1   2   1   1   1   2   2   1   1   1   1   2   1   2   1   2   1   1   2   2   2   1   1   2   2   2   1   1   2   1   1   1   2   2   1   2   2   2   2   2   1   2   2   2   2   1   1   1   1   1   1   1   1   2   2   2   1   2   1   1   2   2   2   2   2   2   1   1   2   1   2   2   2   2   1   1   1   2   2   1   2   2   2   1   1   1   1   1   2   2   2   1   1   1
 MK-4-2                 1   2   1   1   1   1   2   2   2   1   1   1   2   1   2   2   2   1   2   2   2   1   1   2   2   1   1   2   2   1   2   2   1   2   1   2   2   1   1   2   1   1   1   1   1   1   2   1   1   2   2   2   2   1   1   2   1   2   1   2   2   2   1   1   2   1   2   2   2   2   2   1   1   2   2   1   1   1   2   1   1   1   2   2   1   1   1   2   2   1   2   2   1   1   2   1   2   2   1   1   1   1   2   2   1   1   1   2   2   2   1   2   2   1   1   1   1   2   1   2   1   2   1   1   2   2   2   2   1   2   2   2   1   1   2   1   2   1   2   2   1   2   2   1   2   2   1   1   2   2   2   1   1   1   1   1   1   1   2   1   2   2   1   2   1   1   2   2   2   2   2   2   1   1   2   1   2   2   2   2   1   1   2   2   2   1   2   2   2   1   1   1   2   1   2   2   2   1   1   1
 MK-4-3                 1   2   1   1   1   1   2   2   2   1   1   1   2   1   2   2   2   1   2   2   2   1   1   2   1   1   1   2   2   1   2   2   1   2   1   2   2   2   1   2   1   1   1   1   1   1   2   1   1   2   2   2   2   1   1   2   2   2   1   2   2   2   1   1   2   1   2   2   2   2   2   1   2   2   2   1   1   1   2   1   1   2   2   1   1   1   1   2   2   1   1   2   1   1   2   2   2   2   1   1   1   1   2   2   1   1   1   2   2   2   2   2   2   1   1   1   1   2   1   2   1   2   1   1   2   2   2   2   1   2   2   1   1   2   2   2   2   1   2   2   1   2   2   1   2   2   1   1   2   2   2   2   1   1   1   1   2   1   2   1   2   2   1   2   1   1   2   2   2   2   2   2   1   1   2   1   2   2   2   2   1   1   2   2   2   1   2   1   2   2   1   1   2   1   2   2   2   1   1   1
 MK-4-4                 1   2   2   1   1   1   2   1   1   2   1   1   1   1   2   2   2   1   2   2   1   1   1   2   1   1   1   2   2   1   2   2   1   2   2   2   2   2   1   2   2   1   1   1   1   1   2   1   2   2   2   2   2   1   2   1   2   2   1   1   2   2   1   1   2   1   2   2   2   2   2   1   1   2   1   1   1   1   2   1   1   2   2   1   1   1   1   2   2   1   1   1   1   1   2   1   2   2   1   1   1   1   2   2   1   2   1   2   2   2   2   2   2   1   2   2   1   2   2   1   1   2   1   1   2   2   2   2   2   2   2   1   1   2   2   2   2   1   2   2   2   2   2   1   2   2   1   1   2   2   2   2   1   1   1   1   2   1   2   1   2   2   1   2   1   1   2   2   2   2   2   2   1   1   2   1   2   2   2   2   1   1   2   2   1   1   2   1   2   2   2   1   2   1   2   2   1   1   1   1
 MK-4-5                 2   2   2   1   2   1   2   1   1   1   1   1   1   1   2   2   2   1   2   2   1   2   1   2   1   1   1   2   2   1   1   2   1   2   2   2   2   2   1   1   2   1   1   1   1   1   2   1   2   2   2   2   2   1   2   1   1   2   1   1   2   2   1   1   1   1   2   2   2   2   2   1   1   2   1   1   1   1   2   1   1   2   2   1   1   1   1   2   2   1   1   1   1   1   2   1   2   2   1   2   1   1   2   2   1   2   1   1   2   2   2   2   2   1   2   2   2   2   2   1   1   2   1   1   2   2   2   2   2   2   2   1   1   2   2   2   2   1   2   2   2   2   1   2   2   2   1   1   2   2   2   2   1   1   1   1   2   1   1   1   2   2   1   2   1   1   2   2   2   2   2   2   1   1   2   1   2   2   2   2   1   1   2   2   1   1   2   1   2   2   2   1   2   1   1   2   1   1   1   1
 MK-4-6                 1   2   2   1   2   1   2   2   1   1   1   1   1   1   2   2   2   2   2   1   1   1   1   2   1   1   1   2   2   1   1   2   1   2   1   2   2   2   1   1   2   1   1   1   1   1   2   1   1   2   2   2   2   1   2   1   1   2   1   1   2   2   1   1   1   1   2   2   2   2   2   1   1   2   1   1   1   1   2   1   1   2   2   1   1   1   1   1   2   1   1   1   1   1   2   1   2   2   1   2   1   1   2   2   1   2   1   2   2   2   2   2   2   1   2   2   2   2   2   1   1   2   1   1   2   2   2   2   1   2   2   1   1   2   2   2   2   1   2   2   2   2   1   2   2   2   1   1   2   1   2   2   1   1   1   1   2   1   2   2   2   1   1   2   1   1   2   2   2   2   2   2   1   1   2   1   2   2   1   2   1   1   1   2   1   1   2   2   1   2   2   1   1   1   1   1   1   1   1   1
 MK-4-7                 1   2   2   1   2   1   1   2   1   1   1   1   1   1   2   2   2   1   2   1   1   1   1   2   1   1   1   2   2   1   1   2   1   2   1   2   2   2   1   1   2   1   1   1   1   1   2   1   1   2   2   1   2   1   1   1   1   2   1   1   2   2   2   1   1   1   2   2   2   2   2   1   1   2   1   1   1   2   2   1   1   2   2   2   1   1   1   1   2   1   2   1   1   1   2   1   2   2   2   2   1   1   2   2   1   2   1   2   2   2   2   1   2   1   2   2   2   2   2   1   1   2   1   1   2   2   2   2   1   2   2   1   1   2   2   2   2   1   2   2   2   2   1   1   2   2   1   1   2   1   2   2   2   1   1   1   2   1   2   2   2   1   1   2   1   1   2   2   2   2   2   2   1   1   2   1   2   2   1   2   1   1   1   2   1   1   2   2   1   2   2   1   1   1   1   1   1   1   1   2
 MK-4-8                 1   2   2   1   2   1   2   2   1   1   1   1   1   1   2   1   2   1   2   1   1   1   1   2   1   1   1   2   2   1   1   2   1   2   2   2   1   2   1   1   2   1   1   1   1   1   2   2   1   1   2   1   2   1   1   1   1   2   1   1   2   2   2   1   1   1   2   2   2   2   2   1   2   2   1   1   1   1   2   1   1   2   1   2   1   2   1   1   2   1   2   1   1   2   2   1   2   2   1   2   1   1   2   2   1   2   1   2   2   2   2   1   2   1   2   2   2   1   2   1   1   2   1   1   2   2   2   2   1   2   2   1   1   2   2   2   2   1   2   2   2   2   1   1   2   2   2   1   2   1   2   2   2   1   1   1   2   1   2   2   2   1   1   2   1   1   2   2   1   1   2   2   1   1   1   1   2   2   1   2   2   1   1   2   1   1   2   2   2   2   2   1   1   1   1   1   1   1   1   2
 MK-4-9                 1   2   2   1   2   1   2   2   1   1   1   1   1   1   2   1   2   1   1   1   1   1   1   2   1   1   1   1   2   1   1   2   1   2   2   2   1   2   1   1   2   1   2   1   1   1   2   2   1   1   2   1   1   1   1   1   1   2   1   1   2   2   2   1   1   2   2   2   2   2   2   1   2   2   1   1   1   1   2   1   1   2   1   2   1   2   1   1   1   1   2   1   1   2   2   1   1   2   1   2   1   1   2   2   1   2   1   1   2   1   2   1   2   1   2   2   2   2   2   1   1   2   1   1   2   2   2   2   1   2   2   1   1   2   2   1   1   1   1   2   2   2   1   1   2   2   2   2   2   2   2   2   2   1   1   1   2   2   2   2   2   1   1   2   1   1   2   2   1   1   2   2   1   2   1   1   2   2   1   2   2   1   1   2   1   1   2   2   2   2   2   2   1   1   1   1   1   1   2   2
 MK-4-10                1   2   2   1   2   1   2   2   1   1   1   1   2   1   2   1   2   1   1   1   1   1   1   2   1   1   1   1   2   1   1   2   1   2   2   2   1   2   1   1   2   1   2   1   1   1   2   2   1   1   2   1   1   1   1   1   1   1   1   1   2   2   2   1   1   2   2   1   2   2   2   1   2   2   1   1   2   2   2   1   1   1   1   2   2   2   1   1   2   1   2   1   1   2   2   1   1   1   1   2   1   1   2   2   1   2   1   1   2   1   2   1   2   1   1   2   2   2   2   2   1   2   1   1   2   2   1   2   1   1   2   1   1   2   2   2   2   1   1   2   2   2   1   1   2   2   2   2   2   2   1   2   2   1   1   1   2   2   2   2   2   1   1   2   1   1   2   2   1   1   2   2   1   2   1   1   2   2   1   2   2   1   1   1   1   1   2   2   2   1   2   1   1   1   1   1   1   1   2   2
 MK-4-11                1   2   2   1   2   1   1   2   2   1   1   1   2   1   2   1   2   1   1   1   1   1   1   2   1   1   1   1   2   1   1   2   1   2   2   2   1   2   2   1   2   1   1   1   1   1   2   2   1   1   2   1   1   1   1   1   1   1   1   1   2   1   1   1   1   2   2   1   2   2   1   1   2   2   1   1   2   2   2   1   1   1   1   2   2   2   1   1   2   1   2   1   1   2   2   1   1   1   1   2   1   1   2   2   1   2   1   1   2   1   2   1   2   1   1   2   2   2   2   2   1   2   1   1   1   2   2   2   1   1   2   1   1   2   2   2   2   1   1   2   2   2   1   1   2   2   2   2   1   1   1   2   1   1   1   1   2   2   2   2   2   1   1   2   1   1   2   2   1   1   2   2   1   2   1   1   2   2   1   2   2   1   1   2   1   1   2   2   2   2   2   1   1   2   1   1   1   1   1   2
 MK-4-12                1   2   2   1   2   1   1   2   2   1   1   1   2   1   2   1   2   1   1   1   1   1   1   2   1   1   1   1   2   1   1   2   1   2   2   2   1   2   2   1   2   1   1   1   2   1   2   2   1   1   2   1   1   1   1   1   1   1   1   1   2   1   2   1   1   2   2   1   2   2   1   1   2   1   2   1   2   2   2   1   1   1   1   2   2   2   1   1   2   1   2   1   1   2   1   1   1   1   1   2   1   1   2   2   1   2   1   1   2   2   2   2   2   1   1   2   2   1   2   2   1   2   1   1   1   2   2   2   1   1   2   1   1   1   2   1   2   1   1   1   2   2   1   1   2   2   2   2   1   1   1   2   1   1   1   1   2   2   2   2   2   2   1   2   1   2   2   2   1   1   2   2   1   2   1   2   2   2   1   2   1   1   1   2   1   1   2   2   2   2   2   1   1   2   1   1   1   1   1   2
 MK-4-13                1   2   2   1   2   1   1   2   2   1   1   1   2   2   2   1   2   1   1   1   1   1   1   2   1   1   2   1   2   2   1   1   1   1   2   2   1   2   2   1   2   2   1   1   2   1   2   2   1   1   2   2   1   1   1   1   1   1   1   1   2   1   2   1   1   2   2   1   2   2   1   1   1   1   2   1   2   2   1   1   1   1   1   2   2   2   2   1   2   1   2   1   1   1   1   1   1   1   1   2   1   1   2   2   1   2   1   1   2   2   2   2   2   1   1   2   2   1   1   2   1   1   1   1   1   2   2   2   1   1   2   1   1   1   2   1   2   2   2   1   2   2   1   1   2   2   2   1   1   1   1   2   1   1   1   1   2   2   2   2   2   2   1   2   1   2   2   1   1   1   2   2   1   2   1   1   2   2   2   2   1   2   1   2   1   1   2   2   2   2   2   2   1   2   2   1   1   2   1   2
 MK-4-14                1   2   2   1   2   1   1   2   2   1   1   2   2   2   2   1   2   1   1   1   1   1   1   2   1   1   2   1   2   2   1   1   1   1   1   2   1   1   2   2   2   2   1   1   2   1   1   2   1   1   2   2   2   1   1   1   1   1   1   1   1   1   2   1   1   1   2   1   2   1   2   1   1   1   2   1   2   2   1   1   1   1   1   2   2   2   2   1   1   1   2   1   1   1   1   1   1   1   1   2   1   1   2   2   1   2   1   2   2   1   1   1   2   1   1   2   2   1   1   2   1   1   1   1   2   2   2   2   1   1   2   1   1   1   1   1   2   2   2   1   2   2   1   1   2   2   2   2   1   1   1   1   1   1   1   1   2   2   2   2   2   2   2   2   1   2   2   1   1   1   2   1   1   2   1   1   2   2   2   2   1   1   1   2   1   1   2   2   2   2   2   2   1   2   2   1   1   1   1   2
 MK-4-15                1   2   2   1   2   1   1   1   2   1   1   2   2   2   2   1   1   1   1   1   2   1   1   2   1   1   2   1   2   1   1   1   1   1   1   1   1   2   1   2   2   2   1   1   2   1   1   2   1   1   1   2   2   1   1   1   1   1   1   1   1   1   2   1   1   1   1   1   2   1   2   1   1   1   2   1   2   2   1   2   2   1   1   2   2   2   2   1   2   2   2   1   1   1   2   1   2   1   1   2   1   1   2   2   1   2   1   2   2   1   1   1   2   1   1   1   2   1   1   2   2   1   1   1   2   2   2   2   1   1   2   1   1   1   1   1   1   2   2   1   1   2   1   1   2   2   2   2   1   2   1   1   1   1   1   1   2   2   2   2   1   2   2   2   2   1   2   1   1   1   2   1   1   2   1   1   2   2   2   2   2   1   1   2   1   1   2   2   2   2   2   1   1   2   2   1   1   2   1   2
 MK-4-16                1   2   2   1   2   1   1   1   2   1   1   1   2   2   2   1   1   2   1   1   2   1   1   2   1   1   2   1   2   1   1   1   1   1   1   1   1   2   1   2   2   2   1   1   1   1   1   2   1   1   1   2   2   1   1   1   1   1   1   1   1   1   2   1   1   1   2   1   1   1   2   1   1   1   2   1   2   2   1   2   2   1   1   1   2   2   1   1   2   2   2   1   1   1   2   1   1   1   2   2   1   1   2   2   1   2   2   2   2   1   1   1   2   1   1   2   2   2   1   2   2   1   1   1   2   1   2   2   1   2   2   1   1   1   1   1   1   2   2   1   1   2   1   1   2   2   2   2   1   2   1   1   1   1   1   1   2   2   2   1   1   2   2   2   2   1   2   1   1   1   2   1   2   2   1   1   2   2   2   2   1   1   1   2   1   1   2   2   2   2   2   1   1   2   2   1   1   2   1   2
 MK-5-1                 2   1   1   2   2   1   1   2   1   2   1   1   1   1   2   1   1   2   2   1   2   2   2   1   2   2   2   1   2   1   2   2   2   2   1   1   1   2   2   1   2   2   1   1   2   2   2   1   1   1   1   1   1   2   1   2   1   1   2   2   1   2   1   2   2   1   1   1   1   2   2   1   2   2   1   1   2   2   1   2   1   2   1   2   1   2   2   2   2   2   1   2   2   1   1   2   1   1   1   2   2   2   2   1   1   2   1   1   2   2   1   2   1   1   2   2   1   1   1   1   2   2   1   2   2   1   1   1   2   2   2   1   1   1   2   2   1   2   2   2   2   1   2   1   1   2   2   2   1   1   2   2   2   2   1   2   1   2   2   2   1   2   1   2   1   2   1   1   2   2   2   2   2   2   1   1   2   1   2   1   1   1   1   1   1   1   1   1   1   1   2   2   2   2   2   2   2   1   1   1
 MK-5-2                 2   1   1   2   2   2   1   2   1   2   1   1   1   1   2   1   1   1   2   1   2   1   2   1   2   2   2   1   2   1   2   2   2   2   1   1   1   2   2   1   2   2   1   1   2   2   2   1   1   1   1   1   1   2   1   2   1   1   2   2   1   2   1   2   2   2   1   1   1   2   2   1   2   2   1   1   2   2   1   2   1   2   1   2   1   2   2   1   2   2   1   2   2   1   2   2   1   1   1   2   2   2   2   2   1   2   1   1   2   2   1   2   1   2   2   1   1   1   1   2   1   2   1   2   2   1   1   1   2   2   2   1   1   1   2   2   1   1   1   2   1   1   1   1   1   2   2   2   1   1   2   2   2   2   1   2   1   2   1   2   1   2   1   2   1   2   1   1   2   2   2   2   1   2   1   1   2   1   2   2   1   1   1   1   1   1   1   1   1   1   2   2   2   2   1   2   2   2   1   1
 MK-5-3                 2   1   2   2   2   2   1   2   1   2   1   1   1   1   2   1   1   1   2   1   2   1   2   1   2   2   2   1   2   1   2   1   1   2   1   2   1   2   2   1   2   2   1   2   2   2   2   1   2   2   2   1   1   2   1   2   1   1   2   2   1   2   1   2   2   2   1   1   1   2   2   1   2   2   1   1   2   2   1   2   1   2   1   2   1   2   2   2   2   2   1   2   2   1   2   2   1   1   1   2   2   2   2   2   1   1   1   1   2   2   1   2   1   2   2   1   1   1   1   2   1   2   1   2   2   1   1   1   2   2   2   1   1   1   2   2   1   1   1   2   1   1   2   1   1   2   2   1   1   1   2   1   2   2   1   2   1   2   1   2   1   2   1   2   1   2   1   1   2   2   2   2   1   2   1   1   1   1   2   2   1   1   1   1   1   2   1   1   1   1   2   2   2   2   1   1   2   2   1   1
 MK-5-4                 2   1   2   2   2   2   1   2   1   1   1   1   1   2   2   1   1   1   2   1   2   1   2   1   2   2   2   1   1   1   2   2   1   2   1   2   1   2   2   1   2   2   1   2   2   2   2   1   2   2   2   1   1   2   1   2   1   1   2   2   1   2   1   2   2   2   1   1   1   2   2   2   2   1   1   1   2   2   2   2   1   2   1   2   1   2   2   2   2   1   1   2   2   1   2   1   1   1   1   2   2   2   2   2   1   1   1   1   2   2   1   2   1   2   2   1   1   1   1   2   1   2   1   2   2   1   1   1   2   2   2   1   1   1   1   2   1   1   1   2   1   1   2   1   1   2   2   1   1   1   2   1   2   2   1   2   1   2   1   2   1   2   1   2   1   2   1   1   2   2   2   2   2   1   1   2   1   1   2   2   1   1   1   1   1   2   1   1   1   1   2   2   2   1   1   1   2   2   1   1
 MK-5-5                 2   1   2   2   2   2   1   2   1   1   1   1   1   2   2   1   1   1   2   1   2   1   2   1   2   2   2   1   1   1   2   2   1   2   1   2   1   2   2   1   2   2   1   2   2   2   1   1   2   2   2   1   1   2   1   2   1   1   2   2   1   2   1   2   2   2   1   1   1   2   2   2   2   1   1   1   2   1   2   2   1   2   1   2   1   2   2   2   2   1   1   2   2   1   2   1   1   1   1   2   2   2   2   2   1   1   1   1   2   2   1   1   1   2   2   1   1   1   2   2   1   2   1   2   2   1   1   1   2   2   2   1   1   1   1   2   1   1   1   2   1   1   2   1   1   2   2   1   1   1   2   1   2   2   1   2   1   2   1   2   1   2   1   2   1   1   1   2   2   2   2   2   2   1   1   2   1   2   2   2   1   1   1   1   1   2   1   1   1   1   2   2   2   1   1   1   2   2   1   1
 MK-5-6                 2   1   2   1   2   2   1   2   1   1   1   1   1   2   2   2   1   1   2   1   2   1   1   1   1   2   2   2   1   2   2   2   1   2   1   2   2   2   2   1   2   2   2   2   1   2   1   1   2   2   2   1   1   2   1   2   1   1   2   2   1   2   1   2   2   2   1   1   1   2   2   2   2   2   1   1   2   1   2   2   1   2   1   1   1   1   2   1   2   1   1   1   2   1   2   1   1   1   1   2   2   2   2   2   1   1   1   1   2   2   1   1   1   2   2   1   1   1   2   2   1   2   1   2   1   1   1   1   2   2   2   1   1   1   1   2   1   1   2   1   1   2   2   1   1   2   2   1   1   1   2   1   1   2   1   2   1   2   1   2   1   2   1   2   1   2   2   2   2   2   2   2   2   1   1   1   1   2   2   2   1   1   1   1   1   2   1   1   1   1   2   2   1   2   1   2   2   2   2   1
 MK-5-7                 2   1   2   1   2   2   1   2   1   1   1   1   1   2   2   2   1   2   1   1   2   1   1   1   1   2   2   2   2   2   1   2   1   2   1   2   2   2   2   1   2   2   2   2   1   2   1   1   2   1   2   1   1   2   1   2   1   1   2   2   1   2   2   2   2   2   1   2   1   1   2   2   2   2   1   1   2   1   2   2   1   2   1   1   1   1   2   1   2   1   1   1   2   2   2   1   1   1   1   2   2   2   2   1   1   1   1   1   2   2   1   1   1   2   2   1   1   1   2   2   1   2   1   2   1   1   1   1   2   2   2   1   1   1   1   2   1   1   1   1   1   2   2   1   1   2   2   1   1   1   2   1   1   2   1   2   1   2   1   2   1   2   1   2   1   2   2   2   2   2   2   2   2   1   1   1   1   2   2   2   1   2   1   1   1   1   1   1   1   1   2   2   1   2   1   2   2   2   2   1
 MK-5-8                 2   1   2   1   2   2   1   2   1   1   1   1   1   1   2   2   1   2   1   1   1   2   1   1   2   2   2   2   2   2   1   2   1   2   1   2   2   2   2   1   2   2   2   2   1   2   2   1   1   1   2   1   1   2   2   2   2   1   2   2   1   2   2   2   2   2   1   2   1   1   2   1   2   2   1   1   2   1   2   2   1   2   1   1   1   1   2   1   2   1   1   1   2   2   2   2   1   1   1   2   2   2   2   1   1   1   1   1   2   2   1   1   1   2   2   1   1   1   2   2   1   2   1   2   1   1   1   1   2   2   2   1   1   1   1   2   1   1   1   1   1   2   2   1   1   2   2   1   1   1   2   1   1   2   2   2   1   2   1   2   1   2   1   2   1   2   2   2   2   2   2   2   2   1   1   2   1   2   2   2   1   2   1   1   1   2   2   1   1   1   1   1   1   1   1   2   1   2   2   1
 MK-5-9                 2   1   2   1   2   1   1   2   1   1   1   1   1   2   2   2   1   2   1   1   1   2   1   1   2   2   2   2   2   2   1   2   1   2   1   2   2   2   2   1   2   1   2   2   1   1   2   1   1   1   2   1   1   2   2   1   2   1   2   1   1   2   2   2   2   2   1   2   2   1   2   1   2   2   1   1   2   2   2   2   1   2   1   1   1   1   2   1   2   1   1   1   2   2   2   2   1   1   1   2   2   2   2   1   1   1   1   2   2   2   1   1   2   2   2   1   1   1   1   2   1   2   1   2   1   1   1   1   1   2   2   1   1   1   2   2   1   1   1   1   2   2   2   1   2   1   2   1   1   1   2   1   1   2   2   2   1   2   1   2   1   2   1   2   1   2   2   2   2   2   2   2   2   1   1   2   1   2   2   2   1   2   2   2   1   2   2   1   1   1   1   1   1   1   1   2   2   2   2   1
 MK-5-10                2   2   2   1   2   1   1   2   1   1   2   2   1   2   2   2   1   2   2   1   1   2   1   1   2   2   2   2   2   2   1   2   1   2   1   2   2   2   2   1   1   1   2   2   1   1   2   1   1   1   2   1   1   2   2   2   2   1   2   1   1   2   1   2   2   2   1   2   2   1   2   1   1   2   2   1   2   2   2   2   1   2   1   1   1   1   2   1   1   1   1   2   2   2   2   2   1   2   1   2   2   2   2   1   2   1   1   2   2   2   1   2   2   2   2   1   1   1   1   1   1   2   1   2   1   1   1   1   1   2   2   1   1   1   2   1   1   1   1   1   2   2   2   1   2   1   2   1   1   1   2   1   1   2   2   2   1   2   1   2   1   2   1   2   1   2   1   2   1   2   2   2   2   1   2   2   2   2   2   2   1   2   1   2   2   2   1   1   1   1   1   2   1   1   1   2   2   2   2   1
 MK-5-11                2   2   1   1   2   1   1   2   1   1   2   2   1   2   2   2   1   2   2   1   1   2   1   1   2   2   2   2   2   2   1   2   1   2   1   2   1   1   2   2   1   2   2   1   1   1   1   1   1   1   2   1   2   2   2   2   2   1   2   1   1   2   1   2   2   2   1   2   2   1   2   1   1   1   2   1   2   2   2   2   1   2   1   1   1   1   2   1   1   1   1   2   2   2   2   2   1   2   1   1   2   1   2   1   2   1   1   2   2   1   1   2   2   2   2   1   1   1   1   1   1   2   1   2   1   1   1   1   1   2   2   1   1   1   2   1   1   1   1   1   2   1   2   1   2   1   2   1   1   2   2   1   1   2   2   2   1   2   1   2   1   2   1   1   1   2   1   2   1   2   2   2   2   1   2   2   2   2   2   2   1   2   1   1   2   2   1   1   1   1   1   2   1   1   1   2   2   1   2   2
 MK-5-12                2   2   1   1   1   1   1   2   1   1   2   2   1   2   2   2   1   2   2   1   1   2   2   1   2   2   2   2   2   2   1   1   1   2   1   2   1   1   2   2   2   2   2   1   1   1   1   1   1   1   2   1   2   2   2   2   2   1   2   1   1   2   1   2   2   2   2   2   2   1   2   1   1   1   2   1   2   1   2   2   1   2   1   1   1   1   2   1   1   1   1   2   2   2   2   1   1   2   1   1   1   1   2   1   2   1   1   2   2   2   1   2   2   1   1   1   1   1   1   1   1   2   1   2   1   1   1   1   1   1   2   1   1   1   2   1   1   1   2   1   2   1   2   1   2   1   2   2   1   2   2   1   1   2   2   2   1   2   1   2   2   2   1   1   1   2   1   2   1   2   2   2   2   1   2   2   1   2   2   2   1   2   1   1   2   2   1   1   2   2   1   2   1   1   2   2   2   1   2   2
 MK-5-13                2   2   1   1   1   1   1   1   2   1   2   2   1   2   2   2   2   2   2   1   1   2   2   2   2   2   2   1   2   2   1   1   1   2   1   2   1   1   2   2   2   2   2   1   1   1   1   1   1   2   1   1   2   2   2   2   2   1   2   1   1   2   1   2   2   2   2   2   2   1   2   1   1   1   2   1   2   2   2   2   1   2   1   1   1   1   2   1   1   1   1   2   2   2   2   1   2   2   1   1   2   1   2   1   2   1   1   2   2   2   1   2   2   2   2   1   1   1   1   1   1   1   1   2   1   1   1   1   1   1   2   1   2   1   1   1   1   1   2   1   2   1   2   1   1   1   2   2   1   2   2   1   1   2   2   2   1   2   1   2   2   2   1   1   1   2   1   2   1   2   2   2   2   1   2   2   1   2   2   2   1   2   1   1   2   2   1   1   2   2   1   2   1   1   2   2   1   2   2   2
 MK-5-14                2   2   1   1   1   1   1   1   2   2   2   2   1   2   2   2   2   2   2   1   1   2   2   2   2   2   2   1   2   2   1   1   1   2   1   1   1   1   2   2   2   1   2   1   1   1   1   1   1   2   1   2   1   2   2   2   2   1   2   1   1   2   1   2   2   2   2   2   2   1   2   1   1   1   1   1   2   2   2   2   1   2   1   1   2   1   2   1   1   1   1   2   2   2   2   1   2   2   1   1   2   2   2   1   2   1   1   2   2   2   1   1   2   2   1   1   1   1   1   1   1   1   1   2   1   1   2   1   1   2   2   1   2   1   1   1   1   1   2   1   2   1   2   1   1   1   2   2   1   2   1   1   1   2   2   2   1   2   1   2   2   2   1   1   1   2   1   2   1   2   2   2   2   1   1   1   1   2   2   2   1   2   1   1   2   2   1   1   2   2   1   2   1   1   2   2   1   2   2   2
 MK-5-15                2   2   1   1   1   2   1   1   2   2   2   2   1   2   2   2   1   2   2   2   1   2   2   2   2   2   1   1   2   2   1   1   1   2   1   1   1   1   2   2   2   1   2   1   1   1   2   1   1   2   1   2   1   2   2   2   2   2   2   1   1   2   1   2   2   2   2   2   2   1   2   1   1   1   1   1   2   2   2   2   2   2   1   1   2   1   2   1   1   1   1   2   2   2   2   1   2   2   1   1   2   2   2   2   2   1   2   2   1   2   2   1   2   2   1   1   1   1   2   1   1   1   1   2   1   1   2   1   1   1   2   2   2   1   1   1   1   1   2   2   2   2   2   1   1   1   2   1   1   2   1   1   1   2   2   2   1   2   1   2   2   2   1   2   1   2   1   2   2   2   2   2   2   1   1   1   1   2   2   2   1   2   1   2   2   2   2   1   2   2   1   2   1   1   2   2   1   2   2   2
 MK-5-16                2   2   1   1   1   2   1   1   2   2   2   2   1   2   2   2   1   2   2   2   1   2   1   2   2   2   1   1   2   2   1   1   1   2   1   2   1   1   2   2   1   1   2   1   1   1   2   2   1   2   1   1   1   2   2   2   2   2   2   1   1   1   1   2   2   2   2   2   1   1   1   1   1   1   2   1   2   2   2   2   2   2   1   1   2   1   2   1   1   1   1   2   2   2   2   1   2   2   1   1   2   2   2   2   2   1   2   2   1   2   2   1   2   2   1   2   1   2   2   1   1   1   1   2   1   1   2   1   1   2   2   2   2   1   2   2   1   1   2   2   2   2   2   1   1   1   2   1   1   1   1   1   1   2   2   2   1   2   1   2   2   2   2   2   1   2   1   2   2   1   2   2   2   1   1   2   1   2   2   2   1   2   1   2   2   2   2   1   2   2   1   2   1   1   2   2   1   2   2   2
 MK-6-1                 2   2   2   1   1   1   2   1   2   1   1   2   1   1   1   2   2   2   2   1   1   2   1   2   1   2   1   1   2   1   1   1   2   1   1   1   1   2   1   1   1   1   1   2   2   2   2   2   1   1   2   1   2   1   1   2   2   2   2   2   1   1   1   2   1   2   2   1   2   1   2   1   2   1   1   1   1   1   1   1   2   1   2   2   2   2   2   2   2   1   1   1   2   2   2   1   2   2   2   1   1   2   1   2   1   2   1   2   1   2   2   1   2   1   2   2   1   2   2   1   2   1   1   1   1   1   2   1   2   2   2   2   2   1   2   1   2   1   2   1   2   1   1   1   2   2   1   2   2   1   1   2   1   2   2   1   2   2   2   1   2   2   1   2   1   1   1   1   1   2   1   2   2   2   1   2   2   1   2   1   2   2   1   2   1   1   2   1   1   1   1   1   1   1   2   1   1   1   2   2
 MK-6-2                 2   2   2   1   1   2   1   1   2   1   1   2   1   1   1   2   2   2   2   2   1   1   1   2   1   2   1   1   2   1   1   1   2   1   1   1   1   2   1   1   1   1   1   2   1   2   2   2   1   1   2   1   2   1   1   2   2   2   2   2   1   1   1   2   1   2   2   1   2   1   2   1   2   1   1   1   1   1   1   1   1   1   2   2   2   2   1   2   2   1   1   1   2   1   2   1   2   1   2   1   1   2   1   1   2   2   1   1   1   2   2   1   2   1   2   2   1   2   2   1   2   1   2   1   2   1   2   1   2   2   2   2   2   1   2   1   2   1   1   1   2   1   1   1   2   2   1   2   2   2   1   2   1   2   2   1   2   2   2   1   2   1   1   2   1   1   1   1   1   2   1   2   1   2   1   2   2   1   2   1   2   1   1   2   1   1   2   1   1   1   1   1   1   2   2   1   1   1   1   2
 MK-6-3                 2   2   2   1   1   2   1   1   2   1   2   2   1   1   1   2   2   2   2   2   1   1   1   2   2   2   1   1   2   1   1   2   2   1   1   1   1   2   1   1   1   1   1   2   2   2   2   2   1   1   2   1   2   1   1   1   2   2   2   1   1   1   1   2   1   2   2   1   2   1   2   1   1   1   1   1   1   1   1   1   1   1   2   2   2   2   1   2   2   1   2   1   2   1   2   1   2   1   2   1   1   2   1   1   2   2   1   1   1   2   2   1   2   1   1   2   1   2   2   1   2   1   2   1   2   1   2   1   2   2   2   2   2   1   2   1   2   1   1   1   2   1   1   1   2   2   1   2   2   1   1   2   1   2   2   1   2   2   2   1   1   1   1   2   1   1   1   1   1   2   1   2   1   2   1   2   2   1   2   1   2   1   1   2   1   1   2   1   1   1   1   1   1   2   2   1   1   1   1   2
 MK-6-4                 2   1   2   1   1   2   1   1   1   1   1   2   2   1   2   1   2   2   2   2   1   1   1   2   2   2   1   1   2   2   1   2   2   1   2   1   1   2   1   1   1   1   1   2   2   2   2   1   1   1   1   1   2   2   1   1   2   2   2   1   1   1   1   2   1   2   2   2   2   1   2   1   1   1   1   1   1   1   1   1   1   2   2   2   2   2   1   2   2   1   1   1   2   1   2   1   2   1   2   1   2   2   1   1   1   2   1   1   1   2   2   1   2   1   1   2   1   2   2   1   2   1   2   1   1   2   2   1   2   2   2   2   2   1   2   1   2   1   1   1   2   1   1   1   2   2   1   2   2   1   1   2   1   2   2   1   2   2   2   1   1   1   1   1   1   1   1   1   1   2   1   2   1   2   1   2   2   1   2   1   2   1   1   2   1   1   2   1   1   1   1   1   1   2   2   1   1   1   1   1
 MK-6-5                 2   1   2   1   1   2   1   1   1   1   1   2   2   1   2   1   2   2   2   2   1   1   1   2   2   2   1   1   2   2   1   2   2   2   1   2   1   1   1   1   1   1   2   2   2   2   2   1   1   1   1   1   2   2   1   1   2   2   2   1   1   1   1   2   1   2   2   2   2   1   2   1   2   1   2   1   1   1   1   2   1   2   2   2   2   2   1   2   2   1   1   1   2   1   2   1   2   1   2   1   2   2   1   1   1   2   1   1   1   2   2   1   2   1   1   2   1   2   2   1   2   1   2   1   1   2   2   1   2   2   2   2   2   1   2   1   2   1   1   1   2   1   1   1   2   1   1   2   2   1   1   2   1   2   1   1   2   1   2   1   1   1   1   2   1   1   1   2   1   2   1   2   1   2   1   2   2   1   2   1   2   1   1   2   1   1   2   1   1   1   1   1   1   2   2   2   1   1   1   1
 MK-6-6                 2   1   2   1   1   2   1   1   1   1   1   2   2   1   2   1   2   2   2   2   1   1   1   2   2   1   1   1   2   2   1   2   2   2   1   2   1   1   1   1   1   1   2   2   2   2   2   1   1   1   1   1   1   2   1   1   2   2   2   1   1   2   1   2   2   2   2   2   2   1   2   1   2   1   2   1   1   1   1   2   1   2   2   2   1   2   1   1   2   1   1   1   2   1   2   1   2   1   2   1   2   2   1   1   1   2   1   2   1   2   2   1   2   1   1   2   1   2   2   1   2   1   2   1   1   2   1   1   2   2   2   2   2   1   2   1   2   1   1   1   2   2   1   1   2   1   1   2   2   1   1   2   1   2   1   1   2   1   2   1   1   1   1   2   1   1   1   2   1   2   2   2   1   2   1   2   2   2   2   2   2   1   1   2   1   1   1   1   2   2   1   1   1   2   2   2   1   2   1   1
 MK-6-7                 2   2   2   1   1   2   1   1   1   2   1   2   2   1   2   1   2   2   1   2   1   1   1   2   2   2   1   1   2   2   1   2   2   1   1   2   1   1   1   1   1   1   1   2   2   2   2   1   1   1   1   1   1   2   2   2   2   2   2   1   1   1   1   2   2   2   2   2   2   1   2   2   2   2   2   1   1   1   1   2   1   2   2   2   1   2   1   1   2   1   1   1   2   1   2   1   2   1   2   1   2   2   1   1   1   2   1   2   1   2   2   1   2   1   1   2   1   2   2   1   2   1   2   1   1   2   1   2   2   1   2   2   2   2   1   1   1   1   1   2   2   2   1   1   2   2   1   1   2   1   1   2   1   2   1   1   2   1   2   1   1   2   1   2   1   1   1   2   1   2   2   2   1   2   1   2   2   2   2   2   2   1   1   2   1   1   1   2   2   1   1   1   1   1   2   2   2   2   2   1
 MK-6-8                 2   2   1   1   1   2   1   1   1   2   1   2   2   1   2   1   2   2   1   2   1   1   1   2   2   2   1   1   2   2   1   2   2   2   1   2   1   1   2   1   1   1   1   1   2   1   2   1   1   1   1   1   1   2   2   2   2   2   2   1   2   1   1   2   1   2   2   2   2   1   2   1   2   2   2   1   1   1   2   2   1   2   1   2   1   2   1   1   2   1   1   1   2   1   2   1   2   1   2   1   2   2   1   1   1   2   1   2   1   2   2   1   2   1   1   2   1   2   2   1   2   2   2   1   1   2   1   2   2   2   2   2   2   2   1   1   1   1   1   2   2   2   1   1   2   2   1   1   1   1   1   2   1   2   1   1   2   2   2   1   1   2   2   2   1   1   1   2   1   2   2   2   1   2   1   2   2   2   2   2   2   1   1   2   1   1   1   2   2   2   1   1   1   1   2   2   1   2   1   1
 MK-6-9                 2   2   1   1   1   2   1   1   1   2   1   2   2   2   2   1   1   2   1   2   1   2   1   2   2   2   1   1   2   2   2   2   2   2   1   1   1   1   2   1   1   1   1   1   2   1   2   1   1   1   1   2   1   2   2   2   2   2   2   1   2   1   1   2   1   2   2   2   2   1   2   1   2   2   2   1   1   2   2   2   2   2   1   2   1   2   1   1   2   1   2   1   2   1   2   1   2   2   2   1   2   2   2   1   1   2   1   2   1   2   2   1   2   1   1   2   1   2   2   1   2   2   2   1   1   2   1   2   2   2   2   1   2   2   1   1   1   1   1   2   2   2   1   1   1   2   1   1   1   1   1   2   2   1   1   1   2   2   2   1   1   2   2   2   1   1   1   1   1   2   2   2   1   2   1   2   2   2   2   2   1   1   1   2   1   2   1   1   2   2   1   1   1   1   2   2   1   2   1   1
 MK-6-10                2   2   1   1   1   2   1   1   1   1   1   2   2   2   2   1   1   1   1   1   2   2   1   2   2   1   1   1   2   2   2   2   2   2   1   1   1   1   2   1   1   1   1   1   2   1   1   1   1   1   1   2   1   2   2   2   2   1   2   1   2   1   1   2   1   2   2   2   2   1   2   1   2   2   2   1   1   2   2   2   2   2   1   2   1   2   2   2   2   1   2   1   2   1   2   1   2   2   2   1   2   2   2   1   1   2   1   2   1   2   2   1   2   1   1   2   1   2   2   1   1   2   2   1   2   2   1   2   2   2   2   1   2   2   1   1   1   1   2   2   2   2   1   1   1   2   1   1   1   1   1   2   1   2   2   1   2   2   2   1   1   2   2   2   1   1   1   1   1   2   2   2   1   2   1   2   2   2   2   1   1   1   1   2   1   2   1   2   2   2   1   1   1   1   2   2   1   2   2   1
 MK-6-11                2   2   1   1   1   1   1   1   1   2   1   2   2   2   2   1   1   1   1   1   1   2   2   2   2   1   1   2   2   2   2   2   2   2   1   1   1   1   2   1   1   1   1   1   2   1   1   1   1   1   1   2   1   2   2   2   2   1   2   1   2   1   1   2   2   2   2   2   2   1   1   1   2   2   2   1   1   2   2   2   2   2   2   2   1   2   2   2   2   1   1   2   2   1   1   1   1   2   2   1   2   2   2   2   1   1   1   2   1   2   2   1   2   1   1   2   2   2   2   1   1   2   2   1   2   2   1   2   2   2   2   1   2   2   1   1   2   1   2   2   2   2   1   2   1   2   1   1   1   1   1   2   2   2   2   1   2   2   2   1   1   2   2   2   1   1   1   1   1   2   2   2   1   2   1   2   2   2   2   1   1   1   1   2   1   2   1   2   2   2   1   1   1   1   2   2   1   2   1   1
 MK-6-12                2   2   1   1   1   1   1   1   1   2   1   2   2   2   2   1   1   2   1   1   2   2   2   2   2   1   1   2   1   2   2   2   2   1   1   1   1   1   1   1   1   1   2   1   2   2   1   1   1   1   2   2   1   2   2   2   2   1   2   1   2   1   1   2   2   2   2   2   2   1   2   1   2   2   2   1   1   2   2   2   2   2   2   2   1   2   2   2   2   1   1   2   2   1   1   1   1   2   2   2   2   2   2   2   1   1   1   2   1   2   2   1   2   1   1   2   1   2   2   1   1   2   2   2   1   2   1   2   2   2   2   2   2   2   1   1   1   1   2   2   2   2   1   2   1   2   1   1   1   1   1   2   2   2   2   1   2   2   1   1   1   2   2   1   2   1   1   1   1   1   2   2   1   1   1   2   1   2   2   1   1   1   1   2   1   2   1   1   2   2   1   1   1   1   2   2   2   2   1   1
 MK-6-13                2   1   1   2   1   1   1   1   1   1   2   2   2   2   2   1   1   2   1   1   2   2   2   2   2   1   1   2   1   2   1   2   2   1   1   2   1   1   1   1   1   1   2   1   2   2   1   1   1   1   2   2   1   2   2   2   2   1   1   1   2   1   1   2   2   2   2   2   2   1   2   1   2   2   2   1   1   2   2   2   2   2   1   2   2   2   2   2   2   1   1   2   2   1   1   2   1   2   2   2   2   2   2   2   1   1   1   2   1   2   2   1   2   1   1   2   1   2   2   1   1   2   1   2   1   2   1   2   2   2   2   1   2   2   1   1   1   2   2   2   2   2   1   2   1   2   1   1   1   1   1   2   2   1   2   1   2   2   1   1   2   2   2   1   2   1   1   1   1   1   2   2   1   1   1   2   1   2   2   1   1   1   2   2   1   2   2   1   2   2   1   1   1   1   2   2   1   2   1   2
 MK-6-14                2   1   1   2   1   1   1   1   1   1   2   1   2   2   2   1   1   2   1   1   2   2   2   1   2   1   1   1   1   1   1   2   2   1   1   2   1   1   1   1   1   1   1   1   1   1   1   2   1   1   2   2   1   2   2   2   2   1   1   1   2   1   1   2   2   2   2   2   2   1   2   1   2   2   2   1   1   2   2   2   2   2   1   2   1   2   2   2   2   1   1   2   2   1   1   2   1   1   2   2   2   2   2   2   1   1   1   2   1   2   2   1   2   1   1   2   1   2   2   1   2   2   1   2   1   2   1   2   2   1   2   1   2   2   1   1   1   2   2   2   2   2   1   2   1   2   1   1   1   1   1   2   2   1   2   1   2   2   1   1   2   2   2   2   2   1   1   1   1   1   2   2   1   1   1   2   1   2   2   1   1   1   2   2   1   2   2   1   2   2   1   1   1   1   2   2   1   2   1   2
 MK-6-15                2   1   1   1   1   2   1   1   2   1   2   1   2   1   1   1   1   2   1   1   2   2   2   1   2   1   1   1   1   1   1   2   2   1   1   2   1   1   2   1   1   1   1   1   1   1   1   1   1   1   2   2   1   2   2   2   1   1   1   1   2   1   1   2   2   2   2   2   2   1   2   1   2   2   2   1   1   2   2   2   2   2   2   2   1   2   2   2   2   1   1   2   2   1   1   2   2   1   2   2   2   2   2   1   2   1   1   1   1   2   2   1   2   1   1   2   1   2   2   1   2   2   1   2   1   2   1   2   2   1   2   1   2   2   1   1   1   2   2   2   2   2   1   2   1   2   1   1   1   1   1   2   2   1   2   1   2   2   1   1   2   2   2   1   2   1   2   1   1   1   2   2   1   1   1   2   1   2   1   1   1   1   2   2   1   2   1   1   2   2   1   1   1   1   2   2   1   2   1   2
 MK-6-16                2   1   1   1   1   2   1   1   2   1   2   1   2   1   1   1   1   2   1   1   2   2   2   1   2   1   2   1   1   1   1   2   2   1   1   2   1   1   2   1   1   1   1   1   1   2   1   1   1   1   2   2   1   2   2   2   1   1   2   1   2   1   1   1   2   1   2   2   2   1   2   1   2   2   2   1   1   2   1   2   2   2   2   2   1   2   1   2   2   1   1   2   2   1   1   2   2   1   2   2   2   2   2   1   2   1   1   1   1   2   2   1   2   1   1   2   1   2   2   1   2   2   2   2   1   1   1   2   2   1   2   1   2   2   2   1   1   1   2   2   2   2   1   2   1   2   1   1   1   1   1   2   2   1   1   1   1   2   1   1   2   2   2   1   2   2   2   1   1   1   2   2   2   1   1   2   1   2   2   1   1   2   2   2   1   1   1   1   1   2   1   1   1   1   2   2   2   2   1   2
 
!****************************************** Phenotypic Data **********************************************************
!-100.0 is resevred for missing phenotype
SimulatedTrait1         9.1942    8.8720   10.9968    8.3803   11.3242    8.1694   10.9821    8.8831   10.1474   10.7603   10.0526   10.8354   10.4023    9.9931   11.5460   11.8370   11.3884    9.8063   12.4427    8.8776   10.0754   11.1297    9.7996    9.8416    9.1682    9.7738   10.8139    9.1616   10.4028   10.2937   12.2546   11.1296   11.5246    9.9525    9.1659    9.3904   10.8028    7.9217   10.6594    9.1676    8.7115    6.9862   11.2171   11.0177   10.8466    8.0001    9.8146   11.0828   10.3471    9.6743    7.8361    9.1651   10.4924    8.2769    9.2776    9.8509   10.8429   10.4690   11.7799    9.9290    9.3480   10.1002    9.1682   10.1376   10.2067    9.1533   10.2034   10.9362   10.0027   10.2749    8.4418   10.1623   10.1477    9.5542   11.7257    8.6769   10.2012   12.4243   11.3592   10.3290    9.9817    9.2163    8.1769   10.9488    8.7594   10.8429   11.7676    9.8994   11.8106    9.9394   10.9415    9.8837    9.6273    8.4024   10.1687    8.2935    9.8919   11.7981   11.7211   11.6801    9.9380    9.1470   10.5147   10.2999    9.0003    9.9030   11.1208    9.5039   10.8427   10.3901   10.2222    8.4269   10.8509   11.1213    9.8187   10.4657    9.0905    9.8605    9.4766   11.7548    9.8609   10.2681    8.7249    9.8439   10.5544    9.6886    8.2669   10.3511    8.8089   11.6366    9.7421   10.9789   10.6831    9.8630    9.5595   11.6966   10.2272    9.0064    9.8791    9.2871    9.0237   10.3917   10.0892   10.1250   11.6049    9.6727    9.7891    9.2399    9.2609   10.4405   10.0169    9.8002    9.2822   10.2222   11.2127    9.6851   11.3075   10.5113    9.1434   10.2445    9.1294    8.9715   11.8226    9.7180   10.6700   10.0401    8.7726   10.9094   10.2346   10.9407   10.3770   11.0176    8.6048    9.9555    8.2560    9.7559   11.1045    9.6113   10.4258    9.9917    9.4975   10.3823   10.6256   10.3863   10.2594    9.7430   10.2032   10.9177    8.6578   11.5880    8.9532    9.8789   12.0565    9.3788   10.0222   11.4082   11.3505   10.2245    9.2704    9.9471
 
