# Supplementary material for: Inclusive Composite Interval Mapping of QTL by Environment Interactions in Biparental Populations
Source: PLoS One. 2015 Jul 10;10(7):e0132414. doi: 10.1371/journal.pone.0132414 (PMC4498613; doi:10.1371/journal.pone.0132414)
Supplement: S1 File — (ZIP) [file pone.0132414.s001.zip › BC1 population/e=1/run_00033.met]

!**********************Note: lines staring with "!" are remarks and will be ignored in the program********************
!*********************************General Information**********************************
!Assuming F1 = P1 x P2, populations available in QTL IciMapping are: 
!  1, P1BC1F1 = P1 x F1, the first backcrossing where P1 is used as the recurrent parent;
!  2, P2BC1F1 = P2 x F1, the first backcrossing where P2 is used as the recurrent parent;
!  3, F1DH, F1-derived doubled haploids; 
!  4, RIL or F1RIL, recombination inbred lines through the repeated selfing of F1;
!  5, P1BC1RIL, recombination inbred lines through the repeated selfing of P1BC1F1;
!  6, P2BC1RIL, recombination inbred lines through the repeated selfing of P2BC1F1;
!  7, F2, the selfing generation of F1;
!  8, F3, the selfing generation of F2;
!  9, P1BC2F1, the second backcrossing where P1 is used as the recurrent parent; 
! 10, P2BC2F1, the second backcrossing where P2 is used as the recurrent parent;
! 11, P1BC2RIL, recombination inred lines through the repeated selfing of P1BC2F1; 
! 12, P2BC2RIL, recombination inred lines through the repeated selfing of P2BC2F1; 
! 13, P1BC1F2, the selfing generation of P1BC1F1; 
! 14, P2BC1F2, the selfing generation of P2BC1F1; 
! 15, P1BC2F2, the selfing generation of P1BC2F1; 
! 16, P2BC2F2, the selfing generation of P2BC2F1; 
! 17, P1BC1DH, P1BC1F1-derived doubled haploids; 
! 18, P2BC1DH, P2BC1F1-derived doubled haploids; 
! 19, P1BC2DH, P1BC2F1-derived doubled haploids; 
! 20, P2BC2DH, P2BC2F1-derived doubled haploids; 
   1      !Mapping Population (see remarks above)
   2      !Mapping Function (1 for Kosambi; 2 for Haldane; 3 for Morgan)
   2      !Marker Space Type (1 for intervals; 2 for positions)
   1      !Marker Space Unit(1 for centiMorgans; 2 for Morgan)
   6      !Number of Chromosomes (or Linkage Groups)
 200      !Size of the mapping population
   1      !Number of environments
 
!***************************************** Chromosomes and Linkage Maps **********************************************
!Chromosome                 NumMarkers
-CH1                        16
-CH2                        16
-CH3                        16
-CH4                        16
-CH5                        16
-CH6                        16
!Linkage map (Marker name followed by position or the interval length)
 MK-1-1                1     0.000
 MK-1-2                1    10.000
 MK-1-3                1    20.000
 MK-1-4                1    30.000
 MK-1-5                1    40.000
 MK-1-6                1    50.000
 MK-1-7                1    60.000
 MK-1-8                1    70.000
 MK-1-9                1    80.000
 MK-1-10               1    90.000
 MK-1-11               1   100.000
 MK-1-12               1   110.000
 MK-1-13               1   120.000
 MK-1-14               1   130.000
 MK-1-15               1   140.000
 MK-1-16               1   150.000
 MK-2-1                2     0.000
 MK-2-2                2    10.000
 MK-2-3                2    20.000
 MK-2-4                2    30.000
 MK-2-5                2    40.000
 MK-2-6                2    50.000
 MK-2-7                2    60.000
 MK-2-8                2    70.000
 MK-2-9                2    80.000
 MK-2-10               2    90.000
 MK-2-11               2   100.000
 MK-2-12               2   110.000
 MK-2-13               2   120.000
 MK-2-14               2   130.000
 MK-2-15               2   140.000
 MK-2-16               2   150.000
 MK-3-1                3     0.000
 MK-3-2                3    10.000
 MK-3-3                3    20.000
 MK-3-4                3    30.000
 MK-3-5                3    40.000
 MK-3-6                3    50.000
 MK-3-7                3    60.000
 MK-3-8                3    70.000
 MK-3-9                3    80.000
 MK-3-10               3    90.000
 MK-3-11               3   100.000
 MK-3-12               3   110.000
 MK-3-13               3   120.000
 MK-3-14               3   130.000
 MK-3-15               3   140.000
 MK-3-16               3   150.000
 MK-4-1                4     0.000
 MK-4-2                4    10.000
 MK-4-3                4    20.000
 MK-4-4                4    30.000
 MK-4-5                4    40.000
 MK-4-6                4    50.000
 MK-4-7                4    60.000
 MK-4-8                4    70.000
 MK-4-9                4    80.000
 MK-4-10               4    90.000
 MK-4-11               4   100.000
 MK-4-12               4   110.000
 MK-4-13               4   120.000
 MK-4-14               4   130.000
 MK-4-15               4   140.000
 MK-4-16               4   150.000
 MK-5-1                5     0.000
 MK-5-2                5    10.000
 MK-5-3                5    20.000
 MK-5-4                5    30.000
 MK-5-5                5    40.000
 MK-5-6                5    50.000
 MK-5-7                5    60.000
 MK-5-8                5    70.000
 MK-5-9                5    80.000
 MK-5-10               5    90.000
 MK-5-11               5   100.000
 MK-5-12               5   110.000
 MK-5-13               5   120.000
 MK-5-14               5   130.000
 MK-5-15               5   140.000
 MK-5-16               5   150.000
 MK-6-1                6     0.000
 MK-6-2                6    10.000
 MK-6-3                6    20.000
 MK-6-4                6    30.000
 MK-6-5                6    40.000
 MK-6-6                6    50.000
 MK-6-7                6    60.000
 MK-6-8                6    70.000
 MK-6-9                6    80.000
 MK-6-10               6    90.000
 MK-6-11               6   100.000
 MK-6-12               6   110.000
 MK-6-13               6   120.000
 MK-6-14               6   130.000
 MK-6-15               6   140.000
 MK-6-16               6   150.000
!*********************************** Marker Types ********************************************************************
!Co-dominant marker: When heterozygote F1 is present, P1 is coded as 2, F1 is coded as 1, and P2 is coded as 0; Otherwise, P1 is coded as 2, and P2 is coded as 0. 
!Dominant marker: When heterozygote F1 is present, P1 and F1 are coded as 12, and P2 is coded as 0; Otherwise, P1 is coded as 2, and P2 is coded as 0.  
!Recessive markers: When heterozygote F1 is present, P1 is coded as 2, and F1 and P2 are coded as 10; Otherwise, P1 is coded as 2, and P2 is coded as 0. 
!Missing marker is coded as -1. 
 MK-1-1                 1   1   1   2   2   1   2   1   2   1   1   1   1   1   1   2   2   2   2   1   2   1   1   1   1   2   2   1   1   2   1   1   2   2   2   2   2   2   2   1   1   1   1   2   2   1   1   1   1   2   2   1   2   1   1   2   2   2   2   1   1   1   1   1   1   1   1   1   2   1   2   1   2   2   1   1   2   2   2   1   2   1   2   2   1   2   1   1   1   1   1   1   1   1   1   2   2   2   2   2   1   2   2   2   1   1   1   2   2   2   1   2   1   1   2   1   2   2   1   2   1   2   2   2   2   2   1   2   2   1   1   1   2   2   2   2   1   1   2   2   2   1   2   2   1   1   2   1   1   2   2   1   1   2   1   1   2   2   2   1   2   1   2   1   1   1   2   2   2   2   1   1   1   2   2   2   2   1   2   2   1   2   2   2   2   1   2   1   2   2   2   2   2   1   2   2   1   2   2   2
 MK-1-2                 1   1   1   2   2   1   2   1   2   1   1   1   1   1   1   2   2   2   2   1   2   2   1   1   1   2   1   1   1   2   1   1   2   2   1   2   2   1   1   1   1   1   1   2   2   1   1   2   1   2   2   1   2   1   1   2   2   1   2   1   1   2   1   1   1   1   1   1   1   1   2   1   2   2   1   1   2   2   2   1   2   1   2   2   1   2   2   1   1   1   1   1   1   1   1   2   2   1   2   1   1   2   2   2   1   1   1   2   2   2   1   1   1   1   2   1   1   2   1   2   1   2   2   2   2   2   1   2   2   1   1   1   2   2   2   2   1   1   2   2   2   1   2   2   1   1   1   1   1   2   1   1   1   2   1   1   2   2   2   1   2   1   2   1   1   1   2   2   2   2   2   1   1   2   2   2   2   1   2   2   1   2   2   2   2   1   2   1   2   2   2   2   2   1   2   2   1   2   2   2
 MK-1-3                 1   1   1   1   2   1   2   1   2   1   1   1   1   1   1   2   2   2   1   1   2   2   1   1   2   2   1   1   1   2   1   1   2   2   1   2   2   1   1   1   1   1   1   2   1   1   1   2   1   1   2   1   2   1   1   2   2   1   2   1   1   2   1   1   1   2   1   1   1   2   2   1   2   2   1   2   2   2   2   1   2   1   2   2   1   2   1   1   1   1   1   1   1   1   1   2   2   1   2   1   1   1   2   1   1   1   1   2   2   2   1   1   1   2   2   1   1   2   1   2   1   2   2   2   2   2   1   2   2   1   1   1   1   2   2   2   1   1   2   2   2   1   2   2   1   1   1   1   1   2   1   1   1   2   1   2   2   1   2   1   2   1   2   1   1   1   2   2   2   2   2   2   1   2   2   2   2   1   2   2   1   2   2   2   2   1   2   1   2   2   1   2   2   2   2   2   2   2   2   2
 MK-1-4                 1   1   1   1   2   1   1   1   2   1   1   1   1   1   1   2   2   2   1   1   1   2   1   2   2   2   1   1   1   2   1   1   2   2   2   2   2   1   1   1   1   1   1   2   1   1   1   2   1   1   2   1   2   1   2   2   2   1   2   2   1   2   1   1   1   2   1   2   1   2   2   1   2   2   1   2   2   2   2   1   2   1   2   2   1   2   1   1   2   1   1   1   1   1   1   2   2   1   2   1   1   1   2   1   1   2   1   2   2   2   1   1   1   2   2   1   1   2   1   2   1   2   2   2   2   2   1   2   2   1   1   1   2   2   2   2   1   1   2   2   2   1   2   2   2   1   1   1   1   2   1   1   1   2   1   2   2   1   2   1   2   1   2   2   1   1   2   2   2   2   2   2   1   2   2   2   2   2   2   2   1   2   2   2   2   1   2   1   2   2   1   1   2   2   2   2   2   1   2   2
 MK-1-5                 1   1   1   1   2   1   1   1   2   1   1   1   1   1   1   2   2   2   1   1   1   2   1   2   2   2   1   1   1   1   1   1   2   2   2   2   2   1   2   1   1   1   1   2   1   1   2   2   1   1   2   1   2   1   2   2   2   1   2   1   1   2   1   1   1   2   1   2   1   2   2   1   2   2   2   2   2   2   2   1   2   2   2   2   1   1   1   1   2   2   1   1   1   1   1   2   2   1   1   1   1   1   2   2   2   2   1   2   2   2   1   1   1   2   1   1   1   2   1   2   1   2   2   2   2   2   2   1   2   1   1   2   2   2   1   2   1   1   2   2   2   1   2   2   2   1   1   1   1   2   1   1   2   1   1   2   2   1   2   1   2   1   2   1   1   1   2   2   2   1   2   2   1   2   2   2   2   1   2   2   2   2   2   2   1   1   2   1   2   2   1   1   2   2   2   2   2   1   2   2
 MK-1-6                 1   1   2   1   1   1   2   1   2   1   1   1   1   1   1   2   1   2   1   1   1   2   1   2   2   2   1   1   1   1   1   2   2   2   2   2   1   2   2   2   1   1   1   2   1   1   2   2   1   1   1   1   2   1   2   2   2   1   2   1   1   2   2   1   1   1   1   2   1   2   2   1   2   2   2   2   2   2   2   1   2   2   2   2   1   1   1   1   2   2   1   1   1   1   1   2   2   1   1   1   1   2   2   2   2   2   1   2   2   2   1   1   1   2   1   1   1   2   1   2   1   2   1   1   2   2   1   1   2   1   1   2   2   2   1   1   1   1   2   2   2   1   2   2   2   1   1   1   1   2   1   2   2   1   1   2   1   1   2   1   2   2   2   1   1   1   2   2   2   1   2   1   1   2   2   2   2   1   2   2   2   2   2   2   1   2   2   1   2   2   1   1   2   2   2   2   2   1   2   2
 MK-1-7                 1   1   2   1   1   1   2   1   2   1   1   2   1   1   1   1   2   2   1   1   1   2   1   2   2   2   1   1   1   1   1   2   1   2   2   2   1   2   2   2   1   1   2   2   1   1   2   2   1   1   1   1   1   1   2   2   2   1   2   1   1   2   1   1   2   1   1   2   1   2   2   1   2   2   2   2   2   2   2   1   2   2   2   2   1   1   1   1   2   1   1   1   2   1   1   2   2   1   1   1   1   2   2   2   2   1   1   1   2   2   1   1   1   2   1   1   1   2   1   2   1   2   1   1   2   2   1   1   2   1   1   2   2   2   1   1   1   2   2   2   2   1   2   2   2   1   1   1   2   2   1   2   2   1   1   2   1   1   2   1   2   2   2   1   1   1   2   2   1   1   2   1   1   2   1   2   2   1   2   2   2   2   2   2   1   2   1   2   2   2   2   1   2   2   2   2   2   1   2   2
 MK-1-8                 1   1   2   1   1   1   2   1   2   1   1   2   1   1   1   1   2   2   1   1   1   2   1   1   2   2   1   1   1   2   1   2   1   2   2   2   1   2   2   2   1   1   2   2   1   1   1   2   1   1   1   1   1   1   2   2   2   1   2   1   1   2   1   1   2   1   1   2   1   2   2   2   2   2   2   1   2   2   2   1   2   2   2   2   1   1   1   1   2   1   1   1   1   1   1   1   2   1   1   1   1   2   2   2   1   2   1   1   2   2   1   1   1   2   2   1   1   1   1   2   1   2   1   1   2   2   1   2   1   1   1   2   2   2   1   1   1   2   1   2   2   1   1   2   2   2   1   1   2   2   1   2   2   1   1   2   2   2   2   1   2   2   2   2   1   1   2   2   1   1   1   1   1   2   1   2   2   1   2   2   2   2   2   2   1   2   1   1   2   2   2   1   2   2   2   2   2   1   2   2
 MK-1-9                 1   1   2   1   1   1   2   1   2   1   1   2   1   1   1   1   2   2   1   2   1   2   1   1   2   2   1   1   1   1   1   1   1   2   2   2   1   1   2   2   1   1   2   2   1   1   1   2   1   1   1   1   1   1   2   2   2   1   2   1   2   1   1   1   2   1   1   1   1   2   2   2   2   2   2   1   2   2   2   1   2   2   2   2   1   1   1   1   2   1   1   1   1   1   1   1   2   1   1   1   1   2   2   2   1   2   1   2   2   2   1   1   2   2   2   1   1   1   1   2   1   2   1   1   2   2   1   2   1   1   1   2   2   2   1   1   1   2   1   2   2   1   1   2   2   2   1   1   2   2   1   2   2   1   1   2   2   2   2   1   2   2   2   2   1   2   2   2   1   1   1   2   2   2   1   1   2   2   2   2   2   2   2   2   1   2   1   2   2   2   2   1   2   2   2   2   2   1   2   2
 MK-1-10                1   1   2   1   1   1   2   1   2   1   1   2   2   1   1   2   2   2   1   2   1   2   1   1   2   2   1   1   1   1   1   1   1   2   2   2   1   1   2   2   1   1   2   2   1   1   1   2   2   1   1   1   1   1   2   2   2   1   2   1   2   1   1   1   2   1   1   1   1   2   2   1   1   2   2   1   2   2   2   1   2   1   2   2   2   1   1   1   2   2   1   1   1   1   1   1   2   1   1   1   1   2   2   2   1   2   1   1   1   2   1   1   2   2   2   1   1   1   2   2   1   2   1   1   2   1   2   2   1   1   2   1   2   2   1   1   1   1   1   2   2   1   1   2   2   1   1   1   2   2   1   2   2   1   1   2   2   2   2   1   2   2   1   2   1   2   2   2   1   2   1   2   1   1   1   1   2   2   2   2   2   2   2   2   1   1   1   2   2   2   2   1   2   2   2   2   2   1   2   2
 MK-1-11                2   1   2   1   1   1   2   1   2   1   1   2   2   1   1   2   2   2   1   2   1   2   1   2   2   2   2   1   1   1   2   1   1   2   2   2   1   2   2   2   2   1   2   2   1   1   1   2   2   1   1   1   1   1   2   2   2   1   2   1   2   2   1   1   2   1   2   1   1   2   2   1   1   2   2   1   2   2   2   1   2   1   1   2   2   1   1   2   2   2   2   1   1   1   1   1   2   1   1   1   1   1   2   2   1   2   1   1   1   2   1   1   2   2   1   2   1   1   2   2   1   2   1   1   2   1   2   1   1   1   2   1   2   2   1   1   1   1   2   2   2   1   2   2   2   1   1   1   2   2   1   2   2   1   1   2   2   2   2   1   2   2   1   2   2   1   2   2   1   2   1   2   1   1   1   1   2   2   2   2   1   2   2   2   1   1   1   2   2   2   2   1   2   2   2   2   2   1   2   2
 MK-1-12                2   1   2   1   1   1   2   1   2   1   1   2   2   1   1   2   2   2   1   2   2   1   1   2   2   2   2   1   1   1   2   1   1   2   2   2   1   2   2   2   2   1   2   2   1   1   1   2   2   1   1   1   1   1   2   2   2   1   2   1   1   2   1   1   2   1   1   1   1   2   2   1   1   2   2   1   2   2   2   1   2   1   1   2   2   1   1   2   2   1   2   1   1   1   1   2   2   1   2   1   1   1   2   2   1   2   1   1   1   2   1   1   2   1   1   2   1   1   2   2   1   2   1   1   2   1   2   1   1   1   2   2   2   2   1   1   1   1   2   2   1   1   2   2   2   1   1   1   2   2   1   2   2   1   2   2   2   2   2   1   2   2   1   2   2   1   2   2   1   2   1   2   1   1   1   1   2   1   2   2   1   2   2   2   1   1   1   2   2   2   2   1   2   2   2   2   2   1   2   2
 MK-1-13                2   1   2   1   1   1   1   1   1   1   1   2   2   1   1   2   1   2   1   2   1   1   1   1   2   2   2   1   2   1   2   2   1   2   2   2   1   2   2   2   2   1   2   2   1   1   1   2   2   1   1   1   1   1   2   2   1   1   2   1   1   2   1   1   2   1   1   1   1   2   2   1   1   1   2   1   2   2   1   2   2   1   1   2   2   2   1   2   2   1   1   1   1   2   1   2   2   1   2   1   1   1   2   2   1   2   1   1   1   2   1   1   2   1   1   1   1   1   2   2   1   2   1   2   2   1   2   1   1   1   2   2   2   2   1   1   1   1   2   2   2   1   2   2   2   1   1   1   1   2   1   2   2   1   2   2   2   2   2   1   2   2   1   2   2   1   2   2   1   2   2   2   1   1   1   1   2   1   2   2   2   2   2   2   1   1   1   2   2   2   2   1   2   2   2   2   2   1   1   1
 MK-1-14                2   1   2   1   1   1   2   1   1   1   1   2   2   1   1   2   1   1   1   2   2   1   1   1   2   2   2   1   2   1   1   2   1   2   1   2   1   2   1   2   2   1   2   2   1   1   1   2   2   1   1   1   1   1   2   2   1   1   2   1   1   2   1   1   1   1   1   1   1   2   1   1   1   1   2   1   2   2   1   2   2   1   1   2   2   2   1   2   2   1   1   1   2   2   2   2   2   1   2   1   1   1   2   2   1   2   1   1   1   2   1   1   2   1   1   2   1   1   2   1   1   2   1   2   2   2   2   1   1   1   2   2   2   2   1   1   1   1   2   2   2   1   2   2   1   1   1   1   1   2   1   2   2   1   2   2   2   2   2   1   2   2   1   2   2   1   2   1   1   2   2   2   1   2   1   1   2   1   2   2   2   2   2   2   1   1   1   2   2   2   1   1   2   2   2   2   2   1   1   1
 MK-1-15                2   1   2   1   1   1   2   1   1   1   1   2   2   1   1   2   1   1   1   2   2   1   2   2   2   2   2   1   1   1   1   2   2   2   1   2   1   2   1   2   2   1   2   2   1   1   1   1   2   1   1   1   1   1   2   2   1   1   2   1   2   1   1   1   1   1   1   1   1   2   1   1   1   1   2   1   2   2   1   2   2   1   1   2   2   2   1   2   2   1   1   1   2   2   2   2   2   1   2   1   1   1   1   2   1   1   1   1   1   2   1   1   2   1   2   2   1   1   2   1   1   1   1   2   2   2   2   1   1   1   2   2   2   2   1   1   1   1   2   2   2   1   2   2   1   1   1   1   1   2   1   2   2   1   2   2   2   2   2   1   2   2   1   2   2   1   2   1   1   2   1   2   1   1   1   1   2   1   2   2   2   2   2   2   1   1   1   2   2   2   1   2   2   2   2   2   1   2   1   2
 MK-1-16                2   2   2   1   1   1   1   1   1   1   1   2   2   1   1   2   1   1   1   2   2   1   2   2   2   2   2   1   1   1   1   2   2   1   1   2   1   2   1   2   2   1   2   2   1   1   1   1   2   1   1   1   1   1   2   2   1   1   2   1   2   1   2   2   1   1   1   1   1   2   1   1   1   1   2   1   2   2   1   2   2   2   1   2   2   2   1   1   2   1   1   2   1   2   2   1   1   1   2   1   1   1   1   2   1   1   1   1   1   2   1   1   2   1   2   2   1   1   2   1   1   1   1   2   2   2   2   1   1   1   2   2   2   2   1   1   1   1   2   2   2   1   2   2   1   1   1   2   1   2   1   2   2   1   2   2   2   2   2   1   2   2   1   2   2   1   2   1   1   2   1   2   1   1   1   1   2   1   2   2   2   2   2   2   1   1   1   2   2   2   1   2   2   2   2   2   1   2   1   2
 MK-2-1                 1   1   2   1   1   1   2   2   2   1   1   2   1   1   2   2   1   1   1   1   2   2   2   2   2   1   2   1   1   1   1   1   2   2   1   2   2   1   1   2   2   1   1   2   1   2   1   1   2   1   1   1   2   1   2   1   1   1   2   1   2   1   1   1   2   1   1   1   1   2   2   2   1   2   2   2   1   2   2   2   2   2   1   1   2   1   2   1   1   2   2   1   2   2   2   1   2   2   1   2   2   2   2   1   2   1   1   1   2   1   2   1   1   2   2   1   2   2   2   2   2   2   2   1   2   2   2   1   1   2   1   1   2   1   1   2   2   1   2   2   2   1   1   2   1   2   1   1   1   2   2   2   1   2   2   1   2   1   1   1   2   2   1   2   2   1   1   2   1   1   1   2   2   2   1   2   2   1   1   1   1   2   2   1   1   2   2   2   2   2   2   1   1   1   2   1   1   2   2   2
 MK-2-2                 2   1   2   1   1   1   2   2   2   1   1   2   1   1   2   1   1   1   1   1   1   2   2   2   2   1   2   1   1   1   1   2   2   2   1   2   2   1   1   2   2   1   1   2   1   2   1   1   2   1   1   1   2   1   2   1   1   1   2   1   2   1   1   1   2   1   1   1   1   2   2   2   1   2   1   2   1   2   2   2   2   2   1   1   2   2   2   1   1   2   2   2   2   2   2   1   2   2   1   2   2   1   2   1   2   1   1   1   2   1   2   1   1   2   2   1   2   2   2   2   2   2   2   1   2   2   2   1   1   2   2   2   2   1   1   2   2   2   2   2   2   1   1   2   1   2   1   1   1   2   2   2   1   2   2   1   2   1   1   1   2   2   1   2   2   1   1   2   1   1   1   2   2   2   1   2   2   1   1   1   1   2   2   1   1   2   2   1   2   2   2   1   1   2   1   1   1   2   2   2
 MK-2-3                 2   1   2   1   1   1   2   2   2   1   1   2   1   1   2   1   2   1   1   1   1   2   2   2   2   1   1   1   1   1   1   2   2   2   1   2   2   1   1   2   2   1   1   2   1   2   1   2   2   2   1   1   2   1   2   1   1   1   2   1   1   1   2   2   2   1   1   1   1   2   2   2   1   2   1   2   1   2   1   2   2   2   1   1   2   2   2   1   1   2   1   2   2   1   2   1   2   2   1   1   2   1   1   1   2   2   1   1   1   1   2   1   1   2   2   1   2   2   2   2   2   2   1   1   2   2   2   1   1   2   1   2   2   1   1   1   2   1   2   2   2   1   1   2   1   2   1   1   1   2   2   2   1   2   2   1   2   1   1   1   2   2   1   2   2   1   1   2   1   2   1   2   2   2   1   2   1   1   1   1   1   2   1   1   1   2   2   1   2   2   2   2   1   2   1   2   1   2   2   2
 MK-2-4                 2   1   2   1   1   2   2   2   2   1   1   2   1   1   2   1   2   1   1   2   1   2   2   2   2   2   1   1   1   1   1   2   1   2   1   2   2   1   1   2   1   1   1   2   1   2   1   2   2   2   1   1   2   1   1   1   1   2   2   1   1   2   2   2   2   1   1   1   1   2   2   2   2   2   1   2   1   2   1   2   2   1   1   1   2   2   2   1   1   2   1   2   2   1   2   1   1   2   1   1   2   1   1   1   2   2   1   2   1   1   2   1   1   2   2   1   2   1   2   2   2   2   2   1   2   2   2   1   1   2   1   2   2   1   1   1   2   1   2   2   2   1   1   2   1   2   1   1   1   2   2   2   1   2   2   2   2   1   1   1   2   2   1   2   2   1   2   2   1   2   1   1   2   2   1   2   1   1   1   1   1   2   1   1   1   2   2   1   2   2   2   2   2   2   1   2   1   2   2   2
 MK-2-5                 2   1   2   1   2   1   2   2   2   1   1   2   1   1   2   1   1   1   1   1   1   2   2   2   2   1   1   1   2   1   1   2   2   2   1   2   2   1   1   2   1   1   1   1   1   2   1   2   2   1   1   1   2   2   1   1   1   1   1   1   1   2   2   2   2   1   2   1   1   1   2   2   2   2   1   2   1   1   1   2   2   1   1   1   1   2   2   1   1   2   1   2   2   1   2   1   1   2   1   1   2   1   2   1   2   2   1   2   2   1   2   1   1   2   2   1   2   1   2   2   2   2   2   1   2   2   2   1   1   2   1   2   2   1   1   1   2   1   1   1   2   1   2   2   1   2   1   1   1   2   1   2   1   2   2   2   2   1   2   1   2   2   1   2   2   1   2   2   1   2   1   2   2   2   1   2   1   1   1   1   1   2   1   2   1   2   2   1   2   2   2   2   2   2   1   2   1   1   1   2
 MK-2-6                 2   1   1   1   2   1   2   2   2   1   1   2   1   1   2   1   1   1   1   1   1   2   2   2   2   2   2   2   2   1   1   2   2   2   1   2   2   1   1   2   1   2   1   1   2   2   1   2   2   1   1   1   2   2   1   1   1   1   1   2   1   2   2   2   2   1   2   1   1   1   2   2   2   2   1   1   2   1   1   2   2   1   1   1   1   2   2   1   1   2   1   2   2   1   2   1   1   2   1   1   2   1   2   1   2   2   1   2   2   1   2   1   1   1   2   1   2   1   1   2   2   2   2   1   2   1   2   1   1   2   1   2   2   1   1   1   2   1   1   1   2   1   2   2   1   2   1   1   1   2   2   2   1   2   2   2   2   1   2   1   2   2   1   2   2   1   2   1   1   2   1   2   2   2   2   2   1   1   1   1   1   2   1   2   1   2   2   1   2   2   2   2   2   2   1   2   1   1   1   2
 MK-2-7                 2   1   1   1   2   1   2   1   2   1   1   1   1   1   2   1   2   1   1   1   1   2   2   2   2   2   2   2   2   1   1   2   1   2   1   2   2   1   1   2   1   2   1   1   2   2   1   2   2   1   1   1   2   2   1   1   2   1   1   2   1   2   2   2   2   1   2   2   1   1   2   2   2   2   2   1   2   1   1   2   2   1   1   1   1   2   2   1   2   2   1   2   2   1   2   1   1   2   1   1   2   1   2   1   2   2   1   2   2   1   2   1   1   1   2   1   2   1   1   2   2   2   2   1   1   1   2   1   1   2   1   2   2   1   1   1   2   1   1   1   2   1   2   2   2   2   1   1   2   1   2   2   1   2   2   2   2   1   2   1   2   2   1   2   2   1   2   1   1   2   1   2   2   2   2   2   1   2   1   1   1   2   1   2   1   2   2   1   2   2   2   2   2   2   1   2   1   1   1   2
 MK-2-8                 2   1   1   1   2   2   2   1   2   1   1   1   1   1   2   1   1   1   1   1   1   2   2   2   2   2   2   2   2   1   1   2   1   2   1   2   2   1   1   2   1   2   1   1   2   2   1   2   2   2   1   1   2   2   1   1   1   1   1   2   1   2   1   2   2   1   2   2   2   1   2   1   2   1   2   1   2   1   1   2   2   1   1   1   1   2   2   1   2   2   1   2   2   1   2   1   1   2   1   1   2   1   1   1   2   2   2   2   2   1   2   1   2   1   2   1   2   1   1   2   2   2   1   1   1   1   1   1   1   2   1   2   2   1   1   2   2   1   1   1   2   1   2   2   2   2   2   1   2   1   2   2   1   2   2   2   2   1   2   2   2   2   1   2   2   1   2   1   1   2   1   2   2   2   2   2   1   2   1   1   1   2   1   2   1   2   2   1   2   2   2   2   2   1   2   2   1   1   2   1
 MK-2-9                 2   1   1   1   2   2   2   1   2   1   1   1   1   1   2   1   1   1   1   1   1   2   2   2   2   2   2   2   2   1   1   1   1   1   1   1   2   1   2   2   2   2   1   1   2   2   1   2   2   2   1   2   2   2   1   1   1   1   1   2   1   2   1   2   2   1   2   2   2   1   2   2   2   1   1   1   2   1   1   2   2   1   1   1   1   2   2   1   2   2   1   2   2   1   2   1   1   2   1   1   2   1   1   1   2   2   2   2   2   1   2   1   2   1   2   1   2   1   1   2   2   2   1   1   1   1   1   1   1   2   1   2   2   2   1   2   2   1   1   2   2   1   2   2   2   1   2   1   2   1   2   2   1   1   2   2   2   1   2   2   2   2   1   2   2   1   1   1   1   2   1   1   2   2   2   2   1   2   1   2   2   2   1   2   1   1   2   1   2   2   2   2   2   1   2   2   1   1   2   1
 MK-2-10                2   1   1   1   2   2   2   1   2   1   1   2   1   1   1   1   1   1   1   1   1   1   2   2   1   2   2   2   2   1   1   1   1   1   2   1   2   1   2   2   2   2   1   1   2   2   1   2   2   1   1   1   2   2   1   1   1   1   1   2   1   2   1   2   2   2   2   2   2   1   2   2   2   1   1   1   2   1   1   2   2   1   1   1   1   2   2   1   2   1   1   2   2   1   2   1   2   1   1   1   2   1   1   1   2   2   2   2   2   1   2   1   2   1   2   1   1   1   1   2   2   2   1   1   1   1   1   1   1   2   1   1   2   2   1   2   2   1   1   2   2   1   2   1   2   1   2   1   2   1   2   2   1   1   2   2   2   1   2   2   2   2   1   2   2   1   1   2   1   2   1   1   2   1   2   2   1   2   1   2   2   2   1   2   2   1   2   1   1   2   2   2   2   1   2   2   1   1   2   1
 MK-2-11                2   1   1   1   2   2   2   1   2   2   1   2   2   1   1   1   1   1   2   1   1   1   2   2   1   2   1   2   2   1   1   1   1   1   2   1   2   1   2   2   2   2   1   1   2   2   1   2   2   1   1   1   2   2   1   1   1   1   1   2   1   2   2   2   2   2   2   1   2   1   2   2   2   1   1   1   2   1   1   2   2   1   1   1   1   2   1   1   2   1   1   2   2   1   2   1   2   1   1   1   2   1   1   1   2   2   2   2   2   1   2   1   2   1   2   1   1   1   1   2   2   2   1   1   1   1   1   1   2   2   1   1   2   2   1   2   2   2   1   1   2   1   2   1   2   1   2   1   2   1   2   2   1   1   2   2   2   1   2   2   2   2   1   1   2   1   1   2   1   2   1   1   2   1   2   2   1   2   1   1   2   2   1   2   2   1   1   1   1   2   2   2   2   1   2   2   1   1   2   1
 MK-2-12                1   1   1   1   2   2   2   1   2   2   1   2   2   1   1   1   1   1   2   1   1   1   2   2   1   2   1   2   2   1   1   2   1   1   2   1   2   1   2   2   2   2   1   1   2   1   1   2   2   1   1   1   2   2   1   1   1   1   1   2   1   2   2   2   2   2   2   1   2   1   2   1   2   1   1   1   2   1   1   2   2   1   1   1   2   2   1   1   2   2   1   2   2   1   2   2   2   1   1   2   1   1   1   1   2   2   2   2   2   1   2   1   2   1   2   1   1   1   1   2   2   2   1   2   1   1   2   1   2   2   2   1   2   1   1   2   2   2   1   1   2   1   2   1   2   1   2   1   2   1   2   2   1   2   2   2   2   1   2   2   2   2   1   2   2   1   1   2   1   2   1   1   2   1   2   2   1   2   1   1   2   2   1   2   2   1   1   1   1   2   2   1   2   1   2   2   1   1   2   1
 MK-2-13                1   2   1   1   2   2   2   1   2   2   1   2   2   1   1   1   1   1   1   1   1   1   2   2   1   2   1   2   2   1   1   2   1   1   2   2   2   1   2   2   2   2   2   1   2   1   1   2   2   2   1   1   2   2   1   1   1   1   1   2   1   2   2   2   2   2   2   1   2   2   2   1   2   1   1   1   2   2   1   2   2   1   1   1   2   2   1   1   2   2   1   1   2   1   2   2   2   1   1   2   2   1   1   1   2   2   2   2   2   1   1   1   2   1   2   1   1   1   1   2   2   2   1   2   1   2   2   1   2   2   1   1   1   1   1   2   2   2   1   1   2   1   2   1   2   1   2   1   2   1   1   2   1   2   2   2   2   1   2   2   2   2   1   2   2   1   1   2   1   2   1   1   2   1   2   2   1   2   1   1   2   2   1   2   2   1   2   1   1   2   2   1   2   1   2   1   2   1   1   1
 MK-2-14                1   2   1   1   2   2   2   1   2   2   1   2   2   1   1   1   1   1   1   1   1   1   2   2   1   2   1   2   2   1   2   1   1   1   2   2   2   1   2   2   2   2   2   1   2   1   1   2   2   2   1   1   2   2   1   1   1   1   1   2   2   2   2   2   2   2   2   1   2   1   2   1   2   1   1   1   2   2   1   2   2   1   1   1   2   2   1   1   2   2   1   1   2   1   2   2   2   1   1   2   2   1   1   1   2   2   2   2   2   2   1   1   2   1   2   1   1   1   2   1   2   2   1   2   1   1   2   1   2   2   1   1   1   1   1   2   2   2   2   1   2   1   2   1   1   1   2   1   2   1   1   2   1   1   1   2   2   1   2   2   2   2   1   2   2   1   2   2   1   1   1   1   2   1   2   1   1   2   1   1   2   2   1   2   1   1   2   1   1   2   2   2   2   1   2   1   2   1   1   1
 MK-2-15                1   2   1   1   2   1   2   1   2   2   1   2   2   1   1   1   1   1   1   1   1   1   2   2   1   2   1   2   2   1   2   1   1   1   1   2   2   1   2   2   2   2   2   1   2   1   1   2   2   1   1   1   2   2   1   2   1   2   1   2   2   2   1   2   2   2   2   1   2   2   2   1   2   1   1   1   2   1   1   1   2   1   1   1   2   2   1   1   2   2   1   1   2   1   2   2   2   1   1   2   2   1   1   1   2   2   2   2   2   1   2   1   2   2   2   1   1   1   2   1   2   2   1   2   1   1   2   1   2   2   1   1   1   1   1   2   2   2   2   1   1   1   2   1   2   1   2   1   2   1   1   2   1   1   1   2   2   1   2   2   2   2   1   2   2   1   2   2   1   2   1   1   2   1   2   1   1   2   1   1   2   2   1   2   1   1   2   2   1   2   2   2   2   1   2   1   2   2   1   1
 MK-2-16                2   2   1   1   2   1   2   1   2   2   1   2   1   1   1   1   1   1   1   1   1   1   2   2   1   2   1   2   2   1   2   1   1   2   2   2   2   1   1   1   2   2   2   1   2   1   1   2   2   1   1   1   2   2   1   1   2   2   1   2   2   2   1   2   2   2   2   1   2   2   2   1   2   1   1   1   2   1   1   2   2   2   2   1   2   2   1   1   2   1   1   1   2   1   2   2   2   1   2   2   2   1   1   1   2   2   2   2   2   1   2   1   2   2   2   1   1   1   2   1   2   2   1   2   1   1   2   1   2   2   1   1   1   1   1   2   2   2   1   1   1   1   2   1   2   1   2   1   2   1   1   2   1   2   1   1   2   1   2   2   2   1   1   2   2   1   2   1   1   2   1   1   2   1   2   1   1   1   1   1   2   2   1   1   1   1   2   2   1   2   2   2   2   1   2   1   2   2   1   1
 MK-3-1                 1   1   1   1   2   2   1   1   1   1   1   1   2   1   2   1   2   2   2   1   1   2   2   2   1   2   2   1   2   2   1   2   2   1   2   2   2   1   1   2   2   1   1   2   1   1   1   2   2   1   2   1   2   2   2   1   2   2   1   1   2   1   1   2   2   2   1   2   1   1   2   2   2   2   2   2   2   2   2   1   2   1   2   1   2   1   1   1   2   1   2   1   1   1   2   2   1   1   1   2   2   1   1   1   1   1   2   2   1   2   1   1   2   2   1   2   2   2   1   1   1   1   1   2   1   2   2   1   2   2   1   2   1   1   2   1   1   1   1   2   2   1   1   1   2   2   2   2   1   1   2   1   1   1   1   1   1   2   1   2   2   1   1   1   2   2   2   2   1   1   2   1   2   2   2   2   1   2   1   1   2   2   1   1   2   2   2   2   2   2   1   1   1   2   2   2   2   2   2   2
 MK-3-2                 1   1   2   1   2   2   1   1   1   1   1   1   2   1   2   1   2   2   2   1   1   2   2   2   1   1   2   1   2   2   1   2   2   1   2   2   2   1   1   2   1   1   1   2   1   1   1   2   2   1   2   1   2   2   2   1   1   2   1   1   2   1   1   2   2   2   1   2   1   1   2   2   2   2   2   2   2   2   2   1   2   1   2   1   2   1   1   1   2   1   2   1   1   1   2   2   2   1   1   2   2   1   1   1   1   2   2   2   1   2   1   1   2   2   2   2   2   2   1   1   1   1   1   2   1   2   2   1   2   2   1   2   1   2   2   1   1   1   1   2   2   1   1   1   2   2   2   2   1   1   1   1   1   1   1   1   1   2   2   2   2   1   1   1   2   2   2   2   1   1   2   1   2   2   2   2   1   2   1   1   2   2   1   1   2   2   2   2   2   2   1   1   1   2   2   2   2   2   1   2
 MK-3-3                 1   1   1   2   2   2   1   2   1   1   2   1   2   1   2   2   2   2   2   1   1   2   2   2   1   1   2   1   1   2   1   2   2   1   2   2   1   1   1   2   1   1   1   2   1   1   1   1   2   1   2   1   2   2   2   1   1   2   1   1   1   1   1   2   2   1   1   2   2   1   2   2   2   2   2   2   2   1   2   1   2   1   2   1   2   1   1   1   2   1   2   1   1   1   2   2   2   1   1   2   2   1   1   1   1   2   1   2   1   2   2   1   1   2   2   2   2   2   1   1   1   2   1   2   1   2   2   1   2   2   1   2   1   2   2   1   1   1   1   2   2   1   1   1   2   1   2   2   1   1   2   1   1   1   1   1   1   2   2   2   2   1   1   1   2   2   2   1   1   1   2   1   2   2   2   2   1   2   1   1   2   2   1   1   2   1   2   2   2   2   2   1   1   1   2   2   2   2   1   2
 MK-3-4                 1   1   1   2   2   2   1   2   1   1   2   2   2   1   1   2   2   2   2   1   1   2   1   2   1   1   1   1   1   2   1   2   2   1   2   2   1   1   1   2   1   1   1   2   1   1   1   1   1   2   2   1   2   2   2   1   1   2   1   2   1   1   1   2   1   1   1   2   2   1   2   1   2   2   2   2   2   1   2   1   1   1   2   1   2   1   1   1   2   2   2   1   1   1   2   2   2   1   1   2   2   2   1   1   1   2   1   2   1   2   2   1   1   2   2   2   2   2   1   1   1   1   1   2   1   2   1   1   2   1   1   2   1   2   2   1   1   1   1   1   2   1   1   1   2   1   2   1   1   1   2   1   1   1   1   1   1   2   2   2   1   2   1   1   2   2   2   1   2   1   1   1   2   2   1   1   1   2   1   1   2   1   1   1   2   1   2   2   2   2   2   1   1   1   2   2   2   2   1   2
 MK-3-5                 2   1   1   2   2   2   1   2   1   1   1   2   2   1   1   1   2   2   2   1   1   2   1   1   1   1   1   1   1   2   2   2   2   1   2   2   1   1   1   1   1   1   1   2   1   1   1   1   1   2   1   1   2   2   2   1   1   2   1   2   1   1   1   2   1   1   1   1   2   1   2   1   2   2   2   2   2   1   2   1   1   1   2   1   2   1   1   2   2   2   2   2   1   1   2   2   2   1   1   2   1   2   2   1   2   2   1   2   1   2   2   1   1   2   2   2   2   2   1   2   1   1   1   2   1   2   1   1   2   1   2   2   1   1   1   1   1   1   2   1   2   1   1   1   2   1   2   1   1   1   2   1   1   1   1   1   1   2   2   2   2   2   1   2   2   2   2   1   2   1   1   1   2   2   1   1   2   2   1   1   2   1   1   2   2   1   2   2   2   1   2   1   1   1   1   2   2   2   1   2
 MK-3-6                 2   1   1   2   2   2   1   2   1   1   1   2   2   1   1   1   1   2   2   1   1   2   2   1   1   1   1   1   1   2   2   1   2   1   2   2   2   1   1   1   2   1   1   2   2   1   1   2   1   2   1   1   2   2   2   1   1   2   2   2   1   1   1   2   1   1   1   1   2   1   2   1   2   2   2   2   2   1   2   1   1   1   2   1   2   1   1   2   2   2   2   2   1   1   2   2   2   1   1   2   1   2   1   1   2   2   1   2   1   2   2   2   1   2   2   2   2   2   1   2   1   1   1   2   1   2   1   1   1   1   2   2   1   1   1   1   1   1   2   1   2   1   1   1   2   1   2   1   1   1   2   1   1   1   1   1   1   2   2   2   2   2   2   2   1   2   2   1   2   1   1   1   2   2   1   1   2   2   1   1   2   1   1   2   2   1   2   2   1   2   2   1   1   1   1   1   1   2   1   2
 MK-3-7                 2   1   1   2   2   2   1   2   1   1   1   2   2   1   1   1   1   2   2   1   1   2   2   1   1   1   2   1   1   2   2   1   2   1   2   2   2   1   1   1   2   1   1   2   2   1   2   2   1   2   1   1   2   1   2   1   1   2   2   2   1   1   1   2   1   1   2   1   1   1   2   1   2   2   2   2   2   1   2   1   1   2   2   1   2   1   1   2   2   2   2   2   1   2   2   2   2   1   1   1   1   2   1   1   2   2   1   2   1   2   2   2   1   2   2   2   2   2   1   2   2   1   1   2   1   2   1   1   1   1   2   2   1   1   1   1   2   1   2   1   2   1   1   1   2   1   2   1   1   1   2   1   1   1   1   1   2   2   2   1   2   2   2   2   1   2   2   1   2   1   1   1   2   2   1   1   2   2   1   1   2   2   1   2   2   2   1   2   1   2   2   1   2   1   1   1   1   2   1   2
 MK-3-8                 2   1   1   2   2   2   1   2   1   1   2   2   2   1   1   1   1   2   2   1   1   2   2   1   2   1   2   1   1   2   2   2   2   1   2   2   2   1   1   1   2   1   1   2   2   1   2   2   1   2   1   1   2   1   1   1   1   2   2   2   1   1   1   2   1   1   2   1   2   1   2   1   2   2   2   2   2   1   2   1   1   2   2   1   2   2   1   2   2   2   2   2   1   2   2   2   2   1   1   1   1   2   1   1   2   2   1   2   1   1   2   2   1   2   2   2   2   2   1   2   2   1   1   2   1   2   1   1   1   1   1   2   1   1   1   1   2   1   2   1   2   1   1   1   2   1   2   1   1   1   2   1   1   1   1   1   2   1   2   1   2   2   2   2   1   2   2   1   2   1   1   1   2   2   1   1   2   2   2   2   1   2   1   2   2   2   1   2   1   2   2   1   2   1   1   1   1   2   1   2
 MK-3-9                 2   1   1   2   1   2   1   2   1   1   2   2   2   1   1   1   1   2   2   2   1   2   2   2   2   1   2   1   1   2   1   2   1   1   2   2   2   1   1   1   2   1   1   2   2   1   2   2   1   2   1   1   2   1   1   1   1   2   2   2   1   1   1   2   1   1   2   1   2   1   2   1   2   2   2   2   2   1   2   1   1   2   2   1   2   2   1   2   2   2   2   2   1   2   2   2   2   1   1   1   1   2   1   1   2   2   1   2   2   2   2   1   1   2   2   2   2   2   1   2   2   1   1   2   1   2   1   1   1   1   2   2   1   1   1   1   2   1   2   1   2   1   1   2   2   1   2   2   1   1   1   1   1   2   1   1   2   1   2   1   2   2   2   2   1   2   2   1   2   1   1   1   1   2   1   1   2   2   2   2   1   2   1   2   2   2   1   2   1   2   2   1   2   2   1   1   1   2   1   2
 MK-3-10                2   1   1   2   1   2   1   2   1   1   2   2   2   1   1   1   1   2   2   1   1   2   2   2   2   1   2   1   1   2   1   2   1   1   2   2   2   1   1   1   2   2   1   2   2   1   2   2   1   2   1   1   2   1   1   1   1   2   2   2   1   2   1   2   1   1   2   1   2   1   2   1   2   2   2   2   2   1   2   1   1   2   1   1   2   2   1   2   2   2   2   2   1   2   2   1   2   1   1   1   1   2   1   1   2   2   2   1   2   2   2   1   1   2   2   2   2   2   1   2   2   1   1   2   2   2   1   2   1   1   2   2   1   1   1   1   1   1   2   1   2   1   1   2   2   1   2   2   1   1   1   1   1   2   1   2   2   1   2   1   2   2   2   2   2   2   2   1   2   1   1   1   1   1   1   1   2   2   2   1   1   2   1   2   2   2   2   2   1   2   2   1   2   2   1   1   1   2   1   2
 MK-3-11                2   2   1   2   1   2   2   2   2   1   1   2   2   1   1   1   1   2   2   1   1   2   2   2   2   2   2   1   1   2   2   2   1   1   2   2   2   1   1   1   2   1   1   2   2   2   2   2   1   2   1   1   2   1   1   1   1   2   2   2   1   2   1   2   1   1   2   1   2   2   2   1   2   2   2   2   2   1   2   1   1   2   1   1   2   2   1   2   2   2   2   2   1   2   2   1   2   1   1   1   1   2   2   1   2   2   2   1   2   2   2   1   2   2   2   1   1   2   1   2   2   1   1   2   2   2   1   2   1   2   2   2   1   1   1   1   1   1   2   1   2   1   1   2   2   1   1   2   1   1   1   1   1   1   1   2   2   1   2   1   2   2   2   1   1   2   2   1   2   1   1   1   1   1   2   1   2   2   2   1   1   1   1   2   2   2   2   1   1   1   2   2   2   2   1   1   2   2   1   2
 MK-3-12                2   1   1   2   1   2   2   2   2   1   1   2   2   1   1   1   1   2   2   1   1   2   1   1   2   2   2   1   2   2   1   2   1   1   2   2   2   2   1   1   2   2   1   2   2   2   2   2   2   2   2   1   2   1   1   2   1   2   1   2   1   2   1   2   1   1   2   1   2   2   2   1   2   2   2   1   2   1   1   1   1   2   1   1   2   2   1   2   2   1   2   2   1   2   2   1   2   1   1   1   1   2   1   2   2   1   2   2   2   2   2   1   2   2   2   1   1   2   1   2   2   1   1   2   1   2   1   1   1   2   2   2   1   1   1   1   1   1   2   1   2   1   1   2   2   1   1   2   1   1   1   1   1   1   1   2   1   1   2   1   2   2   2   1   1   2   2   2   2   1   1   1   1   2   2   1   2   2   2   1   1   1   1   2   2   2   2   1   1   1   2   2   2   2   1   1   2   2   1   2
 MK-3-13                2   1   1   2   1   2   2   2   2   1   1   2   2   1   1   1   1   2   2   1   1   2   1   1   2   2   2   1   2   2   1   2   1   1   2   2   2   2   1   1   2   1   1   2   2   2   2   2   2   2   2   1   2   1   1   2   1   2   1   2   1   2   1   2   1   1   2   1   2   2   2   1   2   2   2   2   2   1   1   1   1   2   1   1   2   2   1   1   2   1   2   2   1   2   2   1   2   1   1   1   2   2   1   2   2   2   2   2   2   2   2   1   2   2   2   1   1   2   1   2   2   1   1   2   1   2   2   1   1   2   2   2   1   2   1   1   1   1   2   1   2   1   1   2   2   1   1   2   2   1   1   1   1   2   1   1   1   1   2   1   2   2   2   1   1   2   2   1   2   1   1   1   1   2   2   1   2   2   2   1   1   1   2   2   2   2   2   1   1   1   2   2   2   2   1   1   2   2   1   2
 MK-3-14                1   1   1   2   1   2   2   2   1   1   1   2   2   1   2   1   2   2   2   1   2   2   1   1   2   2   2   1   2   2   1   2   1   1   2   2   2   1   1   1   2   1   2   2   1   2   2   1   2   2   2   1   2   2   1   1   1   2   1   2   1   2   1   2   1   1   2   1   2   2   2   1   2   2   2   2   2   1   1   1   2   2   2   1   2   2   1   1   1   1   2   2   2   2   2   1   2   1   1   1   2   2   1   2   2   2   2   2   2   2   2   1   2   2   2   1   1   2   2   2   1   1   1   1   1   2   2   1   1   2   2   2   1   2   1   2   1   2   2   1   2   1   1   2   2   1   1   2   2   1   1   1   2   2   2   1   1   1   2   1   2   1   2   1   1   2   2   1   2   1   1   1   1   1   2   2   2   2   2   2   1   1   2   2   2   2   2   1   1   1   2   2   2   2   1   1   2   2   1   2
 MK-3-15                1   1   1   2   2   1   2   2   2   1   1   2   2   1   2   2   2   2   2   2   2   2   2   1   2   2   2   1   2   2   1   2   2   2   2   2   2   1   1   1   2   1   2   1   1   2   2   1   2   2   2   1   2   1   1   1   1   2   1   2   1   2   1   2   1   1   2   1   2   1   1   1   2   2   2   2   2   1   1   1   2   2   2   1   2   2   1   1   1   1   2   2   2   2   2   1   2   1   2   1   2   2   1   2   2   2   2   2   2   2   2   1   2   2   2   1   1   2   2   2   1   1   1   1   1   2   1   1   1   2   1   2   1   2   1   2   1   2   2   1   2   1   1   2   2   1   2   2   2   2   1   1   2   2   2   1   1   1   2   1   2   1   2   1   1   2   1   1   2   1   1   1   1   2   2   2   2   2   2   2   1   1   2   2   2   2   2   1   1   1   2   2   2   2   1   2   2   2   1   2
 MK-3-16                1   2   1   1   2   1   2   1   2   1   1   2   2   1   2   2   2   2   2   2   2   2   2   2   2   2   2   1   1   2   1   2   2   2   2   2   2   1   1   1   2   2   2   1   1   2   2   2   2   2   2   1   2   2   1   1   1   2   1   2   1   1   1   2   1   1   2   1   2   1   1   1   2   2   1   2   2   1   1   1   2   2   2   1   2   2   1   1   1   1   2   2   2   1   2   1   1   1   2   1   2   2   1   2   2   2   2   2   2   2   2   1   2   2   2   1   1   2   2   2   1   1   1   1   1   2   1   1   1   2   1   1   1   2   1   2   1   2   2   1   1   1   1   2   2   1   2   2   2   2   1   1   2   2   2   1   1   1   2   2   2   2   2   1   1   1   1   2   2   1   1   1   1   1   2   2   2   2   2   2   1   1   2   2   2   2   1   1   1   1   2   2   2   1   1   2   2   2   2   2
 MK-4-1                 1   1   1   2   2   1   2   2   2   1   2   1   2   1   2   1   2   2   1   1   1   1   1   1   2   2   1   2   1   2   2   2   2   1   2   1   1   2   1   1   1   1   2   1   1   1   1   2   2   2   1   1   2   1   2   1   2   2   1   1   1   2   2   2   2   2   2   1   2   2   1   2   1   1   2   1   1   2   1   2   1   1   1   2   1   1   2   2   1   2   1   1   2   2   1   1   2   2   2   1   1   1   1   1   2   2   2   2   2   1   1   1   1   1   1   1   1   2   1   2   2   1   1   1   1   1   2   1   1   1   2   2   2   2   1   2   1   1   2   2   1   2   2   2   2   2   1   2   1   2   1   2   2   2   2   2   1   1   1   1   2   2   2   2   1   2   1   1   2   2   1   1   1   2   2   1   2   1   1   2   2   2   2   2   2   2   1   1   1   2   2   2   2   1   2   1   2   2   2   1
 MK-4-2                 1   1   1   2   2   2   2   2   2   1   2   1   2   1   2   1   2   2   1   1   1   2   1   1   2   2   1   1   1   2   2   2   1   1   2   1   1   2   1   2   1   1   2   1   1   1   1   2   2   2   1   2   2   1   2   2   2   2   1   1   1   2   2   2   1   2   2   1   2   2   1   2   1   1   2   1   1   2   1   2   1   1   1   2   1   2   2   2   1   2   1   1   2   2   1   2   2   2   2   1   1   1   1   1   2   2   2   1   1   1   2   1   1   1   1   1   1   2   1   2   2   1   1   1   1   2   2   1   2   1   2   2   2   2   1   2   1   2   1   2   1   2   2   1   2   2   1   2   1   2   1   2   2   2   2   2   1   1   1   1   2   2   2   2   1   2   1   2   2   2   1   1   1   1   2   2   2   1   1   1   1   2   2   2   2   2   1   1   1   2   2   2   2   1   2   1   2   2   2   1
 MK-4-3                 1   1   1   2   2   2   2   2   2   1   1   1   2   1   2   1   2   2   2   1   1   2   1   1   1   2   1   1   1   2   2   2   1   1   2   1   1   2   1   2   1   1   2   1   1   1   1   2   2   2   1   2   2   1   2   2   2   2   1   1   1   2   1   2   1   2   2   1   2   2   1   2   1   1   2   1   1   2   1   2   1   1   1   1   2   1   2   2   1   2   1   1   1   2   1   2   1   2   2   1   1   1   1   1   2   2   2   1   1   1   2   1   1   1   1   2   1   2   1   2   2   1   1   1   1   2   2   1   2   1   2   2   2   2   1   2   1   1   1   1   1   2   2   1   2   2   1   1   1   2   1   2   2   2   2   2   1   1   1   1   2   2   2   2   1   2   2   2   2   2   1   1   1   1   2   2   2   1   1   1   1   1   2   2   2   1   1   1   1   2   2   2   2   2   2   1   2   2   2   1
 MK-4-4                 1   2   1   2   2   2   1   2   2   1   1   1   2   2   2   1   1   2   2   1   1   2   1   1   1   2   1   1   1   2   2   2   1   1   1   1   1   2   2   2   1   1   2   1   1   1   1   2   2   2   1   1   2   1   2   2   2   2   1   2   1   2   1   2   1   2   2   1   1   2   1   2   1   2   2   1   1   2   1   2   1   1   2   1   2   1   2   2   1   2   1   1   1   2   1   2   1   2   2   1   2   1   1   2   2   2   2   1   1   2   2   1   1   1   1   2   1   2   1   1   1   1   2   1   1   2   2   1   2   1   2   1   2   2   1   2   1   1   1   1   1   2   2   1   2   2   1   1   1   2   1   2   2   2   2   2   1   1   1   1   2   2   2   2   1   2   2   2   2   2   1   1   2   1   2   2   2   1   1   1   1   1   2   2   2   1   1   1   1   1   2   1   2   2   2   1   2   2   2   1
 MK-4-5                 1   2   1   2   2   2   1   2   2   1   1   1   2   2   2   1   1   2   2   1   1   2   1   1   1   2   1   1   1   2   2   2   1   2   1   1   2   2   1   2   1   1   2   1   1   1   1   2   2   2   1   1   2   1   2   2   2   2   1   2   1   1   1   2   1   2   2   2   1   2   1   2   1   2   2   1   1   2   1   1   1   1   2   1   2   1   2   2   1   2   2   1   1   2   1   2   2   2   2   1   2   1   1   2   2   2   2   1   1   2   2   1   1   1   1   2   1   2   1   1   1   1   2   2   1   1   2   1   2   1   2   1   2   2   1   2   2   1   1   1   1   1   2   1   2   2   2   1   1   2   1   2   2   1   1   2   1   1   1   1   2   2   2   2   1   2   2   2   2   2   1   1   2   1   2   2   2   1   1   1   1   1   2   2   2   2   1   1   1   1   2   1   2   2   2   1   1   2   2   1
 MK-4-6                 1   2   1   2   2   2   1   2   2   1   1   1   2   2   2   1   1   2   2   1   1   2   1   1   1   2   1   2   1   2   2   2   1   2   1   1   2   2   2   2   1   1   2   1   1   1   1   2   2   2   1   1   2   2   2   2   1   2   1   2   1   1   1   2   1   2   2   2   1   2   2   2   1   2   2   1   1   2   1   1   1   1   2   2   2   1   2   2   1   2   2   1   1   2   1   2   2   2   2   1   2   1   1   2   2   2   2   1   1   2   1   1   1   1   1   1   1   2   1   1   1   1   2   2   1   1   2   1   1   1   2   2   2   2   1   2   2   1   1   1   1   1   2   1   2   2   2   1   1   2   1   2   2   1   1   2   2   1   1   1   2   2   2   2   1   2   2   2   2   2   1   1   2   1   2   2   1   1   1   1   1   1   2   2   2   2   1   1   1   1   2   1   2   2   2   1   2   2   2   1
 MK-4-7                 1   2   1   2   1   2   1   2   1   1   1   1   2   2   2   1   1   2   2   1   2   2   1   1   1   2   1   2   1   2   2   2   1   2   1   1   2   2   2   2   1   1   2   1   1   1   1   2   2   2   1   1   2   2   2   2   1   2   1   2   1   1   1   2   1   2   2   2   1   2   2   2   1   2   2   1   1   2   1   2   1   1   2   2   2   1   2   2   1   2   2   1   1   2   2   2   2   2   2   1   2   2   1   2   2   2   2   1   1   2   2   1   1   1   1   2   1   2   1   1   1   1   2   2   1   1   2   1   1   1   2   2   2   2   1   2   2   1   1   1   1   1   2   2   2   2   2   1   1   2   2   2   2   1   1   2   2   1   1   1   1   2   2   2   1   2   2   2   1   2   1   2   2   1   2   2   1   1   1   1   1   1   2   2   2   2   1   1   2   1   2   1   2   2   2   1   2   2   2   1
 MK-4-8                 2   2   1   2   1   2   1   2   2   1   1   1   2   2   2   1   1   2   2   1   2   2   1   1   1   2   2   2   1   2   2   2   1   2   1   1   2   2   2   2   1   1   2   1   1   1   2   2   2   2   2   1   2   2   2   2   1   2   1   2   1   1   1   2   1   2   2   2   1   2   2   2   1   2   2   1   1   2   1   2   1   1   1   2   2   1   1   2   1   2   2   1   1   2   2   2   2   2   2   1   2   2   1   1   2   2   2   1   1   2   2   1   1   1   1   2   1   2   1   1   1   1   2   1   1   1   2   1   1   1   2   2   2   1   1   2   2   1   1   1   1   1   2   2   2   1   2   1   1   2   2   2   1   1   1   2   2   1   1   1   1   2   2   2   1   2   2   2   1   2   1   2   2   1   2   2   1   1   1   1   1   1   2   2   2   2   1   1   2   1   2   1   2   2   2   1   2   2   2   1
 MK-4-9                 2   2   1   2   1   2   1   2   2   1   1   2   2   2   2   1   1   2   2   1   2   2   1   2   2   2   2   2   1   2   2   2   1   2   1   1   2   2   2   1   1   1   2   1   1   2   2   2   2   2   2   1   1   2   2   2   1   2   1   2   1   1   1   2   1   2   1   2   1   2   2   2   1   2   2   1   1   2   1   1   1   2   1   2   2   1   1   2   1   2   2   1   1   2   2   2   2   2   2   1   2   2   2   1   2   2   2   1   1   1   2   1   1   1   1   2   1   2   1   1   1   1   2   1   1   1   2   1   1   1   2   2   2   1   1   2   1   1   1   1   1   1   2   2   2   1   2   1   1   2   2   1   1   1   1   2   2   1   1   1   1   2   2   2   1   2   2   2   1   2   1   2   2   1   2   2   1   1   1   1   1   1   2   2   2   1   1   2   2   1   2   1   2   1   1   1   2   1   2   1
 MK-4-10                2   2   1   2   1   2   1   2   2   1   1   2   2   2   2   1   1   2   2   1   2   2   1   2   1   2   2   2   1   2   2   2   2   1   1   1   2   2   2   1   1   1   2   1   1   2   2   2   2   2   2   1   1   2   2   2   1   2   1   1   1   1   1   2   1   2   1   2   1   2   2   2   1   2   2   1   1   1   1   1   1   2   1   2   2   1   1   2   1   2   2   1   1   2   2   2   2   2   2   1   2   2   2   1   1   2   2   1   1   2   2   1   1   1   1   2   2   2   1   1   1   1   2   1   1   1   2   1   1   1   2   2   2   2   2   2   1   1   1   2   1   1   2   2   1   1   2   1   1   2   2   1   1   1   1   2   2   1   1   1   1   2   2   2   1   2   2   1   2   2   1   2   2   1   2   2   1   1   1   1   1   1   2   2   2   1   1   1   2   1   2   1   2   1   1   1   1   1   2   2
 MK-4-11                2   2   1   2   1   2   2   2   2   1   1   2   2   2   2   1   1   2   2   2   2   2   1   2   1   2   2   2   1   1   2   2   2   1   1   1   2   2   2   1   1   2   2   1   1   2   2   1   2   1   2   1   1   2   2   2   1   2   1   1   1   1   1   2   1   2   1   1   1   2   2   1   1   2   1   1   1   1   1   1   2   2   1   2   2   1   1   2   1   2   2   1   1   1   2   2   2   2   2   1   2   2   2   1   1   2   2   1   1   2   2   1   1   1   1   2   2   2   1   1   1   1   2   1   1   2   2   1   1   1   2   2   2   2   2   1   1   1   1   2   1   2   2   2   1   1   2   2   1   2   2   1   1   1   1   2   2   1   1   1   1   2   2   2   1   2   2   1   2   2   1   1   2   1   2   2   1   1   1   2   1   1   2   2   1   1   2   2   2   2   2   1   2   1   1   1   1   2   2   2
 MK-4-12                2   2   1   2   1   2   1   2   2   1   1   2   1   2   2   1   1   2   1   2   1   2   1   2   1   1   2   2   1   1   2   2   2   1   2   1   1   2   2   1   1   2   2   1   1   2   2   1   2   1   2   1   1   2   2   1   1   2   2   1   1   1   1   2   1   2   1   1   1   2   2   1   1   2   1   1   1   2   1   1   2   2   1   2   2   1   1   2   1   2   2   1   1   1   2   2   2   2   2   1   2   2   2   1   1   2   2   1   1   2   2   2   2   1   1   2   2   2   1   1   1   1   2   1   2   2   2   1   1   2   2   2   2   1   2   1   2   1   1   2   1   2   2   2   1   2   2   2   2   2   2   1   1   1   1   2   2   1   2   1   1   2   1   2   1   2   2   2   2   2   1   1   2   1   2   2   1   1   1   2   1   1   2   2   1   1   2   2   2   2   2   1   2   1   1   1   1   2   2   1
 MK-4-13                2   2   1   2   1   2   1   2   2   1   1   2   1   2   2   1   1   1   1   1   2   2   1   2   1   1   2   2   1   1   2   2   2   1   2   1   1   2   2   1   1   2   1   1   1   2   2   1   2   1   2   1   2   1   2   1   2   2   1   1   1   1   1   2   1   2   1   2   1   1   1   1   1   2   1   2   1   2   1   1   2   2   1   2   2   1   2   2   1   2   1   1   1   1   2   1   2   2   2   1   2   2   2   1   1   2   2   1   1   2   2   2   1   1   2   2   2   2   1   1   1   1   2   1   2   1   2   1   1   2   2   2   2   1   1   1   2   1   2   2   1   2   2   1   1   2   2   2   2   2   2   1   2   1   1   2   2   1   2   2   1   2   1   2   1   2   2   2   2   2   1   1   2   1   2   2   1   1   1   2   1   1   2   2   1   1   2   2   2   1   2   1   2   1   2   1   1   2   2   1
 MK-4-14                2   1   1   2   2   2   1   2   2   1   1   2   1   2   2   1   1   1   1   1   2   2   1   2   1   2   2   2   1   1   2   2   2   1   2   1   1   2   2   1   1   2   2   1   1   2   2   1   2   1   1   1   2   1   2   1   2   2   1   1   1   1   1   2   1   2   2   2   1   1   1   1   1   2   1   2   1   2   1   1   2   2   1   2   1   1   1   2   1   2   1   1   1   1   2   1   2   2   2   1   2   2   2   1   1   2   2   1   1   2   1   2   1   1   2   1   1   2   1   1   1   1   2   1   2   1   2   2   1   2   2   2   2   1   1   1   2   1   2   2   1   2   2   1   1   2   2   2   2   2   2   1   2   1   1   2   2   1   2   1   1   2   1   2   1   2   2   2   1   2   1   1   2   1   2   2   1   1   1   2   1   1   2   2   2   1   2   2   2   1   2   1   2   1   2   1   1   2   2   1
 MK-4-15                2   1   1   2   2   1   1   2   2   1   1   2   1   2   2   1   1   1   1   1   2   2   1   2   1   2   2   2   1   1   2   2   2   1   2   1   1   2   2   1   1   2   2   1   1   2   2   1   2   1   1   1   2   1   2   1   2   2   1   1   1   1   1   2   1   2   2   2   1   1   2   1   1   2   1   2   1   2   1   1   2   2   1   2   1   1   1   2   1   2   1   1   1   1   2   1   2   2   2   1   2   2   2   1   1   1   2   1   1   2   1   2   1   1   1   1   1   1   1   1   2   1   2   1   2   1   2   2   2   2   2   2   2   1   1   1   2   1   2   2   1   2   2   1   1   2   2   2   2   2   2   1   1   1   2   2   2   1   2   1   2   2   2   2   1   2   2   2   1   2   1   1   2   1   2   2   1   1   2   2   1   1   2   2   2   1   2   2   2   1   2   1   1   1   2   1   1   1   2   1
 MK-4-16                2   1   1   2   2   1   1   2   2   1   1   2   1   2   2   1   2   1   2   1   2   2   1   2   1   2   2   2   1   1   2   2   1   1   2   1   1   2   2   1   1   2   2   1   1   2   2   1   2   1   2   1   2   1   2   1   2   2   2   1   1   1   1   2   1   2   2   2   1   2   2   1   1   2   1   2   1   2   2   1   2   2   2   2   1   1   1   2   1   2   1   1   2   1   1   1   2   2   2   1   2   2   2   1   1   1   2   1   1   2   1   2   1   1   1   2   1   1   1   1   2   1   2   1   2   1   2   2   1   2   1   2   2   1   1   1   2   2   2   2   1   2   2   1   1   1   2   2   1   2   2   1   1   1   2   2   2   1   2   1   2   2   2   1   1   2   2   2   1   2   1   1   1   1   2   2   1   2   2   2   2   1   2   2   2   1   2   2   1   1   2   1   1   1   2   1   1   1   1   1
 MK-5-1                 1   1   2   1   2   2   1   1   2   1   1   2   2   1   2   2   1   2   2   2   2   1   2   1   1   1   1   1   2   1   1   1   1   2   1   2   1   1   2   1   2   1   2   1   1   2   1   2   2   1   1   1   1   2   1   1   1   2   1   2   2   2   1   2   2   1   1   2   2   1   1   1   2   2   1   2   1   2   2   1   1   2   1   1   1   1   1   2   2   2   1   2   2   2   1   1   1   2   2   2   2   1   2   2   1   1   2   2   2   2   1   2   1   1   1   2   1   2   2   1   1   2   1   1   1   1   2   1   1   2   2   2   1   2   2   1   2   2   1   1   2   2   2   2   1   2   1   1   2   1   2   2   2   1   2   1   1   1   2   2   2   1   1   1   1   2   2   2   2   2   2   2   2   1   2   2   1   2   2   2   2   2   2   2   2   1   2   2   1   2   1   1   1   2   2   2   2   2   1   2
 MK-5-2                 1   1   2   1   2   2   1   1   2   1   1   2   2   1   2   1   1   2   2   2   2   1   2   1   1   1   1   1   2   1   2   1   2   2   1   2   1   1   2   1   2   1   2   1   1   2   1   2   2   1   1   1   1   1   1   2   1   2   1   2   2   2   1   2   1   2   1   2   2   1   1   1   2   2   1   2   1   2   2   1   1   2   1   1   1   1   1   2   2   2   1   2   2   2   1   1   1   2   2   2   2   2   2   2   1   1   2   2   2   2   1   2   1   1   1   1   1   2   2   1   1   2   1   1   1   1   2   1   1   2   1   2   1   2   2   1   2   2   1   1   2   2   2   2   1   2   1   1   2   1   2   2   2   2   2   1   1   1   2   2   2   1   1   1   1   2   2   2   2   2   2   1   2   1   2   2   1   2   2   2   2   2   2   2   2   1   2   2   1   2   1   1   1   2   2   2   2   1   2   1
 MK-5-3                 1   1   2   1   2   2   1   1   2   1   1   2   2   1   2   1   1   2   2   2   2   2   2   1   1   1   1   1   2   1   2   1   2   2   1   2   1   1   1   1   2   1   2   1   1   2   1   2   2   1   1   1   1   1   1   2   1   1   1   1   2   2   1   1   1   2   1   2   2   1   1   1   2   2   1   2   1   2   1   1   1   2   1   1   1   1   1   2   2   2   1   2   2   2   1   1   1   2   1   2   2   2   2   2   1   1   2   2   1   2   1   2   1   1   1   1   1   2   2   1   1   1   1   1   1   2   2   1   1   2   1   2   1   2   1   1   2   2   1   1   2   1   2   2   1   2   1   1   2   1   2   2   2   2   2   1   1   1   2   2   2   2   1   1   1   2   1   2   2   2   2   1   2   1   2   1   1   2   2   2   2   2   2   2   1   1   2   1   1   2   1   1   1   2   2   2   2   1   2   1
 MK-5-4                 1   1   1   1   2   2   1   1   2   1   1   2   2   1   2   1   1   2   2   2   2   2   2   1   1   2   1   1   2   1   2   1   2   2   1   2   1   1   1   1   2   1   2   1   2   2   1   2   2   2   1   1   1   1   1   2   1   1   1   1   2   2   1   1   1   1   1   2   1   2   1   1   2   2   1   2   1   2   1   1   1   2   1   1   1   1   1   2   2   2   1   2   2   2   1   1   1   2   1   2   2   2   2   2   1   1   2   2   1   2   1   2   1   1   1   1   1   2   2   1   1   1   1   1   1   2   2   1   1   2   1   2   1   2   1   1   2   1   1   1   2   1   2   2   1   2   1   1   2   1   2   2   1   2   2   1   1   1   2   2   2   2   1   1   1   2   1   1   2   2   2   1   1   1   2   1   1   2   2   1   2   2   1   2   2   1   2   2   2   2   2   1   1   2   2   2   2   2   2   1
 MK-5-5                 1   1   1   1   2   2   1   1   2   1   1   2   2   1   2   1   1   2   2   2   1   2   2   1   1   2   1   1   2   2   2   1   2   1   1   2   1   1   1   1   2   1   2   1   2   2   1   2   2   2   1   1   1   1   1   2   1   1   1   1   1   2   1   1   1   1   1   2   1   2   2   1   2   2   1   2   1   2   1   1   1   2   1   1   1   1   1   2   2   2   1   2   2   2   1   2   1   2   1   2   2   2   2   2   1   1   2   1   1   2   1   2   1   1   2   1   1   2   2   1   1   1   2   1   1   2   2   1   1   2   1   2   1   2   1   1   1   1   1   1   2   1   2   2   1   2   1   1   2   1   2   2   1   2   2   1   1   1   2   2   2   2   1   1   1   1   1   1   2   2   1   1   1   1   2   1   1   2   2   1   2   2   1   1   2   1   2   2   2   1   2   1   1   2   2   1   2   2   2   1
 MK-5-6                 1   1   1   1   2   2   1   1   2   1   1   1   2   1   2   1   1   2   1   2   1   2   2   1   1   2   1   1   2   2   2   1   2   1   1   2   1   1   1   1   2   2   2   1   2   2   1   2   2   2   1   1   1   1   1   2   2   2   1   1   1   2   1   1   1   1   1   2   1   2   2   1   2   2   1   2   1   2   1   1   1   2   1   1   2   1   1   2   2   2   1   2   2   2   1   2   1   2   1   2   2   2   2   2   1   1   2   1   1   2   1   2   1   1   2   1   1   2   1   1   1   1   2   1   1   2   2   1   2   2   1   2   2   2   1   1   1   2   1   1   2   2   2   2   2   2   2   1   1   1   2   2   1   2   2   1   1   1   2   2   2   1   2   1   1   1   1   1   2   2   1   1   1   1   2   1   1   2   2   1   2   2   1   1   2   1   2   2   2   1   2   1   1   2   2   1   2   2   2   1
 MK-5-7                 1   1   1   2   1   2   1   1   2   1   1   1   2   1   2   1   1   2   1   2   1   2   2   1   1   2   1   1   2   2   2   1   2   1   1   2   1   1   1   1   2   2   1   1   2   2   1   2   2   2   1   1   1   1   1   2   2   2   1   1   1   2   1   1   2   1   1   2   1   2   2   1   2   2   1   2   1   2   1   1   1   2   1   1   2   1   1   2   2   2   1   2   2   2   1   2   1   2   1   2   2   2   2   2   1   1   2   1   1   2   1   2   1   1   2   1   1   2   1   1   2   1   2   1   1   2   2   1   2   2   1   1   2   2   1   1   1   2   1   1   2   2   2   2   2   2   2   1   1   1   2   2   1   2   2   1   1   1   2   2   2   1   2   2   1   1   1   1   2   2   1   1   1   1   2   1   1   2   2   1   2   2   1   1   2   1   1   2   2   1   2   1   1   1   2   1   2   2   2   1
 MK-5-8                 1   1   2   2   1   2   1   2   1   1   1   1   2   1   2   1   1   2   1   2   1   2   2   1   2   2   1   1   2   2   2   1   2   1   1   2   1   1   1   2   2   2   1   1   2   2   1   2   1   2   1   1   1   1   1   1   2   2   1   1   1   2   1   1   2   1   1   2   2   2   2   1   2   2   1   2   1   2   1   1   1   2   2   1   2   1   1   2   2   2   1   1   2   2   1   2   1   2   1   2   2   2   2   2   1   1   2   1   1   2   1   2   1   1   2   1   1   2   1   1   2   1   2   1   1   2   2   2   2   2   1   1   2   2   1   2   1   2   1   1   2   1   2   2   1   2   1   1   1   2   2   2   1   2   1   1   1   1   1   2   2   1   2   2   1   1   1   1   2   2   1   1   2   1   2   1   1   2   2   1   2   1   1   1   2   1   1   2   2   1   2   1   1   1   2   1   2   2   2   2
 MK-5-9                 1   2   2   1   2   2   1   2   1   1   1   1   2   1   2   1   1   2   2   2   1   1   2   1   2   2   1   1   2   2   1   1   2   1   1   2   1   1   1   2   2   1   1   1   1   2   1   2   1   2   1   1   1   1   1   1   2   2   1   1   1   2   1   1   2   1   1   2   2   2   2   1   2   2   1   2   1   2   1   1   1   2   2   1   2   1   1   2   2   2   1   1   2   2   1   2   1   1   1   2   2   2   2   2   1   1   1   1   1   2   2   2   1   1   2   1   1   1   1   1   2   1   2   1   1   2   2   1   1   2   1   1   2   2   1   2   1   2   1   1   2   2   2   2   1   2   1   1   1   2   2   2   1   2   1   1   2   1   1   2   2   1   2   2   1   1   1   1   2   2   1   1   2   1   1   1   1   2   2   1   2   1   1   1   1   1   1   2   2   1   2   1   1   1   2   1   2   2   2   1
 MK-5-10                1   2   2   1   2   2   1   1   1   1   1   1   2   1   2   2   1   2   2   2   1   1   2   1   1   2   1   1   2   2   1   1   2   1   1   2   1   2   1   2   1   1   1   1   1   2   1   2   1   2   1   1   1   1   1   1   2   2   1   1   1   2   1   1   2   1   1   2   2   2   2   1   2   2   1   2   1   2   1   1   1   2   2   1   1   1   1   2   2   1   1   1   2   2   1   2   1   1   1   2   2   2   2   2   1   1   1   1   1   2   2   2   1   1   2   2   1   1   1   1   2   1   2   1   1   1   1   1   1   2   2   1   2   2   1   2   2   1   1   1   2   2   1   2   1   2   1   1   1   2   2   2   1   2   1   1   2   1   1   2   2   1   2   2   1   1   1   1   1   2   1   2   2   1   1   1   1   2   2   2   2   1   1   1   1   1   1   2   2   1   2   1   1   1   2   1   1   2   2   1
 MK-5-11                1   2   2   2   2   2   1   1   1   1   1   1   2   1   2   1   1   2   2   2   1   1   2   1   2   2   1   1   1   2   1   1   2   2   1   2   1   2   1   2   1   1   1   1   1   2   1   2   1   2   1   1   1   2   1   1   2   1   2   1   1   1   1   2   2   1   1   2   2   2   2   1   1   2   1   2   1   2   2   1   1   2   2   1   1   2   1   2   2   1   1   2   2   1   1   2   1   1   1   2   1   2   2   2   1   1   1   1   1   1   2   2   1   1   1   2   1   1   1   1   2   1   2   2   1   1   1   1   1   2   2   1   2   2   1   2   2   1   1   1   1   2   1   1   1   2   1   1   1   2   1   2   1   2   1   1   1   1   1   2   2   1   2   2   2   1   1   1   1   2   1   2   2   1   1   1   1   2   2   1   1   1   1   1   1   1   1   1   2   2   2   1   1   1   2   2   1   2   2   1
 MK-5-12                1   2   2   2   2   2   1   1   1   1   2   1   2   1   2   1   1   2   2   2   1   1   1   1   2   2   1   1   1   2   1   1   2   2   1   2   1   2   2   2   1   1   1   1   1   1   1   2   1   2   1   1   1   2   1   1   2   1   2   1   1   1   1   2   2   1   1   2   1   2   2   1   1   2   1   2   1   2   2   1   1   2   2   1   1   2   1   2   2   1   1   2   2   1   2   1   1   1   1   2   1   2   2   2   1   1   1   1   1   1   2   2   1   1   1   2   1   1   1   1   2   1   2   2   1   1   1   1   1   2   2   1   2   2   1   2   2   1   1   2   1   2   1   1   1   2   1   1   2   1   1   1   1   2   1   1   1   1   1   2   2   1   2   2   2   1   1   1   1   2   1   2   2   1   1   1   1   2   2   1   1   2   1   1   1   1   1   1   2   2   1   1   1   1   2   2   1   2   2   1
 MK-5-13                1   2   2   2   2   2   1   1   1   1   2   2   2   1   2   1   1   2   2   2   1   1   1   1   2   2   1   1   1   2   1   2   2   2   1   2   1   2   2   2   1   1   1   1   1   1   1   2   1   2   1   1   1   2   2   1   2   1   2   1   1   1   1   2   2   1   1   2   1   2   2   1   2   2   1   2   1   2   2   2   1   2   2   2   1   2   1   1   2   1   1   2   2   2   2   1   1   1   1   2   1   2   2   2   1   1   1   1   1   1   2   2   1   1   1   2   1   1   1   1   2   1   2   2   1   1   1   1   1   2   2   1   2   2   1   2   2   1   1   2   1   1   1   1   1   1   1   1   2   1   1   2   1   2   1   1   1   1   1   2   2   1   2   2   2   1   2   1   1   2   1   2   2   1   1   1   1   2   2   1   1   2   1   1   1   1   1   1   2   2   1   1   1   1   2   2   1   2   2   1
 MK-5-14                2   2   2   2   2   2   1   1   1   1   2   2   2   2   2   1   1   2   2   2   1   1   1   1   2   1   1   1   1   2   1   2   2   2   1   2   1   2   2   2   1   1   1   1   1   1   1   2   1   2   1   1   1   2   2   1   2   1   2   1   1   1   1   2   2   1   1   2   1   2   2   1   2   2   1   2   2   2   2   2   1   1   2   1   1   2   1   2   2   1   1   2   2   2   1   1   1   2   2   2   1   2   2   2   1   1   1   1   1   1   1   2   1   1   1   2   1   1   1   1   2   1   2   2   1   1   1   1   1   2   1   1   2   2   1   2   2   1   1   2   1   1   1   1   1   1   2   1   2   1   1   2   1   2   1   1   1   1   1   2   2   1   2   2   2   1   2   1   1   1   1   2   2   1   1   1   1   2   2   1   1   2   1   1   1   1   1   1   2   2   1   1   1   1   2   2   1   2   2   2
 MK-5-15                1   2   2   2   2   2   1   1   1   1   1   2   2   2   2   1   1   2   2   2   1   1   1   1   2   1   1   1   1   2   1   2   2   2   1   2   1   1   2   2   1   2   2   1   1   1   1   2   1   2   1   1   1   2   2   1   2   1   2   2   1   1   1   2   2   1   1   2   1   2   2   2   2   2   1   2   2   2   2   2   1   1   2   1   1   2   1   2   2   1   1   2   2   2   1   1   2   2   2   2   1   1   2   2   2   1   1   1   1   1   1   2   1   1   1   2   1   1   1   1   2   1   2   2   1   1   1   1   1   2   1   1   2   1   1   2   2   1   1   2   1   1   1   1   1   1   2   1   2   1   1   1   1   2   1   1   1   1   1   2   2   1   2   2   2   1   2   1   1   1   1   2   2   1   1   1   1   2   2   2   1   2   1   1   1   2   1   1   2   2   1   1   1   1   2   2   1   2   2   2
 MK-5-16                1   2   2   2   2   2   1   2   1   1   1   2   2   2   2   1   1   2   1   2   2   1   1   1   2   1   1   1   1   2   1   2   2   2   1   2   1   1   2   2   2   2   2   2   1   2   1   2   1   2   1   1   1   2   2   1   2   1   2   2   1   1   1   2   2   2   1   2   1   2   2   2   2   1   1   2   2   2   2   2   1   1   2   1   1   2   1   2   2   1   1   2   2   2   1   1   2   2   2   2   1   1   2   2   2   1   1   1   1   1   1   2   1   1   1   2   1   1   2   2   2   1   2   1   1   1   1   1   1   2   1   1   2   1   2   2   2   1   1   2   1   2   1   2   1   1   1   1   2   1   1   1   1   1   1   1   1   1   1   2   2   1   1   2   2   1   2   1   1   1   1   2   2   2   1   1   1   2   2   2   1   2   1   1   1   2   2   1   2   2   1   1   1   1   2   2   1   2   1   1
 MK-6-1                 1   1   1   2   2   1   1   2   1   2   2   1   1   2   1   2   1   1   2   2   2   1   1   2   2   1   2   2   1   1   2   1   1   2   2   2   2   2   1   2   2   1   2   2   1   2   1   1   2   1   1   2   2   2   2   2   2   1   1   1   2   2   2   2   1   2   1   2   1   2   2   1   1   1   2   2   2   1   1   2   2   1   2   1   2   2   2   2   1   1   2   2   1   1   1   1   1   1   2   1   2   1   2   2   2   2   1   1   1   2   1   2   1   2   2   1   1   1   2   1   2   1   1   1   2   1   2   1   1   1   2   2   2   1   1   1   2   1   1   2   1   2   1   1   2   2   2   2   1   1   2   1   2   1   2   2   1   2   1   1   1   1   1   2   1   1   2   2   2   2   1   1   2   1   1   2   2   1   1   2   1   1   1   1   2   1   2   1   1   1   2   2   2   1   1   2   2   1   1   1
 MK-6-2                 1   1   1   2   2   1   1   2   1   2   1   1   1   2   1   2   1   1   2   2   2   1   1   2   2   1   1   2   1   1   2   2   1   2   2   2   2   2   1   2   2   1   2   2   1   2   2   1   2   2   1   2   2   2   2   2   2   1   1   1   1   2   2   1   1   2   1   2   1   2   2   1   1   1   2   2   2   1   2   2   2   2   2   1   2   2   2   2   1   1   2   2   2   1   1   1   1   1   2   1   2   1   2   2   1   2   1   1   1   2   1   2   1   2   2   1   1   1   2   1   2   1   1   1   2   1   2   1   1   1   2   1   2   1   1   1   2   1   1   2   1   2   1   1   2   2   2   2   1   1   2   1   2   1   2   2   1   2   1   1   1   1   1   2   1   1   2   2   2   2   1   2   2   2   1   2   2   2   1   2   2   1   1   1   2   1   2   1   1   1   2   2   2   1   1   2   2   1   1   2
 MK-6-3                 1   1   1   2   2   1   1   2   1   2   1   1   1   2   1   2   1   1   1   2   2   1   1   2   2   1   1   2   1   1   1   2   1   2   2   1   2   2   1   2   2   1   2   2   1   2   2   1   2   2   1   1   2   2   2   2   1   1   1   1   1   2   2   1   1   2   1   2   1   2   2   1   1   1   2   2   2   1   2   2   2   2   2   1   2   1   2   2   1   1   2   2   2   1   1   2   1   1   2   1   2   2   2   2   1   2   1   1   1   2   1   2   1   2   2   1   1   1   2   1   2   2   2   1   1   1   2   1   1   1   1   1   2   1   1   1   2   1   1   2   1   2   1   1   2   2   2   2   1   1   2   2   2   2   2   2   1   2   2   1   1   1   1   2   1   1   1   2   2   2   1   2   2   2   1   2   2   2   1   2   2   1   1   1   2   1   2   1   1   1   2   2   1   1   1   2   2   1   1   2
 MK-6-4                 1   1   1   2   2   1   1   2   1   1   1   1   1   2   1   2   1   1   1   2   2   1   1   2   2   1   1   2   1   1   1   2   1   2   2   1   2   2   1   2   2   1   2   2   2   2   2   1   1   2   1   1   2   2   2   2   1   1   1   1   1   2   2   1   2   2   2   2   1   2   2   1   1   1   1   2   2   1   2   2   2   2   2   1   2   1   2   2   1   1   2   2   2   1   1   1   1   1   2   1   2   2   2   2   1   2   1   1   1   2   1   2   1   2   2   1   1   1   2   1   1   2   1   1   1   1   2   1   1   1   1   1   1   1   1   1   2   2   1   1   2   2   1   1   2   2   2   2   1   1   2   2   2   2   2   2   1   2   2   1   2   1   1   2   1   1   1   2   2   2   1   2   2   2   1   2   2   2   1   2   2   1   1   1   2   1   2   1   1   1   2   1   1   1   2   2   1   1   1   2
 MK-6-5                 1   1   1   2   2   1   1   2   1   1   1   1   1   1   1   2   1   1   1   2   1   1   1   2   2   1   1   2   1   1   1   2   1   2   2   1   2   2   1   2   2   1   1   2   2   2   2   1   1   2   1   1   2   2   2   2   1   1   1   1   1   2   2   1   2   2   2   2   1   2   2   1   2   1   1   2   1   1   2   1   2   1   2   1   2   1   2   2   2   1   2   2   2   1   1   1   1   1   2   2   2   2   2   2   1   2   1   1   1   2   1   2   1   1   2   1   2   1   2   1   1   2   2   1   1   1   1   1   1   1   1   1   1   1   1   1   2   2   1   1   2   2   1   1   2   2   2   2   1   1   2   2   2   2   2   2   1   2   2   1   2   1   1   2   1   1   1   2   2   2   1   2   2   2   1   2   2   2   1   2   2   1   1   2   2   1   2   1   1   1   2   1   2   1   2   1   1   1   1   2
 MK-6-6                 1   1   1   2   2   1   1   2   1   1   1   1   1   2   1   2   1   1   1   2   1   1   1   1   2   1   1   2   1   1   1   2   1   2   2   1   2   2   1   1   2   2   1   2   1   2   2   1   1   1   1   1   2   2   1   2   1   1   1   1   1   2   2   1   2   2   2   2   1   2   1   1   2   1   2   2   1   1   2   1   2   1   2   1   2   1   1   2   2   1   1   2   2   1   1   1   1   1   2   2   1   2   2   2   1   2   1   1   1   2   2   2   1   1   2   1   2   1   2   1   1   2   2   1   1   1   1   1   1   1   1   1   1   2   1   1   2   1   2   1   2   1   1   1   2   2   2   1   1   1   2   2   2   2   2   2   2   2   2   1   2   1   1   2   1   1   2   2   2   2   1   2   1   2   1   2   2   2   1   2   2   1   1   2   2   1   2   1   1   1   2   1   2   1   2   1   1   1   1   2
 MK-6-7                 1   1   1   2   2   2   1   2   1   1   1   1   1   2   1   1   1   1   1   2   1   1   1   2   2   1   1   2   1   1   1   2   1   2   1   1   2   2   1   1   2   2   1   2   1   2   2   1   1   1   2   1   2   2   1   2   1   1   1   1   2   2   2   1   2   1   2   2   1   2   1   2   2   1   2   2   1   1   2   1   2   1   2   2   2   1   1   2   2   1   1   2   2   1   1   1   1   1   2   2   1   1   2   2   2   2   1   2   1   2   2   2   1   1   2   1   2   2   2   1   1   2   2   1   1   1   1   1   1   1   2   1   1   2   1   1   2   1   2   1   2   1   1   1   2   2   2   1   1   2   2   2   2   2   2   2   2   2   2   1   2   1   1   2   1   1   2   2   2   2   1   2   1   2   1   2   2   2   1   2   2   1   2   2   2   1   2   1   1   1   2   1   2   1   2   1   2   1   1   2
 MK-6-8                 1   1   1   2   1   2   1   2   1   1   1   1   1   2   1   1   1   1   1   1   1   1   1   1   2   1   1   2   1   1   1   1   1   2   1   1   2   2   1   1   2   2   2   2   1   2   2   1   1   1   2   1   2   2   1   2   1   1   1   1   2   2   2   1   2   1   2   2   1   2   2   2   2   1   1   1   1   1   2   1   2   1   2   2   2   1   1   2   2   1   1   2   2   1   1   1   1   2   2   2   1   1   2   2   2   2   1   2   1   2   2   2   2   1   2   1   2   2   2   1   1   2   2   1   1   1   1   1   1   1   2   1   1   2   1   1   2   1   2   1   2   1   1   1   2   2   2   1   1   2   2   2   2   2   2   2   2   2   2   1   2   1   1   1   1   1   2   2   1   2   1   2   1   2   1   2   2   2   1   2   2   1   2   2   2   1   2   1   1   1   2   1   1   1   2   1   1   1   1   2
 MK-6-9                 1   1   1   2   1   2   1   1   1   1   1   1   1   2   1   2   1   1   1   1   1   2   1   1   2   1   1   2   1   1   2   2   1   2   1   1   2   2   1   1   2   1   2   2   1   2   2   1   1   1   2   1   2   2   1   2   2   1   1   1   2   2   2   1   2   1   2   2   1   2   2   2   2   1   1   1   1   2   2   2   2   1   2   2   1   1   1   2   2   1   1   2   2   1   1   1   2   2   2   2   1   1   2   2   2   2   1   2   2   2   2   1   2   1   2   1   2   2   1   1   1   2   2   1   1   1   1   1   1   1   2   1   1   2   1   1   2   1   2   1   2   1   1   1   2   2   2   1   1   2   2   2   2   1   2   2   2   1   2   1   2   1   1   2   1   1   2   2   1   2   1   1   1   2   1   2   2   2   1   2   2   1   2   2   1   1   2   1   1   1   2   1   1   1   2   1   1   1   1   2
 MK-6-10                1   1   1   2   1   2   1   1   1   1   1   2   1   2   2   2   1   2   1   1   1   2   1   1   2   1   1   2   1   2   2   2   1   2   1   1   2   2   1   1   2   1   2   2   1   2   2   1   1   1   2   1   1   2   1   2   2   1   1   1   2   2   2   1   2   1   1   2   1   2   2   2   2   1   2   1   1   2   2   2   2   1   1   2   1   1   1   2   2   1   1   2   2   1   1   1   2   2   1   2   1   1   2   2   2   2   1   2   2   2   2   1   1   1   2   1   2   2   1   1   1   2   2   2   1   1   1   1   1   1   2   1   1   2   1   2   2   1   2   2   2   1   1   1   2   2   2   1   1   2   2   2   2   2   2   2   2   1   2   1   2   1   1   1   1   1   2   2   1   2   2   1   1   2   1   2   2   2   1   2   2   1   1   2   1   1   2   1   1   1   2   1   1   1   2   1   1   1   2   2
 MK-6-11                1   1   1   2   1   2   1   2   1   1   1   2   1   1   2   2   1   2   1   1   1   2   2   2   1   1   1   2   1   2   2   2   1   2   1   1   2   2   1   1   2   1   2   2   1   2   2   1   1   1   1   1   1   2   1   2   2   1   1   1   2   2   2   1   1   1   1   2   1   2   2   2   2   2   2   1   1   2   2   2   2   1   2   2   1   1   1   1   2   1   1   2   2   1   1   1   2   2   1   2   1   1   2   2   2   2   1   2   2   2   2   1   1   1   2   1   2   1   1   1   1   2   2   2   1   1   1   1   1   1   2   1   1   1   1   2   2   1   2   1   2   1   1   1   1   2   2   2   1   1   2   2   2   2   2   2   2   1   2   2   2   1   1   1   1   1   2   2   1   2   2   1   1   2   1   2   2   2   1   1   2   1   1   2   1   1   1   1   1   1   1   1   1   1   2   1   1   1   2   2
 MK-6-12                1   1   1   2   1   2   1   2   1   1   1   2   1   1   2   2   1   2   1   1   1   2   2   2   1   1   1   2   1   2   2   2   1   2   1   1   2   2   1   1   1   1   2   2   1   2   2   1   2   1   1   2   1   2   1   2   1   1   1   1   2   2   2   1   1   1   1   2   1   2   2   2   2   2   2   1   1   2   2   2   2   1   2   2   1   1   1   1   2   1   1   2   2   1   1   1   2   2   1   2   1   1   2   2   2   2   1   2   2   2   2   1   1   1   2   1   2   1   1   2   1   2   2   2   2   2   1   1   1   2   1   1   1   1   1   2   1   1   2   1   2   1   1   1   1   2   2   2   1   1   2   2   1   2   1   2   2   1   2   2   2   1   1   1   1   1   2   2   1   2   1   1   1   2   1   2   2   2   1   1   2   2   2   2   1   2   1   1   1   1   1   1   1   1   2   1   1   1   2   1
 MK-6-13                1   1   1   1   1   1   2   2   1   1   1   2   1   1   2   2   1   2   1   1   1   2   2   2   1   1   1   2   1   2   2   2   1   2   1   1   2   2   1   1   1   1   2   2   1   2   2   1   2   1   1   2   1   2   1   2   1   1   1   1   2   2   2   1   1   1   1   2   1   2   2   2   2   2   2   1   1   2   2   2   2   1   2   1   1   1   1   1   1   1   1   2   2   1   1   1   2   2   2   2   1   1   2   2   2   2   1   2   1   2   2   1   1   1   2   1   2   1   1   2   1   2   2   2   2   2   1   2   1   2   1   1   1   1   1   2   1   1   2   1   2   1   1   1   1   2   2   2   1   1   1   2   1   2   1   2   2   2   2   1   2   1   1   1   1   1   2   2   1   2   1   1   2   2   1   2   2   2   1   1   2   2   2   2   1   2   1   1   1   1   1   2   1   2   2   1   1   1   2   1
 MK-6-14                1   1   1   1   1   1   2   1   2   1   1   2   1   1   2   2   1   1   1   1   1   2   2   2   1   1   1   2   1   2   2   2   1   2   1   1   2   2   1   1   1   1   2   1   1   2   2   1   2   2   1   2   1   2   1   2   1   1   1   1   2   2   2   2   1   1   1   2   1   1   2   2   2   2   2   1   1   2   2   2   2   1   2   1   1   1   1   1   1   1   1   2   2   1   1   1   2   2   2   2   1   1   2   2   2   2   1   2   1   2   2   1   1   1   2   1   2   1   1   2   2   2   2   1   2   2   1   2   1   2   1   1   1   1   1   2   1   1   2   1   2   1   1   1   1   2   2   2   2   1   1   2   1   1   1   2   2   2   2   1   2   1   2   1   1   1   2   2   1   2   2   1   2   2   1   2   1   2   1   1   2   2   2   2   1   2   1   1   1   2   1   2   1   2   2   1   1   2   2   1
 MK-6-15                1   1   1   1   1   1   2   2   2   1   2   2   1   1   2   2   1   1   1   1   2   2   2   2   1   1   1   1   1   2   1   2   1   2   1   1   2   2   1   1   1   1   2   1   1   2   2   1   2   2   1   1   1   2   1   2   1   1   2   1   2   2   2   2   1   1   1   2   1   1   2   2   2   2   2   1   1   2   1   2   2   1   2   1   1   1   1   2   1   2   1   2   2   1   1   1   2   1   2   2   1   1   1   2   2   2   2   2   1   2   2   1   1   1   2   1   1   1   1   2   2   2   2   1   1   2   1   2   1   2   1   1   1   1   1   2   1   1   2   1   1   1   1   1   1   2   2   2   2   1   1   2   1   1   2   2   2   2   2   1   2   1   2   1   1   1   2   2   1   1   2   1   2   2   1   2   1   2   1   1   2   1   2   2   1   2   1   1   1   2   1   2   1   2   2   1   1   2   2   1
 MK-6-16                1   1   1   1   1   1   2   2   2   1   2   2   1   2   2   2   1   1   2   1   2   2   2   2   2   1   1   1   1   2   1   2   1   2   2   2   2   2   1   1   1   1   2   1   1   1   2   1   2   2   1   1   1   2   1   2   1   2   2   2   2   2   2   2   1   1   1   2   1   1   2   2   2   2   2   1   1   2   1   2   2   1   2   2   1   1   2   2   1   2   1   2   2   1   1   1   2   1   1   2   1   1   1   2   2   2   2   2   1   2   2   1   1   1   2   1   1   1   1   2   2   2   1   1   1   2   1   2   1   2   1   1   1   1   1   1   1   1   1   1   1   1   1   2   1   2   2   2   2   1   1   2   1   1   2   2   1   2   2   1   1   1   2   1   1   1   2   2   1   1   2   2   2   2   1   2   1   2   1   1   2   1   2   1   1   1   2   1   1   2   1   2   1   2   2   1   1   2   2   1
 
!****************************************** Phenotypic Data **********************************************************
!-100.0 is resevred for missing phenotype
SimulatedTrait1        10.8441    8.7542    9.6789    8.8937   11.5113    8.7245   10.2337   11.6047    9.2316    9.7633   13.2104   11.8671    9.1362    9.9622    9.1011   10.4338   10.7242   11.0478   10.9604   12.4581    9.4005    9.2016    9.3091   10.8046   10.5445   10.9142    9.5286    9.8211    8.3012    9.7921   10.8557    9.1314    9.7818    9.2948    9.9029    9.7742    9.8246   11.4325   10.9087    9.6408    8.2850   10.5967    8.8677    8.8833    9.5037    8.8484   10.2976   11.4664    9.7361    9.1884    8.1514   12.1030   12.7546    9.7698   11.2444   10.2496   11.4106    8.3076   10.0732   10.6507   10.1600   10.6571   10.9774    8.8083    8.6125    9.8054    9.9785    7.7291   10.4582    9.0008   10.8463    7.8970   11.9522    8.1640   10.2287    8.8944   10.8285    9.6924    9.0113    9.8950   10.4035    8.9417   10.8992    9.5372   10.2121    9.1317   11.3309   10.6465    9.4187    9.3454   10.1751   10.8188    9.7608   10.0798    8.2038    9.5783   10.9929   11.2554    8.2869   10.5286   10.4960    9.7151   10.0405   11.5766    9.4436    7.1402    9.9150    9.7119    9.5988   10.8779   10.7871    9.6366    9.4157    9.3422    9.4979    9.8466   10.2860    9.1317    9.2552   10.7319   11.2618    9.7959    9.7793   12.0756    8.9426   10.7841    7.7706    9.5398    8.9158   11.3361   10.3788   10.8423   11.4182    9.8520   10.4227    8.8827   11.5410    8.8837    8.8889    8.7465   11.5542    8.5793    7.5888    8.8916   10.7648    9.7385    9.0740   11.4385    9.1012    9.3025   10.1045    8.8398    9.8632   12.0488    9.9509    9.0666    8.4062    9.9534    9.8119    8.0162   10.4051   10.0731   11.8650    9.6305   10.9842   10.2853   10.9091   10.3122    9.8173   11.0649   10.2486   10.3592   11.4404    9.6708   12.0128    9.9845    9.9336   11.1351    8.7313    9.0443   11.0088    8.9835   10.1759    9.2632   10.2897    9.8256    9.1830   12.2163    8.2275   10.5662    8.8802   10.1701    9.9790   10.0304   11.1315    8.7762    8.3525   10.4705   10.6138    8.7157
 
