# Supplementary material for: Inclusive Composite Interval Mapping of QTL by Environment Interactions in Biparental Populations
Source: PLoS One. 2015 Jul 10;10(7):e0132414. doi: 10.1371/journal.pone.0132414 (PMC4498613; doi:10.1371/journal.pone.0132414)
Supplement: S1 File — (ZIP) [file pone.0132414.s001.zip › BC1 population/e=1/run_00034.met]

!**********************Note: lines staring with "!" are remarks and will be ignored in the program********************
!*********************************General Information**********************************
!Assuming F1 = P1 x P2, populations available in QTL IciMapping are: 
!  1, P1BC1F1 = P1 x F1, the first backcrossing where P1 is used as the recurrent parent;
!  2, P2BC1F1 = P2 x F1, the first backcrossing where P2 is used as the recurrent parent;
!  3, F1DH, F1-derived doubled haploids; 
!  4, RIL or F1RIL, recombination inbred lines through the repeated selfing of F1;
!  5, P1BC1RIL, recombination inbred lines through the repeated selfing of P1BC1F1;
!  6, P2BC1RIL, recombination inbred lines through the repeated selfing of P2BC1F1;
!  7, F2, the selfing generation of F1;
!  8, F3, the selfing generation of F2;
!  9, P1BC2F1, the second backcrossing where P1 is used as the recurrent parent; 
! 10, P2BC2F1, the second backcrossing where P2 is used as the recurrent parent;
! 11, P1BC2RIL, recombination inred lines through the repeated selfing of P1BC2F1; 
! 12, P2BC2RIL, recombination inred lines through the repeated selfing of P2BC2F1; 
! 13, P1BC1F2, the selfing generation of P1BC1F1; 
! 14, P2BC1F2, the selfing generation of P2BC1F1; 
! 15, P1BC2F2, the selfing generation of P1BC2F1; 
! 16, P2BC2F2, the selfing generation of P2BC2F1; 
! 17, P1BC1DH, P1BC1F1-derived doubled haploids; 
! 18, P2BC1DH, P2BC1F1-derived doubled haploids; 
! 19, P1BC2DH, P1BC2F1-derived doubled haploids; 
! 20, P2BC2DH, P2BC2F1-derived doubled haploids; 
   1      !Mapping Population (see remarks above)
   2      !Mapping Function (1 for Kosambi; 2 for Haldane; 3 for Morgan)
   2      !Marker Space Type (1 for intervals; 2 for positions)
   1      !Marker Space Unit(1 for centiMorgans; 2 for Morgan)
   6      !Number of Chromosomes (or Linkage Groups)
 200      !Size of the mapping population
   1      !Number of environments
 
!***************************************** Chromosomes and Linkage Maps **********************************************
!Chromosome                 NumMarkers
-CH1                        16
-CH2                        16
-CH3                        16
-CH4                        16
-CH5                        16
-CH6                        16
!Linkage map (Marker name followed by position or the interval length)
 MK-1-1                1     0.000
 MK-1-2                1    10.000
 MK-1-3                1    20.000
 MK-1-4                1    30.000
 MK-1-5                1    40.000
 MK-1-6                1    50.000
 MK-1-7                1    60.000
 MK-1-8                1    70.000
 MK-1-9                1    80.000
 MK-1-10               1    90.000
 MK-1-11               1   100.000
 MK-1-12               1   110.000
 MK-1-13               1   120.000
 MK-1-14               1   130.000
 MK-1-15               1   140.000
 MK-1-16               1   150.000
 MK-2-1                2     0.000
 MK-2-2                2    10.000
 MK-2-3                2    20.000
 MK-2-4                2    30.000
 MK-2-5                2    40.000
 MK-2-6                2    50.000
 MK-2-7                2    60.000
 MK-2-8                2    70.000
 MK-2-9                2    80.000
 MK-2-10               2    90.000
 MK-2-11               2   100.000
 MK-2-12               2   110.000
 MK-2-13               2   120.000
 MK-2-14               2   130.000
 MK-2-15               2   140.000
 MK-2-16               2   150.000
 MK-3-1                3     0.000
 MK-3-2                3    10.000
 MK-3-3                3    20.000
 MK-3-4                3    30.000
 MK-3-5                3    40.000
 MK-3-6                3    50.000
 MK-3-7                3    60.000
 MK-3-8                3    70.000
 MK-3-9                3    80.000
 MK-3-10               3    90.000
 MK-3-11               3   100.000
 MK-3-12               3   110.000
 MK-3-13               3   120.000
 MK-3-14               3   130.000
 MK-3-15               3   140.000
 MK-3-16               3   150.000
 MK-4-1                4     0.000
 MK-4-2                4    10.000
 MK-4-3                4    20.000
 MK-4-4                4    30.000
 MK-4-5                4    40.000
 MK-4-6                4    50.000
 MK-4-7                4    60.000
 MK-4-8                4    70.000
 MK-4-9                4    80.000
 MK-4-10               4    90.000
 MK-4-11               4   100.000
 MK-4-12               4   110.000
 MK-4-13               4   120.000
 MK-4-14               4   130.000
 MK-4-15               4   140.000
 MK-4-16               4   150.000
 MK-5-1                5     0.000
 MK-5-2                5    10.000
 MK-5-3                5    20.000
 MK-5-4                5    30.000
 MK-5-5                5    40.000
 MK-5-6                5    50.000
 MK-5-7                5    60.000
 MK-5-8                5    70.000
 MK-5-9                5    80.000
 MK-5-10               5    90.000
 MK-5-11               5   100.000
 MK-5-12               5   110.000
 MK-5-13               5   120.000
 MK-5-14               5   130.000
 MK-5-15               5   140.000
 MK-5-16               5   150.000
 MK-6-1                6     0.000
 MK-6-2                6    10.000
 MK-6-3                6    20.000
 MK-6-4                6    30.000
 MK-6-5                6    40.000
 MK-6-6                6    50.000
 MK-6-7                6    60.000
 MK-6-8                6    70.000
 MK-6-9                6    80.000
 MK-6-10               6    90.000
 MK-6-11               6   100.000
 MK-6-12               6   110.000
 MK-6-13               6   120.000
 MK-6-14               6   130.000
 MK-6-15               6   140.000
 MK-6-16               6   150.000
!*********************************** Marker Types ********************************************************************
!Co-dominant marker: When heterozygote F1 is present, P1 is coded as 2, F1 is coded as 1, and P2 is coded as 0; Otherwise, P1 is coded as 2, and P2 is coded as 0. 
!Dominant marker: When heterozygote F1 is present, P1 and F1 are coded as 12, and P2 is coded as 0; Otherwise, P1 is coded as 2, and P2 is coded as 0.  
!Recessive markers: When heterozygote F1 is present, P1 is coded as 2, and F1 and P2 are coded as 10; Otherwise, P1 is coded as 2, and P2 is coded as 0. 
!Missing marker is coded as -1. 
 MK-1-1                 2   2   1   1   2   1   2   1   1   2   1   1   2   1   2   2   2   2   2   1   2   2   2   2   1   2   1   1   2   1   2   2   1   2   1   2   1   1   2   1   2   1   2   1   1   2   1   1   2   2   2   2   2   1   1   2   1   1   2   2   2   2   2   2   1   1   2   2   1   2   2   1   1   1   2   1   2   2   2   1   2   2   2   2   1   2   2   2   1   2   2   1   1   1   2   2   1   2   1   1   1   2   1   1   1   1   1   2   2   2   2   1   1   2   1   2   2   2   1   2   2   1   1   1   2   2   1   2   1   2   1   1   2   2   2   1   1   1   1   1   2   1   1   1   2   2   2   2   2   2   1   1   1   2   1   2   2   2   2   2   2   2   2   2   1   1   2   2   1   1   2   2   2   2   2   1   1   1   2   2   1   1   1   1   2   2   1   2   1   1   2   1   2   1   2   1   1   2   2   2
 MK-1-2                 2   2   1   1   2   1   2   1   1   2   1   1   2   1   2   2   2   1   2   1   2   2   2   2   1   2   1   1   2   1   2   2   1   2   1   2   1   1   2   1   2   1   2   2   1   2   1   1   2   2   2   2   2   1   1   2   1   1   2   2   2   2   2   2   1   1   2   2   1   2   2   2   1   1   2   1   2   2   2   1   2   2   2   1   1   2   2   2   1   2   2   1   1   1   2   2   1   2   1   1   1   1   2   1   2   1   1   2   2   2   2   1   1   2   1   1   1   2   1   2   1   1   1   2   2   2   1   2   1   2   1   1   2   2   2   1   2   2   1   1   2   1   1   1   2   2   2   2   2   2   1   1   1   2   1   2   2   2   2   2   2   2   2   2   1   1   2   1   1   1   2   2   2   2   2   1   1   2   2   2   1   1   1   1   2   2   1   2   1   1   2   1   2   1   2   1   1   2   2   2
 MK-1-3                 2   2   1   1   2   1   2   1   2   2   1   1   2   1   2   2   2   1   2   1   2   2   2   2   1   1   1   1   2   1   2   2   1   1   1   2   2   1   2   1   2   1   2   2   1   1   1   1   2   2   2   2   2   1   1   2   1   1   2   2   2   2   2   2   1   1   1   2   1   2   2   2   1   1   2   1   2   2   2   2   2   2   1   1   1   2   2   2   1   2   2   1   1   1   2   2   1   1   2   1   1   1   2   1   2   1   1   2   2   2   2   1   1   2   1   1   1   2   1   2   1   1   1   2   1   2   1   2   1   2   1   1   2   2   2   1   2   2   1   1   2   1   1   1   2   2   2   2   2   2   1   1   1   2   1   2   2   2   1   2   2   2   2   2   1   1   2   1   1   1   2   2   2   2   2   1   1   2   2   2   1   1   1   1   2   2   1   2   1   1   2   1   1   1   2   1   1   2   2   2
 MK-1-4                 2   2   1   1   2   1   2   1   2   1   2   1   1   1   2   2   2   1   2   1   2   2   2   2   1   1   1   1   2   1   2   2   1   1   1   2   2   1   2   1   2   1   2   2   1   1   1   1   2   2   2   1   2   1   1   2   1   2   1   2   2   2   2   2   1   1   1   2   1   2   2   2   1   1   2   1   2   2   2   2   2   2   1   1   2   2   2   2   1   2   2   1   1   1   2   2   1   1   2   1   1   1   2   1   2   1   1   2   2   2   2   2   1   2   2   1   1   2   2   2   1   2   1   1   1   2   1   2   1   2   1   1   2   2   2   1   2   2   1   1   2   1   1   1   2   2   2   1   2   2   1   1   1   2   2   2   2   2   1   1   2   2   2   2   1   1   2   1   2   1   2   2   2   2   2   1   1   2   2   2   1   1   1   1   2   2   1   2   1   1   2   1   1   1   2   1   1   2   2   2
 MK-1-5                 2   2   1   1   2   1   2   1   2   1   2   1   1   1   2   1   1   1   2   1   2   2   1   2   1   1   1   1   2   1   2   2   1   1   1   1   2   1   2   1   2   1   2   2   2   1   1   1   2   2   2   1   2   1   1   2   2   2   1   2   2   2   2   2   1   1   1   2   1   1   2   2   1   1   2   2   1   2   2   2   2   2   1   1   1   2   2   2   1   2   2   1   1   1   2   2   1   1   1   1   1   1   2   1   2   1   1   2   2   2   2   2   1   2   2   1   1   2   2   2   1   2   1   1   1   2   1   2   1   2   1   1   2   2   1   1   2   1   2   2   2   1   2   1   2   2   2   1   1   2   1   2   1   2   2   2   2   2   1   1   2   2   2   2   1   1   2   1   2   1   1   2   2   2   2   1   1   2   2   2   1   1   1   1   1   2   1   2   1   1   2   1   1   1   2   1   1   2   2   2
 MK-1-6                 2   2   1   1   2   2   2   1   1   1   2   1   1   1   2   1   1   1   2   1   2   2   1   2   1   1   1   1   2   1   2   2   1   1   1   1   2   1   2   1   2   1   2   2   2   1   1   2   1   2   2   1   2   1   1   2   2   2   1   2   2   2   1   2   1   1   1   2   1   1   2   2   1   1   2   2   1   2   2   2   1   2   1   1   1   2   2   2   1   2   2   1   1   1   2   2   1   1   1   1   1   1   1   1   2   1   1   1   2   2   2   2   1   2   2   1   1   1   2   2   1   2   2   1   1   2   1   2   1   2   1   1   2   2   1   1   2   1   2   2   2   1   1   1   2   2   2   1   1   2   1   2   1   2   2   2   1   2   1   1   2   1   2   2   1   1   2   1   2   1   1   2   2   2   2   2   1   1   2   2   1   1   2   1   1   1   2   1   1   1   2   1   1   1   2   1   1   2   2   2
 MK-1-7                 2   2   1   1   2   2   2   1   1   1   2   1   1   2   2   1   1   1   2   2   2   2   2   2   1   1   1   1   2   1   2   2   1   1   1   1   2   1   2   1   2   1   1   1   2   1   1   2   1   2   1   1   2   1   1   2   2   2   1   2   2   2   1   2   1   1   1   2   1   1   2   2   2   1   1   2   1   2   2   2   1   2   1   2   1   2   2   2   1   1   2   1   1   1   2   2   1   1   1   1   1   1   1   1   2   1   1   1   1   2   2   2   1   2   2   1   1   1   2   2   1   2   2   1   1   2   1   2   1   2   1   1   2   2   1   1   2   1   2   2   2   1   1   1   2   2   1   1   1   1   1   2   1   2   2   2   1   2   1   1   2   1   2   2   1   1   2   1   2   1   1   2   2   2   1   2   1   1   2   2   1   1   2   1   1   1   2   1   1   1   2   1   1   1   2   1   1   2   2   2
 MK-1-8                 2   2   1   1   2   2   2   1   2   1   2   1   1   2   2   1   1   1   2   2   2   2   2   2   2   1   1   1   2   1   2   2   1   1   1   1   2   1   2   2   2   1   1   1   2   1   1   2   1   2   1   2   2   1   1   2   2   2   1   2   2   2   1   2   1   1   1   2   1   1   2   2   2   1   1   2   1   2   2   1   1   2   1   2   1   2   2   2   1   1   2   1   1   1   2   2   1   1   2   1   1   1   1   1   2   1   1   1   1   2   2   2   1   2   2   1   1   1   2   2   1   2   2   1   1   2   1   2   1   2   1   1   2   2   1   1   1   1   2   1   2   1   1   1   2   2   1   1   1   1   1   2   1   2   2   2   1   2   1   1   2   1   2   2   1   1   2   1   2   1   1   2   2   2   1   2   1   1   2   2   2   1   2   1   1   1   2   1   1   2   2   1   1   1   2   1   2   2   2   2
 MK-1-9                 2   2   2   1   2   2   2   1   2   1   2   1   2   2   2   1   2   1   2   2   2   2   2   2   2   1   1   1   1   1   2   2   1   1   1   1   2   1   2   2   2   1   1   1   2   1   1   2   1   2   1   2   2   1   1   1   2   2   2   2   2   2   1   2   1   2   1   2   1   1   2   2   2   1   1   2   1   2   1   1   1   2   1   1   1   2   1   1   1   1   2   2   2   1   2   2   1   1   2   1   1   1   1   1   2   1   1   1   1   2   2   2   1   2   2   1   1   1   2   2   1   2   2   2   1   2   1   2   1   2   1   1   2   2   1   1   1   1   2   2   1   1   2   1   2   2   1   1   1   1   1   1   1   2   2   2   1   2   1   1   2   1   1   2   2   2   2   1   2   1   2   2   2   2   1   2   1   1   2   2   2   1   2   1   1   1   1   1   2   2   2   1   1   1   2   1   2   2   2   2
 MK-1-10                2   2   2   1   2   2   2   1   2   1   2   1   2   2   2   1   2   1   2   2   2   2   2   2   2   1   1   1   1   1   2   2   1   1   1   1   2   1   2   1   2   1   1   1   1   1   1   2   1   2   1   2   2   1   1   1   2   2   2   2   2   1   1   2   1   2   1   2   1   1   2   2   2   1   1   2   1   2   1   1   1   2   2   1   1   2   1   1   1   1   2   2   2   1   2   1   1   1   2   1   1   1   1   1   2   1   1   1   1   2   2   2   1   2   2   1   1   1   2   2   1   2   2   2   1   2   1   2   1   2   1   2   1   2   1   1   1   1   2   2   1   1   2   1   2   1   1   1   1   1   1   1   2   2   2   2   1   2   1   1   1   1   1   2   2   2   2   1   2   1   2   2   1   2   1   2   1   2   2   2   2   1   2   1   1   1   1   1   1   2   2   1   1   2   2   1   2   2   2   2
 MK-1-11                2   2   2   1   2   2   2   1   1   1   1   1   2   2   2   1   1   1   2   2   1   2   2   2   2   1   1   1   1   1   2   2   1   1   2   1   2   1   2   2   2   1   1   1   1   1   1   2   1   2   1   2   2   1   1   1   2   2   2   2   2   1   1   2   1   2   1   2   1   1   2   2   2   1   1   2   2   2   1   2   2   1   2   1   2   2   1   1   1   1   2   2   2   1   2   1   1   1   2   1   1   2   1   1   2   1   1   1   1   2   2   1   2   2   2   1   1   1   2   2   1   2   2   2   1   2   2   2   1   2   1   1   1   2   1   1   1   1   2   2   1   2   2   1   2   2   1   1   2   1   1   1   2   2   2   2   1   2   1   1   1   2   1   2   2   2   2   1   2   1   2   2   1   1   1   2   1   2   2   2   1   1   2   1   2   1   1   1   1   2   1   1   1   2   2   1   2   2   2   2
 MK-1-12                2   2   2   1   2   2   2   2   1   2   2   2   2   2   2   1   1   1   2   2   1   2   2   2   2   1   1   1   1   1   2   2   1   1   2   1   2   1   2   2   2   1   1   1   1   1   1   2   1   2   2   2   2   1   1   1   2   2   1   2   2   1   1   1   1   2   1   2   1   1   2   2   2   1   1   2   2   2   1   2   2   1   2   1   2   2   1   1   1   1   2   2   2   1   2   1   1   1   1   1   1   2   1   1   2   1   1   1   1   2   2   1   2   2   2   1   1   1   2   2   1   2   2   2   1   2   2   2   1   2   2   1   1   2   1   1   2   1   2   2   1   2   2   1   2   2   1   1   2   1   1   1   2   2   2   1   1   2   1   1   1   2   1   2   2   2   2   1   2   1   2   2   1   1   1   1   1   2   2   1   1   1   1   1   2   1   1   1   1   2   1   2   2   2   2   1   2   2   2   2
 MK-1-13                2   2   2   1   2   2   2   1   1   2   2   2   2   2   2   1   1   1   1   2   2   2   2   2   1   1   1   1   1   1   1   2   1   1   1   1   2   1   2   2   2   2   2   1   1   1   1   2   1   2   2   2   2   1   1   1   2   1   1   2   2   2   1   1   2   2   1   2   1   1   2   2   2   1   1   2   2   2   1   2   2   1   2   1   2   2   2   1   1   1   2   2   2   1   2   1   1   1   1   1   1   2   2   2   2   1   1   1   1   2   2   1   2   2   2   2   1   1   2   2   1   2   2   2   1   2   2   2   1   2   2   1   1   2   1   2   2   1   1   2   1   2   2   1   2   2   2   2   2   1   1   1   2   2   2   1   1   2   1   1   1   2   1   2   2   2   2   2   2   1   2   1   1   1   1   1   1   2   2   1   1   1   1   1   2   1   1   1   1   2   1   2   1   2   2   1   2   2   2   2
 MK-1-14                2   2   2   1   2   2   2   1   1   2   2   2   2   2   1   1   2   1   1   2   2   2   2   2   1   1   1   1   1   1   1   2   1   1   1   1   2   1   2   2   2   2   1   1   1   2   1   2   1   2   2   2   2   1   1   1   2   1   1   1   2   2   1   1   2   2   1   2   1   1   2   2   2   1   2   2   2   2   1   2   2   2   1   2   2   2   2   1   1   1   2   2   2   1   1   1   1   1   1   1   1   2   2   2   2   1   1   1   2   2   2   1   2   1   1   2   1   1   2   2   1   2   1   2   1   2   1   2   1   2   2   1   1   1   1   2   2   1   1   2   1   2   2   1   2   2   2   1   2   1   1   1   2   1   2   1   1   2   1   1   1   2   1   2   2   2   2   2   2   1   1   1   1   1   1   1   1   2   2   1   1   1   1   1   2   2   1   1   1   2   1   1   1   2   1   1   2   2   2   2
 MK-1-15                2   2   2   2   2   2   2   1   1   2   2   2   2   2   1   1   2   2   1   2   2   2   2   2   1   1   1   1   1   1   1   1   1   1   1   1   2   1   2   2   2   2   1   1   2   1   1   1   1   2   2   2   1   1   1   1   2   1   1   1   1   2   1   1   2   2   1   2   1   2   2   1   2   1   2   2   2   2   1   2   1   2   1   2   2   2   2   1   1   2   2   2   1   1   1   1   1   2   1   1   1   2   2   1   1   1   1   1   2   2   2   1   2   1   1   2   1   1   1   2   1   2   1   1   1   2   1   2   1   1   2   1   1   1   2   2   2   1   1   2   1   2   2   1   2   2   2   2   2   2   1   1   2   1   2   1   1   2   1   2   1   2   1   2   2   2   2   2   2   1   1   1   1   1   1   1   1   2   2   1   1   1   1   1   2   2   1   1   1   2   1   1   1   2   1   1   2   2   2   2
 MK-1-16                2   2   2   2   2   2   2   1   2   2   2   2   2   2   1   1   2   2   1   2   2   1   2   2   1   1   1   1   2   1   2   1   1   1   1   1   2   2   2   2   2   2   1   1   2   1   1   1   1   2   2   2   1   1   1   1   2   1   1   1   2   2   1   1   2   2   1   2   1   1   2   1   2   1   2   2   2   2   1   2   1   2   1   2   2   2   2   1   2   1   2   2   1   1   1   1   1   2   1   1   1   2   2   1   1   1   1   1   2   2   2   1   2   1   1   2   1   1   1   1   1   1   1   1   1   1   2   2   1   2   2   1   1   1   2   2   2   1   1   2   1   2   2   1   2   1   2   2   2   2   1   1   2   1   2   1   1   2   2   2   1   2   1   2   2   2   2   2   1   1   1   1   1   1   1   1   1   2   2   1   1   1   1   1   2   2   1   1   1   2   1   1   1   2   1   1   2   2   2   2
 MK-2-1                 1   1   2   1   1   2   1   1   1   1   1   1   2   2   2   2   1   1   1   1   1   1   2   2   1   1   1   2   2   2   2   2   2   1   2   2   2   1   2   1   1   2   2   2   1   1   1   1   2   1   2   1   2   1   1   1   1   2   1   2   2   1   2   2   2   1   1   1   2   2   1   2   1   2   2   2   2   2   1   2   2   1   2   1   1   1   2   2   1   2   1   2   1   1   1   2   2   1   1   1   2   2   2   1   1   1   2   2   2   2   1   1   2   1   2   1   1   2   2   1   2   1   2   1   2   1   2   2   1   1   2   1   1   2   2   2   1   2   2   1   1   1   2   1   2   1   2   2   1   1   2   1   1   1   1   2   2   2   1   2   2   2   2   1   2   1   1   1   2   2   2   2   2   1   2   2   1   2   1   1   1   2   1   1   2   2   2   1   1   2   2   1   1   1   1   2   1   2   2   2
 MK-2-2                 1   1   2   1   1   2   1   1   1   1   1   1   2   2   2   2   1   1   1   1   1   1   2   2   1   2   1   2   2   2   2   1   2   1   2   1   2   1   2   1   1   2   2   2   1   1   1   1   2   1   2   1   2   1   1   1   1   2   1   2   1   2   2   2   2   1   1   1   2   2   1   2   1   2   2   2   2   2   1   2   2   1   2   1   1   1   2   2   1   2   1   2   1   1   1   1   1   1   2   1   2   2   2   1   1   1   2   2   2   2   1   1   2   1   2   2   1   2   2   1   2   1   2   1   2   1   2   2   1   1   1   2   1   2   2   2   1   2   2   1   2   1   2   1   2   1   1   2   1   1   1   1   1   1   1   2   2   2   1   2   2   2   2   1   2   1   2   1   2   2   2   2   2   1   2   2   1   2   1   1   1   2   1   1   2   2   2   2   1   1   2   1   1   2   1   2   1   2   2   2
 MK-2-3                 1   2   2   1   1   1   1   1   1   1   1   1   2   2   2   2   1   1   1   1   1   1   1   2   1   2   2   2   2   2   2   1   1   2   2   1   1   1   2   1   2   2   2   2   2   1   1   1   2   1   1   1   2   1   1   1   1   1   1   2   2   2   2   2   2   1   1   1   2   2   1   2   1   2   2   1   2   1   1   1   2   1   2   1   1   1   2   2   1   2   1   2   2   1   1   2   1   1   2   1   2   2   1   1   1   1   2   2   2   2   1   1   2   1   2   2   1   2   2   2   2   1   2   1   2   1   2   2   1   1   1   2   1   1   2   2   1   2   2   2   2   1   2   2   2   1   1   2   1   1   2   1   1   1   1   2   2   2   1   2   2   2   2   1   2   1   2   1   2   2   2   2   2   1   2   2   1   2   1   1   1   2   1   1   2   2   2   2   1   1   1   1   1   2   1   2   1   2   2   2
 MK-2-4                 1   2   2   1   1   1   1   1   1   1   1   1   2   2   2   2   2   1   1   1   2   1   1   2   1   2   2   2   2   2   2   1   2   2   2   2   1   1   2   2   2   2   2   2   2   1   1   1   2   1   1   1   2   1   1   1   1   1   1   2   2   2   2   2   2   1   1   1   1   2   2   1   2   1   2   1   2   1   1   1   2   1   2   1   1   1   1   2   1   1   1   1   2   1   1   2   1   1   2   1   2   2   1   1   1   1   2   2   1   2   1   1   1   1   2   2   1   2   2   2   2   1   2   1   2   1   2   2   1   1   1   2   1   1   2   2   1   2   2   2   2   1   2   2   2   1   1   2   1   1   2   1   1   1   1   2   2   1   1   2   2   2   2   1   2   1   2   1   2   1   2   2   1   1   2   2   2   2   1   1   1   2   1   1   2   2   1   2   1   1   1   1   1   2   1   2   2   2   2   2
 MK-2-5                 1   2   2   1   1   2   1   1   1   2   1   1   2   1   2   2   1   1   1   1   2   1   1   2   1   2   2   2   2   2   2   1   2   2   2   2   1   1   2   2   2   2   2   2   1   1   1   1   2   1   1   1   1   2   1   1   2   1   1   2   2   2   2   1   2   1   1   1   1   2   2   1   1   1   2   1   2   1   1   1   2   1   2   1   1   1   1   2   1   1   1   1   2   1   2   2   1   1   2   1   2   2   2   1   1   1   2   2   1   2   1   1   1   1   2   2   1   2   2   2   2   2   2   1   2   1   2   2   1   1   1   2   1   1   2   2   1   2   2   2   2   1   2   2   2   1   1   2   1   1   2   1   1   1   1   2   2   2   1   2   2   2   1   1   2   2   2   1   1   1   2   2   1   1   2   2   2   2   1   1   1   2   1   1   2   1   1   2   2   1   2   1   1   2   1   2   2   2   2   2
 MK-2-6                 1   1   2   1   2   2   1   1   2   2   1   1   2   1   2   2   1   1   1   1   1   1   1   2   1   2   2   2   2   2   2   1   2   2   2   2   1   1   2   2   1   2   1   2   1   1   1   1   2   1   1   1   1   2   1   1   2   1   1   2   2   2   2   1   2   1   1   1   1   2   2   1   1   1   2   1   2   1   1   1   1   1   2   1   1   1   1   2   1   1   1   1   2   1   2   2   2   1   1   1   2   2   2   1   1   1   2   2   1   2   2   1   1   2   2   2   1   2   2   2   2   2   2   1   2   1   2   2   1   1   1   2   2   1   2   2   1   2   2   2   2   2   2   1   2   1   1   2   1   1   2   1   1   1   1   2   2   2   1   2   2   2   1   1   2   1   2   1   1   1   2   2   1   1   2   2   2   2   1   1   1   2   2   1   1   1   1   2   2   1   2   1   1   2   1   2   2   2   2   2
 MK-2-7                 1   1   2   1   2   2   1   1   2   2   1   1   2   1   2   2   1   1   1   1   2   1   1   2   1   2   2   2   2   2   2   1   2   2   2   2   1   2   2   2   1   2   1   2   2   1   1   1   2   1   1   1   1   2   1   1   2   1   1   2   2   2   2   1   2   1   1   1   1   2   1   1   2   1   2   1   2   1   1   1   1   2   1   1   1   2   1   2   1   1   1   1   2   1   2   2   2   1   1   1   1   2   2   1   1   1   2   1   1   2   2   1   1   2   2   2   1   1   2   2   2   2   2   1   2   1   2   2   1   1   1   1   2   1   2   2   1   2   2   1   2   2   2   1   2   1   2   2   1   1   2   1   1   1   1   2   2   2   1   2   2   2   1   2   2   1   2   2   1   1   2   2   1   1   2   2   2   2   1   1   1   2   2   1   1   1   1   1   2   1   2   1   1   2   1   2   2   2   2   2
 MK-2-8                 1   2   2   1   2   2   1   1   2   2   1   2   2   1   2   1   1   1   1   2   2   1   1   2   1   2   2   2   2   2   2   1   2   2   2   2   1   2   2   1   1   2   1   2   2   1   1   1   2   2   2   2   1   2   1   1   1   1   1   2   1   2   2   1   2   1   1   1   1   2   1   1   2   1   2   1   2   1   1   1   2   2   1   1   1   2   1   2   1   1   1   1   2   1   2   2   2   1   1   2   1   2   2   1   1   1   2   1   1   2   2   1   1   2   2   1   1   1   2   2   2   2   2   1   2   1   1   2   1   2   1   1   2   1   2   2   1   2   1   1   2   2   2   1   2   1   2   2   1   1   2   1   1   1   2   2   2   2   1   2   2   2   1   1   1   1   2   2   1   1   2   2   1   1   2   2   2   2   1   1   1   2   2   1   1   1   1   1   2   1   2   1   1   2   1   2   1   2   2   2
 MK-2-9                 1   2   2   1   2   2   1   1   1   2   1   2   2   1   2   1   1   1   2   2   2   1   1   2   1   1   2   2   2   2   2   1   2   2   2   2   2   1   2   1   1   2   1   2   2   1   1   1   2   2   2   2   1   2   1   1   2   1   1   2   1   2   2   1   2   1   1   1   1   2   1   1   2   1   2   1   1   1   1   1   2   2   1   1   1   2   1   2   1   1   1   1   2   1   2   2   2   1   1   2   1   2   2   1   1   1   2   1   1   2   2   2   2   2   2   1   1   1   2   2   1   2   2   1   1   1   1   2   1   2   1   1   1   1   2   2   1   2   1   1   2   2   2   1   2   1   2   1   1   1   2   1   1   1   2   2   2   2   1   2   2   2   2   1   1   1   2   1   1   1   2   1   1   1   2   2   2   2   2   2   1   2   2   1   2   1   1   1   2   1   2   1   1   1   1   2   1   2   2   1
 MK-2-10                1   2   2   1   2   2   1   1   1   2   1   2   2   1   2   1   2   1   2   2   2   1   1   2   1   1   2   2   2   2   1   1   2   2   2   2   2   1   2   1   2   2   1   2   2   1   1   1   2   1   2   2   1   2   1   1   1   1   1   2   1   1   2   1   1   1   1   2   1   1   1   1   2   1   2   1   1   1   2   1   2   2   1   1   1   2   1   2   1   1   1   1   2   1   2   2   2   1   1   2   1   2   2   1   1   1   2   1   2   2   2   2   2   2   2   1   1   1   2   2   2   2   2   1   1   1   1   2   1   2   2   1   1   1   2   2   1   2   1   1   2   2   2   1   2   1   2   1   1   1   2   1   1   2   1   2   2   2   1   2   2   2   2   1   1   1   2   1   1   1   2   1   2   1   2   2   2   2   2   2   1   1   2   1   2   1   1   1   2   1   2   1   1   1   1   2   1   2   1   1
 MK-2-11                1   2   2   1   2   2   1   1   1   2   1   2   2   1   2   1   2   1   2   2   2   2   2   2   1   1   2   2   2   2   1   1   2   2   2   2   2   1   2   2   2   1   1   2   2   1   1   1   2   1   2   2   1   2   1   1   1   1   1   2   2   2   2   1   1   1   1   2   1   1   1   1   2   1   2   1   1   1   2   1   2   2   1   1   1   1   1   2   1   2   1   1   2   2   2   2   2   1   1   1   1   2   2   1   1   1   2   1   2   2   2   2   2   2   2   1   1   1   2   2   2   2   1   2   1   1   1   2   1   2   2   1   2   2   2   2   1   2   1   1   2   2   2   1   2   1   2   1   1   1   2   1   1   2   1   2   2   2   1   2   2   2   2   1   1   1   2   1   1   1   2   1   2   1   2   2   2   1   2   2   1   1   2   1   2   1   1   1   2   1   2   1   1   2   1   2   1   2   1   1
 MK-2-12                1   2   2   2   2   2   1   1   1   2   1   2   2   1   2   1   2   1   2   2   1   2   2   2   1   1   2   2   2   2   1   1   2   2   2   2   2   1   1   2   2   1   1   2   2   1   1   1   2   1   2   2   1   2   1   2   1   1   1   2   2   2   2   1   1   1   1   2   1   1   1   2   2   1   2   1   1   2   2   1   2   2   1   1   1   1   1   2   1   2   1   1   1   2   2   2   2   1   1   1   1   2   2   1   1   1   2   1   2   2   1   2   2   2   2   1   1   2   2   2   2   2   1   2   1   2   1   2   1   2   2   1   2   2   2   2   1   2   1   1   2   2   2   1   2   1   2   1   1   1   2   1   1   2   1   2   2   2   1   2   2   2   2   1   1   1   2   1   2   1   2   1   2   2   2   2   2   1   2   2   1   1   2   1   2   2   1   1   2   1   2   1   1   2   1   2   1   2   1   1
 MK-2-13                1   2   2   2   2   2   1   1   1   2   1   2   2   1   2   1   2   2   2   2   1   2   2   2   1   1   2   2   2   2   1   1   2   2   2   2   2   1   1   2   2   1   1   2   2   1   1   1   2   1   2   2   1   2   1   2   1   1   2   2   2   2   1   1   1   1   1   2   2   1   1   1   2   1   2   1   1   2   1   1   2   2   1   1   1   1   1   2   1   2   1   2   2   2   2   2   2   1   1   1   2   2   2   1   1   1   2   1   1   2   1   2   2   2   2   1   1   1   2   1   2   2   1   2   1   2   1   2   1   2   2   1   2   1   2   2   1   2   1   1   2   2   2   1   2   1   2   1   1   2   2   1   1   2   1   2   2   1   1   2   2   2   2   1   1   1   2   1   2   2   2   1   1   2   2   2   2   1   2   2   1   1   2   1   2   1   2   1   2   1   2   1   1   1   1   1   1   2   2   1
 MK-2-14                1   2   2   2   2   2   1   1   1   2   2   2   2   1   2   1   2   2   2   1   1   2   2   2   1   2   2   1   2   2   1   1   2   2   2   2   2   1   1   2   2   1   1   2   2   1   1   1   2   1   2   2   1   2   1   2   1   1   2   2   2   2   1   1   1   1   1   2   2   1   1   1   2   1   2   1   1   1   1   1   2   2   1   1   1   1   1   2   1   2   1   2   2   2   2   2   2   1   1   1   2   2   2   1   1   2   2   1   1   2   1   2   2   2   2   1   1   1   2   1   1   1   1   2   1   2   1   2   2   2   1   1   2   1   1   2   1   2   1   1   2   2   2   1   2   1   2   2   1   2   2   1   1   2   1   2   2   1   1   2   2   1   2   1   1   1   2   2   2   1   2   1   1   2   2   2   2   1   2   2   1   1   2   1   2   1   2   1   2   1   2   1   2   2   1   2   1   1   2   1
 MK-2-15                1   2   2   2   2   2   1   1   1   2   2   2   2   1   2   1   2   1   2   1   1   1   2   2   1   2   2   1   2   2   1   1   2   2   2   1   2   1   1   1   2   2   1   2   2   1   1   1   1   1   1   1   1   2   1   2   1   1   2   2   2   2   1   1   1   1   1   1   2   1   1   1   2   1   1   1   1   1   1   1   2   1   1   1   1   1   1   2   1   2   1   2   2   2   2   2   2   1   1   2   2   2   1   1   1   2   2   1   1   2   1   2   2   2   2   1   1   1   2   2   1   1   1   1   1   2   2   2   2   2   1   1   2   1   1   2   1   1   1   1   1   2   2   1   2   1   2   2   1   2   2   1   1   2   1   2   2   1   1   2   2   1   2   1   1   1   2   2   2   1   2   2   1   2   2   2   2   1   2   2   1   1   2   1   2   1   2   1   2   1   2   1   2   2   1   2   1   1   2   1
 MK-2-16                1   2   2   2   1   2   1   1   1   2   2   2   2   1   2   1   2   1   2   1   1   1   2   2   1   2   2   1   2   2   1   1   2   2   2   1   2   1   1   1   2   2   1   2   2   1   1   2   1   1   1   1   2   2   1   2   1   1   2   2   2   2   1   1   1   1   1   1   2   2   1   1   2   1   1   2   2   1   2   2   2   1   1   1   2   1   1   2   1   2   1   2   2   2   2   2   2   1   2   2   2   2   1   1   1   2   2   1   1   2   1   2   2   2   2   1   1   2   1   2   1   1   1   1   1   2   2   2   2   2   1   1   2   1   1   2   1   1   1   1   1   2   2   1   2   1   2   2   1   2   2   1   1   2   1   2   2   1   1   2   2   1   2   1   1   1   2   2   2   1   1   2   1   2   2   1   1   1   2   2   1   2   2   1   1   1   2   1   2   1   2   1   2   2   1   2   1   1   2   1
 MK-3-1                 1   2   2   2   2   2   1   2   2   2   2   2   2   1   2   1   1   1   1   2   2   2   2   2   2   1   1   2   1   1   1   1   2   2   1   1   2   2   1   1   1   2   2   1   2   1   2   2   2   2   2   2   1   2   2   1   2   1   1   1   1   1   2   1   2   2   2   1   2   2   1   2   1   2   1   2   2   1   1   2   2   1   1   2   1   2   1   2   1   1   2   2   2   2   2   2   1   1   2   2   2   1   1   2   2   1   1   2   1   1   1   1   1   1   1   2   2   1   2   2   2   2   2   2   2   1   2   1   2   2   2   2   2   2   1   2   2   1   2   2   1   1   1   2   2   2   2   1   1   2   2   1   2   2   1   1   1   2   2   2   1   2   1   1   2   1   2   2   2   2   1   2   2   1   1   1   1   2   2   2   2   1   1   2   2   1   2   2   1   1   2   2   1   1   2   2   2   1   2   1
 MK-3-2                 1   2   2   2   2   2   1   2   2   2   2   2   2   1   2   1   1   1   1   2   2   2   2   2   2   1   1   2   1   1   1   1   1   1   1   1   2   2   1   1   1   2   2   1   2   1   2   2   2   2   2   2   1   2   2   1   2   1   2   2   1   1   2   1   2   1   2   1   2   2   1   2   1   2   2   2   2   2   2   2   2   1   1   2   1   2   1   2   1   1   2   2   2   2   2   2   1   1   2   2   2   1   1   2   2   1   1   2   1   1   1   2   1   2   1   2   2   1   2   2   2   2   2   2   2   1   2   1   2   2   2   2   2   2   1   2   2   1   2   2   1   1   1   2   1   2   2   2   1   2   2   1   2   2   1   1   1   2   2   2   1   2   1   1   2   2   2   2   2   2   1   2   2   1   1   1   1   2   2   2   2   2   1   1   2   1   2   2   1   1   2   2   1   2   2   2   2   1   2   1
 MK-3-3                 1   1   2   2   1   2   1   2   2   2   2   2   2   1   1   1   1   2   2   2   2   2   2   2   2   1   1   2   1   1   1   1   1   1   1   1   2   2   1   1   1   2   2   1   2   1   2   2   2   2   2   2   1   2   2   1   2   1   2   2   1   1   2   1   2   1   2   1   2   2   1   2   1   2   2   2   2   2   2   2   2   1   1   2   1   2   2   2   1   2   2   2   2   2   2   2   1   1   2   2   2   1   2   2   2   2   1   2   1   1   1   2   1   2   1   2   2   2   2   2   2   2   2   2   2   1   2   1   2   2   2   2   2   2   1   2   2   1   2   2   1   1   1   2   1   2   2   2   1   1   2   1   2   2   1   1   1   1   2   2   2   1   1   1   2   2   2   2   1   2   1   2   2   1   1   2   1   2   2   2   2   2   1   1   2   1   2   2   1   1   2   2   1   2   2   1   2   1   2   1
 MK-3-4                 2   1   2   2   1   2   1   2   2   2   2   2   1   1   1   1   1   2   2   1   2   2   2   2   2   1   1   2   1   1   1   2   1   1   1   1   2   2   1   1   1   2   2   1   2   2   2   2   1   2   2   2   1   2   2   1   2   2   2   2   2   2   2   1   2   1   2   1   2   2   1   2   1   2   2   2   2   2   1   2   2   1   1   2   1   2   2   2   1   2   2   2   2   2   2   2   1   1   2   2   2   1   2   2   2   2   1   2   1   1   1   2   1   2   1   2   2   2   2   2   2   2   2   1   2   1   2   2   2   2   2   2   2   2   1   2   2   1   1   2   1   1   1   2   1   2   2   2   1   1   2   1   2   2   1   1   1   1   2   2   2   1   1   1   2   2   2   2   1   2   1   2   2   1   2   2   1   2   2   2   2   2   1   1   2   1   2   2   1   1   2   2   1   2   2   1   1   1   2   2
 MK-3-5                 2   1   2   2   1   2   1   2   2   2   2   2   1   1   1   1   1   1   2   1   2   2   2   2   2   2   1   2   1   1   1   2   1   1   1   1   2   2   1   1   1   2   2   1   2   2   2   2   2   2   1   2   2   2   2   1   1   2   1   2   2   2   2   1   2   2   2   1   2   1   1   2   1   2   2   2   2   2   1   2   2   1   2   2   1   2   2   2   1   2   2   1   2   2   2   2   1   2   2   1   2   1   2   2   2   2   1   2   1   2   2   2   1   2   1   2   2   2   2   2   2   2   2   1   2   1   2   2   2   2   2   2   2   2   2   2   1   1   1   2   2   1   1   2   1   2   2   1   1   1   2   1   2   2   1   2   2   1   2   2   2   1   1   1   2   2   2   2   1   2   1   2   2   1   2   2   1   2   2   2   2   1   1   1   2   1   2   2   1   2   2   2   1   2   2   1   1   1   2   2
 MK-3-6                 2   1   2   2   1   2   1   2   2   2   2   1   1   1   1   1   2   1   2   1   2   2   2   1   2   2   1   2   1   1   1   2   1   1   1   1   2   2   1   1   1   2   2   1   2   2   2   2   2   2   2   2   2   2   2   1   1   2   2   1   2   2   2   1   2   2   2   1   2   1   1   2   1   2   2   2   2   2   1   2   2   1   2   2   1   2   2   2   1   2   2   1   2   2   2   2   1   2   2   1   2   1   1   2   1   2   1   2   1   2   2   2   1   2   1   2   2   2   2   2   2   2   2   1   2   1   2   2   2   2   2   2   2   2   2   2   1   1   1   2   2   1   1   2   1   2   2   1   1   2   2   1   2   2   1   2   1   1   2   2   2   1   1   1   2   1   2   2   1   2   1   2   2   1   2   2   1   2   2   2   2   1   1   1   2   1   2   2   1   2   2   2   1   2   2   2   1   1   2   2
 MK-3-7                 2   1   2   2   1   1   2   2   2   2   2   1   1   1   1   1   2   1   2   1   2   2   2   2   2   2   1   2   1   1   1   2   1   1   1   1   2   2   1   2   1   2   2   1   2   2   2   2   2   2   2   2   2   1   2   1   1   2   2   1   2   2   2   1   2   2   2   1   2   1   1   2   1   2   2   2   2   2   1   2   2   1   2   2   1   2   2   2   1   1   2   1   2   1   2   2   1   2   2   1   1   1   1   2   2   2   1   2   2   1   1   2   1   2   1   1   2   2   2   2   2   2   2   1   2   1   2   2   2   2   2   2   2   2   2   2   1   1   1   2   2   1   1   2   1   2   2   1   1   2   2   1   2   2   1   1   1   1   2   2   2   2   1   2   2   1   1   2   1   2   2   2   2   1   2   2   1   2   2   2   1   1   2   1   1   1   2   2   1   2   2   2   1   2   2   2   1   2   1   2
 MK-3-8                 2   1   2   2   2   1   2   2   2   2   2   2   1   1   1   1   2   1   2   1   2   1   2   2   2   2   1   2   1   1   2   2   1   1   1   1   2   2   1   2   1   2   2   1   2   2   2   2   2   2   2   2   1   1   2   1   1   2   2   1   2   2   2   1   2   2   2   1   2   1   1   2   1   2   2   1   2   2   1   2   2   1   2   2   1   2   2   2   1   1   2   2   2   1   2   2   1   2   2   1   1   1   1   2   2   2   1   2   2   1   2   2   1   2   1   1   1   2   2   2   1   2   2   1   2   1   2   2   2   2   2   1   2   2   2   2   1   1   1   2   2   1   1   2   1   2   1   1   2   2   2   1   2   2   1   1   1   1   2   2   2   2   1   2   1   1   1   2   2   2   2   2   2   1   1   2   1   2   2   1   1   1   2   1   1   1   1   2   2   2   2   2   1   2   1   2   1   2   1   2
 MK-3-9                 2   1   2   1   2   2   2   2   2   2   2   2   1   1   1   1   1   1   1   1   2   1   2   2   2   2   1   1   1   1   2   2   1   1   1   1   2   2   1   2   1   2   2   2   2   2   2   2   2   2   2   2   2   1   2   1   1   2   2   1   2   2   1   2   2   2   2   1   2   1   1   2   1   2   2   1   2   2   1   2   2   1   2   1   1   2   2   2   1   2   2   2   2   1   2   2   1   2   2   2   1   1   2   2   2   2   1   1   1   1   2   2   1   2   1   1   1   2   2   2   2   2   2   1   2   2   1   2   2   2   2   1   2   2   2   2   1   2   1   2   2   1   1   2   1   2   1   1   2   2   2   1   2   2   2   1   1   1   2   2   2   2   1   2   1   2   1   2   2   2   2   2   2   1   1   2   1   2   2   1   1   1   2   1   1   1   1   2   2   2   2   2   1   2   2   2   1   2   1   2
 MK-3-10                2   1   2   1   2   2   1   2   2   2   1   2   1   2   1   1   1   1   1   1   2   1   2   2   2   2   1   1   1   1   2   2   1   1   1   1   2   2   1   2   1   2   2   2   2   2   2   2   2   2   2   2   1   1   2   1   1   2   2   1   2   2   1   2   2   2   2   1   1   1   1   2   1   2   2   1   1   2   1   2   2   1   1   1   1   2   2   2   1   2   2   2   2   1   2   2   1   1   2   2   1   1   2   2   2   2   1   1   1   1   2   2   2   2   1   1   1   2   2   2   2   1   2   1   2   2   2   2   2   2   2   1   2   2   2   1   1   2   1   2   1   1   1   1   1   2   1   1   2   2   2   1   2   2   2   1   1   1   2   2   2   1   1   2   2   2   1   2   2   2   2   2   2   1   1   2   1   2   2   1   1   1   2   1   1   1   1   2   2   2   2   2   1   2   2   2   1   2   1   2
 MK-3-11                2   1   2   1   2   2   1   2   2   2   1   2   1   2   1   1   1   1   1   2   2   1   2   2   2   2   1   1   1   1   2   2   1   1   1   1   2   2   2   2   1   2   2   2   2   2   2   2   1   1   2   2   1   1   2   1   1   2   2   1   2   2   1   1   2   2   2   1   1   1   1   2   1   2   2   1   2   2   1   2   2   2   1   1   1   2   2   2   1   2   2   2   2   1   2   2   1   1   2   1   1   1   2   2   2   2   1   1   2   1   1   2   2   2   1   2   1   2   2   2   2   1   2   1   2   2   2   2   2   2   1   1   1   2   2   1   1   2   1   2   1   1   1   1   1   2   1   1   2   2   2   1   2   2   2   1   1   1   2   2   2   1   1   2   2   2   1   1   2   2   2   2   2   1   1   2   2   2   2   1   1   1   2   1   1   1   1   2   1   2   2   2   1   2   2   2   1   2   1   1
 MK-3-12                2   1   2   1   2   2   1   2   2   2   2   2   1   2   2   1   1   1   1   2   2   1   2   2   2   2   1   1   1   1   2   2   1   1   1   1   2   1   1   2   1   2   2   1   2   2   2   1   1   1   2   2   1   1   2   1   2   2   2   1   2   2   1   1   1   2   2   1   1   1   1   2   1   2   2   1   2   2   1   1   2   2   1   1   1   2   2   2   1   2   2   2   2   1   2   2   1   1   1   1   2   1   2   2   2   2   1   1   2   1   1   2   2   2   1   2   1   2   2   2   2   1   2   1   2   1   2   2   2   2   1   2   1   2   1   1   1   2   1   2   1   2   1   2   1   2   2   1   2   2   2   1   2   2   2   1   1   1   2   2   2   1   2   2   2   2   1   1   2   2   2   2   2   1   1   2   2   2   2   1   1   1   2   1   1   1   1   2   1   1   2   2   1   2   2   2   1   2   1   1
 MK-3-13                2   1   2   1   1   2   1   2   1   2   2   2   1   2   2   1   1   1   1   2   2   1   2   2   2   2   1   1   1   1   1   1   1   1   1   1   2   1   1   2   1   2   2   2   2   2   2   1   1   1   2   2   1   1   2   2   2   2   2   1   2   2   2   1   1   2   2   1   1   1   1   1   1   2   1   1   1   2   1   1   2   2   1   1   2   2   2   2   1   2   2   2   2   1   2   2   2   1   1   1   2   2   2   2   2   2   1   1   2   1   2   2   2   2   1   2   2   2   1   2   2   1   2   1   1   1   1   1   2   2   1   2   1   2   1   1   1   2   1   2   1   1   1   2   1   2   1   1   2   1   1   1   2   2   2   1   1   1   2   2   1   1   1   2   2   2   1   2   2   2   2   2   2   1   1   2   2   2   2   1   1   1   1   1   1   1   1   1   1   1   2   2   1   2   2   2   1   2   1   1
 MK-3-14                2   1   2   1   1   1   1   2   2   1   2   2   1   1   2   2   1   1   1   2   2   1   2   2   1   2   2   2   1   2   1   2   1   1   1   1   2   1   1   2   1   2   2   2   2   2   1   1   1   1   2   2   1   1   2   2   2   2   2   1   2   2   2   1   1   2   2   1   1   1   1   1   1   2   2   1   1   2   1   1   2   2   1   1   2   2   1   2   2   2   2   2   2   1   2   2   2   1   1   1   2   2   2   2   2   2   1   1   2   1   1   2   2   2   1   2   2   2   1   2   2   1   2   1   1   1   1   1   2   2   1   2   1   2   1   2   1   1   1   2   1   1   1   2   1   2   1   1   2   1   1   1   2   2   2   1   1   1   2   2   1   1   1   2   2   2   1   2   2   2   1   1   2   1   1   2   2   2   2   1   1   1   1   1   1   1   1   1   1   1   2   2   1   2   2   2   1   2   1   1
 MK-3-15                2   1   2   1   1   1   1   2   2   1   2   2   2   1   2   2   1   1   1   2   2   2   2   2   1   2   2   2   1   2   1   2   1   1   1   1   2   1   1   1   1   2   2   2   2   2   1   1   1   1   2   2   1   1   2   2   2   2   2   2   2   2   2   1   2   2   2   1   1   1   1   1   1   2   2   1   2   1   1   1   2   2   1   1   2   2   2   2   2   2   2   2   2   1   2   2   2   1   1   1   2   2   2   2   2   2   1   1   1   1   1   2   2   1   1   2   2   2   1   2   2   1   1   1   1   1   1   1   2   2   1   2   1   2   2   2   1   1   1   2   2   1   1   2   1   1   1   1   1   1   1   1   2   2   2   1   1   1   2   2   1   1   1   2   2   2   1   2   2   2   1   1   2   1   1   2   2   1   2   1   1   2   1   1   1   1   1   1   2   1   2   1   1   2   2   2   1   2   2   1
 MK-3-16                2   2   2   1   1   1   1   2   2   1   2   2   2   1   2   2   1   1   1   1   2   2   2   2   1   2   1   2   1   2   1   2   1   1   1   1   2   1   1   1   1   2   2   2   2   2   1   1   1   1   2   2   1   1   1   2   2   2   1   2   2   2   2   1   2   1   2   1   1   2   1   1   1   2   2   1   2   2   1   1   2   2   1   1   2   2   2   2   2   2   2   2   2   1   2   2   2   1   1   1   2   1   2   1   2   2   1   1   2   1   1   2   1   1   1   2   2   2   2   1   2   1   1   1   1   1   2   1   2   2   1   2   1   2   2   2   1   1   1   2   2   1   1   2   1   1   1   1   1   1   1   1   2   2   2   1   1   2   1   1   1   1   1   2   2   2   1   2   2   2   1   1   2   1   1   2   2   1   2   2   1   2   1   1   1   1   1   1   2   1   2   1   1   2   2   2   1   2   2   1
 MK-4-1                 2   1   1   2   2   2   2   2   2   1   2   1   1   2   1   2   2   1   1   1   1   1   2   1   1   1   1   1   2   1   1   2   2   1   2   1   1   2   1   2   1   1   1   2   1   2   2   2   2   1   2   2   2   2   1   2   2   2   2   1   1   2   1   1   2   1   1   2   1   1   1   1   2   1   2   1   1   2   1   1   1   2   2   1   2   1   2   1   2   2   1   1   2   2   2   1   1   1   2   2   1   1   2   1   2   2   1   2   2   1   1   1   1   2   1   2   2   1   2   2   1   1   2   1   1   2   2   1   1   1   2   2   2   2   1   1   2   1   2   2   2   2   2   1   1   2   1   2   1   2   1   1   1   2   2   2   2   2   1   2   2   2   1   2   1   2   2   2   1   2   2   2   1   2   1   1   1   2   2   1   1   2   1   2   2   1   1   1   2   2   2   1   1   1   1   1   2   1   2   2
 MK-4-2                 1   1   1   2   2   2   2   2   2   1   2   1   1   2   1   2   2   1   1   1   1   1   2   1   1   1   1   1   1   1   1   2   2   2   2   2   1   2   1   1   1   1   1   1   1   2   2   1   2   1   2   1   2   2   1   2   2   2   2   1   1   2   1   1   2   1   1   2   1   1   1   1   1   1   2   1   2   2   1   1   1   2   2   1   2   1   2   1   2   2   1   1   2   2   2   1   1   1   2   2   2   1   1   2   2   2   1   2   2   1   2   1   1   1   1   1   2   1   2   2   1   1   2   2   1   2   1   1   1   1   2   2   2   2   1   1   2   1   2   2   1   2   2   1   1   2   2   2   2   2   1   1   1   2   2   2   2   2   1   2   2   2   1   2   2   2   2   2   1   1   2   2   1   2   1   1   1   2   2   1   1   1   2   2   2   1   1   2   2   2   2   1   1   1   2   2   1   1   2   2
 MK-4-3                 1   1   1   1   2   2   2   2   2   1   2   1   1   2   1   2   2   1   1   1   1   1   2   1   1   1   1   1   1   1   1   2   1   2   2   1   1   2   1   1   1   1   1   1   1   1   2   1   2   1   2   1   2   2   2   2   2   2   2   2   1   2   1   1   2   1   1   2   1   1   1   2   1   1   2   1   2   2   1   1   1   2   2   1   2   1   2   1   2   2   1   1   2   2   2   1   1   1   2   2   2   1   1   2   2   2   1   1   2   2   2   1   1   1   1   1   2   1   2   2   1   1   2   1   1   2   1   1   1   1   2   2   2   2   1   1   2   1   2   2   1   2   2   1   1   2   2   2   2   1   1   1   1   2   2   2   2   2   2   2   2   2   1   2   2   2   2   2   1   1   2   2   1   2   1   1   1   1   2   1   1   1   2   2   2   1   1   2   2   2   2   1   1   1   2   2   1   1   1   2
 MK-4-4                 1   1   1   1   2   2   2   2   2   1   2   1   1   2   1   2   2   1   1   1   1   2   2   1   1   1   1   1   1   1   1   2   1   2   2   1   1   2   1   1   1   1   1   1   1   1   2   1   2   1   2   1   2   2   2   2   2   2   2   2   1   2   1   1   2   1   1   2   1   1   1   2   1   1   2   1   2   2   1   1   1   2   2   1   1   1   1   2   2   2   1   1   2   2   2   1   1   1   2   2   2   1   1   2   2   2   1   1   2   2   2   1   1   1   1   1   2   1   2   2   1   1   2   1   1   2   1   1   1   1   2   2   2   1   1   2   2   1   2   2   1   2   2   1   1   2   2   2   2   1   1   1   1   2   2   2   1   2   2   2   2   2   1   2   2   2   1   2   1   1   2   2   1   2   1   1   1   1   2   1   1   1   2   2   2   1   2   2   2   1   2   1   1   1   2   2   1   1   1   2
 MK-4-5                 1   1   1   1   2   1   2   2   2   1   2   1   1   2   1   2   2   1   1   1   2   2   2   1   1   1   1   2   2   1   1   2   1   2   2   1   1   2   1   1   2   1   1   1   1   2   2   1   2   1   2   1   2   2   2   2   2   2   2   2   1   1   1   1   2   1   1   2   1   1   1   2   1   1   2   2   2   2   2   1   1   2   2   1   1   1   1   2   1   1   1   1   2   2   2   1   1   1   2   2   2   1   1   2   2   2   1   1   2   2   2   1   1   1   1   1   2   1   2   2   1   2   2   2   2   2   2   1   1   1   2   2   2   1   1   2   2   1   2   2   1   2   2   1   1   2   2   2   2   1   1   1   1   1   1   2   1   2   2   2   2   2   1   2   1   2   1   2   1   1   2   2   1   2   1   1   1   1   2   1   1   1   2   2   2   2   2   2   2   2   2   1   1   1   2   2   2   1   2   2
 MK-4-6                 1   1   1   1   2   1   2   2   2   1   2   1   1   2   1   2   2   1   1   1   2   2   2   1   1   2   1   2   1   1   1   2   2   2   2   1   1   2   1   1   2   1   1   1   1   1   2   1   2   1   2   1   2   2   2   2   2   2   2   2   1   1   1   1   2   1   1   2   1   1   1   2   1   1   2   1   2   1   2   1   1   2   2   1   1   2   1   2   1   1   1   1   2   2   2   1   1   1   2   2   2   1   1   2   2   2   1   1   1   2   2   1   1   1   1   1   2   1   2   1   2   2   2   2   2   2   2   1   1   1   1   2   2   1   1   2   2   1   1   2   2   2   2   1   1   2   2   2   2   1   1   1   1   1   1   2   1   2   2   1   2   2   1   2   1   2   1   2   1   1   2   2   1   2   1   2   1   2   2   2   1   1   2   2   2   2   2   2   2   2   2   1   1   1   2   2   2   1   2   2
 MK-4-7                 1   1   1   1   2   1   2   2   2   1   2   1   1   2   1   2   2   2   2   2   1   2   2   1   1   2   1   2   1   2   1   2   2   2   2   1   1   2   1   1   2   1   2   1   1   1   1   1   2   1   2   1   2   2   1   2   2   2   2   2   1   1   1   1   2   1   1   2   1   1   1   2   1   1   2   1   2   2   2   1   1   2   2   1   1   2   1   2   1   1   1   1   2   2   2   1   1   1   2   2   2   1   2   2   2   2   1   1   1   2   2   1   1   1   1   1   2   2   2   1   2   2   2   2   2   1   2   1   1   1   1   2   2   1   1   2   2   1   1   2   2   2   2   1   1   2   2   2   2   1   1   1   1   1   1   2   1   2   2   2   2   2   1   2   2   2   1   2   1   2   2   2   1   2   1   2   1   2   1   2   1   1   1   2   2   2   2   2   2   2   2   1   1   1   1   2   2   1   1   2
 MK-4-8                 1   1   1   1   2   1   2   2   2   1   1   2   2   2   1   2   2   2   2   2   1   2   2   1   1   2   1   2   1   2   1   2   2   2   2   1   1   2   1   1   2   1   2   1   1   1   1   1   2   1   2   1   2   2   1   2   2   2   2   1   2   1   1   1   1   1   1   2   1   2   1   2   1   2   2   2   2   2   2   1   1   2   1   1   2   2   1   2   1   2   1   1   2   2   2   1   1   1   2   2   2   1   2   2   2   2   1   1   1   1   2   1   1   1   2   1   2   2   2   1   2   2   2   1   2   1   2   1   2   1   1   2   2   1   1   2   1   1   1   2   1   2   2   2   1   2   2   2   2   1   1   2   1   2   1   2   1   2   2   2   2   2   1   2   2   2   1   2   1   2   2   1   1   2   1   2   1   2   1   2   1   2   1   2   2   2   2   2   1   2   2   1   1   1   1   2   2   1   1   2
 MK-4-9                 1   1   1   1   2   1   2   2   2   1   1   2   2   2   1   2   2   2   2   2   1   2   1   1   1   2   1   2   1   2   1   2   2   2   2   1   1   2   1   1   2   1   2   1   1   1   1   1   2   1   2   1   2   2   1   2   2   2   1   1   2   1   1   1   1   1   1   2   1   2   2   2   1   1   2   2   2   2   2   1   1   2   1   1   2   2   1   2   1   1   1   1   2   2   2   1   1   1   2   2   2   1   2   2   2   2   1   1   1   1   2   1   1   1   2   1   2   2   2   1   2   2   2   1   2   1   2   1   2   1   1   2   2   1   1   2   1   1   1   2   1   2   2   2   1   2   2   2   2   1   1   2   1   2   1   2   1   2   2   1   2   1   2   2   2   2   1   2   1   2   2   1   2   2   1   2   1   2   1   2   2   2   1   2   2   2   2   2   1   2   2   1   1   1   1   2   2   1   1   2
 MK-4-10                1   1   1   1   2   2   1   2   2   1   1   2   1   2   2   2   2   2   2   2   1   2   1   1   1   2   1   2   1   2   1   2   2   2   2   1   1   2   1   1   2   1   1   1   1   1   1   1   2   1   2   1   2   2   1   1   2   2   1   1   2   1   1   1   1   1   2   2   1   2   1   2   1   1   2   1   2   2   2   2   1   2   1   1   2   2   1   2   2   1   1   2   2   2   2   1   1   1   1   2   1   1   1   2   2   2   1   2   1   1   2   1   1   1   2   1   2   2   2   1   2   2   2   2   2   1   2   1   2   1   1   2   2   1   1   2   1   2   1   2   1   2   2   2   1   2   2   2   2   1   1   2   1   2   2   2   1   2   2   1   2   1   2   2   2   2   1   2   1   2   2   1   2   2   1   2   1   2   1   2   2   2   1   1   2   2   2   2   1   1   1   1   1   2   1   2   2   1   1   2
 MK-4-11                1   1   2   1   2   2   1   2   2   1   1   2   1   2   2   2   2   2   2   2   1   2   1   1   1   2   1   2   1   2   1   2   2   2   2   1   2   1   1   2   2   1   1   1   1   1   1   1   1   1   2   1   2   2   1   1   2   2   1   1   2   1   1   1   1   1   2   2   1   2   1   2   1   1   1   2   2   1   2   1   1   2   1   1   2   2   1   2   2   1   1   2   2   2   2   1   1   1   1   2   1   1   1   2   2   2   1   2   1   1   2   1   1   1   2   1   2   2   2   1   2   1   2   2   2   2   2   2   2   1   1   2   1   1   1   2   1   2   1   1   1   2   2   2   1   2   1   2   2   1   1   2   1   2   2   2   2   2   2   1   2   2   2   2   2   2   1   2   1   2   2   1   2   2   1   2   1   2   1   2   2   2   1   1   2   2   2   2   1   1   1   1   1   2   1   2   2   1   1   2
 MK-4-12                1   1   2   1   2   2   1   2   2   1   1   2   1   1   2   2   2   2   2   2   1   1   1   1   1   2   1   2   2   2   1   2   2   2   2   1   2   1   2   2   2   2   1   2   1   1   1   1   2   1   2   1   2   2   1   1   2   1   2   1   2   1   1   1   1   1   2   2   1   2   1   2   1   1   1   2   2   1   2   1   1   1   1   1   2   2   1   2   2   1   1   2   2   2   2   1   1   1   1   2   2   1   2   2   2   1   1   1   1   1   1   2   1   1   2   1   2   2   2   1   2   1   1   2   2   2   2   2   2   2   1   2   1   1   1   2   1   2   1   1   1   2   2   2   1   2   1   2   2   1   1   2   1   2   2   1   2   2   2   1   2   2   2   2   1   2   1   2   1   2   2   1   1   2   1   2   1   1   1   2   2   2   1   1   2   2   2   2   1   1   1   1   2   2   1   2   2   1   1   2
 MK-4-13                2   1   2   1   1   2   1   2   2   1   1   2   1   1   2   2   2   2   2   2   1   1   1   1   1   2   1   2   2   2   1   2   2   1   2   1   2   1   2   2   2   2   1   2   1   1   1   1   2   1   2   1   2   2   2   2   2   1   2   1   2   1   1   1   1   1   2   2   1   2   1   2   1   1   1   1   2   1   2   1   1   1   1   1   2   2   1   2   2   1   1   2   1   2   2   1   1   1   1   2   1   1   1   2   2   1   1   1   1   1   1   2   1   2   2   1   2   2   2   1   2   1   1   2   2   2   2   2   1   2   1   2   1   1   1   2   1   2   1   1   1   2   2   1   1   1   2   2   2   1   1   2   1   2   2   1   2   2   2   1   2   2   2   2   1   2   1   2   1   2   2   1   1   1   1   2   1   1   1   2   2   2   1   1   2   2   2   2   1   2   1   1   2   2   1   2   2   1   1   2
 MK-4-14                2   1   2   1   1   2   1   2   2   1   1   1   1   1   1   2   2   2   2   2   1   1   1   1   1   2   1   2   2   2   1   2   1   1   2   1   2   1   2   2   1   2   1   2   1   1   1   1   2   1   2   1   2   2   2   2   2   1   2   1   1   1   1   1   1   1   2   2   1   2   1   2   1   1   1   2   2   1   2   1   1   1   1   1   2   2   2   1   2   1   2   2   1   2   2   1   1   1   1   2   1   1   2   2   2   1   1   2   1   1   1   2   1   2   2   1   2   1   2   1   2   1   1   2   2   2   2   2   1   2   1   2   1   1   1   2   1   2   1   2   2   2   2   1   1   1   2   2   2   1   1   2   1   2   2   1   2   2   2   1   2   2   2   2   1   2   1   2   1   2   2   1   1   1   1   2   1   1   1   2   2   1   1   1   2   2   2   2   1   2   1   1   1   2   1   2   2   1   1   2
 MK-4-15                2   1   2   1   1   2   1   2   2   2   2   1   1   1   1   2   2   2   2   1   1   1   2   1   1   2   1   2   2   2   1   1   2   1   2   1   2   1   2   2   1   2   2   2   1   1   1   1   2   1   2   1   2   2   2   2   2   1   2   1   1   1   1   1   1   1   2   2   2   2   1   2   1   1   1   2   2   1   2   2   1   1   1   1   2   2   2   1   2   1   2   2   1   2   2   2   1   1   1   2   1   1   2   1   2   1   1   2   1   1   1   2   1   2   2   1   2   1   2   1   2   1   1   2   2   2   2   2   2   2   1   2   1   1   1   2   1   2   1   2   1   2   2   2   1   1   2   2   2   1   1   2   2   2   2   1   2   2   1   1   2   2   2   2   1   2   1   2   1   2   2   1   1   1   1   2   1   1   1   2   2   1   1   1   2   2   2   2   1   2   1   1   2   2   1   2   1   1   1   2
 MK-4-16                2   1   1   1   1   2   1   2   2   2   2   2   1   1   1   1   2   2   2   1   1   1   2   1   1   2   1   2   2   2   1   1   2   1   2   1   2   1   2   2   1   2   2   2   1   1   1   1   2   1   2   1   2   2   2   2   1   1   2   1   1   1   1   1   1   1   2   1   2   2   1   2   1   1   1   2   1   1   2   1   1   2   1   1   2   2   2   1   2   1   2   2   1   2   2   2   1   2   1   2   2   1   2   1   2   1   1   2   1   1   2   2   2   2   2   2   2   1   2   1   2   1   1   2   2   2   2   2   2   2   1   2   1   1   1   2   1   1   1   2   2   2   2   2   1   1   2   2   2   1   1   2   2   2   2   1   2   2   1   1   2   2   2   2   1   1   1   2   1   2   2   2   1   1   1   2   1   1   1   2   2   1   1   1   2   2   2   2   1   2   1   1   2   2   2   2   1   1   1   2
 MK-5-1                 2   2   1   2   1   2   2   1   2   1   1   1   2   2   2   2   2   1   2   1   1   2   2   1   1   2   2   2   1   1   2   2   1   2   2   2   1   2   1   1   1   1   1   2   1   1   2   1   2   2   1   2   2   2   2   1   1   1   1   2   1   1   2   1   2   2   2   1   2   1   2   2   2   2   1   2   1   2   2   2   1   1   2   1   2   2   1   1   2   1   2   2   2   1   2   1   2   2   1   2   1   2   2   1   1   1   2   2   1   1   1   2   1   2   1   2   1   1   2   2   2   1   2   2   2   2   2   2   1   1   1   1   2   2   2   1   2   2   1   1   1   1   1   1   2   1   2   1   1   1   2   2   1   1   2   1   1   2   1   1   2   1   1   2   1   2   1   2   1   2   2   2   1   1   1   1   1   2   1   2   2   1   2   2   1   1   1   2   1   2   2   2   1   1   2   2   2   1   2   1
 MK-5-2                 2   2   1   2   2   2   1   1   2   1   1   1   2   1   2   2   2   2   2   1   2   2   2   1   1   2   2   2   1   1   2   2   1   2   2   2   1   2   1   1   1   1   1   2   1   1   2   1   2   2   1   1   2   2   2   1   1   1   1   2   1   1   2   1   1   2   2   1   2   1   2   2   2   2   1   2   1   2   2   1   1   1   2   1   2   2   1   1   2   1   2   2   2   1   2   1   2   2   1   2   1   1   2   1   1   1   2   2   1   1   1   2   1   2   1   2   1   1   2   2   2   1   2   2   2   1   2   2   2   2   1   1   2   2   2   1   2   2   1   1   1   1   1   1   2   1   2   1   1   1   2   2   2   1   2   1   1   2   1   1   2   1   1   2   1   2   2   2   1   2   2   2   1   1   1   1   2   2   1   2   1   1   2   2   1   1   1   2   1   2   2   2   2   1   2   2   2   1   2   1
 MK-5-3                 2   2   1   2   2   2   1   1   2   1   1   1   2   1   2   2   2   2   2   1   2   2   2   1   1   2   2   2   1   1   2   2   1   2   2   2   1   2   1   1   1   1   1   2   1   1   2   1   2   2   1   1   2   1   2   1   1   1   1   2   1   1   2   1   1   2   2   1   2   1   2   2   2   2   1   2   1   2   2   1   1   1   2   1   2   2   1   1   2   1   2   2   2   1   2   1   2   2   1   2   1   1   1   1   1   1   2   2   1   1   2   2   1   2   1   2   1   1   2   1   2   2   1   2   2   1   1   2   2   2   1   1   2   1   2   1   2   2   1   1   1   1   1   1   2   1   2   1   1   1   2   2   2   1   1   1   1   2   1   1   2   1   1   2   1   2   1   2   1   2   2   2   1   1   1   1   2   2   1   2   1   1   2   1   1   1   1   2   1   2   2   2   2   2   2   2   1   1   2   1
 MK-5-4                 2   2   1   2   2   2   1   1   2   1   1   1   2   1   2   2   2   2   2   1   2   2   2   1   1   2   2   2   1   2   2   2   1   2   2   2   1   2   1   1   1   1   1   2   1   1   2   1   2   2   1   1   2   1   2   1   1   1   1   2   1   2   2   1   1   2   2   1   2   1   2   2   2   1   1   1   1   1   2   1   1   1   2   1   2   2   1   1   2   1   2   2   2   1   2   1   2   2   1   2   1   1   1   1   1   1   2   2   1   1   2   1   1   2   1   2   1   1   1   1   1   2   1   2   2   2   1   2   2   2   1   1   2   2   2   1   2   2   1   1   1   1   1   1   2   1   2   1   1   1   2   2   2   1   1   1   2   2   1   1   1   1   1   2   1   1   1   2   1   2   2   2   1   1   1   1   2   2   1   2   1   1   2   1   1   1   1   2   1   2   1   2   2   2   2   2   1   1   2   1
 MK-5-5                 2   2   1   2   2   2   1   1   2   1   1   1   2   1   1   2   2   2   1   1   2   2   2   1   1   1   2   2   1   2   2   2   1   2   2   2   1   1   1   1   1   1   1   2   1   1   2   1   2   2   1   1   1   1   2   1   1   1   1   2   1   2   2   1   1   2   2   1   2   1   2   2   2   2   1   1   1   1   1   1   1   1   2   1   1   2   1   1   2   1   2   2   2   1   2   1   2   1   1   2   1   1   1   2   1   1   2   2   1   1   2   1   1   2   1   2   1   1   1   1   1   2   1   2   1   1   1   2   2   1   1   1   1   2   2   1   2   2   1   2   1   1   2   1   2   1   2   1   1   1   2   2   2   1   1   1   2   2   2   1   1   1   1   2   2   1   1   2   1   1   2   2   1   1   1   1   2   2   1   2   2   1   2   1   1   1   1   2   1   2   1   2   1   2   2   2   1   1   2   1
 MK-5-6                 2   1   1   2   2   2   1   1   2   1   2   1   2   1   1   2   2   2   2   1   2   2   2   1   1   1   2   1   1   2   2   2   1   2   2   2   1   1   1   1   1   1   1   2   1   2   2   1   2   2   2   1   1   1   2   1   1   1   1   2   2   2   2   1   1   2   2   1   2   1   2   2   2   2   1   1   1   1   1   1   1   1   2   1   1   2   1   1   2   1   2   2   2   1   2   1   2   1   1   2   1   1   1   2   1   1   1   2   1   1   2   1   1   2   1   2   1   1   1   1   1   2   1   2   1   1   1   2   2   1   1   1   1   2   2   1   2   2   1   2   1   1   2   1   2   1   2   1   1   1   2   2   2   1   2   2   2   2   2   2   1   1   1   2   2   1   1   2   1   1   2   2   1   1   1   1   2   2   1   2   2   1   2   1   1   1   1   2   1   2   1   2   1   2   2   2   1   1   2   2
 MK-5-7                 2   1   1   2   2   2   1   1   1   1   2   2   2   2   2   2   2   2   2   1   2   2   1   1   1   1   2   1   1   2   2   2   1   2   2   2   1   1   1   1   1   1   1   2   1   2   2   1   1   2   2   1   1   1   2   1   1   1   1   2   2   2   2   1   1   2   2   2   2   1   2   2   2   2   1   1   1   1   1   1   1   1   2   2   1   2   1   1   2   1   2   2   1   1   2   1   2   1   1   2   1   1   1   2   1   1   1   1   1   1   2   1   1   2   1   2   1   2   1   1   1   2   1   2   1   1   1   2   2   1   1   1   1   2   2   1   2   2   1   2   1   1   2   2   2   1   2   1   1   1   2   2   2   1   2   2   1   2   2   1   1   1   1   2   1   1   1   2   1   1   2   2   1   1   1   2   2   1   1   2   2   1   2   1   1   1   1   2   1   2   2   1   1   2   2   2   1   1   2   2
 MK-5-8                 2   2   1   2   2   2   1   1   1   1   2   2   2   2   2   2   2   2   1   2   2   2   2   1   1   2   2   1   1   2   2   2   1   2   2   2   1   1   1   1   1   1   1   2   1   2   2   1   1   2   2   1   2   1   2   2   1   1   1   2   2   2   2   2   2   1   2   2   2   1   2   1   2   2   1   1   1   1   1   1   1   1   2   2   1   2   1   1   2   1   1   2   1   1   2   1   2   1   1   1   1   1   2   2   1   1   2   1   1   1   2   1   1   2   1   2   1   2   1   1   1   2   1   2   1   1   2   2   2   1   1   2   1   2   2   2   2   2   1   2   1   1   2   1   2   2   2   1   1   1   2   2   1   1   2   1   1   2   2   1   1   1   1   2   1   2   2   2   1   1   2   2   1   1   1   2   2   1   1   2   2   1   2   1   1   1   1   2   1   2   2   2   1   2   2   2   1   1   2   2
 MK-5-9                 2   2   1   2   2   2   1   1   1   1   2   2   2   2   2   2   2   2   1   2   2   2   2   1   1   1   1   1   1   2   2   2   1   2   2   2   1   1   1   1   2   1   1   2   1   2   2   1   1   2   2   1   2   1   2   2   1   1   1   2   1   2   2   2   2   1   2   2   2   1   2   1   1   2   1   1   1   1   1   1   1   1   2   2   1   2   1   1   2   1   2   2   1   1   1   1   1   1   1   1   1   1   2   2   1   1   2   1   1   1   2   1   1   2   1   2   1   2   1   1   1   2   1   2   1   1   2   2   2   1   1   2   1   2   2   2   2   2   1   2   1   1   2   1   2   2   1   1   1   1   2   1   1   1   2   1   1   2   2   1   1   1   1   2   1   2   2   1   1   1   2   1   1   1   1   2   2   1   1   2   2   2   1   1   1   1   1   2   1   2   2   2   1   2   2   2   1   1   2   2
 MK-5-10                2   1   1   2   2   2   1   2   1   1   2   2   2   2   2   2   2   2   1   2   2   2   2   1   1   1   1   1   1   2   2   2   1   2   2   2   1   1   1   1   2   1   1   1   1   2   2   1   1   2   2   1   2   1   2   2   2   1   1   2   1   2   2   2   2   1   2   2   2   1   2   1   1   2   1   1   1   1   1   1   1   1   2   2   1   2   1   1   2   2   2   2   1   1   1   1   1   1   1   1   1   1   2   2   1   1   2   1   1   1   2   1   2   2   1   2   1   2   1   1   1   2   1   2   1   2   2   2   2   2   1   2   1   2   2   2   1   2   2   2   1   1   1   1   2   1   1   1   1   2   2   1   1   1   2   1   2   2   2   1   1   1   1   2   1   2   2   1   1   1   2   1   1   1   1   2   2   1   1   2   2   2   1   1   1   1   1   2   1   2   2   2   1   2   2   2   1   1   2   2
 MK-5-11                2   1   1   1   2   2   1   2   1   1   2   2   2   1   2   2   2   2   1   2   2   2   2   1   1   1   1   1   1   2   2   2   1   2   2   2   1   1   1   1   2   1   1   1   1   2   2   1   1   2   2   1   2   1   2   2   2   1   1   2   1   2   2   2   2   1   2   2   2   1   2   1   1   2   1   1   1   1   1   1   1   1   2   1   1   2   1   1   2   2   2   2   1   1   1   1   1   1   1   1   1   1   2   2   1   1   2   1   1   1   2   1   2   1   1   2   1   2   1   1   1   1   1   2   1   1   2   1   2   2   1   1   1   2   2   2   1   2   2   2   1   1   1   1   2   1   1   1   1   2   2   1   2   1   2   1   2   2   2   2   1   2   1   2   1   2   2   1   1   1   2   1   1   1   1   2   1   1   1   2   2   2   1   1   1   1   1   2   1   1   2   2   1   2   2   2   1   1   2   1
 MK-5-12                2   1   1   1   2   2   1   2   1   1   2   2   2   1   2   2   2   2   1   1   2   2   2   1   1   1   1   1   1   2   2   2   1   2   1   1   1   1   2   1   2   1   1   1   1   2   2   2   1   1   1   1   1   1   2   2   2   1   1   2   2   2   2   2   2   1   1   2   2   1   2   1   1   2   2   1   1   1   1   2   1   1   2   1   1   2   1   1   2   2   2   2   1   1   1   1   1   1   1   1   1   1   2   2   1   2   2   1   1   2   2   1   2   1   1   2   1   2   1   2   1   1   1   2   1   1   1   1   2   2   2   1   2   2   2   2   1   2   1   2   1   1   1   1   2   1   1   1   1   2   2   2   2   2   2   1   2   2   2   2   1   2   1   2   1   2   2   1   1   1   2   1   1   1   1   2   1   2   1   2   2   2   1   1   1   1   1   2   1   2   2   2   1   2   2   2   1   1   2   1
 MK-5-13                2   2   1   1   2   2   1   1   1   1   2   2   2   1   2   2   2   2   1   1   2   2   2   1   1   1   1   1   1   2   2   2   1   2   2   1   1   2   2   1   2   1   1   1   1   2   2   2   1   1   1   1   1   1   2   2   2   1   1   2   2   2   2   2   2   2   1   2   2   2   2   1   1   2   2   1   1   1   1   2   2   1   2   1   1   2   1   1   2   2   2   2   1   1   1   1   1   1   1   1   2   1   2   2   1   2   2   1   1   2   2   1   2   1   1   2   1   1   1   2   1   1   2   2   1   1   1   1   2   2   2   1   2   2   2   2   1   2   1   2   1   1   1   1   2   1   1   1   1   2   2   2   2   2   2   1   2   1   2   2   1   1   2   2   1   2   2   1   1   2   2   1   1   1   1   2   1   2   1   2   2   2   1   1   1   1   1   2   1   2   2   2   1   2   2   2   1   1   2   1
 MK-5-14                2   2   1   1   2   2   1   1   1   1   2   2   2   1   2   2   2   2   1   1   2   2   2   1   1   1   1   1   1   2   2   2   1   2   2   1   1   2   1   1   2   2   1   1   2   2   2   2   1   2   1   2   1   1   2   2   2   1   1   2   2   2   2   2   2   2   1   1   2   2   2   1   2   2   1   1   1   1   1   2   2   1   2   1   1   2   1   1   2   2   2   2   2   1   1   1   1   2   1   1   2   1   2   2   1   2   2   1   1   2   2   1   2   1   1   2   1   1   1   2   1   1   1   2   1   1   1   1   2   2   2   1   2   2   2   1   1   2   1   2   1   1   2   1   2   1   1   1   1   2   2   2   2   2   2   1   2   1   2   2   1   1   2   2   1   2   2   1   1   1   2   1   1   1   1   1   1   2   1   2   2   2   1   1   1   2   1   2   1   2   2   2   1   2   2   2   1   1   2   1
 MK-5-15                2   2   1   1   2   2   1   1   1   1   2   2   1   2   2   2   2   2   1   1   2   2   2   1   2   2   1   1   1   2   2   2   1   1   2   1   1   2   1   1   2   2   1   1   2   2   2   2   1   2   1   2   2   1   1   2   2   2   1   2   2   2   2   2   1   2   1   2   2   2   2   1   2   2   1   1   1   1   1   2   2   1   2   1   1   2   1   2   1   2   2   2   2   1   1   1   1   2   1   1   1   1   2   2   1   2   2   1   1   2   2   1   2   1   1   2   1   1   1   2   1   1   1   2   1   1   1   1   2   2   2   1   2   2   2   1   1   2   2   2   2   1   2   1   2   1   1   1   1   2   2   2   2   2   2   2   2   1   2   2   1   1   2   2   1   2   2   1   1   1   2   1   1   1   1   1   1   2   1   2   2   2   1   1   1   2   1   2   1   2   2   2   1   1   2   2   1   2   2   1
 MK-5-16                2   1   2   1   2   2   1   1   1   1   2   2   1   2   2   2   2   2   1   1   2   1   2   1   2   2   1   1   1   2   2   2   1   1   2   1   1   2   1   1   2   2   2   1   1   2   2   2   1   2   1   2   2   1   1   2   2   2   1   2   1   2   1   2   1   2   1   2   2   2   2   1   2   1   1   1   1   1   1   2   2   1   2   1   1   2   1   2   1   2   2   1   2   1   1   1   1   2   1   1   1   1   2   2   1   2   2   1   1   2   2   1   2   2   1   2   1   1   1   2   1   2   1   2   1   1   1   1   1   2   2   1   2   2   1   1   1   2   2   2   2   1   2   1   2   1   1   1   1   2   2   2   2   2   2   2   2   1   2   2   1   1   2   2   1   2   2   1   1   1   1   1   1   1   1   1   1   2   2   2   2   2   1   1   1   2   1   1   2   2   1   2   1   1   2   2   1   2   2   2
 MK-6-1                 2   2   2   2   2   1   1   2   1   1   1   1   2   2   1   1   2   2   1   2   2   2   2   2   2   2   2   1   2   1   1   1   1   1   1   2   2   2   2   1   1   1   2   1   2   2   1   2   1   2   2   1   1   1   2   1   1   1   2   1   1   2   2   2   1   1   1   1   1   2   2   2   1   1   2   2   2   2   2   1   2   1   2   1   1   2   1   1   1   2   2   2   1   2   2   2   1   1   2   1   1   2   2   2   2   1   2   2   1   2   2   1   1   2   2   2   2   2   1   1   1   2   1   1   1   2   2   2   2   2   1   1   1   2   1   2   2   2   1   1   2   2   2   2   2   2   2   1   2   2   2   2   2   1   2   1   2   2   1   2   2   1   1   1   2   1   1   1   2   2   1   1   2   1   1   1   1   2   2   1   1   2   1   2   2   1   1   2   1   1   2   1   2   2   2   1   1   1   1   2
 MK-6-2                 1   2   2   2   1   1   1   2   1   1   1   1   2   2   1   1   2   2   1   2   2   2   2   2   1   2   2   1   2   1   1   1   1   1   1   2   2   2   2   1   1   1   2   1   2   2   1   2   1   2   2   1   1   1   2   1   1   2   2   1   1   2   2   1   1   1   1   1   1   1   2   2   1   1   2   2   2   2   2   2   2   1   2   1   1   2   1   1   1   2   2   1   1   2   2   2   2   1   2   1   1   2   2   2   2   1   2   2   1   2   2   1   1   2   2   2   2   1   2   1   1   2   1   1   1   2   2   1   2   1   1   1   1   2   1   2   2   2   1   1   2   2   2   2   2   2   2   1   2   1   2   2   2   2   2   2   2   2   1   2   1   1   1   1   2   1   1   1   2   2   1   1   2   1   2   1   1   1   2   1   1   1   1   1   2   1   1   2   2   1   2   1   2   2   2   1   1   1   1   2
 MK-6-3                 1   2   2   2   1   1   1   2   1   1   1   1   2   2   1   1   2   2   1   2   2   2   2   2   1   2   2   1   2   1   1   1   1   1   1   2   2   2   2   1   2   1   2   1   2   2   1   2   1   2   2   1   1   1   2   1   1   2   2   1   1   1   2   1   1   1   1   1   2   1   2   2   1   1   2   2   2   2   2   2   2   1   2   1   1   2   1   1   1   1   2   1   1   2   2   2   2   1   2   1   1   2   2   1   2   1   1   2   1   2   2   1   1   2   2   2   2   1   2   1   1   2   1   1   1   2   2   1   2   1   1   1   1   1   1   2   2   2   1   1   2   1   2   2   2   2   2   1   2   1   2   2   2   2   2   2   2   1   1   2   1   2   1   1   2   1   1   1   2   2   1   1   2   1   2   1   1   1   2   1   1   1   1   1   2   1   2   2   2   1   2   1   2   2   2   1   1   1   1   2
 MK-6-4                 1   2   2   2   1   1   2   2   1   1   1   1   2   2   1   1   2   2   1   2   2   2   2   2   1   2   2   1   2   1   2   1   2   1   1   1   2   2   2   1   2   1   2   1   2   2   1   2   1   2   2   1   1   1   2   1   1   2   2   1   1   1   2   1   1   1   1   1   2   1   2   2   1   1   2   2   2   2   1   1   2   1   2   1   2   2   1   1   1   1   2   1   1   2   2   2   2   1   2   1   1   2   2   1   2   1   1   2   1   2   2   1   1   2   1   1   2   1   2   1   1   2   1   1   1   2   2   1   2   1   1   1   1   1   1   2   1   2   2   1   1   1   1   2   1   2   2   1   1   1   2   2   1   2   2   2   2   2   1   2   1   2   1   1   2   1   1   1   2   2   1   1   2   1   2   1   1   1   2   1   1   1   1   2   2   1   2   2   2   1   2   1   2   2   2   1   1   1   1   2
 MK-6-5                 1   2   2   2   1   1   2   2   1   1   1   1   2   2   1   1   2   2   1   2   2   2   2   2   2   2   2   1   2   1   1   1   2   1   1   1   2   2   2   1   2   1   2   1   1   2   1   2   1   2   2   1   1   1   2   1   2   1   2   1   1   1   2   1   1   1   1   1   2   1   2   2   1   1   2   2   2   2   1   1   2   1   2   1   2   2   1   1   1   1   2   1   1   2   2   2   2   1   2   1   1   2   2   1   2   2   1   2   1   2   2   1   1   2   1   1   2   1   2   1   1   2   1   1   1   2   2   1   2   1   1   1   1   1   1   2   1   1   1   1   1   1   1   2   1   2   2   1   1   1   2   2   1   2   2   2   2   2   1   2   1   2   1   1   2   1   1   1   2   2   1   2   2   1   1   2   1   1   2   1   1   1   1   2   1   1   2   2   2   1   2   1   2   2   1   1   1   1   1   2
 MK-6-6                 1   2   2   2   1   1   2   2   1   1   1   1   2   2   1   2   2   1   1   2   2   2   2   2   2   1   2   1   2   1   1   1   1   1   1   1   1   2   2   1   2   1   2   1   2   2   1   2   1   2   2   1   1   1   2   1   2   1   2   1   1   1   2   1   1   1   1   1   2   1   1   2   1   1   2   2   2   2   1   1   2   1   2   1   2   2   1   1   1   1   2   1   1   1   2   2   2   1   2   1   1   2   2   1   2   2   1   2   1   2   2   1   1   2   1   1   2   1   2   1   1   2   1   1   2   2   2   1   2   2   1   1   1   1   1   2   1   1   2   1   1   1   2   2   1   1   2   1   1   1   2   2   1   2   2   2   2   2   1   2   1   2   1   1   2   1   1   1   2   2   1   2   1   1   1   2   1   1   2   1   1   1   1   2   1   1   2   2   2   1   2   1   2   2   1   1   1   1   1   2
 MK-6-7                 1   2   2   2   1   1   2   2   2   1   1   1   2   2   1   2   2   1   1   2   2   2   2   2   2   1   2   1   2   1   1   1   1   1   1   2   1   2   2   1   2   1   2   1   2   2   1   2   1   2   2   1   1   1   2   1   2   1   2   1   1   1   2   2   1   1   2   2   2   1   1   2   1   1   2   2   2   2   1   1   2   2   2   1   2   2   1   1   1   1   2   2   2   1   2   2   2   1   2   1   1   2   2   1   2   2   1   2   1   2   2   1   1   2   1   1   2   1   2   1   1   2   2   1   2   2   2   1   2   2   1   1   2   2   1   1   1   1   2   1   1   1   2   2   2   2   2   1   1   1   2   2   1   2   2   2   2   2   1   2   1   2   1   1   1   2   1   1   2   2   1   2   1   1   1   2   1   1   2   1   2   1   1   2   1   1   2   2   2   1   2   2   1   1   1   1   1   1   1   2
 MK-6-8                 1   2   2   1   1   1   2   2   2   1   1   1   2   2   1   2   2   1   1   2   2   2   2   1   2   2   2   1   2   1   1   1   1   1   1   2   1   2   2   1   2   1   2   1   2   2   1   2   1   2   2   1   1   1   2   1   2   1   2   1   1   1   2   1   1   1   2   1   2   1   1   2   1   1   2   2   2   2   1   1   2   2   2   1   2   2   1   1   1   1   2   2   2   1   2   1   2   1   2   1   2   2   2   1   2   1   1   2   1   2   2   1   1   2   1   1   2   1   2   1   1   2   2   1   2   2   2   1   2   2   1   1   2   2   1   1   1   1   1   1   1   1   1   2   2   2   2   1   1   1   1   2   1   2   2   2   2   2   1   2   1   2   1   1   1   2   1   1   2   2   1   2   1   1   1   2   1   1   2   1   1   1   1   2   1   1   2   2   2   1   2   1   1   1   1   1   1   1   1   1
 MK-6-9                 1   1   2   2   1   1   2   2   2   1   1   1   2   2   1   1   2   2   2   2   2   2   2   1   2   2   2   1   2   1   1   1   1   1   1   1   1   2   2   2   2   1   2   1   2   2   1   2   2   2   2   1   1   1   2   2   2   1   2   1   1   1   2   1   1   1   1   2   1   1   1   2   2   1   2   2   2   2   1   1   2   2   2   1   2   2   2   1   1   1   2   2   2   2   2   1   2   1   2   1   2   2   2   1   2   1   1   2   2   1   2   1   1   2   1   1   2   1   1   1   1   2   2   1   2   2   2   1   2   2   1   1   2   2   2   1   1   1   1   1   1   1   1   2   2   2   2   1   1   1   1   2   1   2   1   1   2   2   1   2   1   2   1   1   1   2   1   1   2   2   1   2   1   1   1   2   1   1   2   1   1   2   2   2   1   1   2   2   2   1   2   1   1   1   1   1   1   1   1   1
 MK-6-10                1   1   2   2   1   1   2   2   2   1   1   1   2   2   1   1   2   2   2   2   2   2   2   1   2   2   2   1   1   1   1   1   1   1   1   1   1   2   2   2   2   1   2   1   2   2   1   2   2   2   2   1   1   1   2   2   2   1   2   1   1   1   2   1   1   2   1   2   1   1   1   2   2   1   2   2   2   2   1   1   2   2   2   2   2   2   1   1   1   1   2   2   1   1   2   1   2   1   2   1   2   2   2   1   2   1   1   2   1   1   1   1   1   2   1   1   2   2   1   1   1   2   2   1   2   2   2   1   2   2   1   1   2   2   2   1   1   1   1   1   1   1   1   2   2   2   2   1   1   1   1   2   1   2   1   1   2   2   2   1   1   2   2   2   1   2   1   1   2   2   1   2   1   1   1   2   1   1   2   1   1   2   2   2   1   1   2   2   2   2   2   1   1   1   1   1   1   1   1   1
 MK-6-11                1   1   2   2   1   2   2   2   2   1   1   1   1   2   1   1   2   2   2   1   2   2   2   1   2   1   2   1   1   1   2   1   1   1   1   1   1   2   2   2   2   1   2   1   2   2   2   2   2   2   2   1   1   1   2   2   2   1   2   1   1   1   2   2   1   2   1   2   1   1   1   2   2   1   2   2   2   2   1   1   2   2   2   2   2   2   1   1   1   1   2   2   1   1   2   1   2   1   2   1   2   2   2   2   2   1   1   2   1   1   1   1   1   1   2   1   2   1   1   1   1   2   2   1   2   2   2   1   1   2   1   1   2   2   2   1   1   1   2   2   1   1   1   2   2   2   2   1   1   2   1   2   1   2   1   1   2   2   2   2   1   2   2   2   1   2   1   1   2   2   1   2   1   1   1   2   1   1   2   1   1   2   2   2   1   1   2   2   1   2   2   1   1   1   1   1   1   2   1   1
 MK-6-12                1   1   2   2   1   2   2   2   2   1   1   1   1   1   1   1   2   2   2   2   2   2   2   1   2   1   2   1   1   1   2   1   1   1   1   1   1   2   2   2   2   1   2   1   2   2   1   2   2   2   2   1   1   1   2   2   2   1   2   1   1   1   2   2   1   2   1   2   1   1   1   2   2   2   2   2   2   2   1   1   2   2   2   2   2   2   1   1   1   1   2   2   1   1   2   1   1   1   2   1   2   2   2   1   2   1   1   2   1   1   1   1   1   1   2   1   1   1   1   1   1   2   2   1   2   2   2   1   1   2   1   1   2   2   2   2   1   1   2   2   1   1   1   2   2   2   2   1   1   1   1   2   1   2   1   1   2   2   2   2   1   2   2   2   1   2   1   1   2   2   1   1   1   1   1   1   1   1   2   1   1   2   2   2   1   2   2   2   1   2   2   1   1   1   1   1   1   2   1   1
 MK-6-13                1   1   2   2   2   2   2   2   2   1   1   1   2   1   1   1   2   2   2   2   2   2   1   2   2   1   2   1   1   1   2   1   1   1   1   1   1   2   2   2   2   1   2   1   2   2   1   2   2   2   1   1   1   1   2   2   2   1   2   1   1   1   1   2   1   2   1   2   1   1   1   2   2   2   2   2   2   2   1   1   1   2   2   2   2   2   1   2   1   1   2   2   1   1   2   1   1   1   2   1   1   2   1   1   2   1   1   2   1   1   1   1   1   1   2   1   1   1   1   2   1   2   2   1   2   1   2   1   1   1   1   2   2   2   2   2   1   1   2   2   1   1   1   2   2   2   2   1   1   1   1   2   1   2   1   2   2   2   2   2   1   2   2   2   1   2   1   1   2   2   1   1   1   2   1   1   2   1   1   2   1   2   2   2   1   2   2   1   1   2   2   1   1   1   1   1   1   2   1   1
 MK-6-14                1   1   2   2   2   2   2   2   1   1   2   1   2   1   1   1   2   2   2   2   2   2   1   1   2   1   2   1   1   1   2   1   1   1   1   1   1   2   2   2   2   1   2   1   2   2   1   2   2   2   1   1   1   1   2   1   2   1   2   1   1   1   1   2   1   1   1   2   1   1   1   2   1   2   1   2   2   1   1   1   1   2   2   2   2   2   1   2   1   1   2   2   1   2   2   1   1   1   2   1   1   2   1   1   2   1   1   2   1   1   1   1   1   1   2   2   1   1   1   2   1   2   2   1   1   1   2   1   1   1   1   2   2   2   2   2   2   1   2   2   1   1   1   2   2   2   2   1   1   1   1   2   1   2   1   1   2   2   2   2   1   2   2   2   1   2   1   1   1   2   2   1   1   2   1   1   2   1   1   2   1   2   2   2   1   1   2   1   1   2   2   2   1   1   1   1   1   2   1   1
 MK-6-15                2   1   2   2   2   2   2   2   1   1   2   1   2   1   1   1   2   1   2   2   2   2   1   1   2   2   2   1   1   1   1   1   1   1   1   1   1   2   2   1   2   1   2   1   2   2   1   2   2   2   1   1   1   1   2   1   1   2   2   1   1   1   1   2   1   1   1   2   1   1   1   2   1   2   1   2   2   1   1   1   1   1   2   1   2   2   1   2   1   1   2   2   1   2   2   1   1   1   2   1   1   2   1   1   2   1   1   2   2   1   1   1   1   1   2   2   1   1   1   2   1   2   2   1   1   1   2   2   1   1   2   2   2   2   2   2   1   1   2   2   1   1   1   2   2   2   2   1   1   1   1   2   1   2   1   2   2   2   2   1   1   2   2   2   1   2   1   1   1   2   2   1   1   2   1   2   2   1   1   2   1   2   2   2   1   1   2   1   1   2   2   2   1   1   1   1   1   2   1   1
 MK-6-16                2   2   2   2   2   2   2   2   1   1   2   2   2   1   2   1   2   1   2   2   2   2   1   1   2   2   1   1   1   1   1   1   1   1   1   1   1   2   2   1   2   1   1   1   2   1   1   1   2   2   1   1   1   1   2   1   1   2   2   2   1   1   1   2   1   1   1   2   1   1   1   2   1   2   1   2   1   1   1   2   1   2   2   1   2   2   1   2   1   1   2   2   1   2   1   2   2   2   1   1   1   2   1   1   2   1   1   2   2   1   1   1   1   1   2   2   2   1   1   2   1   2   2   1   1   1   2   2   1   2   2   2   2   2   2   1   1   1   2   2   1   1   1   2   2   2   2   1   1   1   1   2   1   2   1   2   2   2   2   1   1   1   2   2   1   2   1   1   1   2   2   1   1   1   1   2   2   2   1   2   1   2   2   2   1   1   2   1   1   2   2   2   1   1   1   1   2   2   1   1
 
!****************************************** Phenotypic Data **********************************************************
!-100.0 is resevred for missing phenotype
SimulatedTrait1        10.5289   10.8318   10.0898    9.5443    9.0658   10.4002    9.0701   10.7045    9.9369    9.6997   10.3206   10.3156    9.2431   10.9257   10.6215    9.8645    9.7959    9.4849    8.7871    9.7708   11.3649    9.2842    7.6507    9.4850   10.2333   12.0262   10.1190   10.3321   10.3129    9.6300    9.4336   10.4715    8.8806    9.5650    9.9403    8.8499    9.2047   11.4900    9.2264    9.2149    8.4525    9.9213   11.5225   11.2679   12.5487    8.5785    9.8517    6.6887   10.4500   10.3481   11.0531    9.3428    9.9760   10.1605   11.0942   10.0637   12.4378    8.0142   10.2214    8.8117   12.1596    9.8814    9.6128   10.4755   10.1772   10.5595   10.0084   10.6176   10.3996    8.3126    9.6907    8.9625   10.0171    8.3784   10.2978   10.1423   10.2524   10.0176   11.4185   10.8207   10.4786    9.7492    9.9443   11.7309    9.1212    8.9244   10.8839    9.0857    9.3992   10.2029    9.3321    9.2255    8.9468    9.9168   10.1981    9.9505    9.5502   10.4856   10.5465    8.6008   11.0150   13.1111    9.3255    9.0333   11.0964    8.9805   10.1698   10.1263    9.4067    9.8188    9.4046    9.5457    8.6530   10.1478    8.6989   10.2548   10.0840    8.4306   10.1217    8.9929    8.2593   12.6851    9.0000   12.8308   10.5370   10.8740    8.3756   11.3789   10.8224   10.5951    8.9279    9.5410    8.7415    9.4706   10.1960   10.4927    9.4159    9.2469    9.8469   10.2970   11.0661    9.9394   11.3144    9.6725    8.8380   10.2591    9.0822   10.6803    9.7959    9.6772    9.6634    9.6880   11.3664   10.3298   11.0428   10.4291   10.4432    9.7679    9.8847    9.3097   10.5236   10.1986    9.1528    9.9939    8.6549    9.4813    8.8144   10.5385    9.1874   10.2902   10.3596    9.9029    9.8145    8.7700    9.3032    9.3775    8.9601    9.2639    9.6184   11.8685    8.9807    9.3631    9.7709    9.1190    9.2447    8.7421   10.1565   10.6533    7.9742   10.8424   10.0527   10.6322    9.8667   10.5945    9.0016    9.9321   11.1911    9.2095   11.1759   10.2560
 
