# Supplementary material for: Inclusive Composite Interval Mapping of QTL by Environment Interactions in Biparental Populations
Source: PLoS One. 2015 Jul 10;10(7):e0132414. doi: 10.1371/journal.pone.0132414 (PMC4498613; doi:10.1371/journal.pone.0132414)
Supplement: S1 File — (ZIP) [file pone.0132414.s001.zip › BC1 population/e=1/run_00035.met]

!**********************Note: lines staring with "!" are remarks and will be ignored in the program********************
!*********************************General Information**********************************
!Assuming F1 = P1 x P2, populations available in QTL IciMapping are: 
!  1, P1BC1F1 = P1 x F1, the first backcrossing where P1 is used as the recurrent parent;
!  2, P2BC1F1 = P2 x F1, the first backcrossing where P2 is used as the recurrent parent;
!  3, F1DH, F1-derived doubled haploids; 
!  4, RIL or F1RIL, recombination inbred lines through the repeated selfing of F1;
!  5, P1BC1RIL, recombination inbred lines through the repeated selfing of P1BC1F1;
!  6, P2BC1RIL, recombination inbred lines through the repeated selfing of P2BC1F1;
!  7, F2, the selfing generation of F1;
!  8, F3, the selfing generation of F2;
!  9, P1BC2F1, the second backcrossing where P1 is used as the recurrent parent; 
! 10, P2BC2F1, the second backcrossing where P2 is used as the recurrent parent;
! 11, P1BC2RIL, recombination inred lines through the repeated selfing of P1BC2F1; 
! 12, P2BC2RIL, recombination inred lines through the repeated selfing of P2BC2F1; 
! 13, P1BC1F2, the selfing generation of P1BC1F1; 
! 14, P2BC1F2, the selfing generation of P2BC1F1; 
! 15, P1BC2F2, the selfing generation of P1BC2F1; 
! 16, P2BC2F2, the selfing generation of P2BC2F1; 
! 17, P1BC1DH, P1BC1F1-derived doubled haploids; 
! 18, P2BC1DH, P2BC1F1-derived doubled haploids; 
! 19, P1BC2DH, P1BC2F1-derived doubled haploids; 
! 20, P2BC2DH, P2BC2F1-derived doubled haploids; 
   1      !Mapping Population (see remarks above)
   2      !Mapping Function (1 for Kosambi; 2 for Haldane; 3 for Morgan)
   2      !Marker Space Type (1 for intervals; 2 for positions)
   1      !Marker Space Unit(1 for centiMorgans; 2 for Morgan)
   6      !Number of Chromosomes (or Linkage Groups)
 200      !Size of the mapping population
   1      !Number of environments
 
!***************************************** Chromosomes and Linkage Maps **********************************************
!Chromosome                 NumMarkers
-CH1                        16
-CH2                        16
-CH3                        16
-CH4                        16
-CH5                        16
-CH6                        16
!Linkage map (Marker name followed by position or the interval length)
 MK-1-1                1     0.000
 MK-1-2                1    10.000
 MK-1-3                1    20.000
 MK-1-4                1    30.000
 MK-1-5                1    40.000
 MK-1-6                1    50.000
 MK-1-7                1    60.000
 MK-1-8                1    70.000
 MK-1-9                1    80.000
 MK-1-10               1    90.000
 MK-1-11               1   100.000
 MK-1-12               1   110.000
 MK-1-13               1   120.000
 MK-1-14               1   130.000
 MK-1-15               1   140.000
 MK-1-16               1   150.000
 MK-2-1                2     0.000
 MK-2-2                2    10.000
 MK-2-3                2    20.000
 MK-2-4                2    30.000
 MK-2-5                2    40.000
 MK-2-6                2    50.000
 MK-2-7                2    60.000
 MK-2-8                2    70.000
 MK-2-9                2    80.000
 MK-2-10               2    90.000
 MK-2-11               2   100.000
 MK-2-12               2   110.000
 MK-2-13               2   120.000
 MK-2-14               2   130.000
 MK-2-15               2   140.000
 MK-2-16               2   150.000
 MK-3-1                3     0.000
 MK-3-2                3    10.000
 MK-3-3                3    20.000
 MK-3-4                3    30.000
 MK-3-5                3    40.000
 MK-3-6                3    50.000
 MK-3-7                3    60.000
 MK-3-8                3    70.000
 MK-3-9                3    80.000
 MK-3-10               3    90.000
 MK-3-11               3   100.000
 MK-3-12               3   110.000
 MK-3-13               3   120.000
 MK-3-14               3   130.000
 MK-3-15               3   140.000
 MK-3-16               3   150.000
 MK-4-1                4     0.000
 MK-4-2                4    10.000
 MK-4-3                4    20.000
 MK-4-4                4    30.000
 MK-4-5                4    40.000
 MK-4-6                4    50.000
 MK-4-7                4    60.000
 MK-4-8                4    70.000
 MK-4-9                4    80.000
 MK-4-10               4    90.000
 MK-4-11               4   100.000
 MK-4-12               4   110.000
 MK-4-13               4   120.000
 MK-4-14               4   130.000
 MK-4-15               4   140.000
 MK-4-16               4   150.000
 MK-5-1                5     0.000
 MK-5-2                5    10.000
 MK-5-3                5    20.000
 MK-5-4                5    30.000
 MK-5-5                5    40.000
 MK-5-6                5    50.000
 MK-5-7                5    60.000
 MK-5-8                5    70.000
 MK-5-9                5    80.000
 MK-5-10               5    90.000
 MK-5-11               5   100.000
 MK-5-12               5   110.000
 MK-5-13               5   120.000
 MK-5-14               5   130.000
 MK-5-15               5   140.000
 MK-5-16               5   150.000
 MK-6-1                6     0.000
 MK-6-2                6    10.000
 MK-6-3                6    20.000
 MK-6-4                6    30.000
 MK-6-5                6    40.000
 MK-6-6                6    50.000
 MK-6-7                6    60.000
 MK-6-8                6    70.000
 MK-6-9                6    80.000
 MK-6-10               6    90.000
 MK-6-11               6   100.000
 MK-6-12               6   110.000
 MK-6-13               6   120.000
 MK-6-14               6   130.000
 MK-6-15               6   140.000
 MK-6-16               6   150.000
!*********************************** Marker Types ********************************************************************
!Co-dominant marker: When heterozygote F1 is present, P1 is coded as 2, F1 is coded as 1, and P2 is coded as 0; Otherwise, P1 is coded as 2, and P2 is coded as 0. 
!Dominant marker: When heterozygote F1 is present, P1 and F1 are coded as 12, and P2 is coded as 0; Otherwise, P1 is coded as 2, and P2 is coded as 0.  
!Recessive markers: When heterozygote F1 is present, P1 is coded as 2, and F1 and P2 are coded as 10; Otherwise, P1 is coded as 2, and P2 is coded as 0. 
!Missing marker is coded as -1. 
 MK-1-1                 1   1   2   1   2   2   2   2   2   2   1   1   2   2   2   2   2   2   1   1   1   2   1   1   1   2   2   2   2   1   1   2   2   2   1   2   2   2   1   1   2   1   2   2   2   2   2   2   1   1   2   1   2   2   2   2   1   1   2   1   1   2   2   2   1   2   2   1   1   1   1   2   2   2   2   2   2   2   1   2   1   2   2   2   2   2   2   2   2   1   1   1   2   1   1   2   2   2   2   2   1   1   1   2   1   2   1   2   2   1   1   1   1   1   2   1   1   2   1   1   1   2   1   1   1   2   1   2   1   2   1   2   1   1   1   2   1   2   1   1   2   1   1   1   2   1   2   1   1   1   2   1   2   1   1   1   1   1   1   2   2   2   2   2   2   2   2   2   1   1   2   2   2   2   2   1   2   2   2   2   2   1   2   1   1   1   2   2   2   1   1   2   2   2   2   1   1   1   2   1
 MK-1-2                 1   1   2   2   2   2   2   2   2   1   1   1   2   2   2   1   2   2   1   1   1   2   1   1   1   2   2   2   2   1   1   1   2   2   1   2   2   2   1   1   1   1   2   2   2   2   2   1   1   1   2   1   1   2   2   2   1   1   2   1   1   2   2   2   2   2   2   1   1   1   1   1   2   2   2   2   2   2   2   2   1   1   2   2   2   2   2   2   2   1   1   1   2   1   1   2   2   2   2   2   1   1   2   2   2   1   1   2   2   1   1   1   1   1   2   1   1   2   1   1   1   2   2   2   2   2   1   2   1   2   1   2   1   1   2   2   1   2   2   1   1   1   1   1   2   1   2   1   1   2   2   1   2   1   1   1   1   1   2   2   2   2   2   2   2   2   2   2   2   1   2   2   2   2   2   1   2   2   2   2   2   1   2   1   1   1   2   2   2   1   1   2   2   2   2   2   1   1   2   1
 MK-1-3                 1   1   2   1   2   2   2   2   2   1   1   1   2   2   2   1   2   2   1   1   1   2   1   1   2   1   2   2   2   2   1   2   2   2   1   2   2   2   1   1   1   1   2   2   2   2   2   1   1   1   2   1   1   2   2   2   1   1   2   1   1   2   2   2   2   2   2   1   1   1   1   1   2   2   2   2   2   2   2   2   1   1   1   2   2   1   2   2   2   1   1   1   2   1   1   2   2   2   2   2   1   1   2   2   2   1   1   2   1   1   1   1   1   1   2   1   2   1   1   1   1   2   2   2   2   2   1   2   1   2   1   2   1   1   2   2   1   2   2   1   1   1   2   1   2   1   2   2   1   2   2   1   2   1   1   2   1   2   2   2   2   2   2   1   2   2   2   2   2   1   2   2   2   2   2   1   1   2   1   2   2   1   2   1   1   1   2   2   1   1   1   2   2   2   2   2   1   1   2   1
 MK-1-4                 1   1   2   1   2   2   2   2   2   2   1   1   2   2   2   1   2   2   1   1   1   2   1   1   2   1   2   2   2   2   2   2   2   1   1   2   2   2   1   1   2   1   2   2   2   2   2   1   1   1   1   2   2   2   2   1   1   1   2   1   1   2   2   2   2   2   2   2   1   1   1   1   2   2   2   2   2   2   2   1   1   1   1   2   2   1   2   2   1   1   1   1   2   1   1   2   2   2   2   2   1   1   2   2   2   2   1   2   1   1   1   1   1   1   2   1   2   1   2   1   1   2   2   2   2   2   1   2   1   2   1   1   1   1   2   2   1   2   1   1   1   1   1   1   2   1   2   2   1   2   2   1   2   1   1   2   1   2   2   2   2   2   2   2   2   1   2   2   2   2   2   1   2   2   2   1   1   2   2   1   2   1   2   1   1   1   2   2   1   1   1   2   2   2   2   2   2   1   2   1
 MK-1-5                 1   1   2   1   2   2   2   2   2   2   1   1   2   2   2   1   2   2   1   1   1   2   1   2   2   1   2   1   2   2   2   2   2   1   1   2   2   2   1   1   1   2   2   2   1   2   2   1   1   2   1   2   2   2   2   1   1   2   2   2   1   1   2   2   2   2   2   2   1   1   1   1   2   1   2   2   2   2   2   1   1   1   1   2   2   1   2   2   1   1   1   1   2   1   1   2   2   1   2   2   1   1   2   2   2   2   1   2   1   1   1   1   1   1   2   1   2   1   2   1   1   2   2   2   2   2   1   2   1   2   1   1   1   1   1   2   1   2   1   1   1   1   1   1   2   1   2   1   2   2   2   1   2   1   1   2   1   2   2   2   2   2   2   2   2   1   2   2   2   2   2   1   2   2   2   1   2   2   2   1   2   1   2   1   2   1   2   2   2   1   1   2   2   2   2   2   2   2   2   1
 MK-1-6                 2   1   2   1   2   2   2   2   2   2   1   1   2   2   2   1   2   2   1   2   1   2   1   1   2   1   2   1   1   2   2   2   2   2   1   1   2   2   1   1   1   1   2   2   1   2   2   1   1   2   1   2   2   2   2   1   1   2   2   2   1   2   2   2   2   2   2   2   1   1   1   1   2   2   2   2   2   2   2   1   1   1   2   2   2   2   1   2   1   1   1   1   2   1   1   2   2   1   2   2   1   1   1   2   2   2   1   2   1   1   1   1   1   1   2   1   2   1   2   1   1   2   2   2   2   2   2   2   1   1   1   1   1   1   1   2   1   2   1   1   1   1   1   1   2   1   2   1   2   2   2   1   2   1   1   2   1   2   2   2   2   1   2   2   2   1   2   2   2   2   2   1   2   2   2   1   2   2   2   2   2   1   2   1   2   1   2   2   2   1   1   2   2   2   1   2   2   2   2   1
 MK-1-7                 2   1   2   1   2   2   2   2   2   1   1   1   2   2   2   1   2   2   1   2   1   2   1   1   2   1   2   1   1   2   2   1   2   1   1   1   2   2   1   1   1   1   2   2   1   2   2   1   2   2   1   1   2   2   2   1   1   2   2   2   1   1   2   2   2   2   2   2   1   1   2   1   2   2   2   2   2   2   2   1   1   1   2   2   1   2   1   2   1   2   1   1   2   1   1   2   2   1   2   2   1   1   1   2   2   2   2   2   1   1   1   1   1   1   2   1   1   1   2   1   1   2   2   2   2   2   1   2   1   1   1   1   1   2   1   1   1   2   1   1   1   1   2   1   2   1   2   1   2   2   2   1   2   1   1   2   1   2   2   2   2   1   1   2   2   1   2   2   2   2   1   1   1   2   2   1   2   1   2   2   2   1   2   1   1   1   2   2   2   1   1   2   1   2   1   2   2   2   2   1
 MK-1-8                 2   1   2   1   2   2   2   2   2   1   1   1   2   2   2   1   2   2   1   2   1   1   1   1   1   1   2   1   1   2   2   1   2   1   1   1   2   2   1   1   1   1   2   2   1   2   2   1   2   2   1   1   2   2   2   1   1   2   2   2   1   2   2   2   2   2   2   2   1   1   2   1   2   2   2   2   2   1   2   1   2   1   2   2   1   1   1   2   1   2   1   1   2   1   1   2   2   1   2   2   2   1   1   2   2   2   2   1   1   1   1   1   1   1   2   1   1   1   2   1   1   2   2   2   1   2   1   2   1   1   1   1   2   2   1   1   1   2   1   1   1   1   2   1   1   1   2   1   2   2   2   1   2   1   1   2   1   2   1   2   2   1   1   1   2   2   2   2   2   2   1   1   1   1   2   1   1   1   2   2   2   1   2   1   1   1   2   2   2   1   1   2   1   2   1   2   2   2   2   1
 MK-1-9                 2   1   2   1   2   2   2   1   2   1   1   1   1   2   1   1   2   2   1   2   2   1   1   1   1   1   2   1   1   2   2   1   2   1   1   1   2   2   1   1   1   1   2   2   1   2   2   1   2   2   1   1   2   2   2   1   1   2   1   2   2   2   2   2   2   2   2   2   1   1   1   1   2   2   2   2   2   1   2   1   2   1   1   1   1   1   1   2   1   2   1   1   2   1   1   2   2   1   2   2   2   1   1   2   2   2   2   1   1   1   1   1   2   1   2   1   1   1   1   2   1   2   2   2   1   2   1   2   1   1   1   1   2   2   1   1   1   2   1   1   1   2   2   1   1   1   2   1   2   2   2   1   2   1   1   2   1   2   1   2   2   1   1   1   2   2   2   2   2   2   1   1   2   1   2   1   2   2   2   2   2   1   2   1   1   1   1   2   2   1   1   2   1   2   1   2   2   2   2   1
 MK-1-10                2   1   2   1   2   2   2   1   2   1   1   1   2   2   1   1   2   2   1   2   2   1   1   1   1   1   2   1   1   2   2   1   2   1   1   1   2   2   1   1   1   1   2   2   1   2   2   1   2   2   1   1   2   2   2   1   1   2   1   2   2   2   2   2   2   2   2   2   1   1   1   1   2   2   2   2   2   1   2   1   2   1   2   1   1   1   1   2   1   2   1   1   2   1   1   2   2   1   2   2   2   1   1   2   2   2   2   1   1   2   1   1   2   1   2   1   2   1   1   2   1   2   2   2   1   2   1   2   2   1   1   1   2   2   1   1   1   2   1   1   1   1   2   1   1   1   2   2   2   2   2   2   2   1   1   2   1   2   1   2   2   1   2   1   2   2   2   2   2   2   1   1   2   1   2   1   2   2   2   2   2   1   2   1   1   1   1   2   2   1   1   2   1   2   1   2   2   2   2   1
 MK-1-11                2   1   2   1   2   1   2   1   2   1   1   1   2   2   1   1   2   2   1   1   2   1   1   1   1   1   2   1   1   2   2   1   2   1   1   1   2   2   2   1   2   1   2   2   1   2   2   1   2   2   1   1   2   2   1   1   1   2   1   2   2   2   1   2   2   2   2   2   1   1   1   1   2   2   2   2   2   1   2   1   2   1   2   1   1   1   1   2   1   2   1   2   2   1   1   2   2   1   1   2   2   1   1   2   2   2   2   1   1   2   1   1   2   1   2   1   2   2   1   2   1   2   2   2   1   2   1   2   1   2   1   1   2   2   1   1   1   2   1   1   1   1   2   1   1   1   2   2   2   2   2   2   2   1   1   2   1   2   1   2   1   1   2   1   2   2   2   2   2   2   1   1   2   1   2   1   2   2   2   2   2   1   1   1   1   1   1   2   2   1   1   2   2   2   1   2   2   2   1   1
 MK-1-12                2   1   2   1   2   1   2   1   2   1   1   1   2   2   1   1   2   2   1   1   2   1   1   1   1   1   2   1   1   2   2   1   2   1   1   1   2   2   2   1   1   1   2   2   1   2   2   1   2   2   1   1   2   2   1   1   2   2   1   2   1   2   1   2   2   2   2   2   1   1   1   1   2   2   2   2   1   1   2   1   1   1   2   1   2   1   2   2   2   1   1   1   2   1   1   2   2   1   1   2   2   1   1   2   2   2   2   1   1   2   1   1   2   1   1   1   2   1   1   1   2   2   2   2   1   2   1   2   1   1   1   2   2   2   1   1   2   2   1   1   1   1   2   1   1   1   2   2   2   2   2   2   2   1   1   2   1   2   1   2   1   1   2   1   2   2   2   2   1   2   1   1   2   1   2   2   2   2   2   2   2   1   1   1   1   1   1   2   2   1   1   2   2   2   1   2   2   2   2   2
 MK-1-13                2   1   2   1   2   1   2   1   2   1   1   1   2   2   2   1   2   2   1   1   2   1   1   1   1   2   2   1   1   2   2   1   2   1   1   1   2   2   1   1   2   1   2   2   1   2   2   1   2   2   1   1   2   2   1   1   2   2   1   2   1   1   1   2   1   2   2   2   1   1   2   2   2   2   2   2   1   1   1   1   1   1   2   1   2   1   2   2   2   1   1   2   2   1   1   2   1   1   1   2   2   1   2   2   2   2   2   1   1   2   1   2   2   1   1   1   2   1   1   1   2   2   2   2   1   2   1   2   1   1   1   2   2   2   1   1   2   1   1   1   1   1   2   1   1   1   2   2   2   2   1   2   2   1   1   2   1   2   1   2   1   1   2   1   2   2   2   2   1   2   1   1   2   1   2   2   2   2   2   2   2   1   1   1   1   1   1   2   2   1   1   2   2   2   1   2   2   2   1   2
 MK-1-14                2   1   2   1   2   1   2   2   2   1   1   1   2   2   2   1   2   2   2   1   2   1   1   1   2   1   2   1   1   1   2   1   2   1   1   1   2   2   1   1   2   1   2   1   1   2   2   1   2   2   1   1   2   1   1   1   2   2   1   2   1   2   1   1   1   2   2   1   2   1   1   2   2   2   2   2   1   1   1   1   1   1   2   1   2   1   2   2   2   1   1   2   2   1   1   2   1   1   1   2   2   1   1   2   2   2   2   1   1   2   2   2   2   1   1   1   2   1   1   1   2   2   2   2   2   2   1   2   1   1   1   2   2   2   1   2   2   2   1   1   1   1   2   1   1   1   2   2   2   2   1   2   2   1   1   2   1   2   1   2   1   1   2   1   2   2   2   2   1   1   1   1   1   1   2   2   2   2   2   1   2   1   2   1   1   1   2   2   2   1   1   2   2   2   1   2   2   2   1   2
 MK-1-15                2   2   2   1   2   1   2   2   2   1   1   1   2   2   2   1   2   2   2   1   2   1   1   2   2   1   2   1   1   1   1   2   2   1   1   2   2   2   1   1   2   1   2   1   1   2   1   2   2   2   1   1   1   1   1   1   2   2   1   2   1   2   1   1   1   1   2   1   2   1   1   2   2   2   2   2   1   2   1   1   1   1   2   1   1   1   2   2   2   1   1   2   2   1   1   2   1   1   1   2   2   1   1   2   2   2   2   1   1   1   2   2   2   1   1   1   1   1   1   1   2   2   2   2   2   2   1   2   1   1   1   2   2   2   1   2   2   2   1   1   1   1   2   1   1   1   2   2   2   2   1   2   2   1   1   2   1   2   1   2   1   1   1   1   2   2   2   2   1   1   1   1   1   1   2   2   2   2   2   1   2   1   2   1   1   2   1   2   2   1   1   2   2   1   1   2   2   2   1   2
 MK-1-16                2   2   1   1   1   1   2   2   1   1   1   1   2   2   2   1   2   2   2   2   2   1   1   1   2   1   2   1   1   1   1   2   2   1   1   2   2   2   1   1   2   1   2   1   1   2   1   2   1   2   1   1   2   2   1   2   2   2   1   2   1   2   1   1   1   1   2   1   2   2   1   2   2   2   2   2   1   2   1   2   2   1   2   1   1   1   1   2   2   1   1   2   2   1   1   2   1   1   1   2   2   1   1   1   2   2   2   1   2   1   1   2   2   1   1   1   1   1   1   1   1   2   1   2   2   2   1   2   1   1   1   2   2   2   1   1   2   2   1   1   1   1   2   2   1   1   2   2   2   2   1   2   2   1   1   2   1   2   1   2   2   1   1   1   2   2   2   2   1   1   1   1   1   1   2   2   2   2   2   1   1   1   2   1   1   2   1   2   2   1   1   2   2   1   1   2   2   2   1   2
 MK-2-1                 1   1   1   1   1   1   1   1   1   1   1   1   1   2   1   1   1   1   2   2   2   1   1   1   2   1   1   1   2   1   2   1   2   2   1   2   1   1   2   1   1   1   2   2   1   1   2   2   1   2   2   1   1   1   1   1   2   2   2   1   2   2   2   2   1   1   1   1   1   1   1   2   1   2   1   1   2   2   2   2   1   1   1   2   2   1   1   1   1   2   1   2   1   1   1   1   2   1   1   1   1   2   2   1   2   1   1   1   2   2   1   2   1   1   1   1   1   1   1   2   2   1   1   2   1   1   1   2   2   2   1   2   2   2   2   1   1   1   1   1   1   2   2   2   2   1   1   1   2   2   1   1   2   2   1   1   2   1   1   2   1   1   2   1   1   2   1   2   1   1   1   1   2   1   2   2   2   1   1   2   1   2   1   1   1   2   1   1   2   2   2   2   1   1   2   2   2   1   2   2
 MK-2-2                 1   1   2   1   1   1   1   1   1   1   1   1   1   2   1   1   1   1   2   2   2   2   1   2   2   1   1   1   1   1   2   1   1   1   2   2   1   1   2   1   1   1   2   2   1   1   2   1   1   2   1   1   1   1   1   1   2   2   2   1   2   2   2   2   1   2   1   2   1   1   1   2   1   2   1   2   2   2   2   2   1   1   1   2   2   1   1   1   1   2   1   2   1   1   1   1   2   1   1   1   1   2   2   1   2   1   1   1   2   1   1   2   1   2   2   1   1   1   1   2   2   1   1   2   1   1   1   2   2   2   1   2   2   2   2   2   2   1   1   1   1   2   2   2   2   1   1   1   2   1   1   2   2   2   1   1   2   2   1   2   1   2   2   1   1   2   1   2   1   1   1   1   2   1   2   2   1   1   1   2   1   2   1   1   1   1   1   1   2   2   2   2   1   2   2   2   2   1   2   2
 MK-2-3                 1   1   2   1   1   1   1   1   1   1   1   1   1   2   1   2   1   1   2   2   1   2   1   2   1   1   2   1   1   1   1   2   1   1   2   2   1   2   2   1   1   1   2   2   1   1   2   1   1   2   1   1   1   1   1   1   2   2   2   1   2   2   2   2   1   2   1   2   2   1   1   2   1   2   1   2   2   2   2   1   1   1   1   2   2   1   1   2   1   2   1   2   1   1   1   2   2   1   1   1   1   2   2   1   2   1   1   1   2   1   1   2   2   2   2   1   1   1   1   2   2   1   1   2   1   1   1   2   2   2   1   2   2   2   2   2   2   1   1   1   1   2   2   1   2   1   1   1   2   1   1   2   2   2   2   1   2   2   1   2   1   2   2   1   1   2   1   2   1   1   2   1   2   1   2   2   1   2   1   2   1   2   1   1   1   1   1   1   2   2   2   2   1   2   1   2   2   1   2   2
 MK-2-4                 1   1   2   1   1   1   2   1   1   1   1   1   1   1   1   1   2   1   2   2   1   2   1   2   1   1   2   1   1   1   1   2   1   1   2   2   1   2   2   1   1   1   2   2   1   1   2   1   1   2   1   1   2   1   1   1   1   2   2   1   2   2   2   2   1   2   1   2   2   1   1   2   1   2   2   2   2   2   2   1   1   2   1   2   2   1   1   2   2   2   2   2   1   1   1   2   2   1   1   1   2   2   2   1   2   1   1   1   1   1   1   2   2   2   2   1   1   2   2   2   2   1   1   2   1   1   1   2   2   2   2   2   2   2   1   2   2   1   1   1   1   2   2   1   2   1   1   1   2   1   1   2   2   2   2   1   2   2   1   2   1   2   2   1   1   2   1   2   1   1   1   1   2   1   2   2   1   2   2   2   1   2   1   1   1   1   2   1   2   2   1   2   1   2   1   2   1   2   2   2
 MK-2-5                 1   1   2   1   1   2   2   1   1   1   1   1   1   2   1   2   2   1   2   2   1   1   1   2   1   2   2   2   1   1   1   2   1   2   2   2   1   2   2   1   1   1   2   2   1   2   2   2   2   2   1   1   1   2   1   2   1   2   2   1   2   2   2   2   1   2   1   2   2   1   1   1   1   2   2   2   2   2   2   1   1   2   1   2   2   1   1   2   2   2   1   2   1   1   1   2   2   1   1   1   2   2   2   1   2   1   1   1   1   1   1   2   2   2   2   1   1   2   2   2   2   1   1   2   1   2   2   2   2   2   2   1   2   1   1   2   2   1   1   1   1   2   2   1   2   1   1   1   2   1   1   2   2   2   2   1   2   2   1   2   1   2   2   1   1   2   1   2   1   1   2   1   2   1   2   2   2   2   2   2   1   2   1   1   1   1   2   1   2   2   1   2   1   2   1   1   1   2   2   2
 MK-2-6                 2   1   2   1   1   2   2   1   1   1   1   1   1   2   2   2   2   1   2   2   1   1   1   2   1   1   2   2   1   2   1   2   1   1   1   2   1   2   1   2   1   2   2   2   1   2   2   2   1   2   1   1   1   2   1   2   2   2   2   1   2   2   2   2   1   2   1   2   2   2   1   1   1   2   2   2   2   2   2   1   1   2   1   2   2   1   1   2   2   2   1   2   1   1   1   2   2   1   1   1   2   2   2   1   2   1   1   1   1   1   1   2   2   2   2   1   1   2   2   2   2   1   1   2   1   2   2   2   2   1   2   1   2   1   1   2   2   1   1   2   1   2   2   1   2   1   1   1   2   1   1   2   1   2   2   1   2   2   1   2   1   2   2   2   1   2   1   2   1   1   2   1   2   1   1   2   2   2   1   1   1   2   1   1   1   1   2   1   2   2   1   2   1   2   1   1   1   2   2   2
 MK-2-7                 2   1   2   1   1   2   2   1   1   1   1   1   2   2   2   2   2   1   1   2   2   1   1   2   1   2   2   2   1   2   1   2   1   1   2   2   1   2   1   2   1   2   1   2   1   2   2   2   2   2   1   2   1   2   1   2   2   2   2   1   2   2   2   2   1   2   1   2   2   2   1   1   1   2   2   2   2   2   2   1   1   2   1   2   2   1   1   2   2   2   1   2   1   1   1   2   1   1   1   1   2   2   2   1   2   1   1   1   1   1   1   2   2   2   2   1   1   2   2   2   2   1   1   2   1   2   2   2   2   1   2   1   2   1   1   2   2   1   1   2   1   2   2   1   2   1   2   1   2   1   1   2   1   2   1   1   2   2   1   2   1   2   2   2   1   2   1   2   1   1   2   1   2   1   1   2   2   2   1   1   1   2   1   1   1   1   1   1   2   2   1   2   1   2   1   1   1   2   1   1
 MK-2-8                 2   1   2   1   1   2   2   1   1   1   1   1   2   2   2   2   2   1   2   2   2   1   1   2   1   2   2   1   1   2   2   2   1   1   2   2   1   1   1   2   1   2   1   2   1   2   2   2   2   2   2   2   1   2   1   2   2   2   2   1   2   2   2   2   1   2   1   2   2   2   1   2   1   2   2   2   2   2   1   1   1   2   1   2   2   1   1   2   2   2   1   2   1   1   1   2   1   1   1   1   2   2   2   2   2   1   1   1   1   2   1   2   2   2   2   1   1   2   2   2   1   1   2   2   1   2   2   2   2   1   2   1   2   1   1   2   2   2   1   2   1   2   2   1   2   1   2   2   2   1   1   2   1   2   1   1   2   2   1   2   1   2   2   2   1   2   1   2   1   1   2   1   2   2   1   2   2   2   1   1   1   2   2   2   1   1   2   1   2   2   1   2   1   2   1   1   1   2   1   2
 MK-2-9                 2   2   2   1   2   2   2   1   1   1   1   1   2   2   2   2   2   1   2   2   2   2   1   1   2   2   2   1   1   2   2   2   2   1   2   2   1   1   1   2   1   2   1   2   1   2   2   2   2   2   2   2   1   2   1   2   2   2   2   1   2   2   2   2   1   2   1   2   2   2   1   2   1   2   2   2   1   2   1   1   1   2   1   2   2   1   1   2   2   2   2   2   1   2   1   2   1   1   1   1   2   2   2   2   2   1   1   1   1   2   1   2   2   1   2   1   1   2   2   1   1   1   2   2   1   2   2   2   2   1   2   1   2   2   1   2   2   2   1   2   1   1   2   1   2   1   2   2   2   1   1   2   1   2   1   1   2   2   1   2   2   2   2   2   2   2   1   2   1   1   2   1   2   2   1   2   1   1   1   2   1   2   2   2   1   1   1   1   2   2   1   2   1   2   1   1   1   2   1   2
 MK-2-10                2   2   2   1   2   2   2   1   1   1   1   1   2   2   2   1   2   1   2   2   2   2   1   1   2   2   2   1   1   2   2   2   2   1   2   2   1   1   1   2   1   2   1   2   1   2   2   2   2   1   2   2   1   2   1   2   2   2   2   1   2   1   2   2   1   2   2   2   2   2   1   2   2   2   2   2   1   2   1   1   2   2   1   2   2   1   1   2   2   2   1   2   1   1   1   2   1   1   1   1   2   2   2   2   1   1   1   1   1   2   1   2   2   2   2   1   1   2   2   1   1   1   2   2   1   2   2   2   2   1   2   1   2   2   1   2   2   2   1   2   1   1   2   1   2   1   2   2   2   1   1   2   1   2   1   1   2   2   2   2   2   2   2   2   2   1   1   2   1   1   2   1   2   2   1   2   1   1   1   2   1   2   1   1   1   1   1   1   2   2   1   2   1   2   2   1   1   2   1   2
 MK-2-11                2   1   1   1   2   2   2   1   1   1   1   1   2   2   2   1   2   2   2   1   2   2   1   1   2   1   2   1   1   2   2   2   2   1   2   2   1   1   1   2   1   2   1   2   1   1   2   1   2   1   2   2   1   2   1   1   2   2   2   1   2   2   2   2   1   1   2   2   2   1   1   2   1   2   2   2   1   2   1   1   2   2   1   2   2   1   1   2   2   2   1   2   1   1   1   2   1   1   1   1   2   2   2   2   1   1   1   2   1   2   1   2   2   2   2   1   1   2   2   1   1   1   2   2   1   2   2   2   2   1   2   1   2   2   2   1   2   2   1   2   1   1   2   1   2   1   2   2   2   1   1   2   1   2   1   1   2   2   2   2   2   2   2   2   2   1   1   2   1   1   2   1   2   2   1   2   1   1   1   2   1   2   1   1   1   1   1   2   2   2   1   2   1   2   2   1   1   2   1   2
 MK-2-12                2   1   1   1   2   2   2   1   1   2   1   1   2   2   2   1   2   2   2   1   2   2   1   1   2   1   2   2   1   2   2   2   1   1   2   2   1   1   1   2   1   2   1   2   2   1   2   1   2   2   2   1   1   2   1   1   2   1   1   1   2   2   2   2   1   1   2   2   2   1   1   2   1   2   2   2   1   1   1   1   2   2   1   2   2   1   1   2   2   2   1   2   1   1   1   2   1   2   1   1   2   2   2   2   1   1   1   2   1   2   2   2   2   2   2   1   1   2   1   1   1   1   2   2   1   1   2   2   2   2   2   1   2   2   2   1   2   2   1   2   1   1   2   1   1   1   2   2   1   1   1   2   1   2   1   1   2   2   2   2   2   2   1   2   2   1   1   1   1   2   2   1   2   2   2   2   2   1   1   2   1   2   1   1   2   1   1   1   2   2   1   2   1   2   2   1   1   2   1   2
 MK-2-13                2   1   1   1   1   2   2   1   2   2   1   2   2   2   2   1   1   2   2   1   2   2   2   1   2   1   2   2   1   2   2   2   1   1   2   2   1   1   1   2   1   2   1   2   2   1   2   1   2   2   2   1   1   2   1   2   2   1   1   2   2   2   2   2   1   1   2   2   2   1   1   1   1   1   2   1   1   1   1   1   2   2   1   2   2   1   1   1   2   2   1   2   1   1   1   2   1   2   1   1   1   2   2   2   1   1   1   2   2   2   2   2   2   2   2   1   1   2   1   1   1   1   2   2   2   1   1   2   2   2   2   1   1   2   2   1   2   1   1   2   1   1   2   1   1   1   2   2   1   1   1   2   1   1   1   1   2   2   2   2   2   1   1   1   2   2   1   1   1   2   2   1   1   2   2   2   2   1   1   2   1   2   1   1   2   1   1   1   2   2   2   2   1   2   2   1   1   2   1   2
 MK-2-14                1   1   1   2   1   2   2   2   2   2   1   2   2   2   2   1   1   2   1   1   2   2   2   1   2   1   2   2   1   2   2   2   1   1   2   2   1   1   1   2   1   2   1   2   2   1   2   1   2   2   2   2   1   2   1   2   2   1   2   2   2   2   2   2   1   1   2   2   2   1   1   1   1   1   1   1   1   1   1   1   1   2   1   2   2   1   1   1   2   2   1   2   1   1   1   2   1   2   1   2   1   1   2   2   1   1   1   2   1   2   2   2   2   2   2   1   1   2   1   1   1   1   2   2   2   1   1   2   2   2   2   1   1   2   2   1   2   1   1   2   1   1   2   1   1   1   2   2   1   1   1   2   1   1   1   1   2   2   2   2   1   1   1   2   2   2   1   1   1   2   2   1   1   1   2   2   2   1   1   2   2   2   1   1   2   1   1   1   2   2   2   2   1   2   2   1   1   2   1   2
 MK-2-15                1   1   1   2   1   2   2   2   2   2   1   2   2   1   2   1   1   2   2   1   2   2   2   1   2   2   2   2   1   2   2   2   1   1   2   2   1   1   1   2   1   2   1   2   2   1   2   1   1   2   2   2   1   2   1   2   2   1   2   2   2   2   2   2   1   1   2   2   2   1   1   1   1   2   1   1   1   1   1   1   1   2   1   2   2   1   1   1   2   2   1   1   1   1   1   2   1   1   1   2   1   2   2   2   1   1   1   2   1   2   2   2   2   2   2   1   1   2   1   1   1   2   2   2   2   1   1   2   2   2   2   1   1   2   2   1   2   1   1   1   1   1   2   1   1   2   2   2   1   1   1   2   1   1   1   2   2   2   2   2   1   1   2   2   2   1   2   1   1   2   2   2   1   1   1   2   2   1   1   1   1   2   1   1   2   1   1   1   2   2   2   2   1   2   2   1   1   2   1   2
 MK-2-16                2   1   1   2   1   2   2   2   2   2   1   2   2   1   2   1   2   1   2   1   2   2   2   1   2   2   2   1   1   2   2   2   1   1   2   2   1   1   1   2   1   2   1   2   2   1   2   1   1   2   2   1   1   2   1   2   2   1   2   2   2   2   2   2   1   1   2   2   1   1   1   1   1   1   1   1   1   1   1   1   1   2   1   2   2   1   1   1   1   2   1   2   1   1   1   2   1   2   1   2   1   2   2   2   1   1   1   2   1   2   2   2   2   2   2   1   1   2   1   1   1   1   2   2   1   1   1   2   2   2   2   1   1   2   2   1   2   1   1   1   2   1   2   1   1   2   2   2   1   1   2   2   1   1   1   2   2   2   2   2   2   1   2   2   2   1   2   2   1   2   2   2   1   2   1   2   2   1   1   2   1   2   1   2   2   1   1   1   2   2   1   2   1   2   2   1   2   2   1   2
 MK-3-1                 1   1   2   2   1   1   2   1   1   2   1   2   1   2   2   2   2   1   1   1   2   2   2   2   2   2   1   1   1   2   1   2   2   1   2   2   1   1   1   1   1   2   1   2   2   1   1   1   2   1   2   2   2   1   1   1   1   2   2   1   2   1   2   2   1   1   2   1   2   1   1   1   2   1   2   1   2   1   1   1   1   1   1   1   2   1   1   2   2   1   2   2   2   2   1   2   2   2   2   2   1   2   2   2   2   2   2   2   1   2   2   1   2   2   1   1   1   1   2   2   2   1   2   2   2   2   2   1   2   2   2   1   2   1   2   1   1   1   1   2   2   2   1   2   2   2   1   2   2   2   2   2   1   2   1   1   1   1   2   2   1   2   1   1   2   1   1   2   1   1   1   2   2   2   1   2   1   1   2   1   1   2   1   1   2   1   1   1   1   1   1   2   2   2   1   1   1   1   1   1
 MK-3-2                 1   1   2   2   1   1   2   1   1   2   1   1   1   2   2   2   1   1   1   1   2   2   2   2   1   2   1   1   1   2   1   2   2   1   2   2   1   2   1   1   2   2   1   2   2   1   1   1   2   1   2   2   2   1   1   1   1   2   2   1   2   1   2   2   1   1   2   1   2   1   1   1   1   1   2   2   2   1   1   1   2   1   1   1   2   1   1   2   2   1   2   2   2   2   1   2   1   2   2   1   1   2   2   2   2   2   2   2   1   2   2   1   1   2   1   1   2   1   2   1   2   1   2   2   2   2   2   1   2   2   2   1   2   2   2   1   1   1   1   2   2   2   1   1   2   2   1   2   2   2   1   2   1   2   1   1   1   1   2   2   1   2   1   1   1   2   1   2   2   2   1   2   2   2   2   1   1   1   2   1   1   2   1   2   2   2   1   1   1   1   1   2   2   2   1   1   1   1   1   1
 MK-3-3                 2   1   2   2   1   2   2   1   1   2   1   1   1   2   2   1   1   1   1   1   2   2   2   2   1   2   1   2   1   2   1   2   2   1   2   2   1   2   1   1   2   2   1   2   2   1   2   1   1   1   2   2   2   1   1   2   1   2   2   1   2   1   2   2   2   1   2   2   2   1   1   1   2   1   2   2   2   1   1   1   2   1   1   2   2   1   2   2   2   1   2   1   2   2   1   2   1   2   2   1   2   2   2   2   2   2   2   2   1   2   2   1   1   2   1   1   2   2   1   1   2   1   2   2   2   2   2   1   2   2   2   1   1   2   2   1   1   1   1   2   1   2   2   1   2   2   1   2   2   2   1   2   1   2   1   1   1   1   2   2   1   2   2   1   1   2   1   1   2   2   2   2   1   2   2   1   1   1   2   1   1   2   2   1   2   1   1   1   1   1   1   2   2   2   1   1   1   1   1   1
 MK-3-4                 2   1   2   2   1   2   2   1   1   2   1   1   1   1   2   1   1   1   2   1   2   2   2   1   1   1   1   2   1   2   1   2   2   1   2   2   1   2   1   2   1   2   1   1   2   1   2   1   1   1   2   1   2   1   1   2   1   2   2   1   2   2   2   1   2   1   2   1   2   1   1   1   1   1   2   2   2   1   1   1   2   1   1   2   1   1   2   2   2   1   2   2   2   2   1   2   1   1   2   1   2   2   2   2   2   2   2   2   1   2   2   1   1   1   1   1   2   2   2   1   2   1   2   2   2   2   2   1   2   2   2   2   1   2   2   2   1   1   1   1   1   2   2   1   2   2   1   2   2   2   1   2   1   2   1   1   1   1   2   1   1   2   2   1   1   1   1   1   2   2   2   2   1   2   2   1   1   1   2   1   1   2   2   1   2   1   1   1   1   1   1   2   2   2   1   1   2   1   1   1
 MK-3-5                 2   1   2   2   1   2   2   1   1   2   1   1   1   1   2   1   1   1   1   1   1   1   2   1   1   1   1   2   1   2   1   2   2   1   2   2   1   2   1   2   1   2   1   1   2   1   2   1   1   1   2   2   2   1   1   2   1   2   2   1   2   2   2   1   2   1   2   1   2   2   1   1   1   1   2   2   2   1   1   1   1   1   1   2   1   1   2   2   2   1   1   2   1   2   2   2   1   1   1   1   2   2   2   1   2   2   2   2   1   1   2   1   1   1   1   1   2   2   1   1   2   1   2   2   2   2   2   1   2   2   2   2   1   2   2   2   1   1   1   1   1   2   2   1   2   2   1   2   2   2   1   2   1   2   1   1   1   1   2   1   1   2   2   1   1   1   1   1   2   2   2   2   1   2   2   1   1   2   2   1   1   2   2   1   2   1   2   1   1   1   1   2   2   2   1   1   2   1   1   1
 MK-3-6                 2   2   2   2   1   2   2   1   1   1   1   1   1   1   2   1   1   1   1   1   1   1   2   2   2   1   1   2   1   2   1   1   2   1   2   2   1   1   1   2   1   2   1   1   2   1   2   1   2   1   2   2   1   1   1   2   1   1   2   1   2   2   2   2   2   1   1   1   2   2   1   1   1   1   2   2   2   1   1   1   1   1   1   2   1   2   2   2   2   1   2   1   1   2   2   2   1   1   1   1   2   2   2   1   2   2   2   2   1   1   2   1   1   1   1   2   2   2   1   1   2   1   2   2   2   2   2   1   2   2   2   2   1   2   2   2   1   1   2   1   2   2   2   1   2   2   1   2   2   2   1   2   1   2   1   1   1   1   2   1   2   2   2   1   1   1   1   1   2   2   1   2   1   2   2   2   1   2   2   1   1   2   2   1   2   1   2   1   2   1   1   2   2   2   1   1   2   1   1   1
 MK-3-7                 2   2   2   2   1   2   2   1   1   1   1   1   1   1   2   1   1   1   1   1   1   1   1   2   2   1   1   2   1   2   1   1   2   1   2   2   1   2   1   2   1   2   1   1   2   1   2   1   2   1   2   2   1   1   1   2   2   1   2   2   2   2   2   2   2   1   1   1   2   2   1   1   1   1   2   2   2   1   1   1   1   1   1   2   1   2   2   2   2   1   2   1   1   2   2   2   1   1   2   1   2   2   2   1   2   2   2   2   1   1   2   1   1   1   1   2   2   2   1   1   1   1   1   2   2   2   2   1   2   2   2   2   1   2   2   2   1   1   2   1   2   2   2   2   2   2   1   2   2   2   1   2   1   2   1   1   1   1   2   1   2   2   2   1   1   1   1   1   2   2   1   1   1   2   2   2   1   2   2   1   1   2   2   1   2   1   1   1   2   1   1   2   2   2   1   1   1   1   1   1
 MK-3-8                 1   2   2   2   1   2   2   1   1   1   1   1   1   1   2   1   1   1   1   1   1   1   1   2   2   1   1   2   1   2   1   1   1   2   2   2   2   2   1   2   2   2   1   1   2   1   2   2   2   2   2   2   1   1   1   2   2   1   2   2   2   2   2   1   2   1   1   1   2   2   1   1   1   1   2   2   2   1   1   2   1   2   1   2   1   2   1   2   2   1   2   1   1   2   1   2   1   1   2   1   2   2   2   1   2   2   2   2   1   1   2   1   1   1   1   2   2   2   1   1   2   1   1   2   2   2   2   1   2   2   2   2   1   2   2   2   1   1   2   1   2   2   2   2   2   2   1   2   2   2   1   2   1   2   1   1   1   1   2   1   2   2   2   1   1   1   1   1   2   2   1   1   1   1   2   1   1   2   2   1   1   2   2   1   2   1   1   1   2   1   1   2   2   2   1   1   1   1   1   1
 MK-3-9                 1   2   2   2   2   2   2   1   1   1   1   1   1   1   2   1   1   1   1   1   1   1   1   2   2   1   1   2   2   2   1   1   1   1   2   2   2   2   1   2   2   2   1   1   2   1   2   1   2   2   2   1   1   1   1   2   2   1   2   2   2   2   2   1   2   1   2   1   2   2   1   1   1   1   2   2   2   1   2   1   1   2   1   2   1   2   1   1   2   1   2   1   1   1   1   2   1   1   2   1   2   1   2   1   1   2   2   2   1   1   2   1   1   1   1   2   2   1   1   1   2   2   1   1   2   2   2   1   2   2   2   1   1   2   2   2   1   1   2   1   2   2   2   2   2   2   1   2   1   1   1   2   1   2   1   1   1   2   2   1   2   2   2   1   1   1   2   1   2   1   1   1   1   1   2   1   1   1   2   2   1   2   2   1   2   1   1   1   2   1   1   2   2   1   1   1   1   1   1   1
 MK-3-10                1   2   2   2   2   2   2   1   1   2   1   1   1   1   2   1   1   1   1   1   1   1   1   2   2   1   1   2   2   2   1   2   2   1   2   2   2   2   1   2   2   2   1   1   2   1   2   2   2   2   2   2   1   2   1   2   2   1   2   2   2   2   2   1   1   1   2   1   2   2   1   1   1   1   2   2   2   2   2   1   1   2   1   2   1   2   1   1   1   1   2   1   1   1   2   2   2   1   2   1   2   1   2   1   1   2   2   2   1   1   2   1   1   1   1   2   2   1   1   1   2   2   1   1   2   2   2   1   2   2   1   1   1   2   2   2   2   1   2   1   2   1   1   1   1   2   1   2   1   2   1   2   1   2   1   1   1   2   2   1   2   2   2   1   1   2   2   1   2   1   1   1   1   1   2   2   2   1   2   2   2   2   2   1   2   1   1   1   2   1   1   1   2   1   1   1   1   1   1   1
 MK-3-11                2   2   2   2   2   2   2   1   1   1   1   1   1   1   2   1   1   2   1   1   1   1   1   2   2   1   1   2   2   1   1   2   2   1   2   2   1   2   2   2   2   2   1   1   2   1   2   2   2   2   2   2   1   2   1   2   2   1   2   2   2   1   2   1   1   1   2   1   2   2   1   1   1   1   2   2   2   2   2   1   1   2   1   1   1   2   1   1   1   1   2   1   1   2   2   2   2   2   2   1   2   1   2   1   1   2   2   2   1   1   2   1   1   1   1   2   2   1   1   1   2   2   1   1   2   2   2   1   2   2   1   1   1   1   2   2   2   1   2   1   2   1   1   1   1   1   1   2   1   2   1   2   1   2   1   1   1   2   2   1   2   2   2   1   1   2   2   1   2   1   1   1   1   1   2   2   2   1   2   2   2   2   2   2   2   1   1   1   2   1   1   1   2   1   2   1   1   1   1   1
 MK-3-12                2   2   1   2   2   1   2   1   1   2   1   1   1   2   2   1   1   2   1   1   1   1   1   2   2   1   2   2   2   1   1   2   1   1   1   2   1   2   2   2   1   2   2   1   2   1   1   1   2   2   2   2   1   2   1   2   2   1   2   2   2   1   2   1   1   1   2   1   2   2   1   1   1   1   2   2   2   1   2   1   1   2   1   1   1   2   1   1   2   1   2   1   1   2   2   2   2   2   2   2   1   1   2   1   1   2   2   2   1   1   2   1   1   1   1   2   2   1   2   1   2   2   1   1   2   2   2   1   2   2   1   1   1   1   2   2   2   1   2   1   2   2   1   1   1   1   2   2   2   1   1   2   2   2   1   2   1   1   1   1   2   2   2   1   1   2   2   1   2   1   1   1   1   1   2   2   2   1   2   2   2   2   2   2   2   1   2   1   2   1   2   1   2   1   2   2   1   1   1   1
 MK-3-13                2   2   1   2   2   2   1   1   2   2   1   1   2   2   2   1   1   2   1   1   1   1   1   2   2   1   2   1   2   1   1   1   1   2   1   2   1   2   2   2   1   1   2   2   2   1   1   2   2   2   2   2   1   2   1   2   2   1   1   2   2   1   2   1   1   1   2   1   2   2   1   1   1   1   2   2   2   1   2   1   1   2   1   1   2   2   1   2   2   1   2   1   1   2   2   2   2   2   2   2   1   1   1   1   1   2   2   2   1   1   2   1   1   1   1   2   2   1   2   2   2   2   1   1   2   2   2   1   2   2   2   1   1   1   2   2   2   1   2   1   2   2   1   1   1   1   2   2   2   1   1   1   2   2   1   2   1   1   1   1   2   2   2   1   1   2   2   1   2   1   1   2   1   1   2   2   2   1   2   2   2   2   2   2   2   1   1   1   2   1   2   1   2   1   2   2   1   1   2   1
 MK-3-14                2   2   1   2   2   1   1   1   2   1   1   1   2   2   2   1   1   2   2   1   1   1   2   2   2   1   2   1   2   1   1   2   1   2   1   2   1   1   2   2   1   1   2   2   2   1   1   2   2   2   2   2   2   2   1   2   2   1   1   2   2   1   2   2   1   1   2   1   2   1   1   1   1   1   2   2   1   1   2   1   1   2   1   1   2   2   1   2   2   1   2   1   1   2   2   2   2   2   1   2   1   1   1   1   1   2   2   2   1   1   2   1   1   1   1   2   2   1   2   2   2   2   1   1   2   2   2   1   2   2   2   2   1   1   2   2   2   1   2   2   2   1   1   1   1   1   2   2   1   1   1   2   2   1   1   2   1   1   1   2   2   2   2   1   2   2   1   1   2   1   1   2   1   1   2   2   1   1   1   2   2   1   2   1   2   1   1   1   2   1   1   1   1   1   2   2   1   1   2   1
 MK-3-15                2   2   1   2   2   1   2   2   2   1   1   1   2   2   2   1   1   2   2   2   1   1   2   2   2   1   2   1   2   1   2   2   1   2   1   2   1   1   2   2   1   1   2   2   2   1   1   2   2   2   2   2   2   2   2   2   2   1   1   2   2   1   2   2   1   1   2   1   1   1   1   1   2   1   2   2   1   1   2   1   1   2   1   1   2   2   1   2   1   1   2   2   1   2   2   2   2   1   1   2   1   1   1   1   1   2   2   2   1   1   2   1   1   1   1   2   2   1   2   2   2   2   1   1   2   2   2   1   2   2   2   2   1   1   2   2   2   1   2   2   2   1   1   1   2   2   2   2   1   1   1   2   2   1   1   2   1   1   1   2   2   2   2   2   2   2   1   1   2   1   1   2   1   2   2   2   1   1   1   2   2   2   2   1   2   1   1   2   2   1   1   1   1   1   2   2   1   1   2   1
 MK-3-16                2   2   1   2   2   1   2   2   2   1   1   2   2   2   2   1   2   2   1   2   1   1   2   2   2   1   2   1   2   1   2   2   1   2   2   2   1   1   1   2   1   1   1   2   2   1   1   2   2   2   2   2   2   2   2   2   2   2   1   2   2   1   2   1   1   1   2   1   1   1   1   1   2   1   2   2   1   1   2   1   1   1   1   1   2   2   1   2   1   1   2   2   1   1   2   2   2   1   1   2   1   1   1   1   1   1   2   2   1   1   2   1   1   1   1   2   2   1   2   2   2   2   1   1   2   2   1   1   2   2   1   2   2   1   2   2   2   1   2   1   2   1   1   1   2   2   2   2   1   1   1   2   2   1   1   2   1   2   1   2   1   2   2   2   2   2   1   1   2   1   1   2   1   2   1   2   1   1   1   2   2   2   2   1   2   1   1   2   2   1   1   1   1   1   2   2   1   1   2   1
 MK-4-1                 2   2   2   2   2   1   1   2   1   2   1   2   2   1   1   2   1   1   2   2   1   2   2   1   2   1   2   1   1   1   1   2   1   2   1   2   1   1   1   2   2   2   1   1   1   1   2   2   1   1   2   1   1   1   2   2   1   2   2   2   1   1   2   1   2   1   1   1   1   1   1   2   2   2   2   1   1   1   1   1   1   1   1   1   1   2   1   2   1   1   1   2   2   2   1   2   1   1   2   1   2   1   2   1   1   2   1   1   2   2   1   1   2   1   1   1   1   1   2   1   1   2   1   1   1   2   2   2   1   2   1   1   2   1   1   2   2   2   2   2   2   1   2   1   1   1   1   2   2   2   1   2   1   1   2   2   2   1   2   1   1   1   1   2   2   2   2   1   2   2   2   2   1   1   1   2   1   2   1   1   2   1   2   1   1   1   2   1   2   1   1   2   1   1   2   2   2   2   2   1
 MK-4-2                 2   2   2   1   2   1   1   1   1   2   1   2   2   1   1   2   1   1   1   2   1   2   2   1   2   1   2   1   1   1   1   2   1   2   1   2   1   1   1   2   2   2   2   1   1   1   2   2   1   1   2   1   1   1   2   2   1   2   1   2   1   1   2   1   2   1   1   1   1   1   1   2   2   2   2   1   1   2   1   1   1   1   1   1   1   2   1   2   1   1   1   2   2   2   1   2   1   1   2   1   2   1   2   1   1   2   1   1   1   2   1   1   2   1   1   1   1   1   2   1   1   2   1   1   1   2   2   2   1   2   1   1   2   1   1   2   2   2   2   2   1   1   2   1   1   1   1   2   1   2   2   2   1   1   2   2   2   1   2   1   1   2   1   2   2   2   2   1   2   2   2   2   1   1   1   1   1   2   1   1   2   1   2   2   2   1   2   1   2   1   1   2   1   1   2   2   2   2   2   1
 MK-4-3                 2   2   2   1   1   1   1   1   1   1   1   2   2   1   1   2   1   1   1   2   1   2   2   2   2   1   2   1   1   1   2   2   1   2   1   2   1   1   2   2   2   2   2   1   1   1   2   2   1   2   2   1   1   1   2   2   2   2   1   2   1   1   2   1   2   2   1   2   1   1   1   2   2   2   2   2   1   2   2   1   1   1   2   1   1   2   1   2   1   1   1   2   2   2   1   2   1   2   2   1   2   1   2   1   1   2   1   1   2   2   1   2   2   2   1   1   1   1   2   1   1   2   1   2   1   2   2   2   1   2   1   1   2   2   1   2   2   1   2   2   1   1   2   1   1   2   1   2   2   2   2   2   1   2   2   2   1   1   2   1   2   2   2   2   2   2   2   1   2   2   1   2   1   1   2   1   1   2   1   1   2   1   2   2   2   1   2   1   2   1   1   2   1   1   2   2   2   2   2   1
 MK-4-4                 2   2   2   1   1   1   1   1   1   1   1   2   2   1   1   2   1   1   1   2   1   2   2   1   2   1   2   1   1   1   2   2   1   2   1   2   1   1   2   2   2   2   2   2   1   1   2   2   1   2   2   2   1   1   2   2   2   2   2   2   1   1   2   1   2   1   1   2   1   1   1   2   2   2   2   1   1   2   2   1   1   1   2   1   1   2   1   2   1   1   1   2   2   2   1   2   1   2   2   1   2   1   2   1   1   2   1   1   2   1   1   2   2   2   1   1   1   1   2   1   1   2   1   2   1   2   2   2   1   2   1   1   2   2   1   2   2   1   2   2   1   1   2   1   1   2   1   2   1   2   2   2   1   2   2   2   1   1   2   1   2   2   2   2   2   2   2   1   1   2   2   2   1   1   2   2   1   2   1   1   2   1   2   2   2   2   2   1   2   1   1   2   1   1   2   1   2   2   2   1
 MK-4-5                 2   2   2   1   1   1   1   1   1   1   1   2   2   1   2   2   1   1   1   2   1   2   2   1   2   1   2   1   1   1   2   2   1   2   1   2   1   1   1   2   1   2   2   2   2   1   2   2   1   2   2   2   1   1   2   2   2   2   2   2   1   1   2   2   2   1   1   2   1   1   1   2   2   2   2   2   1   2   2   1   1   1   2   1   1   2   2   1   1   1   1   1   2   2   1   2   1   2   2   1   2   1   2   1   1   2   2   1   2   1   2   2   2   2   1   1   1   1   2   1   1   2   1   2   1   2   2   2   1   1   1   1   2   2   1   2   2   1   2   2   2   1   2   1   1   2   1   2   1   2   1   2   1   2   2   2   1   1   2   1   2   2   2   2   2   2   2   1   1   2   2   2   1   1   2   2   2   2   1   1   2   1   2   2   2   2   2   1   2   1   1   2   1   1   2   1   2   2   2   1
 MK-4-6                 2   2   2   1   1   1   1   1   1   1   1   2   2   1   1   2   1   1   1   2   1   2   2   1   1   1   2   1   2   1   1   2   1   2   1   2   1   1   1   2   1   2   2   2   2   1   2   2   1   1   1   2   1   1   2   2   2   2   2   2   1   1   2   2   2   1   1   2   1   1   1   2   2   2   2   2   1   2   2   1   1   1   2   1   1   2   1   1   1   2   1   1   2   2   1   2   1   2   2   1   2   1   2   1   1   2   2   1   2   1   2   2   2   2   1   1   1   1   2   1   1   2   2   2   1   1   2   2   1   1   1   1   2   2   1   2   2   1   2   2   2   1   2   1   1   2   1   2   2   2   2   2   1   2   2   2   1   1   2   1   2   2   2   2   2   2   2   1   1   2   2   2   1   1   2   1   2   2   1   1   2   1   2   2   2   2   2   1   2   1   1   2   2   1   2   1   2   2   2   1
 MK-4-7                 2   2   2   1   1   1   1   1   1   1   1   2   2   1   1   2   1   1   1   2   1   2   2   1   1   1   2   1   2   1   1   2   2   2   1   2   1   1   1   2   1   2   2   2   1   1   2   2   1   1   1   2   1   1   2   2   1   2   1   2   1   1   2   2   2   1   1   2   1   2   1   2   2   1   2   2   2   2   2   1   1   1   2   1   1   2   1   1   1   2   1   1   2   2   1   2   1   2   2   1   2   1   2   1   1   2   2   1   2   1   2   2   2   2   1   1   1   1   2   2   1   2   2   2   1   2   2   2   1   1   1   1   2   2   1   2   2   1   2   2   2   1   1   2   1   2   1   2   2   2   2   2   1   2   2   2   1   1   2   1   2   1   2   2   2   2   2   1   1   1   2   2   1   1   2   1   1   2   1   1   2   1   2   1   2   2   2   1   2   1   1   2   2   1   2   1   2   2   2   1
 MK-4-8                 1   1   1   1   2   1   1   1   1   1   1   2   2   1   1   2   1   1   1   2   1   2   2   1   1   1   2   1   2   1   1   2   2   2   1   2   1   1   1   2   1   2   1   2   1   1   2   2   1   1   1   2   1   2   2   2   1   2   1   2   1   1   1   2   2   1   2   2   1   1   1   2   2   1   2   2   2   2   2   1   1   1   2   1   1   2   1   2   1   2   1   1   2   2   1   2   1   2   2   2   2   1   2   1   1   2   1   2   2   2   2   2   1   2   1   1   1   1   2   2   2   1   2   2   1   2   2   2   1   1   1   1   2   2   1   2   2   1   2   2   1   1   2   2   1   2   1   2   2   2   2   2   1   2   2   2   1   1   2   1   2   1   2   2   2   1   2   2   2   1   2   1   1   1   2   1   1   2   1   1   2   1   2   1   2   2   1   1   2   1   1   2   2   1   2   1   2   2   2   1
 MK-4-9                 1   1   1   1   2   1   1   1   1   1   1   2   2   1   1   2   2   1   1   2   1   2   2   1   1   1   2   1   2   1   1   1   2   2   1   1   2   1   1   2   2   1   1   1   2   1   1   2   1   1   1   2   1   2   1   2   1   2   1   2   2   1   1   2   1   1   1   2   1   1   1   2   2   1   2   2   2   2   2   1   1   1   2   1   1   2   1   2   1   2   1   1   2   2   1   2   1   2   2   2   2   1   2   1   1   2   2   2   1   2   2   2   2   2   1   1   1   1   2   2   2   1   2   2   1   2   2   2   1   1   1   1   2   2   1   2   2   1   2   2   1   1   2   2   1   2   1   2   2   2   2   2   1   2   2   2   1   1   2   1   1   1   2   2   2   1   2   2   2   2   1   1   1   1   2   1   1   2   1   1   2   1   2   1   2   2   1   2   1   2   1   2   2   1   2   1   2   2   2   1
 MK-4-10                1   2   1   1   1   1   1   1   2   1   1   1   2   2   1   2   2   1   1   2   1   2   2   1   1   1   2   1   2   1   1   1   1   1   1   1   2   1   1   2   2   2   1   1   2   1   1   1   1   1   1   2   1   2   1   2   1   2   1   1   2   1   2   2   1   1   2   2   1   1   1   2   1   1   2   2   1   2   2   1   1   1   2   1   1   2   1   2   2   2   1   1   2   2   1   2   1   2   2   2   2   1   2   1   1   2   2   2   1   2   2   2   2   2   1   1   1   2   2   2   2   1   2   2   1   2   2   1   1   1   1   1   2   2   1   2   2   1   2   1   1   1   2   2   1   2   1   2   2   2   2   1   1   2   2   2   1   1   2   1   1   2   2   2   2   1   2   2   1   1   1   1   1   1   2   1   2   2   2   1   2   1   2   1   2   2   1   2   1   1   2   2   2   1   2   1   2   2   2   1
 MK-4-11                1   2   1   1   1   1   1   1   2   1   1   1   2   2   1   2   2   1   1   2   1   2   2   1   2   1   1   1   2   1   1   1   1   1   1   1   2   1   1   2   2   2   1   1   2   1   1   2   1   1   1   2   1   2   1   2   1   2   1   1   2   1   2   2   1   1   2   1   1   1   1   2   1   2   2   2   2   2   2   1   1   2   2   1   1   2   1   2   2   2   1   1   2   2   1   2   1   2   2   2   2   1   2   1   1   2   2   2   1   2   2   2   2   1   1   1   1   2   2   2   1   1   2   2   1   2   2   2   1   1   1   1   2   2   1   2   1   1   2   1   1   1   2   2   1   2   2   2   2   2   2   1   1   2   2   2   1   1   2   1   1   2   2   2   2   2   2   2   1   2   1   1   1   1   2   1   2   2   1   1   2   1   2   1   2   2   1   2   1   1   2   2   2   2   2   1   2   2   1   1
 MK-4-12                1   2   1   1   1   1   1   1   2   1   1   1   2   2   1   2   2   1   1   1   1   2   2   1   2   1   1   1   2   1   1   1   1   1   1   2   2   1   1   2   2   2   1   1   2   1   1   2   1   2   1   1   1   1   1   2   1   2   1   1   2   1   2   2   1   2   2   1   1   1   1   2   1   2   2   2   2   2   2   1   1   2   2   1   2   2   1   2   2   2   1   1   2   2   1   2   1   1   2   2   2   1   2   1   1   2   2   2   2   2   2   2   2   2   1   1   1   2   2   2   1   1   2   2   1   2   2   2   1   1   2   1   2   2   1   2   1   2   2   1   1   1   2   2   1   2   2   2   2   2   1   1   1   2   2   1   1   1   2   1   1   2   2   2   2   2   2   2   1   1   1   1   1   1   2   1   1   2   1   2   2   1   2   1   1   2   1   2   1   1   2   2   2   2   2   1   2   1   1   1
 MK-4-13                2   2   1   1   1   1   2   2   2   1   1   1   2   2   1   2   2   1   1   2   1   2   1   1   2   1   1   1   2   1   1   1   1   2   1   2   2   1   1   2   2   2   1   1   2   2   1   2   1   2   1   1   2   1   1   2   1   2   1   1   2   1   2   2   2   2   2   2   1   1   1   2   1   2   2   2   1   2   2   1   1   2   2   1   2   2   1   2   2   2   1   1   2   2   1   2   1   1   2   2   2   1   2   1   1   2   2   2   2   1   2   1   2   2   1   1   2   1   2   2   1   1   2   2   1   2   2   2   1   1   2   1   2   2   1   2   1   2   2   1   1   1   2   2   1   2   2   2   2   2   1   1   1   2   2   2   2   1   2   1   1   2   2   2   2   1   2   2   1   1   1   1   1   1   2   1   1   2   1   2   2   1   2   1   1   2   1   2   1   1   2   2   2   2   2   1   2   1   1   1
 MK-4-14                2   2   1   1   1   1   2   2   2   1   1   1   2   2   1   2   2   1   1   2   1   2   1   1   2   1   2   1   2   1   1   1   1   2   1   2   2   1   1   2   2   2   1   1   2   2   1   2   1   2   2   1   2   1   1   2   1   2   1   1   2   1   2   1   2   2   2   1   1   1   1   2   1   2   2   1   1   2   2   2   1   2   2   1   2   2   1   2   1   2   1   1   1   2   1   2   1   1   2   2   1   1   2   1   1   2   2   2   2   1   2   1   2   2   1   1   2   1   2   2   1   1   2   2   1   2   2   2   1   1   2   1   2   2   1   2   1   2   2   1   1   1   1   2   1   2   2   2   1   2   1   1   1   2   2   2   2   1   2   1   1   2   2   2   1   1   2   2   1   1   1   1   1   1   2   1   1   2   2   2   2   2   2   1   1   2   1   2   1   1   2   2   2   2   2   1   2   1   1   1
 MK-4-15                2   2   1   1   1   1   2   2   2   1   1   1   2   2   1   2   2   1   1   2   1   2   1   1   2   1   2   1   2   1   1   2   1   2   1   2   2   1   1   2   2   2   1   1   2   2   1   2   1   1   2   1   2   1   1   2   1   2   1   1   2   1   2   1   2   2   1   1   1   1   1   2   1   2   2   1   2   2   2   2   1   2   2   1   2   2   1   2   1   2   1   1   1   2   1   2   1   2   2   2   1   2   2   1   1   2   2   2   2   1   1   1   2   2   1   1   2   1   1   2   1   1   2   2   1   2   2   1   1   2   2   1   2   2   1   2   1   2   2   1   1   1   1   2   1   2   2   2   1   1   1   1   1   1   2   2   2   1   2   1   1   2   2   2   1   1   2   2   1   1   1   1   1   1   1   1   2   2   2   1   2   2   2   1   1   2   1   2   1   1   2   2   2   2   2   1   2   1   1   1
 MK-4-16                2   2   1   2   1   1   2   2   2   1   2   1   2   2   1   2   1   1   1   2   1   2   1   1   2   1   1   1   2   1   1   2   1   2   1   2   2   1   1   2   2   2   1   1   2   2   1   2   1   2   2   1   2   1   1   2   1   2   1   1   1   1   2   1   2   1   1   1   1   1   1   2   2   2   2   2   2   2   2   2   1   2   2   1   2   2   1   2   1   2   1   1   1   2   1   2   1   2   2   2   1   2   2   1   1   2   2   1   2   1   1   1   2   2   1   2   2   1   1   2   1   1   2   2   1   2   2   1   1   2   2   1   2   2   1   2   1   2   2   1   1   1   1   2   1   2   2   2   1   1   1   1   1   1   2   2   2   1   2   1   1   2   2   2   1   1   2   2   2   1   2   1   1   1   1   1   2   1   2   1   2   2   2   1   1   2   2   2   1   1   2   2   2   2   2   1   2   1   1   1
 MK-5-1                 2   1   1   1   1   1   1   2   2   2   2   2   2   1   2   1   2   1   2   2   1   2   1   2   1   1   1   2   1   1   2   2   1   1   2   2   1   2   2   1   2   2   1   2   2   1   1   2   2   1   1   2   1   1   1   1   2   1   1   2   2   2   2   2   2   2   2   2   1   2   1   1   2   1   2   1   2   2   1   2   2   1   1   1   2   2   2   1   2   2   2   2   2   2   1   1   1   1   2   2   2   2   1   1   2   1   1   2   2   1   2   1   2   1   1   1   1   1   2   1   2   2   1   1   1   2   1   1   2   1   1   1   1   2   1   1   1   2   1   2   2   2   2   1   1   2   2   1   1   1   1   2   2   1   2   2   1   1   2   2   2   1   2   1   2   1   2   2   1   1   1   1   1   1   2   2   2   1   1   2   2   2   2   1   1   2   1   1   2   2   1   2   2   2   2   2   2   2   1   1
 MK-5-2                 2   1   1   1   2   1   1   2   2   2   2   2   2   1   2   1   2   1   2   2   1   2   1   2   1   2   1   2   1   1   2   2   1   1   2   2   1   2   2   1   2   2   1   2   2   1   1   2   2   1   1   2   1   1   1   1   2   2   1   2   1   2   2   2   2   2   2   2   1   2   1   2   2   1   2   1   1   2   1   2   1   1   1   1   2   2   2   1   2   2   2   2   1   2   1   1   1   1   2   2   2   2   1   1   2   1   2   2   2   1   2   1   2   1   1   1   1   2   2   1   2   2   1   1   1   2   1   1   2   1   1   1   1   2   2   1   1   2   1   2   2   2   2   1   2   2   2   1   1   1   1   1   2   1   1   2   1   1   2   2   2   1   2   1   2   2   1   2   1   1   1   1   1   1   2   2   2   2   1   2   2   2   2   1   2   2   2   2   2   2   1   2   2   2   2   2   2   2   1   1
 MK-5-3                 2   1   2   1   1   1   1   2   2   2   1   2   2   1   2   1   2   1   2   1   1   2   1   2   1   2   1   2   1   1   2   2   1   1   2   2   1   2   2   1   2   2   1   1   2   1   1   2   2   1   1   2   1   1   1   1   1   1   1   2   1   2   2   1   2   2   1   2   1   1   1   2   2   1   2   1   1   2   2   2   1   1   1   1   2   2   2   1   2   2   2   2   1   2   1   1   1   1   2   2   1   2   2   1   2   2   2   2   2   1   2   1   2   1   1   1   1   2   1   1   2   2   1   1   1   1   1   1   2   1   1   1   1   2   2   1   2   1   1   2   2   1   2   1   2   2   2   1   1   1   1   1   2   2   1   2   2   1   2   2   2   1   2   1   1   2   1   2   1   1   1   1   1   1   2   1   1   2   1   2   2   2   2   1   2   2   2   1   1   2   1   2   2   1   2   2   2   1   1   1
 MK-5-4                 2   1   2   1   1   1   1   2   2   2   1   2   2   1   2   1   2   1   2   1   1   2   1   2   1   2   1   2   1   1   2   2   1   2   2   2   2   2   2   1   2   2   1   1   1   2   2   2   2   1   1   2   1   1   1   1   1   1   1   2   1   2   2   1   2   2   1   2   1   1   1   2   2   2   2   1   1   2   1   1   1   1   1   1   2   2   2   1   2   2   2   1   1   2   1   1   1   1   2   2   1   2   2   1   2   2   2   2   2   1   2   1   2   1   1   1   1   2   1   1   2   2   1   2   1   1   1   2   2   1   1   1   1   2   2   1   2   1   1   2   2   1   2   1   2   2   2   1   1   1   1   1   2   2   1   2   2   2   2   2   2   1   1   1   1   2   1   2   2   1   2   1   1   1   2   1   1   2   1   2   2   2   2   1   2   2   2   1   1   2   1   2   1   1   1   2   2   1   1   1
 MK-5-5                 2   2   1   1   1   1   2   2   2   2   1   2   2   1   2   1   2   1   2   1   1   2   1   1   1   2   1   2   1   1   2   2   1   2   2   2   2   2   2   1   2   1   1   1   1   2   2   2   2   1   1   2   1   1   1   2   1   2   1   2   1   2   2   1   2   2   1   2   1   1   1   2   2   2   2   1   1   2   1   1   1   1   1   1   2   1   2   1   2   2   2   1   1   2   1   1   1   1   1   2   1   2   1   2   2   2   2   2   2   1   2   1   2   1   1   2   2   2   1   2   2   2   1   2   1   2   1   2   2   1   1   1   1   2   1   1   1   1   1   2   2   1   2   1   2   2   2   1   1   1   1   1   2   2   1   2   2   2   2   2   1   1   1   1   1   2   1   2   2   1   2   1   1   1   2   1   1   2   1   2   2   2   2   1   2   2   2   1   1   2   1   2   1   1   1   2   2   1   1   1
 MK-5-6                 2   2   1   2   1   1   2   2   1   2   1   2   2   1   2   1   2   1   2   1   1   2   2   1   1   2   1   2   1   1   2   2   1   2   2   2   2   1   1   1   2   1   2   1   1   2   2   2   2   1   1   2   1   1   1   2   1   2   1   2   2   2   2   1   2   2   1   1   1   1   1   1   2   2   2   1   1   2   1   1   1   2   1   1   2   1   2   1   2   1   1   1   1   2   1   2   1   1   1   2   1   2   1   2   2   1   2   2   2   1   1   1   2   1   1   2   2   2   1   2   2   2   2   2   1   2   1   2   2   1   1   1   1   2   1   1   1   1   1   2   2   1   2   1   2   2   2   1   1   1   1   1   2   2   1   2   2   2   2   2   1   1   1   1   1   2   1   2   2   1   2   1   1   1   2   1   1   2   1   2   2   2   2   1   2   2   2   1   1   2   1   2   2   1   1   2   2   1   1   1
 MK-5-7                 2   2   1   2   1   1   2   2   1   2   1   2   2   1   2   1   2   1   2   2   1   2   2   2   1   2   1   2   2   1   2   2   2   2   2   2   2   1   2   1   2   1   2   1   1   2   2   2   2   1   1   2   1   1   1   2   1   2   1   2   2   2   2   1   2   2   1   1   1   1   1   1   1   2   2   1   1   2   1   1   1   2   1   1   2   1   2   1   2   1   1   1   1   2   1   2   1   1   1   2   1   1   1   2   2   1   2   2   2   1   1   1   2   1   2   2   2   2   1   2   2   2   2   2   1   2   1   1   2   1   1   1   1   2   1   1   1   1   1   2   2   1   1   1   2   1   2   1   1   1   1   1   2   2   1   2   2   2   2   1   1   1   1   1   1   2   1   2   2   1   2   1   1   1   2   1   1   2   2   2   2   2   2   1   2   1   2   1   1   2   1   1   1   1   1   2   2   1   2   1
 MK-5-8                 2   2   2   2   1   1   2   2   1   2   1   1   2   2   1   1   2   1   2   2   1   2   2   2   1   2   1   2   2   2   2   2   2   2   2   2   2   1   2   1   2   1   2   1   2   2   2   2   2   2   1   2   1   1   1   2   1   1   1   2   2   2   2   1   2   1   1   1   1   1   1   1   1   2   2   2   1   2   1   1   1   2   1   2   2   1   2   1   2   1   1   1   1   2   1   2   2   1   1   2   1   1   1   2   2   1   2   2   2   1   1   1   2   1   2   2   2   2   1   2   2   2   2   2   1   2   1   2   2   1   1   1   1   2   1   1   1   1   1   2   2   1   1   1   2   1   2   1   1   1   1   1   2   2   1   2   2   2   1   1   2   1   1   1   1   2   1   2   2   1   2   1   1   1   2   2   1   2   2   2   2   2   2   1   2   1   2   1   1   2   1   1   1   1   1   2   2   1   2   1
 MK-5-9                 2   2   2   2   1   1   2   2   1   2   1   1   2   2   1   1   2   1   2   2   1   2   2   2   1   2   1   2   2   1   2   2   1   1   2   2   2   1   2   1   2   1   2   1   2   2   2   2   2   2   1   2   2   1   1   2   1   1   1   2   2   2   2   1   2   1   2   1   1   1   1   1   1   1   2   2   1   2   1   1   1   1   1   2   2   1   2   1   2   2   1   1   1   2   1   2   2   1   1   2   1   1   1   2   2   1   2   2   2   2   1   1   2   1   2   2   2   1   1   2   2   1   2   2   1   2   1   2   2   1   1   1   1   2   1   1   1   1   1   2   2   1   1   1   2   1   2   1   1   1   2   1   2   2   2   2   2   2   1   1   2   1   1   1   2   2   1   2   2   2   2   1   1   1   2   2   1   2   2   2   2   2   2   1   2   1   2   1   1   2   1   1   1   1   1   2   2   1   2   1
 MK-5-10                2   2   2   2   2   1   1   2   1   2   1   1   2   2   1   1   2   1   2   2   1   2   2   2   1   2   1   2   2   1   2   2   1   1   2   2   2   1   2   1   2   1   2   1   2   2   2   2   2   2   1   2   2   1   1   2   1   1   1   2   2   2   2   1   2   1   2   1   1   1   1   1   2   1   2   2   1   2   2   1   1   1   2   1   2   1   2   1   1   2   1   1   1   2   1   1   2   1   1   2   1   2   2   2   1   1   2   2   2   2   1   1   2   1   2   1   2   1   1   2   2   1   2   2   1   1   1   2   2   2   2   1   1   2   1   1   1   1   1   2   2   1   1   1   2   1   2   1   1   1   2   1   2   2   2   2   2   2   1   1   2   1   1   1   2   2   2   2   2   2   2   1   1   1   1   2   1   2   2   2   2   2   2   1   2   1   2   1   1   2   1   1   1   1   1   2   2   1   2   1
 MK-5-11                2   2   2   2   2   2   1   2   1   2   1   1   1   2   1   1   1   1   2   2   1   2   1   2   1   2   1   2   2   1   2   2   1   1   2   1   2   1   2   1   2   1   2   1   1   2   1   2   2   2   1   2   2   2   1   2   1   1   1   2   2   2   2   1   2   1   2   1   1   1   2   1   2   1   2   2   1   2   2   1   1   1   2   1   2   1   2   1   1   2   1   1   1   2   1   1   2   1   1   2   1   2   2   2   1   1   2   2   2   2   1   1   2   1   2   1   2   1   1   2   2   1   2   2   1   2   1   2   2   2   2   1   1   2   1   1   1   1   1   2   2   1   1   1   2   1   2   1   1   1   1   1   2   1   1   2   2   2   1   1   1   1   1   1   2   2   2   2   2   2   2   1   1   1   1   2   1   2   2   1   2   2   2   2   2   1   2   1   1   2   1   1   2   1   1   2   2   1   2   1
 MK-5-12                2   2   2   2   2   2   1   2   1   1   1   1   2   2   1   1   1   1   2   2   1   2   1   2   1   2   1   2   2   1   2   2   2   1   2   2   2   1   2   1   2   1   2   1   1   2   1   2   2   2   1   2   2   2   1   2   1   1   1   2   2   2   2   1   1   2   1   1   2   1   2   1   2   1   2   2   1   2   1   2   1   1   2   1   2   1   2   1   1   2   1   1   1   2   1   1   1   1   1   2   1   2   2   2   1   1   1   2   2   2   1   1   2   1   2   1   2   1   1   2   2   1   2   2   1   2   1   2   2   2   2   1   1   2   1   1   1   1   2   2   2   1   1   1   2   1   2   1   1   1   1   1   2   1   1   2   2   1   1   1   1   1   1   1   2   2   1   2   2   2   2   1   1   2   1   2   1   2   2   1   2   2   2   2   2   1   2   1   1   2   1   2   2   1   1   2   2   1   2   1
 MK-5-13                2   1   2   2   2   2   1   1   1   1   1   1   2   2   1   1   1   1   2   2   1   2   1   2   1   2   1   1   2   1   2   2   2   1   1   2   2   1   2   1   2   2   2   1   1   2   1   2   2   2   1   2   2   2   1   2   1   1   1   2   2   2   2   1   1   2   1   1   2   1   2   1   2   1   2   2   1   2   1   2   1   1   2   1   2   1   1   1   1   2   1   2   1   2   1   1   1   1   1   2   1   2   2   2   1   1   1   2   2   2   1   1   2   1   2   1   1   2   1   2   1   1   2   2   1   2   1   2   2   2   2   1   1   2   1   1   1   1   2   2   2   1   1   1   2   1   2   1   1   1   1   1   2   1   1   2   2   1   1   1   1   1   1   1   1   1   1   2   2   2   2   1   1   2   1   2   1   2   1   1   1   2   2   2   2   1   2   1   1   2   1   2   2   1   2   2   2   1   2   1
 MK-5-14                2   1   2   2   2   2   2   2   1   1   1   1   2   2   1   1   2   1   2   2   1   2   1   2   1   2   1   1   2   1   2   2   2   1   2   2   2   1   2   1   2   2   2   1   1   2   1   2   2   2   1   1   2   2   1   2   1   1   1   2   2   2   2   1   1   2   1   1   1   1   2   1   2   1   2   2   1   2   1   1   1   1   2   1   2   1   1   1   1   1   1   2   1   2   1   1   1   1   1   2   1   2   2   2   1   1   1   2   2   2   1   1   2   1   2   1   1   2   1   2   1   1   1   2   1   2   1   2   2   2   2   1   1   2   2   1   2   1   1   2   2   1   1   1   2   2   2   1   1   1   1   1   2   1   1   2   2   1   1   1   1   1   1   2   2   1   1   2   2   2   2   1   2   2   1   2   1   2   1   1   1   2   2   2   2   1   2   2   1   2   1   2   2   1   2   2   2   1   2   2
 MK-5-15                2   1   2   2   2   2   2   2   1   1   1   1   2   1   1   1   2   2   2   2   1   2   1   2   1   2   1   1   1   1   2   2   2   1   2   2   2   1   2   1   2   2   2   2   1   2   1   2   2   2   1   1   2   2   1   1   1   1   1   1   2   2   2   1   1   2   1   1   1   1   2   1   2   1   2   2   1   2   1   1   1   2   2   1   2   2   1   1   1   1   2   2   1   2   1   1   1   1   1   2   1   2   2   2   1   1   2   2   2   2   1   1   2   1   2   1   1   2   1   2   1   1   2   2   1   2   1   2   2   2   1   1   1   2   1   1   1   1   1   2   2   1   2   1   2   2   2   1   1   1   1   1   2   1   1   2   2   1   1   1   1   1   1   2   2   1   1   2   2   2   2   1   2   2   1   2   1   2   1   1   1   2   2   2   2   1   2   2   1   2   1   2   1   1   2   2   2   1   2   2
 MK-5-16                2   1   2   2   2   2   2   2   1   1   1   2   2   2   2   1   2   2   2   2   1   2   1   2   1   2   1   2   1   1   2   2   2   1   2   2   1   1   2   1   2   2   2   2   1   2   1   2   2   2   1   2   2   2   1   1   1   1   1   1   2   2   1   1   1   2   1   1   1   1   2   1   2   1   2   2   1   2   1   1   2   2   2   1   2   1   1   1   1   1   1   2   1   2   1   1   1   1   1   2   1   2   2   2   1   1   2   1   1   2   1   1   2   1   1   1   1   2   1   2   1   1   2   2   1   2   1   2   2   2   1   1   1   2   1   1   1   1   1   2   2   1   2   2   2   2   2   1   1   1   2   1   2   1   2   2   2   1   1   1   1   1   1   2   2   1   1   2   2   2   2   2   2   2   1   2   2   1   1   2   1   2   2   2   2   1   2   2   1   2   1   1   1   1   2   2   2   1   2   2
 MK-6-1                 2   1   2   1   1   1   1   2   1   2   1   2   2   1   2   1   2   1   1   2   1   1   1   2   1   1   2   1   2   2   1   1   1   2   1   1   1   2   2   2   2   2   1   1   2   2   1   1   1   2   1   2   2   1   2   2   1   2   1   1   1   1   2   1   1   1   2   1   2   2   2   2   1   1   2   2   1   2   1   1   1   1   2   2   1   1   2   2   1   2   2   2   2   1   2   2   1   1   2   2   2   2   1   1   2   1   1   2   1   1   2   2   2   1   2   1   1   1   2   2   2   1   1   1   1   2   2   1   2   1   1   1   1   2   1   2   2   2   1   1   1   1   2   2   1   1   1   1   2   1   1   1   1   1   1   1   2   2   1   1   2   1   2   1   1   2   2   1   1   2   1   2   1   2   1   2   1   2   1   2   1   2   1   2   1   1   1   1   2   1   1   2   1   1   1   2   2   1   2   1
 MK-6-2                 2   1   2   1   1   1   1   1   2   2   1   2   2   1   2   1   2   1   1   2   1   1   1   2   1   1   2   1   2   2   1   1   1   2   1   1   1   2   2   2   2   2   1   1   2   2   1   1   1   2   1   1   2   1   2   2   1   2   1   1   2   1   1   1   1   1   1   2   2   2   2   2   1   1   2   2   1   1   2   1   1   1   2   2   1   1   2   1   1   2   2   2   2   1   2   2   1   1   2   2   2   2   1   1   2   1   1   2   1   2   2   2   2   1   2   1   1   1   2   2   2   1   1   1   1   2   2   1   2   1   1   2   1   2   1   2   2   2   1   1   1   2   2   2   1   1   1   1   2   1   1   1   1   1   1   1   2   2   1   1   2   1   2   1   1   2   1   1   1   2   1   2   1   2   1   2   1   1   1   2   1   2   1   2   1   2   1   2   2   1   1   2   1   1   1   2   2   2   2   1
 MK-6-3                 2   1   2   1   2   1   1   1   2   2   1   2   2   1   2   1   2   1   1   2   1   1   1   2   1   1   1   1   2   2   1   1   1   2   1   1   1   2   2   2   2   2   1   1   2   2   1   1   1   2   2   2   2   1   2   2   1   2   1   1   2   1   1   1   1   1   1   2   2   2   2   1   1   1   2   2   1   1   2   1   1   1   2   2   1   1   1   1   1   2   2   2   2   1   2   2   1   1   2   2   2   2   1   1   2   1   2   2   1   2   1   2   2   1   2   1   2   2   2   2   2   1   1   1   1   2   2   1   2   1   1   2   1   2   1   2   2   2   1   1   2   2   2   2   2   2   1   1   2   2   1   1   2   1   1   1   2   2   1   1   2   1   1   1   1   2   1   1   1   2   1   2   1   2   1   2   1   2   1   2   1   2   1   2   1   2   2   1   2   1   1   2   2   1   1   2   2   2   2   1
 MK-6-4                 1   1   2   1   1   1   1   1   2   2   1   2   2   1   2   1   1   1   1   2   1   1   1   2   1   1   1   1   2   2   1   1   1   1   2   1   1   2   2   2   2   2   1   1   2   2   1   1   1   2   2   2   2   1   2   2   2   2   1   1   2   1   1   1   1   2   1   1   2   2   2   1   1   2   2   2   1   1   2   1   2   1   1   2   1   1   1   1   1   2   2   2   2   1   2   2   1   1   2   1   2   2   1   1   2   1   2   2   1   2   1   2   2   1   2   2   1   2   2   1   2   1   1   1   1   2   1   1   2   1   1   2   2   2   1   2   2   1   2   1   2   2   2   2   2   2   1   1   2   2   1   1   2   1   1   1   1   2   2   1   2   1   1   1   2   2   1   1   1   2   1   2   1   2   1   2   1   2   1   2   2   2   1   2   1   2   2   1   1   1   1   2   2   1   1   2   2   2   2   1
 MK-6-5                 1   1   2   1   1   1   1   1   2   2   1   2   2   1   2   1   1   2   2   2   1   1   1   2   1   1   1   1   2   2   1   1   1   1   2   1   1   2   2   2   1   2   1   1   1   1   1   1   1   2   2   2   2   1   2   2   2   2   1   1   2   1   1   2   1   2   1   1   2   2   2   2   1   2   2   2   1   1   2   1   2   1   1   1   1   1   1   2   1   2   2   2   2   1   2   2   1   1   2   1   2   1   1   1   2   1   2   2   1   2   1   2   2   1   2   1   1   2   2   1   2   1   1   1   1   2   1   1   2   1   1   2   2   2   1   2   2   1   2   1   1   2   2   2   2   2   1   1   2   2   1   1   2   1   1   1   1   2   2   2   2   1   1   1   2   2   1   1   1   2   1   2   1   2   1   2   1   2   1   2   2   2   1   2   1   2   1   2   1   1   1   2   2   1   1   1   2   2   2   1
 MK-6-6                 1   1   2   1   1   1   1   1   2   2   1   2   2   2   2   1   1   2   2   2   1   1   1   2   1   1   1   2   2   2   1   1   1   1   2   1   1   2   2   2   1   2   1   1   1   1   2   1   1   2   2   2   1   1   2   2   2   2   1   1   2   1   1   1   1   2   1   2   2   2   2   2   1   2   2   2   1   1   2   1   2   1   1   1   1   1   1   2   1   2   1   2   2   1   2   2   1   1   2   1   1   1   2   1   2   1   2   2   2   2   1   2   2   1   2   1   1   2   2   1   2   1   1   1   1   2   1   1   2   1   1   2   2   2   1   2   2   2   2   1   1   2   2   2   2   2   1   1   2   2   1   2   2   1   1   1   1   2   2   2   2   1   1   1   1   2   1   1   1   2   1   1   1   2   1   2   1   2   1   2   2   2   1   2   1   2   1   2   1   1   1   2   2   1   1   1   2   2   2   1
 MK-6-7                 1   1   2   1   1   1   1   1   2   2   1   2   2   2   2   1   1   2   2   2   1   1   2   2   1   1   2   2   2   2   2   2   1   1   2   1   1   2   2   2   1   2   2   1   1   1   2   1   1   2   2   2   1   1   2   2   2   2   1   1   2   1   1   1   1   2   1   2   1   2   2   2   1   2   2   1   1   2   2   1   2   1   2   1   1   1   1   2   1   2   2   2   2   1   2   2   1   1   2   1   1   1   2   1   2   1   2   2   2   2   1   2   2   1   2   1   1   2   2   1   2   1   1   1   1   2   1   1   2   1   1   2   2   2   1   2   2   2   2   1   2   2   2   2   2   2   1   1   2   2   1   1   2   1   1   1   1   2   2   1   2   1   1   2   1   1   1   1   1   2   1   1   1   2   2   2   1   2   2   2   2   2   1   2   1   2   1   1   1   1   2   2   2   2   1   1   2   2   2   1
 MK-6-8                 1   1   2   1   1   2   1   1   2   2   1   2   1   1   2   1   1   2   2   2   1   1   2   2   1   1   2   2   2   2   1   2   1   1   2   1   1   2   2   2   1   2   2   1   1   2   2   2   1   2   2   2   1   1   2   2   2   2   1   1   2   1   2   1   1   2   1   2   1   1   2   2   2   2   2   1   1   2   2   1   2   1   2   1   1   1   1   2   2   2   2   2   2   1   2   2   1   1   2   1   1   1   2   1   2   1   2   2   2   2   1   2   2   1   2   1   1   2   2   1   1   1   1   1   1   2   1   1   2   2   1   2   2   1   2   1   2   2   2   1   2   2   2   2   2   2   1   1   2   2   1   1   2   1   1   1   1   2   2   1   2   1   2   2   1   1   1   1   1   2   1   1   1   2   2   2   1   2   2   2   2   2   1   2   1   2   1   2   1   1   2   2   2   2   1   1   1   2   2   1
 MK-6-9                 1   1   2   1   1   2   1   1   2   2   1   2   1   1   2   1   1   2   2   2   2   1   1   2   1   2   2   2   2   2   1   1   1   1   2   1   1   2   2   2   1   2   2   1   1   2   2   2   2   2   2   2   1   1   2   2   2   2   1   2   2   1   1   1   2   2   1   2   1   1   2   1   2   2   2   1   1   2   1   1   2   1   2   1   1   1   1   2   2   2   2   2   2   1   2   2   1   1   2   1   1   1   2   1   2   1   2   2   2   2   1   2   2   1   1   1   1   2   2   1   1   1   1   1   1   2   1   1   2   2   1   2   2   1   2   1   2   1   2   1   2   2   2   2   2   2   1   1   2   2   1   1   2   2   1   1   2   2   2   1   2   1   2   2   1   1   1   1   1   1   1   1   2   2   2   2   1   2   1   2   2   1   1   1   1   2   1   2   2   1   2   1   2   2   1   1   2   2   2   1
 MK-6-10                1   1   2   1   1   2   1   1   2   2   1   2   1   1   2   1   1   2   2   2   1   1   1   2   1   2   2   1   2   2   1   1   2   1   2   1   1   1   2   2   1   2   2   2   1   2   2   2   2   2   2   2   1   1   2   2   2   2   1   2   2   1   1   1   2   2   1   2   1   1   2   1   2   2   2   1   1   2   1   1   2   1   2   1   1   1   1   2   2   2   1   2   2   2   2   1   2   1   2   2   1   1   1   1   2   2   2   2   2   2   1   2   2   1   1   1   1   2   2   1   2   2   2   1   1   2   1   1   2   2   1   2   2   1   2   1   2   1   2   1   2   1   2   1   1   2   1   1   2   2   1   1   2   1   1   1   2   2   2   1   2   2   2   2   1   1   1   1   1   1   1   1   2   2   2   2   1   2   1   2   2   1   1   1   1   2   1   2   2   1   2   1   2   2   1   1   2   2   1   1
 MK-6-11                1   1   1   1   2   2   1   2   2   2   1   2   1   1   2   1   1   2   2   2   1   1   1   2   1   2   2   1   2   2   1   1   2   1   2   1   1   1   2   2   1   2   2   2   2   2   2   2   2   2   2   2   1   2   2   2   1   2   2   2   2   1   1   1   2   1   1   2   1   1   2   1   2   2   2   1   2   2   1   1   2   1   2   1   1   1   1   2   2   2   1   2   2   2   2   1   2   1   2   2   1   1   1   1   2   2   2   2   2   1   1   2   2   1   1   1   1   2   1   1   2   2   2   1   1   2   1   1   2   2   1   2   2   1   2   1   2   1   2   1   2   1   2   1   2   2   1   1   2   2   1   1   1   1   1   1   2   2   2   1   2   2   2   2   1   1   1   2   1   1   1   1   1   2   2   2   1   2   1   2   2   1   1   1   1   2   1   2   2   1   2   1   2   2   1   1   2   2   1   2
 MK-6-12                1   1   2   1   1   2   1   2   2   2   1   2   1   2   2   1   1   2   2   2   1   1   1   1   1   1   2   1   2   2   1   1   2   1   2   1   1   1   2   2   1   2   2   2   1   2   2   2   2   2   2   2   1   2   2   1   1   2   2   2   1   1   2   1   2   2   1   2   1   1   2   1   2   2   2   1   2   2   1   1   2   1   2   2   1   1   2   1   2   2   1   2   2   2   2   2   2   1   1   2   1   1   1   1   2   2   2   2   2   1   1   2   2   1   1   1   1   2   1   1   2   2   2   1   1   2   1   1   2   2   1   1   2   1   2   1   2   1   2   1   2   1   2   1   2   2   1   2   2   2   1   2   1   1   1   1   1   2   2   1   2   2   2   2   1   1   1   2   1   1   1   1   2   2   2   2   1   2   1   2   2   1   1   1   1   1   1   2   2   1   2   1   2   2   1   2   2   1   1   2
 MK-6-13                1   2   2   1   1   2   2   2   2   2   2   2   1   2   2   1   1   2   2   2   1   2   1   2   1   1   2   1   2   2   1   1   2   1   2   1   1   1   2   2   1   1   1   2   1   2   2   2   2   2   1   2   1   2   2   1   1   2   2   1   1   1   2   1   2   2   1   2   1   1   2   1   2   2   2   1   2   2   1   1   2   1   2   2   1   2   2   1   2   2   1   2   2   2   2   2   2   1   1   2   1   1   1   1   1   1   2   2   2   1   1   2   2   1   1   1   1   2   1   1   2   2   2   2   2   2   2   1   1   2   1   1   2   2   2   1   2   1   2   1   2   1   2   1   2   1   1   2   2   2   1   2   1   1   1   1   1   1   2   1   2   2   2   1   1   1   2   2   1   1   1   1   2   2   1   2   1   2   1   2   2   1   1   1   1   1   1   2   2   1   2   1   2   2   2   2   2   1   1   2
 MK-6-14                1   2   2   1   1   2   2   2   2   2   2   2   1   2   2   1   2   2   2   2   2   2   1   2   1   1   2   1   2   2   1   1   2   1   2   1   1   1   2   2   1   1   1   2   1   2   2   2   2   2   1   2   1   2   2   1   1   2   2   1   1   1   2   1   2   2   1   2   1   1   2   1   2   2   1   1   2   2   1   1   2   1   2   2   1   2   2   1   2   1   2   2   2   2   2   2   1   2   1   2   1   1   1   1   1   1   1   2   2   1   1   2   2   1   1   1   2   2   1   1   2   2   2   2   2   1   2   1   1   2   1   1   2   2   2   1   2   1   2   1   2   1   2   1   2   1   1   2   2   2   1   2   1   1   1   1   2   1   1   1   2   2   2   1   1   1   2   2   1   1   1   1   2   1   1   2   1   2   1   2   2   1   1   1   1   1   1   1   2   1   2   1   2   2   2   2   2   1   1   2
 MK-6-15                1   2   2   1   1   2   2   2   1   2   2   2   1   2   2   1   2   2   2   2   2   2   1   2   1   1   2   1   2   2   1   1   2   2   2   1   1   1   2   2   1   1   1   2   1   2   1   2   2   2   1   2   1   2   2   2   1   2   2   1   1   1   2   1   2   2   1   1   1   1   2   1   2   2   1   1   2   2   1   1   1   1   2   2   1   2   2   1   2   1   2   2   2   2   1   2   1   2   1   2   1   1   1   1   1   2   1   2   2   1   1   2   1   1   1   1   1   1   1   1   2   2   2   2   2   1   2   1   1   2   1   1   2   2   2   1   2   1   2   1   2   1   2   1   2   2   1   2   2   2   1   2   1   1   1   1   2   1   1   1   2   2   2   2   1   1   2   2   1   2   1   1   2   1   1   2   1   2   1   2   2   1   1   1   1   1   1   1   2   1   2   1   2   2   1   2   2   2   1   2
 MK-6-16                2   2   2   1   1   2   2   2   1   2   2   2   1   2   2   1   1   2   2   2   2   2   1   2   1   1   2   2   2   2   1   1   2   2   2   1   1   1   1   2   1   1   1   2   1   2   1   2   1   1   1   2   1   2   2   2   1   2   2   1   2   1   2   1   2   2   1   1   1   1   2   1   2   2   1   1   2   2   1   1   1   1   2   2   1   2   2   1   2   1   2   2   2   1   1   2   1   2   1   2   1   1   1   1   1   1   1   2   2   1   1   2   1   1   1   1   1   2   1   1   2   1   2   2   2   2   2   1   1   2   1   1   2   2   2   1   2   1   2   1   2   1   2   1   2   2   1   2   2   2   1   2   1   1   1   1   1   1   1   2   2   2   2   2   1   1   2   2   1   2   1   2   2   1   1   2   1   2   2   2   2   1   1   1   2   2   1   1   2   1   2   1   2   2   2   2   2   2   1   1
 
!****************************************** Phenotypic Data **********************************************************
!-100.0 is resevred for missing phenotype
SimulatedTrait1         9.7831   11.3582   10.6110    9.8609    9.4412    9.5211    9.9809    7.9176   10.5627   10.5103    9.4541    9.6889   10.4126   10.9268   10.5071    8.8019   10.2503   11.0288    9.2922   10.3479    9.6092    8.3225    9.7652    9.3716   11.1709   10.7940   10.9078    9.3740    9.6128   11.2226    9.6420   10.4007   10.0956    9.6757    9.6856   11.8206    9.8666   10.4317    8.4798    9.2800   10.9730    9.9094   10.5308    9.1349   10.9182   10.6415    9.8897   10.8078   11.7758   10.1330   11.6740   11.1618   11.9455   13.2218    9.5098   10.4826   10.4613    9.3419   10.4548   10.1359   10.5980    9.9299   10.1166    8.1498   10.7887   10.7512   10.1131    8.9720    8.9245    9.5107   11.3264   10.9697   10.8463   10.0512    8.4384    9.3199   10.3042   10.8769   10.4346    9.0587   10.3973   11.4804   10.4462   10.7197    9.1000   10.4569    9.3012   10.8377   10.9461    8.9797    9.9741   11.1368   10.6672   11.0362    9.6793   10.7997    9.5756    9.4065    9.0703   12.3006   10.2464    9.9028    8.7986    9.8345    7.1993    8.3097    9.2611   11.4830   10.2631   12.5492    9.9107    7.9523   10.0852    9.6161   10.0015   11.1999   10.2130   11.6241   10.7662    8.6278   11.0601    9.9476    9.4861    9.1072   10.9077   10.6742   10.4264    9.3774    9.0408   11.3526   10.6878   10.1079    9.6530   11.4714   10.4955    9.2828   10.3084    9.3495   10.4285    9.9997   10.6046   11.2917    9.4801    9.9826    9.6642    9.6715    9.3293    9.3569   10.3214    9.8630    9.0373    9.6885   10.5244    9.8894   12.0474    8.6274    9.3937   11.0483   10.5682   10.4427    9.2801    8.6328    9.6529    9.4171    9.8897    9.6685    9.8543    9.2634    9.9513    9.2258   10.3257   11.1833   10.3956    9.6083    9.2493    9.2413   10.5195    9.0784   11.3267    9.1783   11.8815   11.1050   11.7056   10.5157    9.3186    8.6017    8.6451    8.5870   11.2059    9.0379    9.5607   10.8491    8.2708    9.6318   10.1198    9.6960    9.3276    8.9237    9.4765    8.8812
 
