# Supplementary material for: Inclusive Composite Interval Mapping of QTL by Environment Interactions in Biparental Populations
Source: PLoS One. 2015 Jul 10;10(7):e0132414. doi: 10.1371/journal.pone.0132414 (PMC4498613; doi:10.1371/journal.pone.0132414)
Supplement: S1 File — (ZIP) [file pone.0132414.s001.zip › BC1 population/e=1/run_00036.met]

!**********************Note: lines staring with "!" are remarks and will be ignored in the program********************
!*********************************General Information**********************************
!Assuming F1 = P1 x P2, populations available in QTL IciMapping are: 
!  1, P1BC1F1 = P1 x F1, the first backcrossing where P1 is used as the recurrent parent;
!  2, P2BC1F1 = P2 x F1, the first backcrossing where P2 is used as the recurrent parent;
!  3, F1DH, F1-derived doubled haploids; 
!  4, RIL or F1RIL, recombination inbred lines through the repeated selfing of F1;
!  5, P1BC1RIL, recombination inbred lines through the repeated selfing of P1BC1F1;
!  6, P2BC1RIL, recombination inbred lines through the repeated selfing of P2BC1F1;
!  7, F2, the selfing generation of F1;
!  8, F3, the selfing generation of F2;
!  9, P1BC2F1, the second backcrossing where P1 is used as the recurrent parent; 
! 10, P2BC2F1, the second backcrossing where P2 is used as the recurrent parent;
! 11, P1BC2RIL, recombination inred lines through the repeated selfing of P1BC2F1; 
! 12, P2BC2RIL, recombination inred lines through the repeated selfing of P2BC2F1; 
! 13, P1BC1F2, the selfing generation of P1BC1F1; 
! 14, P2BC1F2, the selfing generation of P2BC1F1; 
! 15, P1BC2F2, the selfing generation of P1BC2F1; 
! 16, P2BC2F2, the selfing generation of P2BC2F1; 
! 17, P1BC1DH, P1BC1F1-derived doubled haploids; 
! 18, P2BC1DH, P2BC1F1-derived doubled haploids; 
! 19, P1BC2DH, P1BC2F1-derived doubled haploids; 
! 20, P2BC2DH, P2BC2F1-derived doubled haploids; 
   1      !Mapping Population (see remarks above)
   2      !Mapping Function (1 for Kosambi; 2 for Haldane; 3 for Morgan)
   2      !Marker Space Type (1 for intervals; 2 for positions)
   1      !Marker Space Unit(1 for centiMorgans; 2 for Morgan)
   6      !Number of Chromosomes (or Linkage Groups)
 200      !Size of the mapping population
   1      !Number of environments
 
!***************************************** Chromosomes and Linkage Maps **********************************************
!Chromosome                 NumMarkers
-CH1                        16
-CH2                        16
-CH3                        16
-CH4                        16
-CH5                        16
-CH6                        16
!Linkage map (Marker name followed by position or the interval length)
 MK-1-1                1     0.000
 MK-1-2                1    10.000
 MK-1-3                1    20.000
 MK-1-4                1    30.000
 MK-1-5                1    40.000
 MK-1-6                1    50.000
 MK-1-7                1    60.000
 MK-1-8                1    70.000
 MK-1-9                1    80.000
 MK-1-10               1    90.000
 MK-1-11               1   100.000
 MK-1-12               1   110.000
 MK-1-13               1   120.000
 MK-1-14               1   130.000
 MK-1-15               1   140.000
 MK-1-16               1   150.000
 MK-2-1                2     0.000
 MK-2-2                2    10.000
 MK-2-3                2    20.000
 MK-2-4                2    30.000
 MK-2-5                2    40.000
 MK-2-6                2    50.000
 MK-2-7                2    60.000
 MK-2-8                2    70.000
 MK-2-9                2    80.000
 MK-2-10               2    90.000
 MK-2-11               2   100.000
 MK-2-12               2   110.000
 MK-2-13               2   120.000
 MK-2-14               2   130.000
 MK-2-15               2   140.000
 MK-2-16               2   150.000
 MK-3-1                3     0.000
 MK-3-2                3    10.000
 MK-3-3                3    20.000
 MK-3-4                3    30.000
 MK-3-5                3    40.000
 MK-3-6                3    50.000
 MK-3-7                3    60.000
 MK-3-8                3    70.000
 MK-3-9                3    80.000
 MK-3-10               3    90.000
 MK-3-11               3   100.000
 MK-3-12               3   110.000
 MK-3-13               3   120.000
 MK-3-14               3   130.000
 MK-3-15               3   140.000
 MK-3-16               3   150.000
 MK-4-1                4     0.000
 MK-4-2                4    10.000
 MK-4-3                4    20.000
 MK-4-4                4    30.000
 MK-4-5                4    40.000
 MK-4-6                4    50.000
 MK-4-7                4    60.000
 MK-4-8                4    70.000
 MK-4-9                4    80.000
 MK-4-10               4    90.000
 MK-4-11               4   100.000
 MK-4-12               4   110.000
 MK-4-13               4   120.000
 MK-4-14               4   130.000
 MK-4-15               4   140.000
 MK-4-16               4   150.000
 MK-5-1                5     0.000
 MK-5-2                5    10.000
 MK-5-3                5    20.000
 MK-5-4                5    30.000
 MK-5-5                5    40.000
 MK-5-6                5    50.000
 MK-5-7                5    60.000
 MK-5-8                5    70.000
 MK-5-9                5    80.000
 MK-5-10               5    90.000
 MK-5-11               5   100.000
 MK-5-12               5   110.000
 MK-5-13               5   120.000
 MK-5-14               5   130.000
 MK-5-15               5   140.000
 MK-5-16               5   150.000
 MK-6-1                6     0.000
 MK-6-2                6    10.000
 MK-6-3                6    20.000
 MK-6-4                6    30.000
 MK-6-5                6    40.000
 MK-6-6                6    50.000
 MK-6-7                6    60.000
 MK-6-8                6    70.000
 MK-6-9                6    80.000
 MK-6-10               6    90.000
 MK-6-11               6   100.000
 MK-6-12               6   110.000
 MK-6-13               6   120.000
 MK-6-14               6   130.000
 MK-6-15               6   140.000
 MK-6-16               6   150.000
!*********************************** Marker Types ********************************************************************
!Co-dominant marker: When heterozygote F1 is present, P1 is coded as 2, F1 is coded as 1, and P2 is coded as 0; Otherwise, P1 is coded as 2, and P2 is coded as 0. 
!Dominant marker: When heterozygote F1 is present, P1 and F1 are coded as 12, and P2 is coded as 0; Otherwise, P1 is coded as 2, and P2 is coded as 0.  
!Recessive markers: When heterozygote F1 is present, P1 is coded as 2, and F1 and P2 are coded as 10; Otherwise, P1 is coded as 2, and P2 is coded as 0. 
!Missing marker is coded as -1. 
 MK-1-1                 1   2   1   1   2   2   2   1   2   2   1   1   2   2   1   2   1   2   1   2   2   1   1   1   2   1   1   1   1   2   2   1   1   1   2   1   2   2   1   2   1   2   1   2   1   1   2   1   2   2   2   2   1   1   1   2   2   2   2   2   1   1   2   2   2   1   2   2   1   1   2   1   2   1   2   2   1   2   2   1   2   2   1   1   2   2   2   2   2   1   2   1   2   1   1   2   2   2   1   1   1   2   1   2   2   2   2   1   1   1   1   2   1   1   1   2   2   1   2   1   2   2   1   1   1   1   2   1   1   2   1   1   1   2   2   1   1   1   2   2   1   2   1   2   2   1   1   1   2   1   1   1   2   1   2   2   2   1   1   2   1   2   2   2   1   1   2   1   2   2   2   2   2   1   2   2   1   2   1   2   2   2   2   1   1   2   1   2   2   1   2   1   2   1   2   1   1   2   2   2
 MK-1-2                 1   2   1   2   2   2   2   1   2   2   1   1   2   2   2   2   1   2   1   2   2   1   1   1   2   1   1   1   1   2   2   1   1   1   2   1   2   2   1   1   2   2   1   2   1   1   2   2   1   2   2   2   1   1   1   2   2   2   2   2   1   1   2   2   2   1   2   2   1   1   2   1   2   1   2   2   1   2   2   1   2   2   1   1   1   2   2   2   2   1   2   1   2   1   1   2   2   2   2   2   1   2   1   1   2   2   2   1   1   1   1   2   1   1   1   2   1   1   2   1   2   2   1   1   1   1   1   1   2   2   1   1   1   2   2   2   1   1   2   2   1   1   1   2   2   1   1   1   2   1   1   1   1   1   2   2   1   1   1   2   1   2   2   2   1   1   2   1   2   2   1   2   2   2   2   2   1   2   1   2   2   2   2   1   1   2   1   1   2   1   2   1   1   1   2   1   1   2   2   2
 MK-1-3                 2   2   1   2   2   2   2   1   2   1   1   1   2   1   2   1   1   2   1   2   1   1   2   1   2   1   1   1   1   2   2   1   1   1   2   2   2   2   1   1   2   1   1   2   1   1   2   2   1   2   2   2   1   1   1   2   2   2   2   2   1   1   2   1   2   1   2   2   1   1   2   1   2   1   2   2   1   2   1   1   2   2   1   1   1   2   2   1   2   1   2   1   2   1   1   1   2   2   2   2   1   2   1   1   1   2   2   1   1   1   1   2   1   1   2   2   1   1   2   1   2   2   1   1   1   1   1   1   2   1   2   1   1   2   2   2   2   1   2   2   1   1   1   2   2   1   1   1   2   1   1   2   1   1   2   2   1   1   2   2   1   2   2   2   1   2   2   1   2   2   1   1   2   2   2   2   1   2   2   2   2   2   2   1   1   2   1   1   2   2   1   1   1   1   2   1   1   2   2   2
 MK-1-4                 2   2   1   2   2   2   2   1   2   1   1   1   2   1   2   1   1   2   2   2   1   1   2   1   2   1   1   1   1   2   2   1   1   1   2   2   1   2   1   1   2   1   1   2   1   1   1   2   1   2   2   1   1   1   1   2   2   2   2   2   1   1   2   1   2   1   1   2   1   1   2   1   1   1   2   2   1   1   1   1   2   2   2   1   1   2   2   1   2   1   2   1   2   1   1   1   2   2   2   2   2   2   1   1   1   1   2   1   1   1   1   2   1   2   2   2   1   1   2   1   1   2   1   1   2   1   1   1   2   1   2   1   1   2   2   2   2   1   2   2   1   1   1   2   2   1   1   1   2   1   1   2   1   1   2   2   1   1   2   2   2   2   2   2   2   2   2   1   2   2   1   1   2   2   2   2   2   2   2   2   2   2   2   1   1   2   1   1   2   2   1   1   1   1   1   1   1   1   2   2
 MK-1-5                 2   2   1   2   1   2   2   1   2   1   1   1   2   1   1   2   1   2   1   2   2   2   2   1   2   1   1   1   1   2   1   1   1   1   2   2   1   2   1   1   1   1   1   2   1   1   1   2   1   2   1   1   1   1   1   2   2   2   2   1   1   1   2   1   1   1   1   1   1   1   2   2   1   1   2   2   1   1   1   1   2   2   1   1   1   2   2   1   2   2   2   1   2   1   1   1   1   2   2   2   2   2   1   1   1   1   2   1   1   1   1   1   1   2   2   2   1   1   2   1   1   1   1   1   2   1   1   1   2   1   2   1   1   2   2   2   2   1   1   2   1   1   1   2   2   1   1   1   2   1   1   2   1   1   2   2   1   1   2   2   2   2   2   2   2   2   2   1   2   2   1   1   2   2   1   2   2   2   2   2   2   2   2   1   1   1   1   1   2   2   1   2   1   1   1   1   1   1   2   2
 MK-1-6                 2   2   1   2   1   2   2   1   2   1   1   1   2   1   1   2   2   2   1   2   2   2   2   1   2   1   1   1   1   2   1   1   2   1   2   2   1   2   1   1   1   1   1   2   1   1   1   2   1   2   1   1   1   1   1   2   2   2   2   1   1   1   2   1   1   1   1   1   1   1   2   2   1   1   2   2   1   1   1   1   2   2   1   1   1   2   2   1   2   2   2   1   2   1   1   1   1   2   2   1   2   2   1   1   1   1   2   1   1   1   1   1   1   1   1   1   1   1   2   1   1   1   1   1   2   1   1   1   2   1   2   1   1   2   2   2   2   1   2   2   1   1   1   2   2   1   1   1   2   1   1   2   1   1   2   2   1   1   2   2   2   2   2   2   2   2   2   1   2   2   1   1   2   2   1   2   2   2   2   2   2   1   2   1   1   1   1   1   2   2   1   2   1   1   1   1   1   1   2   2
 MK-1-7                 1   2   2   2   1   2   2   1   2   1   1   1   2   1   1   2   2   2   1   2   2   2   1   1   2   1   1   1   1   2   1   1   1   1   2   2   1   2   1   1   1   1   1   2   1   1   1   2   1   2   1   1   1   1   1   2   2   2   2   1   1   1   2   2   1   2   1   1   1   1   2   2   2   1   2   2   1   1   1   1   2   2   1   1   1   2   2   1   2   2   2   1   2   1   1   1   1   2   1   2   2   2   1   1   1   1   2   1   1   1   1   1   1   1   1   1   1   1   1   1   1   1   1   1   2   1   1   2   2   1   2   1   1   2   2   2   2   1   2   2   1   2   1   2   2   1   1   1   2   1   1   2   1   2   2   2   1   1   2   2   2   2   2   2   2   2   2   1   2   2   1   2   1   2   1   2   2   2   2   2   2   1   2   1   1   1   1   1   2   2   1   2   1   1   1   2   1   1   2   2
 MK-1-8                 1   2   2   2   1   1   2   1   1   2   1   1   2   1   1   2   1   2   1   2   2   2   1   1   2   1   1   1   1   2   1   1   1   1   2   2   1   2   1   2   1   1   1   2   1   2   1   2   1   2   1   1   1   1   1   2   2   2   2   1   2   1   2   2   1   2   1   2   1   2   2   2   2   1   2   2   1   2   1   2   2   2   1   1   1   2   2   1   2   2   2   1   2   1   1   1   1   2   1   2   2   2   1   1   1   1   2   1   1   1   1   1   1   1   1   1   1   1   1   1   1   1   1   1   2   1   1   1   1   2   1   1   1   2   2   2   2   1   2   2   1   2   1   2   1   1   2   2   2   2   1   2   1   2   2   2   1   1   2   2   2   2   2   2   2   2   2   1   2   2   1   2   1   2   1   2   2   2   2   2   2   1   2   1   1   1   1   1   2   2   1   2   1   1   1   2   1   1   2   2
 MK-1-9                 1   2   2   2   1   1   2   1   1   1   1   1   2   2   1   2   1   2   1   1   2   2   1   2   2   1   1   1   1   2   1   1   1   1   2   2   1   2   1   2   1   1   1   2   1   2   1   2   1   2   1   1   1   1   1   1   2   2   2   1   2   1   2   2   1   2   1   2   1   2   2   2   2   1   2   2   1   2   1   2   2   2   1   2   1   2   2   1   2   1   2   1   2   1   1   1   1   2   1   2   2   2   1   1   1   1   2   1   2   1   1   2   2   1   1   1   1   1   1   1   1   1   1   1   2   1   1   1   1   1   1   1   1   2   2   2   2   1   2   2   1   2   1   1   1   1   1   2   2   2   2   1   2   2   2   2   1   1   2   2   2   2   2   1   2   2   2   1   2   1   1   2   1   2   2   2   2   2   2   2   2   1   2   1   1   1   1   1   2   2   1   2   1   1   1   2   1   1   2   2
 MK-1-10                1   1   2   2   2   1   1   1   1   1   2   1   2   2   1   2   1   2   1   1   2   2   1   1   2   1   1   1   1   2   1   1   1   1   2   2   1   2   1   2   1   1   1   2   1   2   1   2   1   2   1   1   2   1   1   1   1   1   2   1   2   1   2   2   1   2   1   1   1   2   2   2   2   1   2   2   1   2   1   2   2   2   2   2   1   2   2   1   2   2   2   1   2   2   1   1   1   2   1   2   2   2   1   1   1   1   2   1   2   1   1   2   2   1   1   1   1   1   1   1   1   1   1   1   2   1   1   1   1   1   1   1   1   2   2   2   2   1   2   1   1   2   1   1   1   1   1   1   2   2   1   1   2   2   2   2   1   1   2   2   2   1   1   1   2   2   2   1   2   1   1   2   1   2   1   2   1   2   2   2   2   1   2   1   1   1   1   1   2   2   1   2   1   1   1   2   1   1   2   2
 MK-1-11                1   1   2   2   2   1   1   1   1   1   2   1   2   2   1   2   1   2   1   2   2   2   2   1   2   1   1   1   1   2   1   1   1   1   2   2   1   2   1   2   1   1   1   2   1   2   1   2   1   2   1   1   2   1   1   1   1   1   2   1   2   1   1   2   1   2   1   1   1   2   2   2   1   1   2   2   1   2   1   2   2   2   2   2   1   2   2   1   2   2   2   1   2   2   1   1   1   2   1   2   2   2   1   1   1   1   2   1   2   1   1   2   1   1   2   2   1   1   1   1   1   1   1   2   2   1   1   1   1   2   1   1   1   2   2   2   2   1   2   1   1   1   1   1   1   1   1   1   2   2   1   2   2   2   2   2   1   1   2   2   2   1   1   1   2   2   2   1   2   1   1   2   1   2   1   2   1   2   2   2   2   1   2   1   1   1   2   1   2   2   1   2   1   1   1   2   1   2   2   2
 MK-1-12                1   1   2   2   2   2   1   1   1   1   2   1   2   2   1   2   1   2   1   2   2   2   2   2   2   1   1   1   2   2   1   1   1   1   1   1   1   2   1   2   1   1   1   2   1   2   1   2   1   2   2   1   2   2   2   1   1   1   2   1   2   1   1   2   1   2   1   1   1   2   2   2   1   1   2   2   1   2   1   1   2   2   2   2   1   2   2   2   2   2   2   1   2   2   2   1   1   2   1   2   2   1   1   1   1   1   2   1   2   1   1   2   2   1   2   2   1   2   1   1   1   1   1   2   2   1   1   2   1   2   1   1   1   2   2   2   2   1   2   2   1   1   1   1   1   1   1   2   2   2   1   2   1   2   2   2   1   1   2   2   2   1   1   2   2   2   2   1   2   1   1   2   2   2   2   2   1   2   2   2   2   1   2   1   1   1   2   1   2   2   1   2   1   1   1   2   1   2   2   2
 MK-1-13                1   1   2   2   2   2   1   1   1   1   1   1   2   1   1   2   1   2   1   2   2   1   2   1   2   2   1   1   2   2   1   1   1   1   1   1   1   2   1   2   1   1   1   2   1   1   1   2   1   2   2   1   2   2   2   1   1   1   2   1   2   1   1   2   1   1   1   1   2   2   2   2   1   1   2   2   1   2   1   1   2   2   2   2   1   2   2   2   2   1   2   2   2   2   2   1   1   1   1   2   2   1   1   1   1   1   2   1   2   1   1   2   2   1   2   2   1   2   1   1   1   1   1   2   2   1   1   2   1   2   1   2   1   2   2   2   2   1   2   2   1   1   1   1   1   1   1   2   2   1   1   2   2   2   2   2   1   1   2   2   2   1   1   2   2   2   2   1   2   1   1   2   2   2   2   2   1   2   1   2   2   1   2   1   1   1   2   1   2   2   1   2   1   1   1   2   1   2   2   2
 MK-1-14                1   1   2   2   2   1   1   1   1   1   1   1   2   1   2   2   1   2   1   2   2   1   2   1   2   2   1   1   2   2   1   1   1   1   1   1   1   2   1   2   1   1   1   2   1   1   1   2   1   2   2   1   2   2   2   2   1   1   2   1   2   1   1   2   1   2   1   1   2   1   2   2   1   1   2   2   1   2   1   1   2   2   2   2   1   2   2   2   2   1   2   2   2   2   2   1   2   1   1   2   2   1   1   1   1   1   2   1   2   1   1   2   2   1   2   2   1   2   1   1   1   1   1   2   2   1   1   2   1   2   2   2   1   2   2   2   2   1   2   2   1   1   1   1   1   1   1   1   2   1   1   2   2   2   2   2   1   1   2   2   2   1   1   2   2   2   2   1   2   1   1   2   2   2   2   2   2   2   1   2   2   1   2   1   1   1   2   2   2   2   1   2   1   1   1   2   1   2   2   2
 MK-1-15                1   1   2   1   2   1   1   1   1   1   1   2   2   1   2   2   1   2   1   2   2   1   2   1   2   2   1   1   1   2   1   1   1   1   1   1   1   2   1   2   1   1   1   2   1   1   1   1   1   2   2   1   2   2   2   2   1   1   2   1   2   1   1   2   1   2   1   1   1   1   2   2   1   1   2   2   1   2   1   1   2   2   2   2   1   2   2   2   2   1   2   2   2   2   2   1   2   1   1   2   2   1   1   1   1   1   2   1   2   1   1   2   2   1   1   2   1   2   1   1   1   1   1   2   2   1   2   2   1   2   2   2   1   2   2   2   2   1   2   2   1   1   1   1   1   1   1   2   2   1   1   2   2   2   2   1   1   2   1   2   2   1   1   1   2   1   2   1   2   1   1   1   1   2   2   2   2   2   1   2   2   1   2   2   1   1   2   2   2   2   1   2   1   1   1   2   1   2   2   2
 MK-1-16                1   1   2   1   2   1   1   1   1   1   1   2   2   1   2   1   1   2   1   2   2   1   2   1   2   2   1   1   2   2   1   1   1   1   1   1   2   2   1   2   1   1   1   2   1   1   1   2   1   2   2   1   2   2   2   2   1   1   2   1   2   1   1   2   2   2   1   1   1   2   1   2   2   1   2   2   1   2   1   1   2   2   2   2   1   2   1   2   2   1   1   2   2   2   2   1   2   1   1   2   2   1   1   1   1   1   2   1   2   1   1   2   2   1   1   2   1   2   1   1   2   1   1   2   2   1   2   2   2   2   2   2   1   2   2   2   2   1   2   2   1   1   1   1   1   1   1   2   2   1   1   2   2   2   2   1   1   2   1   2   2   1   1   1   1   1   2   1   2   1   1   1   1   2   2   2   1   2   1   2   1   1   2   2   1   1   2   2   1   2   1   2   1   1   1   2   1   2   2   1
 MK-2-1                 2   1   1   2   2   1   2   2   2   2   2   2   1   1   2   1   2   1   2   2   2   2   2   1   1   2   2   2   2   2   1   1   2   2   1   2   2   1   2   1   2   1   2   1   2   1   2   1   2   1   1   2   2   2   2   2   1   1   2   1   2   2   2   2   1   2   2   2   1   1   2   2   2   1   1   2   2   2   1   1   2   1   1   1   2   2   2   2   1   2   1   2   2   1   2   2   2   1   1   2   1   1   1   2   2   1   1   2   2   2   1   2   1   1   2   1   1   2   1   2   1   2   2   2   2   1   2   1   2   2   1   1   1   1   2   2   2   2   1   2   2   2   1   2   1   2   1   2   2   2   2   2   1   1   2   1   1   1   1   2   2   1   1   2   1   2   1   1   1   1   1   2   1   2   2   1   2   2   2   1   2   2   1   1   1   1   2   1   2   2   1   1   1   1   1   1   1   1   2   1
 MK-2-2                 2   1   1   2   2   1   2   2   2   2   2   2   2   2   1   1   2   1   2   2   2   1   2   1   1   2   2   2   2   2   2   1   2   2   1   2   1   1   1   1   2   1   2   1   2   1   2   1   1   2   1   1   2   2   2   2   1   1   2   1   2   2   2   2   2   2   2   2   1   1   2   2   2   1   2   2   1   2   1   1   2   1   2   1   2   2   2   2   1   2   1   2   1   1   2   2   2   1   1   2   1   2   1   2   2   1   1   2   2   2   1   2   1   1   2   1   1   1   1   2   1   2   2   1   1   2   2   1   2   2   1   1   1   1   2   2   2   2   1   2   2   2   1   2   1   1   1   2   2   2   2   2   1   2   1   2   1   1   1   2   2   1   1   2   1   2   1   1   1   1   1   2   1   2   2   1   2   2   2   1   2   2   1   1   1   1   2   1   2   2   2   2   2   1   1   2   1   1   2   1
 MK-2-3                 1   1   1   2   2   1   2   2   2   2   2   2   2   2   1   1   2   2   2   2   2   1   2   1   1   2   2   2   2   2   2   1   1   2   1   2   1   1   1   2   2   2   2   1   2   2   2   1   1   2   1   1   2   2   2   2   1   1   2   1   1   2   2   2   2   1   2   2   2   1   2   2   2   1   2   2   2   2   1   2   2   1   2   1   2   2   2   2   1   2   1   2   1   1   2   2   2   1   1   2   1   2   1   2   2   1   1   2   2   2   2   2   1   1   1   1   1   1   1   2   1   1   2   1   2   2   2   1   2   2   1   1   1   1   2   2   2   2   1   2   2   2   2   2   1   1   1   2   2   2   1   2   1   2   1   2   1   2   1   2   2   1   1   2   1   2   1   1   1   1   1   2   1   2   2   1   2   1   2   1   2   2   1   2   1   1   2   1   2   2   2   2   2   1   1   2   1   1   2   1
 MK-2-4                 1   1   1   2   2   1   2   2   2   2   2   2   2   2   2   1   2   2   2   2   2   1   2   1   1   2   2   2   2   2   2   1   1   2   1   2   1   1   1   1   1   2   2   1   1   2   2   1   1   2   1   1   2   2   2   2   1   1   1   1   1   2   2   2   2   1   2   2   2   1   1   2   2   1   2   2   2   1   1   2   1   1   2   2   2   2   2   2   1   2   1   2   1   1   2   2   2   2   1   2   1   2   1   2   2   1   1   1   2   2   2   2   2   1   1   1   1   1   1   2   1   1   2   1   2   2   2   1   2   2   1   1   1   1   2   2   2   2   1   2   1   2   2   2   1   1   1   2   1   2   1   2   1   2   1   2   1   2   2   2   2   1   1   1   1   2   2   1   1   1   1   2   1   2   2   2   2   1   2   1   2   2   1   2   1   1   2   1   2   2   2   2   2   1   1   2   1   2   2   1
 MK-2-5                 2   1   2   2   2   1   2   2   2   2   2   2   2   2   2   1   2   2   1   2   2   1   2   1   1   2   2   1   2   2   2   1   1   2   1   2   2   2   2   1   1   2   2   1   1   2   2   1   1   1   1   1   2   2   2   2   1   1   1   1   1   2   2   2   2   1   2   2   2   1   1   2   2   1   2   2   2   1   1   2   1   1   2   2   2   2   2   2   1   2   1   2   2   1   2   2   2   2   1   2   1   2   1   2   2   1   1   1   2   2   2   2   2   1   1   1   1   1   1   2   1   1   2   2   2   2   2   1   2   2   1   1   1   1   2   2   2   2   2   2   1   2   2   1   2   1   1   2   1   1   1   2   1   2   1   2   1   1   2   2   2   1   1   1   1   2   1   2   1   1   1   2   1   2   2   2   2   1   2   1   2   2   1   1   1   1   2   1   2   2   2   2   2   1   1   2   1   2   2   1
 MK-2-6                 2   1   2   2   1   1   2   2   1   2   2   2   2   2   2   2   2   1   1   2   2   1   1   1   1   2   2   1   2   2   2   1   2   2   1   2   1   2   2   1   1   2   2   1   2   2   2   1   1   1   1   1   2   2   2   2   1   1   1   1   1   2   2   2   2   1   2   2   2   1   2   2   2   1   2   2   2   1   1   2   1   1   2   2   2   1   2   2   1   2   1   2   2   1   2   2   2   2   1   2   1   2   1   2   2   1   1   2   2   2   2   1   2   1   1   1   1   1   1   2   1   1   2   1   2   2   2   1   2   2   1   1   1   1   2   2   2   2   2   2   1   2   2   1   2   1   1   2   1   1   1   2   1   2   1   2   1   1   2   2   2   1   1   1   1   2   1   2   1   1   1   2   1   2   1   2   2   1   2   1   2   1   2   1   1   1   2   1   2   1   2   2   2   2   1   2   1   2   2   1
 MK-2-7                 2   1   1   2   1   1   1   2   1   2   2   2   2   2   2   2   2   1   1   2   2   1   1   1   1   2   2   1   1   2   2   1   2   2   1   2   1   2   2   1   1   1   2   1   2   2   1   1   2   1   1   1   1   2   2   2   1   1   1   1   1   2   2   2   2   1   2   2   2   1   2   2   2   1   2   2   2   1   1   2   1   1   2   2   2   1   2   2   1   2   1   2   2   1   1   2   2   2   1   2   1   2   1   2   2   1   1   2   2   2   2   1   2   1   1   1   1   1   1   2   1   1   2   1   2   2   2   1   2   2   1   1   1   1   1   2   2   2   2   2   1   2   2   1   2   1   1   2   1   1   1   2   1   2   1   2   1   1   2   2   2   1   1   2   1   2   1   2   1   1   1   2   1   2   1   2   2   1   2   1   2   1   2   1   1   1   2   1   2   1   2   2   2   2   1   2   2   2   2   1
 MK-2-8                 2   1   1   2   1   1   1   1   1   1   2   2   2   2   2   2   2   1   1   2   2   1   1   1   1   2   2   1   1   2   2   1   1   2   1   2   2   2   2   1   1   1   2   2   2   1   1   1   2   1   1   1   1   2   2   2   1   1   2   1   1   2   2   2   2   1   2   2   2   1   2   1   2   1   2   2   2   1   1   2   1   1   2   2   2   1   2   2   1   2   1   2   2   1   1   2   2   2   1   2   2   2   1   2   2   1   1   1   1   2   2   1   2   1   1   1   1   1   1   2   1   1   2   1   2   2   2   1   2   2   1   1   2   1   1   2   2   2   2   2   1   2   2   1   2   1   1   2   1   1   1   2   1   2   1   2   1   1   1   2   2   1   1   2   1   2   1   1   1   1   1   2   1   2   1   2   2   1   2   1   2   1   1   1   1   1   2   1   2   1   2   2   2   2   1   1   2   2   2   1
 MK-2-9                 2   1   1   2   2   2   1   1   1   1   2   2   2   2   1   1   2   2   1   2   2   1   1   1   1   2   2   1   2   2   2   1   1   2   2   2   2   2   2   1   1   1   2   2   2   2   1   1   2   1   1   1   1   2   2   1   1   1   1   1   1   2   2   2   2   1   2   2   2   1   2   1   2   1   2   2   1   1   1   2   1   2   2   2   2   1   1   1   1   2   1   2   2   1   1   2   2   2   2   2   2   2   1   2   1   1   1   1   1   2   2   1   2   1   1   1   1   1   1   2   1   1   2   1   2   2   2   1   2   2   1   2   2   1   1   2   2   2   2   2   1   2   1   1   2   1   1   2   1   1   1   2   2   2   1   2   1   1   1   2   2   1   1   2   1   2   1   1   1   1   1   2   1   2   2   2   2   2   2   1   2   1   1   1   1   2   1   1   2   2   2   2   2   2   1   1   2   2   2   1
 MK-2-10                2   1   1   2   2   2   1   1   1   1   2   2   2   2   1   2   2   2   1   2   2   1   2   1   1   2   2   1   2   2   2   1   1   2   2   2   2   2   2   1   1   1   2   2   2   2   1   1   2   1   1   1   1   2   2   1   2   2   1   1   1   2   1   2   2   1   2   2   2   1   1   1   2   1   2   2   1   1   1   2   1   1   2   2   2   1   1   1   1   1   1   2   2   1   1   1   2   1   2   2   2   2   1   2   1   1   1   1   1   2   2   1   1   1   2   1   1   2   1   2   1   1   2   1   2   2   1   1   2   2   1   2   2   2   1   2   1   2   2   1   1   2   1   1   2   1   1   2   1   2   1   2   2   2   1   2   1   1   1   2   2   1   1   2   1   2   1   1   1   1   1   2   1   2   2   1   2   2   2   1   2   1   1   1   1   1   1   1   1   1   2   2   2   2   1   1   2   1   2   1
 MK-2-11                2   1   1   2   2   2   1   1   1   1   2   2   2   2   1   2   2   2   1   2   2   1   1   1   1   2   2   1   2   2   2   1   1   2   2   2   2   2   2   1   1   1   2   2   2   2   1   1   2   2   1   1   1   2   2   1   2   2   1   1   1   2   1   2   2   1   2   2   2   1   1   1   2   1   2   2   1   2   1   1   1   1   2   1   2   1   1   1   2   1   1   2   2   1   1   1   2   1   1   2   2   2   1   2   1   2   1   1   2   2   2   1   1   1   2   1   1   2   2   2   1   1   2   1   2   2   1   1   2   1   1   2   2   2   1   2   1   2   2   1   1   2   1   1   2   2   2   2   1   2   1   2   2   2   1   2   1   1   1   2   2   1   1   2   1   2   1   1   1   1   1   2   1   2   1   1   2   2   2   1   2   1   2   2   1   1   1   1   1   1   2   2   2   2   2   1   2   1   1   1
 MK-2-12                2   1   1   2   2   2   1   1   1   1   2   2   2   2   1   2   2   2   1   2   2   1   1   1   1   2   2   1   2   2   2   1   1   2   2   2   2   2   2   1   1   1   2   2   2   2   1   2   2   2   1   1   1   2   2   1   2   2   1   1   1   2   2   2   2   1   2   2   2   1   1   1   1   2   2   2   1   2   2   1   1   2   1   1   2   1   1   2   2   1   1   2   2   1   1   1   2   1   1   1   2   2   1   2   1   2   1   1   2   2   2   1   1   1   2   1   1   2   2   2   1   2   2   1   2   2   1   1   2   1   1   2   2   2   1   2   1   2   2   1   1   2   1   2   2   2   2   2   1   2   1   2   2   1   1   2   1   1   1   2   2   2   1   2   1   2   1   1   1   1   1   2   1   2   1   1   2   2   2   1   2   2   2   2   1   1   1   2   1   1   2   2   2   2   2   1   1   1   2   1
 MK-2-13                2   1   1   2   2   2   1   1   1   1   2   2   2   2   1   2   2   2   2   2   2   2   1   1   1   2   2   1   2   2   2   1   1   2   2   2   2   2   2   2   1   1   2   2   2   2   1   2   2   2   1   1   1   1   2   2   2   2   1   1   2   2   2   2   2   1   2   2   2   1   1   1   1   2   2   2   1   2   2   2   1   2   1   1   2   1   1   2   2   1   1   2   1   1   1   1   1   1   2   1   2   2   1   2   1   2   1   1   2   2   2   1   1   1   2   1   1   2   2   2   1   2   2   1   2   2   1   1   1   1   1   2   2   1   1   2   1   2   2   1   1   2   1   2   2   2   2   2   1   2   1   2   2   1   1   1   1   2   1   2   2   2   1   2   1   2   1   1   1   1   1   2   1   2   1   1   2   2   2   2   2   2   2   1   2   1   1   2   1   1   2   1   1   2   2   1   1   1   2   1
 MK-2-14                2   1   1   2   2   2   2   1   1   1   2   2   2   2   1   2   1   2   1   1   2   2   1   1   1   2   2   1   2   1   1   1   1   2   2   2   2   2   2   2   1   1   2   2   1   2   1   2   2   2   1   1   1   1   2   2   2   1   1   1   2   1   2   2   2   1   2   2   2   1   2   1   1   2   2   1   1   2   2   2   1   2   1   1   2   1   2   2   2   1   1   2   1   1   1   1   1   1   2   1   2   2   1   2   1   2   1   1   2   2   2   1   1   1   2   1   1   2   1   2   1   2   2   1   2   2   1   1   2   2   1   2   2   1   1   2   2   2   2   1   2   2   1   2   2   2   2   2   1   2   1   2   2   1   1   1   1   1   1   2   2   2   1   2   1   2   1   1   1   1   1   2   1   2   1   1   2   2   2   2   2   2   2   1   2   1   1   2   1   1   2   1   1   2   2   1   1   2   2   1
 MK-2-15                2   1   1   2   2   2   2   1   1   1   2   2   2   2   1   2   1   2   1   1   2   2   1   1   1   2   2   1   2   1   1   1   1   2   2   2   2   2   2   2   1   1   2   1   1   2   1   2   2   2   1   1   1   1   2   2   1   1   1   1   2   1   2   2   1   1   1   2   2   1   2   1   1   2   2   1   1   2   2   1   2   1   1   1   2   1   2   2   2   1   1   1   1   1   1   1   1   1   1   1   2   2   1   2   1   2   1   1   2   2   2   1   1   1   2   1   1   2   1   1   1   2   1   1   2   1   1   1   2   2   1   2   2   1   1   2   1   2   2   1   2   2   1   2   2   2   2   2   1   1   1   2   2   1   1   1   1   1   2   2   2   2   1   2   1   2   1   1   1   1   1   2   2   2   1   1   1   2   2   2   2   2   2   1   2   1   1   2   1   1   2   1   1   2   2   1   1   2   2   1
 MK-2-16                2   1   1   2   2   2   2   1   1   1   2   2   2   2   1   2   1   2   1   1   2   2   1   1   1   2   2   1   2   1   1   1   1   2   2   2   2   2   2   2   1   1   2   1   1   2   2   2   2   2   1   1   1   1   2   2   1   1   2   1   2   1   2   2   1   1   1   2   2   1   2   1   1   2   2   1   1   2   2   1   2   1   1   1   2   1   2   2   2   1   1   1   1   2   1   1   1   1   1   1   2   2   1   2   1   2   1   1   2   2   2   1   1   1   2   1   1   2   2   1   1   2   1   1   2   1   1   1   2   2   1   2   2   1   1   2   1   2   1   1   2   2   2   2   2   2   2   2   1   1   1   2   2   1   1   1   1   1   2   2   2   2   1   2   1   2   1   1   1   1   1   2   2   2   1   1   1   2   2   2   2   2   2   1   2   1   1   2   1   1   1   2   1   1   2   1   1   2   2   1
 MK-3-1                 1   1   2   2   2   1   2   1   2   2   2   1   2   1   2   1   1   1   2   2   1   2   1   2   1   2   1   1   2   1   2   2   1   1   2   1   1   2   2   1   2   1   2   2   2   2   1   1   1   2   2   2   1   1   1   1   2   2   1   1   1   1   2   1   1   1   1   2   2   2   2   1   1   2   2   2   2   1   2   2   1   1   2   1   1   2   2   1   1   2   1   2   2   2   2   2   1   2   2   1   1   2   2   2   2   2   2   2   1   2   1   1   1   1   2   1   1   1   2   2   2   2   1   2   1   1   1   2   1   2   2   1   1   1   2   1   1   2   1   1   1   2   1   1   2   1   1   2   2   2   2   2   1   2   1   1   2   1   2   1   2   1   2   2   1   1   1   1   2   2   1   1   1   2   1   2   1   2   1   2   2   2   2   1   2   2   2   2   2   2   2   1   2   1   2   2   1   1   1   1
 MK-3-2                 2   1   2   2   2   1   2   2   2   2   2   1   2   1   2   1   1   1   2   2   1   2   1   2   2   2   1   1   2   1   2   2   1   1   2   1   1   2   2   1   2   1   2   2   2   2   1   1   1   2   2   2   1   1   1   1   2   2   2   1   1   1   2   1   1   1   1   1   1   2   2   1   1   2   2   2   2   2   2   2   1   1   2   1   1   2   2   1   1   2   1   2   2   2   2   2   1   2   2   1   1   2   2   2   2   2   2   2   1   2   1   1   1   2   1   1   1   1   2   2   2   2   1   2   1   1   1   2   1   2   2   1   1   1   2   1   1   2   1   1   1   2   1   2   2   1   1   2   2   2   2   2   1   2   1   1   2   1   2   1   2   1   2   2   1   1   1   1   1   2   1   1   1   2   1   2   1   2   1   2   2   1   2   1   2   2   2   1   2   2   1   1   2   1   2   2   1   1   1   1
 MK-3-3                 2   1   2   2   2   1   1   2   2   1   2   1   2   1   2   1   1   2   2   1   1   2   1   2   2   2   2   1   2   1   2   2   1   1   2   1   1   2   2   1   2   1   2   2   2   2   1   1   1   2   2   2   1   1   1   1   2   2   2   1   1   1   2   1   2   1   1   1   1   2   2   1   1   2   2   1   2   2   2   2   2   1   2   2   1   1   2   1   1   2   1   2   2   2   2   2   1   2   2   1   1   2   2   2   2   2   2   2   1   2   1   1   1   2   1   2   1   1   1   2   2   2   1   1   1   1   1   2   1   2   2   1   1   1   2   1   1   2   1   1   1   2   1   2   2   1   1   2   1   2   2   2   1   2   1   2   2   1   1   1   2   1   2   2   1   1   1   1   1   2   1   1   1   2   1   2   2   2   1   2   2   1   2   1   2   2   2   1   2   2   1   1   2   1   2   2   1   1   1   1
 MK-3-4                 2   1   2   2   2   1   1   2   2   1   2   1   2   1   2   1   1   2   2   1   1   1   1   2   2   2   2   1   2   1   2   2   1   1   2   1   1   2   2   1   2   1   2   2   2   1   1   1   1   2   2   2   1   1   1   1   2   2   2   1   1   1   2   1   2   1   1   1   2   2   2   1   1   2   2   2   2   2   2   2   2   1   2   2   1   1   2   1   1   2   1   2   2   2   2   2   1   2   2   2   1   2   2   2   2   2   2   2   1   2   1   2   2   2   1   2   1   1   1   2   2   2   1   1   1   1   1   2   1   2   2   1   1   1   2   1   1   2   1   1   1   2   1   2   2   1   1   2   1   2   2   2   1   2   2   2   1   1   1   1   2   1   2   2   1   1   1   1   1   2   1   1   1   1   1   2   2   1   1   2   2   1   2   1   1   2   2   1   2   2   1   1   2   1   1   2   1   1   1   1
 MK-3-5                 2   1   2   2   2   1   1   2   2   1   2   2   2   1   2   1   1   2   2   2   1   1   1   2   2   2   2   1   2   1   2   2   1   1   2   1   1   2   2   1   2   1   2   2   2   1   1   1   1   2   2   2   1   1   1   1   2   2   1   1   1   1   2   1   2   1   1   2   2   2   2   2   1   2   2   2   2   2   2   1   2   1   1   2   1   1   2   1   1   2   1   2   2   2   2   2   1   2   2   2   1   2   2   2   2   2   1   2   1   2   1   2   2   2   1   2   1   1   1   2   2   2   1   1   1   1   1   2   1   2   1   1   1   1   2   1   1   2   1   1   1   2   1   2   2   1   1   2   2   2   1   2   2   2   2   2   1   1   1   1   2   1   2   2   1   1   2   1   1   2   1   1   1   1   1   2   2   1   1   2   2   1   2   1   1   2   2   1   2   2   1   1   2   2   1   2   1   1   1   1
 MK-3-6                 2   1   2   2   2   2   1   1   2   1   2   2   2   1   2   1   1   2   2   2   1   2   1   2   2   2   2   1   2   1   2   2   1   1   2   1   2   1   1   1   2   1   2   2   2   1   1   1   1   2   2   2   1   1   2   1   2   2   1   1   1   1   2   1   2   1   2   1   2   2   2   2   2   2   2   2   2   2   2   1   2   1   1   2   1   1   2   1   1   2   1   2   2   2   2   2   1   2   2   2   1   2   2   2   2   2   1   2   2   2   1   2   2   2   1   2   1   1   2   2   2   2   1   1   1   1   1   2   1   2   1   1   1   1   2   1   1   2   1   1   1   2   1   2   2   2   1   1   2   2   1   2   2   2   2   1   1   1   1   1   1   1   2   2   1   1   1   1   1   2   1   1   1   1   1   2   2   1   1   2   2   1   2   1   1   2   2   1   2   1   1   1   2   2   1   2   1   1   1   1
 MK-3-7                 2   1   2   2   2   2   1   1   2   2   2   2   2   1   2   1   1   2   2   2   1   2   1   1   2   2   2   1   2   1   2   2   1   1   2   1   2   1   2   1   2   1   2   2   2   1   1   1   1   2   2   2   1   1   2   1   2   2   1   1   1   1   1   1   2   1   2   1   2   2   2   2   2   2   2   2   2   2   2   1   2   1   1   2   1   1   2   1   1   2   1   2   2   2   2   2   1   2   2   2   1   2   2   2   2   2   1   1   2   2   1   2   2   2   1   2   1   1   2   2   2   2   1   1   1   1   1   2   1   2   1   1   1   1   2   1   1   2   2   1   1   1   1   2   2   2   1   1   2   2   1   2   1   2   2   1   1   1   1   1   1   1   1   2   1   1   1   1   1   2   1   1   1   1   1   2   2   1   1   2   2   1   2   1   1   2   2   1   2   1   1   1   2   2   1   1   1   1   1   1
 MK-3-8                 2   1   2   1   2   2   1   1   2   1   2   2   1   1   2   1   1   2   2   2   1   2   1   2   1   2   2   1   2   1   2   2   1   1   2   1   2   1   2   1   2   1   2   2   2   1   1   1   1   2   2   2   1   1   2   1   2   1   1   1   1   1   1   1   1   1   2   1   2   1   2   2   2   2   2   1   2   2   2   1   2   1   1   2   1   2   2   1   1   2   1   2   1   2   2   2   1   2   2   2   1   2   2   2   2   2   2   1   2   2   1   2   2   2   1   2   1   1   1   2   2   2   1   1   1   1   1   2   1   2   1   2   2   1   2   1   1   2   2   1   1   1   1   1   2   2   1   1   2   2   1   2   1   2   1   1   1   1   1   1   1   1   1   2   2   1   1   1   1   2   1   2   1   1   1   2   2   1   1   2   2   1   2   1   1   2   2   1   2   1   1   1   1   1   1   1   1   1   1   1
 MK-3-9                 2   1   2   1   2   2   1   1   2   1   2   2   1   1   2   1   1   2   2   2   1   2   1   2   1   2   2   1   2   1   2   2   1   1   2   1   2   1   2   1   2   1   2   2   2   1   1   2   1   2   2   2   1   1   2   1   2   1   1   1   1   1   1   1   2   1   2   1   2   1   2   2   2   2   2   1   2   2   2   2   2   1   1   1   1   2   2   2   1   2   1   2   1   2   2   2   1   2   2   2   1   2   2   2   1   2   2   1   2   2   1   1   2   2   1   2   1   2   1   2   2   2   1   1   1   1   1   2   1   2   1   2   1   1   2   2   1   2   2   1   1   1   1   1   2   2   1   1   2   2   1   2   1   2   2   1   1   1   1   1   1   1   1   2   1   1   1   1   1   2   1   2   1   1   1   2   2   1   1   2   2   1   2   1   1   2   2   2   2   1   1   1   2   1   1   1   1   1   1   1
 MK-3-10                2   1   2   2   2   2   1   1   2   1   2   2   1   1   2   1   1   2   2   2   1   2   1   2   1   2   1   1   2   1   2   2   1   1   2   1   2   1   2   1   1   1   2   2   2   1   1   2   1   2   1   2   1   1   2   1   2   1   1   1   1   1   1   1   2   1   2   1   2   1   2   1   2   2   2   1   2   2   2   2   2   1   1   1   1   2   2   2   1   2   1   2   1   2   2   2   1   2   2   2   1   2   2   2   1   2   2   1   2   2   1   1   2   2   1   2   1   2   2   2   2   2   1   1   1   1   1   1   1   2   1   2   1   1   2   2   1   1   2   1   1   1   1   1   2   2   1   1   2   2   1   2   1   2   2   1   1   1   1   1   1   1   1   2   1   1   1   1   1   2   1   1   1   1   1   2   2   1   1   2   2   1   2   1   1   2   2   2   2   1   1   1   2   1   1   1   1   1   1   1
 MK-3-11                2   1   2   2   2   2   1   1   2   2   2   2   1   1   2   1   1   2   1   2   1   2   1   2   1   2   1   1   2   1   2   2   1   1   2   1   2   1   2   2   1   1   2   2   2   1   1   2   1   2   1   2   1   1   2   2   1   1   1   2   1   1   1   2   2   1   2   1   2   1   2   1   1   2   2   1   2   2   2   2   1   1   1   1   1   2   2   2   1   2   2   1   1   2   2   2   1   1   2   2   1   2   2   2   1   1   2   1   2   2   1   2   2   2   1   1   2   2   2   2   2   2   1   1   1   1   1   1   1   2   1   2   1   1   2   2   1   1   2   1   1   1   1   1   2   2   1   1   2   2   2   2   1   2   2   1   1   1   1   1   1   1   1   2   1   1   1   1   1   2   2   1   1   1   1   2   2   1   1   2   2   1   2   1   1   2   2   2   2   2   1   1   1   1   1   1   1   1   1   1
 MK-3-12                2   1   2   2   2   2   1   1   2   2   2   2   2   1   1   1   1   2   1   2   1   2   1   1   1   2   1   1   1   1   2   2   1   1   2   1   2   1   2   2   1   1   2   2   2   1   1   2   2   1   1   2   1   1   2   2   1   1   2   2   1   2   1   2   2   1   2   1   2   1   2   1   1   2   2   1   2   2   2   1   1   1   1   1   1   2   1   2   1   2   2   1   2   2   1   2   1   1   2   2   2   2   2   2   1   1   2   1   2   2   1   2   2   2   1   1   2   2   2   1   2   2   1   2   1   1   1   2   1   2   2   2   1   1   2   2   1   1   2   1   1   1   1   1   2   2   1   1   2   2   2   2   1   2   2   1   1   2   1   1   1   1   1   1   1   1   1   2   1   2   1   1   1   1   2   2   2   1   1   2   2   1   2   1   1   2   2   2   2   2   1   1   1   2   1   1   1   1   1   1
 MK-3-13                2   1   2   2   2   2   1   2   2   2   2   2   2   1   1   1   1   2   2   2   1   2   1   1   1   2   1   1   1   2   2   2   1   1   2   1   2   2   2   2   1   1   2   2   2   1   1   2   2   2   1   2   1   1   2   2   1   2   2   1   1   2   1   2   2   1   2   1   2   1   2   1   1   2   2   2   1   2   2   1   1   1   1   1   1   2   1   2   1   1   2   1   2   2   1   2   1   1   1   2   2   2   2   2   1   1   2   1   2   2   1   2   1   2   1   2   2   2   2   1   2   2   1   2   1   2   1   2   1   2   2   2   1   1   1   2   1   1   2   1   1   1   1   1   2   2   1   2   2   2   2   2   1   2   2   1   1   2   1   1   1   1   1   1   1   1   1   2   1   1   1   2   1   1   2   2   1   1   1   2   2   1   2   1   1   2   2   2   2   2   1   1   1   1   1   1   1   1   1   1
 MK-3-14                2   1   2   2   2   2   2   2   2   2   2   2   2   1   1   2   2   2   2   1   1   2   1   1   1   2   1   1   1   2   2   1   1   1   2   1   2   2   2   2   1   1   2   2   2   1   1   2   2   2   1   2   1   1   2   2   1   2   2   1   1   2   1   2   2   1   2   1   2   1   2   1   1   2   2   2   1   2   1   1   1   1   1   1   1   2   1   2   1   1   2   1   2   2   1   2   1   1   1   2   1   2   2   2   1   1   2   1   1   2   1   2   1   2   1   2   2   2   2   1   1   2   1   2   1   2   1   2   1   2   2   2   1   1   1   2   1   1   2   1   1   1   1   1   2   2   1   2   1   2   2   1   1   2   2   1   1   2   1   1   1   1   1   2   1   1   1   1   1   1   2   2   1   1   2   2   1   1   1   2   2   1   1   1   1   2   2   2   2   2   1   1   1   1   1   1   1   1   1   1
 MK-3-15                2   1   2   1   2   2   2   1   2   1   2   2   1   1   1   2   2   1   2   2   1   2   1   2   1   2   1   1   1   2   2   1   1   1   2   1   2   2   2   2   2   1   2   2   2   1   1   1   2   2   1   2   1   1   2   2   1   2   2   1   1   2   1   2   2   2   2   1   2   1   2   2   2   2   2   2   1   2   1   1   1   1   1   1   1   2   1   2   1   1   1   1   2   1   1   2   1   2   1   2   1   2   2   2   1   1   2   1   1   1   1   2   2   2   1   2   2   1   2   1   2   2   1   2   1   1   1   2   2   2   2   2   1   1   1   2   1   1   2   2   1   1   1   1   2   2   1   2   1   2   2   1   1   1   2   1   1   2   1   2   1   1   1   2   1   1   1   1   1   1   2   2   1   1   2   2   1   1   1   2   2   1   1   1   1   2   2   1   2   2   1   1   1   1   2   1   1   2   1   1
 MK-3-16                2   1   2   1   2   2   2   2   2   2   2   2   1   1   1   1   2   1   2   2   1   2   1   2   1   2   1   1   1   2   2   1   2   1   2   1   2   2   2   2   2   1   2   2   2   1   2   2   2   2   1   2   1   1   2   2   1   2   2   1   1   2   1   2   2   2   2   1   2   1   2   2   1   2   2   2   1   2   1   1   1   1   1   1   1   2   1   2   1   1   1   1   2   1   1   2   1   2   1   2   1   2   2   2   1   1   2   1   1   1   1   2   2   2   1   2   2   1   2   1   2   2   1   2   1   1   1   2   2   2   2   2   1   1   1   2   1   1   2   2   1   1   2   1   1   2   1   2   2   2   1   1   1   1   1   1   1   2   1   2   1   1   1   2   1   1   1   1   1   1   2   2   1   1   2   1   1   1   1   2   2   1   1   1   1   2   2   1   2   2   1   2   1   1   2   2   1   2   1   2
 MK-4-1                 2   1   2   2   1   2   1   2   1   2   1   2   2   1   2   1   1   2   2   1   2   1   2   2   1   1   1   1   1   1   1   1   1   2   1   1   2   1   2   1   1   2   1   2   1   2   1   1   1   1   1   2   2   1   2   1   1   2   1   2   2   1   1   1   1   1   2   1   2   2   2   1   1   2   2   2   2   2   1   2   1   1   2   2   1   1   2   2   2   2   1   1   1   2   1   2   2   1   1   2   1   2   2   1   1   2   2   1   1   1   1   1   2   2   1   1   1   2   2   1   2   2   2   1   2   2   1   2   1   1   1   2   2   2   1   1   1   1   2   2   1   1   2   2   2   2   1   2   2   2   1   1   1   2   1   2   1   1   1   2   1   1   2   2   1   2   1   2   2   1   2   2   1   2   2   1   1   1   1   2   1   2   2   2   1   2   2   1   2   1   2   1   2   1   2   2   1   2   1   2
 MK-4-2                 2   1   1   2   1   2   2   2   1   2   1   2   2   1   2   1   1   2   2   1   2   1   1   2   1   1   1   1   1   1   1   2   1   2   2   2   2   2   2   1   1   2   1   2   1   2   1   1   1   1   1   2   2   1   2   1   1   2   1   2   2   1   1   1   2   1   2   1   2   1   2   1   2   2   2   2   2   2   1   2   1   1   2   2   1   1   2   2   2   1   2   1   1   2   1   2   2   1   1   2   1   1   2   1   1   2   2   1   1   1   1   1   2   2   1   1   1   2   2   1   2   2   1   1   2   1   1   2   1   1   1   2   2   2   1   1   2   1   2   2   1   1   2   2   2   2   1   2   2   2   1   1   1   2   1   2   1   1   1   2   1   1   2   2   1   2   1   1   2   1   2   2   1   2   2   1   1   1   1   2   1   2   2   2   1   1   2   1   1   2   2   1   2   1   2   2   1   2   1   2
 MK-4-3                 2   1   1   1   1   2   2   2   1   2   1   2   2   1   2   1   2   2   2   1   1   1   2   2   1   1   1   1   1   1   1   2   2   2   2   2   2   2   2   1   2   1   1   2   1   2   1   1   1   2   1   2   2   1   2   1   1   2   2   2   2   1   1   1   2   1   2   1   2   1   2   1   2   2   2   2   2   2   1   2   1   1   2   2   1   1   2   2   2   1   2   1   1   2   1   1   2   1   1   2   1   1   2   1   1   2   2   1   1   1   1   1   2   2   1   1   2   2   2   1   2   2   1   2   2   1   1   2   1   1   1   2   2   2   1   1   2   1   2   2   2   1   2   1   2   2   1   2   2   2   1   1   1   2   1   2   1   1   1   2   1   1   1   2   1   2   1   1   2   1   2   2   1   2   2   1   1   2   1   2   1   2   2   2   1   1   2   1   2   2   2   1   2   1   2   2   1   1   1   2
 MK-4-4                 2   1   1   1   2   2   2   2   1   2   1   2   2   1   2   1   2   2   2   1   1   1   2   2   1   1   1   2   1   1   2   2   1   2   2   2   2   2   2   1   2   1   1   2   1   1   1   1   1   2   1   2   2   1   2   1   1   2   2   1   2   1   1   1   2   1   2   1   2   1   2   1   2   2   2   2   2   2   1   2   1   1   2   2   1   1   2   2   2   2   2   1   1   2   1   1   2   1   1   2   1   1   2   1   1   2   2   1   1   1   2   1   2   2   1   1   2   2   2   1   2   2   1   2   2   1   1   2   1   1   1   2   2   1   1   1   1   1   2   2   2   1   2   1   2   2   1   2   2   2   1   1   1   2   1   2   1   1   2   2   1   2   1   2   2   2   1   1   2   1   2   2   1   2   2   1   1   2   2   2   1   2   2   2   1   2   2   1   2   2   2   1   2   1   2   2   1   1   1   2
 MK-4-5                 2   1   1   1   2   2   2   2   1   2   1   2   2   1   2   1   2   2   2   1   1   1   2   2   1   1   1   2   1   1   2   2   1   1   2   1   2   2   2   1   2   1   1   2   1   1   1   1   1   2   1   2   2   1   2   1   1   2   1   1   2   1   2   1   2   1   2   1   2   1   2   1   2   2   2   2   2   2   2   2   1   1   2   2   1   1   2   2   2   1   2   1   1   2   1   1   2   1   1   2   1   2   2   1   2   2   2   2   1   1   2   1   2   2   1   1   1   2   2   1   2   2   1   2   2   1   2   2   1   1   1   2   1   1   1   1   1   1   2   2   1   1   2   1   2   2   1   2   2   2   1   1   1   2   2   2   1   1   2   2   1   2   1   2   2   2   1   1   2   1   2   2   1   2   1   1   1   2   2   2   1   2   1   1   1   2   1   1   2   2   2   1   2   1   2   2   1   1   1   2
 MK-4-6                 2   1   1   1   2   2   2   2   1   2   1   2   2   1   2   1   2   2   2   1   1   1   1   2   1   1   1   2   1   1   2   2   1   2   2   1   2   2   2   1   2   1   1   2   1   2   1   1   1   2   1   2   2   1   2   2   1   2   1   1   1   1   2   1   2   1   2   1   2   1   1   1   2   2   2   2   2   2   1   2   2   1   1   2   2   1   2   1   2   1   2   1   1   2   1   1   2   1   1   1   2   2   2   1   2   1   2   2   2   1   2   1   2   2   1   1   2   2   2   1   2   2   1   2   2   1   2   2   1   2   1   2   1   1   1   1   1   1   2   2   1   1   2   1   2   2   1   2   2   2   1   1   1   2   2   1   1   1   2   2   1   2   1   2   2   2   1   1   2   1   1   2   1   2   1   1   1   2   2   2   1   2   1   2   1   1   1   1   1   1   2   1   2   1   2   2   1   1   1   2
 MK-4-7                 2   2   2   1   2   2   2   2   1   2   1   2   2   1   2   1   2   2   2   1   1   1   2   1   1   1   1   2   1   1   2   2   1   2   2   1   2   2   2   1   2   1   1   2   1   2   1   1   1   2   1   2   2   1   2   2   1   2   2   1   2   1   1   1   2   1   1   1   2   1   1   1   1   2   2   2   2   2   1   2   2   1   1   2   2   1   2   2   1   1   2   1   1   2   1   1   2   1   1   1   2   2   2   2   2   1   2   2   2   1   2   1   2   2   1   1   2   2   1   1   2   2   1   2   2   1   2   2   1   2   1   2   1   2   1   1   2   1   2   2   1   1   2   1   2   2   1   2   2   2   1   1   1   2   2   1   1   1   2   2   1   2   1   2   2   2   1   1   2   1   1   2   1   2   1   1   1   2   1   1   2   2   1   1   1   1   1   1   1   1   2   1   2   1   2   2   2   1   1   2
 MK-4-8                 2   2   2   2   2   2   1   1   1   2   1   2   2   1   2   1   2   2   2   1   1   1   2   2   2   1   1   2   1   1   2   2   1   2   2   1   2   2   2   1   2   1   1   2   1   2   1   1   1   2   1   1   2   1   2   1   1   2   2   1   2   1   1   2   2   1   1   1   2   2   1   1   1   2   2   2   2   2   1   2   1   1   2   1   2   1   2   2   1   1   2   1   1   2   1   1   2   1   1   1   2   2   2   2   2   1   1   2   2   2   2   1   2   2   1   1   2   2   1   1   2   2   1   2   2   1   2   2   1   2   1   2   1   2   1   1   2   1   1   2   1   1   2   1   2   2   1   2   2   2   1   1   1   2   2   1   1   1   2   2   1   2   1   2   2   2   1   1   2   1   1   2   1   2   1   1   1   2   1   2   2   2   1   1   1   1   1   1   1   1   2   1   2   2   2   2   2   1   1   2
 MK-4-9                 2   2   2   1   2   2   1   1   1   2   1   2   2   1   2   1   1   2   2   1   1   1   2   2   2   2   1   2   1   2   1   2   1   2   2   1   2   2   2   2   2   2   1   2   1   2   1   2   1   2   2   1   2   1   2   1   1   2   2   1   2   1   1   2   2   1   1   1   2   2   1   1   1   2   2   2   2   2   1   2   1   1   2   2   1   1   2   2   2   1   2   1   1   2   1   1   2   1   1   1   2   2   2   2   2   1   1   2   2   2   2   1   2   2   1   1   2   2   1   1   2   2   2   2   2   1   2   2   1   2   1   2   2   2   1   1   2   1   1   2   1   1   2   1   2   2   1   2   2   2   1   1   1   2   2   1   1   1   2   2   1   2   1   2   1   2   1   1   2   1   1   2   1   2   1   1   1   2   1   2   2   2   1   1   2   1   1   1   1   1   2   1   2   2   2   2   2   1   1   2
 MK-4-10                2   1   1   1   2   2   1   1   1   2   1   2   2   1   2   1   1   2   2   1   1   1   2   2   2   2   1   2   1   2   1   2   1   2   1   1   2   2   2   2   1   2   1   2   2   2   1   2   1   2   2   2   2   1   2   1   1   2   2   1   2   1   1   2   2   1   1   1   1   2   2   1   1   2   1   2   2   2   1   2   1   1   2   2   1   1   2   2   2   1   2   1   1   2   1   1   2   1   1   1   2   2   2   2   2   1   1   1   2   2   2   1   1   2   1   1   2   2   2   1   1   2   1   2   2   1   2   1   1   2   1   2   2   2   1   2   2   1   1   2   1   1   2   1   2   1   1   2   2   2   1   1   1   2   2   2   1   1   1   2   1   2   1   2   1   2   1   1   2   1   1   2   2   2   1   1   1   2   1   2   2   2   1   1   2   1   1   1   1   1   2   1   2   2   2   2   2   1   1   2
 MK-4-11                2   1   2   1   2   2   1   1   1   2   1   2   2   1   2   2   1   2   2   1   1   1   2   2   2   2   1   2   1   2   1   2   1   1   1   1   2   2   2   2   1   2   1   2   2   2   1   2   1   2   2   2   2   1   2   1   1   2   2   1   2   1   1   2   2   1   1   1   1   2   2   1   2   2   1   1   2   2   1   2   1   1   2   2   1   1   2   2   1   1   2   1   1   2   1   1   2   1   1   1   2   2   1   1   2   1   1   1   2   1   2   2   1   2   1   1   2   2   2   1   1   2   1   2   1   1   2   2   1   2   1   2   2   2   1   2   2   2   1   2   1   1   2   1   1   1   1   2   2   2   1   1   2   2   2   2   1   1   2   2   1   2   1   2   1   1   1   1   2   1   1   2   2   1   1   1   1   2   1   2   2   2   1   1   2   1   2   1   1   1   2   1   2   2   2   2   2   1   1   2
 MK-4-12                2   2   2   1   2   1   1   1   1   1   1   2   1   1   2   2   1   2   2   1   1   1   2   2   2   2   1   2   1   2   1   2   1   1   1   1   2   2   2   2   1   2   1   2   2   2   1   1   1   2   2   1   2   1   2   1   2   2   2   2   2   1   1   2   2   1   2   1   1   2   2   1   2   2   1   1   2   2   1   2   1   1   2   2   1   1   2   2   1   1   2   1   1   2   1   1   2   1   1   1   2   1   1   1   2   1   1   1   2   2   2   2   1   1   1   1   2   2   2   1   1   1   1   2   1   1   2   2   1   1   2   2   2   2   1   2   2   2   1   2   2   1   2   1   1   1   1   2   2   2   1   1   2   2   2   2   2   1   2   2   2   1   1   2   1   1   1   2   1   1   1   2   2   1   1   1   1   2   1   2   2   1   1   1   2   1   2   1   1   1   2   1   2   2   2   2   2   1   1   2
 MK-4-13                2   2   2   1   2   1   1   1   1   1   1   2   1   1   1   2   1   2   2   1   1   1   2   2   2   2   1   2   1   2   1   2   1   1   1   1   2   2   2   2   1   2   2   2   2   2   2   1   1   2   2   1   2   1   2   1   2   2   2   2   2   2   1   2   2   1   2   2   1   2   2   1   2   2   1   1   2   2   1   2   1   1   2   1   1   1   2   2   1   1   2   1   1   1   1   1   2   1   1   1   2   1   1   1   2   1   1   1   2   2   2   2   2   1   1   1   2   2   2   1   1   1   1   2   1   1   2   2   1   1   1   2   2   2   1   2   2   2   1   2   2   1   2   1   1   1   1   2   2   2   1   1   2   2   1   2   2   1   2   2   2   1   1   2   1   1   1   2   1   1   1   2   2   1   1   1   1   2   1   2   2   1   1   1   2   1   2   2   1   1   2   1   2   2   2   2   2   1   1   2
 MK-4-14                2   1   2   1   2   1   1   1   2   1   2   2   1   1   1   1   1   2   2   1   1   1   2   2   2   2   2   2   1   2   1   2   1   1   1   1   2   2   2   2   1   1   2   2   2   2   2   1   1   2   2   1   2   1   2   1   2   2   2   2   2   2   1   2   2   1   2   2   1   2   2   1   2   2   1   1   2   2   1   2   1   1   2   1   1   2   2   1   1   1   2   1   1   1   1   1   2   1   1   1   2   1   1   1   2   1   1   1   2   2   1   2   2   1   1   1   2   2   2   1   1   1   1   2   1   1   2   2   1   2   1   2   2   2   1   2   1   2   1   2   2   1   1   1   1   1   2   2   2   2   1   1   2   2   2   2   2   1   2   2   2   1   2   2   1   1   1   2   2   1   2   2   2   1   1   1   1   2   1   2   2   1   1   1   2   1   2   2   2   2   2   1   2   2   2   2   2   1   1   2
 MK-4-15                2   1   2   1   2   1   1   1   1   1   2   2   1   1   1   1   1   1   1   1   1   1   2   2   2   2   2   2   1   2   1   2   1   1   1   2   2   1   2   2   1   1   2   2   2   2   2   1   1   2   1   1   2   2   2   1   2   2   2   2   2   2   1   2   2   1   2   2   1   2   2   1   2   2   1   1   2   2   1   2   1   1   2   1   1   2   2   1   1   1   2   1   1   1   1   1   2   1   1   1   2   1   2   2   2   1   1   1   2   2   2   1   2   1   1   1   2   2   2   1   1   1   1   2   1   1   2   2   1   2   1   2   2   2   1   2   1   1   1   2   2   1   1   1   1   1   2   2   2   2   1   1   2   2   2   2   2   1   2   2   2   1   2   2   1   1   1   2   2   1   2   2   2   1   1   1   1   2   1   2   1   1   1   1   2   1   2   2   2   2   2   1   2   2   2   2   1   1   1   2
 MK-4-16                2   1   2   1   2   1   1   1   1   1   2   2   1   1   1   1   2   1   1   1   1   1   1   2   1   2   2   2   1   2   1   2   1   1   1   2   2   1   2   2   1   1   2   2   2   2   2   1   1   2   1   2   1   2   1   1   2   2   2   1   2   2   2   2   2   2   2   2   1   2   2   1   2   2   1   1   2   2   1   2   2   1   2   1   1   1   2   1   1   2   2   1   1   1   1   1   2   1   1   1   2   1   2   2   2   1   1   1   1   2   2   1   2   1   1   1   2   2   2   1   1   1   1   2   2   1   2   2   1   2   1   1   1   2   1   2   1   1   1   2   2   1   1   2   2   1   2   2   2   2   1   1   2   2   2   2   2   1   2   2   2   2   1   2   2   1   1   2   2   1   2   2   2   1   1   2   1   2   1   2   1   1   2   1   2   1   2   2   2   2   2   1   2   2   2   2   1   1   2   2
 MK-5-1                 1   1   2   2   1   1   1   2   2   2   2   2   1   2   1   2   1   2   1   2   1   2   2   1   1   1   2   2   2   1   2   2   1   2   1   2   1   1   1   1   2   2   1   2   1   1   1   1   2   1   1   1   1   2   1   1   2   1   1   1   1   1   2   2   2   1   1   1   2   1   1   1   2   2   1   1   2   2   1   2   1   1   2   2   2   1   2   2   1   2   1   2   1   1   2   2   1   1   2   1   2   2   1   1   2   1   1   2   2   2   1   1   2   2   2   2   2   2   2   1   2   2   2   1   1   1   1   1   1   1   2   1   2   1   1   2   1   1   2   1   1   1   2   1   1   1   1   2   2   1   2   1   1   2   1   2   1   1   1   2   1   1   2   2   1   2   2   2   2   2   2   1   2   2   1   2   2   2   2   2   1   1   1   1   1   2   2   1   2   1   1   2   1   2   2   2   2   1   2   2
 MK-5-2                 1   1   2   2   1   1   1   2   2   2   2   2   1   2   1   2   1   2   1   2   1   2   2   1   1   1   2   2   2   2   2   2   1   2   2   1   1   1   1   1   2   2   1   1   1   1   1   2   2   1   1   1   1   2   2   1   2   1   1   1   1   2   2   2   2   1   1   1   1   1   1   1   2   2   1   1   1   2   1   2   2   1   2   2   1   1   2   1   1   2   2   2   1   1   1   2   1   1   2   1   2   2   1   1   2   1   1   2   2   2   2   2   2   2   2   2   2   1   2   1   2   2   2   2   1   1   1   1   1   1   2   2   2   1   1   2   2   1   2   1   1   1   1   1   2   1   1   2   2   2   2   1   1   2   1   2   1   1   1   2   1   1   2   2   1   2   2   2   2   2   2   1   1   2   1   1   1   2   2   2   1   1   1   1   1   2   2   2   2   1   1   2   1   2   2   2   2   1   2   1
 MK-5-3                 1   1   2   2   1   1   1   1   2   2   2   2   1   2   1   2   1   2   1   2   1   2   2   1   2   1   2   2   2   2   2   2   1   2   2   1   1   1   1   1   2   2   1   1   1   1   1   2   2   1   1   1   2   1   2   1   2   1   1   1   1   2   2   2   2   1   1   1   1   1   1   1   2   2   1   2   1   2   1   2   2   1   2   2   1   1   2   1   1   2   2   2   1   1   1   2   1   1   2   1   2   2   1   1   2   1   1   2   2   2   2   2   2   2   2   2   2   1   2   1   2   2   2   2   1   2   2   1   2   2   2   2   2   1   1   2   2   2   2   1   1   1   1   1   2   1   1   2   2   2   2   1   1   2   1   2   1   1   1   1   1   1   2   2   2   1   2   2   2   2   2   1   1   2   1   1   1   2   2   2   1   1   1   1   1   2   2   1   2   1   1   2   1   2   2   2   2   1   2   1
 MK-5-4                 1   1   2   2   1   1   1   1   2   2   2   2   1   2   1   2   1   2   1   2   2   2   2   1   2   1   2   2   2   2   2   2   1   1   2   1   1   1   1   1   2   2   1   1   1   1   1   2   2   1   1   1   2   1   2   1   2   1   2   1   1   2   2   1   2   1   1   1   1   1   1   1   2   2   1   2   1   2   1   2   2   1   2   2   1   1   1   1   1   2   2   1   1   1   1   2   1   1   2   1   2   2   1   1   2   1   1   2   2   2   2   2   2   2   2   2   2   1   2   1   2   2   2   2   1   2   2   1   2   2   2   2   2   1   1   2   2   2   2   1   1   1   1   2   1   1   1   2   2   2   2   1   1   2   1   2   1   1   1   1   1   1   2   2   2   1   2   2   2   2   2   1   1   2   2   2   1   2   2   2   1   1   2   1   1   1   2   2   2   1   2   2   1   2   2   2   2   1   2   1
 MK-5-5                 1   1   2   2   1   1   1   1   1   2   2   2   1   2   1   2   1   2   1   2   2   2   2   1   2   1   2   2   2   2   1   2   1   1   2   2   1   1   1   1   2   2   1   1   1   1   1   2   2   1   1   1   2   1   2   1   2   1   2   1   1   2   2   1   2   1   1   1   1   1   1   2   2   2   1   2   1   2   1   1   2   1   2   2   1   1   1   1   1   1   1   1   1   1   1   2   1   1   2   1   2   2   1   1   2   2   1   2   2   2   2   2   2   1   2   2   1   2   2   1   2   2   2   2   1   2   2   1   2   2   2   2   2   1   1   2   2   2   2   1   1   1   2   2   1   1   1   2   2   2   2   1   1   2   1   1   1   1   1   1   1   1   1   2   2   1   2   2   2   2   2   1   1   2   2   2   1   1   2   2   1   1   2   1   1   1   2   2   2   1   1   2   1   2   2   2   2   1   2   1
 MK-5-6                 1   1   2   2   1   1   1   1   1   2   2   2   1   2   1   2   1   1   1   2   2   2   2   1   1   1   2   2   1   1   1   1   1   1   2   1   1   2   2   1   2   2   1   1   1   2   1   2   2   2   1   1   2   1   2   2   2   2   2   1   1   2   2   1   2   1   1   1   1   1   2   2   2   2   2   1   1   2   1   1   1   2   2   1   1   1   1   1   1   2   1   1   1   1   1   2   1   1   1   1   2   2   2   2   2   2   1   2   1   2   2   1   2   1   2   2   1   2   2   1   2   2   2   2   1   2   2   1   2   2   2   2   1   1   2   2   2   2   1   1   1   1   1   2   1   1   1   1   1   2   2   1   1   2   1   1   1   1   1   1   1   1   1   2   2   1   2   2   2   2   2   1   1   2   2   2   1   1   2   2   1   1   2   1   1   1   2   2   2   1   1   2   1   2   2   2   2   1   2   1
 MK-5-7                 1   1   1   1   1   1   1   1   2   2   2   2   1   2   2   2   1   1   1   2   2   2   2   1   1   1   2   2   1   1   1   1   1   1   2   2   1   2   2   1   2   2   1   1   1   1   1   2   2   2   1   1   2   1   2   2   2   2   2   1   1   2   2   1   2   1   1   2   1   1   2   2   2   2   2   1   1   1   1   1   1   2   2   1   1   1   1   1   1   2   1   2   1   2   1   1   1   1   2   2   2   2   2   2   2   1   1   2   1   2   2   1   1   1   2   2   1   2   2   1   2   2   2   2   1   2   1   1   2   2   2   2   1   1   2   2   2   2   1   1   2   1   1   2   1   1   1   1   2   2   2   1   1   2   1   1   1   1   1   1   1   1   1   2   2   1   1   2   2   2   2   1   1   1   2   2   1   1   2   2   1   1   2   1   1   1   1   2   2   1   1   2   1   2   2   2   2   1   2   1
 MK-5-8                 1   1   1   1   1   1   1   1   2   2   2   2   2   2   2   2   1   1   1   2   2   1   2   1   1   1   2   2   1   1   2   1   1   1   2   2   2   2   2   1   2   2   1   1   1   1   1   2   2   2   1   1   2   1   2   1   2   2   2   1   1   2   2   2   1   1   1   2   1   1   1   2   2   2   2   1   1   1   1   1   1   2   2   1   1   1   1   2   1   2   1   2   1   2   1   2   1   1   2   2   2   2   2   1   2   1   1   2   1   2   2   1   1   1   2   2   1   2   2   1   1   2   2   2   1   1   1   1   2   2   2   2   1   2   2   1   2   2   1   1   1   1   1   2   1   1   1   1   2   2   2   1   1   2   1   1   1   1   1   2   1   1   1   2   2   2   1   1   2   2   2   1   1   1   2   2   1   1   2   2   1   1   2   1   1   1   1   2   2   1   1   2   1   2   2   2   2   1   1   1
 MK-5-9                 1   1   2   2   1   1   1   1   2   2   2   2   2   2   2   2   1   1   1   2   2   1   1   1   1   1   2   2   1   1   2   1   1   1   1   1   1   2   2   1   2   2   1   1   1   1   1   2   2   2   1   2   2   1   2   1   2   2   2   1   1   2   2   2   1   1   1   2   1   2   1   2   2   2   2   1   1   1   1   2   1   1   2   1   1   1   1   1   1   2   1   2   1   2   1   1   1   1   2   2   2   1   2   2   2   1   2   2   1   2   2   1   2   1   2   2   2   2   2   1   1   2   2   2   1   1   1   1   2   2   2   2   1   2   2   1   2   2   1   1   1   1   1   2   2   1   1   1   2   2   1   1   1   2   1   1   1   1   1   2   2   1   1   2   2   2   2   1   2   2   2   1   1   1   2   2   1   1   2   2   1   1   2   1   1   1   1   2   2   1   1   2   1   2   2   2   1   1   1   1
 MK-5-10                1   1   2   2   1   1   1   1   1   2   2   2   2   2   2   2   1   1   1   2   2   1   2   1   1   1   2   2   1   1   2   2   1   1   1   1   1   2   2   1   2   2   1   1   1   1   1   1   2   2   1   2   1   1   2   2   2   2   2   1   1   1   2   2   1   1   1   2   1   1   1   2   1   2   2   1   1   1   1   2   1   1   2   1   1   1   1   1   1   2   1   2   1   2   1   1   1   1   2   2   2   1   2   2   2   1   2   2   2   2   2   1   2   1   2   2   2   2   2   2   1   2   2   2   1   1   1   1   2   2   2   2   1   2   2   1   2   2   2   1   1   1   1   2   2   1   1   2   2   2   1   1   1   2   1   1   1   1   1   2   1   1   1   2   2   2   2   1   1   2   1   1   2   1   2   2   1   1   2   2   1   1   2   1   1   1   1   2   2   1   1   2   1   2   2   2   1   2   1   1
 MK-5-11                1   1   1   2   1   1   1   1   2   2   2   2   2   2   2   2   1   1   1   2   2   1   2   1   2   1   2   2   1   1   2   2   1   1   1   1   1   2   2   1   2   2   1   1   1   2   1   2   2   2   1   2   1   1   2   2   2   2   2   1   1   1   2   2   2   1   1   2   1   1   1   1   1   2   1   1   1   1   1   2   2   1   2   1   1   1   1   1   1   2   1   2   1   2   2   1   1   1   2   2   2   1   2   1   2   1   2   2   2   2   2   1   1   1   2   2   2   2   1   2   1   2   2   2   1   1   1   1   1   2   2   2   1   2   2   1   2   2   2   1   1   1   1   1   1   1   1   2   2   2   1   1   1   2   1   2   1   2   1   2   1   1   1   2   2   2   2   1   1   2   1   1   2   1   2   2   1   2   2   2   2   1   2   1   1   1   1   2   2   1   1   2   2   2   2   2   1   2   1   1
 MK-5-12                1   1   1   2   1   1   1   1   2   2   2   2   2   1   2   2   1   2   1   2   2   1   2   1   2   1   1   2   1   1   2   2   1   2   1   1   1   2   2   1   2   1   1   1   1   2   1   2   2   2   1   2   1   1   2   2   2   2   2   1   2   1   2   2   2   1   1   1   1   1   1   1   2   2   1   1   1   1   1   2   1   1   2   1   1   1   2   1   1   2   1   2   1   2   2   1   1   1   1   2   2   2   1   1   2   1   2   2   2   2   2   1   1   2   2   1   2   2   1   2   1   2   2   2   1   1   2   1   1   2   2   2   1   2   2   1   2   2   2   1   1   1   1   1   1   1   1   2   2   2   1   1   1   2   1   2   1   2   1   2   1   1   1   2   2   2   1   1   1   2   1   2   2   1   2   2   1   2   2   2   2   1   2   1   1   1   1   2   2   1   1   2   2   2   1   2   1   2   1   1
 MK-5-13                1   1   1   1   1   1   1   1   2   2   2   2   1   1   2   2   1   2   1   2   2   1   2   1   2   1   1   2   1   1   2   2   2   2   1   1   1   2   2   1   2   1   2   1   1   2   1   2   2   2   1   2   1   1   2   2   2   2   2   1   2   1   2   2   2   1   2   1   1   1   1   1   1   2   1   1   1   1   1   2   1   2   2   1   2   1   2   1   1   2   1   2   1   2   1   1   1   1   1   2   2   2   1   1   2   1   2   2   2   2   1   1   1   2   2   1   2   2   1   2   1   2   2   2   1   1   2   1   1   2   2   2   1   2   2   2   2   2   2   2   1   1   1   2   1   1   1   2   2   2   1   1   1   1   1   2   1   2   1   2   1   1   1   2   1   2   1   1   1   2   2   2   2   2   2   2   1   2   2   2   2   1   2   1   1   1   1   1   2   1   1   2   2   2   1   2   1   2   1   1
 MK-5-14                2   1   1   1   1   1   1   1   2   2   2   2   1   1   2   2   1   2   1   2   2   1   2   1   2   1   1   2   1   1   2   2   2   1   1   1   1   2   2   1   2   1   2   1   1   2   2   2   2   2   1   2   1   1   2   2   2   2   2   1   2   1   2   2   2   1   2   1   1   1   1   1   2   2   1   1   1   1   1   2   1   2   2   1   2   1   2   1   1   2   2   2   2   1   1   1   1   1   1   2   2   2   2   1   2   1   2   2   1   2   1   1   1   2   2   1   2   2   1   1   1   2   2   2   1   1   2   1   1   2   2   2   1   2   2   2   2   2   2   1   1   1   1   2   1   1   1   2   2   1   1   1   1   1   1   2   1   2   1   2   1   1   1   2   1   2   1   1   1   2   2   2   2   2   2   2   1   1   2   2   2   1   2   1   1   2   1   1   2   1   2   2   2   1   1   2   1   2   1   2
 MK-5-15                2   1   1   1   1   1   1   2   2   2   2   2   2   1   2   1   1   1   2   2   2   1   2   1   2   1   2   2   1   1   1   2   2   1   2   1   1   1   2   1   2   1   2   1   1   2   2   2   2   2   1   2   1   2   2   2   2   2   2   1   2   1   2   2   1   2   2   1   2   1   1   1   2   2   1   1   1   1   1   2   1   2   2   1   2   1   2   1   1   2   2   2   2   1   1   1   1   2   1   2   2   2   2   1   2   1   2   2   1   2   1   1   2   2   2   1   2   1   1   1   1   2   1   2   1   1   2   1   1   2   2   2   1   2   2   2   2   2   2   1   2   1   1   2   1   1   1   2   2   1   2   1   2   1   1   2   1   2   1   2   1   1   1   2   1   1   1   1   2   2   2   2   2   2   1   2   1   2   2   2   2   1   2   1   2   2   1   1   2   1   2   2   1   2   1   2   1   2   1   2
 MK-5-16                2   1   1   1   2   1   1   1   1   2   2   2   2   1   1   2   1   2   2   2   2   2   2   2   2   1   1   2   1   1   1   1   2   1   2   1   1   2   2   1   1   1   2   1   1   2   2   2   1   2   1   2   1   2   2   1   2   2   2   1   2   1   2   2   1   2   2   1   2   1   1   1   2   2   1   2   1   1   1   2   1   1   2   1   2   1   2   1   1   2   2   2   2   1   1   2   1   1   1   1   2   2   2   2   2   1   2   2   1   2   1   1   2   2   2   1   2   1   1   1   1   2   1   1   1   2   2   1   1   2   2   2   1   2   2   2   2   2   2   1   2   1   1   2   1   1   1   1   2   1   2   1   2   1   1   1   1   2   1   2   1   2   2   2   2   1   1   1   2   2   2   2   2   2   1   2   1   2   2   2   2   1   2   1   2   2   1   1   2   1   1   2   1   2   2   2   1   2   1   2
 MK-6-1                 2   2   2   1   1   1   2   2   1   2   2   2   2   2   2   2   1   2   1   1   1   1   2   1   1   2   2   1   1   2   2   2   1   2   2   2   2   1   2   2   1   1   1   2   2   1   1   1   2   2   1   2   1   2   1   1   2   2   2   1   2   1   2   2   2   1   1   1   1   2   2   1   2   2   2   2   2   2   2   1   2   2   1   1   1   1   2   1   2   1   2   1   2   1   2   1   1   1   1   1   2   2   2   1   2   1   1   1   1   1   1   2   1   2   1   2   1   1   2   1   2   2   1   2   1   2   2   2   2   1   2   1   1   1   1   2   1   2   2   1   2   1   2   2   2   2   2   2   1   2   2   1   2   1   2   1   2   1   2   2   2   1   2   2   1   1   1   2   2   1   2   2   1   1   1   1   2   2   2   2   2   2   2   2   2   1   2   1   1   2   2   1   1   2   2   2   1   2   1   1
 MK-6-2                 2   1   2   1   1   2   1   2   1   2   1   2   2   2   2   2   1   2   1   1   1   2   2   1   2   2   2   1   1   1   2   2   1   2   2   2   2   1   2   2   1   1   1   2   2   1   1   1   2   2   2   2   1   2   1   1   1   2   1   1   2   1   2   2   2   1   1   1   1   2   2   1   2   2   2   2   2   1   2   2   1   2   2   2   1   1   2   2   1   1   2   2   2   2   2   2   1   2   1   1   1   2   2   1   2   1   1   1   1   1   1   2   1   2   1   2   1   1   2   1   1   1   1   2   1   2   2   2   2   1   2   1   1   1   1   2   2   2   2   1   2   1   2   2   2   2   2   2   1   1   2   1   2   1   2   1   2   1   2   2   2   1   2   2   1   1   1   2   2   1   1   2   1   1   1   1   2   2   2   2   2   2   2   2   2   1   1   1   1   2   2   1   2   2   1   2   1   2   1   1
 MK-6-3                 2   1   2   1   1   2   1   2   1   2   1   2   2   2   2   2   1   2   1   1   1   2   2   1   2   2   2   1   1   1   2   2   1   2   2   2   2   1   2   2   1   2   1   2   2   1   1   1   2   2   1   2   2   2   1   1   1   2   1   1   1   2   1   2   2   1   1   1   1   1   2   1   2   2   2   2   2   1   2   2   1   2   2   1   2   1   2   2   1   1   2   2   2   1   2   1   1   2   1   1   1   2   2   1   2   1   1   1   1   1   1   2   1   2   1   2   1   1   2   1   1   1   1   2   1   2   2   1   2   1   2   1   1   2   1   2   2   2   2   1   2   1   2   2   2   2   2   2   1   1   2   1   2   1   2   1   2   2   2   2   2   1   2   2   1   1   1   2   2   1   1   2   1   1   1   1   2   2   2   2   2   2   2   2   2   1   1   1   1   2   2   1   2   2   1   2   2   2   1   1
 MK-6-4                 2   1   2   1   1   2   1   2   1   2   1   2   1   2   2   2   1   2   1   1   1   2   2   1   2   2   2   1   1   1   2   2   1   1   2   2   2   1   2   2   1   2   1   2   2   1   1   1   2   2   1   2   2   2   1   1   1   1   1   1   1   2   1   2   2   1   2   1   1   1   2   1   1   2   2   2   2   2   2   2   1   1   2   1   2   1   2   2   1   1   2   2   2   1   2   1   1   2   1   1   1   2   2   2   2   1   1   1   1   1   1   2   1   2   2   2   1   1   2   1   1   2   1   2   1   2   2   1   2   1   2   1   1   2   1   2   2   2   2   2   2   1   2   2   2   2   2   1   1   1   2   2   2   1   2   1   2   2   2   2   2   1   2   2   1   1   1   2   2   1   1   2   1   1   1   1   2   2   1   1   2   2   2   2   2   1   1   1   1   2   2   1   2   2   1   2   2   2   1   1
 MK-6-5                 2   1   2   1   1   2   1   1   1   1   2   2   1   2   2   2   1   2   1   2   1   2   2   1   2   2   2   1   1   1   2   2   1   1   2   2   2   2   2   2   1   2   1   2   2   1   1   1   2   2   2   2   2   2   1   1   1   2   1   1   1   1   1   2   2   2   2   1   1   1   2   1   1   2   2   2   2   2   2   2   1   1   2   2   2   1   2   1   1   1   2   2   2   1   2   1   1   2   1   1   2   2   1   2   2   1   1   1   1   1   1   2   1   2   2   2   1   1   2   1   1   2   1   2   1   2   2   1   2   1   2   2   1   2   1   2   1   2   2   2   2   1   2   2   2   2   2   1   1   1   2   2   2   1   2   1   2   2   2   2   2   1   1   2   1   1   1   2   2   1   1   2   2   2   1   1   2   2   2   1   2   2   2   2   2   2   1   2   1   2   2   1   2   2   1   2   2   2   1   1
 MK-6-6                 2   1   2   1   1   2   2   1   1   1   2   2   1   2   2   2   1   2   1   2   1   2   2   1   2   2   2   1   1   2   2   2   1   1   2   2   2   2   2   2   1   2   1   2   2   1   1   1   2   2   2   2   2   2   1   1   1   2   1   1   1   1   1   2   1   2   2   1   1   1   2   1   1   2   1   2   2   2   2   2   1   1   2   1   2   1   2   1   1   1   2   2   2   1   2   1   2   2   1   1   2   2   1   2   2   1   1   1   1   1   1   2   1   2   2   2   1   1   2   1   1   2   1   2   1   2   2   1   2   1   2   2   1   2   2   2   1   2   2   2   1   1   2   2   2   2   2   1   1   1   2   2   1   1   2   1   2   2   2   2   2   2   1   2   1   1   1   2   2   1   1   2   2   2   1   1   2   1   2   1   1   2   2   2   2   2   1   2   1   2   2   1   2   2   1   2   2   1   1   2
 MK-6-7                 2   1   2   1   1   2   2   1   1   1   2   2   2   2   2   2   1   2   1   2   1   2   1   1   2   2   2   1   1   2   2   2   1   1   2   2   2   2   2   2   1   2   1   2   2   1   1   1   2   2   2   2   1   1   1   2   1   2   1   1   1   1   1   2   1   2   2   1   1   2   2   1   1   2   1   2   2   2   2   1   2   1   2   1   2   1   2   1   1   1   2   2   2   1   2   1   2   1   2   1   2   2   1   2   2   1   1   1   1   1   1   2   1   2   2   2   1   1   2   1   2   2   1   2   1   2   1   1   2   1   2   2   1   1   2   2   1   2   2   2   1   1   2   2   2   2   2   1   1   1   2   2   1   1   2   1   2   2   2   2   2   2   1   2   1   1   1   2   2   1   1   2   2   2   1   1   2   1   2   1   2   2   2   2   2   2   2   2   1   2   2   2   2   2   1   2   1   1   1   2
 MK-6-8                 2   1   2   1   1   2   2   2   1   1   2   2   2   2   2   2   1   1   1   2   1   1   1   1   2   1   2   1   1   2   2   2   1   1   1   1   2   1   2   2   1   2   1   2   2   1   1   1   2   2   2   1   1   1   1   2   1   2   1   1   1   1   1   1   1   2   2   1   1   2   2   1   1   2   1   2   2   2   1   1   2   1   2   1   2   1   2   1   1   1   1   2   2   1   2   1   2   1   2   1   2   2   1   2   2   1   2   1   1   1   1   2   1   2   2   2   1   1   2   1   2   2   1   1   1   2   1   1   2   1   2   2   1   2   2   2   1   1   2   2   1   1   2   2   2   2   2   1   1   1   2   2   1   1   2   1   2   2   2   2   2   2   1   2   1   1   1   2   1   1   1   2   2   2   1   1   2   1   2   1   2   2   2   2   2   2   2   2   1   2   2   2   2   1   1   1   1   1   1   2
 MK-6-9                 2   1   2   1   2   2   2   2   1   1   1   2   2   2   2   2   1   1   1   2   1   1   1   1   2   1   1   1   1   2   2   2   1   2   1   1   2   1   2   2   1   2   1   2   2   1   1   1   2   2   2   1   2   1   1   2   1   2   1   1   1   1   1   1   1   2   2   1   1   2   2   2   1   2   1   2   2   2   1   1   2   1   2   1   2   1   2   1   1   2   1   2   2   2   2   1   2   1   2   1   2   2   1   2   2   1   1   1   2   1   1   2   1   2   2   2   1   1   2   1   2   2   1   1   1   2   1   1   2   1   1   2   1   1   2   2   1   1   2   2   1   1   2   2   2   2   2   1   1   1   2   2   1   1   2   1   2   2   2   2   2   2   1   2   1   1   1   2   2   1   1   2   2   2   1   2   2   1   2   1   2   2   2   1   2   2   2   2   1   2   2   2   2   1   1   2   1   1   1   2
 MK-6-10                2   1   2   1   1   2   1   2   1   1   1   2   2   2   2   2   1   1   1   2   1   1   1   1   2   1   1   1   1   1   2   2   1   1   1   1   2   1   1   2   1   2   1   2   2   1   1   1   1   2   2   1   2   1   1   2   1   2   1   1   1   1   1   2   1   2   2   1   2   2   2   2   1   2   1   2   2   2   1   1   2   1   2   1   1   1   2   1   1   2   2   2   2   2   2   2   2   1   2   1   2   2   1   2   2   1   1   2   2   1   1   2   1   2   2   2   2   1   2   1   2   2   1   1   1   2   2   1   2   1   1   2   1   1   2   1   1   2   2   2   1   1   2   2   2   2   2   1   2   1   1   2   1   1   1   1   2   2   2   2   2   2   1   2   1   1   1   1   2   1   1   2   1   2   1   2   2   1   1   1   2   2   2   2   2   2   2   2   1   2   2   1   2   1   1   2   1   1   1   2
 MK-6-11                2   1   2   1   1   1   2   2   1   1   1   2   2   2   2   2   1   1   1   2   1   1   1   1   2   1   1   1   2   1   2   2   1   1   1   1   2   1   2   2   1   2   1   2   2   2   1   1   1   2   2   1   1   1   1   2   2   2   1   2   1   1   1   2   1   2   2   1   2   2   2   2   1   2   1   1   2   2   1   1   2   1   1   1   1   1   2   1   1   2   2   1   2   2   2   2   2   1   1   1   2   2   1   2   2   1   1   2   2   1   1   2   1   2   2   2   2   1   2   2   2   2   1   2   1   2   2   1   2   1   1   2   1   1   2   1   1   2   2   1   1   1   2   2   2   2   2   1   2   1   1   2   1   1   1   2   2   2   2   2   2   1   1   1   1   1   1   1   2   1   1   2   1   2   1   2   2   1   1   1   2   2   2   1   2   2   2   2   2   2   2   1   2   1   1   1   1   1   2   2
 MK-6-12                2   1   2   1   1   1   2   2   1   2   1   2   2   2   2   2   1   1   1   2   2   1   1   1   2   1   1   1   2   2   2   1   1   1   1   1   2   1   2   2   1   2   1   2   2   2   1   1   1   2   2   1   1   2   1   2   2   2   1   2   1   1   2   2   1   2   1   1   2   2   2   2   1   2   1   1   2   2   1   1   2   1   1   1   1   2   2   1   1   2   2   1   2   2   2   2   2   1   1   1   2   2   1   2   2   1   1   2   2   1   2   2   1   2   2   2   2   1   2   2   2   2   1   2   1   2   2   1   2   1   1   2   1   1   2   1   1   2   2   1   1   1   2   2   2   2   2   2   2   1   1   2   1   1   1   2   2   2   2   2   2   1   1   1   1   1   1   1   2   1   1   1   1   2   1   2   2   1   1   1   2   2   2   1   2   2   2   2   2   1   2   1   2   1   1   1   1   1   2   2
 MK-6-13                2   1   2   1   2   1   2   2   1   2   1   2   2   2   2   1   1   1   1   2   2   1   1   1   2   1   1   1   2   2   2   1   1   1   1   1   2   1   2   2   1   2   1   2   1   2   1   1   1   2   1   1   1   2   1   2   2   2   1   2   1   1   2   2   2   2   1   2   2   1   2   1   1   2   1   1   2   2   1   1   2   1   1   1   1   2   2   1   1   2   2   2   1   2   1   2   1   2   1   1   2   2   2   2   2   1   1   1   2   2   2   2   1   2   2   2   2   1   2   2   2   1   1   2   1   2   2   1   2   1   1   2   1   1   2   1   1   2   2   2   1   1   2   2   2   2   1   2   2   1   1   2   1   1   1   2   2   1   2   2   2   1   1   1   1   1   1   1   2   1   1   1   1   2   1   2   2   1   1   1   2   2   1   1   2   2   2   2   2   1   2   1   2   1   2   2   1   1   2   2
 MK-6-14                2   1   2   1   2   1   1   2   1   2   1   2   1   1   2   1   1   1   1   2   2   1   1   1   2   1   1   1   1   2   1   1   1   1   1   1   2   2   2   2   1   2   1   2   1   2   1   1   1   2   1   1   1   2   1   2   2   2   1   1   1   2   2   2   2   2   1   2   2   1   2   1   1   2   1   1   2   2   1   1   2   1   1   1   1   2   2   1   1   2   2   2   1   2   2   2   2   2   1   1   2   2   2   2   2   1   1   1   2   2   2   2   1   2   2   2   2   1   2   2   2   1   1   2   1   2   2   1   2   1   1   2   1   1   2   1   1   2   2   1   1   1   2   2   2   2   1   2   2   2   1   2   1   1   1   2   2   1   2   2   2   1   1   1   1   1   2   1   2   1   1   1   2   2   1   2   2   1   1   1   2   2   1   1   2   2   2   2   2   2   2   1   2   1   1   2   1   1   2   2
 MK-6-15                2   1   2   1   2   1   1   2   1   2   1   2   1   1   2   1   1   1   1   2   2   1   1   1   1   1   1   1   1   2   1   1   1   1   1   1   2   2   2   1   1   2   1   2   1   1   1   1   1   2   2   1   1   1   1   2   2   2   2   1   1   1   2   2   2   2   1   2   2   1   2   1   1   2   1   1   2   2   1   1   2   2   1   1   1   2   2   1   1   2   2   2   2   2   2   2   2   2   1   1   2   2   2   2   2   1   1   1   2   2   2   2   1   2   2   2   2   1   2   2   2   1   1   2   1   1   2   1   2   1   1   2   1   1   2   1   1   2   2   1   1   1   2   1   2   2   1   2   2   2   1   2   2   1   1   2   1   1   2   2   2   1   1   1   1   1   2   1   2   1   1   1   2   2   1   2   2   1   1   1   2   2   1   1   2   2   2   2   2   2   1   1   2   1   1   2   1   1   2   2
 MK-6-16                2   1   2   1   2   1   1   2   1   1   1   2   1   1   2   2   1   1   1   2   2   1   1   1   1   1   1   1   1   2   2   1   1   1   1   1   1   2   2   1   2   2   1   2   1   1   1   1   1   2   2   1   1   1   1   2   2   2   2   2   1   1   2   2   2   2   1   2   2   1   2   2   1   2   1   1   2   2   1   1   2   2   1   1   1   2   1   1   1   2   2   2   2   1   1   2   2   2   1   2   2   2   2   2   2   1   1   1   2   1   1   2   1   1   2   2   2   1   2   1   2   1   1   2   2   1   2   1   2   1   1   2   1   1   2   2   1   2   2   1   1   1   2   1   2   2   1   2   2   2   1   2   2   1   1   1   1   1   2   2   2   1   2   1   1   1   2   1   2   1   1   1   2   1   1   2   1   2   2   1   1   2   2   1   2   2   2   1   2   2   1   1   2   2   1   2   1   2   2   2
 
!****************************************** Phenotypic Data **********************************************************
!-100.0 is resevred for missing phenotype
SimulatedTrait1         7.6986   10.1646    8.4258   10.0880   11.2279   10.0467    9.9250    9.4666    9.9159    8.9093    8.7538    9.5342    9.5120   10.8661    9.8048    8.9980    8.0643   10.4767    9.7307   10.5811   10.3247    9.9521    7.4894    9.6602   10.3927    8.6217    8.5196    8.3829   10.6821   11.0334    9.7178   11.0367    9.0319    9.2268    9.7320    9.9444   11.0445    9.3739   10.7632   10.9473   10.9154   11.5021   10.3281   10.4130   10.1532   11.3941   10.4162   10.2006    9.6385   10.5871   10.0918   10.9044   10.7789    9.0462   10.0452   10.0757    9.8552   11.5736   10.8618    9.7699    9.7170    9.1451   10.4362    8.8972    9.6746    9.1095    9.3720    9.1562   10.7768    9.3340   10.3310   10.1102    8.5923   10.1602   10.3109   11.3162    9.7115   10.2176    8.5524   10.1432   10.9209   10.3856   10.0945    9.6071    8.2394   10.4462   10.0406    9.9267   10.0690    8.6629   10.6853   10.3040    9.7818   10.4200   10.4065   10.0186   12.2355   10.3679   10.5748   10.3939    8.9476    9.5459    9.2582    8.8616    9.8540   10.2616    9.1839    8.8558   11.5182    9.2149   10.1909    9.8441   10.9491   10.2085   10.9717   10.1542   11.0306   10.8102   11.1955    8.9523   10.2520    9.3135    9.8691    8.3172    8.9852    9.6875   11.7551   10.0801   10.3244   10.8695   11.5092    7.8251   10.5258   10.6795    9.4150    9.9683   11.0177   10.0406    9.6584    9.6703   10.4907    9.2279    9.0422    9.3482    9.1596    9.5499   10.6347    9.4707   10.2743   10.3781    9.7980    9.8455    8.4655    9.8145   11.0531   10.6438   10.5457   10.0524   11.3743    9.3930   11.0744    9.8162   10.2629    9.0474   10.1822    9.8686   10.8047    9.2851   10.7794   10.4084    9.9933   10.2627    9.4822   10.7636   11.2882   10.7101    9.9945   10.9440    9.9411    9.1096    9.7038    9.8996   10.1264   10.7677   10.3826    9.2167    9.2272    9.8502    8.7577    9.4522   10.9555   11.1306   10.0793    8.8458   11.3127    9.6356    8.3021    8.0601    9.5962   10.0678
 
