# Supplementary material for: Inclusive Composite Interval Mapping of QTL by Environment Interactions in Biparental Populations
Source: PLoS One. 2015 Jul 10;10(7):e0132414. doi: 10.1371/journal.pone.0132414 (PMC4498613; doi:10.1371/journal.pone.0132414)
Supplement: S1 File — (ZIP) [file pone.0132414.s001.zip › BC1 population/e=1/run_00037.met]

!**********************Note: lines staring with "!" are remarks and will be ignored in the program********************
!*********************************General Information**********************************
!Assuming F1 = P1 x P2, populations available in QTL IciMapping are: 
!  1, P1BC1F1 = P1 x F1, the first backcrossing where P1 is used as the recurrent parent;
!  2, P2BC1F1 = P2 x F1, the first backcrossing where P2 is used as the recurrent parent;
!  3, F1DH, F1-derived doubled haploids; 
!  4, RIL or F1RIL, recombination inbred lines through the repeated selfing of F1;
!  5, P1BC1RIL, recombination inbred lines through the repeated selfing of P1BC1F1;
!  6, P2BC1RIL, recombination inbred lines through the repeated selfing of P2BC1F1;
!  7, F2, the selfing generation of F1;
!  8, F3, the selfing generation of F2;
!  9, P1BC2F1, the second backcrossing where P1 is used as the recurrent parent; 
! 10, P2BC2F1, the second backcrossing where P2 is used as the recurrent parent;
! 11, P1BC2RIL, recombination inred lines through the repeated selfing of P1BC2F1; 
! 12, P2BC2RIL, recombination inred lines through the repeated selfing of P2BC2F1; 
! 13, P1BC1F2, the selfing generation of P1BC1F1; 
! 14, P2BC1F2, the selfing generation of P2BC1F1; 
! 15, P1BC2F2, the selfing generation of P1BC2F1; 
! 16, P2BC2F2, the selfing generation of P2BC2F1; 
! 17, P1BC1DH, P1BC1F1-derived doubled haploids; 
! 18, P2BC1DH, P2BC1F1-derived doubled haploids; 
! 19, P1BC2DH, P1BC2F1-derived doubled haploids; 
! 20, P2BC2DH, P2BC2F1-derived doubled haploids; 
   1      !Mapping Population (see remarks above)
   2      !Mapping Function (1 for Kosambi; 2 for Haldane; 3 for Morgan)
   2      !Marker Space Type (1 for intervals; 2 for positions)
   1      !Marker Space Unit(1 for centiMorgans; 2 for Morgan)
   6      !Number of Chromosomes (or Linkage Groups)
 200      !Size of the mapping population
   1      !Number of environments
 
!***************************************** Chromosomes and Linkage Maps **********************************************
!Chromosome                 NumMarkers
-CH1                        16
-CH2                        16
-CH3                        16
-CH4                        16
-CH5                        16
-CH6                        16
!Linkage map (Marker name followed by position or the interval length)
 MK-1-1                1     0.000
 MK-1-2                1    10.000
 MK-1-3                1    20.000
 MK-1-4                1    30.000
 MK-1-5                1    40.000
 MK-1-6                1    50.000
 MK-1-7                1    60.000
 MK-1-8                1    70.000
 MK-1-9                1    80.000
 MK-1-10               1    90.000
 MK-1-11               1   100.000
 MK-1-12               1   110.000
 MK-1-13               1   120.000
 MK-1-14               1   130.000
 MK-1-15               1   140.000
 MK-1-16               1   150.000
 MK-2-1                2     0.000
 MK-2-2                2    10.000
 MK-2-3                2    20.000
 MK-2-4                2    30.000
 MK-2-5                2    40.000
 MK-2-6                2    50.000
 MK-2-7                2    60.000
 MK-2-8                2    70.000
 MK-2-9                2    80.000
 MK-2-10               2    90.000
 MK-2-11               2   100.000
 MK-2-12               2   110.000
 MK-2-13               2   120.000
 MK-2-14               2   130.000
 MK-2-15               2   140.000
 MK-2-16               2   150.000
 MK-3-1                3     0.000
 MK-3-2                3    10.000
 MK-3-3                3    20.000
 MK-3-4                3    30.000
 MK-3-5                3    40.000
 MK-3-6                3    50.000
 MK-3-7                3    60.000
 MK-3-8                3    70.000
 MK-3-9                3    80.000
 MK-3-10               3    90.000
 MK-3-11               3   100.000
 MK-3-12               3   110.000
 MK-3-13               3   120.000
 MK-3-14               3   130.000
 MK-3-15               3   140.000
 MK-3-16               3   150.000
 MK-4-1                4     0.000
 MK-4-2                4    10.000
 MK-4-3                4    20.000
 MK-4-4                4    30.000
 MK-4-5                4    40.000
 MK-4-6                4    50.000
 MK-4-7                4    60.000
 MK-4-8                4    70.000
 MK-4-9                4    80.000
 MK-4-10               4    90.000
 MK-4-11               4   100.000
 MK-4-12               4   110.000
 MK-4-13               4   120.000
 MK-4-14               4   130.000
 MK-4-15               4   140.000
 MK-4-16               4   150.000
 MK-5-1                5     0.000
 MK-5-2                5    10.000
 MK-5-3                5    20.000
 MK-5-4                5    30.000
 MK-5-5                5    40.000
 MK-5-6                5    50.000
 MK-5-7                5    60.000
 MK-5-8                5    70.000
 MK-5-9                5    80.000
 MK-5-10               5    90.000
 MK-5-11               5   100.000
 MK-5-12               5   110.000
 MK-5-13               5   120.000
 MK-5-14               5   130.000
 MK-5-15               5   140.000
 MK-5-16               5   150.000
 MK-6-1                6     0.000
 MK-6-2                6    10.000
 MK-6-3                6    20.000
 MK-6-4                6    30.000
 MK-6-5                6    40.000
 MK-6-6                6    50.000
 MK-6-7                6    60.000
 MK-6-8                6    70.000
 MK-6-9                6    80.000
 MK-6-10               6    90.000
 MK-6-11               6   100.000
 MK-6-12               6   110.000
 MK-6-13               6   120.000
 MK-6-14               6   130.000
 MK-6-15               6   140.000
 MK-6-16               6   150.000
!*********************************** Marker Types ********************************************************************
!Co-dominant marker: When heterozygote F1 is present, P1 is coded as 2, F1 is coded as 1, and P2 is coded as 0; Otherwise, P1 is coded as 2, and P2 is coded as 0. 
!Dominant marker: When heterozygote F1 is present, P1 and F1 are coded as 12, and P2 is coded as 0; Otherwise, P1 is coded as 2, and P2 is coded as 0.  
!Recessive markers: When heterozygote F1 is present, P1 is coded as 2, and F1 and P2 are coded as 10; Otherwise, P1 is coded as 2, and P2 is coded as 0. 
!Missing marker is coded as -1. 
 MK-1-1                 1   2   1   2   1   1   2   1   2   1   1   1   1   2   2   1   2   2   2   1   1   2   1   1   1   2   2   1   2   1   1   1   1   2   1   1   1   1   2   2   2   1   1   1   2   1   2   1   1   2   2   2   2   2   1   2   1   2   1   1   2   2   2   1   1   1   1   1   2   2   2   2   2   2   2   2   1   2   1   2   1   1   1   1   2   1   2   1   2   1   2   1   2   1   2   2   2   2   2   2   1   2   1   2   2   1   2   2   1   1   1   1   1   1   2   1   2   1   1   2   1   1   1   1   1   1   1   2   2   1   1   2   2   2   1   1   1   1   1   2   2   1   1   1   1   2   1   2   1   1   2   2   1   2   1   1   2   2   2   2   1   2   2   1   2   2   2   1   2   1   1   2   2   2   2   1   2   1   2   1   2   1   1   2   1   1   1   2   2   1   1   1   1   1   2   1   2   1   2   1
 MK-1-2                 1   2   1   2   1   1   2   1   2   1   1   1   1   2   2   1   2   2   2   1   1   2   1   1   1   2   2   2   2   1   1   1   1   2   1   1   1   1   2   2   2   1   1   1   2   1   2   1   1   2   2   2   2   2   2   2   2   2   1   1   2   2   2   1   1   1   1   1   2   2   2   2   2   2   2   2   1   1   1   2   1   2   1   1   2   1   2   1   2   1   2   1   2   1   2   2   2   2   2   2   2   2   1   2   2   1   2   2   1   1   1   1   1   1   2   1   2   1   1   2   1   1   1   2   1   1   1   2   2   1   1   2   2   2   1   1   1   1   1   2   2   1   1   1   1   2   1   2   2   1   2   2   1   2   1   1   2   2   2   2   1   2   2   1   2   1   1   1   2   1   2   2   2   2   2   2   2   1   2   1   2   1   1   2   1   1   1   2   2   1   1   1   1   1   2   1   2   1   2   1
 MK-1-3                 1   2   2   2   1   1   2   1   1   1   1   1   1   2   2   1   2   2   2   1   1   2   2   1   1   2   2   2   2   1   1   1   2   2   1   1   1   1   1   2   2   2   1   1   2   1   2   1   1   2   2   2   2   2   2   2   2   2   1   1   2   2   2   2   1   1   1   1   2   2   2   2   2   1   2   2   1   1   1   2   1   2   1   1   2   1   2   1   2   1   2   2   1   1   2   2   2   2   2   2   2   2   1   2   2   1   2   2   1   1   1   1   1   2   2   1   2   1   1   2   2   2   1   2   1   1   1   2   2   1   1   2   2   2   1   1   1   1   1   2   2   1   1   1   1   2   1   1   2   2   2   2   2   2   2   1   1   2   2   2   1   2   2   1   1   1   1   1   1   1   2   2   1   2   2   2   2   2   2   1   2   1   1   2   1   1   2   2   2   1   1   1   1   1   2   2   1   1   2   1
 MK-1-4                 1   2   2   2   1   1   2   1   1   1   1   2   1   2   2   2   2   2   2   2   1   2   2   1   1   2   2   2   1   1   1   1   2   2   1   1   1   1   2   2   2   2   1   1   2   1   2   1   1   2   2   2   2   2   2   2   2   2   1   2   2   2   2   2   1   1   1   1   2   1   1   2   2   1   2   2   1   1   1   2   1   2   1   1   2   1   2   1   2   2   2   2   1   1   2   1   2   2   2   2   2   2   1   2   2   1   2   2   2   1   2   1   1   2   2   1   1   1   1   2   2   1   1   2   1   1   1   1   2   1   1   1   2   2   1   1   1   1   2   2   2   1   1   1   2   2   1   1   2   2   2   2   2   2   2   1   2   2   2   1   1   2   2   1   1   1   1   1   2   1   2   2   1   2   2   2   2   2   2   2   1   2   1   2   1   1   2   2   2   1   1   1   1   1   2   1   1   1   2   1
 MK-1-5                 1   2   2   2   1   1   2   2   1   1   1   2   1   2   2   2   2   2   2   2   1   2   2   1   1   2   2   1   1   1   1   1   2   2   1   1   2   1   2   2   2   2   1   2   2   1   2   1   1   1   2   2   2   2   2   2   2   2   1   2   2   2   2   2   1   1   1   1   2   2   1   2   2   2   2   2   2   1   1   2   1   2   1   2   2   1   2   1   1   2   2   2   1   1   1   1   2   2   2   2   2   1   2   2   2   1   2   2   2   2   2   1   1   2   2   1   1   1   1   2   2   1   1   2   1   1   1   1   2   1   2   1   2   2   1   1   1   1   2   2   2   1   1   1   1   2   1   1   2   2   2   2   1   2   2   1   2   2   2   1   1   2   2   1   2   1   1   1   2   1   2   2   1   2   2   2   2   2   2   2   2   2   1   2   1   1   2   2   2   1   1   1   1   1   2   1   1   1   2   1
 MK-1-6                 1   2   2   1   1   1   2   2   1   1   2   2   1   2   2   2   2   2   2   1   1   2   2   1   2   2   2   1   1   1   1   1   2   2   1   1   2   1   2   2   2   2   1   2   2   2   2   1   1   1   2   2   2   2   2   2   2   2   2   2   2   2   2   2   1   1   1   1   2   2   1   2   2   2   2   1   2   1   1   2   1   2   1   2   2   1   2   1   1   2   1   2   1   1   1   1   2   2   1   2   2   1   2   2   2   1   2   2   2   2   2   1   1   2   2   2   1   1   1   2   2   1   1   2   1   1   1   1   2   1   2   1   2   2   1   1   2   1   2   2   2   2   1   1   1   2   1   1   2   2   2   2   1   2   2   1   2   2   2   1   1   1   2   1   2   2   1   1   2   1   2   2   1   2   2   2   1   2   1   2   2   2   1   2   1   1   2   2   2   2   1   1   1   1   2   1   1   1   2   1
 MK-1-7                 1   2   2   1   1   1   2   2   1   1   2   2   2   2   2   2   2   2   2   1   1   2   2   1   2   2   1   1   1   1   1   1   1   2   1   1   2   1   2   1   2   2   1   1   2   2   1   1   2   1   2   2   2   2   2   2   2   2   2   2   2   2   2   2   1   1   2   1   1   2   1   2   1   2   2   1   2   1   1   2   1   2   1   2   2   1   2   1   1   2   1   2   1   1   2   1   2   2   1   2   2   1   2   2   2   1   1   2   2   2   2   1   1   2   2   2   1   1   1   2   2   2   2   2   1   1   1   1   2   1   2   1   2   2   2   1   2   1   2   2   2   2   1   1   1   2   1   1   2   2   2   2   2   2   2   1   2   1   2   1   1   1   2   1   2   2   1   2   2   1   2   1   1   1   2   2   1   2   1   2   2   2   1   2   1   1   2   2   2   2   2   1   2   1   2   1   1   1   2   1
 MK-1-8                 1   2   2   1   1   1   1   2   1   2   2   2   2   2   2   2   2   2   2   1   1   2   2   1   2   2   1   1   1   1   1   1   1   2   1   1   2   1   1   1   2   2   1   1   2   2   2   1   1   1   2   2   2   2   2   2   2   1   2   1   2   2   2   2   1   1   1   1   1   2   1   2   1   2   2   1   2   1   1   2   1   2   1   2   2   1   2   2   1   2   1   2   1   1   2   1   2   1   1   2   1   1   2   1   2   1   1   2   2   2   2   1   1   2   2   2   1   1   1   2   2   2   2   2   1   1   1   1   1   1   1   1   2   2   2   1   2   1   2   2   2   2   1   1   1   2   1   1   2   2   2   2   2   2   2   1   2   1   2   1   1   1   2   1   2   2   1   2   2   1   2   1   1   1   2   1   1   2   1   2   2   2   1   2   1   1   2   2   2   2   2   2   2   1   1   2   1   1   2   1
 MK-1-9                 1   2   2   2   1   1   1   2   1   2   2   2   2   2   2   2   2   2   2   1   1   2   2   1   2   2   1   1   2   1   1   1   1   2   1   1   2   1   1   1   2   2   1   1   2   2   2   1   2   1   2   2   2   2   1   2   2   1   2   1   1   2   2   2   1   1   1   1   1   2   1   2   1   2   2   1   2   1   1   2   1   2   1   2   2   1   2   2   1   2   1   2   1   2   1   1   2   1   1   2   1   1   2   1   2   1   1   2   2   2   2   2   1   2   2   2   2   1   1   2   2   2   2   2   1   1   1   1   1   1   1   1   2   2   2   1   2   1   2   2   2   2   2   1   1   2   1   1   2   1   2   2   1   2   2   1   2   1   2   1   1   1   2   1   2   2   1   2   2   1   1   1   1   1   2   1   1   2   1   2   2   2   1   2   1   1   2   2   1   2   2   2   1   1   1   2   1   1   2   1
 MK-1-10                1   2   2   2   1   1   1   2   1   2   2   2   2   2   1   2   2   2   2   1   2   2   2   1   1   2   1   1   1   1   1   1   1   2   1   2   2   1   1   1   2   2   1   1   2   2   2   1   2   1   2   2   2   2   1   1   2   1   2   1   2   2   2   2   1   1   1   1   2   2   1   2   1   2   2   1   2   1   1   2   1   2   1   2   2   1   2   2   1   2   1   2   2   2   1   1   2   1   1   2   1   1   1   1   2   1   1   2   2   2   2   2   1   2   2   2   2   1   1   2   2   2   2   2   1   1   1   1   1   1   1   2   2   2   2   1   2   1   2   1   2   1   2   1   1   2   1   1   2   1   1   2   1   2   2   1   2   1   2   2   1   1   2   1   2   1   1   2   2   1   1   1   1   1   2   1   1   2   1   2   1   2   1   2   1   1   1   2   1   2   1   2   1   1   1   2   1   2   2   1
 MK-1-11                1   2   2   2   1   1   1   2   1   1   2   2   2   2   1   2   2   2   2   1   2   2   2   1   1   2   1   1   1   1   1   1   1   2   1   2   2   1   1   1   2   2   1   1   2   2   2   1   2   1   2   2   2   2   1   1   2   1   2   1   2   2   2   2   2   1   1   1   2   2   1   2   1   2   2   1   2   1   1   2   1   2   2   2   2   1   2   2   1   2   1   2   2   2   1   1   2   2   1   2   1   1   1   1   2   1   1   2   2   2   2   2   1   2   2   1   2   1   1   2   2   1   2   2   1   1   1   1   1   1   1   2   2   1   1   1   2   1   2   1   2   1   2   1   1   2   1   1   2   1   1   2   1   2   2   1   2   1   2   2   1   1   2   1   2   1   2   2   2   1   1   1   1   2   2   1   1   2   2   2   1   2   1   2   1   1   1   2   1   2   1   1   1   1   1   2   1   2   2   1
 MK-1-12                1   2   2   2   1   1   2   2   1   1   1   2   2   2   1   1   2   2   2   1   2   2   2   1   1   2   1   1   1   2   1   1   1   2   1   1   2   1   1   1   2   2   1   1   2   2   2   1   1   2   2   2   2   2   1   1   2   1   2   1   2   2   2   2   2   1   1   2   2   1   1   2   1   1   2   1   2   1   1   2   1   2   2   2   2   2   2   2   1   2   1   2   2   2   1   1   2   2   1   2   1   1   2   1   2   1   1   2   2   2   2   2   1   2   2   1   2   1   1   2   1   1   2   2   1   1   1   1   1   1   1   2   2   1   1   1   2   1   2   1   2   2   2   1   1   2   1   1   2   1   1   2   1   2   2   1   2   1   2   2   1   1   2   1   2   1   2   2   2   1   1   1   1   2   2   1   1   2   2   2   1   2   1   2   2   1   1   2   1   2   1   2   1   1   1   2   1   2   2   1
 MK-1-13                1   2   2   2   1   1   2   2   1   1   1   1   2   2   1   1   2   2   2   1   2   2   2   1   1   2   1   1   1   2   1   1   1   2   1   1   2   1   1   1   2   2   1   1   2   2   2   1   1   2   2   2   2   2   1   1   2   1   1   1   2   2   2   2   2   1   2   2   2   1   1   2   1   1   2   1   2   1   2   2   1   2   1   2   2   1   2   2   1   2   2   1   1   2   1   1   2   2   1   2   1   1   2   1   2   1   1   2   2   2   2   2   1   2   2   2   2   1   1   2   1   1   2   2   1   1   1   1   1   1   1   2   2   1   2   1   2   1   2   1   2   2   2   1   1   2   1   1   2   1   1   2   2   2   2   1   2   1   2   2   1   1   2   1   2   1   1   2   2   1   1   1   1   2   2   1   1   2   2   2   1   2   1   2   2   1   1   2   1   2   1   2   1   1   1   2   1   2   2   2
 MK-1-14                1   2   1   2   1   2   2   2   1   1   1   1   2   2   1   1   2   2   2   1   2   2   2   1   1   2   1   1   1   2   1   1   1   2   1   2   2   1   1   1   2   2   1   1   2   2   2   1   1   2   2   2   2   2   1   1   2   1   1   1   2   2   2   2   2   2   2   2   1   2   1   2   1   1   2   1   2   1   1   2   1   2   1   2   2   1   2   2   1   2   2   1   1   2   1   1   2   2   1   1   1   1   2   1   2   2   1   2   2   2   2   2   1   2   2   2   2   1   2   2   1   1   2   2   2   1   1   1   1   1   1   2   1   1   2   1   2   1   2   1   2   2   2   1   1   2   1   1   2   2   1   2   2   2   2   1   1   1   2   1   1   1   2   1   2   1   1   2   2   1   1   1   1   2   2   1   2   2   2   2   1   2   1   2   2   1   1   2   1   2   1   2   1   1   1   2   1   2   2   2
 MK-1-15                1   2   1   2   1   2   2   2   1   1   1   1   2   2   1   1   2   2   2   1   1   2   2   1   1   2   1   1   1   2   1   1   1   2   2   2   2   1   1   1   1   2   1   1   2   2   2   1   1   2   2   2   2   2   1   1   2   1   1   1   2   1   2   2   2   2   2   2   1   1   1   2   1   1   2   1   2   2   1   2   1   2   1   2   2   1   2   2   2   2   2   1   1   1   1   1   2   2   1   1   1   1   2   1   2   2   1   2   2   2   2   1   1   2   2   2   2   1   1   2   1   1   2   2   2   2   1   1   1   1   1   2   2   1   2   1   2   1   2   1   2   2   2   1   1   2   2   1   2   2   1   2   2   2   1   1   1   1   2   1   1   1   2   1   2   1   1   2   2   1   1   1   1   2   2   1   2   2   2   2   1   2   1   2   2   1   1   2   1   1   1   2   1   1   1   2   1   2   2   2
 MK-1-16                1   2   1   2   1   2   2   2   1   1   1   1   2   2   1   1   2   2   2   2   1   2   2   2   1   2   2   1   2   2   1   1   1   2   2   2   1   1   1   1   1   2   1   1   2   2   2   1   1   2   2   2   2   2   1   1   2   1   1   2   2   1   2   2   1   2   2   2   1   1   1   2   1   1   2   1   2   2   1   2   1   2   1   2   2   1   2   2   2   2   2   1   1   1   1   1   2   2   1   1   1   1   2   1   2   2   1   1   2   2   1   1   1   2   2   2   2   1   1   2   1   1   2   2   2   2   1   1   1   2   1   2   2   1   2   1   2   1   2   1   2   2   2   1   1   2   2   1   2   2   1   1   2   1   1   1   1   1   2   1   1   2   2   1   2   2   1   2   2   1   1   1   1   2   2   1   2   2   2   2   1   2   1   2   2   1   1   1   1   1   1   2   1   1   1   1   1   2   2   2
 MK-2-1                 2   2   1   1   1   1   2   1   2   1   1   2   1   1   1   1   1   1   2   1   2   2   2   1   2   2   1   1   2   2   1   2   2   2   1   2   1   2   2   1   1   1   2   1   1   2   2   2   2   1   1   2   1   1   1   1   1   1   1   2   1   1   2   1   2   2   1   2   1   2   1   2   1   1   1   2   2   2   2   1   2   2   1   2   2   2   2   2   2   2   1   2   2   1   2   2   1   2   1   2   1   2   2   1   2   1   2   1   2   2   2   1   1   2   2   2   1   1   2   2   1   1   2   1   2   1   1   1   2   1   2   1   1   1   1   2   1   2   2   2   1   1   1   1   2   2   1   2   2   2   1   1   2   1   1   1   2   1   2   2   1   1   2   1   2   2   2   2   2   1   1   1   2   2   1   2   2   2   1   2   2   1   2   2   2   2   2   1   1   2   1   2   1   1   1   2   1   1   1   1
 MK-2-2                 1   2   2   1   1   2   2   1   2   1   1   2   1   2   1   1   1   2   2   2   2   2   2   1   2   2   2   1   2   2   1   2   2   1   1   2   1   2   2   1   1   1   2   1   1   2   2   2   2   1   1   2   1   1   1   1   1   1   2   2   1   1   2   1   2   2   2   2   1   2   1   2   1   1   1   2   2   2   2   1   2   2   1   2   2   1   2   2   2   2   1   2   2   1   2   2   1   2   2   2   1   2   2   1   2   1   2   1   2   2   2   1   1   2   2   2   1   1   2   2   1   1   2   1   2   1   1   1   2   1   2   1   1   1   1   2   1   2   2   2   1   1   1   1   2   2   1   1   2   2   1   1   2   1   1   1   1   1   2   1   1   1   2   1   2   2   2   1   2   1   1   1   2   2   1   2   2   2   1   2   2   1   2   2   2   2   2   1   1   1   1   2   1   2   1   2   1   1   1   1
 MK-2-3                 2   2   2   2   2   2   2   1   2   1   1   2   1   2   1   1   1   2   2   2   2   1   2   1   1   2   2   1   2   2   1   2   2   1   1   2   1   2   2   1   1   1   2   1   1   1   2   2   2   1   1   2   1   1   1   1   1   1   2   2   1   2   2   1   1   2   1   2   1   2   1   2   1   1   2   2   2   2   2   1   2   2   1   2   2   1   2   1   2   1   1   2   2   2   2   2   1   2   2   2   2   1   2   1   2   1   1   1   2   2   2   1   1   2   2   2   1   2   2   2   1   1   2   1   2   1   1   1   2   2   2   1   2   1   1   2   1   2   2   2   1   1   1   1   2   2   2   1   2   2   1   1   2   1   1   1   1   1   2   1   1   1   2   1   2   2   2   1   2   1   1   1   2   2   1   2   2   2   1   2   2   1   2   2   2   2   2   1   1   1   1   2   1   2   1   1   1   1   1   1
 MK-2-4                 2   2   2   2   2   2   2   1   2   1   1   1   1   2   1   1   1   2   2   2   2   1   2   1   1   2   2   1   2   1   1   2   2   1   1   2   1   2   2   1   1   1   2   1   1   1   2   2   2   2   1   2   1   1   1   1   1   1   1   2   1   1   2   1   2   2   1   2   2   2   1   2   1   1   2   2   1   2   1   1   2   2   1   1   2   1   2   1   2   2   1   2   2   2   2   2   1   2   2   2   2   1   2   1   2   1   1   1   2   2   2   1   1   2   2   2   1   2   2   2   2   1   2   2   2   1   1   1   2   2   2   1   2   2   1   2   1   2   2   2   1   2   1   1   2   2   1   1   2   2   1   1   2   1   1   1   1   1   2   1   1   1   2   1   2   2   2   1   2   1   1   2   2   2   1   2   2   2   1   2   2   1   2   2   2   2   2   1   1   1   1   2   1   2   1   1   1   2   1   1
 MK-2-5                 2   2   2   2   2   2   2   1   2   1   1   1   1   2   1   1   1   2   2   2   2   1   1   1   2   2   2   1   1   1   1   2   2   1   1   2   1   2   2   1   1   1   1   1   2   1   2   2   2   2   1   2   1   1   1   1   1   2   1   2   1   1   1   1   1   2   1   2   2   2   1   2   1   2   2   2   1   2   1   1   2   2   1   1   2   2   2   1   2   2   1   2   2   2   2   2   1   2   2   2   2   1   1   2   2   1   2   1   2   2   1   2   2   2   2   2   1   1   2   2   2   1   2   2   2   1   1   1   2   2   2   2   2   2   1   2   1   2   2   2   1   2   1   1   2   2   1   1   2   1   1   1   2   1   1   1   1   2   2   1   1   1   2   1   2   2   2   1   2   1   1   2   2   2   2   2   2   2   1   2   2   1   2   2   2   2   2   1   2   2   1   2   1   2   1   1   1   2   1   1
 MK-2-6                 2   2   2   2   2   2   2   1   2   1   1   1   1   2   1   1   1   2   2   2   2   1   1   1   2   2   2   1   1   1   1   2   2   1   1   2   1   2   2   1   2   1   1   1   2   1   2   2   2   2   1   2   1   1   1   1   1   2   1   2   1   1   1   1   1   2   1   2   2   2   1   2   2   2   2   2   1   2   1   1   2   2   1   2   2   2   2   1   2   2   1   1   2   2   2   2   1   2   2   2   2   1   1   2   2   1   2   1   1   2   1   2   2   2   2   2   1   1   2   2   2   1   2   2   2   1   1   1   2   2   2   2   2   2   1   2   1   2   2   2   1   2   1   1   2   2   1   2   2   1   1   1   2   1   1   1   1   2   2   1   1   1   2   1   2   1   2   1   2   1   1   2   2   2   2   2   2   1   1   2   2   1   1   2   2   2   2   1   2   2   1   2   1   2   1   1   1   1   1   1
 MK-2-7                 2   2   2   2   2   2   2   1   2   1   1   1   1   2   1   1   1   2   2   1   2   1   1   1   2   2   2   1   1   1   1   2   2   1   2   2   1   2   2   2   2   1   1   1   2   1   2   2   2   2   1   2   1   1   1   1   1   2   1   2   1   1   1   2   2   2   1   1   2   2   1   2   2   2   2   2   1   2   1   1   2   2   1   2   2   2   2   2   2   2   1   1   2   2   2   1   1   2   2   2   2   1   1   2   2   1   2   1   1   2   1   2   2   2   1   2   1   1   2   2   2   1   2   2   2   1   1   1   2   2   2   2   2   2   2   2   1   2   2   2   1   2   2   1   1   2   1   1   2   1   1   1   2   1   1   1   1   2   2   1   1   1   2   1   2   1   2   1   1   1   1   2   2   2   2   2   2   1   1   1   2   1   1   2   2   2   2   1   2   2   1   2   1   2   1   1   1   1   1   1
 MK-2-8                 2   2   2   2   2   2   2   1   1   1   1   1   1   2   2   1   1   2   2   1   2   1   1   1   2   2   2   1   1   1   1   2   2   1   2   2   1   2   2   2   2   1   1   1   2   2   2   2   2   2   1   2   1   1   1   1   1   2   1   2   1   1   1   2   2   2   1   1   2   2   1   2   2   2   2   1   1   2   1   1   2   1   1   2   2   2   2   2   2   2   1   1   2   2   2   1   1   2   2   2   2   2   1   2   2   1   1   2   1   2   1   2   2   2   1   2   1   2   2   2   2   1   2   2   2   1   1   1   2   2   2   2   2   2   2   2   1   2   2   2   1   1   2   1   1   2   1   2   2   1   1   1   2   1   1   1   1   2   2   1   1   1   2   1   2   1   2   1   1   1   1   2   2   2   2   2   2   1   1   1   2   1   1   2   2   2   2   1   2   2   1   2   1   2   1   1   2   1   1   1
 MK-2-9                 2   2   2   2   2   2   2   1   2   1   1   1   1   2   2   1   1   2   2   1   2   1   1   1   2   2   2   1   1   1   1   1   2   1   2   2   1   2   2   2   2   2   1   1   2   2   2   2   2   2   1   2   1   1   1   1   1   2   1   2   1   2   1   2   2   2   1   1   2   2   1   2   2   2   2   1   1   2   1   1   2   1   1   2   2   2   1   2   2   2   1   1   2   2   2   2   1   2   2   2   1   2   1   2   2   1   1   2   1   1   1   2   2   2   1   2   1   1   2   2   2   2   2   2   2   1   1   1   2   2   2   2   2   2   2   2   2   2   2   2   1   1   2   1   1   2   1   2   2   1   1   1   2   1   1   2   1   2   1   2   1   1   2   1   2   1   2   1   1   1   1   2   2   2   2   2   2   1   1   1   2   1   1   2   2   2   2   1   2   2   1   2   1   2   1   1   2   1   2   1
 MK-2-10                2   2   2   2   2   1   1   1   2   1   1   1   1   2   2   1   1   2   2   1   2   1   1   1   2   2   2   1   1   1   1   1   2   1   2   2   1   2   2   2   2   2   1   1   2   2   2   2   2   1   1   2   1   1   1   1   1   2   1   2   1   2   1   2   2   2   1   1   2   2   2   2   2   2   2   1   1   2   1   1   2   1   2   2   2   2   1   2   1   1   1   1   2   2   2   2   1   2   2   2   2   2   1   2   1   1   2   2   1   1   1   2   1   2   2   2   1   1   2   2   2   2   2   2   2   1   2   1   2   2   2   2   2   2   2   2   1   2   2   1   1   1   2   1   1   2   1   2   2   2   1   1   2   1   1   2   1   2   1   2   1   1   2   1   2   1   2   2   1   1   1   2   2   2   2   2   2   2   1   1   2   1   1   2   1   2   2   1   2   2   1   2   1   2   1   1   2   1   2   1
 MK-2-11                2   2   2   2   2   1   1   1   2   1   1   1   1   2   2   1   1   2   1   1   2   1   1   1   2   2   1   1   1   1   1   1   2   1   2   1   1   2   2   2   2   2   1   1   1   2   2   2   2   1   1   1   1   1   1   1   1   2   1   2   1   2   2   2   1   1   1   1   2   2   2   2   2   2   2   1   2   2   1   1   2   1   1   2   2   2   1   2   1   1   1   1   2   2   2   1   1   2   2   2   2   2   1   2   1   1   2   2   1   1   1   2   1   2   2   2   1   1   2   2   2   2   1   2   2   1   2   2   2   2   2   2   2   2   2   2   2   2   2   1   1   1   2   1   1   2   1   2   2   2   1   1   2   1   1   2   1   2   1   2   1   1   2   1   2   1   2   2   1   1   1   2   2   2   2   2   2   2   1   1   2   2   1   2   1   2   2   1   2   2   1   2   1   1   1   1   2   1   2   1
 MK-2-12                2   2   2   2   2   1   2   1   2   1   1   1   1   1   2   1   1   2   1   1   2   1   1   1   1   2   1   1   1   1   1   2   2   1   2   1   1   2   2   2   1   2   1   1   1   1   2   2   2   1   1   1   1   2   2   2   1   2   1   1   1   2   2   2   1   1   1   1   2   2   2   2   2   2   2   1   2   2   1   1   2   1   1   2   2   2   1   2   1   1   2   1   2   1   2   1   1   2   2   2   2   2   1   2   1   1   2   1   1   1   1   2   1   2   2   2   2   1   2   2   2   2   1   2   2   1   2   2   2   1   2   2   2   2   1   1   2   2   2   1   2   1   2   1   2   2   1   2   2   2   1   1   2   1   1   2   1   2   1   2   1   1   2   1   2   1   2   2   1   1   1   2   2   2   2   2   1   2   1   1   2   2   1   2   1   2   2   1   2   2   1   2   1   1   1   1   2   1   2   1
 MK-2-13                1   1   2   2   2   1   2   1   2   1   1   1   1   1   2   1   1   2   2   1   1   1   1   1   1   2   2   1   1   2   1   2   2   1   2   1   1   2   2   2   1   2   1   1   1   1   2   2   2   1   1   1   1   1   2   2   1   2   1   1   1   2   1   2   1   1   1   1   2   2   2   2   2   2   2   1   1   2   1   1   1   1   1   2   2   2   1   2   1   2   2   1   2   1   2   1   1   2   2   2   2   2   1   2   1   1   2   1   1   1   1   2   1   2   2   1   2   1   2   2   2   2   1   1   2   1   2   2   2   1   2   2   2   2   1   1   1   2   2   1   2   1   2   1   1   2   1   2   2   2   1   1   1   1   1   2   1   2   1   2   1   1   2   1   2   1   2   2   2   1   2   2   2   2   2   2   1   2   1   1   2   2   1   2   1   2   2   1   2   1   1   2   1   1   1   1   2   2   2   1
 MK-2-14                1   1   1   2   2   1   2   1   1   1   1   1   1   1   2   2   1   2   2   1   1   1   1   1   2   2   2   1   1   2   1   2   1   2   2   1   1   2   2   2   1   2   1   1   1   1   2   2   2   1   1   1   1   1   2   2   1   2   1   1   1   2   1   2   1   1   1   2   2   2   2   2   2   2   1   1   1   2   1   1   1   1   1   2   2   2   1   2   1   2   2   1   2   1   2   1   1   2   2   2   2   2   1   2   1   1   2   1   1   1   1   2   1   2   2   1   2   1   2   2   2   1   1   1   2   1   2   2   1   1   2   2   2   2   1   1   1   2   2   1   2   2   2   1   1   2   1   2   2   2   1   1   1   1   1   2   1   2   1   2   2   1   1   1   2   1   2   2   2   1   2   2   2   2   2   2   1   2   1   1   2   2   1   2   1   2   2   1   2   2   1   2   1   1   1   1   2   2   1   1
 MK-2-15                1   1   1   2   2   1   2   1   1   1   1   1   1   2   2   2   2   2   2   1   1   1   1   1   2   2   2   1   1   2   1   2   1   2   2   2   2   2   2   2   2   1   1   1   1   1   2   2   2   1   1   2   1   1   2   2   1   2   1   1   1   2   1   2   1   1   1   2   2   2   2   2   2   2   1   1   1   2   1   1   1   1   1   2   2   1   1   2   1   2   2   1   2   1   2   1   1   1   2   2   2   2   1   2   2   1   2   1   1   1   2   2   1   2   2   1   2   1   2   2   1   1   1   1   2   1   2   2   1   1   2   2   2   2   1   1   1   2   2   1   2   2   2   1   1   2   1   2   2   2   1   1   1   1   1   2   1   2   1   2   2   2   1   1   2   2   2   2   2   1   2   2   2   2   2   2   1   2   1   1   2   2   1   2   1   1   2   1   2   2   1   1   1   2   1   1   2   2   1   1
 MK-2-16                1   1   1   2   2   1   2   1   2   1   1   1   1   2   2   2   2   1   2   1   1   1   1   1   2   2   2   2   1   2   1   2   1   2   2   2   2   2   2   2   1   1   1   1   1   1   2   2   2   1   1   2   1   1   2   2   1   2   1   1   1   2   1   2   1   2   1   2   2   2   2   1   2   2   1   1   1   2   2   1   1   1   1   2   2   1   1   2   1   2   2   1   2   1   2   1   1   1   2   2   2   2   1   2   2   1   2   1   2   1   2   2   1   1   1   1   2   1   2   2   1   1   1   1   2   1   2   2   1   1   2   2   2   2   1   1   1   2   2   1   2   2   2   1   1   2   1   2   2   2   1   1   1   1   1   2   1   2   1   2   2   2   1   1   1   1   2   2   2   1   2   2   2   2   2   2   1   2   1   1   2   2   1   2   1   2   1   1   2   2   1   1   1   2   1   1   1   2   1   1
 MK-3-1                 1   1   2   2   2   2   1   1   2   1   2   2   2   1   1   2   1   2   2   2   1   2   2   2   1   1   2   1   2   1   1   2   2   2   1   1   1   1   1   2   2   1   2   1   1   2   1   1   2   1   2   2   2   2   2   2   1   2   1   1   2   2   1   2   2   1   2   1   2   1   2   1   2   2   2   2   1   2   2   2   1   1   1   2   1   1   2   1   1   2   1   1   1   1   1   1   2   1   2   1   1   2   1   1   2   2   1   1   2   1   1   2   1   1   2   1   2   1   2   1   1   2   2   2   1   2   2   2   2   1   1   1   1   1   1   1   2   1   1   2   1   1   2   1   2   2   1   1   2   1   1   2   2   1   2   2   2   2   1   1   2   2   1   2   1   1   2   2   2   1   2   1   1   2   2   2   1   2   2   1   2   1   2   1   2   1   1   2   1   2   2   1   2   1   1   1   1   1   1   1
 MK-3-2                 1   1   2   2   2   2   1   1   2   1   2   2   2   1   1   2   1   2   2   1   1   2   2   2   1   1   2   1   1   1   1   2   2   2   1   2   1   1   1   2   2   1   2   1   1   2   1   2   2   1   2   2   2   2   2   2   1   1   1   1   2   2   2   2   2   1   2   1   2   1   2   1   2   2   2   2   1   2   2   2   1   1   1   2   1   1   2   1   2   2   1   1   2   1   1   1   1   1   1   1   2   2   1   1   2   2   1   1   2   1   1   1   2   1   2   1   2   1   1   1   1   1   2   2   2   2   2   2   2   1   1   1   1   1   1   1   2   1   1   2   1   1   1   1   2   2   1   1   2   2   1   2   2   1   2   1   2   2   1   1   2   2   1   2   1   1   2   2   2   1   2   2   2   2   2   2   1   2   2   1   2   1   2   1   1   1   1   2   1   2   2   1   2   1   1   1   1   1   1   1
 MK-3-3                 1   1   2   2   1   2   1   1   2   2   1   2   2   1   2   2   1   2   2   1   2   2   2   2   1   1   2   1   1   1   1   2   2   2   1   2   1   1   1   2   2   1   2   1   1   2   1   2   2   1   2   1   2   2   2   2   1   2   1   1   2   2   2   2   2   1   2   1   2   1   2   1   2   2   2   2   1   2   2   2   1   1   1   2   1   1   2   1   2   2   1   1   2   1   1   1   2   1   1   1   2   2   1   1   2   1   1   1   2   1   1   1   2   1   2   2   2   1   1   1   1   2   2   2   2   2   2   2   2   1   1   1   1   1   1   1   2   1   1   1   2   1   1   1   2   2   1   1   2   2   1   2   2   1   2   1   2   2   1   1   2   2   1   2   1   1   2   2   2   2   2   2   2   2   2   2   1   2   1   1   2   2   2   2   1   1   1   1   1   2   2   1   2   1   1   1   1   1   1   1
 MK-3-4                 1   1   1   2   1   2   1   1   2   2   1   1   2   2   2   2   1   2   1   1   2   2   1   2   1   1   2   1   1   1   1   1   2   2   2   2   1   1   1   2   2   1   2   2   1   1   2   2   2   1   2   1   2   2   2   2   1   2   1   1   2   2   2   2   2   2   2   1   1   1   2   1   2   2   2   2   1   2   2   2   1   1   1   1   1   1   2   1   2   2   1   1   2   1   1   1   2   1   1   1   2   2   1   1   2   1   1   1   2   1   1   1   2   1   2   2   2   1   2   1   1   2   1   1   2   2   2   2   2   2   1   2   1   1   1   1   2   1   1   1   2   1   1   1   2   2   1   1   2   2   1   2   2   1   2   1   1   2   2   1   2   2   1   2   1   1   2   2   2   2   2   2   2   2   2   2   2   2   1   1   2   2   2   2   1   1   1   1   1   2   2   2   2   1   1   1   1   1   1   1
 MK-3-5                 1   1   1   2   1   1   2   1   2   2   1   1   2   2   2   2   1   2   1   1   1   2   1   2   1   1   2   1   1   1   1   1   1   2   2   2   2   1   1   2   2   1   2   2   1   1   2   2   2   1   2   1   2   2   2   2   1   2   1   1   2   2   2   2   2   1   2   1   1   2   2   1   2   2   2   2   1   2   2   2   1   1   1   1   1   1   2   1   2   2   1   1   2   1   1   1   2   2   1   1   2   2   1   2   2   1   1   1   2   1   2   1   2   1   2   1   2   1   2   1   1   2   1   1   2   2   2   2   2   2   1   2   1   1   1   1   2   1   1   1   2   1   1   1   1   2   2   1   2   2   1   2   2   1   2   1   1   1   2   2   2   2   2   2   1   1   2   2   2   2   2   1   2   2   2   2   2   2   1   1   2   2   2   2   1   1   1   1   1   2   2   1   2   2   1   1   1   1   1   1
 MK-3-6                 1   2   1   2   2   1   2   1   2   2   1   1   2   2   2   2   1   2   1   1   1   2   1   2   1   1   2   1   1   1   1   1   1   1   2   1   2   1   1   2   2   1   2   2   1   1   2   1   2   2   2   1   2   2   2   1   1   2   1   1   2   2   2   2   2   1   2   1   1   2   2   1   2   2   2   2   1   2   2   2   1   1   1   1   1   1   2   1   2   2   1   1   2   1   1   1   2   2   1   1   2   2   1   2   1   1   1   1   2   1   1   1   2   1   2   1   1   1   2   1   1   1   1   1   2   2   2   2   2   2   1   2   2   1   1   1   2   1   1   1   2   1   1   1   1   2   2   1   2   1   2   2   2   1   2   1   1   1   2   2   2   1   2   2   1   1   2   2   2   2   2   1   2   2   2   2   2   2   1   1   2   2   2   1   1   2   1   1   2   2   2   1   2   2   1   1   1   1   1   1
 MK-3-7                 1   2   1   2   2   1   2   1   2   2   1   1   2   2   2   1   1   2   1   1   1   2   2   2   1   1   2   1   1   1   1   1   1   1   2   1   2   1   1   2   2   1   2   2   1   1   2   1   2   2   1   1   2   2   2   1   2   1   1   1   2   2   2   2   2   1   2   1   1   2   2   1   2   2   2   2   1   2   2   1   1   1   1   2   1   1   1   1   2   2   1   1   2   1   1   1   2   1   1   2   2   2   2   2   1   1   1   1   2   1   1   1   2   1   2   1   1   1   2   1   1   1   1   1   2   2   2   2   2   2   1   2   2   1   1   1   2   1   1   1   1   1   2   1   1   2   2   1   2   1   2   2   2   1   2   1   1   1   2   2   2   1   2   2   1   2   1   2   2   2   2   1   2   1   2   2   2   2   1   1   2   2   2   1   1   2   1   1   2   2   2   1   2   2   1   1   1   1   1   1
 MK-3-8                 1   2   1   2   2   1   2   1   2   2   1   1   2   2   2   1   1   2   1   1   1   2   2   2   1   1   2   1   1   1   1   1   1   1   2   1   2   1   1   2   2   1   2   2   1   1   2   1   2   2   1   1   2   2   2   1   2   1   1   1   2   2   2   2   2   1   2   1   1   2   2   1   2   1   2   2   1   2   2   1   1   1   1   1   1   1   1   1   2   2   1   1   2   1   1   1   2   1   1   2   2   2   2   2   1   1   1   1   2   1   1   1   2   1   2   1   1   1   1   1   1   1   1   1   2   2   2   2   2   2   1   2   2   1   1   1   2   2   1   1   2   1   1   1   1   2   2   1   1   1   2   2   2   1   2   1   1   1   2   2   2   1   2   2   1   2   1   2   1   2   2   1   2   2   2   2   2   2   2   1   2   2   2   1   2   2   1   1   2   2   2   2   2   2   1   1   1   1   1   1
 MK-3-9                 1   2   1   2   2   1   2   1   1   2   1   1   2   2   2   1   1   2   1   1   2   2   2   2   1   1   2   1   1   1   1   1   1   2   2   1   2   1   1   2   2   1   1   2   1   1   2   1   2   2   2   1   2   2   2   1   1   1   1   1   2   2   2   2   2   1   2   1   1   1   1   1   2   1   2   2   1   2   2   1   1   1   1   1   1   1   1   2   2   2   1   1   2   1   1   1   1   1   2   2   2   2   1   2   1   1   1   1   2   1   2   1   2   2   2   1   1   2   1   1   1   1   1   1   2   2   2   1   2   2   1   2   2   1   1   1   2   2   1   1   2   1   1   1   1   2   2   2   1   2   2   2   2   1   2   1   1   1   2   2   2   1   2   2   1   2   1   2   1   2   2   1   2   2   2   2   2   2   2   1   2   1   2   1   1   2   1   1   2   2   2   1   2   2   1   1   1   1   1   1
 MK-3-10                1   1   1   2   2   1   2   1   1   2   1   1   1   2   2   1   2   2   2   1   2   2   2   2   2   1   2   1   2   1   1   1   1   2   2   1   2   1   1   2   2   1   1   2   1   2   1   2   2   2   2   1   2   2   2   1   1   1   1   1   2   2   2   2   2   1   2   1   1   1   1   1   2   1   2   2   2   2   2   1   1   1   1   1   1   1   1   2   2   2   1   2   2   1   1   1   1   1   2   2   2   2   1   2   1   1   1   1   2   1   2   1   2   2   2   1   1   2   1   1   1   1   1   1   2   2   2   1   2   2   1   2   2   2   1   1   2   2   1   1   2   1   1   1   1   2   2   2   1   2   2   2   2   1   2   1   1   1   2   1   2   1   2   2   1   2   1   2   1   2   2   1   2   2   2   2   1   2   2   1   2   1   2   1   1   2   1   1   2   2   2   1   2   2   1   2   1   1   1   1
 MK-3-11                2   1   1   2   2   1   2   1   1   2   1   1   1   2   2   1   2   2   2   1   2   2   2   2   2   1   1   1   2   2   2   1   1   2   2   1   2   1   1   1   1   1   2   1   1   2   1   2   2   2   2   1   2   2   2   1   2   1   1   1   2   2   2   2   2   1   2   1   1   1   1   1   2   1   2   2   2   2   2   2   1   1   1   1   1   2   1   2   2   2   1   1   2   1   1   1   1   1   2   2   2   2   1   2   1   1   1   1   2   2   2   2   2   2   2   1   1   2   1   1   1   1   1   1   2   2   2   1   2   1   1   2   2   2   1   1   1   2   1   1   2   1   1   1   1   2   2   2   1   2   2   2   2   2   2   1   1   1   2   1   2   1   2   2   1   1   1   2   1   2   2   1   2   2   2   2   1   2   2   1   2   1   2   2   1   2   1   1   2   2   2   1   2   2   1   2   1   1   1   1
 MK-3-12                2   1   1   2   2   1   2   1   1   2   1   1   1   2   2   1   1   2   2   1   2   2   2   2   2   1   1   1   2   2   2   1   1   2   2   1   2   1   1   1   1   2   2   1   1   2   2   2   2   2   2   1   2   2   2   1   1   1   2   1   2   2   2   2   2   1   1   1   1   1   1   1   2   1   2   2   2   2   2   2   1   1   1   1   1   2   2   2   2   2   1   1   2   1   1   1   1   1   2   2   2   2   1   2   1   1   1   1   2   2   2   2   2   2   2   1   1   2   1   1   1   1   1   1   2   2   2   1   2   1   1   2   2   2   1   1   1   2   1   1   2   1   1   1   1   2   2   2   1   2   2   2   1   2   2   1   1   1   2   1   2   1   2   2   1   1   1   2   1   2   2   2   2   2   2   2   1   2   2   1   2   1   2   2   1   2   1   1   2   2   2   1   2   2   1   2   2   1   1   2
 MK-3-13                2   2   1   2   2   1   2   1   1   2   1   1   1   2   1   1   1   2   2   2   2   2   2   2   2   1   1   1   2   2   2   1   2   2   2   1   2   1   1   1   1   2   2   1   2   2   2   2   2   2   1   1   2   2   2   1   1   1   2   1   2   2   2   1   2   1   1   1   1   1   1   1   2   2   2   1   2   2   2   2   1   1   2   2   1   2   2   2   2   2   1   1   1   1   1   1   1   1   2   2   2   2   1   2   1   1   1   1   2   2   2   2   2   2   2   1   1   2   1   1   1   1   1   1   2   1   2   1   2   1   1   2   2   2   1   1   1   2   1   1   1   1   1   1   1   2   2   1   1   2   2   1   1   2   2   1   1   1   2   1   2   1   2   2   1   1   2   2   1   2   2   2   2   2   2   2   1   2   2   1   2   1   2   1   1   2   1   2   2   2   2   1   2   2   2   2   1   1   1   2
 MK-3-14                2   2   1   2   2   1   2   1   1   2   1   1   2   1   1   2   1   2   2   2   1   2   2   2   2   1   1   1   2   2   2   1   2   2   2   1   2   1   1   1   1   2   2   1   2   2   2   1   2   2   1   1   2   2   2   1   1   1   2   2   2   2   2   1   2   1   1   1   1   1   1   1   2   2   1   1   2   2   2   2   1   1   2   2   1   2   1   2   2   2   1   1   1   1   1   1   1   1   2   1   2   2   1   2   2   1   1   1   2   2   2   2   2   2   2   1   1   2   1   1   1   1   1   1   2   1   2   1   2   1   1   2   2   1   1   1   1   2   1   1   1   1   2   1   1   2   2   1   2   2   2   2   1   2   2   1   1   1   2   2   2   1   2   2   1   1   2   2   2   2   2   2   2   2   2   2   1   2   2   1   1   1   2   1   1   2   2   2   2   1   2   1   2   2   2   2   1   1   2   2
 MK-3-15                2   2   1   2   2   1   2   1   1   2   1   1   2   1   1   2   1   2   2   2   1   2   2   1   2   1   1   1   2   2   2   1   2   2   2   2   2   1   1   2   2   2   2   1   2   2   2   1   2   2   1   2   2   2   2   1   2   1   2   2   1   2   2   1   2   1   1   2   1   1   1   1   2   2   1   1   2   2   1   2   1   1   2   2   1   1   2   2   2   2   1   1   1   1   1   1   1   1   2   1   2   2   1   1   2   1   1   1   2   2   2   2   2   2   2   1   1   2   1   1   1   1   1   1   2   2   2   1   2   1   1   2   2   2   1   1   1   2   1   1   1   1   2   1   2   2   2   1   2   2   2   2   1   2   2   1   1   1   2   2   2   1   2   2   2   1   2   2   2   2   2   2   1   2   2   1   1   2   2   1   1   1   2   1   1   2   2   2   2   1   2   1   2   2   2   2   2   1   1   2
 MK-3-16                2   2   1   2   2   1   2   1   1   2   1   1   1   1   1   2   1   2   2   2   1   2   2   1   2   1   1   1   2   2   2   1   2   2   2   2   2   1   1   1   2   2   2   1   2   2   2   1   2   2   1   2   1   2   2   1   2   1   2   2   1   2   2   1   2   1   1   2   1   1   1   1   2   2   1   2   2   2   1   2   1   1   2   2   1   1   2   2   2   2   1   1   1   1   1   1   1   1   2   1   2   2   1   1   2   1   2   1   2   1   2   1   2   2   2   1   1   1   1   1   2   1   1   1   2   2   2   1   2   1   1   2   1   2   1   1   1   2   1   1   1   1   2   1   2   2   2   1   2   2   2   2   1   2   1   1   1   1   2   2   1   1   2   2   2   1   2   2   2   2   2   2   1   2   2   1   1   2   2   1   1   1   2   1   1   2   2   2   2   1   2   2   2   2   2   2   2   1   1   2
 MK-4-1                 2   1   2   1   1   2   2   1   2   1   2   2   2   2   2   2   2   1   1   1   2   1   1   2   1   1   2   2   1   2   1   2   1   2   1   1   1   2   2   1   1   2   2   1   1   2   1   1   2   2   2   1   1   1   2   2   1   1   2   1   2   2   2   2   1   1   2   1   1   1   2   2   1   1   2   2   1   1   2   1   2   2   2   2   2   2   2   2   2   2   2   1   1   1   1   2   2   2   1   1   1   2   1   1   1   1   2   1   1   2   1   2   1   1   2   2   1   2   1   1   2   1   1   1   2   2   2   2   2   2   2   1   1   1   2   1   2   1   1   2   2   1   1   1   1   2   2   2   2   1   1   2   1   2   1   2   2   1   1   1   1   2   1   2   2   1   2   2   2   1   1   1   1   2   1   2   1   2   2   2   2   1   1   1   1   2   1   2   2   2   1   2   1   2   2   1   2   2   1   2
 MK-4-2                 2   1   2   1   2   2   2   2   2   1   2   1   2   1   2   2   2   1   1   1   2   1   1   1   1   1   2   2   2   1   1   2   1   2   1   1   1   2   2   1   1   2   2   1   1   2   1   1   2   2   2   1   2   1   2   2   1   1   2   1   2   2   2   2   1   1   2   1   1   1   2   2   1   1   2   2   1   2   2   1   2   2   2   2   2   2   2   1   2   2   2   1   1   1   1   2   2   2   1   1   2   2   1   1   1   1   2   2   1   2   1   1   1   1   2   1   1   2   1   1   2   1   1   1   2   2   2   2   2   2   2   1   1   1   2   1   2   1   1   2   2   1   1   1   1   2   2   2   2   1   1   2   1   2   1   2   2   1   1   1   1   2   1   2   1   1   1   2   1   1   1   2   1   2   1   2   2   2   2   2   1   1   1   1   1   2   1   2   2   2   1   2   1   1   2   2   1   2   1   2
 MK-4-3                 2   1   2   1   2   1   2   2   2   1   2   1   2   1   2   2   2   1   1   1   2   1   1   1   1   1   2   2   2   1   1   1   1   2   1   2   1   2   2   1   1   2   2   1   1   2   1   1   2   2   1   1   2   1   2   2   1   1   2   1   2   2   2   2   2   1   2   2   1   1   2   2   1   1   2   2   1   2   2   1   2   2   2   2   2   2   2   1   2   2   2   1   1   1   2   2   2   2   1   1   2   2   2   1   1   1   2   2   1   2   1   1   1   2   1   1   1   2   1   1   1   1   2   1   2   2   2   1   2   2   2   1   1   1   2   1   2   1   1   2   2   1   1   1   1   2   2   2   2   1   2   2   1   2   1   2   2   1   1   1   2   2   1   2   1   1   1   2   1   1   1   2   1   2   2   2   1   2   2   2   1   1   1   1   1   2   1   2   2   1   1   2   1   1   2   2   1   2   1   2
 MK-4-4                 2   1   2   1   2   1   1   2   2   1   2   1   2   1   1   2   2   2   1   1   1   1   1   1   2   1   1   2   2   1   1   2   2   2   1   2   1   2   2   1   1   2   2   1   1   2   1   1   2   2   1   1   2   1   2   2   1   1   2   1   2   2   2   2   2   1   2   2   1   1   2   2   1   1   1   2   1   2   2   1   2   2   2   2   2   2   2   2   2   2   2   1   1   1   2   2   2   2   2   1   2   2   2   1   1   1   2   2   1   2   1   1   1   2   2   2   1   2   1   1   1   1   2   1   2   2   2   1   2   2   2   1   1   1   2   1   2   1   1   2   2   1   1   1   1   2   2   1   1   1   2   2   1   2   1   1   2   1   1   1   1   2   2   2   1   1   1   2   1   1   1   2   1   2   2   2   1   2   2   2   1   1   1   1   1   2   1   2   2   1   1   2   1   1   2   2   1   2   1   2
 MK-4-5                 2   1   2   1   2   1   1   2   2   1   1   1   2   1   1   2   2   2   2   1   1   1   1   1   2   1   1   2   2   1   1   2   2   2   1   2   1   2   2   1   1   2   2   1   1   1   1   1   2   2   2   1   1   1   2   2   1   1   2   1   2   2   2   2   2   1   2   2   1   2   2   1   1   1   1   2   1   2   2   1   2   2   2   2   2   1   2   2   2   2   2   1   1   1   2   1   2   2   2   1   1   2   2   2   1   1   2   2   1   2   1   1   1   2   2   1   1   2   1   1   2   2   2   1   2   2   2   1   2   2   2   2   1   1   2   1   2   1   1   2   2   1   1   1   1   2   2   1   1   1   2   1   1   1   1   2   2   1   1   1   1   1   2   1   1   1   1   2   1   2   1   2   1   2   2   2   1   2   2   2   1   1   2   1   2   2   2   2   2   1   1   2   1   1   2   1   1   2   1   2
 MK-4-6                 2   1   2   1   2   1   1   2   2   1   1   2   2   1   1   2   2   2   2   1   1   1   1   1   2   2   1   2   2   1   1   2   2   2   1   2   1   2   2   1   1   2   2   1   2   1   2   1   2   2   2   1   1   1   2   2   1   1   2   1   2   2   1   2   2   1   2   2   1   2   2   1   1   1   1   2   1   2   1   1   1   2   2   2   2   1   2   2   2   2   2   1   1   1   2   1   1   2   2   1   1   2   1   2   1   1   2   2   1   1   1   1   1   2   2   1   1   2   1   1   2   2   2   1   2   2   2   1   2   2   2   2   2   1   1   2   2   1   1   2   2   1   1   1   2   2   2   1   1   1   2   1   1   1   1   2   2   1   1   2   1   2   2   1   1   1   1   2   1   2   1   2   1   2   2   2   1   2   2   2   1   1   2   1   1   2   2   1   2   1   2   2   1   1   2   1   1   2   1   2
 MK-4-7                 2   1   2   1   2   1   1   2   2   1   1   1   2   1   1   2   2   2   2   1   1   2   1   1   2   2   1   1   2   2   1   2   2   2   1   2   1   2   2   1   2   2   1   1   2   1   2   1   1   2   2   1   1   1   2   2   1   1   2   2   2   2   1   2   2   1   2   2   1   2   2   1   1   1   1   1   1   2   1   1   1   2   2   2   2   1   2   2   2   2   2   1   1   1   2   1   1   2   2   1   1   1   1   2   1   1   2   2   1   1   1   1   1   2   2   1   1   2   1   1   2   2   2   1   2   1   2   1   2   2   2   2   2   1   1   2   2   1   1   2   2   1   2   1   2   2   2   1   1   1   2   1   1   1   1   2   2   1   1   2   1   2   2   1   1   1   1   2   1   2   1   2   1   2   2   1   1   2   2   2   1   1   2   1   1   1   2   1   2   1   2   2   1   2   2   1   1   2   1   2
 MK-4-8                 2   1   2   1   2   1   1   2   2   1   1   1   2   1   2   2   2   2   2   1   1   1   1   1   2   1   2   1   2   2   1   2   2   2   1   2   1   2   2   1   2   2   1   1   2   1   1   1   1   2   2   2   1   1   1   2   1   1   2   2   2   2   1   2   2   1   2   2   1   2   2   1   1   1   1   1   1   2   1   1   1   2   1   2   2   2   2   2   2   2   2   1   1   1   2   1   1   2   2   1   1   1   1   2   2   1   2   2   1   1   1   1   1   2   2   1   1   2   1   1   2   2   2   1   1   1   2   1   2   2   1   2   2   1   2   2   2   1   1   2   2   1   2   1   2   2   2   2   1   1   2   1   1   1   1   2   2   1   1   2   2   2   2   1   1   1   1   2   1   2   1   2   1   2   2   1   1   2   2   2   1   1   2   1   1   1   2   1   2   1   2   1   1   2   2   1   1   2   1   2
 MK-4-9                 2   1   2   2   2   1   1   2   1   2   2   1   2   1   2   2   2   2   2   1   1   1   1   1   2   1   2   1   2   2   1   2   2   2   1   2   1   2   2   1   2   2   2   1   2   1   1   2   1   2   2   2   1   1   1   2   1   1   2   2   2   2   2   2   2   1   1   2   1   2   2   1   1   1   1   1   1   1   1   1   1   2   1   2   2   2   2   1   2   2   2   1   1   1   2   1   1   2   2   1   1   1   1   2   2   1   2   2   1   1   1   1   1   2   1   1   1   2   1   1   2   2   2   1   1   1   2   1   2   2   1   2   2   1   1   2   2   1   1   2   2   2   2   1   2   2   2   2   1   1   2   2   1   2   1   2   2   1   1   2   2   2   2   2   1   1   1   2   1   2   1   2   1   2   2   1   1   2   2   2   1   2   2   1   1   1   2   1   1   1   2   1   1   2   2   1   1   2   1   1
 MK-4-10                2   1   2   2   2   1   1   2   1   2   2   1   1   1   2   2   2   2   2   1   1   1   1   1   2   1   2   1   2   2   1   2   2   2   1   2   1   2   2   1   2   2   1   1   2   1   1   2   2   2   2   2   2   1   1   2   1   1   2   2   2   2   2   2   2   1   1   2   1   2   2   1   1   1   1   1   1   1   1   1   1   2   1   2   2   2   2   1   1   2   2   1   1   1   2   1   1   1   2   1   1   1   1   2   2   1   2   2   1   1   1   1   1   1   1   1   1   2   1   2   2   2   2   1   1   1   2   1   2   2   1   2   2   1   1   2   2   1   2   2   1   2   2   1   2   2   2   2   1   1   2   2   1   1   1   2   2   1   1   1   2   2   2   2   1   2   1   2   1   1   1   2   1   2   2   1   1   2   1   2   1   1   2   1   1   1   2   1   1   1   2   1   1   2   2   1   2   2   1   1
 MK-4-11                2   1   2   2   2   1   1   2   1   2   2   1   1   1   2   1   2   2   2   1   1   1   1   1   2   1   2   1   2   2   1   2   2   2   1   2   1   2   2   1   2   2   1   1   2   1   1   2   2   2   2   2   2   2   1   2   1   2   2   2   2   2   2   2   1   1   1   2   1   2   1   1   1   1   1   1   1   1   1   1   2   2   1   2   2   2   2   1   1   2   1   1   2   1   2   1   1   1   2   1   1   2   1   2   2   1   2   2   1   2   1   1   1   1   1   1   1   2   2   2   2   1   2   1   1   1   2   1   2   2   1   1   2   1   1   2   2   1   2   2   1   2   2   1   2   2   2   2   1   1   2   2   1   1   1   2   1   1   1   2   2   2   2   2   2   2   1   2   2   2   1   2   1   2   2   1   1   2   1   2   1   1   2   1   1   1   2   1   1   1   2   1   1   2   2   1   2   2   1   1
 MK-4-12                1   1   2   2   2   1   1   2   1   2   2   1   1   1   2   1   2   2   2   1   1   1   1   2   1   1   2   1   2   2   1   1   2   2   1   2   1   2   2   1   2   2   1   1   1   1   2   2   2   2   2   2   2   2   2   2   2   2   2   2   2   2   2   2   1   1   1   2   1   2   1   1   1   1   1   1   1   1   2   2   2   2   1   2   2   2   2   1   1   2   1   1   2   1   2   1   1   1   2   1   1   2   1   2   2   1   2   2   1   2   1   2   1   1   1   1   1   1   1   2   2   1   2   2   1   1   2   1   2   2   1   1   1   1   1   2   2   1   2   2   1   2   2   1   1   2   2   2   1   1   2   2   1   2   1   2   1   1   1   2   2   1   2   2   2   2   1   2   2   2   1   2   1   2   2   1   1   2   1   1   2   1   2   2   1   1   2   2   2   1   2   1   1   2   2   1   2   2   1   1
 MK-4-13                1   1   2   2   2   1   1   2   1   2   2   1   1   1   2   2   2   2   2   1   2   1   1   2   1   1   2   1   2   2   1   2   2   1   1   2   1   2   2   1   2   2   1   1   1   1   2   2   2   2   2   2   2   2   2   2   1   2   2   2   2   2   2   2   1   2   1   2   1   2   1   1   1   1   1   1   2   1   1   1   1   1   1   2   2   2   2   2   1   2   1   1   2   2   2   1   1   1   2   1   2   2   1   2   2   1   2   2   1   2   1   2   1   1   1   1   1   1   1   2   2   1   2   2   1   1   2   1   2   2   1   1   1   1   1   2   2   1   2   1   2   2   2   1   1   2   2   2   1   1   2   2   1   2   2   2   1   1   2   2   2   2   2   2   2   2   1   2   2   2   1   2   1   2   2   1   1   2   1   1   2   1   2   2   1   1   2   2   1   1   2   1   1   1   2   1   2   2   1   2
 MK-4-14                1   1   2   1   2   1   1   2   1   2   2   1   1   2   1   2   2   2   2   1   2   2   1   2   1   1   2   1   2   2   1   2   2   1   1   2   1   1   2   1   2   2   1   1   1   1   2   2   2   1   2   2   2   2   2   2   1   2   2   2   2   2   2   2   1   2   1   2   1   1   2   1   2   1   2   1   2   1   1   1   1   1   1   2   2   2   1   2   1   2   1   2   2   2   2   1   1   1   2   1   2   1   1   2   2   2   2   1   1   2   2   2   1   1   1   1   1   1   1   2   2   1   2   1   1   1   2   2   2   2   1   1   1   1   1   2   2   2   2   1   2   2   2   1   1   2   2   2   1   1   2   2   1   2   2   2   1   2   2   2   2   2   1   2   2   1   1   2   2   1   1   1   1   2   2   1   2   1   1   1   2   1   2   2   1   1   2   2   1   1   2   1   1   1   2   1   2   2   1   2
 MK-4-15                1   1   2   1   2   1   1   2   2   1   2   1   1   2   1   2   2   2   2   1   2   2   1   1   1   1   2   1   2   2   1   2   2   1   2   1   2   1   2   1   2   2   1   1   1   1   2   2   2   1   2   2   2   2   2   2   1   2   2   2   1   2   2   2   1   2   1   2   1   1   2   1   2   1   2   1   2   1   1   1   1   1   1   2   2   2   1   2   1   2   1   2   2   2   2   1   1   1   2   2   2   2   1   2   2   2   2   1   1   2   2   2   1   1   1   1   1   1   1   2   2   1   1   1   1   1   2   2   1   2   1   1   1   2   2   2   2   1   2   1   2   2   2   1   1   2   2   2   1   1   2   2   1   2   2   2   1   2   1   2   2   2   2   2   2   1   1   2   2   1   1   1   1   2   2   2   2   1   1   1   1   1   2   2   1   1   2   2   2   1   2   1   2   1   2   1   2   2   1   2
 MK-4-16                1   1   2   1   2   1   1   2   2   1   2   1   1   2   1   1   2   2   2   1   1   1   1   1   1   1   2   1   2   2   1   2   2   2   2   1   2   1   2   1   2   2   1   1   1   1   2   2   2   1   2   2   2   2   2   2   2   2   2   2   1   2   2   2   1   2   1   2   1   1   2   1   2   1   2   2   2   1   2   1   1   1   1   1   2   2   2   2   1   2   1   1   2   2   2   1   1   1   2   2   2   2   1   1   2   2   2   1   1   2   2   2   1   1   1   1   1   1   1   2   2   1   1   1   1   1   2   2   1   2   1   1   1   2   2   2   2   1   2   1   2   2   2   1   1   2   2   2   1   1   2   2   1   2   2   2   1   2   1   2   2   2   2   2   2   1   1   2   2   1   1   1   1   2   2   2   2   1   2   1   1   1   2   1   2   1   2   2   2   2   2   1   2   1   2   1   2   1   1   2
 MK-5-1                 1   2   1   1   1   1   2   1   2   2   1   2   1   2   1   1   1   2   2   2   2   1   1   1   2   1   2   1   2   1   1   2   1   2   2   1   2   2   2   2   1   2   2   2   1   2   1   1   2   2   1   1   1   1   2   2   2   1   1   1   1   2   2   1   1   1   2   1   2   2   2   1   1   1   1   1   1   2   1   1   2   1   2   2   2   1   2   1   1   1   2   1   2   1   2   2   2   1   2   2   1   1   2   2   2   1   2   2   2   2   1   2   2   2   1   2   2   2   1   2   2   1   1   1   2   1   2   2   1   1   1   1   1   1   1   2   1   1   2   1   1   2   2   1   1   1   2   1   2   1   1   2   2   1   2   2   2   1   2   1   2   1   2   2   1   2   1   1   1   2   1   1   1   2   1   1   2   1   1   2   2   1   2   2   1   2   2   2   2   2   2   2   2   2   1   1   1   1   1   2
 MK-5-2                 2   2   1   1   1   1   1   1   2   2   1   2   2   2   2   1   2   1   2   2   2   1   1   1   2   1   2   2   2   1   1   2   1   2   2   1   2   2   2   2   1   2   2   2   1   2   1   2   2   2   1   1   1   1   2   1   2   1   1   1   2   2   2   1   1   1   2   1   2   2   2   1   1   1   1   1   1   2   1   1   2   2   2   2   2   1   2   1   1   1   2   1   2   1   1   1   2   1   2   2   1   1   2   2   1   1   2   1   2   2   1   2   2   2   1   2   1   2   1   2   2   1   1   1   1   1   2   2   1   1   1   2   1   1   1   2   1   1   2   1   1   2   2   1   1   1   2   1   2   1   1   2   2   1   2   1   2   1   2   1   2   1   2   2   1   2   1   1   1   2   1   1   2   2   1   1   2   1   1   2   2   1   2   1   1   2   2   2   2   2   2   2   2   2   1   1   1   1   1   2
 MK-5-3                 2   2   2   1   1   1   1   1   2   2   1   2   2   2   2   1   2   1   2   2   2   2   1   1   2   1   2   2   2   1   2   2   1   2   2   1   2   2   2   2   1   2   2   2   1   2   1   2   2   2   1   1   1   1   1   1   2   1   1   1   2   1   2   1   1   1   1   1   2   2   1   1   1   1   1   1   1   2   1   1   2   2   2   2   2   1   1   1   1   1   2   1   2   1   1   1   2   2   1   2   1   2   2   1   1   1   2   1   2   2   1   2   2   2   1   2   1   2   1   2   2   1   1   2   1   1   2   2   1   1   1   1   1   1   1   2   1   1   2   1   1   2   2   1   1   1   2   1   2   1   1   2   2   1   2   1   2   1   2   1   2   1   1   2   1   2   1   1   1   2   1   1   1   2   1   1   2   2   1   2   2   1   1   2   1   1   2   2   2   2   2   2   2   2   1   1   1   1   1   2
 MK-5-4                 1   1   2   1   1   1   1   1   2   2   1   2   2   2   2   1   2   1   2   1   2   2   2   1   2   1   2   2   2   1   2   2   1   2   2   2   2   2   2   2   1   2   2   2   2   2   1   2   2   2   1   1   1   1   1   1   1   1   1   1   2   1   2   1   1   1   1   1   2   2   1   1   1   1   1   1   1   2   1   2   2   2   2   2   2   1   2   1   1   1   2   2   2   1   1   1   2   2   1   2   2   2   2   1   1   1   2   1   2   2   1   2   2   2   1   2   1   2   2   2   2   1   2   2   1   1   2   2   1   1   1   1   1   1   1   2   1   2   2   1   1   2   2   1   2   1   1   1   2   1   1   1   2   2   2   1   2   1   2   1   2   2   2   2   1   2   1   1   1   2   1   1   1   2   1   1   2   2   1   2   2   1   1   2   1   1   2   2   2   2   2   2   2   2   1   1   2   1   1   2
 MK-5-5                 1   1   2   1   1   1   1   1   2   2   1   2   2   1   1   1   2   1   1   1   2   2   2   1   2   1   2   2   1   1   2   2   1   2   2   2   1   2   2   2   1   2   2   2   2   2   1   2   2   2   1   1   1   1   1   1   1   1   1   1   2   1   2   1   1   1   1   1   1   2   1   1   1   1   1   1   1   2   1   2   2   2   2   2   2   1   2   1   1   1   2   2   2   1   1   1   2   1   1   1   2   2   2   1   1   1   2   1   2   2   1   2   2   2   1   2   1   2   1   2   2   1   2   2   2   1   2   2   1   1   1   1   1   1   1   2   1   1   2   2   1   2   2   1   1   1   1   1   2   1   1   1   2   2   2   1   2   2   1   1   2   2   2   2   1   2   1   1   1   2   1   2   1   2   1   1   2   2   1   2   2   2   1   1   1   1   2   2   2   2   2   2   1   2   1   1   2   2   1   2
 MK-5-6                 1   1   1   1   1   1   1   2   2   2   1   2   2   1   1   1   1   1   1   1   2   2   2   2   2   1   2   2   1   1   2   2   1   1   2   1   1   2   2   2   1   2   1   2   2   2   1   2   2   2   1   1   1   1   1   1   1   1   1   2   2   1   2   1   1   1   1   1   1   2   1   1   1   1   1   2   1   2   1   2   2   1   2   2   2   1   2   1   1   1   2   2   2   1   1   1   2   1   1   1   2   2   2   1   1   1   2   2   1   2   1   2   2   2   1   2   1   2   1   2   2   2   2   2   2   1   2   2   1   1   1   1   1   1   1   2   1   1   2   1   1   2   2   1   1   1   1   1   2   1   1   1   2   2   2   1   2   2   1   1   2   2   2   2   1   2   1   1   1   2   1   2   1   2   1   1   2   2   1   1   2   2   1   1   1   1   2   2   2   2   2   2   1   2   2   1   2   2   1   2
 MK-5-7                 2   1   1   1   1   1   1   2   2   2   1   1   2   1   1   1   1   2   1   1   2   2   2   2   2   1   2   2   1   1   2   2   1   1   2   1   2   2   2   2   1   1   1   2   2   2   1   2   2   2   1   1   1   1   1   1   1   1   1   2   1   1   2   2   1   1   1   1   1   2   1   1   1   1   1   2   2   2   1   2   2   1   2   2   2   1   2   1   1   1   2   2   1   1   1   1   1   1   2   1   1   2   2   1   1   1   2   2   1   2   2   2   2   2   1   2   1   2   1   2   2   2   2   2   2   1   2   2   1   1   1   1   1   2   1   2   1   1   1   1   1   2   2   1   2   1   1   1   2   1   1   1   2   2   2   1   2   2   2   1   2   2   2   2   1   2   1   1   1   2   2   2   1   2   1   1   2   2   1   1   2   2   1   1   1   1   1   2   2   2   2   2   2   2   2   1   2   2   1   2
 MK-5-8                 2   1   1   1   1   1   1   2   2   2   1   1   2   1   1   1   1   2   1   1   2   2   2   2   2   1   1   1   1   1   2   2   2   1   2   1   2   2   2   2   1   1   1   2   2   2   2   1   2   2   1   1   1   1   1   1   1   2   1   2   1   1   2   2   1   1   1   1   1   1   1   1   1   1   1   1   2   2   1   2   2   1   2   2   2   1   2   1   1   1   2   2   1   1   1   1   1   1   1   1   1   2   2   1   1   1   2   2   1   2   2   2   2   2   2   2   1   2   1   2   2   2   2   1   2   1   2   2   1   1   1   1   1   1   1   2   1   1   1   1   1   2   2   1   2   2   1   1   2   1   1   1   1   2   2   2   2   2   2   2   2   2   2   2   1   2   1   1   1   2   2   2   1   2   1   1   2   2   1   1   2   2   1   1   1   1   2   2   1   1   2   2   2   2   2   1   2   2   1   2
 MK-5-9                 2   1   1   1   2   1   1   2   2   2   1   1   1   1   1   1   1   2   1   1   1   2   1   2   2   2   1   1   1   2   2   2   2   1   2   1   2   2   2   2   1   1   1   2   2   2   2   1   2   2   1   1   1   1   1   1   1   2   1   2   1   1   2   2   1   1   1   1   1   1   1   1   1   1   1   2   2   2   1   2   2   2   2   2   1   1   1   1   1   1   2   2   1   1   2   1   1   2   1   1   1   2   2   1   1   1   2   2   1   2   2   2   2   2   2   2   1   2   1   2   2   2   2   1   2   1   2   2   1   1   1   1   1   1   1   2   1   1   1   1   1   2   2   1   2   2   1   1   2   1   1   1   2   2   2   1   2   1   2   2   2   2   2   1   1   2   1   1   1   2   2   2   1   2   1   2   2   2   1   1   2   2   1   1   1   1   2   2   1   1   2   2   2   2   2   1   2   2   1   2
 MK-5-10                2   2   1   1   2   1   2   2   2   2   1   1   1   1   1   1   1   2   1   2   1   2   1   2   2   2   1   1   1   2   2   1   2   1   1   1   2   2   2   2   1   1   1   2   2   2   2   1   2   2   1   1   1   2   1   1   1   2   1   1   1   2   2   2   1   1   1   1   1   1   1   1   1   1   1   2   2   2   1   2   2   2   2   2   1   1   1   1   1   1   2   2   1   1   2   1   1   2   1   2   1   2   2   1   1   1   2   2   1   2   2   2   2   2   2   1   1   2   1   2   2   1   2   1   2   1   2   2   1   1   1   1   2   1   1   2   1   1   1   1   1   2   2   1   2   2   1   1   2   1   1   1   2   2   2   2   2   1   1   2   2   2   2   2   1   2   1   1   1   2   1   2   1   2   1   2   2   2   1   1   2   2   2   1   1   1   2   2   1   1   2   2   2   2   2   1   2   1   1   2
 MK-5-11                2   2   1   1   2   1   2   1   2   2   1   2   1   1   1   1   1   2   1   2   1   2   1   2   1   1   1   2   1   2   2   1   2   1   1   1   2   1   2   2   1   1   1   2   2   2   2   1   2   2   1   1   1   2   1   2   1   1   1   1   1   2   2   2   1   1   1   1   1   1   1   1   1   1   1   2   2   2   1   2   2   2   2   2   1   1   1   1   1   1   2   2   1   1   2   1   1   2   1   2   1   2   2   2   1   1   2   2   1   2   2   2   2   2   2   1   1   2   1   2   2   1   2   1   2   1   2   1   1   1   1   1   2   1   1   2   1   1   1   1   1   2   2   1   2   2   1   1   2   1   2   1   2   2   2   2   2   1   1   2   2   2   2   2   1   2   1   1   1   2   1   2   1   2   1   2   2   2   1   2   2   2   2   1   1   1   2   2   1   1   2   1   2   2   2   1   1   1   1   2
 MK-5-12                2   2   1   1   2   2   2   1   2   2   2   2   1   1   2   1   1   2   1   2   2   2   1   2   1   1   1   2   1   2   2   2   2   1   1   1   2   1   2   2   1   1   1   2   2   2   2   1   2   2   1   1   1   2   1   2   1   1   1   1   1   2   2   1   1   1   1   1   1   1   1   1   1   1   2   2   2   2   1   2   2   2   2   2   1   2   1   1   1   1   2   2   1   1   1   1   2   2   1   2   1   2   2   2   1   1   2   2   1   2   2   2   2   2   2   1   1   2   1   2   2   2   2   1   2   1   2   1   1   1   1   1   2   1   1   2   1   1   1   1   1   2   2   1   2   2   2   1   2   1   2   1   2   2   2   2   2   1   1   2   2   2   1   2   1   2   1   1   1   2   1   2   1   2   1   2   2   2   1   2   2   2   2   2   1   1   2   2   1   1   2   1   2   2   2   1   1   1   1   2
 MK-5-13                2   2   1   1   2   2   2   1   2   2   2   2   1   1   2   1   1   2   1   2   2   2   1   2   1   1   1   2   1   2   2   2   2   1   1   1   2   1   2   2   1   1   1   2   2   2   2   2   2   2   1   1   1   2   2   2   1   1   1   2   1   2   2   1   1   2   1   1   1   1   1   1   1   1   2   2   2   2   1   2   1   2   2   2   1   2   1   2   1   1   2   1   1   1   1   1   2   2   1   1   1   2   2   2   1   1   1   2   1   2   2   2   2   2   2   1   1   2   1   2   1   2   2   1   2   1   2   1   1   1   1   1   2   1   1   2   1   1   1   1   1   1   2   1   2   2   2   1   2   1   2   1   2   2   2   1   2   1   1   2   2   2   1   2   2   2   1   1   1   2   2   2   1   2   1   2   2   2   1   2   2   1   2   2   1   1   2   2   1   1   2   1   2   2   2   2   1   2   1   2
 MK-5-14                2   2   1   1   2   2   2   1   2   2   2   1   1   1   2   1   1   2   1   2   1   2   2   2   1   1   1   2   1   2   2   2   2   2   1   1   2   2   2   2   1   1   1   2   2   2   2   2   2   2   1   1   1   2   2   2   1   1   1   2   1   2   2   1   1   2   1   1   1   1   1   1   1   1   2   2   2   1   1   2   1   2   1   2   1   2   1   2   1   1   2   2   1   1   1   1   2   2   1   1   1   1   2   2   2   1   1   2   1   2   2   1   2   2   2   1   1   2   1   2   1   2   2   1   2   1   1   2   1   1   1   1   2   1   1   2   1   1   1   1   1   1   2   1   2   2   2   1   2   1   2   2   2   2   2   1   2   1   2   2   2   2   1   2   2   2   1   1   1   2   2   2   1   2   1   2   2   2   1   2   2   1   2   2   1   1   2   2   1   1   1   1   2   2   2   1   1   2   1   2
 MK-5-15                2   2   1   1   1   2   2   1   2   2   2   1   1   1   2   1   1   2   1   2   1   2   2   2   1   1   1   2   1   2   2   2   2   2   1   1   2   1   2   1   2   1   1   2   2   2   2   2   2   2   1   1   1   2   2   2   1   1   1   2   1   2   1   1   1   2   1   1   1   1   1   1   2   1   2   2   2   1   1   2   2   1   1   2   1   2   1   2   1   1   2   2   1   1   1   1   1   2   1   1   1   1   2   2   2   1   1   2   1   2   2   1   2   2   1   1   1   2   2   2   1   2   2   1   2   1   1   2   2   1   1   1   2   1   1   2   1   1   1   1   1   1   2   1   2   2   2   1   2   1   1   2   1   2   2   1   2   1   2   1   2   1   1   1   2   2   1   1   1   2   2   2   1   2   1   1   2   2   1   2   2   1   1   2   1   1   1   2   1   1   2   1   2   2   2   1   1   2   1   2
 MK-5-16                2   2   1   1   1   2   2   1   1   2   1   1   1   1   2   1   1   2   1   2   1   1   2   2   1   1   2   2   1   2   2   2   1   2   1   1   2   1   2   1   2   1   1   2   2   2   2   2   2   2   2   1   1   2   2   2   1   1   1   2   1   2   1   1   1   2   1   1   1   2   2   1   2   1   2   2   2   1   1   2   2   1   1   2   1   2   1   2   1   1   2   2   1   1   1   1   1   2   1   1   2   1   2   2   2   1   1   2   1   2   2   1   2   2   1   1   1   2   2   2   2   2   2   1   2   1   1   2   2   1   2   1   2   1   1   2   1   1   1   1   1   1   2   1   2   2   2   1   2   1   1   2   1   2   2   1   2   1   2   1   2   1   1   1   2   2   2   1   1   2   2   2   1   2   1   1   2   2   1   2   2   1   1   2   1   1   1   2   1   1   2   1   2   2   2   1   1   2   1   2
 MK-6-1                 1   1   2   1   1   2   2   1   1   2   1   2   2   2   2   2   1   2   1   1   2   1   1   2   1   1   2   1   1   2   1   2   2   2   1   1   1   2   2   1   1   2   1   1   1   2   2   2   2   1   2   2   1   2   1   2   2   1   1   1   1   2   2   2   2   2   1   1   2   1   2   2   1   1   2   2   2   2   2   2   2   2   1   2   2   1   2   1   2   2   1   1   1   2   1   2   1   1   1   2   1   2   2   2   2   2   2   2   1   1   2   2   2   2   2   2   2   2   1   1   1   1   1   1   1   2   1   1   1   1   2   1   2   1   2   1   2   1   2   1   1   2   2   2   1   2   1   2   2   1   1   1   2   1   1   1   1   1   2   1   2   2   1   1   1   1   1   1   2   2   1   2   2   2   1   2   2   2   2   1   1   1   2   2   2   2   2   1   2   2   1   1   1   2   1   1   2   2   2   1
 MK-6-2                 1   1   2   1   1   2   2   2   1   2   1   2   2   1   2   2   1   2   1   2   2   1   1   1   1   2   2   1   1   2   1   2   1   2   1   1   1   2   2   1   1   2   1   1   1   2   2   2   2   1   2   2   1   2   1   2   2   1   1   1   2   2   2   2   2   2   1   1   1   1   2   1   1   1   2   2   2   2   1   2   2   2   1   2   2   1   2   1   2   2   1   1   1   2   1   1   2   1   1   2   1   2   2   2   2   2   2   2   1   2   1   2   2   2   2   2   2   2   1   1   1   1   1   2   2   2   1   1   1   1   2   1   2   1   2   1   2   1   2   1   1   2   2   2   1   2   1   1   2   1   1   1   2   1   1   1   1   1   2   1   2   2   1   1   1   1   1   1   2   2   1   2   2   2   1   2   2   2   2   1   1   1   2   2   2   2   2   1   2   2   1   1   1   2   1   1   1   2   1   1
 MK-6-3                 1   1   2   1   1   2   2   1   1   1   1   2   2   1   2   1   2   2   1   1   2   1   2   1   2   2   1   1   1   2   1   2   1   2   1   1   1   2   2   1   1   2   1   1   1   2   2   2   2   1   2   2   1   2   2   2   2   1   1   1   2   2   2   2   2   2   1   1   1   1   2   1   1   1   2   2   2   2   1   2   2   2   1   2   2   1   2   1   2   2   1   1   1   2   1   1   2   1   1   2   2   2   2   2   2   1   2   2   1   2   1   2   2   2   2   2   2   2   1   1   1   1   2   2   2   2   1   1   1   2   2   1   2   1   2   2   2   1   2   1   1   2   2   2   1   2   2   1   2   1   1   2   2   1   1   1   1   1   2   2   2   2   1   1   1   1   1   1   2   2   1   2   2   2   1   1   2   2   2   1   1   1   2   2   2   2   2   1   2   2   1   1   1   2   1   1   1   2   2   1
 MK-6-4                 2   1   2   1   1   2   2   1   1   1   1   2   2   1   2   2   2   2   1   1   2   1   2   1   2   2   1   1   1   2   1   2   1   2   1   1   2   1   2   2   1   2   1   1   1   2   2   2   2   1   2   1   1   2   2   1   2   1   2   1   2   2   2   2   2   2   1   1   1   1   1   1   1   1   2   2   2   2   2   2   2   2   1   2   2   1   2   1   2   2   1   1   1   2   2   1   2   1   1   1   2   2   2   2   2   2   1   2   1   2   1   2   2   2   2   2   2   2   2   1   1   1   2   2   2   2   1   2   1   2   2   1   2   1   1   2   2   1   2   1   1   1   2   2   1   2   2   1   2   1   1   2   2   1   1   1   1   1   1   2   2   2   1   1   1   1   1   1   2   2   1   2   2   2   1   1   2   2   2   1   1   1   2   2   2   2   2   1   2   2   1   1   1   2   1   1   1   2   2   1
 MK-6-5                 2   1   2   1   2   2   2   1   1   1   1   2   2   1   2   2   2   2   1   1   2   1   2   2   2   2   1   1   1   2   1   2   1   2   1   1   2   1   2   2   1   2   1   1   1   2   2   2   2   1   2   2   1   2   2   1   2   1   2   1   2   2   2   2   2   2   2   1   1   2   1   1   1   1   2   2   2   2   2   2   2   2   1   2   2   1   2   1   1   1   1   1   1   2   2   1   2   1   1   2   2   1   2   2   2   2   1   2   1   2   1   2   2   2   2   2   2   2   2   1   1   1   2   2   2   2   1   2   1   2   2   1   2   1   1   1   2   1   1   1   1   1   2   2   1   2   2   1   2   2   1   2   2   1   1   1   1   1   1   2   2   2   1   1   1   1   1   1   2   2   1   2   2   2   1   2   2   2   2   1   1   2   2   2   2   2   2   1   2   1   1   1   1   2   1   1   1   2   2   1
 MK-6-6                 2   1   2   1   2   1   2   1   1   1   1   2   2   1   2   2   2   2   1   1   2   1   2   2   1   2   1   1   1   2   1   2   1   1   1   1   2   1   2   2   1   2   1   1   1   2   1   2   2   1   2   2   1   2   2   2   2   1   1   1   2   2   2   2   2   2   1   1   1   2   1   1   1   1   2   2   2   2   2   2   2   2   1   2   2   1   2   1   1   1   2   1   1   2   2   1   2   1   1   2   2   1   1   1   2   1   2   2   1   2   2   2   2   1   2   2   2   2   2   1   1   1   2   2   2   1   1   2   1   2   2   1   2   1   1   1   2   1   1   1   1   1   2   2   1   1   2   1   2   2   1   2   2   1   1   1   1   2   1   2   2   2   1   2   1   1   1   1   2   2   1   2   2   2   1   2   2   2   1   2   1   2   2   2   2   2   2   1   2   1   1   1   1   2   1   1   1   2   2   1
 MK-6-7                 2   1   2   2   2   1   1   2   1   2   1   2   2   2   2   2   2   2   1   1   2   1   2   2   1   1   1   1   1   2   1   2   1   1   1   1   2   1   2   2   1   2   1   2   2   2   1   2   2   1   2   2   1   2   2   2   2   1   1   1   2   2   2   1   1   2   1   1   1   2   1   1   1   1   1   2   2   2   2   2   2   2   1   1   2   1   2   1   1   1   2   1   1   2   2   1   2   1   1   2   2   1   2   2   2   1   2   1   1   2   2   2   2   1   2   2   2   1   2   1   1   1   1   2   2   1   1   2   1   2   2   1   2   1   1   1   2   1   1   1   1   1   2   2   1   1   1   1   2   1   1   2   2   1   2   1   1   2   2   2   2   2   1   2   1   1   1   2   2   2   1   2   2   2   1   2   2   2   2   2   1   2   2   2   1   2   1   1   2   1   1   1   1   1   2   1   1   2   2   1
 MK-6-8                 2   1   2   2   1   1   1   2   1   2   1   2   2   2   2   2   2   2   1   1   2   1   2   2   1   1   1   1   1   2   1   2   1   2   1   2   2   1   2   2   1   2   1   2   2   2   2   2   2   1   2   2   1   2   2   2   2   1   1   1   2   2   2   1   1   2   1   1   2   2   1   1   1   1   1   2   2   2   2   2   2   2   1   1   1   2   1   1   1   1   2   1   1   2   2   1   2   1   1   2   1   1   1   2   2   1   2   1   1   2   2   2   2   1   2   2   2   1   2   1   1   1   1   1   2   1   1   2   1   2   1   2   1   1   1   1   2   1   1   1   1   1   2   2   1   1   1   2   2   1   1   2   2   1   2   1   1   2   2   2   2   1   1   2   1   2   1   2   2   2   1   2   2   2   1   2   2   2   2   2   2   2   2   2   1   2   1   1   2   1   1   1   1   2   2   1   1   2   2   1
 MK-6-9                 2   1   2   2   1   1   1   1   1   2   2   1   2   2   1   2   1   2   1   2   2   1   1   1   1   1   1   1   1   2   1   2   1   2   1   1   2   1   2   1   1   2   1   2   2   2   2   2   2   1   2   2   1   2   2   2   2   1   1   1   2   2   2   1   1   2   1   1   2   2   1   1   1   1   1   2   2   2   2   2   2   2   1   1   1   2   1   1   2   1   2   1   1   2   1   1   2   1   1   2   1   1   1   2   2   1   1   1   1   2   2   2   2   1   2   2   2   1   2   1   1   1   1   1   2   2   1   2   1   2   1   2   1   2   1   1   2   1   1   1   1   1   2   2   2   1   1   2   2   1   1   2   2   1   2   1   1   2   2   2   2   1   1   2   2   2   1   1   1   2   1   2   2   2   1   2   2   2   2   1   2   2   2   2   1   2   1   1   2   1   1   1   1   2   2   1   1   2   2   2
 MK-6-10                1   1   2   2   1   2   1   1   1   2   2   1   1   2   1   2   1   2   1   2   2   1   1   1   1   1   1   2   1   2   1   2   1   2   1   2   2   1   2   1   1   2   1   2   1   2   2   2   2   1   2   2   1   2   2   2   2   2   1   2   2   2   2   2   1   2   2   1   2   2   1   1   1   1   2   2   2   2   2   2   2   2   1   1   1   2   1   1   2   1   2   1   1   2   1   1   2   1   1   2   1   1   1   1   1   1   1   1   1   2   2   2   2   1   2   2   2   1   2   1   1   1   1   1   2   2   1   2   1   2   1   2   1   2   1   1   2   1   1   1   2   1   2   2   2   1   1   2   2   1   1   2   2   1   2   1   1   2   2   2   2   1   1   2   2   2   1   1   1   2   1   2   2   2   1   2   2   2   2   1   2   2   2   2   1   2   1   1   2   1   1   1   1   2   2   2   2   2   2   2
 MK-6-11                1   1   2   1   1   2   1   1   1   2   2   1   1   2   1   2   1   2   1   2   1   1   1   1   1   1   1   2   1   2   1   2   1   2   1   2   2   1   2   1   1   2   1   2   1   2   1   2   2   1   2   2   1   2   2   2   1   2   1   2   2   2   2   2   1   2   2   2   1   2   1   1   1   2   2   2   2   2   1   2   2   2   1   1   1   2   2   1   2   1   2   1   1   2   1   1   1   2   1   2   1   1   1   1   1   1   1   1   1   2   2   2   2   1   2   2   2   2   2   1   2   1   1   1   2   2   1   2   1   2   1   1   1   2   1   1   2   1   1   1   2   1   2   2   2   1   2   2   2   1   1   2   2   1   2   1   1   2   2   2   2   1   1   2   2   2   1   1   1   2   1   2   2   2   2   1   1   2   2   1   2   2   2   2   1   2   1   1   2   1   1   1   1   1   2   2   2   2   2   2
 MK-6-12                1   1   2   1   1   2   1   1   1   2   1   1   1   2   1   2   1   2   1   2   2   1   1   1   1   1   1   2   1   2   1   2   1   2   2   2   2   1   2   1   2   2   1   2   1   2   1   2   2   1   2   2   1   2   2   2   1   2   2   2   2   2   2   1   1   2   2   2   1   2   1   1   2   2   2   2   2   2   1   2   2   1   1   1   1   2   2   1   1   1   1   1   1   1   2   1   1   2   1   2   1   1   1   1   1   1   1   1   1   2   2   2   2   1   2   2   2   2   1   1   2   1   1   1   2   1   1   2   1   2   1   1   1   2   1   1   2   1   1   1   2   1   2   2   2   1   2   2   2   1   1   1   2   1   2   1   1   2   1   2   2   1   1   2   2   2   1   1   1   1   1   2   2   2   2   1   1   2   1   1   2   2   2   2   1   2   1   1   2   2   1   1   1   1   2   2   2   2   2   2
 MK-6-13                1   1   2   1   1   2   2   1   1   2   1   1   1   2   1   2   1   2   1   2   2   1   1   1   2   1   1   2   1   2   1   2   1   2   2   2   2   1   2   1   2   2   1   2   1   2   1   2   2   1   2   2   1   2   2   2   1   2   2   2   1   2   2   1   2   2   2   1   1   2   1   1   2   2   2   2   2   1   1   1   2   1   1   1   1   2   2   1   1   1   1   1   1   1   2   1   2   2   1   2   1   1   1   1   1   1   1   1   1   2   1   2   2   1   2   2   2   2   1   1   2   1   1   1   2   2   1   2   1   2   1   1   1   2   1   1   2   1   1   1   2   1   2   2   2   1   2   2   2   2   1   1   2   1   2   1   1   2   1   2   2   1   1   1   1   2   1   1   1   1   2   2   2   2   1   2   1   2   1   2   2   2   2   2   1   2   1   2   2   2   1   1   1   1   2   2   2   2   2   2
 MK-6-14                1   1   2   1   1   1   1   1   1   2   1   1   1   2   1   2   1   2   1   2   1   2   1   1   2   1   1   2   1   2   1   1   1   2   2   2   1   1   1   1   2   2   1   2   1   2   1   2   2   1   2   2   1   2   2   2   1   2   2   2   1   2   2   1   2   2   2   1   1   2   2   1   2   2   2   2   2   1   1   1   2   1   1   1   1   2   2   1   1   2   1   1   1   1   2   1   2   2   1   2   1   1   1   1   1   1   1   1   1   2   1   2   2   1   2   2   2   2   1   1   1   1   2   1   2   2   1   2   1   2   1   1   1   1   1   2   2   1   1   1   2   1   2   2   2   2   1   2   2   2   1   2   2   1   2   1   1   2   1   2   2   2   2   1   1   2   1   1   2   1   2   2   2   2   2   2   1   2   2   2   2   2   2   2   1   2   1   2   2   1   1   2   1   1   2   2   1   1   2   2
 MK-6-15                2   1   2   1   2   1   1   1   1   2   1   1   1   1   1   2   1   1   1   2   1   2   1   1   2   1   1   2   1   2   1   2   2   2   2   2   2   1   1   1   2   2   1   2   1   2   1   2   1   1   2   2   1   2   2   2   1   2   2   2   1   2   2   1   2   2   1   1   1   2   2   1   2   2   2   2   2   1   1   1   2   1   1   1   1   2   2   1   1   2   1   1   2   1   2   1   2   2   1   2   1   1   1   1   1   1   2   1   1   2   1   2   2   2   2   2   2   2   1   1   1   1   2   1   2   2   1   2   1   2   1   1   1   1   1   2   2   1   1   1   2   1   2   2   2   2   1   2   2   1   2   2   2   1   2   1   1   2   1   1   2   2   2   1   2   2   1   1   2   1   2   2   2   2   1   2   2   2   2   2   2   2   2   1   1   2   1   2   2   1   1   2   1   1   2   1   1   1   2   2
 MK-6-16                2   1   1   1   2   1   1   1   1   2   1   1   1   2   1   1   1   1   1   2   1   2   1   1   2   1   1   2   1   2   1   1   2   2   2   1   1   1   1   1   2   2   1   2   1   2   1   2   1   1   2   2   1   2   2   2   1   2   1   2   1   2   2   1   1   2   1   2   1   2   2   1   2   2   1   2   1   1   1   1   2   1   1   1   1   2   1   1   1   2   1   1   2   1   2   1   2   2   1   2   1   1   1   1   1   1   1   2   1   2   1   1   2   2   2   2   2   2   1   1   2   2   2   1   2   2   1   2   1   2   2   1   2   1   1   2   2   1   1   1   2   1   2   2   1   2   1   2   2   1   2   2   2   1   2   1   2   2   1   1   2   2   2   2   2   2   1   1   2   1   2   2   2   2   1   1   2   2   2   2   2   2   2   1   1   2   1   2   1   1   1   2   2   1   2   1   1   1   2   2
 
!****************************************** Phenotypic Data **********************************************************
!-100.0 is resevred for missing phenotype
SimulatedTrait1        10.5854    9.8123   10.4744    9.3787   10.3179    8.4234   10.7234    9.8445    8.8493    9.3838    9.4458    9.4633    8.0911    9.4428    8.5312    8.9449    8.0597   10.3278   11.6271   10.2408   11.4354    8.9036   11.6543    9.8172   10.9843   11.6583    9.4544    8.5298    9.5103   12.3873    9.7546    9.1827   11.6355    9.6900   11.2779    9.2103    9.3442   11.0227    9.7483    9.4961   10.0493    7.9665    9.8070   10.0452   10.6153    8.7534    9.8712   10.0686    9.7689    8.6889   10.1180    8.2498    9.7118   10.7439    8.6209   10.5384   10.1185   10.9334    9.5315    9.7617    9.7573   10.3300    8.6356    9.2704   11.0522    9.9952   10.8691    9.2810   11.1136    9.9777    7.8799   10.1259    9.4586    8.6389    9.2132   10.4809    8.9810   10.1913   11.1697    9.6807   10.5413    9.4845   11.6993   11.0199   10.3288    9.3181    9.7995   10.0955    9.6362    9.2606    9.5650   10.4805    9.9926    8.1877    7.7939   10.9791    9.2046    8.8589    9.2610   11.3436   10.3959   10.3092    9.0008    9.1588    9.7322    8.6341   10.8065   11.2891    9.1484    9.1639    9.8307   10.0396    9.9541    8.5217   10.2344    8.9178   10.3220   10.3868   11.3193   10.0777    9.4887    8.8809   10.3605    9.9532    8.4939    8.7226    9.5670   10.0546    8.8043    9.8350   10.2284    8.8594   12.0540   11.1178   10.9134   10.2731   11.3842    8.8590    8.5924   11.0769   10.3594   11.1125    9.6665   10.3908    9.7353   10.5723   11.4967   11.9070    8.9454   10.6745   10.2084   11.3598   10.7708   11.2281   10.3317   10.5400    9.3726   11.5587    8.3703   10.5410    8.5925   10.1088    7.9581   10.1669   10.4000    9.7450   10.1292    9.5998    9.0586   10.9980   10.1470   10.4982    8.2621    9.9302    9.3887   11.0068    9.9256    7.4510   11.2610   10.6057   10.1676   10.8932    9.4438   10.8363    9.2860    9.4133   10.7333    9.1525    8.8266   10.3246    9.2342    8.5690   11.4827   10.6407   10.2263    8.9578   10.5825   10.3369    9.3446    8.5802
 
