# Supplementary material for: Inclusive Composite Interval Mapping of QTL by Environment Interactions in Biparental Populations
Source: PLoS One. 2015 Jul 10;10(7):e0132414. doi: 10.1371/journal.pone.0132414 (PMC4498613; doi:10.1371/journal.pone.0132414)
Supplement: S1 File — (ZIP) [file pone.0132414.s001.zip › BC1 population/e=1/run_00038.met]

!**********************Note: lines staring with "!" are remarks and will be ignored in the program********************
!*********************************General Information**********************************
!Assuming F1 = P1 x P2, populations available in QTL IciMapping are: 
!  1, P1BC1F1 = P1 x F1, the first backcrossing where P1 is used as the recurrent parent;
!  2, P2BC1F1 = P2 x F1, the first backcrossing where P2 is used as the recurrent parent;
!  3, F1DH, F1-derived doubled haploids; 
!  4, RIL or F1RIL, recombination inbred lines through the repeated selfing of F1;
!  5, P1BC1RIL, recombination inbred lines through the repeated selfing of P1BC1F1;
!  6, P2BC1RIL, recombination inbred lines through the repeated selfing of P2BC1F1;
!  7, F2, the selfing generation of F1;
!  8, F3, the selfing generation of F2;
!  9, P1BC2F1, the second backcrossing where P1 is used as the recurrent parent; 
! 10, P2BC2F1, the second backcrossing where P2 is used as the recurrent parent;
! 11, P1BC2RIL, recombination inred lines through the repeated selfing of P1BC2F1; 
! 12, P2BC2RIL, recombination inred lines through the repeated selfing of P2BC2F1; 
! 13, P1BC1F2, the selfing generation of P1BC1F1; 
! 14, P2BC1F2, the selfing generation of P2BC1F1; 
! 15, P1BC2F2, the selfing generation of P1BC2F1; 
! 16, P2BC2F2, the selfing generation of P2BC2F1; 
! 17, P1BC1DH, P1BC1F1-derived doubled haploids; 
! 18, P2BC1DH, P2BC1F1-derived doubled haploids; 
! 19, P1BC2DH, P1BC2F1-derived doubled haploids; 
! 20, P2BC2DH, P2BC2F1-derived doubled haploids; 
   1      !Mapping Population (see remarks above)
   2      !Mapping Function (1 for Kosambi; 2 for Haldane; 3 for Morgan)
   2      !Marker Space Type (1 for intervals; 2 for positions)
   1      !Marker Space Unit(1 for centiMorgans; 2 for Morgan)
   6      !Number of Chromosomes (or Linkage Groups)
 200      !Size of the mapping population
   1      !Number of environments
 
!***************************************** Chromosomes and Linkage Maps **********************************************
!Chromosome                 NumMarkers
-CH1                        16
-CH2                        16
-CH3                        16
-CH4                        16
-CH5                        16
-CH6                        16
!Linkage map (Marker name followed by position or the interval length)
 MK-1-1                1     0.000
 MK-1-2                1    10.000
 MK-1-3                1    20.000
 MK-1-4                1    30.000
 MK-1-5                1    40.000
 MK-1-6                1    50.000
 MK-1-7                1    60.000
 MK-1-8                1    70.000
 MK-1-9                1    80.000
 MK-1-10               1    90.000
 MK-1-11               1   100.000
 MK-1-12               1   110.000
 MK-1-13               1   120.000
 MK-1-14               1   130.000
 MK-1-15               1   140.000
 MK-1-16               1   150.000
 MK-2-1                2     0.000
 MK-2-2                2    10.000
 MK-2-3                2    20.000
 MK-2-4                2    30.000
 MK-2-5                2    40.000
 MK-2-6                2    50.000
 MK-2-7                2    60.000
 MK-2-8                2    70.000
 MK-2-9                2    80.000
 MK-2-10               2    90.000
 MK-2-11               2   100.000
 MK-2-12               2   110.000
 MK-2-13               2   120.000
 MK-2-14               2   130.000
 MK-2-15               2   140.000
 MK-2-16               2   150.000
 MK-3-1                3     0.000
 MK-3-2                3    10.000
 MK-3-3                3    20.000
 MK-3-4                3    30.000
 MK-3-5                3    40.000
 MK-3-6                3    50.000
 MK-3-7                3    60.000
 MK-3-8                3    70.000
 MK-3-9                3    80.000
 MK-3-10               3    90.000
 MK-3-11               3   100.000
 MK-3-12               3   110.000
 MK-3-13               3   120.000
 MK-3-14               3   130.000
 MK-3-15               3   140.000
 MK-3-16               3   150.000
 MK-4-1                4     0.000
 MK-4-2                4    10.000
 MK-4-3                4    20.000
 MK-4-4                4    30.000
 MK-4-5                4    40.000
 MK-4-6                4    50.000
 MK-4-7                4    60.000
 MK-4-8                4    70.000
 MK-4-9                4    80.000
 MK-4-10               4    90.000
 MK-4-11               4   100.000
 MK-4-12               4   110.000
 MK-4-13               4   120.000
 MK-4-14               4   130.000
 MK-4-15               4   140.000
 MK-4-16               4   150.000
 MK-5-1                5     0.000
 MK-5-2                5    10.000
 MK-5-3                5    20.000
 MK-5-4                5    30.000
 MK-5-5                5    40.000
 MK-5-6                5    50.000
 MK-5-7                5    60.000
 MK-5-8                5    70.000
 MK-5-9                5    80.000
 MK-5-10               5    90.000
 MK-5-11               5   100.000
 MK-5-12               5   110.000
 MK-5-13               5   120.000
 MK-5-14               5   130.000
 MK-5-15               5   140.000
 MK-5-16               5   150.000
 MK-6-1                6     0.000
 MK-6-2                6    10.000
 MK-6-3                6    20.000
 MK-6-4                6    30.000
 MK-6-5                6    40.000
 MK-6-6                6    50.000
 MK-6-7                6    60.000
 MK-6-8                6    70.000
 MK-6-9                6    80.000
 MK-6-10               6    90.000
 MK-6-11               6   100.000
 MK-6-12               6   110.000
 MK-6-13               6   120.000
 MK-6-14               6   130.000
 MK-6-15               6   140.000
 MK-6-16               6   150.000
!*********************************** Marker Types ********************************************************************
!Co-dominant marker: When heterozygote F1 is present, P1 is coded as 2, F1 is coded as 1, and P2 is coded as 0; Otherwise, P1 is coded as 2, and P2 is coded as 0. 
!Dominant marker: When heterozygote F1 is present, P1 and F1 are coded as 12, and P2 is coded as 0; Otherwise, P1 is coded as 2, and P2 is coded as 0.  
!Recessive markers: When heterozygote F1 is present, P1 is coded as 2, and F1 and P2 are coded as 10; Otherwise, P1 is coded as 2, and P2 is coded as 0. 
!Missing marker is coded as -1. 
 MK-1-1                 1   2   1   1   2   2   2   2   2   1   2   1   1   1   1   1   1   1   1   2   1   1   2   1   1   1   2   2   2   1   1   2   2   2   2   1   2   2   1   1   2   1   1   2   2   2   1   2   1   1   1   2   2   2   1   2   2   1   2   1   1   2   2   2   2   2   1   2   1   1   1   2   2   2   1   2   1   1   2   2   2   2   1   1   2   1   2   2   2   1   1   1   2   2   2   1   1   2   2   1   1   2   2   2   2   1   1   2   2   1   1   1   1   1   1   2   2   2   1   1   2   1   2   2   2   2   2   1   2   2   2   2   1   2   2   1   2   2   1   1   2   2   2   2   1   2   1   1   2   1   1   2   1   2   1   2   2   1   2   1   2   2   1   2   1   1   1   1   1   1   1   2   2   2   2   1   2   1   2   2   1   1   1   1   1   2   2   2   1   1   1   2   1   2   2   2   1   2   2   2
 MK-1-2                 1   2   1   1   2   2   2   2   2   1   2   1   1   1   1   1   1   1   1   2   1   1   2   1   1   1   2   2   2   1   1   2   2   1   2   1   2   2   1   1   2   1   1   2   2   2   1   2   1   1   1   2   2   2   2   2   2   1   2   1   1   2   2   2   2   2   1   2   1   1   2   2   2   2   2   2   1   1   1   1   2   2   2   1   2   1   2   2   2   1   1   1   2   2   2   1   1   2   2   1   1   2   2   2   2   1   1   2   2   1   1   1   1   1   1   2   2   2   1   1   2   1   2   2   2   2   2   1   2   1   2   2   1   2   2   1   2   2   1   1   2   2   2   2   1   2   1   1   2   1   2   2   1   2   1   2   2   1   2   1   2   2   1   2   1   1   1   1   1   1   2   2   2   2   2   1   2   1   2   2   1   1   1   1   1   2   1   2   2   1   1   1   1   2   2   2   1   2   2   2
 MK-1-3                 1   2   1   1   2   2   2   1   2   1   2   1   1   1   1   1   1   1   1   2   1   1   2   1   2   2   2   2   2   1   1   2   2   2   2   1   2   2   1   1   2   1   1   2   2   2   1   2   1   1   1   2   2   2   2   2   2   1   2   2   1   2   2   2   2   2   1   2   1   1   2   2   2   2   2   2   1   1   1   1   2   1   2   1   1   1   2   2   2   1   1   1   2   2   2   1   1   2   2   1   2   2   2   2   2   1   1   2   1   1   1   1   1   1   1   2   1   2   1   1   2   1   2   2   2   2   2   1   2   1   1   2   1   2   2   1   2   2   1   1   2   2   2   2   2   2   1   1   2   1   1   2   1   2   1   2   2   1   2   1   2   2   2   2   1   1   1   1   1   1   2   2   2   2   2   1   2   1   2   2   1   1   1   2   2   2   1   2   2   1   2   1   2   2   2   2   1   2   2   2
 MK-1-4                 1   1   1   1   1   2   2   1   2   1   2   1   1   1   1   1   1   1   2   2   1   1   2   2   2   2   2   1   2   1   1   2   2   2   2   1   2   2   1   1   2   1   1   2   2   2   1   2   1   1   1   1   2   1   2   2   2   1   2   2   2   2   2   2   2   1   1   2   1   1   2   2   2   2   2   1   1   1   1   1   2   2   2   1   1   1   2   2   2   1   1   1   2   1   2   1   1   2   2   1   2   2   2   2   2   1   1   2   1   1   1   1   1   1   1   2   1   2   1   1   2   1   2   2   2   2   2   1   2   1   2   2   1   2   2   1   2   2   1   1   1   2   2   2   2   2   1   1   2   1   1   2   1   2   1   2   2   1   2   2   2   2   2   2   1   1   1   1   1   1   2   2   2   2   2   1   2   1   2   2   1   1   1   1   2   2   1   2   2   1   2   1   2   2   2   2   1   2   2   1
 MK-1-5                 1   2   1   1   1   2   2   1   2   1   2   1   1   1   1   1   1   1   2   2   1   1   2   2   2   2   2   1   2   1   1   2   2   2   2   1   2   2   1   1   2   1   1   2   2   2   1   2   1   1   2   1   2   1   2   2   2   1   2   2   2   2   2   2   2   1   1   2   1   1   2   2   2   2   2   1   1   1   1   1   2   2   2   1   1   1   2   1   2   1   1   1   2   2   1   1   1   2   2   1   2   2   2   2   2   1   1   2   1   1   1   1   1   1   1   2   1   2   1   1   2   1   2   2   2   1   2   1   2   1   1   2   1   2   2   1   1   1   1   1   1   2   2   2   2   2   1   1   2   2   1   2   1   2   1   2   2   2   2   2   2   2   2   2   1   1   1   2   1   1   2   2   1   2   2   1   2   1   2   2   1   2   1   1   2   2   2   2   2   1   2   1   2   2   2   2   1   2   2   1
 MK-1-6                 2   2   1   2   1   2   2   1   1   1   2   1   1   1   1   1   1   1   2   2   1   1   2   2   2   2   2   1   2   1   1   1   2   1   2   1   2   2   1   1   2   1   1   2   2   2   1   2   1   1   2   1   2   1   1   2   2   1   2   1   2   2   2   2   2   1   1   2   1   1   2   2   2   2   2   1   1   1   1   1   2   2   2   1   1   1   2   1   2   1   1   1   2   2   1   1   2   2   2   1   2   2   2   2   2   1   1   2   1   2   2   1   1   1   1   2   1   2   1   1   2   2   2   2   2   1   2   1   2   1   1   2   1   1   2   1   2   1   1   1   1   1   2   1   2   2   1   1   2   2   2   2   2   2   1   2   2   2   2   2   2   1   2   2   1   1   1   2   1   1   2   2   1   2   2   1   2   1   1   2   1   1   2   1   2   1   2   2   2   1   2   1   2   2   2   2   1   2   1   1
 MK-1-7                 2   2   2   2   1   2   2   1   2   1   2   1   1   1   1   2   1   2   1   2   1   1   2   2   2   2   2   1   1   1   1   2   2   1   2   1   2   2   1   1   2   1   1   2   2   2   1   2   1   1   2   1   2   1   1   2   2   1   2   1   2   1   2   2   2   1   1   2   1   1   2   2   2   2   2   1   1   1   1   1   2   2   2   1   1   1   2   2   2   1   1   1   2   2   1   1   2   2   2   1   2   2   2   2   2   1   1   2   1   1   1   1   1   1   1   2   1   2   1   1   2   2   2   2   1   1   2   1   1   2   1   1   1   1   2   2   1   1   1   1   2   1   1   1   2   2   1   1   2   2   2   2   2   2   1   2   2   2   2   2   2   1   2   2   1   1   1   1   1   1   2   2   1   2   2   1   2   1   1   2   1   2   1   1   2   2   2   2   1   1   1   1   2   2   2   1   1   2   1   1
 MK-1-8                 2   2   2   2   1   2   2   1   2   1   2   1   1   1   1   2   1   2   1   2   2   1   1   1   2   2   2   1   1   1   1   2   1   1   2   1   2   2   1   1   2   1   1   2   2   2   1   2   1   1   2   2   2   2   2   2   2   1   1   1   2   1   2   2   2   1   1   2   1   1   2   2   2   2   2   1   1   1   1   1   1   2   2   1   1   1   2   2   2   1   1   1   2   2   1   1   2   2   2   1   2   2   2   2   2   1   1   1   1   2   1   1   1   1   1   2   1   2   1   1   1   2   2   2   1   1   2   1   1   2   1   1   1   1   2   2   1   1   1   1   2   1   1   1   2   2   1   1   1   2   2   1   2   2   1   2   2   2   2   2   2   1   2   2   1   1   1   1   1   2   2   2   1   2   2   1   2   1   1   1   1   2   1   1   2   2   1   2   2   1   1   1   2   2   2   1   1   2   1   1
 MK-1-9                 2   2   2   2   1   2   2   1   2   1   2   1   1   1   2   2   2   2   1   2   2   1   1   1   2   2   2   1   1   1   1   1   1   1   2   1   2   2   1   1   2   1   1   2   1   2   1   2   1   1   2   2   2   2   2   2   2   1   1   1   2   1   2   2   2   1   2   2   1   1   2   2   2   2   2   1   1   1   1   1   1   2   2   1   1   1   2   2   2   1   1   1   2   2   1   1   2   2   2   1   1   2   2   2   2   1   1   1   1   2   1   1   1   1   1   2   1   2   1   1   2   2   2   2   1   1   2   1   1   2   1   1   1   1   2   2   1   1   1   1   2   1   1   1   2   2   1   1   1   2   2   1   2   2   1   2   2   2   2   2   2   1   2   2   1   1   1   1   1   2   2   2   1   2   2   1   2   1   1   1   1   2   1   1   2   1   1   2   2   1   1   2   2   2   2   1   1   2   1   1
 MK-1-10                2   2   2   2   1   2   2   1   1   1   2   1   1   1   2   2   2   2   2   2   2   1   1   1   2   2   2   1   1   1   1   1   1   2   2   1   2   1   1   1   2   1   1   2   1   2   1   2   1   2   2   2   2   2   2   2   2   1   1   1   2   1   2   2   2   1   2   2   2   1   2   1   1   2   2   1   1   1   2   1   1   2   2   1   1   1   2   1   2   1   1   1   2   2   1   1   2   2   1   1   1   2   2   2   2   1   1   1   1   1   2   1   1   1   1   2   1   2   1   1   2   2   2   2   1   1   1   2   1   2   1   1   1   1   2   2   1   1   1   1   2   1   1   1   2   2   1   1   2   2   2   1   2   2   1   2   2   2   2   2   2   1   2   1   1   1   1   1   1   2   2   2   2   2   2   1   2   2   1   1   1   2   1   1   2   1   1   2   2   1   1   2   2   2   2   1   1   2   1   1
 MK-1-11                2   2   2   2   1   2   2   1   1   1   2   1   1   1   2   2   2   2   2   2   2   1   1   1   2   2   1   1   1   1   1   1   1   2   2   1   2   1   1   1   1   1   1   2   1   2   1   2   1   2   2   1   2   2   2   2   2   1   2   1   2   1   1   2   2   1   2   2   1   1   2   1   1   2   2   1   2   1   1   1   1   2   2   1   1   1   2   1   2   1   1   1   2   2   1   1   1   2   1   1   1   2   2   2   2   1   1   1   1   1   2   1   1   1   1   2   1   2   1   1   2   2   2   2   1   1   2   2   1   2   1   1   1   1   2   2   1   1   1   1   2   1   1   1   2   1   1   1   2   2   2   1   2   2   1   2   1   2   1   2   2   1   2   1   1   1   2   1   2   2   2   2   2   2   2   1   1   2   1   1   1   2   1   1   2   1   1   2   2   1   1   2   2   2   2   1   1   2   2   1
 MK-1-12                2   2   2   2   1   2   2   2   2   1   2   1   1   1   2   2   2   2   2   2   2   1   1   1   2   2   1   1   1   1   1   1   1   2   2   1   2   1   1   1   1   2   1   2   1   2   1   2   1   2   1   1   2   2   2   2   2   2   2   1   2   1   1   2   2   1   2   2   1   1   2   2   1   2   2   1   2   2   1   1   1   2   2   1   1   1   2   1   2   1   1   1   2   2   1   1   1   2   1   1   1   2   2   2   2   1   1   1   1   1   2   2   1   1   1   2   1   2   1   1   2   2   2   2   1   1   2   2   1   1   2   1   1   1   2   2   1   1   1   1   2   1   1   1   2   1   1   1   2   2   2   1   2   2   1   1   1   2   1   2   2   1   1   1   2   2   2   1   2   2   2   2   2   2   2   1   1   2   1   1   1   2   1   1   2   2   1   2   2   1   1   2   2   2   2   1   1   2   2   2
 MK-1-13                2   2   2   2   1   2   2   2   2   2   2   1   1   1   2   2   2   2   2   2   2   2   1   2   2   2   2   1   1   1   1   2   1   2   2   1   2   2   1   1   1   2   1   2   1   2   1   2   1   1   1   1   2   2   2   2   2   2   2   1   2   1   1   2   2   1   2   2   1   1   2   2   1   2   2   2   2   2   1   1   1   2   2   1   1   1   2   1   2   1   1   1   2   2   1   1   1   2   1   1   1   2   2   2   2   1   1   1   2   1   2   2   1   1   1   2   1   2   1   1   2   2   2   2   2   1   2   2   1   1   2   1   1   1   2   2   1   1   1   1   1   1   1   1   2   1   1   1   2   2   2   2   2   1   2   1   1   2   1   2   2   1   1   1   2   2   1   1   2   2   2   2   2   2   2   2   1   2   1   1   1   2   1   1   2   2   2   2   2   1   1   2   2   2   1   1   1   1   2   2
 MK-1-14                2   2   2   2   1   2   1   2   2   2   2   1   1   1   2   2   2   2   2   2   2   2   1   2   2   2   2   1   1   1   1   2   1   2   2   1   2   2   1   1   1   2   1   2   1   2   1   2   1   2   1   1   2   2   2   2   2   2   2   1   2   1   2   2   2   1   1   2   1   1   1   2   1   2   2   2   2   2   1   1   1   2   2   2   1   1   1   2   1   1   1   1   2   2   1   2   1   2   1   1   1   2   2   2   2   1   2   1   2   1   2   2   1   1   1   2   1   2   1   1   2   2   2   2   2   1   2   2   1   2   2   1   1   1   1   2   1   1   1   1   1   1   1   1   2   1   1   1   2   2   2   2   2   2   2   1   1   2   1   1   2   1   1   1   2   2   1   1   2   2   2   2   2   2   1   1   1   2   1   1   1   2   2   1   2   2   2   2   2   1   1   2   1   2   1   1   1   1   1   2
 MK-1-15                2   2   2   2   1   2   1   2   2   2   2   1   1   1   2   2   2   2   2   2   2   2   1   2   2   2   2   1   2   1   1   2   2   2   2   1   2   1   1   1   1   2   1   2   1   2   1   2   1   2   1   1   2   2   2   2   2   2   2   1   2   1   1   2   2   1   1   2   1   1   1   1   1   2   2   2   2   2   1   1   1   2   2   2   1   2   2   2   1   1   1   1   2   1   1   2   1   2   1   1   1   2   2   2   1   1   2   1   2   1   2   2   2   1   1   2   1   2   1   1   2   2   1   2   2   1   2   2   1   2   2   1   1   1   1   2   1   1   1   1   1   1   1   1   2   1   1   1   2   2   2   2   2   2   2   1   1   2   1   2   2   1   1   1   2   2   1   1   2   2   2   2   2   2   1   1   1   2   1   1   1   2   1   1   2   2   2   2   1   1   1   2   1   2   1   1   1   1   1   2
 MK-1-16                2   2   2   2   1   2   1   2   2   2   2   1   1   1   1   2   1   2   2   2   2   2   1   2   1   2   2   1   2   1   1   2   2   2   2   1   2   2   1   1   1   2   1   2   1   2   1   2   1   2   1   1   2   2   2   2   2   2   2   1   2   1   2   2   2   1   1   2   2   1   1   1   1   2   2   1   2   2   1   1   1   2   2   1   1   2   2   2   1   1   1   1   2   1   1   2   1   2   1   1   1   2   2   2   1   1   2   1   2   1   2   2   2   1   1   1   1   2   1   1   2   2   1   2   2   1   2   1   1   2   2   1   1   1   1   2   1   1   1   1   1   1   1   1   2   1   1   1   2   2   2   2   2   2   2   1   1   2   2   2   2   1   1   1   2   2   2   1   2   2   2   2   2   2   1   1   1   2   1   1   1   2   1   1   2   2   2   2   1   1   1   1   2   2   1   1   2   1   1   2
 MK-2-1                 1   1   1   1   1   1   2   2   1   2   2   2   2   2   2   2   1   1   2   1   1   1   2   2   2   1   2   2   2   2   1   2   2   2   2   1   2   2   2   1   2   1   1   1   1   2   1   1   2   2   1   1   2   1   1   1   1   1   1   2   2   1   2   1   2   2   2   1   2   2   1   1   2   2   2   2   2   1   2   2   1   2   2   2   2   1   1   2   1   1   2   1   2   2   1   1   2   1   2   1   2   1   2   1   2   2   1   2   2   1   1   1   2   1   1   2   2   1   1   2   2   1   2   1   1   2   2   1   2   2   1   2   2   2   1   1   1   1   2   1   1   1   1   2   1   2   1   1   1   2   2   2   1   2   2   1   1   2   1   2   1   2   1   2   2   2   1   1   1   1   2   1   2   2   2   1   2   2   1   2   1   1   1   2   2   1   1   2   1   1   2   1   2   2   2   2   1   1   2   2
 MK-2-2                 1   1   1   1   1   2   2   2   2   2   2   1   2   2   2   1   1   2   1   1   1   1   2   2   1   1   1   2   2   2   1   1   2   2   1   1   2   2   2   1   2   1   1   1   1   2   1   1   2   2   1   1   2   1   1   1   1   1   1   2   2   1   2   1   2   2   2   1   1   2   1   1   2   2   2   2   2   1   2   1   1   2   2   2   2   1   1   2   1   1   2   1   2   2   1   1   2   1   2   1   2   1   2   1   2   2   1   1   2   1   1   1   2   1   1   2   1   1   1   2   1   1   2   1   1   2   2   1   2   2   1   2   2   2   1   2   1   1   2   1   1   1   1   2   1   2   1   1   1   1   1   2   2   2   2   1   1   1   1   2   1   2   1   2   2   2   1   1   1   1   2   1   2   2   2   1   1   2   1   2   1   1   1   2   2   2   1   2   1   1   2   1   2   2   1   2   1   1   2   2
 MK-2-3                 1   1   1   1   1   2   2   2   1   2   2   1   1   2   2   1   1   2   1   1   1   1   2   2   1   1   1   2   2   2   1   1   2   2   1   1   2   2   2   2   2   1   1   1   1   2   2   1   2   2   1   1   2   1   1   2   1   1   1   2   2   1   2   1   2   2   2   1   1   2   1   1   2   1   1   2   2   1   2   1   1   2   2   2   2   1   1   2   1   1   1   1   2   1   1   1   2   1   2   1   2   1   2   1   2   1   1   1   2   1   1   1   2   1   1   2   1   1   1   2   1   1   2   1   1   2   2   1   2   2   1   2   2   2   1   2   1   1   2   1   1   1   1   2   2   2   1   1   1   1   1   2   2   2   2   1   1   1   1   2   1   2   1   2   2   2   1   1   1   1   1   1   2   2   2   1   2   2   1   2   1   1   1   2   2   2   1   1   1   1   2   1   1   2   1   2   1   1   2   1
 MK-2-4                 1   1   1   1   1   2   2   2   2   2   2   1   1   2   2   1   1   2   1   2   1   1   2   2   1   1   1   2   2   2   1   1   2   2   1   1   2   2   2   2   2   1   1   2   1   2   1   1   2   1   1   1   2   1   1   2   1   1   1   2   2   1   2   1   2   1   2   1   1   2   1   1   2   1   2   2   2   1   1   1   1   2   2   2   2   1   1   2   1   1   1   1   2   1   1   1   2   2   2   1   2   2   2   1   2   1   1   1   2   1   1   2   2   1   1   2   2   1   2   2   1   1   2   2   1   2   2   1   2   2   2   2   2   2   1   2   1   1   2   1   1   2   2   2   2   2   1   1   1   1   2   2   2   2   2   1   1   1   1   2   1   1   1   2   2   1   2   1   1   2   1   1   2   2   1   1   2   2   1   2   1   1   1   2   2   2   1   1   2   1   2   1   1   2   1   2   1   1   2   1
 MK-2-5                 1   1   1   1   1   2   2   2   2   2   2   2   1   2   2   1   1   2   1   2   1   1   2   2   1   1   1   2   2   2   1   1   2   2   1   1   2   2   2   1   2   1   1   1   1   2   1   1   2   1   1   1   2   1   1   2   1   1   1   2   2   1   2   2   1   2   2   1   1   2   1   1   2   2   2   2   2   1   1   1   1   2   2   2   2   1   2   2   1   1   1   1   2   1   1   1   2   2   1   1   2   2   2   1   2   1   1   1   1   2   1   2   2   1   1   2   2   1   2   2   1   2   2   1   1   2   2   1   2   2   2   1   2   2   2   2   1   1   2   1   2   2   1   2   2   2   1   1   2   1   2   2   2   2   2   1   1   1   1   2   1   1   1   2   1   1   2   1   1   2   1   1   2   1   1   1   2   2   1   1   1   1   1   2   2   2   1   1   2   1   2   1   1   2   1   1   1   1   2   1
 MK-2-6                 1   1   1   1   2   2   2   2   2   2   2   2   1   2   2   1   1   2   1   2   1   1   2   1   1   1   1   2   2   2   2   1   2   2   1   1   2   2   2   1   2   1   2   1   1   2   1   1   2   1   1   1   2   1   2   2   1   1   1   2   2   1   2   2   2   2   2   1   1   2   1   2   2   2   2   2   2   1   2   1   1   2   2   2   2   1   2   2   1   1   1   1   2   1   1   1   2   2   1   1   1   2   2   1   2   1   1   1   2   2   1   2   2   1   1   2   2   1   2   2   1   2   1   1   1   2   2   1   2   2   2   2   1   2   2   2   1   1   2   2   1   2   2   2   2   2   1   1   2   1   2   2   2   2   2   2   1   1   1   2   2   1   1   2   1   1   2   1   1   2   1   1   2   1   1   1   2   2   1   1   1   1   1   2   1   2   2   1   2   1   2   1   1   2   1   1   1   1   2   1
 MK-2-7                 1   1   1   1   2   2   2   2   1   2   2   2   1   1   2   1   1   2   1   2   1   1   2   1   1   1   2   2   2   2   2   1   2   2   1   1   2   2   2   1   2   1   2   1   1   2   1   1   1   1   1   1   2   1   2   2   1   1   1   2   2   1   2   2   2   2   2   1   1   2   1   1   2   2   2   2   2   1   2   1   1   2   2   2   2   1   2   2   2   1   1   1   2   1   2   2   2   2   1   1   1   2   2   1   2   1   1   2   2   2   1   2   2   1   1   1   2   1   2   2   1   2   1   1   1   2   2   1   2   2   2   2   1   2   2   2   1   1   2   2   1   2   2   2   2   2   1   1   2   1   2   2   2   2   2   2   1   1   1   2   2   1   1   2   1   1   2   1   1   2   1   2   2   1   1   1   2   2   2   1   1   1   1   2   1   1   2   1   2   1   2   1   1   2   1   1   1   1   2   1
 MK-2-8                 1   1   1   1   2   1   2   2   1   1   2   2   1   1   2   1   1   2   1   2   1   1   2   1   1   1   2   2   1   2   2   1   2   2   1   1   2   2   1   1   2   1   2   1   1   2   1   1   1   1   1   1   2   1   1   2   1   1   1   2   2   1   2   2   2   2   2   2   1   2   1   1   2   2   2   2   2   1   1   1   1   2   2   2   1   1   2   2   2   1   1   1   2   1   2   2   2   2   1   1   2   2   2   1   2   1   1   2   2   2   1   2   2   1   1   1   2   1   2   2   2   2   1   1   1   2   2   1   2   1   2   2   1   2   2   2   1   1   2   2   1   2   2   2   1   2   1   1   2   1   2   2   2   2   2   1   1   1   1   2   2   2   1   2   2   1   2   1   1   2   2   2   2   1   1   1   1   2   2   1   1   1   1   2   1   1   1   1   2   1   2   1   1   2   1   1   1   1   1   2
 MK-2-9                 1   1   1   1   2   1   1   2   1   1   2   2   1   1   2   1   1   2   1   2   1   1   2   1   2   1   2   2   1   1   2   1   2   1   2   1   2   2   1   1   2   1   2   1   1   2   1   1   1   1   1   1   2   1   1   2   1   1   2   2   2   1   2   2   2   2   2   2   1   1   1   1   2   1   1   2   2   1   1   1   1   2   2   2   1   2   2   2   2   1   1   1   2   2   2   1   2   2   1   2   2   2   2   1   2   1   1   2   2   2   1   2   2   1   1   1   2   1   2   2   2   2   1   1   2   2   2   2   2   2   2   2   1   2   2   2   1   1   2   2   1   1   2   2   1   2   1   1   2   2   2   1   1   2   2   1   1   1   1   2   2   2   1   2   1   1   2   1   1   2   2   2   2   1   1   1   1   2   2   1   1   1   1   2   1   2   1   1   2   1   2   1   1   2   1   1   1   1   1   2
 MK-2-10                1   1   1   1   2   1   1   1   1   1   2   2   1   1   2   1   2   2   1   2   1   2   2   1   2   1   2   2   1   1   1   1   2   1   2   1   2   2   1   1   1   1   2   1   1   2   1   1   1   1   1   1   2   1   2   2   2   1   2   2   2   2   2   1   2   2   1   2   2   1   1   1   2   1   1   2   2   1   1   1   1   2   2   2   1   2   2   2   2   1   1   1   2   2   2   1   2   2   2   2   2   2   2   1   1   1   1   2   2   2   1   2   2   1   1   1   2   1   1   2   2   2   1   1   1   2   2   2   2   2   2   2   1   2   2   1   1   1   2   2   1   1   2   2   1   2   2   1   1   2   1   1   1   2   1   1   1   1   1   2   1   2   1   2   2   1   2   1   1   2   2   1   2   2   1   1   1   2   1   1   2   2   1   2   2   2   1   1   2   1   2   1   1   1   1   1   2   1   1   2
 MK-2-11                1   1   1   1   2   2   1   1   1   1   2   2   2   1   2   1   2   2   1   2   1   2   2   2   2   1   2   2   1   1   1   1   2   1   2   1   2   2   1   1   2   1   2   1   1   2   1   1   1   1   1   1   2   1   2   2   2   1   2   2   2   1   1   1   2   2   1   2   2   1   1   1   2   1   1   2   2   1   1   2   1   2   2   2   1   2   2   2   2   1   1   1   2   2   2   1   2   2   1   2   2   2   2   1   1   1   1   1   1   2   1   2   2   1   1   1   2   1   1   2   2   2   1   1   1   2   2   2   2   2   2   2   1   2   2   1   1   1   2   2   1   1   2   2   1   2   1   1   1   2   1   1   1   2   1   1   2   1   1   2   1   2   1   2   2   1   2   1   1   2   1   1   2   2   1   1   1   2   1   1   2   2   2   2   2   2   1   1   2   2   2   1   1   1   1   1   2   1   1   2
 MK-2-12                1   1   1   1   1   2   2   1   1   1   2   2   2   1   2   1   2   2   1   2   2   2   2   2   2   1   2   2   1   2   1   1   2   1   2   1   2   2   1   1   2   1   2   2   1   2   1   1   1   1   1   1   2   1   2   2   2   1   2   2   1   1   1   1   1   2   1   2   2   1   1   1   2   1   1   2   2   1   1   2   1   2   2   2   1   2   2   2   2   1   1   1   2   2   2   1   2   2   1   2   1   2   2   1   1   2   1   1   1   2   1   2   2   1   1   2   2   1   1   2   2   2   1   1   1   2   2   2   2   2   2   2   1   2   2   1   1   1   2   2   1   1   2   2   1   2   1   2   1   2   1   1   1   2   1   2   2   1   2   2   1   2   1   2   2   1   2   2   1   2   1   1   2   2   1   1   1   2   1   1   2   2   2   2   2   2   1   1   1   2   2   1   1   1   1   2   2   1   1   2
 MK-2-13                2   1   1   1   1   2   2   1   1   1   2   2   2   1   1   1   2   2   1   2   2   2   2   2   2   1   2   1   1   2   1   1   1   1   1   1   2   2   1   1   2   1   2   2   1   2   1   1   1   1   1   1   2   1   2   2   2   1   2   2   1   1   1   1   1   1   1   2   2   1   1   1   2   1   1   2   2   1   1   2   1   2   2   2   1   2   2   2   2   1   1   1   2   1   2   1   2   2   1   2   1   2   2   1   1   2   1   1   1   2   1   2   2   1   1   2   1   1   1   2   2   2   1   1   2   1   2   2   2   2   1   2   1   2   2   1   1   1   2   2   1   1   2   2   1   2   1   2   1   2   1   1   1   2   1   2   2   1   1   2   2   2   2   2   1   1   2   2   1   1   1   1   2   2   1   1   2   2   1   1   2   2   2   1   2   2   1   1   1   2   2   1   1   1   1   2   2   1   1   2
 MK-2-14                2   1   1   1   1   2   2   1   1   1   2   2   2   1   1   1   2   2   1   2   2   2   2   2   2   1   2   1   2   2   1   1   1   1   1   1   2   2   1   1   2   1   2   2   1   2   1   1   1   1   1   2   2   1   2   2   2   1   2   2   1   1   2   2   2   1   1   2   2   1   1   2   2   1   1   2   1   1   1   2   2   2   2   2   1   2   2   2   1   1   1   1   2   1   1   1   2   2   2   2   1   2   2   1   1   2   1   1   1   2   1   2   2   1   1   2   1   2   1   1   2   2   1   1   1   1   2   2   2   2   1   2   1   1   2   1   2   1   2   2   1   1   2   2   1   2   1   2   1   1   1   1   1   2   1   2   2   1   2   1   2   2   2   1   1   1   2   2   1   1   1   1   2   2   1   1   2   2   1   1   2   2   2   1   2   1   1   1   1   2   2   1   1   1   1   2   2   1   1   2
 MK-2-15                2   1   1   1   1   2   2   1   2   1   2   2   2   1   1   1   2   2   1   2   2   2   2   2   2   1   2   1   2   2   1   1   1   1   1   1   2   2   1   2   2   1   2   2   1   2   1   1   1   1   1   2   2   1   2   2   2   1   2   2   1   1   2   2   2   1   1   2   2   1   1   2   2   1   1   2   2   1   2   2   2   2   2   2   1   2   2   2   1   1   2   1   2   1   1   1   1   2   2   2   1   1   1   1   2   2   1   1   1   2   1   2   2   1   1   2   1   1   1   1   2   2   1   1   1   1   2   2   2   2   1   2   1   1   1   2   2   1   2   2   1   1   2   2   1   2   1   2   1   1   1   2   1   2   1   2   1   1   2   1   2   2   1   1   1   1   1   2   1   1   1   1   2   2   1   1   2   2   1   1   2   2   1   1   2   1   1   1   2   2   2   1   2   1   1   2   2   1   1   1
 MK-2-16                2   1   1   1   1   2   1   1   2   1   2   1   2   1   2   1   2   2   2   2   2   2   2   2   2   1   2   1   2   2   1   1   1   1   1   1   2   2   1   2   2   2   1   2   1   2   1   1   1   2   1   2   2   1   1   2   2   1   2   2   1   1   2   2   2   1   1   2   2   1   1   1   2   2   1   2   2   1   2   2   2   2   2   2   1   2   2   2   1   1   2   1   2   1   1   1   1   2   1   2   1   1   1   1   1   2   2   1   1   2   1   2   2   2   1   2   1   1   1   1   2   2   1   1   1   1   2   2   1   2   1   2   1   1   1   2   2   1   2   2   1   2   1   2   1   1   1   2   1   1   1   2   1   1   1   2   1   1   2   1   2   1   1   1   1   1   1   2   1   1   1   1   2   2   1   1   2   2   1   1   2   2   1   1   2   2   1   1   2   2   2   1   1   1   1   2   1   2   1   1
 MK-3-1                 2   2   1   2   1   1   1   1   1   2   2   1   1   1   1   2   2   2   1   1   2   2   2   1   1   2   1   1   2   1   1   1   2   2   2   1   1   1   1   2   1   1   2   2   2   1   1   2   1   1   2   1   1   1   1   2   1   1   1   1   1   2   1   1   1   2   1   2   2   1   1   2   1   2   1   2   1   2   2   2   1   1   2   1   2   1   2   2   2   1   1   1   1   2   1   1   2   2   2   2   1   1   2   2   1   2   2   1   2   1   2   1   1   2   2   2   2   1   2   2   2   1   1   2   2   1   2   2   2   2   2   2   1   1   2   1   2   2   1   1   1   2   1   1   2   2   2   2   1   1   2   2   2   2   2   2   2   1   2   1   2   1   1   1   1   1   2   2   1   1   2   1   1   2   2   2   1   1   1   1   2   1   1   1   1   2   1   1   2   2   1   2   2   2   1   2   1   2   2   2
 MK-3-2                 2   2   1   2   1   1   1   1   1   2   2   1   1   1   1   2   2   2   1   1   2   2   2   1   1   2   1   1   2   1   1   1   2   2   2   1   1   1   1   2   1   1   2   2   2   1   1   2   1   1   2   1   2   1   2   2   2   1   1   1   2   2   1   1   1   2   1   2   2   1   1   2   1   2   1   2   1   2   2   2   1   2   2   1   2   2   2   1   2   1   1   1   1   2   2   1   2   2   2   1   1   2   2   2   1   2   2   1   2   1   2   1   1   2   2   2   1   1   1   2   2   1   1   2   2   1   2   2   2   2   2   2   1   1   2   1   2   2   1   1   1   1   1   1   2   2   2   2   2   1   2   2   2   1   2   2   2   1   2   1   2   1   1   1   1   1   2   2   1   1   2   1   1   2   2   2   1   1   2   1   2   1   1   2   1   2   2   2   2   2   1   2   1   2   1   1   1   2   2   2
 MK-3-3                 2   2   1   2   1   2   1   1   1   2   2   1   1   1   1   2   1   2   2   1   1   2   2   1   1   2   1   1   2   1   1   2   2   2   2   1   1   1   1   2   1   2   2   2   2   1   1   2   1   2   2   1   2   1   1   2   2   1   1   1   2   2   1   1   2   2   1   1   2   1   1   2   1   2   1   2   2   2   1   1   1   2   2   1   2   2   2   1   2   1   1   1   1   1   2   2   2   2   1   1   1   2   2   2   1   2   2   2   2   1   2   2   1   2   2   2   1   1   1   2   2   1   1   2   2   2   2   2   1   2   2   2   1   1   1   1   2   2   1   1   2   1   1   1   2   2   2   1   2   1   2   2   2   2   2   2   2   1   2   2   2   1   1   1   1   1   1   2   1   1   2   2   1   2   1   2   1   1   2   1   1   1   1   1   1   2   2   2   2   2   1   2   1   2   1   1   1   2   2   2
 MK-3-4                 1   2   1   2   1   2   1   1   1   2   2   2   1   2   1   2   1   2   2   1   1   2   2   1   2   1   1   1   2   1   1   1   1   2   2   1   1   1   1   2   1   2   2   2   2   1   1   2   1   2   2   1   2   1   1   2   2   1   1   1   2   2   1   2   2   2   2   1   2   1   1   1   1   2   1   2   2   2   2   1   1   1   2   1   2   2   2   1   2   1   1   1   1   1   2   2   2   2   1   1   1   1   1   2   1   2   2   2   2   1   2   2   1   2   2   2   1   1   1   2   2   1   1   2   2   2   2   1   1   2   2   1   1   1   1   1   2   2   1   1   2   1   1   1   2   2   2   1   2   1   2   2   2   2   1   2   2   2   1   2   2   1   1   1   1   1   1   1   1   1   2   2   1   2   1   1   1   1   2   1   1   1   1   1   1   2   1   2   2   2   1   2   1   2   1   2   1   2   2   2
 MK-3-5                 1   2   1   2   1   2   1   1   1   2   2   2   1   2   1   1   1   2   2   1   1   2   1   1   2   1   1   2   2   1   1   1   1   2   2   1   1   2   1   2   1   2   2   2   2   1   1   2   1   2   2   1   2   1   1   2   1   1   1   1   2   2   1   2   2   2   2   1   2   1   2   1   1   2   1   1   2   2   1   1   1   1   2   1   2   2   2   1   2   1   1   1   1   1   1   1   2   1   1   1   1   1   2   2   1   1   2   2   2   1   2   2   1   2   2   2   1   1   1   2   2   1   1   2   2   2   2   1   2   2   1   1   1   1   1   1   2   2   1   1   2   1   1   1   2   2   2   1   2   1   1   2   2   2   1   2   2   1   1   1   2   1   1   1   1   1   1   1   1   2   2   2   1   2   1   1   1   1   2   1   1   1   1   1   1   2   1   2   2   2   1   2   1   2   1   2   1   2   2   2
 MK-3-6                 1   2   1   2   1   2   1   1   1   2   2   2   1   2   1   1   1   2   2   1   1   2   1   1   2   1   1   2   2   1   1   1   1   2   1   1   1   2   1   1   2   1   2   2   2   1   1   2   1   2   2   1   1   1   1   2   1   1   1   1   2   2   1   1   2   2   2   1   2   1   2   1   1   2   1   1   2   2   1   1   1   1   1   1   2   2   2   1   1   1   1   1   2   1   1   1   2   1   1   1   1   1   2   2   1   1   2   2   2   1   2   2   1   2   2   2   1   2   1   1   2   1   1   2   2   2   2   2   2   2   1   1   1   1   2   1   2   2   1   1   2   2   1   1   2   2   2   1   2   1   1   2   2   2   1   2   2   1   1   1   2   1   1   1   1   1   1   1   1   2   2   2   1   2   1   1   1   1   2   1   2   1   1   1   1   2   1   2   2   2   1   2   1   2   1   2   1   2   2   2
 MK-3-7                 1   2   1   2   1   2   1   2   1   2   2   2   1   2   1   1   1   1   2   1   1   2   1   1   2   1   1   2   2   1   1   1   2   2   1   1   1   2   1   1   2   1   2   1   2   1   2   2   1   2   2   1   1   1   1   2   1   1   2   1   1   2   1   1   1   2   2   1   2   1   2   1   1   2   1   1   2   2   1   1   1   2   2   1   2   2   2   1   1   1   1   1   2   1   1   1   2   1   1   1   1   1   2   2   2   1   2   2   2   1   2   2   1   2   2   1   1   2   1   1   2   1   1   2   2   2   2   2   2   2   1   1   1   1   2   1   2   2   1   1   2   2   1   1   2   2   2   1   2   1   1   2   2   2   1   2   1   1   1   1   2   1   2   1   1   1   1   1   1   2   2   2   1   2   1   1   1   1   2   1   2   1   2   1   2   2   1   2   2   2   1   2   1   2   1   2   1   2   2   2
 MK-3-8                 1   2   1   2   1   2   1   2   1   2   2   2   1   2   1   1   2   1   2   1   1   2   1   1   2   1   1   2   2   1   1   1   2   2   1   1   1   2   1   1   2   2   2   1   2   1   2   2   1   2   2   1   1   1   1   2   1   1   2   1   2   2   1   1   1   2   1   1   2   1   2   1   1   2   2   1   1   2   1   2   2   2   2   1   2   2   1   1   1   1   1   1   2   1   1   1   2   1   2   1   1   1   2   2   2   1   2   2   2   1   2   2   1   2   2   1   1   2   1   1   2   1   1   2   2   2   2   2   1   2   1   1   1   1   2   1   2   2   1   1   2   2   1   1   2   2   1   1   2   1   1   2   2   2   1   2   1   1   1   1   2   1   2   1   1   1   1   2   1   2   2   2   1   2   1   1   1   1   2   1   2   1   2   1   2   2   1   2   1   1   1   2   1   2   1   2   1   2   2   2
 MK-3-9                 1   2   1   2   1   2   1   1   1   2   2   2   1   2   1   2   2   1   2   1   2   2   1   1   2   1   1   2   2   1   1   1   1   2   1   1   1   2   1   1   2   2   2   1   2   1   2   1   1   2   2   1   1   1   1   2   1   1   2   1   2   1   1   1   1   2   1   1   2   1   2   1   1   2   2   1   1   2   1   2   2   2   2   1   2   2   1   1   1   1   1   1   2   1   1   1   2   1   2   1   1   1   2   2   2   1   2   2   2   2   2   2   2   2   1   1   1   2   1   2   2   1   1   2   2   2   2   1   1   1   1   1   1   1   2   1   2   1   1   1   2   2   1   1   2   2   1   1   2   1   1   2   2   2   1   2   1   1   2   1   2   1   1   1   1   1   1   2   1   2   1   2   1   2   1   1   1   1   2   1   2   1   2   1   2   2   1   2   1   1   1   2   1   2   1   1   1   2   2   2
 MK-3-10                1   2   1   2   1   2   1   1   1   2   2   2   1   2   1   2   2   1   2   1   2   2   1   1   2   1   1   2   2   1   1   1   1   2   1   1   1   2   1   1   2   2   2   1   2   1   2   2   2   2   2   1   1   2   1   2   1   1   2   1   2   1   1   1   1   2   1   1   2   1   2   1   1   1   2   1   1   2   1   2   2   2   2   1   2   2   1   1   1   1   1   1   2   1   2   1   2   1   2   1   1   1   2   2   2   1   2   2   2   2   2   2   2   2   1   1   1   2   1   2   2   1   1   2   2   2   2   1   1   2   1   1   1   1   2   1   2   1   1   1   2   2   1   1   2   2   1   1   2   1   1   1   2   2   1   2   1   1   2   1   2   2   1   1   1   1   1   2   1   2   1   2   2   2   1   1   2   1   2   1   2   2   2   2   2   1   1   2   1   2   1   2   1   2   1   2   1   2   2   2
 MK-3-11                1   2   1   2   1   2   1   1   1   2   2   2   1   2   2   2   2   1   1   1   2   2   1   1   2   1   1   2   2   1   1   1   2   2   1   2   1   2   1   1   2   2   2   1   2   1   2   2   2   2   2   1   1   2   1   2   1   1   2   1   2   1   1   1   1   2   1   1   2   1   2   2   1   1   2   2   1   2   1   2   2   2   2   2   2   2   2   1   1   2   1   1   2   1   1   1   2   1   2   1   1   1   2   1   2   1   2   2   2   2   2   1   2   2   2   1   1   2   2   2   2   2   2   2   2   1   2   1   2   2   1   1   1   1   2   1   2   1   1   1   2   2   1   1   2   2   1   1   2   2   1   1   2   2   1   2   1   1   2   1   2   2   1   1   1   1   1   2   1   1   1   2   2   2   1   1   2   1   2   1   2   2   2   2   2   1   1   2   1   2   1   2   1   2   1   2   1   2   2   2
 MK-3-12                1   2   1   2   1   1   1   1   1   2   2   2   1   2   2   2   2   1   1   1   2   2   1   1   2   1   1   2   2   1   1   1   2   2   1   2   1   2   1   1   2   2   2   1   2   1   2   2   2   1   2   1   1   2   1   2   1   2   2   1   2   1   2   1   1   2   2   1   2   1   2   2   1   1   2   2   1   2   2   2   2   2   2   1   2   2   2   2   2   2   1   2   2   1   1   1   2   2   2   1   1   2   2   1   2   1   1   2   2   2   2   1   2   1   2   2   1   2   1   2   2   2   2   2   2   1   2   1   2   2   1   1   1   1   2   1   2   1   1   1   2   2   1   1   2   1   1   1   2   2   1   2   2   2   1   2   1   1   2   1   2   1   1   1   1   1   1   2   1   1   1   1   2   2   1   1   2   1   2   1   2   2   2   2   2   2   1   2   2   2   1   2   1   2   1   2   1   2   2   2
 MK-3-13                1   2   1   2   1   1   1   1   1   2   2   2   1   2   2   2   2   1   2   2   2   2   1   1   2   1   1   2   2   1   1   2   2   1   1   2   1   2   1   1   2   2   1   1   2   2   2   2   2   1   2   1   1   2   1   2   1   2   2   1   1   2   1   1   1   2   2   1   2   1   2   2   1   2   2   2   1   2   1   2   2   2   2   1   2   2   1   2   2   2   1   2   2   1   2   1   2   2   2   1   1   2   1   2   2   1   2   2   2   2   2   1   2   1   2   2   1   2   1   2   2   2   2   2   2   1   2   1   2   1   1   1   2   1   2   1   2   2   1   1   2   2   1   1   2   1   1   1   2   2   1   2   2   1   1   2   1   1   2   1   2   1   1   1   1   1   1   1   1   1   1   1   2   2   1   1   2   1   2   1   2   2   2   2   2   1   1   2   2   2   1   2   1   2   1   1   1   2   2   2
 MK-3-14                1   2   1   2   1   1   1   2   1   1   2   2   1   2   2   2   2   1   2   2   1   2   1   1   2   1   1   2   2   1   1   2   2   1   1   1   1   2   1   1   2   2   1   1   2   2   2   2   1   1   2   1   1   2   1   1   2   2   2   1   1   2   1   1   1   2   2   1   2   1   2   2   1   2   2   2   1   2   1   2   2   2   2   1   2   2   2   2   1   1   1   1   2   1   2   1   2   2   2   1   1   2   1   2   2   1   2   2   2   2   2   1   1   1   2   2   1   2   2   2   2   2   2   2   2   1   2   1   2   1   1   1   2   1   2   1   2   2   2   1   2   2   1   1   1   1   2   1   2   2   1   2   2   1   1   2   1   1   2   1   2   1   1   1   1   1   1   1   1   1   1   1   2   2   1   1   2   1   2   1   1   2   2   1   2   1   1   2   2   2   1   2   1   2   1   1   1   2   2   1
 MK-3-15                1   2   1   2   1   1   1   2   1   1   2   2   1   2   2   2   2   1   1   1   1   1   1   1   2   1   1   2   1   1   1   2   2   1   1   1   1   2   1   1   1   2   1   1   2   1   2   2   1   1   2   1   1   2   1   1   2   2   2   1   1   2   1   1   1   2   2   1   2   2   2   2   1   2   2   2   1   2   1   2   1   2   2   2   2   2   2   2   1   1   1   1   2   1   2   1   2   2   2   1   1   2   1   2   2   1   2   2   2   2   2   1   1   1   2   2   1   2   2   2   2   2   2   2   2   1   2   2   1   1   1   1   2   1   2   1   2   2   2   1   2   2   1   1   1   1   2   1   2   2   1   2   2   1   1   2   1   1   2   1   2   1   1   1   2   1   1   1   2   1   1   1   2   2   2   1   1   1   2   1   1   2   2   1   2   1   1   1   2   2   1   2   2   2   1   1   2   2   2   2
 MK-3-16                1   2   1   2   1   1   1   2   1   2   1   2   1   2   2   2   2   1   1   1   2   1   1   1   2   1   1   2   1   1   1   1   2   1   1   1   1   2   1   1   1   2   1   1   2   1   2   2   1   1   2   1   1   2   1   1   2   2   2   1   1   2   1   1   1   2   2   1   2   2   2   2   1   2   2   2   1   2   2   1   1   2   2   2   2   2   2   2   1   1   1   1   2   1   1   1   2   2   2   1   1   2   2   2   2   2   2   2   2   2   2   1   1   1   2   2   1   2   2   2   2   2   2   2   2   1   2   2   1   1   1   1   2   1   2   1   2   2   2   2   2   2   1   1   1   1   2   1   2   2   1   2   2   1   1   2   1   2   2   1   2   1   1   1   2   1   1   1   2   1   1   1   2   2   2   1   1   1   2   1   1   2   2   1   2   1   1   1   2   2   1   2   2   2   1   1   2   2   2   2
 MK-4-1                 1   1   2   1   1   1   1   2   1   1   1   1   2   1   1   1   1   1   2   2   1   2   2   2   1   1   1   2   2   1   2   1   2   2   2   1   2   2   1   2   2   2   1   1   1   2   1   1   2   2   2   2   1   1   1   1   2   1   2   2   2   2   2   2   1   2   2   2   2   2   1   2   1   1   1   2   1   1   1   1   2   1   1   1   1   1   2   1   2   2   2   2   2   1   1   1   1   1   2   2   1   1   1   2   2   1   2   2   1   1   2   2   1   2   1   1   1   2   2   2   1   1   2   2   2   1   1   1   1   1   1   1   1   1   1   2   2   1   1   1   1   1   2   2   1   2   2   2   2   2   2   1   1   2   2   1   1   2   1   1   2   1   1   1   2   2   1   1   1   2   2   1   1   2   1   1   1   1   2   1   2   1   1   2   2   1   1   1   1   1   1   2   1   2   1   2   2   2   2   1
 MK-4-2                 1   2   2   1   1   1   1   2   1   1   1   1   2   1   1   1   1   2   2   2   1   1   2   2   1   1   1   2   2   1   2   1   2   2   2   1   2   2   2   2   1   2   1   1   1   2   2   1   2   1   2   2   1   1   1   1   2   1   2   2   2   2   2   2   1   2   2   2   2   2   2   2   1   1   1   2   1   1   2   1   2   1   1   1   1   1   2   1   2   2   2   2   2   1   1   1   1   1   2   2   1   1   1   2   2   1   2   2   1   1   2   2   1   1   1   1   1   2   2   2   2   2   2   2   2   1   1   1   2   1   2   1   2   1   1   2   1   1   1   1   1   1   2   2   1   2   2   2   2   2   2   2   1   2   2   1   1   2   1   1   2   1   1   1   2   2   1   1   1   2   2   1   1   2   1   1   1   1   2   1   2   1   1   1   2   1   1   1   1   1   1   2   1   2   2   2   2   2   2   1
 MK-4-3                 1   2   2   1   1   1   1   2   1   1   1   1   2   1   1   1   1   2   2   2   1   2   2   2   1   1   1   2   2   1   2   1   2   2   2   1   2   2   2   2   1   2   1   1   1   2   1   1   2   1   2   2   1   1   1   2   2   1   2   2   2   2   2   2   1   1   2   2   2   2   2   2   1   1   2   2   1   1   2   1   1   1   1   1   1   1   2   1   2   2   2   1   2   1   1   1   1   1   2   1   1   1   1   2   2   1   2   2   2   1   2   2   1   1   2   2   1   2   2   2   2   2   2   2   2   1   1   2   1   1   2   1   2   1   1   2   2   1   1   1   1   1   1   2   1   2   2   2   2   2   2   2   1   2   1   1   1   2   1   1   2   1   1   1   2   2   1   1   1   2   2   1   1   1   2   1   1   1   2   1   2   1   1   1   2   1   1   1   1   2   1   2   1   2   2   2   2   2   2   1
 MK-4-4                 1   2   2   1   1   1   1   2   1   1   1   1   2   2   1   1   1   2   2   1   1   2   2   2   1   2   1   2   2   1   2   1   2   2   2   1   2   2   2   2   1   2   2   1   1   2   1   1   2   2   2   2   1   1   2   2   2   1   2   1   2   2   2   2   1   2   2   2   2   2   2   2   1   2   2   1   1   1   2   2   1   1   1   1   2   1   2   1   2   2   2   1   2   1   1   1   1   1   2   1   1   1   1   1   2   1   2   2   2   2   2   2   1   1   2   2   1   2   2   2   2   2   2   2   2   1   1   2   1   1   2   1   2   1   1   2   2   1   1   1   1   1   1   2   1   2   2   2   2   2   2   2   1   2   1   1   1   2   1   1   2   1   1   1   2   2   1   1   1   2   2   1   1   1   2   1   1   2   1   1   2   1   1   1   2   1   1   1   1   2   1   2   1   2   2   2   1   2   2   1
 MK-4-5                 1   2   2   1   1   1   1   2   1   1   1   1   2   2   2   1   1   2   2   1   1   2   2   2   1   2   1   2   1   1   1   1   2   2   2   1   2   2   2   2   1   2   2   2   1   2   1   2   2   2   2   2   1   1   2   2   2   1   2   1   2   2   2   2   1   2   2   2   2   2   2   2   1   2   2   1   2   1   1   2   1   1   1   1   2   1   2   1   2   1   2   1   2   1   1   1   1   1   2   1   1   1   1   1   2   1   2   2   2   1   2   2   1   1   2   2   1   2   2   1   2   2   2   2   1   1   1   2   1   1   2   1   2   1   2   2   2   2   1   1   1   1   2   2   1   2   1   2   2   2   2   2   1   2   1   1   1   2   1   2   2   2   1   1   2   2   2   1   1   2   2   2   1   1   2   1   1   2   2   1   2   1   2   2   2   1   1   2   1   2   1   2   2   2   2   2   1   2   2   1
 MK-4-6                 1   2   2   1   1   1   1   2   1   1   1   1   2   2   2   1   1   2   2   1   1   2   2   2   1   2   1   2   1   1   1   1   2   1   2   1   2   2   1   2   1   2   2   2   1   1   1   2   2   2   2   2   1   1   2   2   2   1   2   1   2   2   2   2   1   2   2   2   2   2   2   2   2   2   2   1   2   1   2   2   1   1   1   1   2   2   2   2   2   1   1   2   2   1   1   1   2   1   2   1   1   1   1   2   2   1   2   2   2   1   1   2   1   1   2   2   1   2   2   1   2   2   2   1   1   1   2   2   1   1   2   1   2   1   2   2   2   2   1   1   1   1   2   2   1   2   1   1   1   2   2   2   2   1   1   1   1   2   1   2   2   2   1   1   1   2   2   1   1   2   2   2   1   1   2   1   2   2   2   1   2   1   2   2   2   1   2   2   1   2   1   2   2   2   2   2   1   2   2   1
 MK-4-7                 1   2   2   1   1   1   1   2   1   1   1   1   2   2   2   1   1   1   2   1   1   2   2   2   1   2   1   2   1   1   1   1   2   1   2   1   2   2   1   2   1   2   2   2   1   1   1   2   2   2   2   2   1   1   2   2   2   1   1   1   2   2   2   2   2   2   2   2   2   2   2   2   2   2   2   1   2   1   2   2   1   1   1   1   2   2   2   2   1   1   1   2   2   2   1   1   2   1   2   1   1   1   1   2   2   1   2   2   2   1   1   2   1   1   2   2   1   1   2   2   2   2   1   1   1   1   2   2   1   1   2   1   1   1   2   2   2   2   1   1   1   2   2   2   1   2   2   1   1   2   2   2   2   1   1   1   1   2   1   2   2   2   1   1   1   2   2   1   1   1   2   2   1   1   2   1   2   2   2   1   2   1   2   2   2   1   2   2   2   2   1   2   2   1   2   2   1   2   2   1
 MK-4-8                 1   1   1   1   1   1   1   2   1   1   1   1   2   2   1   1   1   1   2   1   1   2   2   2   1   2   1   2   1   2   1   1   2   1   2   1   2   2   1   2   1   2   2   2   2   1   1   2   2   2   2   2   1   1   2   2   2   1   1   1   2   2   2   2   2   2   2   2   2   2   2   2   1   2   1   1   2   1   2   2   1   1   1   1   2   2   2   2   1   1   1   2   2   2   1   1   2   1   2   1   2   1   1   2   2   1   1   2   1   1   1   2   1   1   2   2   1   1   2   2   2   2   1   2   1   1   2   2   1   1   2   1   1   2   2   2   2   2   1   1   1   2   2   2   1   2   1   1   1   2   2   1   2   1   1   2   1   2   1   2   2   2   1   1   1   2   2   1   1   1   2   2   2   1   2   1   2   2   2   1   2   1   2   1   2   1   2   2   2   2   1   2   2   1   2   2   1   2   2   1
 MK-4-9                 1   1   1   1   1   2   1   1   1   1   1   1   2   2   1   2   1   1   2   1   1   2   2   2   1   2   1   2   1   2   1   2   2   1   2   1   2   2   1   2   2   2   2   2   2   1   1   2   2   2   2   2   1   1   2   2   2   1   2   1   2   2   2   2   2   2   2   2   2   1   2   1   1   2   1   1   2   1   2   2   1   1   1   1   2   2   2   2   2   2   1   2   2   2   1   1   2   1   2   1   2   1   1   2   2   1   1   2   1   1   1   2   1   1   2   2   2   1   2   2   2   2   1   2   1   1   2   2   1   1   2   1   1   2   2   2   2   2   1   1   2   2   2   2   1   2   1   2   2   2   2   1   2   1   1   2   1   2   1   2   2   1   1   2   1   2   2   1   1   2   2   1   2   1   2   1   2   2   2   1   2   1   2   1   2   1   2   2   2   2   1   2   2   1   2   2   1   2   2   1
 MK-4-10                1   1   1   1   1   2   1   1   2   1   1   1   2   2   1   2   1   1   1   1   1   1   2   2   1   2   1   2   1   2   1   2   2   1   2   1   2   2   1   2   2   2   2   2   2   2   1   2   2   2   2   2   1   1   2   2   2   2   2   1   2   2   2   2   2   2   2   2   2   1   2   1   1   2   1   1   2   1   2   2   1   1   1   1   2   1   2   2   2   1   2   2   2   2   1   2   2   1   2   1   2   1   1   2   2   1   1   2   1   1   1   2   1   2   2   2   2   1   2   2   2   2   1   2   1   1   2   2   1   1   2   1   1   2   2   2   1   2   1   1   2   2   2   2   1   2   2   2   2   2   2   1   2   1   1   2   1   2   1   2   2   1   1   2   1   2   2   1   1   2   2   1   2   1   2   2   2   2   2   1   2   1   2   2   2   1   2   2   2   2   1   2   2   1   2   2   1   2   2   1
 MK-4-11                1   1   2   1   1   2   2   1   2   1   1   1   2   2   1   2   1   1   1   1   1   2   2   2   1   2   1   2   1   2   1   2   2   2   2   1   2   2   1   2   2   2   2   2   2   2   1   2   1   2   2   2   1   1   2   2   2   1   2   1   2   2   2   2   2   2   2   2   2   1   2   1   1   2   1   1   2   1   2   2   1   1   2   1   2   2   2   2   2   1   2   2   2   2   1   2   2   1   2   1   2   1   1   2   2   1   1   2   2   2   1   1   1   2   2   2   2   1   2   2   2   2   1   2   1   1   2   2   1   1   2   1   2   2   2   2   1   2   1   1   2   2   2   2   1   2   2   1   2   2   2   1   2   1   2   1   1   2   1   2   2   1   1   2   2   2   2   1   1   2   2   1   2   1   2   2   2   2   2   1   2   1   1   2   2   1   2   1   2   2   1   2   1   1   2   2   1   2   2   1
 MK-4-12                1   1   2   2   1   2   2   1   2   1   1   1   2   2   1   2   2   1   1   2   2   2   2   2   1   2   1   2   1   1   1   2   2   2   2   1   2   2   1   2   1   2   2   2   2   2   1   2   1   2   2   2   1   1   2   2   2   2   2   1   2   2   2   2   2   2   2   2   2   1   2   1   1   2   1   1   2   1   2   2   1   1   2   2   2   2   2   2   2   1   2   2   2   2   1   2   2   1   2   1   2   1   1   2   2   1   1   2   2   1   1   2   1   2   2   2   2   1   2   2   2   2   1   2   1   1   2   2   1   1   2   1   2   2   2   2   2   1   1   1   2   2   2   2   2   2   2   1   2   2   2   1   2   1   1   1   2   2   1   2   2   1   1   1   2   2   2   1   1   2   2   1   2   1   2   2   2   2   2   1   2   1   1   2   2   1   2   1   2   2   1   2   1   1   2   2   1   2   1   1
 MK-4-13                1   1   2   2   1   2   2   1   2   1   2   1   2   2   1   2   2   1   1   2   2   2   2   2   1   2   1   1   1   1   1   2   2   2   2   1   2   2   1   2   1   2   2   1   2   2   1   2   1   2   2   2   2   1   2   2   2   2   2   1   2   2   2   2   2   2   2   2   2   1   2   1   1   2   1   1   2   1   1   2   1   1   2   2   2   2   2   2   2   2   2   2   2   2   1   2   2   1   2   1   2   1   1   1   2   1   2   1   2   1   1   2   1   2   2   2   2   1   2   2   2   1   2   2   1   1   2   2   1   1   2   1   2   2   2   2   2   1   1   1   2   2   2   2   2   2   2   1   2   2   2   2   1   1   1   1   2   2   1   2   2   1   1   1   2   2   2   2   1   2   2   1   2   1   2   2   2   2   2   1   2   1   1   1   2   1   2   1   1   2   1   1   1   1   2   2   1   2   1   1
 MK-4-14                1   1   2   2   1   2   1   1   2   1   2   1   2   2   2   2   2   1   1   2   2   2   2   1   1   2   1   1   1   2   1   2   2   2   2   1   2   2   1   2   1   2   1   1   2   2   1   2   1   2   2   2   2   1   2   2   2   2   2   1   2   1   2   2   2   2   1   2   2   1   2   2   1   2   2   1   2   1   1   2   1   1   2   2   2   2   2   2   2   2   2   2   2   2   1   1   1   1   2   1   2   1   1   1   2   1   2   1   2   1   1   2   1   2   2   2   2   1   2   1   2   1   2   2   1   2   2   2   1   1   2   1   2   2   2   2   2   1   1   1   2   2   2   2   1   2   2   1   2   2   2   1   1   1   1   1   2   2   1   2   2   1   1   1   2   2   2   2   1   2   2   1   2   1   2   2   2   1   1   1   2   1   1   1   2   2   2   1   1   2   1   1   1   1   2   2   1   2   1   1
 MK-4-15                1   1   1   2   1   2   1   1   2   1   2   1   2   2   2   2   2   1   1   2   2   1   2   1   1   2   1   1   1   2   1   2   2   2   2   1   2   2   1   2   1   2   2   1   2   2   1   2   1   1   2   2   2   1   2   2   2   2   1   1   2   1   2   2   2   2   1   2   2   1   2   2   1   2   2   1   2   1   1   2   1   1   2   1   2   2   2   2   2   2   2   2   2   2   1   1   1   1   2   1   2   1   1   1   2   1   2   1   2   1   1   2   1   2   2   2   2   1   2   1   1   1   2   2   2   2   2   2   2   1   2   1   2   2   2   1   2   1   1   1   2   2   2   2   1   2   2   1   2   2   2   1   1   1   1   1   2   2   1   2   2   1   2   2   2   2   1   2   1   2   2   1   2   1   2   2   2   1   1   1   2   1   2   1   1   2   2   1   1   2   1   1   1   1   2   2   1   2   1   1
 MK-4-16                1   2   1   2   1   2   1   1   2   1   2   1   2   2   2   1   2   1   1   2   2   1   2   1   1   2   1   1   1   2   1   2   2   2   2   1   2   2   1   2   1   1   2   1   2   2   1   2   1   1   2   2   2   1   2   2   2   2   1   1   2   1   2   2   2   2   1   2   2   1   2   2   1   2   1   1   1   2   1   2   1   1   2   1   2   2   1   2   2   2   2   2   2   2   1   1   1   1   1   1   1   1   1   2   2   1   2   1   2   1   1   2   1   2   2   2   1   1   2   1   1   1   2   2   2   2   2   2   2   1   2   1   2   2   1   1   2   1   1   1   2   2   2   2   1   2   2   1   2   2   2   1   1   1   1   1   1   2   1   2   2   2   2   1   2   2   1   1   1   2   2   1   2   1   2   1   2   1   1   1   2   1   2   1   1   2   2   1   1   2   1   1   1   1   2   2   1   2   1   1
 MK-5-1                 1   1   2   2   1   2   1   2   2   1   1   2   1   2   1   1   2   1   2   2   1   2   2   1   1   2   1   1   1   1   2   2   1   1   1   2   2   1   1   1   2   1   1   1   2   2   1   1   2   2   1   1   2   2   2   2   1   1   2   2   1   2   1   1   1   2   1   2   1   1   1   2   1   2   2   1   2   1   1   1   1   2   1   2   1   2   1   1   1   2   1   2   2   2   2   2   2   2   1   2   2   1   1   2   1   1   1   1   2   2   2   1   2   2   2   1   2   1   2   1   1   1   2   2   1   2   2   1   2   1   2   2   2   1   1   2   1   2   1   1   1   2   1   2   1   2   2   1   2   2   2   1   1   2   1   1   1   1   1   1   1   1   1   2   1   2   2   2   1   1   2   1   1   1   1   2   2   2   1   1   2   2   2   2   1   1   1   2   1   1   2   1   1   1   1   2   2   1   1   2
 MK-5-2                 1   1   2   2   1   2   1   2   2   2   1   2   1   2   1   1   2   1   2   2   2   2   2   1   1   2   1   1   1   1   2   2   1   1   1   2   2   1   1   1   2   1   1   1   2   2   1   1   2   2   1   1   2   2   2   2   1   1   2   2   1   1   1   1   1   2   1   2   1   1   1   2   1   2   2   1   2   1   1   2   1   2   1   2   1   2   1   1   1   2   1   2   2   2   2   2   2   2   2   2   2   1   1   2   1   1   1   1   2   2   2   1   2   2   2   1   2   1   2   2   1   2   2   2   1   2   1   1   2   1   2   2   2   1   1   2   1   2   1   1   1   2   1   2   1   2   2   1   2   2   2   1   1   2   1   1   1   2   1   1   1   1   1   2   1   2   2   2   1   1   2   1   1   1   1   2   2   2   1   1   2   2   2   2   1   1   1   2   1   1   2   1   1   1   1   2   2   1   1   2
 MK-5-3                 1   1   2   2   1   2   1   2   2   2   1   1   1   2   1   1   2   2   2   1   2   2   1   1   1   2   1   1   1   1   2   2   1   1   1   2   2   1   1   2   2   1   1   1   2   2   1   1   2   2   1   1   2   2   2   2   1   2   2   2   1   1   1   1   1   2   1   2   1   1   1   2   1   2   2   1   2   1   2   2   1   2   1   2   1   2   1   1   1   1   1   2   2   2   2   2   2   2   2   2   2   1   1   2   1   1   1   1   1   2   2   1   2   2   2   1   2   1   2   2   1   2   2   2   1   2   2   1   2   1   2   2   2   1   2   2   1   1   1   1   1   1   1   2   1   2   2   1   2   2   2   1   1   2   1   1   1   2   1   1   1   1   1   1   1   1   2   2   2   1   1   1   1   1   1   2   2   1   1   1   2   2   1   2   1   1   1   2   1   1   1   1   1   1   1   2   2   1   1   2
 MK-5-4                 1   1   2   2   1   2   1   2   2   1   1   1   1   2   1   1   2   2   2   1   2   2   1   1   1   2   1   1   1   1   2   2   1   1   1   2   2   1   1   1   2   1   1   1   2   2   1   1   2   2   1   1   2   2   2   2   1   2   2   2   1   1   1   1   2   2   1   2   1   1   1   2   1   2   2   1   2   1   2   2   1   2   1   2   1   2   1   1   1   2   1   2   2   2   2   1   2   2   2   2   2   1   2   2   1   1   2   1   1   2   2   1   2   2   1   1   2   2   2   2   1   2   2   2   1   2   2   1   2   1   2   2   2   1   2   2   1   1   1   1   1   1   1   2   1   2   2   1   2   2   2   2   1   2   1   1   1   2   1   1   1   1   1   1   1   1   2   2   2   2   2   1   1   1   2   2   2   1   1   1   2   2   2   2   1   1   1   2   1   1   1   1   1   1   1   1   2   1   1   2
 MK-5-5                 1   1   2   2   1   1   1   2   2   1   1   1   1   2   1   1   2   1   2   1   1   2   2   1   1   2   1   1   1   1   2   2   2   1   1   2   2   1   2   1   1   1   1   1   2   2   1   1   2   2   1   1   2   2   2   2   1   2   2   2   1   1   1   1   2   2   1   2   2   1   1   2   1   2   2   1   2   1   2   2   1   2   1   2   1   2   1   1   1   2   1   2   2   2   2   1   2   2   2   2   2   1   2   2   1   1   2   1   1   2   1   1   2   2   1   1   2   2   2   2   1   2   2   2   1   2   2   1   1   1   2   2   2   2   2   2   1   1   1   1   2   1   1   2   1   2   2   1   2   2   1   2   1   2   1   1   1   2   1   1   1   1   1   1   1   1   2   2   2   2   2   2   1   1   2   2   2   1   1   1   2   2   2   2   1   1   1   2   1   1   1   1   1   1   1   1   2   1   1   2
 MK-5-6                 1   1   2   2   1   1   1   2   2   1   1   1   1   2   1   1   1   1   2   1   1   2   2   1   1   2   1   1   1   1   2   2   2   1   1   2   1   1   2   2   1   1   1   1   2   2   1   1   2   2   1   1   2   2   2   2   1   2   2   1   1   1   1   1   2   2   1   2   2   1   1   2   1   1   2   1   2   1   1   2   1   2   1   2   1   2   1   1   1   2   1   2   2   2   2   1   2   2   2   2   2   1   2   1   1   1   2   1   1   2   1   1   2   2   1   1   2   2   2   2   1   2   2   2   1   2   2   1   1   1   2   2   2   2   2   2   1   1   1   1   2   2   2   2   1   2   2   1   2   2   1   2   1   2   1   1   1   2   1   1   1   1   1   1   1   1   1   1   1   2   2   2   1   1   2   2   2   1   1   1   2   2   2   1   1   1   1   2   1   1   1   1   1   1   1   1   2   1   1   2
 MK-5-7                 1   1   2   2   1   2   1   2   2   1   1   2   1   2   2   1   1   1   2   1   1   2   2   1   1   2   1   1   1   1   2   2   2   1   1   2   2   1   2   2   2   1   1   1   2   1   1   1   2   2   1   1   2   2   2   2   1   2   2   1   1   1   1   1   2   2   1   2   2   1   1   2   1   1   2   1   2   1   2   2   1   2   1   2   1   2   1   1   1   2   1   2   2   1   2   1   2   2   2   2   1   1   2   1   1   1   2   1   1   2   1   1   2   1   2   1   2   2   2   2   1   2   2   2   1   1   2   1   1   1   2   2   2   2   1   2   1   1   1   1   2   2   2   2   1   2   2   1   2   2   1   2   1   2   1   1   1   2   1   1   1   1   1   1   1   1   1   1   1   2   2   2   1   1   1   2   2   1   1   1   2   2   2   2   1   1   1   2   1   1   1   1   1   1   1   1   2   1   1   2
 MK-5-8                 1   1   2   2   1   2   1   2   2   1   1   2   1   1   2   1   1   1   2   1   1   2   2   1   2   2   1   1   1   1   2   2   2   1   1   1   2   1   2   1   2   1   1   1   2   2   1   1   2   2   1   1   2   2   2   2   1   2   2   1   1   1   1   1   2   2   1   2   2   1   1   2   1   1   2   1   1   2   2   2   2   2   1   2   1   2   1   2   1   2   1   2   2   1   2   1   2   2   2   2   1   1   2   1   1   2   2   1   1   2   1   1   2   1   1   1   1   2   2   2   1   2   2   2   1   1   2   1   1   1   2   1   1   2   1   2   1   1   1   2   1   1   2   2   1   1   2   1   2   2   1   1   1   2   1   1   1   2   1   1   1   1   1   1   1   1   1   1   1   2   1   2   1   1   1   1   1   1   2   1   2   2   2   2   1   1   1   2   1   1   1   1   1   1   1   1   2   1   1   2
 MK-5-9                 1   1   2   2   2   2   1   2   2   1   1   1   1   1   1   1   1   1   2   1   1   2   2   1   2   2   1   1   1   1   2   1   2   1   1   1   2   2   2   1   2   1   1   1   2   2   1   1   2   2   1   1   2   1   2   2   1   2   2   1   1   1   1   1   2   2   1   2   2   1   1   2   1   1   1   1   1   2   2   2   2   2   1   2   1   1   2   2   1   2   1   2   2   1   2   1   2   2   2   2   1   1   2   1   1   2   2   1   1   2   1   1   2   1   1   1   1   2   2   2   1   2   1   2   1   1   2   2   1   1   2   1   1   2   1   2   2   1   2   2   1   1   2   2   1   1   2   1   2   2   1   1   1   2   1   1   1   2   1   1   1   1   1   1   1   1   1   1   2   2   1   2   1   1   1   1   1   1   2   1   2   2   2   2   1   1   2   2   1   2   1   1   1   1   1   1   2   1   1   2
 MK-5-10                1   1   2   2   2   2   1   2   2   1   1   1   1   1   1   1   1   1   1   1   1   2   2   1   2   2   1   1   1   1   2   2   2   1   1   1   2   1   2   1   2   1   1   2   2   2   1   1   2   2   2   1   2   1   2   2   1   2   2   2   1   2   1   1   2   2   1   2   1   1   1   2   1   1   1   1   1   2   2   2   2   2   2   2   1   1   2   2   1   2   1   2   2   1   2   1   2   2   2   2   1   1   2   1   1   1   1   1   1   2   1   1   2   1   1   1   1   2   2   2   1   2   1   2   1   1   2   2   1   2   1   1   1   2   1   2   2   1   2   2   2   1   2   2   1   1   2   1   2   2   1   1   2   2   1   1   1   2   1   1   1   1   1   1   1   1   1   1   2   2   1   2   1   1   1   1   1   1   2   1   2   2   2   2   1   1   2   2   1   2   1   1   2   1   2   1   2   2   1   2
 MK-5-11                1   1   2   2   2   2   1   2   2   2   1   1   1   2   2   1   1   2   1   1   1   1   2   1   2   2   2   1   1   1   2   2   2   1   1   1   2   1   2   2   1   1   2   2   2   2   1   1   2   2   2   1   2   1   2   2   1   2   1   1   1   2   1   1   2   1   2   2   1   1   1   2   1   1   1   1   1   2   2   2   2   2   2   2   1   1   2   2   1   2   1   2   2   1   2   2   2   2   2   2   1   1   2   1   1   1   1   1   1   1   1   1   2   1   1   2   1   2   2   2   2   2   1   2   1   1   2   2   1   2   1   1   1   1   1   2   2   1   2   2   2   1   2   2   1   1   2   1   2   2   1   1   2   2   1   1   1   2   1   1   1   1   1   1   1   2   1   2   2   2   1   2   2   1   1   1   1   1   2   2   2   2   2   2   1   1   2   2   1   2   1   1   2   1   2   1   2   2   1   2
 MK-5-12                1   1   2   2   2   2   1   2   2   2   1   1   1   2   2   1   1   2   1   1   1   1   2   1   2   2   2   1   1   1   2   2   2   1   1   1   2   1   2   2   1   1   2   1   2   2   1   1   2   2   2   1   2   1   2   2   1   2   1   2   1   2   1   1   1   1   2   2   1   1   1   2   1   1   1   2   1   2   2   2   2   2   2   2   1   1   2   2   1   2   1   2   2   1   2   2   2   2   2   2   2   1   2   1   1   1   1   2   1   1   1   1   2   1   1   2   1   2   2   2   1   1   2   2   1   1   2   2   2   2   2   1   1   1   2   2   2   2   2   2   2   1   2   2   1   1   2   1   2   2   1   1   2   2   1   1   2   1   1   1   1   2   1   1   1   2   1   2   2   2   1   2   2   1   2   1   1   1   2   2   2   2   2   2   1   1   2   2   1   2   1   1   2   2   2   1   1   2   1   2
 MK-5-13                1   1   2   2   2   2   1   1   2   2   2   1   2   2   2   1   1   2   1   1   1   1   2   1   2   2   2   2   1   1   2   2   2   2   1   1   1   1   2   1   2   1   1   1   2   2   1   1   2   2   2   1   2   1   1   2   1   2   1   2   1   2   1   1   2   1   2   2   1   1   1   2   2   1   1   2   1   1   2   2   2   2   2   2   1   1   2   2   1   2   1   2   2   1   2   2   1   2   2   2   2   1   2   1   1   1   1   2   1   1   1   2   2   1   1   1   1   2   2   2   1   1   2   2   2   1   2   2   2   2   2   1   1   1   2   2   2   2   2   2   2   1   2   2   1   1   2   1   2   1   1   2   2   2   1   1   2   1   1   1   1   2   1   1   2   2   1   2   2   2   1   2   2   1   2   1   2   1   2   1   2   2   1   1   1   2   2   2   1   2   1   1   2   2   2   1   1   2   1   2
 MK-5-14                1   2   2   2   2   1   1   1   2   2   1   1   2   2   2   1   1   2   1   1   1   1   2   1   1   2   2   2   1   1   1   2   2   2   2   1   1   1   1   1   2   1   1   1   2   1   1   1   2   2   2   2   2   1   1   2   2   2   1   2   1   2   1   1   2   1   2   2   1   1   1   2   2   1   1   2   1   1   2   2   2   2   2   1   2   1   2   2   1   2   1   2   2   1   2   2   1   2   2   2   2   1   2   1   1   1   1   1   1   1   1   2   2   1   2   1   1   1   2   2   1   1   1   2   2   1   1   2   2   1   2   1   1   1   2   2   1   2   2   2   2   1   2   2   1   1   2   2   2   1   1   2   2   2   1   1   1   1   1   1   1   2   1   1   2   2   1   2   1   2   2   2   2   1   2   1   2   1   2   1   2   2   1   1   1   2   2   2   1   2   1   1   2   2   2   1   1   2   1   2
 MK-5-15                1   1   2   2   2   1   1   1   2   2   1   1   2   2   2   1   1   2   1   1   1   1   2   1   2   2   2   2   1   1   1   2   2   2   2   2   1   1   1   1   2   1   1   1   2   2   2   1   2   2   2   2   2   1   1   1   1   1   2   2   1   2   1   1   2   1   2   2   1   1   1   2   2   1   1   2   1   1   2   2   2   2   2   2   2   1   1   2   1   2   2   2   2   1   2   1   2   1   2   2   2   1   2   1   1   1   1   1   2   2   1   2   2   1   2   1   1   1   2   2   2   1   1   2   1   2   1   2   2   1   2   2   1   1   1   2   1   2   2   2   2   1   2   2   1   1   1   2   2   1   1   2   2   2   2   1   1   1   1   1   1   2   1   1   2   2   2   2   1   2   2   2   2   1   2   1   2   1   2   1   2   2   1   1   1   2   1   2   1   2   1   1   2   2   2   1   1   2   2   2
 MK-5-16                2   1   1   2   2   1   1   1   2   2   1   1   2   2   2   1   1   2   1   1   1   1   2   1   2   1   2   2   1   1   1   2   2   2   1   2   1   1   2   1   2   2   1   1   2   2   2   1   2   2   2   1   2   1   1   1   1   1   2   2   1   2   1   1   2   1   2   2   1   1   1   2   2   1   1   1   1   1   2   2   2   2   2   2   2   1   1   1   1   2   2   2   2   1   2   1   2   1   2   2   2   1   2   1   1   1   1   1   2   2   1   2   1   1   2   1   1   1   2   2   2   1   2   2   1   2   1   2   2   1   2   2   1   1   1   2   1   1   1   2   2   1   2   1   1   2   1   2   2   1   2   2   2   2   2   1   1   1   1   1   1   2   1   1   2   2   2   2   1   2   2   2   2   1   2   2   2   2   2   2   1   2   1   1   1   2   1   2   1   2   1   1   2   2   2   1   1   2   2   2
 MK-6-1                 2   2   1   1   1   2   2   2   2   2   1   2   1   2   1   2   1   1   2   1   1   1   1   1   2   2   1   2   2   1   2   1   1   2   2   1   1   2   1   1   1   1   2   2   1   2   1   1   2   1   1   2   2   2   2   1   2   2   2   1   1   1   1   1   2   2   2   1   1   2   2   1   1   1   1   1   2   1   1   1   2   1   2   1   1   1   1   2   2   1   1   2   1   2   2   2   2   2   1   1   1   1   1   1   1   2   2   2   1   1   2   2   2   1   1   1   1   1   2   2   1   1   1   1   1   1   1   1   1   2   1   1   1   2   1   1   1   1   2   1   1   1   1   2   1   1   2   1   1   1   2   2   2   2   2   2   2   2   1   2   1   2   1   2   1   1   1   1   2   1   2   2   2   2   1   1   2   1   2   2   2   2   1   2   2   2   1   1   2   2   2   1   2   2   1   2   2   2   1   2
 MK-6-2                 2   2   1   1   1   2   2   2   2   2   1   2   1   1   1   2   1   1   2   1   1   1   2   1   2   2   1   2   2   1   2   1   1   2   2   1   1   2   1   1   1   1   2   2   1   2   1   1   2   2   1   2   2   2   2   1   2   2   2   1   1   2   1   1   2   2   2   1   1   2   2   1   1   1   1   1   2   1   1   1   2   1   2   1   1   2   1   2   2   1   1   2   1   2   2   1   2   2   1   1   1   1   1   1   1   2   2   2   1   1   2   2   2   2   1   1   1   1   2   2   1   2   2   1   1   1   2   1   1   2   1   1   1   2   1   1   1   1   2   1   1   2   1   2   2   1   1   1   1   1   1   2   2   2   2   2   2   2   1   2   1   2   1   2   1   1   1   1   2   1   2   2   2   1   1   1   2   2   2   2   2   2   1   2   2   2   1   1   2   2   2   2   2   2   1   2   2   2   1   2
 MK-6-3                 2   2   1   1   1   2   2   2   2   1   1   2   1   1   1   2   1   1   2   1   1   1   2   1   2   2   1   2   2   1   1   1   1   2   1   1   1   2   1   1   2   1   2   2   2   2   1   1   2   2   1   2   2   2   2   1   2   2   2   1   1   2   1   1   2   2   2   1   1   1   2   1   1   1   1   1   2   1   1   1   2   1   2   1   2   2   1   2   2   1   1   1   1   2   2   2   2   2   1   1   1   1   1   1   1   2   2   2   1   1   2   2   2   2   1   1   1   1   2   2   1   2   2   2   1   1   2   1   2   1   1   1   2   2   1   1   1   1   2   1   1   2   1   2   2   1   1   1   2   1   1   2   1   2   2   1   2   2   1   2   1   2   1   2   1   1   1   1   2   1   2   2   2   1   1   1   2   2   2   2   2   2   1   2   2   2   1   1   2   1   2   2   2   2   1   1   1   2   1   2
 MK-6-4                 2   2   1   1   1   2   2   1   1   1   1   2   1   1   1   1   1   1   2   1   1   1   1   1   2   2   2   2   2   1   1   1   1   2   1   1   1   2   1   1   2   1   2   2   2   2   1   1   2   2   1   2   2   2   1   1   2   2   2   1   1   2   1   1   2   2   2   1   1   1   2   1   1   1   1   1   2   1   2   1   2   2   2   1   1   2   1   2   2   2   1   1   1   2   2   2   1   2   1   1   1   1   1   1   1   2   2   2   1   1   2   2   2   2   1   1   1   1   2   2   1   2   2   1   1   1   2   1   2   1   1   1   2   2   1   1   1   1   2   1   1   2   1   2   2   1   1   1   2   1   1   1   1   2   2   1   2   2   1   2   1   2   1   2   1   2   1   1   1   1   2   1   2   1   1   1   2   2   2   2   1   2   1   2   2   2   1   1   2   1   2   2   2   2   1   1   1   2   1   2
 MK-6-5                 2   2   2   1   2   2   1   2   1   1   1   2   1   2   1   1   1   1   2   1   2   1   1   1   2   2   2   2   2   1   1   2   1   2   1   1   1   2   1   2   2   1   2   2   2   2   1   1   1   2   2   2   2   2   2   1   2   2   2   1   1   2   1   1   2   2   2   1   1   2   2   1   1   2   1   1   2   1   2   1   2   2   2   1   1   2   1   2   2   2   1   1   1   2   2   2   1   2   1   1   1   2   2   1   1   2   2   2   1   1   2   2   2   2   1   1   1   1   2   2   1   2   2   1   1   2   2   1   2   1   1   1   2   2   1   2   1   1   2   1   1   2   1   2   2   1   1   1   2   1   1   1   1   2   1   1   2   2   1   2   1   2   1   2   1   2   1   1   1   1   2   1   2   1   1   1   2   2   2   2   1   2   1   2   2   2   2   1   2   1   2   2   1   2   1   1   1   2   2   2
 MK-6-6                 2   2   2   2   2   2   1   2   1   1   1   2   1   2   1   1   2   2   2   1   1   1   1   1   2   2   2   2   2   1   1   2   1   2   1   1   1   2   1   2   2   1   2   2   2   2   1   1   1   2   2   2   2   2   2   2   2   1   2   1   1   2   1   1   2   1   2   1   1   2   2   1   1   2   1   1   2   1   2   1   2   2   1   1   1   2   1   2   2   2   1   1   2   2   2   2   1   2   1   1   1   2   2   1   2   2   2   2   1   1   2   2   2   2   1   1   1   1   2   2   1   2   2   1   1   2   2   1   2   1   1   1   2   2   1   1   1   1   2   1   1   2   1   2   1   1   1   1   2   1   1   1   1   2   1   1   2   2   2   1   1   2   2   2   1   2   1   2   1   1   2   1   2   1   1   1   2   2   2   2   1   2   1   2   2   2   2   2   2   1   2   2   1   2   1   1   1   2   2   2
 MK-6-7                 2   2   2   2   2   2   1   2   1   1   1   2   1   2   1   1   2   2   1   1   1   1   1   1   2   2   2   2   2   1   1   2   1   2   1   1   2   2   1   2   2   1   2   2   2   2   1   1   1   2   1   2   2   1   2   2   2   1   2   1   1   2   1   2   2   1   2   1   1   2   2   1   1   2   1   1   2   1   2   1   1   2   1   1   1   2   1   2   2   2   1   1   2   2   2   2   1   2   1   1   1   1   2   1   1   2   2   2   1   1   2   2   2   2   1   1   1   1   2   2   1   1   2   1   1   2   2   1   2   2   1   1   1   2   1   1   1   1   1   1   1   2   1   2   1   1   1   1   2   1   1   1   1   2   1   1   2   1   2   1   1   2   2   2   2   1   1   2   1   1   2   1   2   1   1   1   2   2   2   1   1   2   1   2   2   2   1   2   2   1   2   2   1   2   2   1   1   2   2   2
 MK-6-8                 2   2   2   2   2   2   1   2   1   1   1   2   1   2   1   1   2   2   1   1   1   1   1   1   2   2   2   2   2   1   2   2   1   2   1   2   2   2   1   2   2   1   2   2   2   1   1   1   1   2   2   2   2   1   2   2   2   1   1   2   1   2   1   2   2   1   1   1   1   2   2   1   1   2   1   1   2   1   2   1   1   2   2   1   1   1   1   2   2   2   1   1   1   2   2   2   1   1   2   2   1   2   2   2   1   2   2   2   1   1   2   2   2   2   1   1   1   1   2   2   1   1   2   1   1   2   2   1   2   2   1   1   1   2   1   1   1   1   1   2   1   2   1   2   1   1   1   1   2   1   1   1   1   1   1   1   2   1   2   1   1   2   2   2   2   1   1   2   1   1   2   1   2   1   1   1   2   2   2   1   1   2   1   2   2   2   1   1   2   1   2   2   1   2   2   1   1   2   2   1
 MK-6-9                 2   2   2   2   2   2   1   2   1   1   1   2   1   2   1   2   2   2   1   1   1   1   1   1   2   2   2   2   2   1   2   2   1   2   1   2   2   2   1   2   2   1   2   1   2   1   1   1   1   2   2   2   2   1   2   2   2   1   1   2   2   2   1   2   2   1   1   1   2   2   2   1   1   2   1   1   2   1   2   1   1   2   2   1   1   1   2   2   2   2   1   1   1   2   2   2   1   1   2   1   1   2   2   1   2   2   2   2   1   1   2   1   2   2   1   1   2   1   2   2   1   1   2   1   2   2   2   1   2   2   1   1   2   2   2   1   1   1   1   2   1   2   2   2   1   1   1   2   2   1   1   1   1   1   2   1   2   1   2   1   2   2   2   2   2   1   1   2   1   1   2   1   2   1   1   1   2   2   2   1   1   2   1   2   2   2   1   1   2   2   2   1   1   2   2   1   1   2   2   1
 MK-6-10                2   2   2   2   2   2   1   2   1   1   1   2   1   2   1   2   2   2   1   1   1   1   1   1   2   2   2   2   2   1   2   2   1   2   1   2   2   2   1   2   2   1   2   1   2   1   1   1   1   2   2   2   2   2   2   2   2   1   1   2   2   2   1   2   2   2   1   1   2   2   2   1   1   2   1   1   2   1   2   1   1   1   2   2   2   1   2   2   1   2   1   1   2   1   2   2   1   1   1   1   1   2   2   1   2   2   2   2   1   1   2   1   2   2   1   2   2   1   2   2   1   1   2   2   2   2   2   2   2   2   1   1   1   2   2   2   1   1   1   2   1   2   2   2   1   1   2   2   2   1   1   1   1   1   2   1   2   1   2   1   2   2   2   2   2   1   1   2   1   1   2   2   1   1   1   1   2   2   2   1   1   2   1   2   2   2   1   1   1   2   2   1   1   2   2   1   1   2   2   1
 MK-6-11                1   2   2   2   2   1   1   2   1   1   1   1   1   1   1   2   2   2   1   1   1   1   1   1   2   2   2   2   2   1   2   2   2   1   1   2   2   2   1   2   2   1   2   1   2   1   1   1   1   2   2   2   2   2   2   2   2   1   1   2   2   2   1   2   2   2   1   1   2   2   2   1   1   1   1   1   2   1   2   2   1   2   2   2   2   1   2   2   1   2   1   1   2   2   2   1   1   1   1   1   1   2   2   1   2   2   2   2   1   1   2   1   2   2   1   2   2   1   2   2   1   1   2   2   2   2   2   2   2   2   1   1   1   2   2   2   1   1   1   2   1   2   1   2   1   1   2   1   2   1   1   1   1   1   2   1   2   1   2   1   2   2   2   2   2   1   1   2   1   1   2   2   1   1   1   1   2   2   1   1   1   2   1   2   2   2   1   1   1   2   2   2   1   2   2   2   1   2   2   1
 MK-6-12                1   2   2   2   2   1   1   2   1   1   1   1   1   1   1   2   2   2   1   1   1   1   1   1   2   2   1   2   2   1   2   2   2   1   1   2   2   2   1   2   2   1   2   1   2   1   1   1   1   2   2   2   2   2   2   2   2   1   1   2   2   2   2   2   1   1   1   2   2   2   2   1   1   2   1   1   1   1   2   2   1   2   2   2   2   1   2   1   1   2   1   1   2   2   2   1   1   1   1   1   1   2   2   1   2   2   2   2   1   1   2   1   2   2   2   2   2   1   2   2   1   1   2   2   2   1   2   2   2   2   1   1   1   2   2   2   1   1   1   2   1   2   1   1   1   1   2   1   2   1   1   1   1   1   2   1   2   1   2   1   2   2   2   2   2   1   1   2   1   1   2   2   1   1   1   1   2   2   1   1   1   2   1   2   1   2   1   1   1   2   2   2   1   2   2   2   1   2   2   1
 MK-6-13                1   2   2   1   2   1   2   2   1   1   1   1   1   1   2   2   2   2   1   1   1   1   1   1   2   2   2   1   2   1   2   2   1   1   1   2   2   2   1   2   2   1   2   1   2   1   1   1   1   2   2   2   2   2   2   2   2   1   1   2   1   2   2   2   1   1   1   1   2   2   2   1   1   2   1   1   1   1   1   2   1   2   2   2   2   1   2   1   1   2   1   1   2   2   2   1   2   1   1   1   1   2   2   1   2   2   1   2   2   1   1   1   2   2   2   2   2   1   2   2   1   1   2   2   2   1   2   2   2   2   1   1   1   2   2   2   1   1   1   2   1   2   1   1   1   1   2   1   2   1   1   1   1   1   2   1   2   1   2   1   2   2   1   2   2   1   1   2   1   1   1   2   1   1   1   1   2   2   1   1   1   2   1   2   1   1   1   1   1   2   2   2   2   2   2   2   1   2   2   1
 MK-6-14                1   2   2   1   2   1   2   2   1   1   1   2   1   1   2   1   1   2   1   1   1   1   1   1   2   2   2   1   2   1   2   2   1   1   1   1   2   2   1   2   2   1   2   2   2   1   1   1   1   1   2   2   2   2   2   2   2   1   1   2   1   2   2   2   1   2   1   1   2   2   2   1   1   2   1   1   1   1   1   2   1   2   2   2   2   1   2   1   1   2   1   1   2   2   2   1   2   1   1   1   1   2   2   1   2   1   1   2   2   1   1   1   2   2   1   2   2   1   2   2   1   1   2   1   2   1   2   2   2   2   1   1   1   2   2   2   1   1   1   2   1   2   1   1   1   2   2   1   2   1   1   1   1   2   2   1   2   1   2   1   2   2   1   2   2   1   1   2   1   1   1   2   1   2   1   1   2   1   1   1   1   2   1   2   1   2   2   1   1   2   2   1   2   2   2   2   1   2   2   1
 MK-6-15                1   2   2   1   2   1   2   2   1   1   1   2   1   1   2   1   1   2   2   1   1   1   1   1   2   2   2   1   2   1   2   2   1   1   1   1   2   2   1   2   2   1   1   2   2   1   1   1   1   1   2   2   2   2   2   2   2   1   1   2   1   2   2   2   1   2   1   1   2   2   2   1   1   2   2   1   1   1   1   2   1   2   2   2   2   1   2   1   1   2   1   1   1   2   2   1   2   1   1   1   1   2   2   1   2   1   1   2   2   1   1   1   2   2   1   2   2   2   2   2   1   1   2   1   2   1   2   2   2   2   1   1   1   2   2   2   2   1   1   2   1   2   1   1   1   2   2   1   2   1   1   1   1   2   2   1   2   1   2   1   2   2   1   2   2   1   1   2   1   2   1   2   1   2   1   1   1   1   1   1   1   2   1   2   1   2   2   1   1   2   2   1   2   2   2   2   1   2   2   1
 MK-6-16                1   2   2   1   2   1   2   2   1   1   1   2   1   1   2   1   2   2   2   1   1   1   1   1   2   2   2   1   2   1   1   1   1   1   1   1   2   2   1   2   2   1   1   2   2   1   1   1   1   1   2   2   2   2   2   2   2   1   1   2   1   2   2   2   1   2   1   1   2   2   2   1   1   2   2   1   1   1   1   2   1   2   2   2   2   1   2   1   1   2   1   1   1   2   2   1   1   1   1   1   1   2   2   1   2   2   1   2   2   1   1   1   2   2   1   2   2   2   2   2   1   1   2   1   2   1   2   2   2   2   1   1   1   2   2   2   2   1   1   2   1   2   1   1   1   2   2   1   2   1   1   1   1   2   2   1   2   1   2   1   2   2   1   1   2   1   1   2   2   2   1   2   1   2   2   1   1   1   1   1   1   2   1   2   1   2   2   1   1   2   2   1   1   2   2   2   1   2   2   1
 
!****************************************** Phenotypic Data **********************************************************
!-100.0 is resevred for missing phenotype
SimulatedTrait1         8.4814    9.3908    9.9570   10.9010   10.7071    9.4165   10.0449    9.6283   10.9455   10.8579   10.7275   11.1947    9.1323    8.8814   11.6760    7.7402   10.0977    9.4301    9.0475   11.6866    8.9445   12.0822   11.3231    9.3641    9.7311    9.5368   10.9192   10.2657    9.6662    9.3137   12.0514   11.4144    9.7939    9.4800    9.4647   10.5080   10.8919   10.1054    8.0379   10.3662    9.2774    9.5278   10.8104   10.1019    9.6191   10.5148   10.7763   10.6791    9.6016   11.2197   11.4881   10.4558   10.8345   11.5919    9.6827   10.0107   11.1221    9.8016   10.0077   10.1647    8.3544    8.6577    9.0960    9.3441   10.2595   10.8129   10.4894    9.8917   10.7114   10.0471    9.6006    8.6976   10.0568   11.2126    7.9011   10.4893   10.2220   10.6705    9.2632   11.4417    9.1992   11.4019    9.5708    9.3111    9.5949   10.4752   10.6869   11.1846   10.7879   10.4635    9.6669   11.4027    9.2082   10.6776    9.1616   11.2562   11.4775   10.3149   10.5121   10.2594    9.8963   10.7235   10.7518   10.3930   10.8993   10.1904   10.3495   10.5159   10.3995   10.4573    8.2972    9.9375    8.7087   10.2471   10.0713    9.8721    8.7428   10.6703   10.1982    8.4641   10.3092   11.9219   10.6204   11.0521    9.1535    7.4094   11.5287   11.1919   10.2717   10.9372   11.3087   10.2226   10.8174    9.4577    8.3878    9.6074   10.6277    9.8031    8.7847   11.3798    9.7556    7.3203   10.0420   10.6950   11.4635   12.0251   10.6955   10.7673   10.5552   11.2362   11.8632    9.8911    9.9967   10.0031   10.2402    9.8077    9.1688   11.1516   10.9238    9.8549    9.6993    9.0125   11.0238   10.0332   10.2528   11.2281   10.8707   10.7296    8.0651    9.5900   10.4554    9.3152   10.1524   10.9475   10.7915   10.2429   10.2389    8.5364    9.4255   12.7078    8.4672   11.8855    8.5466    8.3514   10.7628    9.9468   10.2386   10.3907    9.6214   10.1987    8.9530    9.9399   10.5997   11.1968    9.9936   10.3290    9.3615   11.1371   12.3500    9.3907
 
