# Supplementary material for: Inclusive Composite Interval Mapping of QTL by Environment Interactions in Biparental Populations
Source: PLoS One. 2015 Jul 10;10(7):e0132414. doi: 10.1371/journal.pone.0132414 (PMC4498613; doi:10.1371/journal.pone.0132414)
Supplement: S1 File — (ZIP) [file pone.0132414.s001.zip › BC1 population/e=1/run_00039.met]

!**********************Note: lines staring with "!" are remarks and will be ignored in the program********************
!*********************************General Information**********************************
!Assuming F1 = P1 x P2, populations available in QTL IciMapping are: 
!  1, P1BC1F1 = P1 x F1, the first backcrossing where P1 is used as the recurrent parent;
!  2, P2BC1F1 = P2 x F1, the first backcrossing where P2 is used as the recurrent parent;
!  3, F1DH, F1-derived doubled haploids; 
!  4, RIL or F1RIL, recombination inbred lines through the repeated selfing of F1;
!  5, P1BC1RIL, recombination inbred lines through the repeated selfing of P1BC1F1;
!  6, P2BC1RIL, recombination inbred lines through the repeated selfing of P2BC1F1;
!  7, F2, the selfing generation of F1;
!  8, F3, the selfing generation of F2;
!  9, P1BC2F1, the second backcrossing where P1 is used as the recurrent parent; 
! 10, P2BC2F1, the second backcrossing where P2 is used as the recurrent parent;
! 11, P1BC2RIL, recombination inred lines through the repeated selfing of P1BC2F1; 
! 12, P2BC2RIL, recombination inred lines through the repeated selfing of P2BC2F1; 
! 13, P1BC1F2, the selfing generation of P1BC1F1; 
! 14, P2BC1F2, the selfing generation of P2BC1F1; 
! 15, P1BC2F2, the selfing generation of P1BC2F1; 
! 16, P2BC2F2, the selfing generation of P2BC2F1; 
! 17, P1BC1DH, P1BC1F1-derived doubled haploids; 
! 18, P2BC1DH, P2BC1F1-derived doubled haploids; 
! 19, P1BC2DH, P1BC2F1-derived doubled haploids; 
! 20, P2BC2DH, P2BC2F1-derived doubled haploids; 
   1      !Mapping Population (see remarks above)
   2      !Mapping Function (1 for Kosambi; 2 for Haldane; 3 for Morgan)
   2      !Marker Space Type (1 for intervals; 2 for positions)
   1      !Marker Space Unit(1 for centiMorgans; 2 for Morgan)
   6      !Number of Chromosomes (or Linkage Groups)
 200      !Size of the mapping population
   1      !Number of environments
 
!***************************************** Chromosomes and Linkage Maps **********************************************
!Chromosome                 NumMarkers
-CH1                        16
-CH2                        16
-CH3                        16
-CH4                        16
-CH5                        16
-CH6                        16
!Linkage map (Marker name followed by position or the interval length)
 MK-1-1                1     0.000
 MK-1-2                1    10.000
 MK-1-3                1    20.000
 MK-1-4                1    30.000
 MK-1-5                1    40.000
 MK-1-6                1    50.000
 MK-1-7                1    60.000
 MK-1-8                1    70.000
 MK-1-9                1    80.000
 MK-1-10               1    90.000
 MK-1-11               1   100.000
 MK-1-12               1   110.000
 MK-1-13               1   120.000
 MK-1-14               1   130.000
 MK-1-15               1   140.000
 MK-1-16               1   150.000
 MK-2-1                2     0.000
 MK-2-2                2    10.000
 MK-2-3                2    20.000
 MK-2-4                2    30.000
 MK-2-5                2    40.000
 MK-2-6                2    50.000
 MK-2-7                2    60.000
 MK-2-8                2    70.000
 MK-2-9                2    80.000
 MK-2-10               2    90.000
 MK-2-11               2   100.000
 MK-2-12               2   110.000
 MK-2-13               2   120.000
 MK-2-14               2   130.000
 MK-2-15               2   140.000
 MK-2-16               2   150.000
 MK-3-1                3     0.000
 MK-3-2                3    10.000
 MK-3-3                3    20.000
 MK-3-4                3    30.000
 MK-3-5                3    40.000
 MK-3-6                3    50.000
 MK-3-7                3    60.000
 MK-3-8                3    70.000
 MK-3-9                3    80.000
 MK-3-10               3    90.000
 MK-3-11               3   100.000
 MK-3-12               3   110.000
 MK-3-13               3   120.000
 MK-3-14               3   130.000
 MK-3-15               3   140.000
 MK-3-16               3   150.000
 MK-4-1                4     0.000
 MK-4-2                4    10.000
 MK-4-3                4    20.000
 MK-4-4                4    30.000
 MK-4-5                4    40.000
 MK-4-6                4    50.000
 MK-4-7                4    60.000
 MK-4-8                4    70.000
 MK-4-9                4    80.000
 MK-4-10               4    90.000
 MK-4-11               4   100.000
 MK-4-12               4   110.000
 MK-4-13               4   120.000
 MK-4-14               4   130.000
 MK-4-15               4   140.000
 MK-4-16               4   150.000
 MK-5-1                5     0.000
 MK-5-2                5    10.000
 MK-5-3                5    20.000
 MK-5-4                5    30.000
 MK-5-5                5    40.000
 MK-5-6                5    50.000
 MK-5-7                5    60.000
 MK-5-8                5    70.000
 MK-5-9                5    80.000
 MK-5-10               5    90.000
 MK-5-11               5   100.000
 MK-5-12               5   110.000
 MK-5-13               5   120.000
 MK-5-14               5   130.000
 MK-5-15               5   140.000
 MK-5-16               5   150.000
 MK-6-1                6     0.000
 MK-6-2                6    10.000
 MK-6-3                6    20.000
 MK-6-4                6    30.000
 MK-6-5                6    40.000
 MK-6-6                6    50.000
 MK-6-7                6    60.000
 MK-6-8                6    70.000
 MK-6-9                6    80.000
 MK-6-10               6    90.000
 MK-6-11               6   100.000
 MK-6-12               6   110.000
 MK-6-13               6   120.000
 MK-6-14               6   130.000
 MK-6-15               6   140.000
 MK-6-16               6   150.000
!*********************************** Marker Types ********************************************************************
!Co-dominant marker: When heterozygote F1 is present, P1 is coded as 2, F1 is coded as 1, and P2 is coded as 0; Otherwise, P1 is coded as 2, and P2 is coded as 0. 
!Dominant marker: When heterozygote F1 is present, P1 and F1 are coded as 12, and P2 is coded as 0; Otherwise, P1 is coded as 2, and P2 is coded as 0.  
!Recessive markers: When heterozygote F1 is present, P1 is coded as 2, and F1 and P2 are coded as 10; Otherwise, P1 is coded as 2, and P2 is coded as 0. 
!Missing marker is coded as -1. 
 MK-1-1                 1   2   1   2   1   2   1   2   1   2   2   1   1   1   1   2   1   2   2   2   1   2   1   2   1   1   1   1   1   1   2   1   1   1   1   2   2   2   1   2   1   1   1   1   1   2   1   2   1   2   1   1   1   1   2   1   2   2   1   2   1   2   2   1   1   2   1   2   1   1   1   2   2   1   1   2   2   1   1   1   1   1   1   1   2   1   2   1   2   2   2   2   1   1   2   2   1   1   2   2   2   1   2   2   2   2   1   2   1   1   2   2   2   2   2   2   1   1   2   2   1   1   2   2   2   1   1   2   1   2   1   1   1   2   2   1   2   2   1   2   2   1   2   1   2   1   2   2   1   1   1   2   1   2   2   1   2   2   2   1   1   2   2   2   1   1   1   2   1   2   1   1   2   1   1   1   1   2   1   1   1   1   1   2   1   1   1   1   2   2   2   1   1   2   1   1   2   2   1   2
 MK-1-2                 1   2   1   2   1   2   1   2   1   2   2   1   2   1   1   2   1   2   2   2   1   2   1   2   1   1   1   1   1   1   2   1   1   1   2   2   2   2   1   2   1   1   1   1   2   2   1   2   1   2   1   1   1   1   2   1   2   2   1   2   1   2   2   1   1   1   1   2   1   2   1   2   2   1   1   2   2   1   1   1   1   1   1   1   2   1   2   1   2   2   2   2   1   1   2   2   1   1   2   2   2   1   2   2   2   2   2   2   2   1   1   2   2   1   1   2   1   1   2   2   1   2   2   2   2   1   1   2   1   2   1   1   1   2   2   1   2   1   1   2   2   1   2   2   2   1   2   2   1   1   1   2   1   2   2   1   2   2   2   2   1   2   2   2   1   2   2   2   1   2   1   1   2   1   1   2   2   2   1   1   1   1   1   2   1   1   1   1   2   2   2   1   1   2   2   1   2   2   1   2
 MK-1-3                 1   1   2   2   1   2   1   2   1   2   2   1   2   1   1   1   1   2   2   2   1   2   2   2   1   1   1   1   1   2   2   1   1   1   2   2   2   1   2   2   1   1   1   1   2   2   1   2   2   2   1   1   2   1   1   1   2   1   1   2   1   2   1   1   1   1   1   2   1   2   1   2   2   1   1   2   2   1   1   1   1   1   1   1   2   1   2   1   2   2   2   2   1   1   2   1   1   1   2   2   2   1   2   2   2   2   2   2   2   1   2   2   2   1   1   2   1   1   2   2   1   2   2   2   2   1   1   2   1   2   1   1   1   2   2   1   2   1   1   2   2   1   2   2   2   1   2   2   1   1   1   2   1   2   2   1   2   2   2   1   1   2   2   2   1   2   2   1   1   2   1   1   2   1   1   2   2   2   1   1   1   1   1   2   1   1   1   1   2   2   2   1   1   1   2   1   2   2   1   1
 MK-1-4                 1   1   1   2   1   2   1   2   2   2   2   1   2   1   1   1   1   2   2   2   1   2   2   2   1   1   1   1   1   2   2   1   1   1   2   2   2   1   2   2   1   1   1   1   2   2   1   2   2   2   2   1   2   1   1   1   2   1   2   2   1   2   1   1   1   1   1   2   1   2   1   2   2   2   1   2   2   1   1   1   1   1   1   1   2   1   2   1   2   2   2   2   1   1   2   1   1   1   1   2   2   1   1   2   2   2   1   2   2   1   2   2   1   1   1   2   1   1   2   2   1   1   2   1   1   2   1   2   1   2   1   1   1   2   2   1   2   1   1   1   2   1   2   2   2   1   2   2   2   1   1   2   1   2   2   1   2   2   2   1   1   2   2   2   1   2   2   1   2   1   1   1   2   1   1   2   2   2   1   1   1   2   1   2   1   1   1   1   2   2   2   1   1   1   2   1   2   2   1   2
 MK-1-5                 1   1   1   2   1   2   1   2   2   2   2   1   2   1   1   1   1   2   2   2   1   2   1   1   1   2   1   1   1   2   2   1   1   1   2   2   2   1   2   2   1   1   1   1   2   2   1   2   2   2   2   1   2   1   2   2   2   1   2   1   1   2   1   1   1   1   1   2   1   2   1   2   2   2   1   2   2   1   1   1   1   1   1   1   2   1   2   1   2   1   2   2   1   1   2   1   1   1   1   2   2   1   1   2   2   1   1   2   2   1   2   2   1   1   1   2   1   1   2   2   1   1   2   1   1   2   1   2   2   2   1   1   1   2   2   1   1   1   1   1   2   1   2   2   2   1   2   2   2   1   1   2   1   1   2   2   2   2   2   2   1   2   1   2   1   2   2   2   2   1   1   1   1   1   1   2   2   2   1   1   1   2   1   2   1   1   1   1   2   2   2   1   1   1   2   1   2   2   1   2
 MK-1-6                 1   1   1   2   1   2   1   2   2   2   2   1   2   1   1   1   1   1   2   2   1   2   1   1   2   2   1   1   1   2   2   1   1   1   2   1   2   1   1   2   1   1   1   1   2   2   1   1   2   2   2   1   2   1   2   2   2   1   1   1   1   2   1   2   1   1   2   2   1   2   1   2   1   2   1   2   2   2   1   1   2   1   1   1   2   1   2   1   2   1   2   2   1   1   2   1   1   2   1   2   2   1   1   1   2   1   2   2   2   2   2   2   1   1   1   2   2   1   2   2   1   1   2   1   2   2   1   2   1   2   1   1   1   2   2   1   1   1   1   1   2   2   2   2   2   1   2   2   2   1   1   1   1   1   2   2   2   2   2   2   1   2   1   2   1   1   2   2   2   1   2   1   1   1   2   2   2   2   1   1   1   2   1   2   1   1   1   1   2   2   1   1   1   1   1   1   2   2   1   1
 MK-1-7                 1   1   1   2   1   2   1   2   2   2   1   1   2   1   1   1   1   1   2   2   1   2   1   1   2   2   1   1   1   2   2   1   1   2   2   1   2   1   1   2   2   1   1   1   2   2   2   1   2   2   1   1   2   1   2   2   2   1   1   2   1   2   1   2   1   1   2   1   1   2   1   2   1   2   1   2   2   2   1   1   2   1   1   1   2   1   2   1   2   1   2   2   1   1   2   1   1   2   1   2   2   1   2   1   1   1   2   2   2   2   2   2   1   2   1   2   2   1   2   2   1   1   2   1   2   2   1   2   2   2   1   2   1   2   2   1   1   2   1   1   2   2   2   2   2   2   2   2   2   1   1   1   1   1   2   2   2   2   2   2   2   2   2   1   1   1   2   2   2   1   2   1   2   1   2   1   2   2   1   1   1   1   2   2   1   1   1   1   2   2   1   1   1   1   1   1   2   2   2   1
 MK-1-8                 1   1   1   2   1   2   1   2   2   2   1   1   2   1   1   2   1   1   2   2   1   2   1   2   2   2   1   1   1   2   2   1   1   2   2   1   2   2   1   2   2   1   1   1   2   2   2   1   1   2   1   1   2   1   2   2   2   1   2   2   1   2   1   1   1   1   2   1   1   2   2   2   1   1   1   2   2   2   1   1   2   1   1   1   2   1   2   1   2   1   2   2   1   1   2   1   1   2   1   2   2   1   2   1   1   1   2   2   2   2   2   2   1   2   1   2   2   1   2   2   1   1   2   1   2   2   1   2   2   2   1   2   1   2   2   1   1   2   1   1   2   2   2   2   2   2   2   2   2   1   1   1   1   1   1   2   2   2   2   2   1   2   2   1   1   1   2   2   2   1   2   1   1   1   2   1   2   2   1   1   2   2   2   1   1   1   1   1   2   2   2   1   1   1   2   1   2   2   2   1
 MK-1-9                 1   1   1   2   1   2   1   1   1   2   1   1   2   2   1   1   1   1   2   2   1   2   1   2   2   2   1   2   1   2   2   1   1   2   2   1   2   2   1   2   1   1   1   1   2   2   2   1   1   2   1   2   2   2   2   2   2   1   2   2   1   2   1   1   1   1   2   1   1   2   2   2   1   1   1   2   2   1   1   1   2   1   1   1   2   1   2   2   2   1   2   2   1   1   2   1   1   2   1   2   2   1   2   1   1   1   2   2   2   2   2   2   1   2   1   2   2   1   2   2   1   1   2   1   2   2   1   2   2   2   1   2   1   2   2   1   1   2   1   1   2   1   2   2   1   2   2   2   2   1   1   2   1   1   1   2   2   2   2   2   1   2   2   1   1   1   2   2   2   1   2   1   2   1   2   1   2   2   1   1   2   2   2   1   1   1   1   1   2   2   2   1   1   2   2   1   2   2   2   1
 MK-1-10                1   1   1   1   1   2   1   1   1   2   1   1   2   2   1   1   1   1   2   2   1   2   1   2   2   2   1   2   1   2   2   1   1   2   2   1   2   2   1   2   1   2   1   1   2   2   2   1   1   1   1   1   2   1   2   2   2   1   2   2   1   2   1   1   1   1   2   1   1   2   2   2   1   2   1   2   2   1   1   1   2   1   2   1   2   1   2   2   2   1   2   2   1   1   2   1   1   2   1   2   2   1   2   1   1   2   2   2   2   2   2   2   1   2   1   2   2   1   2   2   1   1   2   1   2   2   1   2   2   2   1   2   1   2   2   1   1   2   1   1   1   2   2   2   1   2   2   2   2   2   1   2   1   1   1   2   2   2   2   2   1   2   2   1   1   1   2   2   2   1   2   1   2   1   2   1   2   2   1   1   1   2   2   1   1   1   1   1   2   1   2   1   1   2   2   1   2   2   2   1
 MK-1-11                1   1   1   1   1   2   1   2   1   2   1   1   2   2   1   1   1   1   2   2   1   2   1   2   2   2   1   2   2   1   2   1   1   2   2   1   2   2   1   2   1   2   1   1   2   2   2   1   1   1   1   1   2   1   2   2   2   1   2   1   1   2   1   1   1   2   2   1   1   2   2   2   1   2   1   2   2   1   1   1   2   1   2   1   2   1   1   2   2   1   2   2   1   1   1   1   1   2   1   2   2   1   2   1   1   2   2   2   1   2   2   2   1   2   1   2   2   1   2   2   1   1   2   1   1   1   2   2   1   2   1   2   1   2   2   1   1   2   1   1   1   2   2   2   1   2   2   2   2   2   1   2   1   1   1   2   2   2   2   2   1   2   2   1   1   1   1   2   1   1   2   2   2   1   2   1   2   2   1   1   1   2   2   1   1   1   1   1   1   1   2   2   1   2   2   1   2   2   2   1
 MK-1-12                1   1   1   1   1   2   1   2   1   1   1   1   2   2   2   1   1   1   2   2   1   2   1   2   1   2   1   1   2   1   2   1   1   2   2   2   2   2   1   2   1   2   2   1   2   1   2   2   1   1   1   1   2   1   2   1   2   1   2   1   1   2   1   1   1   2   2   1   1   2   2   2   1   1   1   2   1   1   1   1   2   1   2   1   2   1   1   2   2   1   2   2   1   1   1   1   2   1   1   2   2   1   2   1   1   2   2   2   1   2   2   1   1   2   1   2   2   1   2   2   1   1   2   1   1   1   2   2   1   2   1   2   1   2   2   1   2   2   1   1   1   2   2   2   1   2   2   2   1   2   1   2   1   1   1   1   2   2   1   2   1   2   2   1   1   1   1   2   1   1   2   2   2   1   1   1   2   2   1   2   1   2   2   1   1   1   1   1   1   1   2   2   1   2   2   1   2   2   2   2
 MK-1-13                1   1   1   1   1   2   2   2   1   1   1   1   2   2   2   1   1   1   2   2   1   2   1   2   1   2   1   1   2   1   2   1   1   2   2   1   2   2   1   2   1   2   2   1   2   1   2   2   1   1   1   1   2   1   2   1   2   1   2   1   1   2   1   1   2   2   2   1   1   2   2   2   1   2   1   1   1   1   1   1   2   1   2   1   2   1   1   2   2   1   2   2   1   1   1   1   2   1   1   2   2   1   2   1   1   2   2   2   1   2   2   1   1   2   1   2   2   1   2   2   1   2   2   1   1   2   2   2   1   2   2   2   1   2   2   2   2   2   1   1   1   2   2   2   1   2   2   2   1   2   1   1   1   1   1   1   2   2   1   2   1   2   2   1   1   1   2   2   1   1   2   2   2   1   1   1   2   2   1   2   2   2   2   2   1   1   1   1   1   1   2   2   1   2   2   1   2   2   2   2
 MK-1-14                1   1   1   2   1   2   2   2   1   1   1   1   1   2   2   1   2   1   2   2   1   2   1   2   1   2   1   1   2   1   2   1   1   2   2   1   2   2   1   2   1   1   2   1   2   1   2   2   1   2   1   1   2   1   2   1   2   1   2   1   1   2   1   2   2   2   2   1   1   2   2   2   1   2   1   1   1   2   1   1   2   1   2   1   1   1   1   2   2   1   2   2   1   1   1   1   2   1   1   2   2   1   2   1   1   2   2   2   1   2   2   2   1   1   1   2   1   1   2   2   1   2   2   1   1   2   2   2   1   2   1   2   1   2   2   2   2   2   1   1   1   2   2   2   1   2   2   2   1   2   1   1   1   1   2   1   2   2   1   2   1   2   2   1   1   1   2   2   1   1   2   2   2   2   2   1   2   2   1   2   2   1   2   2   1   1   1   1   1   1   2   2   1   2   2   1   2   2   2   2
 MK-1-15                1   1   1   2   1   2   2   2   1   1   1   1   1   2   2   1   2   1   2   2   1   2   1   2   1   2   2   1   2   1   2   1   2   2   2   1   2   2   1   2   1   1   2   1   2   1   2   2   1   2   1   1   2   1   1   1   2   2   2   1   1   2   1   2   2   2   2   1   2   1   2   2   1   1   2   1   1   2   1   2   2   2   1   1   1   2   1   1   2   1   2   2   1   1   2   1   2   1   1   2   2   1   2   1   2   2   2   2   1   2   2   2   1   1   1   2   1   1   2   2   2   1   2   1   1   2   2   1   2   2   1   2   1   2   2   2   2   2   1   2   1   2   2   2   1   2   2   2   2   2   1   1   1   1   2   1   2   2   1   2   1   2   2   1   1   2   2   2   1   1   2   2   2   2   2   1   2   1   1   2   2   1   2   2   1   2   1   1   1   1   2   2   1   2   2   1   1   2   2   2
 MK-1-16                1   2   1   2   1   1   2   2   1   1   1   1   1   2   2   1   2   1   2   2   1   2   1   2   1   2   2   1   2   1   2   1   2   2   2   2   2   2   1   2   1   1   2   2   2   1   2   2   2   2   1   1   2   1   2   1   2   2   1   1   1   2   1   2   2   2   2   1   2   1   2   2   1   1   2   1   1   2   1   2   2   1   1   1   1   2   1   1   2   1   2   2   1   1   2   1   2   1   1   2   2   1   2   1   2   2   2   2   2   2   2   2   1   1   1   2   1   1   2   2   2   1   2   1   1   2   2   2   1   2   1   2   1   2   2   1   2   1   1   1   1   2   2   2   1   2   2   1   1   2   1   1   1   1   2   1   2   2   1   2   1   2   2   1   1   2   2   2   1   1   2   2   2   2   2   1   2   1   1   2   2   1   1   2   1   2   1   1   1   1   2   2   1   2   2   1   1   2   2   2
 MK-2-1                 1   2   2   2   2   1   2   2   1   2   1   2   2   2   1   1   1   2   2   2   2   1   2   2   2   1   2   1   2   1   1   2   2   1   1   1   1   2   1   1   1   1   2   2   1   1   1   2   2   2   1   2   1   1   2   1   1   2   1   2   1   2   1   1   1   1   2   2   1   1   2   2   2   1   2   1   2   1   1   2   1   2   2   1   2   2   2   2   2   1   1   1   2   1   1   1   2   2   1   2   1   2   2   2   2   2   2   2   1   1   1   1   1   2   2   2   2   2   1   1   2   2   2   1   1   1   2   2   2   1   2   2   2   1   2   1   1   2   2   2   2   1   2   1   1   2   2   1   2   2   1   2   1   1   2   2   2   1   1   2   1   1   1   2   2   2   1   1   2   2   2   1   1   1   2   2   2   1   1   1   2   2   2   2   1   1   1   2   1   2   1   1   2   1   1   2   2   1   1   2
 MK-2-2                 2   2   2   2   2   1   2   2   1   2   1   1   2   2   1   1   1   1   2   2   2   2   2   2   2   1   2   1   2   1   1   2   2   2   1   1   1   1   1   1   1   1   2   2   1   1   1   2   2   2   1   2   1   1   2   1   1   2   1   2   1   2   2   2   1   1   2   2   1   1   2   2   2   1   2   1   2   1   1   2   1   2   2   1   2   2   2   2   2   1   1   2   2   1   2   2   2   2   1   2   2   2   2   2   2   2   2   2   1   1   1   1   1   2   2   2   2   2   1   1   2   2   2   1   1   1   2   2   2   2   2   2   2   1   2   1   1   2   1   2   1   1   2   1   1   2   2   1   2   2   1   2   1   1   2   2   2   1   1   2   1   1   1   2   2   2   1   1   2   2   2   1   2   1   2   2   2   1   1   1   2   2   2   2   1   1   1   2   2   2   1   1   2   1   1   2   2   1   2   2
 MK-2-3                 2   2   2   2   2   1   2   2   2   2   1   2   2   2   2   1   2   1   1   2   2   2   2   2   2   1   2   1   2   1   1   2   1   2   1   1   1   1   1   1   1   1   2   1   1   1   1   2   2   2   1   2   2   1   2   1   1   2   2   2   1   2   2   2   1   1   2   1   1   1   2   2   2   1   2   1   1   2   1   2   1   2   2   1   2   2   2   2   1   1   1   2   2   1   2   2   2   2   1   2   2   2   2   2   2   2   2   2   1   1   1   1   1   2   2   1   1   2   1   2   2   2   2   1   1   2   2   2   2   1   2   2   2   1   2   1   1   2   1   2   1   1   2   1   1   2   1   1   2   2   1   2   1   1   2   2   1   1   1   2   1   1   1   2   2   2   1   1   2   2   2   2   2   2   2   2   2   2   1   1   2   2   2   2   1   1   1   2   2   2   1   1   1   1   1   2   2   1   2   2
 MK-2-4                 2   2   2   2   2   1   2   2   2   2   1   2   2   2   2   1   2   1   1   2   1   2   2   2   2   1   2   1   2   1   1   1   1   2   1   1   1   1   1   1   1   1   2   1   1   1   1   1   1   2   2   2   2   1   2   1   1   1   2   1   2   2   2   1   2   1   2   1   1   1   2   2   2   1   2   1   1   2   1   1   1   2   2   1   2   2   2   2   1   1   1   2   2   1   2   2   2   2   1   2   2   2   1   2   1   2   2   2   1   1   1   2   1   2   2   1   1   2   2   2   2   2   2   2   1   2   2   1   1   1   2   1   2   1   2   1   1   2   1   2   1   1   2   1   1   2   1   1   1   2   1   2   1   1   2   2   2   1   1   2   1   1   1   2   2   2   1   1   2   1   2   2   2   2   2   2   2   2   1   1   2   2   1   2   1   1   1   2   2   2   1   1   1   1   1   2   2   1   2   2
 MK-2-5                 2   2   2   1   2   1   2   2   2   2   1   2   2   2   2   2   2   1   1   2   1   2   2   2   2   1   2   1   2   2   1   1   1   1   1   1   1   1   1   1   1   2   2   1   1   1   2   1   1   2   2   2   1   1   2   1   1   1   2   1   2   2   2   1   2   1   2   1   1   1   2   2   2   1   2   1   1   2   1   1   2   1   2   1   2   1   2   2   1   1   1   2   2   1   2   1   2   2   1   1   2   2   1   2   1   2   2   2   1   1   1   2   1   2   2   1   1   2   2   2   2   1   2   2   1   2   2   1   1   1   2   1   2   1   2   2   1   2   1   2   1   1   2   1   1   2   1   1   1   2   1   2   1   1   2   2   2   1   1   2   1   2   1   2   2   2   1   1   2   2   2   2   2   2   2   2   2   2   1   1   2   2   1   2   1   1   1   2   1   2   2   1   1   1   1   2   2   2   2   2
 MK-2-6                 2   2   1   1   2   1   2   2   2   2   1   2   2   2   1   2   2   1   1   2   1   2   2   2   2   1   1   2   2   1   1   1   1   1   1   1   1   1   1   1   1   2   2   1   1   1   2   1   1   2   2   2   1   1   2   1   1   1   2   1   2   2   2   1   2   1   2   2   1   1   2   2   2   1   2   1   1   2   1   1   2   1   2   1   2   1   2   2   1   1   1   2   2   2   2   2   2   2   1   1   2   2   1   2   1   2   2   2   1   1   1   2   1   1   2   1   1   2   2   2   2   1   2   2   2   2   2   1   2   2   2   1   2   2   2   2   1   2   1   1   1   1   2   1   1   2   1   1   1   2   1   2   1   1   2   2   2   1   1   2   1   2   1   2   2   2   1   1   2   1   2   2   2   2   2   2   2   2   1   1   1   2   1   2   1   1   1   2   2   2   2   1   1   1   2   2   2   2   2   2
 MK-2-7                 1   2   1   1   2   2   2   2   2   2   1   2   2   2   1   2   2   1   1   2   1   2   1   2   2   1   1   2   2   2   1   1   1   1   1   1   1   1   1   1   1   2   2   1   1   1   2   1   1   2   2   2   1   1   2   2   2   1   2   1   2   2   2   1   2   1   2   2   1   1   2   2   2   1   2   1   1   2   1   1   2   1   2   1   2   1   2   2   1   1   2   2   2   2   2   2   2   2   1   1   2   2   1   2   1   2   2   2   1   1   1   2   1   1   2   1   1   2   2   2   2   1   2   2   2   2   2   1   2   2   2   1   2   2   2   2   1   2   2   1   1   1   2   1   1   2   1   1   1   2   1   1   1   1   2   2   1   1   1   2   1   2   1   2   2   2   1   1   2   2   2   1   2   2   2   2   2   2   1   1   1   2   1   1   1   1   1   2   2   2   2   1   1   1   2   2   2   2   2   2
 MK-2-8                 1   2   1   1   1   2   2   2   2   1   1   2   2   2   1   2   2   1   1   2   1   2   1   1   2   1   1   2   2   2   1   1   1   1   1   1   1   1   1   1   1   2   1   1   1   1   2   1   2   2   1   2   1   1   2   2   2   1   2   1   2   2   2   1   1   1   2   2   1   1   2   2   2   1   2   1   1   2   1   1   2   1   2   1   2   1   2   2   1   1   2   2   2   2   2   2   2   1   1   1   2   2   2   2   1   2   2   2   1   1   1   2   1   1   2   1   1   2   2   2   2   1   1   2   1   1   2   1   2   2   2   1   2   2   2   2   1   2   2   1   1   1   2   1   2   1   1   1   1   2   2   1   1   1   2   2   1   1   1   2   1   2   1   2   2   2   1   1   1   2   2   1   2   2   2   2   2   2   1   1   1   2   2   1   1   1   1   2   2   1   2   1   2   1   2   2   2   2   2   2
 MK-2-9                 1   1   1   1   1   2   2   2   2   1   1   2   2   2   1   2   2   1   1   2   1   2   2   1   2   1   2   2   2   1   1   1   2   1   1   1   1   1   1   1   1   2   1   1   1   1   2   1   2   2   1   2   1   1   2   2   2   1   2   1   2   2   1   1   1   2   2   2   1   1   2   2   2   1   2   1   1   2   1   1   2   1   2   1   2   1   2   2   1   1   2   2   1   1   2   2   2   1   1   1   2   2   2   2   1   2   2   1   1   1   1   2   1   1   1   1   1   2   2   2   1   1   1   2   1   1   2   1   2   2   2   1   2   2   1   2   1   2   2   1   1   1   2   1   2   1   1   1   1   1   2   1   1   1   2   2   1   1   1   2   1   2   1   2   2   2   1   1   1   2   2   1   2   2   2   2   2   2   1   1   1   1   2   1   1   1   1   2   2   2   2   1   2   1   2   2   2   2   2   2
 MK-2-10                1   1   1   1   1   2   2   2   1   1   1   2   2   2   1   2   2   1   1   2   1   2   2   1   2   1   2   2   2   1   1   1   2   2   1   1   1   1   1   2   1   2   1   1   1   1   2   1   2   2   1   2   1   1   2   1   2   1   2   1   2   2   2   1   1   2   2   2   1   1   2   2   2   1   2   1   1   2   1   2   2   1   2   1   2   1   2   2   1   1   2   2   1   1   2   2   2   1   1   1   2   2   2   2   2   2   2   1   1   1   1   2   1   1   1   1   1   2   2   2   1   1   1   2   1   1   2   1   2   2   2   2   1   2   1   1   1   2   2   1   2   1   2   1   2   1   1   1   1   1   2   1   1   1   1   2   1   1   1   2   1   2   1   1   2   2   1   1   1   2   2   1   2   2   2   2   2   2   1   1   1   1   2   1   1   1   2   2   2   2   2   2   2   1   2   2   2   2   2   2
 MK-2-11                1   1   1   1   1   2   2   2   1   1   1   2   2   2   1   1   1   1   1   2   1   2   2   1   2   1   1   2   2   1   1   1   1   2   1   1   1   1   1   2   1   2   1   1   1   1   2   2   2   2   1   2   1   1   2   1   2   1   2   1   2   2   2   1   1   2   2   2   1   1   2   2   2   1   2   1   1   2   1   2   1   2   2   1   2   1   2   2   1   1   2   2   1   1   2   2   2   1   1   1   2   2   2   2   2   2   2   1   1   1   1   2   1   1   1   1   1   2   2   2   1   1   1   2   1   1   2   1   2   2   2   2   1   2   2   1   1   2   2   1   2   1   2   1   2   2   1   1   1   2   1   1   1   1   1   2   1   1   1   2   1   2   1   1   2   2   1   1   1   1   2   1   2   2   2   2   2   2   1   1   1   1   2   1   1   1   2   2   2   2   2   2   2   1   2   2   2   2   2   2
 MK-2-12                1   1   2   1   1   2   2   2   1   1   1   2   2   2   1   2   1   1   1   2   1   2   2   1   2   1   1   2   2   1   1   1   1   1   1   1   1   1   1   2   1   2   2   1   1   1   2   2   2   2   1   2   1   1   2   1   2   1   2   1   2   2   2   1   1   2   2   2   1   1   2   2   2   2   2   1   1   2   1   2   1   2   2   1   2   1   2   2   1   1   2   2   1   1   2   2   1   1   1   1   2   2   2   2   2   1   2   1   1   1   2   2   1   1   1   1   1   2   2   2   1   1   1   2   1   1   1   1   2   2   2   2   1   2   2   1   1   2   2   1   2   1   2   1   2   2   1   1   1   2   1   1   1   1   1   2   1   1   1   2   1   2   1   1   2   2   1   1   1   1   2   1   1   2   2   2   2   2   1   2   1   1   2   1   1   1   2   2   2   1   2   2   2   1   2   2   2   2   2   1
 MK-2-13                1   1   2   1   1   2   2   2   1   1   2   2   2   1   1   2   1   2   1   2   2   1   2   2   2   1   1   2   2   2   1   1   1   1   1   1   1   1   1   2   1   2   2   1   1   1   2   2   2   2   2   2   1   1   2   1   2   1   2   1   2   2   1   2   1   2   2   2   1   1   2   2   2   2   2   1   2   2   1   2   1   2   2   1   2   1   2   2   1   1   2   2   1   1   2   2   1   1   1   1   2   2   2   2   2   1   2   1   1   1   2   2   1   1   1   2   1   2   2   2   1   1   1   2   1   1   1   1   2   1   2   2   2   2   2   1   1   2   2   1   2   2   2   1   2   2   1   1   1   2   1   1   1   1   1   2   1   1   1   2   2   2   1   1   2   2   1   1   1   1   2   1   1   2   2   2   2   1   2   2   1   1   2   2   1   2   2   2   2   1   2   2   2   1   2   2   2   2   2   1
 MK-2-14                1   1   2   1   1   2   2   2   1   2   2   2   1   1   1   2   1   2   1   2   2   1   2   2   2   1   1   2   1   2   1   1   1   1   1   1   1   1   1   2   1   2   2   1   1   2   2   2   2   2   2   2   1   1   2   1   2   1   2   1   2   2   1   2   1   2   2   2   1   1   2   2   2   2   1   2   2   2   1   2   1   2   2   1   2   1   2   1   1   1   2   2   1   1   2   2   1   1   1   1   2   2   2   2   2   1   2   1   1   2   2   2   2   1   1   2   1   2   2   2   1   1   1   2   1   1   1   1   2   1   2   2   1   2   2   1   1   2   2   1   2   1   2   1   2   2   1   1   1   2   1   1   1   1   1   2   2   2   1   2   2   2   1   1   2   1   1   1   1   1   2   1   1   2   2   2   2   1   2   2   1   1   1   2   1   2   2   2   2   1   2   2   2   1   2   2   2   2   2   1
 MK-2-15                1   1   2   2   1   2   2   2   1   2   2   2   1   1   2   2   1   2   2   1   2   1   2   2   2   1   1   2   1   2   1   1   1   2   1   1   1   1   1   1   1   2   2   1   2   2   2   2   2   2   2   2   1   1   2   1   2   1   2   1   2   2   1   2   1   2   2   2   1   1   2   2   2   2   1   2   2   2   1   2   1   2   2   1   2   1   2   1   1   1   1   2   1   1   2   2   1   1   1   1   2   2   2   2   2   1   2   1   1   2   2   2   2   1   1   2   1   2   2   2   1   1   1   1   1   1   1   1   2   2   2   2   2   1   2   1   1   2   2   2   2   1   1   1   2   2   2   1   1   2   1   1   1   1   1   2   2   2   1   2   2   2   1   1   2   2   1   1   1   1   2   1   1   1   2   2   2   2   2   2   1   1   1   1   1   2   2   2   1   1   2   2   2   1   2   2   2   2   1   1
 MK-2-16                1   1   2   2   1   1   2   2   1   2   1   2   1   1   2   2   1   2   2   1   2   1   2   2   2   1   1   1   1   2   1   1   1   2   1   1   1   1   1   1   1   2   2   2   1   2   2   2   2   2   2   2   1   1   2   1   2   1   2   1   2   2   1   2   1   1   2   2   1   1   2   2   2   2   1   1   2   2   1   2   1   2   2   1   2   1   2   1   1   1   1   2   1   1   1   2   1   1   1   1   2   2   2   2   2   1   2   1   1   2   2   2   1   1   2   2   1   2   2   2   1   1   1   1   1   2   1   1   2   1   2   2   2   1   1   1   1   2   2   2   2   1   2   1   2   2   2   1   1   2   1   1   1   1   1   2   2   2   1   2   2   2   1   1   2   2   1   1   1   1   2   1   1   1   2   2   2   2   2   2   1   1   1   1   1   2   2   2   1   1   2   2   2   1   2   2   2   2   1   2
 MK-3-1                 2   2   2   2   2   1   2   2   1   2   2   2   2   2   2   2   1   1   2   2   1   1   2   2   1   2   2   1   2   1   2   2   2   1   1   2   1   1   1   1   2   2   2   2   1   1   1   1   1   2   1   1   1   1   2   1   2   2   1   1   2   2   1   2   1   1   2   2   1   1   2   1   1   1   2   1   2   2   2   2   2   2   2   2   2   2   2   2   2   2   1   1   2   1   2   1   1   1   1   1   1   1   1   2   2   1   2   1   2   2   2   2   2   2   1   2   2   1   2   1   2   2   1   1   2   2   1   1   2   1   2   1   2   1   2   2   1   2   1   2   1   1   1   2   1   2   2   1   2   2   2   2   2   1   2   2   1   1   2   2   2   2   1   2   2   1   2   2   2   2   2   2   2   2   2   1   1   2   2   1   2   2   1   1   1   2   1   2   2   1   1   1   1   1   1   1   1   2   1   1
 MK-3-2                 2   2   2   1   2   1   2   2   1   2   2   1   2   2   2   2   1   1   2   2   1   1   2   2   1   2   2   1   2   1   2   2   2   1   1   2   1   1   1   1   2   2   2   2   1   1   1   1   1   2   1   1   1   1   2   1   2   1   1   1   2   2   1   1   1   1   2   2   1   1   2   2   1   1   2   1   2   2   2   2   2   2   2   2   2   2   2   1   2   1   1   1   2   1   2   1   1   1   1   1   1   1   1   2   2   1   1   1   2   2   2   2   1   2   1   2   1   1   2   1   2   2   1   1   2   2   1   1   2   1   2   1   2   1   2   2   2   1   1   1   1   1   1   2   2   2   2   1   2   2   2   2   1   1   2   2   1   1   2   2   2   2   1   2   2   1   2   2   2   2   2   2   2   2   2   1   2   1   2   1   2   2   1   1   1   2   1   2   2   1   1   1   1   1   1   1   1   2   1   1
 MK-3-3                 2   2   2   1   2   2   1   1   1   2   1   1   2   2   2   2   2   1   1   2   2   1   2   2   1   2   2   1   2   1   2   2   2   1   1   2   1   1   1   1   2   2   2   2   1   1   1   1   2   2   1   1   1   1   2   1   2   1   1   1   2   2   1   1   1   1   2   2   1   1   2   2   1   1   1   1   2   2   2   2   2   2   2   2   2   2   2   1   2   1   1   1   2   1   1   1   1   2   1   1   1   1   1   2   2   1   1   1   2   2   2   2   1   2   1   2   1   1   1   1   2   2   1   1   2   2   1   1   2   1   2   1   2   1   2   2   2   1   1   1   1   2   1   2   2   1   2   1   2   2   2   2   1   1   2   2   1   1   2   2   2   2   1   2   2   1   2   1   2   2   2   2   1   2   2   1   2   1   2   1   2   2   1   1   1   2   1   1   2   2   1   2   1   1   1   1   1   2   1   1
 MK-3-4                 2   2   2   1   2   2   1   1   1   2   1   1   2   1   2   2   2   1   1   2   2   1   2   1   1   2   2   1   2   1   2   2   1   1   1   2   1   1   1   1   2   2   2   2   1   1   1   1   2   2   1   1   1   2   2   1   2   1   1   1   2   2   1   1   1   1   2   2   1   1   1   1   1   1   2   1   2   2   2   2   2   2   2   2   2   2   2   1   2   1   1   2   2   1   1   1   1   1   1   1   1   1   1   2   2   1   1   1   2   2   2   2   2   2   1   2   1   2   1   1   2   2   1   1   2   2   1   1   2   1   2   2   2   1   2   2   2   1   1   1   1   2   1   2   2   1   2   1   2   2   2   2   1   2   2   2   1   1   2   1   2   2   2   2   2   1   2   1   2   2   2   2   2   2   2   1   2   1   2   1   2   2   1   1   1   2   1   1   2   2   1   2   1   2   1   2   1   2   2   1
 MK-3-5                 2   2   2   1   2   2   1   1   1   2   1   1   1   1   1   2   2   1   1   2   2   1   2   1   1   2   2   1   2   1   2   2   1   1   1   2   1   1   1   1   2   2   2   2   2   2   1   1   2   2   1   1   1   2   2   2   2   1   1   1   2   2   1   1   1   1   2   2   1   2   1   2   1   1   2   1   2   2   2   2   2   1   2   1   1   2   2   1   2   1   1   2   2   1   1   1   1   1   1   1   1   1   1   2   2   1   1   1   2   1   2   2   2   2   1   1   1   2   1   2   2   1   2   1   2   2   1   1   2   1   2   2   2   1   2   1   2   1   1   2   1   1   1   2   2   1   2   1   2   2   2   2   1   2   2   2   1   1   1   1   2   1   2   2   2   1   2   1   2   2   2   1   2   1   2   1   2   1   2   1   2   2   1   1   1   1   1   1   2   2   2   2   1   2   1   2   1   2   2   1
 MK-3-6                 2   2   2   1   2   1   1   1   1   2   1   1   1   1   1   2   2   1   2   2   2   1   2   1   1   2   2   1   1   1   2   2   1   1   1   2   1   1   1   1   2   2   1   2   2   2   1   1   2   2   1   1   1   1   1   2   2   1   1   1   2   2   1   1   1   1   2   2   1   2   1   2   1   1   2   1   2   2   2   2   2   1   2   1   1   2   2   2   1   2   1   2   2   2   2   1   1   1   1   1   1   2   2   1   2   1   1   1   2   1   2   2   2   2   1   1   1   2   1   2   1   1   2   1   2   2   1   2   2   2   2   2   2   1   2   1   2   1   1   2   1   1   1   2   2   1   1   1   2   1   2   1   1   2   2   2   1   1   1   1   2   1   2   2   2   1   2   1   2   2   2   1   1   1   2   1   2   1   2   1   2   2   1   1   2   1   1   1   2   2   2   2   1   2   2   2   1   2   2   1
 MK-3-7                 2   1   2   1   2   1   1   1   1   2   1   1   1   1   1   2   2   2   1   2   2   1   2   1   1   2   2   1   1   1   2   2   1   1   1   2   2   1   1   1   2   2   2   2   2   2   2   1   2   2   1   1   1   1   1   2   2   1   1   1   2   2   2   1   2   1   2   2   1   2   1   2   1   1   2   1   2   1   2   2   2   1   1   1   1   2   2   2   1   2   1   2   2   2   2   1   1   1   1   1   1   2   2   1   2   1   1   1   2   1   2   1   2   2   1   2   1   2   1   2   1   2   2   1   2   2   1   2   2   2   2   2   2   1   2   1   2   1   1   2   1   1   1   1   2   1   1   1   2   1   2   1   1   2   2   2   1   1   1   1   2   1   2   2   2   1   1   1   2   2   2   1   1   1   2   1   2   1   2   1   2   2   1   1   2   1   1   1   2   2   2   2   1   2   2   1   1   2   2   1
 MK-3-8                 2   1   2   1   2   1   1   1   1   2   1   1   1   2   2   2   2   2   1   2   2   2   2   2   1   2   2   1   1   1   2   2   1   1   1   1   2   1   1   1   2   2   2   2   2   2   1   1   2   2   1   2   2   1   1   2   2   1   1   1   2   2   2   1   2   1   2   2   1   2   1   2   1   1   2   1   2   1   2   2   1   1   1   1   2   2   2   1   1   2   1   2   2   2   2   1   1   1   1   1   1   2   2   1   2   1   1   1   2   1   2   1   2   1   1   2   1   2   1   2   2   2   2   2   2   2   1   2   2   2   2   2   2   1   2   1   2   1   1   2   1   2   1   1   2   1   1   1   2   1   2   1   1   2   1   2   1   1   2   1   1   1   2   2   2   1   1   1   2   2   2   1   1   1   2   1   2   2   2   2   2   1   2   1   2   1   1   1   2   1   2   2   1   2   2   1   1   2   1   1
 MK-3-9                 1   1   1   1   2   1   1   1   1   2   1   1   1   2   2   2   2   2   1   2   2   2   2   2   1   2   2   1   1   1   2   2   1   2   1   1   2   1   1   1   2   2   2   2   2   2   1   1   2   2   1   2   2   1   1   2   2   1   1   1   2   2   2   1   2   1   2   2   1   2   1   2   1   1   2   1   2   1   2   2   1   1   1   1   2   1   2   1   1   2   1   2   1   2   2   1   1   1   2   1   1   2   2   1   2   1   1   2   2   1   2   1   2   1   1   2   1   2   1   1   2   2   2   2   1   2   1   2   2   2   2   1   2   1   2   1   2   1   1   2   1   2   2   1   2   1   1   1   2   1   2   1   1   2   1   2   1   1   2   1   1   2   2   2   2   1   1   1   2   2   2   2   1   1   2   1   2   2   2   2   2   1   2   1   2   1   1   1   2   1   2   2   1   2   2   1   1   2   1   1
 MK-3-10                1   1   1   2   2   1   1   1   1   2   1   1   1   2   2   2   2   2   1   2   2   2   2   2   1   1   2   1   1   1   2   2   1   2   1   1   2   1   1   1   2   2   2   2   2   2   1   1   2   2   1   2   2   1   1   2   1   1   1   1   2   2   2   1   2   1   2   2   1   2   1   2   1   1   2   2   2   1   1   2   1   1   1   1   1   1   2   1   1   2   1   2   1   2   2   1   1   1   1   1   1   2   2   1   2   1   1   2   2   1   2   1   2   1   1   2   2   2   1   2   2   2   2   2   1   2   1   2   2   2   2   1   1   1   2   1   2   1   1   2   1   2   2   1   2   2   1   1   2   1   2   1   1   2   1   1   1   1   2   1   1   2   2   2   1   1   1   1   2   2   2   2   1   1   2   1   2   2   2   2   2   1   2   1   2   1   1   1   2   1   2   2   1   2   2   1   1   2   1   1
 MK-3-11                1   1   1   2   1   1   1   1   1   2   1   1   1   2   2   1   2   1   2   2   2   2   2   2   1   1   2   1   1   1   2   2   1   2   1   1   2   1   2   1   2   2   2   1   2   2   1   1   2   2   1   2   2   1   1   2   1   1   1   1   2   2   2   1   2   1   2   2   1   2   1   1   1   1   2   2   2   1   1   2   1   1   1   1   1   2   2   1   1   2   1   2   1   2   1   1   1   1   1   1   1   2   2   1   2   1   1   2   2   1   2   1   2   1   1   2   2   2   1   2   2   2   2   2   1   2   1   2   2   1   2   1   1   1   2   1   2   1   1   2   1   2   2   1   2   2   1   1   2   1   2   1   1   2   1   1   1   1   2   1   1   1   2   2   1   1   1   1   1   2   2   2   1   1   2   1   2   2   2   2   2   1   2   1   2   1   1   1   2   1   2   2   1   2   2   1   1   2   1   1
 MK-3-12                1   1   1   2   1   1   1   1   1   2   1   1   1   2   2   1   2   1   2   1   2   2   2   2   2   2   2   1   1   1   2   2   1   1   1   1   2   1   2   1   2   2   2   1   2   2   1   1   2   2   1   2   2   1   1   2   1   1   1   1   2   1   2   1   2   1   2   2   1   1   1   1   1   1   1   2   2   2   1   2   1   1   1   1   1   2   2   1   1   2   1   2   1   2   1   2   1   1   1   1   1   1   2   1   2   1   1   2   1   1   2   1   2   1   2   2   2   2   1   2   2   2   2   2   2   1   1   2   2   2   2   1   1   1   2   1   2   1   2   2   1   2   2   1   2   2   1   1   2   1   2   1   1   2   1   2   1   2   2   1   1   1   1   2   1   1   1   1   1   2   2   2   1   1   2   1   2   2   2   2   2   1   2   1   2   1   1   1   2   1   2   2   2   2   2   1   1   2   2   1
 MK-3-13                1   1   1   2   2   2   1   1   1   2   1   1   1   2   2   1   2   1   2   1   2   2   2   2   2   2   2   1   1   1   2   2   1   1   1   1   1   1   2   1   2   2   2   1   2   2   1   1   2   2   1   2   2   1   1   1   1   1   1   1   2   1   2   2   2   1   2   2   1   1   1   1   1   1   1   2   2   2   1   2   1   1   1   1   1   2   2   2   1   2   1   2   1   2   1   2   1   1   1   1   1   1   2   1   2   1   1   2   1   1   2   1   2   1   2   2   1   1   1   2   2   2   2   2   1   1   2   2   2   2   2   1   1   1   2   1   2   1   2   2   2   2   2   1   2   2   1   1   2   2   2   2   2   2   1   2   1   2   2   1   1   2   2   2   2   1   1   1   1   2   2   2   1   1   2   1   2   2   2   2   2   1   2   1   2   1   1   1   2   1   2   2   2   2   2   1   1   2   2   1
 MK-3-14                1   1   1   2   1   2   1   1   2   2   1   2   1   2   2   1   2   1   2   2   2   2   2   2   2   2   2   1   2   1   2   2   1   1   1   1   1   1   2   1   2   2   2   1   2   2   2   1   2   2   1   2   2   2   1   1   1   1   1   1   2   1   2   2   1   1   2   2   1   2   1   2   1   1   1   2   2   2   1   2   1   1   1   1   1   2   2   2   1   2   1   2   1   2   1   2   1   2   1   1   2   1   2   1   2   1   2   2   1   1   2   1   2   1   2   2   1   1   1   2   2   2   1   2   1   1   1   2   2   2   2   1   1   1   2   1   2   1   2   2   2   2   1   1   2   2   1   1   2   2   2   2   2   1   1   2   1   2   2   1   1   2   2   2   2   2   1   1   2   2   2   2   1   1   2   1   2   2   2   2   1   1   2   1   2   1   1   1   2   1   2   2   2   1   2   1   1   2   2   1
 MK-3-15                1   1   1   2   1   2   1   1   2   2   1   2   2   2   2   1   2   1   2   2   2   1   2   2   2   2   2   1   2   1   2   2   2   1   1   1   1   1   2   1   2   2   2   1   2   2   2   1   2   2   1   2   2   2   1   1   1   1   1   1   2   1   2   1   2   1   2   2   1   2   1   2   1   1   1   2   2   2   1   2   1   1   1   1   1   2   2   2   1   1   1   2   1   2   1   2   1   2   1   1   2   1   2   1   1   1   2   2   1   1   1   1   2   2   2   2   2   1   1   2   2   2   1   2   1   1   1   2   2   2   2   1   1   1   2   1   2   1   2   2   2   2   1   1   2   1   1   1   1   2   2   2   1   1   1   2   1   2   2   1   1   2   2   2   1   2   1   2   2   2   2   1   2   1   2   1   1   2   2   2   1   1   2   1   2   1   1   1   2   1   2   2   2   1   2   1   2   2   2   1
 MK-3-16                1   1   1   2   1   2   1   1   2   2   1   2   2   2   2   1   2   1   2   2   2   1   1   2   2   2   2   1   2   1   2   2   2   1   1   1   1   1   2   1   2   2   2   1   2   2   2   2   1   2   1   2   2   2   1   1   1   1   1   1   2   1   2   1   2   1   2   2   1   2   1   2   1   1   1   2   1   2   1   2   1   1   2   1   2   2   2   2   1   1   1   2   1   2   1   2   1   2   1   1   1   1   2   1   1   1   2   2   1   1   1   1   2   2   2   2   2   1   1   2   2   2   1   2   2   1   1   2   1   2   2   1   1   1   2   1   2   1   2   2   1   2   1   1   1   1   1   1   1   2   1   2   1   1   1   2   1   2   2   1   1   2   2   2   1   2   1   2   2   2   2   1   2   1   2   1   1   2   1   2   1   2   2   1   2   1   2   1   2   1   2   2   2   1   2   2   1   2   2   1
 MK-4-1                 1   2   2   1   1   2   1   2   1   1   2   1   2   2   2   1   2   2   2   1   1   2   1   2   1   2   1   2   1   2   1   2   1   1   1   1   1   1   2   2   2   2   2   1   2   1   1   2   1   2   1   2   1   2   2   1   2   2   1   1   1   1   2   1   1   1   2   1   2   1   2   2   1   2   1   2   2   1   1   1   2   2   2   2   2   1   2   2   2   1   2   1   2   2   2   1   2   1   2   1   1   2   1   1   1   2   1   2   2   2   2   2   2   2   1   2   1   1   1   2   2   2   2   2   1   2   1   2   2   1   2   2   1   1   2   1   1   1   1   2   1   1   1   1   1   1   1   1   1   1   2   2   2   1   2   2   1   2   1   2   1   1   1   1   1   2   1   2   1   2   2   2   1   1   1   1   2   1   1   1   2   1   1   2   2   2   1   1   1   2   1   2   1   2   1   2   1   2   2   2
 MK-4-2                 1   2   2   1   1   2   1   2   1   1   2   1   1   2   2   1   2   2   2   1   1   2   1   2   1   2   1   2   1   2   1   2   1   2   1   1   1   1   2   2   1   2   2   1   2   1   2   2   1   2   1   2   1   2   2   1   2   2   1   1   1   1   1   1   1   1   2   1   2   1   2   2   1   2   1   2   1   2   1   1   2   2   2   2   2   1   2   2   2   1   2   1   2   2   2   1   1   2   2   1   1   2   1   1   1   2   1   2   2   2   2   2   2   2   1   2   1   1   1   2   2   2   2   2   1   2   1   2   2   1   1   1   1   1   2   1   1   2   1   2   1   1   1   1   1   1   1   1   1   1   2   2   2   1   2   2   1   2   1   2   1   2   1   1   2   2   2   2   1   2   2   2   1   1   1   1   2   1   1   1   2   1   1   2   2   2   1   1   2   2   1   2   1   2   1   2   1   2   2   2
 MK-4-3                 2   2   2   2   1   2   1   2   2   1   2   1   1   2   2   1   1   2   2   1   1   1   1   2   1   2   1   2   1   2   1   2   1   2   1   2   1   1   2   2   1   2   2   1   2   1   2   2   1   2   1   2   2   2   2   1   2   2   1   1   1   1   1   1   1   1   1   1   2   1   2   2   1   2   1   2   1   2   1   1   2   2   2   2   2   1   2   2   2   1   2   2   2   2   2   1   1   2   2   2   1   1   1   1   1   2   1   2   2   2   2   2   2   2   1   2   1   1   1   2   2   2   2   2   1   2   1   2   2   1   1   1   1   1   2   1   1   2   1   2   1   2   1   1   1   1   2   1   1   1   2   2   2   1   2   2   1   2   1   2   1   2   1   2   2   2   2   2   1   2   2   2   1   1   1   1   2   1   1   1   2   1   1   2   2   2   1   1   2   2   1   2   1   2   1   2   1   2   2   2
 MK-4-4                 2   2   2   2   2   1   1   2   2   1   2   1   1   2   2   1   1   2   2   1   1   1   1   2   1   2   1   2   1   2   1   2   1   1   1   2   1   1   2   2   1   2   2   1   2   1   2   2   1   2   1   2   2   2   2   1   1   2   1   1   1   1   1   2   1   1   1   1   2   1   2   2   1   2   1   2   1   2   1   1   1   2   2   2   2   1   2   1   1   1   1   2   2   1   2   1   1   2   2   2   1   1   1   1   1   2   1   2   2   2   2   2   2   2   1   2   1   1   1   2   2   2   2   2   1   2   1   2   2   2   1   2   1   1   2   1   1   2   1   2   1   2   1   1   1   1   2   1   1   1   1   2   2   1   2   2   1   2   1   2   1   2   1   2   2   2   1   2   1   2   2   1   1   1   1   1   2   1   1   1   2   1   1   2   2   2   1   1   2   2   1   2   1   2   1   2   1   2   2   2
 MK-4-5                 1   2   2   2   2   1   1   2   2   1   2   1   1   2   2   1   1   2   2   1   1   1   1   2   1   2   1   1   1   2   1   2   1   1   1   2   1   1   2   2   1   2   1   1   2   2   2   2   1   2   1   2   2   2   2   1   1   2   1   1   1   1   1   2   1   1   1   1   2   1   2   2   1   1   1   2   1   2   1   1   1   2   2   2   2   1   2   1   2   1   1   2   1   1   2   1   1   2   2   2   1   1   1   1   1   2   1   2   2   2   2   2   2   2   1   2   1   1   1   2   2   2   2   2   1   2   1   1   2   2   2   1   1   1   2   2   1   1   1   2   1   2   1   1   2   2   2   1   1   1   1   2   2   1   2   2   2   2   1   2   1   2   2   2   2   2   1   2   1   2   1   1   1   1   1   1   2   1   1   1   2   2   1   2   2   2   1   1   2   2   1   2   1   2   2   1   1   2   2   2
 MK-4-6                 1   2   2   2   2   2   1   2   2   1   1   1   1   2   2   1   1   2   2   1   1   1   1   2   2   1   1   1   1   2   1   2   1   1   2   2   1   1   2   2   2   2   1   1   2   2   2   2   1   2   2   2   2   2   2   1   1   2   1   1   1   1   2   1   1   1   1   1   1   1   2   2   1   1   1   2   1   2   1   1   1   2   2   2   2   1   2   1   2   1   1   2   1   1   2   1   1   2   2   2   2   1   1   1   1   2   1   2   2   2   2   2   2   2   1   2   1   1   1   1   2   2   2   2   1   2   1   2   2   2   2   2   1   1   2   1   1   1   1   2   1   2   2   1   1   1   2   1   1   1   1   2   2   1   2   2   2   2   1   2   2   2   2   2   2   2   1   2   1   2   2   2   1   1   1   1   2   1   1   1   2   2   1   2   1   2   1   1   2   2   1   2   1   2   1   1   1   2   2   2
 MK-4-7                 1   2   2   2   2   1   1   1   2   1   1   1   1   2   2   1   1   2   2   1   1   1   1   2   2   1   1   1   1   2   1   2   1   1   2   2   1   1   1   2   2   1   1   1   2   2   2   2   1   2   2   2   2   2   1   1   1   1   1   1   1   1   2   1   1   1   1   1   1   1   2   1   1   1   1   2   1   2   1   1   1   1   2   2   2   1   2   1   2   1   1   2   1   2   2   1   1   2   2   2   2   1   1   1   1   1   2   2   2   2   2   2   2   2   1   2   2   2   1   2   2   2   1   2   1   2   1   2   2   2   2   2   1   1   2   1   1   1   2   2   1   2   1   1   1   1   2   1   1   1   1   2   2   1   2   2   2   2   1   2   2   2   2   2   2   2   1   2   2   2   2   2   1   1   1   1   2   1   1   1   2   2   1   2   1   2   1   1   2   1   1   2   1   2   1   1   1   2   2   2
 MK-4-8                 1   2   2   2   2   1   1   1   2   1   1   1   1   2   2   1   1   2   2   1   1   2   1   2   2   1   1   1   1   2   1   2   1   1   2   2   2   1   1   2   2   1   1   1   2   2   2   2   1   2   1   2   2   2   1   1   1   1   1   1   1   2   2   2   1   2   1   1   2   1   2   1   1   1   1   2   1   1   1   1   1   1   1   2   2   2   1   1   1   1   1   1   1   2   2   1   1   2   2   2   1   1   1   1   1   1   2   1   2   2   2   1   2   2   1   2   2   2   1   2   2   2   1   2   1   2   1   2   2   2   2   2   1   1   2   1   1   1   2   2   1   2   1   1   1   1   2   1   1   1   1   2   2   1   2   2   1   2   1   2   1   2   2   2   2   2   1   2   2   2   1   2   1   1   1   1   2   1   1   1   2   2   1   2   1   2   1   1   2   1   2   2   1   2   1   1   1   2   2   2
 MK-4-9                 1   2   2   2   2   1   1   1   2   1   1   2   1   2   2   1   1   1   2   1   2   2   1   2   1   1   1   1   1   2   1   2   1   1   2   2   2   1   1   2   2   1   2   1   1   2   2   2   1   2   1   2   2   2   1   1   1   1   1   1   1   2   2   2   1   2   1   1   2   1   2   1   1   1   1   1   1   1   1   1   2   1   1   2   2   1   2   1   1   1   1   1   1   2   2   1   1   1   2   1   1   1   1   1   1   1   2   1   1   2   2   1   2   2   1   2   1   2   2   2   1   1   1   2   2   2   1   2   2   1   2   1   1   1   2   1   1   1   2   2   1   2   1   1   1   1   2   1   1   1   1   2   2   1   2   2   1   2   1   2   1   2   2   2   1   2   1   2   2   2   1   2   1   1   1   1   2   2   1   1   2   2   1   2   1   2   1   1   2   1   2   2   1   2   2   1   1   2   2   2
 MK-4-10                1   2   1   2   2   1   2   1   2   1   1   2   1   2   2   2   1   1   2   2   2   2   1   2   1   2   1   1   1   2   1   2   1   1   2   2   2   1   2   2   2   1   2   1   1   2   2   2   1   2   1   2   2   2   1   1   1   1   1   1   1   2   2   2   1   2   2   1   2   1   2   1   1   1   1   1   1   1   1   1   2   2   1   2   2   1   2   1   1   1   1   1   1   2   1   1   1   1   2   1   1   1   1   1   1   1   2   1   1   2   2   1   2   2   1   2   1   2   2   1   1   1   1   2   2   2   1   2   2   1   2   1   1   1   2   1   1   1   2   1   1   2   1   1   1   1   2   1   1   1   1   2   1   1   1   2   1   2   1   2   1   2   2   2   1   2   1   2   2   2   1   2   1   1   1   1   2   2   1   1   2   2   1   2   1   2   1   1   2   1   2   1   1   2   2   1   1   2   2   2
 MK-4-11                1   2   1   2   2   1   2   1   2   1   1   2   1   2   2   2   1   1   2   2   2   2   2   2   2   2   1   1   2   2   1   1   1   2   2   2   2   1   2   2   2   1   2   1   1   2   2   2   1   2   1   2   2   2   1   1   1   1   1   1   1   1   2   2   1   2   2   1   2   1   2   1   1   1   1   1   1   1   1   1   2   2   1   2   1   1   2   1   1   1   1   1   1   2   1   1   1   2   2   1   1   1   1   1   1   1   2   1   1   2   2   2   2   2   1   2   1   2   2   1   1   2   1   2   2   1   1   2   2   1   2   1   1   1   2   1   1   1   2   1   1   2   1   1   1   1   2   1   1   1   1   2   1   1   1   2   1   2   1   2   1   2   2   2   1   2   1   2   2   2   1   2   1   1   1   1   2   2   1   1   2   2   1   2   1   2   1   1   2   1   2   2   1   2   2   1   1   2   2   2
 MK-4-12                1   2   1   1   2   1   2   1   2   1   1   2   1   2   2   2   1   1   2   2   2   2   2   2   2   2   1   1   2   2   1   1   1   2   2   2   2   1   2   2   2   1   2   2   1   2   2   2   2   2   1   1   2   2   1   1   1   1   1   2   1   1   2   2   1   1   2   1   2   1   2   1   1   1   1   1   1   1   1   1   2   2   1   2   2   1   2   2   1   2   1   1   1   2   2   1   1   2   2   1   1   1   1   2   1   1   2   1   1   2   2   2   2   2   1   2   1   2   2   2   2   2   1   2   2   1   2   1   2   1   2   2   1   1   2   1   1   1   2   1   1   2   2   1   2   1   2   1   1   1   2   2   1   2   1   2   1   2   1   2   1   2   1   2   1   2   2   1   2   2   1   2   1   1   1   1   2   2   1   1   2   2   1   2   1   2   1   1   2   1   2   2   1   2   2   1   1   2   2   2
 MK-4-13                1   2   1   1   2   1   2   1   2   1   1   2   1   2   1   2   1   1   2   2   2   2   2   2   2   2   1   2   2   2   1   1   1   2   2   2   2   1   2   2   2   1   2   2   1   2   2   2   2   2   1   1   2   2   2   1   1   2   1   2   1   1   2   2   2   1   2   1   1   1   2   2   1   1   1   1   1   2   1   1   2   1   1   2   2   1   1   2   1   2   1   1   1   2   2   1   1   2   2   1   2   1   2   2   1   1   2   1   1   2   2   2   2   2   1   2   1   2   2   2   2   2   1   2   2   1   2   1   2   1   2   2   1   1   2   1   1   1   2   2   1   2   2   1   2   1   2   1   1   1   2   2   1   2   1   2   1   2   1   2   1   2   2   1   2   2   2   1   2   2   1   1   1   1   1   1   2   2   1   1   2   2   1   2   1   2   1   1   2   1   2   2   1   2   2   1   1   2   2   2
 MK-4-14                1   2   1   1   2   1   2   1   2   1   1   2   1   2   2   1   1   1   2   2   2   2   2   2   2   2   1   2   2   2   1   2   1   2   1   2   2   1   2   2   2   1   2   2   1   2   2   2   2   2   1   1   1   2   2   1   1   1   1   2   1   1   2   1   2   2   2   1   1   1   2   2   1   1   1   1   1   2   1   2   1   1   1   2   1   1   1   2   1   2   1   1   2   2   2   1   1   2   2   1   2   1   2   2   1   1   2   1   1   2   2   2   2   2   1   2   1   2   2   2   2   2   1   1   2   1   2   1   2   1   2   2   1   1   2   1   1   1   1   2   1   2   2   1   2   2   2   1   2   1   2   2   1   2   1   2   1   2   1   2   1   2   2   1   2   2   2   1   2   2   2   1   1   1   1   1   2   2   1   1   2   1   1   2   2   2   1   1   1   1   2   2   1   2   2   2   1   2   2   2
 MK-4-15                1   2   1   1   2   1   2   1   2   1   1   2   1   2   1   1   1   1   1   2   2   2   2   2   1   2   1   2   2   1   1   2   1   2   1   2   2   1   2   2   2   1   2   2   1   2   2   2   2   2   1   1   1   2   2   1   1   1   1   1   1   1   2   1   2   2   2   1   1   1   2   2   1   1   2   1   2   1   2   2   1   1   1   2   1   1   1   2   1   2   1   1   2   2   2   1   1   2   1   1   2   1   2   2   1   1   2   2   2   1   2   2   2   2   1   2   1   2   2   2   2   2   1   1   2   2   2   1   2   1   2   2   1   1   2   1   1   1   1   2   1   2   1   1   2   2   2   1   2   2   2   2   1   2   1   2   1   2   2   2   2   2   2   1   2   1   2   1   2   1   2   1   1   1   1   1   2   2   1   1   2   1   1   2   2   1   1   1   2   1   2   2   1   2   2   2   2   2   2   2
 MK-4-16                1   2   1   1   2   1   2   1   2   1   1   2   1   2   1   1   1   1   1   2   2   2   2   2   1   2   2   2   1   1   1   2   1   2   1   2   2   1   1   2   1   2   2   2   1   2   2   1   2   2   1   1   1   2   2   1   1   1   2   1   1   1   2   1   2   1   2   1   1   1   2   2   1   1   2   1   1   1   2   2   1   1   1   2   1   1   1   2   1   2   1   1   2   1   2   1   2   2   1   1   2   1   2   2   1   1   2   2   2   1   2   2   2   2   1   2   1   2   2   2   2   2   1   1   2   1   2   1   2   1   2   2   1   1   1   1   1   1   2   2   1   2   1   2   2   2   2   1   2   2   2   2   1   2   1   2   1   2   2   2   1   2   2   1   2   1   2   2   2   1   1   1   1   1   1   1   2   2   1   1   2   1   1   2   2   1   1   1   2   1   2   1   1   2   1   2   1   2   2   2
 MK-5-1                 1   1   1   2   1   1   1   1   1   2   2   1   2   1   1   1   2   2   1   1   1   2   2   2   1   1   1   1   2   2   1   2   1   2   1   2   2   1   1   2   2   1   2   1   1   1   1   2   2   2   2   1   2   1   1   2   1   2   1   1   2   2   1   1   2   1   2   2   2   1   2   2   2   1   1   1   2   2   1   2   1   1   1   2   2   2   2   2   2   2   2   1   2   1   2   2   2   1   2   1   1   1   2   2   1   2   2   1   1   1   2   2   1   2   1   2   1   1   1   1   1   2   1   2   2   2   2   1   1   2   1   2   1   1   1   1   1   2   1   2   1   2   2   1   2   2   1   1   1   1   2   1   2   1   1   2   1   2   2   2   1   1   1   2   2   2   1   1   1   2   1   2   1   1   1   1   2   1   1   1   2   1   2   2   1   2   2   2   1   2   2   2   2   1   1   1   2   1   1   2
 MK-5-2                 1   1   1   1   1   1   1   1   1   2   2   1   2   1   1   1   1   2   1   1   1   2   2   1   1   1   1   1   2   2   1   2   1   2   1   2   2   2   1   2   2   1   2   1   1   1   1   2   1   2   2   1   2   1   1   2   1   2   1   1   2   2   1   1   2   1   2   2   2   1   2   2   2   1   1   1   2   2   2   2   1   1   1   2   2   2   2   2   2   2   2   2   2   1   2   1   2   2   2   1   2   1   2   2   2   2   2   1   1   1   2   2   2   2   1   1   1   1   2   1   1   2   1   2   2   2   2   1   1   2   1   2   1   1   1   1   1   2   1   2   1   1   2   1   2   2   1   1   1   2   2   1   2   1   1   2   2   2   2   2   1   1   1   2   2   2   1   1   1   2   1   2   1   1   1   1   2   1   1   1   1   1   1   2   1   2   2   2   1   2   2   2   2   1   1   1   2   1   1   2
 MK-5-3                 1   2   1   1   1   1   1   1   1   2   2   1   2   1   1   1   1   2   1   1   1   2   2   1   1   1   1   1   2   2   1   2   1   2   1   2   2   2   1   2   2   1   2   1   1   1   1   2   1   1   2   1   2   1   1   1   1   2   1   1   2   2   1   1   2   1   2   2   1   1   2   2   2   1   1   1   2   2   2   2   1   1   1   1   2   2   2   2   2   2   2   2   2   1   2   1   2   2   2   1   1   1   2   2   2   2   2   1   1   1   2   2   2   2   1   1   1   1   2   1   2   2   1   2   2   2   2   2   1   1   1   2   1   2   1   1   1   2   1   2   1   1   2   1   2   2   1   1   1   2   2   1   2   1   2   2   2   2   2   2   1   1   2   2   2   2   1   1   1   1   1   1   1   1   2   1   2   1   2   1   1   1   1   2   1   2   2   2   1   1   2   2   2   1   1   1   2   1   1   2
 MK-5-4                 2   2   1   1   1   1   1   1   1   2   2   1   2   1   1   1   1   2   1   2   2   2   2   1   1   1   1   1   1   1   1   2   1   2   1   1   2   2   1   2   2   1   2   1   1   1   1   2   1   1   2   1   2   2   1   1   1   1   2   1   2   2   1   1   2   1   2   2   1   1   2   2   2   1   2   1   2   2   1   2   2   1   1   1   1   2   2   2   2   2   2   2   2   1   2   1   1   2   2   1   1   1   1   2   2   2   2   2   1   1   2   2   2   2   1   1   1   1   2   1   2   2   1   2   2   2   2   2   1   1   1   2   1   2   1   1   1   2   1   2   1   1   2   1   1   2   1   1   1   2   2   1   2   1   1   2   2   2   2   2   1   1   2   2   2   2   1   1   1   1   2   1   1   1   1   1   1   1   2   1   1   1   1   2   1   2   2   2   1   2   2   2   2   1   1   1   2   1   2   2
 MK-5-5                 2   2   1   1   1   1   1   1   2   2   2   1   2   1   1   1   1   2   1   2   2   2   2   1   1   1   1   1   1   2   1   2   1   2   1   1   2   2   1   2   2   1   2   1   1   1   1   2   1   1   2   1   2   2   1   1   1   1   2   1   2   2   1   2   2   2   2   2   1   1   2   2   2   1   2   1   2   2   1   2   2   1   1   1   1   2   2   2   2   2   2   2   2   1   2   1   1   2   2   1   1   1   1   2   2   2   2   2   1   1   2   1   2   1   1   1   1   2   2   1   2   2   1   2   2   2   2   2   1   1   1   2   1   2   1   1   1   2   1   2   1   1   2   1   2   2   1   1   1   2   2   1   2   1   1   2   2   2   2   2   1   1   2   2   2   2   1   1   2   1   2   2   1   1   1   1   1   1   2   1   1   1   1   2   1   2   2   2   1   2   2   2   2   1   1   1   2   1   2   2
 MK-5-6                 2   2   1   1   1   1   1   1   2   2   2   1   2   1   1   1   1   2   1   2   2   2   2   1   1   1   1   1   1   2   1   2   1   2   1   1   1   2   1   2   2   2   2   1   1   1   1   2   1   1   2   1   2   2   1   1   1   1   2   1   2   2   1   2   2   2   2   2   1   1   2   2   2   1   2   1   2   2   1   2   2   1   2   1   1   2   2   2   2   2   2   2   2   1   2   1   1   2   2   1   1   1   1   2   2   2   2   2   1   1   2   1   2   1   1   2   1   2   2   1   2   1   1   2   2   2   2   2   1   1   1   2   1   2   1   1   1   2   1   2   1   1   2   2   2   2   1   1   1   2   2   2   2   1   1   2   2   2   2   2   1   1   2   2   1   2   1   1   1   1   2   2   1   1   1   1   1   1   2   1   1   1   1   2   1   2   2   1   1   2   2   1   2   1   1   1   2   1   2   2
 MK-5-7                 2   1   1   1   1   1   1   1   2   2   2   2   1   1   1   1   1   1   1   2   2   2   2   1   1   1   1   1   1   1   1   2   2   2   1   1   1   1   2   2   1   2   2   1   1   1   1   2   1   1   2   1   2   2   1   1   1   1   2   2   2   2   1   2   2   2   2   2   1   1   2   2   2   1   1   2   2   2   1   1   2   1   2   1   1   2   2   2   2   2   1   2   2   1   2   1   1   2   1   1   1   1   1   2   2   2   2   2   1   1   2   1   2   1   1   2   1   2   2   1   2   1   1   2   2   2   2   1   2   1   1   2   1   2   1   1   1   2   2   2   2   1   2   2   2   2   1   1   1   2   1   2   2   1   1   2   2   2   2   2   1   1   2   2   1   1   1   1   1   1   2   2   2   1   1   1   1   1   2   1   1   1   1   2   1   2   2   1   1   2   2   1   2   1   1   1   2   1   2   2
 MK-5-8                 2   1   1   2   1   1   1   1   2   2   2   2   1   1   1   1   1   1   1   2   2   2   2   1   1   1   1   1   1   2   2   2   2   1   1   1   1   1   2   2   1   2   2   1   1   1   1   2   1   1   2   2   1   2   1   1   1   1   2   2   2   2   2   2   2   2   2   2   1   1   2   1   2   1   1   2   2   2   1   1   2   2   2   1   2   2   2   2   2   2   2   1   2   1   2   1   1   2   1   1   1   1   1   2   2   2   2   2   1   1   2   1   2   1   1   2   1   2   1   1   2   1   2   1   2   2   2   1   2   1   1   2   1   2   1   1   1   2   2   2   2   1   2   2   2   2   1   1   1   2   1   2   2   1   1   2   2   2   2   2   1   1   2   2   1   1   1   1   1   1   2   2   2   1   1   2   1   1   2   2   1   1   1   2   1   2   2   2   1   2   2   1   2   1   1   1   2   1   2   2
 MK-5-9                 2   2   1   2   1   2   1   1   2   2   2   2   1   1   1   1   1   1   1   2   2   2   2   1   2   1   1   1   1   1   2   2   2   1   1   1   1   1   2   2   1   2   2   1   1   1   1   2   1   2   2   2   1   2   1   1   1   1   1   1   2   2   2   2   1   2   2   2   2   1   2   1   2   2   1   2   2   2   1   1   2   2   2   1   2   2   2   2   2   2   2   2   2   1   2   1   1   2   1   1   1   1   1   2   2   2   2   1   2   1   2   1   2   1   2   2   1   2   1   1   2   1   2   1   2   2   1   1   2   1   1   2   1   2   1   1   2   2   2   2   2   1   2   2   1   2   1   1   1   2   1   2   1   1   1   2   2   2   2   1   1   1   2   2   1   2   1   2   1   1   2   2   2   1   1   2   1   2   2   2   1   1   1   2   1   2   2   2   1   2   2   1   2   1   1   2   2   1   1   2
 MK-5-10                2   2   1   2   1   1   1   1   2   2   2   2   2   1   1   2   1   1   1   2   2   2   2   1   2   1   1   1   1   1   2   2   2   2   1   1   1   1   1   2   1   2   2   1   1   1   1   2   1   2   2   2   1   2   1   1   1   1   2   1   1   2   2   2   2   2   2   2   2   1   2   1   2   2   1   2   2   2   2   1   2   2   2   1   2   2   2   2   2   2   2   2   2   1   2   1   1   2   1   1   1   1   1   2   2   2   2   1   2   1   2   1   2   1   2   2   1   2   1   1   2   2   2   1   2   2   1   1   2   1   1   2   1   2   1   1   2   2   2   2   2   1   2   2   1   1   1   1   1   2   1   1   1   1   1   2   2   2   2   1   1   1   2   2   1   2   1   2   1   1   2   2   2   1   1   2   1   2   2   2   1   1   2   2   1   2   2   2   1   2   2   1   2   1   2   2   2   1   1   2
 MK-5-11                2   2   1   2   1   1   1   1   2   2   1   2   2   2   1   2   1   1   1   2   2   2   2   1   2   1   1   2   1   2   2   2   2   2   2   1   1   1   1   2   1   2   1   1   1   1   1   2   1   2   2   2   1   2   1   1   1   1   2   1   1   2   2   2   2   2   2   2   1   2   2   1   2   1   1   2   2   2   2   1   2   2   2   1   2   2   2   2   2   2   2   2   2   1   1   1   1   2   1   2   1   1   1   2   2   2   2   1   2   1   2   1   2   2   2   2   1   2   1   1   2   2   2   2   2   2   1   1   2   2   1   2   1   2   2   1   2   2   2   2   2   1   2   2   1   1   1   1   1   2   1   1   1   1   1   2   2   2   2   1   1   1   2   2   1   2   1   2   1   1   2   2   2   1   1   2   1   2   2   2   1   1   2   2   1   2   2   2   1   2   2   1   2   1   2   2   2   1   1   2
 MK-5-12                2   2   1   2   1   1   1   1   2   2   1   2   2   2   2   2   1   2   1   2   2   2   2   1   1   1   1   2   1   2   2   2   2   2   2   1   1   1   1   1   1   2   1   1   1   2   2   2   1   2   2   2   1   2   2   1   1   2   2   1   1   2   2   1   2   2   2   1   1   2   2   1   2   1   1   2   2   2   2   1   2   2   2   1   2   2   2   2   2   2   2   2   2   1   1   1   1   2   2   2   1   1   1   1   2   1   2   1   2   2   2   1   2   2   2   2   2   2   1   2   2   2   2   2   2   2   1   1   2   2   1   2   2   2   2   1   2   2   2   2   2   1   1   2   1   1   1   1   1   2   1   1   1   1   1   2   2   2   1   1   1   1   1   2   1   2   1   2   1   1   2   2   2   1   1   2   2   2   2   2   1   1   2   2   1   1   2   2   1   2   2   1   1   1   2   2   2   1   1   2
 MK-5-13                2   2   1   2   1   1   1   1   2   2   1   2   2   2   2   2   1   2   1   2   2   2   2   1   1   1   1   2   1   2   2   2   2   2   2   1   1   1   1   1   1   2   1   1   1   1   2   2   2   2   2   1   1   2   2   1   1   2   2   1   1   2   2   1   2   2   2   1   1   2   2   1   2   1   1   2   2   2   2   1   2   2   2   2   2   2   2   2   2   2   2   2   2   1   1   1   1   2   2   2   1   2   1   1   2   1   2   1   2   2   2   1   1   2   2   2   2   2   1   2   2   2   2   2   2   2   1   1   2   2   1   2   2   2   2   1   2   2   2   2   2   1   2   2   1   1   2   1   1   2   1   1   1   1   1   2   2   2   1   1   1   1   1   2   1   1   1   2   1   1   2   2   1   1   1   2   2   2   2   1   1   1   2   1   2   1   2   2   1   2   2   1   1   1   2   2   2   1   1   2
 MK-5-14                2   1   1   1   1   1   1   1   2   2   1   2   2   2   2   2   1   2   2   2   1   2   2   1   1   1   1   2   1   2   2   1   1   1   2   1   1   1   1   1   1   2   2   1   2   1   2   2   2   2   2   1   1   2   2   2   1   2   2   1   1   2   2   1   2   2   2   1   1   2   2   1   2   1   1   2   2   2   2   1   2   2   2   2   2   2   2   2   2   2   2   2   2   1   1   1   1   2   2   2   1   2   1   1   2   1   2   1   1   2   2   1   1   1   2   2   2   1   1   2   2   2   2   2   2   1   1   1   2   2   1   2   2   2   1   1   2   1   2   2   2   1   2   2   1   1   2   1   1   2   1   1   1   1   1   2   2   2   1   1   1   1   2   2   1   1   1   2   1   1   2   2   1   1   1   2   2   2   2   2   1   2   2   1   2   1   2   2   1   2   2   1   1   1   2   2   2   1   2   2
 MK-5-15                2   1   2   1   1   1   1   1   2   2   1   2   1   2   2   2   1   2   1   2   1   2   2   1   1   1   1   2   1   2   2   1   1   1   2   1   1   1   1   1   1   2   2   1   2   1   2   2   2   2   2   2   1   2   2   2   1   2   1   1   1   2   2   1   2   2   2   1   1   2   1   1   2   1   1   2   2   2   2   1   2   2   2   2   2   2   2   2   2   2   2   2   2   1   1   1   1   2   2   1   1   2   1   1   2   1   2   1   2   2   2   1   1   1   2   2   2   1   1   2   2   2   2   2   2   1   1   1   2   2   1   2   2   2   1   1   2   1   2   2   2   2   2   2   1   1   2   1   2   2   2   2   1   1   1   2   1   1   1   1   1   1   1   2   2   1   1   2   1   1   2   2   1   1   1   2   2   2   2   2   1   2   1   2   2   1   2   2   1   2   2   1   1   1   2   2   1   1   2   2
 MK-5-16                2   2   2   1   2   1   1   1   2   2   1   2   1   2   2   2   1   2   1   2   1   2   2   1   2   1   1   1   1   2   2   1   1   1   2   2   1   1   1   1   1   2   1   2   2   1   2   2   2   2   2   2   1   2   2   2   1   1   1   2   1   2   2   1   2   2   2   1   1   2   1   2   2   1   1   2   2   2   2   1   2   2   2   2   2   2   2   2   2   2   2   2   2   1   2   1   1   1   2   1   1   2   1   1   2   1   2   1   2   2   2   1   1   1   2   2   2   1   1   2   2   2   2   1   2   1   1   1   2   2   1   2   2   2   1   1   1   1   2   2   2   1   2   2   2   1   2   1   2   2   2   2   1   1   1   2   1   1   1   1   1   1   1   2   2   1   1   2   1   1   2   2   1   1   1   2   1   2   2   2   1   2   1   2   2   1   2   2   1   2   2   1   1   1   2   2   1   1   2   2
 MK-6-1                 2   2   1   1   2   1   2   1   2   2   1   2   2   1   2   1   2   1   2   2   2   1   2   2   1   2   2   1   1   2   2   1   1   1   2   2   2   2   1   1   1   2   2   2   1   1   2   2   1   2   1   1   1   2   1   2   2   1   2   1   1   2   2   2   1   1   2   1   2   1   1   2   2   2   2   2   2   1   1   1   2   1   1   2   2   2   1   2   2   2   1   1   2   2   1   2   2   1   1   1   1   2   2   2   1   1   2   2   2   2   2   2   1   1   2   2   2   2   1   1   1   2   1   2   1   2   2   2   2   2   2   2   1   2   1   2   1   2   2   2   2   2   2   1   1   2   2   2   2   1   2   1   1   2   2   2   2   1   1   1   2   1   1   1   1   1   2   1   1   1   1   2   2   1   1   2   1   1   1   2   1   1   2   1   2   2   2   1   1   2   2   1   2   2   2   1   1   2   1   1
 MK-6-2                 2   2   1   1   1   1   2   1   2   2   1   1   2   1   2   1   2   1   2   2   2   1   2   2   2   2   2   1   1   2   2   1   1   1   2   2   2   2   1   1   2   2   1   2   1   1   2   2   1   2   1   1   1   2   1   2   2   1   2   1   1   2   2   2   1   1   2   1   1   1   1   2   2   1   2   2   2   1   1   1   2   1   1   2   2   2   1   2   2   2   1   1   2   2   1   2   2   1   2   1   1   2   2   2   2   1   2   2   2   2   2   1   1   1   2   2   2   2   1   1   2   2   1   2   2   2   2   2   2   2   2   2   1   2   1   2   1   2   2   2   1   2   2   1   1   2   2   2   2   2   2   1   1   2   1   2   2   1   1   1   2   1   1   1   1   1   2   1   1   1   1   2   2   1   1   1   1   1   1   2   1   1   2   1   2   2   2   1   1   2   2   1   2   2   2   1   1   2   2   1
 MK-6-3                 2   2   1   1   1   1   2   1   2   2   1   1   2   1   2   1   2   1   2   2   2   1   2   2   2   2   2   1   1   2   2   1   1   1   2   2   2   1   1   1   1   2   1   2   1   1   2   1   1   1   1   1   1   2   1   2   2   1   2   1   1   2   2   1   1   1   2   1   1   1   1   1   2   1   2   2   1   1   1   1   2   1   2   2   2   2   1   2   2   2   1   1   2   2   1   2   2   1   2   1   1   2   2   2   2   1   2   2   2   2   2   1   1   1   2   2   2   2   1   1   2   2   1   2   2   2   2   2   2   2   2   2   1   2   2   1   1   2   2   1   1   2   2   1   2   2   2   2   2   2   2   1   1   2   1   2   2   1   1   1   2   1   1   1   1   1   2   1   1   1   1   2   2   1   1   1   1   1   1   2   1   1   2   1   2   2   2   1   1   1   2   1   2   2   2   1   1   2   2   1
 MK-6-4                 2   2   1   1   1   2   2   1   2   1   1   1   1   1   1   1   2   1   2   2   2   1   2   2   2   2   2   1   1   2   2   1   1   1   2   2   2   1   1   1   1   2   1   2   1   1   2   1   1   1   1   1   1   2   1   2   2   1   2   1   1   2   2   1   1   1   2   1   1   1   1   1   2   1   2   1   1   1   1   1   1   1   2   2   1   2   1   2   2   2   1   1   2   1   1   2   2   1   2   1   1   2   2   2   2   1   2   2   2   2   2   1   1   1   2   2   2   2   1   1   2   2   1   2   2   2   2   2   1   2   2   2   1   2   2   1   1   2   2   1   1   2   2   2   2   2   1   2   2   2   2   1   1   2   1   2   2   1   1   1   2   1   2   1   1   1   2   1   1   1   2   2   2   1   1   1   1   1   2   2   1   1   2   1   2   2   2   1   1   1   2   1   2   2   2   1   1   2   2   1
 MK-6-5                 2   2   1   1   1   2   2   1   1   1   1   1   1   1   1   1   2   1   2   1   2   1   2   2   2   2   2   1   2   2   2   1   1   1   2   2   2   1   1   1   1   2   1   2   1   1   2   1   1   2   1   1   1   2   1   2   1   1   2   1   1   2   2   1   1   1   2   1   1   1   1   1   2   1   2   1   1   1   1   1   1   1   2   2   1   2   1   2   2   2   1   1   2   1   1   2   2   1   2   1   1   2   2   2   2   1   2   2   2   2   2   1   1   1   2   2   2   2   1   1   2   2   2   2   2   2   2   2   1   2   2   2   1   2   2   1   1   2   1   1   1   2   2   2   2   2   1   2   2   2   2   1   1   2   1   1   2   1   1   1   2   1   2   2   1   1   2   1   1   1   2   2   1   1   1   1   1   1   2   2   2   1   2   1   2   2   2   1   1   1   2   1   2   2   2   1   1   2   2   1
 MK-6-6                 2   2   1   1   1   2   2   1   1   1   1   1   1   1   1   1   1   1   2   1   2   1   1   2   2   2   2   1   2   2   2   2   1   1   2   2   1   1   1   1   1   1   1   1   1   1   2   1   1   2   1   2   1   1   1   2   1   1   2   1   2   2   2   1   1   1   2   1   2   1   1   1   2   1   2   1   1   1   1   1   1   1   2   2   1   2   1   1   1   1   1   1   2   1   2   2   2   1   2   1   1   2   2   2   1   1   2   2   2   2   2   1   1   1   1   2   1   2   1   2   1   2   2   2   2   2   2   2   1   2   2   2   1   2   2   1   1   2   1   1   1   2   2   2   2   2   1   2   2   2   1   1   1   2   1   2   2   1   1   1   1   1   2   1   1   1   2   1   1   1   2   2   1   1   2   2   1   1   2   2   1   1   1   1   2   2   2   1   1   1   2   2   2   2   2   1   1   2   2   1
 MK-6-7                 2   2   1   1   1   2   2   1   1   1   1   1   1   1   1   1   2   1   2   1   2   1   1   1   2   2   2   1   2   2   2   2   1   1   2   2   1   1   1   1   1   1   1   1   1   1   2   1   1   2   1   2   1   1   1   2   1   1   2   1   2   2   2   1   1   1   2   1   1   1   1   1   2   1   2   1   1   1   1   1   1   1   2   2   1   1   1   1   1   1   1   1   2   1   2   2   2   1   2   1   2   2   2   2   1   1   2   2   2   1   2   1   1   1   2   2   2   2   1   2   1   2   2   2   1   2   2   2   1   2   2   2   1   2   2   1   1   2   1   1   1   2   2   2   2   2   1   1   2   2   1   1   1   2   1   1   2   1   1   1   1   1   2   1   1   2   2   1   2   1   2   2   1   1   2   2   1   1   2   2   2   1   1   1   2   2   2   2   1   1   2   2   2   1   2   1   2   1   2   1
 MK-6-8                 2   2   1   1   1   2   2   1   2   1   1   1   1   1   1   1   2   1   2   1   2   1   1   2   2   2   2   1   2   2   2   2   1   1   2   2   1   1   2   1   1   1   1   1   1   1   2   1   1   2   1   2   1   1   1   2   1   1   2   1   2   2   2   1   1   1   2   1   1   1   1   2   2   1   1   1   1   1   1   1   1   1   2   2   1   1   1   1   1   1   1   1   2   1   2   1   2   1   2   1   2   2   2   1   1   1   1   2   2   1   2   1   1   1   2   2   2   2   1   2   1   2   2   2   1   2   2   2   1   2   2   2   1   2   2   1   1   2   1   1   1   2   2   2   1   2   1   1   2   1   1   1   1   2   1   1   2   1   1   1   1   1   2   1   1   2   1   1   2   2   2   2   1   1   2   2   1   1   2   1   2   1   1   1   2   2   2   2   1   1   2   2   2   1   2   1   2   1   2   1
 MK-6-9                 1   2   1   1   1   2   1   1   2   1   1   1   1   1   1   1   2   1   2   1   2   1   1   2   2   1   1   1   2   2   1   1   2   1   2   1   1   1   2   1   1   1   1   1   1   2   2   1   1   2   1   2   1   1   1   2   1   1   2   2   2   2   2   1   1   1   2   1   1   1   1   2   2   1   1   1   1   1   1   1   1   1   2   2   1   1   1   1   1   1   1   1   2   1   2   1   2   1   2   1   2   2   1   1   1   1   1   2   2   1   2   1   1   1   2   2   1   2   1   2   1   1   2   2   1   2   1   2   1   2   2   2   1   2   2   1   1   2   1   1   1   2   2   2   1   2   1   1   2   1   1   1   1   2   1   1   2   1   1   1   1   1   2   1   1   2   1   1   2   2   2   2   1   1   2   2   2   1   2   1   2   1   1   1   1   2   2   2   1   1   2   2   2   1   2   1   1   2   2   2
 MK-6-10                1   2   1   2   1   2   2   1   2   1   1   1   1   1   1   2   2   1   1   1   2   1   1   2   2   1   1   2   2   2   1   1   2   1   2   2   1   1   2   1   1   1   1   1   1   2   2   1   1   2   1   2   1   1   1   1   1   1   2   2   2   2   2   1   1   1   2   1   2   1   1   2   2   1   2   1   1   1   1   1   1   1   2   2   1   1   1   1   1   1   1   1   2   1   2   1   2   1   2   1   2   2   1   1   1   1   1   2   2   1   2   1   1   1   2   2   1   2   1   2   1   1   2   2   1   2   1   2   1   2   2   2   2   2   2   1   1   2   1   1   1   2   2   2   2   2   1   2   2   1   1   1   1   2   2   1   2   1   1   1   1   1   2   1   1   2   1   1   2   2   2   2   2   1   2   2   2   1   2   1   2   1   1   1   1   2   2   1   1   1   1   2   2   1   2   1   2   2   2   1
 MK-6-11                1   2   1   2   1   2   2   1   2   1   1   1   1   1   1   2   2   1   1   1   2   1   1   2   1   1   1   2   2   2   1   1   1   1   2   1   2   1   2   1   1   1   1   1   1   2   2   1   1   2   1   2   1   1   1   1   1   2   2   2   1   2   2   1   2   1   2   1   2   1   1   2   2   2   2   1   1   1   1   1   1   1   2   2   1   1   1   1   1   1   2   1   2   1   2   1   2   1   1   1   2   1   1   1   2   1   1   2   2   1   2   1   1   1   2   2   2   2   1   2   1   1   2   2   1   2   1   2   1   2   2   2   1   2   2   1   1   1   1   1   1   2   1   2   2   2   1   2   2   1   1   1   1   2   2   1   2   1   1   1   1   1   2   1   1   2   1   1   2   2   1   2   2   1   2   2   2   1   2   1   2   1   1   1   1   2   2   1   1   1   2   2   2   1   2   1   2   2   2   1
 MK-6-12                1   2   1   2   1   2   2   1   2   1   1   1   1   1   2   1   2   1   1   1   2   1   1   2   1   1   1   2   2   2   1   1   1   1   2   1   2   1   2   1   1   1   2   1   1   2   1   1   1   2   2   2   1   1   1   1   1   2   2   2   1   2   2   1   2   1   2   1   2   2   1   2   2   2   2   1   1   1   1   1   1   1   2   1   2   1   1   1   1   1   2   1   2   1   2   2   2   1   1   1   2   1   2   1   2   1   1   2   2   1   2   2   1   1   2   2   2   2   1   2   1   1   2   2   1   2   1   2   1   2   2   2   1   2   2   1   1   1   1   1   2   2   1   2   2   2   1   2   2   1   1   1   1   2   2   1   2   1   1   1   1   1   2   2   2   2   1   1   2   2   1   2   2   1   2   2   2   1   2   1   2   1   1   1   1   2   2   1   1   1   2   2   2   1   2   1   1   2   2   1
 MK-6-13                1   1   1   2   1   2   2   1   2   1   1   1   1   1   2   1   2   1   1   1   1   1   2   2   1   1   1   2   2   2   1   1   1   1   1   2   2   1   2   1   1   1   2   1   1   1   1   1   1   2   2   2   1   1   1   1   1   2   2   2   1   2   2   1   1   1   2   1   2   2   1   2   2   2   2   2   1   1   1   1   1   1   2   1   2   1   1   1   1   1   2   1   2   1   2   1   2   1   1   2   2   1   2   1   2   1   1   2   2   1   2   2   1   1   2   2   2   2   1   2   1   2   2   2   1   2   1   2   1   2   2   2   2   2   2   1   1   1   1   1   2   2   1   2   1   2   1   2   2   1   1   1   1   2   1   2   2   1   1   1   1   1   2   2   2   2   1   1   2   2   1   2   2   1   2   2   2   1   1   1   2   2   1   2   1   2   2   1   1   1   2   2   2   1   2   1   1   2   2   1
 MK-6-14                1   1   1   2   1   1   2   2   1   1   1   1   1   1   2   1   2   1   1   1   2   1   2   1   1   1   1   2   2   2   1   1   1   1   1   2   2   1   2   1   1   1   2   1   1   1   1   1   1   2   2   2   1   1   1   1   1   2   2   2   1   2   2   1   2   1   2   1   2   2   1   2   2   2   2   2   1   1   1   1   2   1   2   1   2   1   1   1   1   1   1   1   2   1   2   1   2   1   1   1   2   1   2   1   2   1   1   2   2   1   2   2   1   1   2   2   2   2   2   2   1   2   2   2   1   2   1   2   1   2   2   2   2   2   2   1   1   1   1   1   2   2   1   2   1   2   1   2   2   1   1   1   1   1   2   2   2   1   1   1   1   1   2   2   2   2   1   1   2   2   2   1   2   1   2   2   2   1   1   1   2   2   1   2   1   2   2   1   1   1   2   2   2   1   2   1   1   2   2   1
 MK-6-15                1   1   2   2   2   1   2   2   1   1   1   1   2   1   2   1   2   1   2   1   2   1   2   1   1   1   1   2   2   2   1   1   1   1   1   2   2   1   2   1   1   1   2   2   1   1   1   1   1   1   2   2   1   2   1   1   1   2   2   2   1   2   2   1   2   1   2   1   2   2   1   2   2   2   2   2   1   1   1   1   2   1   2   1   1   1   1   1   1   1   1   1   2   1   2   1   2   1   2   1   2   1   2   2   2   1   1   2   2   2   2   2   2   1   2   2   2   2   2   2   1   2   2   2   1   2   1   2   1   1   2   2   2   2   2   1   1   1   1   1   2   2   1   2   1   2   1   2   2   1   1   1   1   1   2   2   2   1   1   2   1   1   2   2   2   2   1   1   2   2   2   2   2   1   2   2   2   1   1   2   2   2   1   2   1   2   2   1   1   1   2   2   1   2   2   1   1   2   2   1
 MK-6-16                1   1   2   2   2   1   2   2   1   1   1   1   2   1   2   1   2   1   2   1   2   2   2   1   1   1   1   2   2   2   1   2   1   1   1   2   2   1   2   1   1   1   2   1   1   1   1   1   1   1   2   2   2   2   1   1   1   2   2   2   1   2   2   1   2   1   2   1   2   1   1   2   2   2   2   2   1   1   1   1   2   1   2   1   1   1   1   1   1   1   1   1   2   1   1   1   2   1   2   1   2   1   2   2   2   1   1   2   2   1   2   2   2   1   2   2   2   2   2   2   1   2   2   2   1   2   1   2   1   1   2   2   2   2   2   2   2   1   1   1   2   2   1   2   2   2   1   2   2   1   1   1   2   1   2   1   2   1   1   1   1   1   2   2   2   2   1   2   2   2   2   2   2   1   2   2   2   1   1   2   2   2   1   2   1   2   2   1   1   1   1   2   1   2   2   1   1   2   2   2
 
!****************************************** Phenotypic Data **********************************************************
!-100.0 is resevred for missing phenotype
SimulatedTrait1        11.1955   10.7560   11.2022   11.7097    9.7250   10.7179   11.8549   10.5464    6.7884   10.2191    9.1771   11.3879   11.3667    9.2026   10.3643   10.8955    7.9356   12.1352   10.6527   10.5980   10.2658    8.1790   10.5862   10.4624   11.3930   11.8942   10.9595   10.6473   10.4870    9.4853    9.2481   10.4434   10.0411    9.0382   10.4521   10.1564   11.8169   10.1518    8.6013   11.1337   10.8603   10.8401    9.6792    8.3116   10.9770   10.9772   11.0622    8.6868   10.5034   11.7259    8.4424    9.7174   10.3621   10.3352   10.5085    9.9556    9.1574   10.2740   10.3318    9.1022    8.0116    9.8764   10.8905    9.7592   10.3859   10.1764    9.9311   10.1874   10.3711    8.4508   11.3614    9.4221    8.0396    8.2604    9.6842   10.0725    9.2375   10.9426    9.9153    9.5279   10.4815    7.6521   12.5369   10.0631   11.2442   10.2637    9.4209   11.0204    9.7040   10.4343   10.5625    7.9617   10.1091    9.6945   11.1752   11.4454    8.5407    8.7079    9.9960    9.9192   10.9816    9.7959   12.1094    8.6009    9.8483   10.6874    9.1640    9.7533    9.5690    9.2376   10.2694    9.1825   10.8392    9.8574    8.7479    9.6047    9.3857   10.6020    9.6338    9.6309   11.2686   10.1090   10.4523   11.0357    9.1182    7.9039   10.5914   10.4174   10.9856    9.4771   10.8879    9.1131    9.2304    9.0333    9.9147   10.8761   10.2328    9.6153    9.9981    8.6067    9.5229   10.3461    9.3660   10.1118   11.8635    9.7008    9.5864   11.1148    9.6462    9.8073    9.6152   12.1174    9.8656   10.0569    8.7920    9.8503    9.9718   10.6387    9.8664   10.6056   10.2324   11.2116    8.7570   11.9407   10.6895   10.7875    9.7198    9.7159    9.7855    8.4908    9.5859    9.0933   10.7809    8.8815    7.5538    9.0024   10.5617    9.0586    9.4179   10.8765    9.0352   10.4260    9.5778    9.8818    9.0151    9.8851   11.6032    9.6927   11.1089   10.7785    9.2959   10.9912   10.0436   10.4613   10.4743    9.9229   11.6521    9.3822    9.4290   10.3174
 
