# Supplementary material for: Inclusive Composite Interval Mapping of QTL by Environment Interactions in Biparental Populations
Source: PLoS One. 2015 Jul 10;10(7):e0132414. doi: 10.1371/journal.pone.0132414 (PMC4498613; doi:10.1371/journal.pone.0132414)
Supplement: S1 File — (ZIP) [file pone.0132414.s001.zip › BC1 population/e=1/run_00040.met]

!**********************Note: lines staring with "!" are remarks and will be ignored in the program********************
!*********************************General Information**********************************
!Assuming F1 = P1 x P2, populations available in QTL IciMapping are: 
!  1, P1BC1F1 = P1 x F1, the first backcrossing where P1 is used as the recurrent parent;
!  2, P2BC1F1 = P2 x F1, the first backcrossing where P2 is used as the recurrent parent;
!  3, F1DH, F1-derived doubled haploids; 
!  4, RIL or F1RIL, recombination inbred lines through the repeated selfing of F1;
!  5, P1BC1RIL, recombination inbred lines through the repeated selfing of P1BC1F1;
!  6, P2BC1RIL, recombination inbred lines through the repeated selfing of P2BC1F1;
!  7, F2, the selfing generation of F1;
!  8, F3, the selfing generation of F2;
!  9, P1BC2F1, the second backcrossing where P1 is used as the recurrent parent; 
! 10, P2BC2F1, the second backcrossing where P2 is used as the recurrent parent;
! 11, P1BC2RIL, recombination inred lines through the repeated selfing of P1BC2F1; 
! 12, P2BC2RIL, recombination inred lines through the repeated selfing of P2BC2F1; 
! 13, P1BC1F2, the selfing generation of P1BC1F1; 
! 14, P2BC1F2, the selfing generation of P2BC1F1; 
! 15, P1BC2F2, the selfing generation of P1BC2F1; 
! 16, P2BC2F2, the selfing generation of P2BC2F1; 
! 17, P1BC1DH, P1BC1F1-derived doubled haploids; 
! 18, P2BC1DH, P2BC1F1-derived doubled haploids; 
! 19, P1BC2DH, P1BC2F1-derived doubled haploids; 
! 20, P2BC2DH, P2BC2F1-derived doubled haploids; 
   1      !Mapping Population (see remarks above)
   2      !Mapping Function (1 for Kosambi; 2 for Haldane; 3 for Morgan)
   2      !Marker Space Type (1 for intervals; 2 for positions)
   1      !Marker Space Unit(1 for centiMorgans; 2 for Morgan)
   6      !Number of Chromosomes (or Linkage Groups)
 200      !Size of the mapping population
   1      !Number of environments
 
!***************************************** Chromosomes and Linkage Maps **********************************************
!Chromosome                 NumMarkers
-CH1                        16
-CH2                        16
-CH3                        16
-CH4                        16
-CH5                        16
-CH6                        16
!Linkage map (Marker name followed by position or the interval length)
 MK-1-1                1     0.000
 MK-1-2                1    10.000
 MK-1-3                1    20.000
 MK-1-4                1    30.000
 MK-1-5                1    40.000
 MK-1-6                1    50.000
 MK-1-7                1    60.000
 MK-1-8                1    70.000
 MK-1-9                1    80.000
 MK-1-10               1    90.000
 MK-1-11               1   100.000
 MK-1-12               1   110.000
 MK-1-13               1   120.000
 MK-1-14               1   130.000
 MK-1-15               1   140.000
 MK-1-16               1   150.000
 MK-2-1                2     0.000
 MK-2-2                2    10.000
 MK-2-3                2    20.000
 MK-2-4                2    30.000
 MK-2-5                2    40.000
 MK-2-6                2    50.000
 MK-2-7                2    60.000
 MK-2-8                2    70.000
 MK-2-9                2    80.000
 MK-2-10               2    90.000
 MK-2-11               2   100.000
 MK-2-12               2   110.000
 MK-2-13               2   120.000
 MK-2-14               2   130.000
 MK-2-15               2   140.000
 MK-2-16               2   150.000
 MK-3-1                3     0.000
 MK-3-2                3    10.000
 MK-3-3                3    20.000
 MK-3-4                3    30.000
 MK-3-5                3    40.000
 MK-3-6                3    50.000
 MK-3-7                3    60.000
 MK-3-8                3    70.000
 MK-3-9                3    80.000
 MK-3-10               3    90.000
 MK-3-11               3   100.000
 MK-3-12               3   110.000
 MK-3-13               3   120.000
 MK-3-14               3   130.000
 MK-3-15               3   140.000
 MK-3-16               3   150.000
 MK-4-1                4     0.000
 MK-4-2                4    10.000
 MK-4-3                4    20.000
 MK-4-4                4    30.000
 MK-4-5                4    40.000
 MK-4-6                4    50.000
 MK-4-7                4    60.000
 MK-4-8                4    70.000
 MK-4-9                4    80.000
 MK-4-10               4    90.000
 MK-4-11               4   100.000
 MK-4-12               4   110.000
 MK-4-13               4   120.000
 MK-4-14               4   130.000
 MK-4-15               4   140.000
 MK-4-16               4   150.000
 MK-5-1                5     0.000
 MK-5-2                5    10.000
 MK-5-3                5    20.000
 MK-5-4                5    30.000
 MK-5-5                5    40.000
 MK-5-6                5    50.000
 MK-5-7                5    60.000
 MK-5-8                5    70.000
 MK-5-9                5    80.000
 MK-5-10               5    90.000
 MK-5-11               5   100.000
 MK-5-12               5   110.000
 MK-5-13               5   120.000
 MK-5-14               5   130.000
 MK-5-15               5   140.000
 MK-5-16               5   150.000
 MK-6-1                6     0.000
 MK-6-2                6    10.000
 MK-6-3                6    20.000
 MK-6-4                6    30.000
 MK-6-5                6    40.000
 MK-6-6                6    50.000
 MK-6-7                6    60.000
 MK-6-8                6    70.000
 MK-6-9                6    80.000
 MK-6-10               6    90.000
 MK-6-11               6   100.000
 MK-6-12               6   110.000
 MK-6-13               6   120.000
 MK-6-14               6   130.000
 MK-6-15               6   140.000
 MK-6-16               6   150.000
!*********************************** Marker Types ********************************************************************
!Co-dominant marker: When heterozygote F1 is present, P1 is coded as 2, F1 is coded as 1, and P2 is coded as 0; Otherwise, P1 is coded as 2, and P2 is coded as 0. 
!Dominant marker: When heterozygote F1 is present, P1 and F1 are coded as 12, and P2 is coded as 0; Otherwise, P1 is coded as 2, and P2 is coded as 0.  
!Recessive markers: When heterozygote F1 is present, P1 is coded as 2, and F1 and P2 are coded as 10; Otherwise, P1 is coded as 2, and P2 is coded as 0. 
!Missing marker is coded as -1. 
 MK-1-1                 1   1   2   1   2   2   1   2   1   1   1   2   1   2   1   1   1   1   2   1   2   2   2   1   2   2   2   1   2   2   1   1   2   1   1   1   1   2   2   2   1   1   2   1   2   1   1   1   2   1   1   1   1   1   1   2   2   2   2   1   2   2   2   2   2   1   1   2   1   1   1   1   2   2   1   1   2   1   1   2   1   2   1   2   1   1   2   2   2   1   1   1   1   2   2   2   2   1   2   1   2   2   2   2   2   2   2   1   1   1   2   1   2   1   2   2   2   2   2   2   2   1   1   1   1   1   2   2   2   2   1   1   1   2   2   1   2   1   1   1   2   1   2   1   1   2   2   2   2   1   2   2   2   1   2   1   2   1   1   2   2   2   1   1   2   1   2   2   1   1   1   2   1   1   2   1   1   2   1   2   2   1   2   2   2   1   1   1   2   2   2   2   2   2   2   1   2   2   2   2
 MK-1-2                 2   1   2   1   2   2   1   2   1   1   1   2   2   2   2   1   1   1   1   1   2   2   2   1   2   1   2   1   2   2   1   1   1   1   1   1   1   2   2   2   1   1   2   1   2   1   1   2   1   1   1   1   1   2   2   2   2   2   2   1   2   2   2   2   2   1   2   2   1   2   2   1   2   2   1   1   2   1   2   2   1   2   1   1   1   1   2   2   2   2   1   1   1   2   2   2   2   1   2   1   2   2   2   2   2   2   2   1   1   1   2   1   2   1   2   2   2   2   2   2   2   1   1   1   1   2   1   2   2   2   1   2   1   2   2   1   1   1   1   2   2   1   2   1   1   2   1   2   2   1   2   2   2   1   2   1   2   1   1   2   1   2   1   1   2   1   2   2   1   1   1   2   1   1   2   1   1   1   1   2   2   1   2   2   2   1   1   1   2   2   2   2   2   2   2   1   2   2   2   2
 MK-1-3                 2   1   2   1   2   2   1   2   2   1   1   2   2   1   2   1   1   1   1   1   2   2   2   1   2   2   2   1   2   2   1   1   1   1   1   1   2   2   2   2   1   1   2   1   2   1   1   2   1   1   1   1   1   2   2   1   1   2   2   1   2   2   2   1   2   1   2   2   1   2   2   1   2   2   1   1   2   1   2   1   1   2   2   1   1   1   2   2   2   2   1   1   1   2   2   2   2   1   2   1   2   2   2   1   2   2   2   1   1   1   2   1   2   1   2   2   2   2   2   2   2   1   1   1   2   1   1   2   2   2   1   2   2   2   2   1   1   1   1   2   2   1   1   1   1   2   1   2   2   2   2   2   2   1   2   1   2   1   1   2   1   2   1   1   1   1   2   2   1   1   1   2   1   1   2   2   1   1   1   2   2   1   2   2   2   1   1   1   2   2   2   2   2   2   2   1   2   2   2   2
 MK-1-4                 2   1   2   1   2   2   1   2   2   1   1   2   2   1   2   2   1   1   1   1   2   2   2   2   2   2   2   1   2   1   1   1   1   1   1   2   2   2   2   2   1   1   2   1   2   1   1   2   1   1   1   1   1   2   2   1   1   2   2   2   2   2   2   1   2   1   2   1   1   2   2   1   2   2   2   1   2   1   2   1   1   2   2   2   1   1   2   2   2   2   1   1   1   2   2   2   2   1   2   1   2   2   2   1   1   2   2   1   1   1   2   1   2   1   2   2   2   2   2   2   2   1   1   1   1   1   1   2   2   2   1   2   2   2   2   1   1   1   1   2   2   1   1   2   1   2   1   2   2   1   2   2   1   1   2   1   2   1   1   2   1   1   1   1   1   1   2   2   1   1   1   1   1   1   2   2   1   1   1   1   2   1   2   2   2   1   1   1   2   1   2   2   2   2   2   1   2   1   2   2
 MK-1-5                 2   1   2   2   2   1   1   2   1   1   1   2   2   1   2   2   1   1   1   1   2   2   2   1   2   2   2   1   2   1   2   1   1   1   1   2   2   2   2   2   1   1   2   1   2   1   1   2   1   1   1   1   1   1   2   1   2   2   2   2   2   2   2   2   2   1   2   1   1   2   2   1   2   2   2   1   2   1   1   1   1   2   1   1   1   1   2   2   2   2   1   1   1   2   2   2   2   1   2   1   2   2   2   1   1   2   2   1   1   1   2   1   2   2   2   2   2   2   2   2   2   1   1   1   1   1   1   2   2   1   1   2   2   2   2   1   1   2   1   2   2   1   2   1   1   2   1   2   2   1   2   2   2   1   1   1   1   1   1   2   1   1   1   1   1   1   2   2   1   1   1   2   2   1   2   2   1   1   1   1   2   1   2   2   2   1   1   1   1   1   2   2   2   2   1   1   1   1   1   2
 MK-1-6                 2   1   2   2   2   1   1   2   1   1   1   2   2   1   2   2   1   1   1   1   2   2   2   1   2   2   2   1   2   1   2   1   1   1   1   2   2   2   2   2   1   1   2   1   2   1   1   2   2   1   1   2   2   1   2   1   2   2   2   1   2   2   2   2   2   1   2   1   2   2   2   1   2   2   2   1   2   1   2   1   1   2   1   1   1   1   2   2   2   2   1   1   1   2   2   2   2   1   2   1   2   2   2   1   1   2   2   1   1   1   2   1   2   2   1   1   2   2   2   1   2   1   1   2   1   1   1   2   2   1   1   2   1   2   2   1   1   1   1   2   2   1   2   1   1   2   1   2   1   1   2   2   2   1   1   1   1   1   1   2   1   1   1   1   1   1   2   2   1   1   1   2   2   1   2   2   1   2   1   1   2   1   2   2   2   1   1   1   1   1   2   2   2   2   1   1   1   1   1   2
 MK-1-7                 1   1   2   2   2   1   1   1   2   1   1   2   1   1   2   1   1   1   1   1   2   2   1   1   2   2   2   2   2   1   2   1   1   1   1   2   2   2   2   2   1   1   2   1   2   1   1   1   2   1   1   2   2   1   2   1   2   2   1   1   2   2   2   2   1   1   2   1   2   2   2   1   2   2   2   1   2   2   2   1   1   2   1   1   1   1   2   2   2   2   1   1   1   2   2   1   2   1   2   1   1   2   2   1   1   2   2   1   1   1   2   1   2   2   1   1   2   2   2   1   2   1   1   2   2   1   1   2   2   1   1   2   1   2   2   1   1   1   1   2   2   1   2   1   1   2   1   2   1   1   2   2   1   1   1   1   1   1   1   2   1   1   1   2   1   1   2   2   1   1   1   2   2   1   2   2   1   2   1   1   2   1   2   2   1   1   1   1   1   1   2   2   2   1   1   1   1   1   1   1
 MK-1-8                 1   1   1   2   2   2   1   1   2   1   1   1   1   1   2   2   1   1   1   1   2   2   1   1   2   1   2   2   2   1   2   1   1   1   1   2   2   2   2   2   1   1   2   1   2   1   1   1   2   1   1   2   2   1   2   1   2   2   2   1   2   2   2   2   1   1   2   1   2   2   2   1   2   1   2   1   2   2   2   1   1   2   1   1   1   1   2   1   2   2   1   2   1   2   2   1   2   1   2   1   1   2   2   1   1   1   2   1   1   1   2   1   2   2   1   1   2   2   2   1   2   2   1   2   1   1   2   2   2   1   2   2   1   2   2   1   1   1   1   2   2   1   2   1   1   2   1   2   1   1   2   1   1   1   1   1   1   1   1   2   1   1   1   2   1   1   1   2   1   1   1   2   2   1   2   2   1   2   1   1   1   2   2   2   1   1   1   1   1   2   2   1   2   1   1   2   2   1   1   1
 MK-1-9                 1   1   1   2   2   2   2   1   2   1   1   1   1   1   2   2   1   1   1   1   2   2   1   1   2   1   2   2   2   1   2   1   1   1   1   2   2   2   2   2   1   1   2   1   2   1   1   1   2   1   1   2   1   1   1   1   2   2   2   1   2   2   2   1   1   2   1   1   2   2   2   1   1   1   2   2   2   2   2   1   1   2   1   1   1   1   2   1   2   2   1   2   1   2   2   1   1   1   2   1   1   1   2   1   1   1   2   1   1   1   2   1   2   2   1   1   2   2   1   1   2   2   1   2   1   1   2   2   2   1   2   2   1   2   2   1   2   1   1   2   2   2   2   1   2   2   2   2   1   1   2   1   1   1   1   1   1   1   1   2   1   1   1   2   1   1   1   2   1   1   1   2   2   1   2   2   1   2   2   2   1   2   2   2   1   2   1   1   1   2   1   1   2   1   1   2   2   1   2   1
 MK-1-10                1   1   1   2   2   2   2   1   2   1   1   1   1   1   2   2   1   1   1   1   2   2   1   1   2   1   2   1   2   1   1   2   2   1   1   2   2   2   2   2   1   1   2   2   2   1   1   1   2   1   1   2   1   1   1   1   2   2   2   1   2   2   2   1   1   1   1   1   2   1   2   1   2   1   2   2   2   1   2   2   1   2   1   1   1   1   1   1   2   2   1   2   1   2   2   1   1   1   2   1   1   1   2   1   1   1   2   1   1   1   1   1   2   2   1   2   1   2   1   1   2   2   1   2   1   1   2   2   2   1   2   2   1   2   2   1   2   1   1   2   2   2   2   1   2   2   1   2   1   1   2   1   1   1   1   1   1   1   1   1   1   1   1   2   1   2   1   2   1   1   1   2   2   2   2   2   1   2   2   2   1   2   2   2   1   1   1   1   1   2   1   1   2   1   1   2   2   1   2   1
 MK-1-11                1   1   1   2   2   2   2   1   2   1   1   1   1   1   2   2   1   1   1   1   2   1   1   2   1   1   2   1   2   1   1   2   2   1   1   1   2   2   2   2   1   1   1   2   2   1   1   1   2   1   1   2   1   1   1   2   1   2   2   1   2   2   2   1   1   1   1   1   2   1   2   1   2   1   2   1   1   1   2   2   1   2   1   1   1   1   2   1   2   2   1   1   1   2   2   1   2   1   2   2   1   1   2   1   1   1   2   1   1   1   1   2   2   2   1   2   1   2   1   1   2   2   1   2   1   1   2   2   2   1   2   2   1   2   2   1   2   1   1   2   2   2   2   1   2   2   1   2   2   1   1   1   1   1   1   1   1   1   1   1   1   1   1   2   1   2   1   2   1   1   1   2   2   2   2   2   1   2   2   2   1   2   2   2   1   2   1   1   1   2   1   1   2   1   2   2   2   1   2   1
 MK-1-12                1   1   1   2   1   2   2   1   2   1   1   1   1   1   2   2   1   1   1   1   2   2   1   2   1   1   2   1   2   1   1   2   2   1   1   1   2   2   2   2   1   1   1   2   2   1   1   1   2   1   1   2   1   1   1   2   1   2   2   1   2   2   2   2   1   1   1   1   2   1   2   1   2   1   2   1   1   1   2   2   2   2   1   1   1   2   2   1   2   2   1   1   1   2   2   1   2   1   2   1   1   1   2   1   1   1   2   1   1   1   1   2   2   2   1   2   1   2   1   1   2   2   1   2   1   1   1   2   2   1   2   2   2   2   2   1   2   1   1   2   2   2   1   1   2   2   1   1   2   1   1   1   1   1   2   1   1   1   1   1   1   1   1   2   1   2   1   2   1   1   1   2   2   2   2   2   1   2   2   2   1   2   2   2   1   2   1   1   1   2   1   2   2   1   2   2   2   1   2   1
 MK-1-13                2   1   1   2   1   2   2   1   2   1   1   1   1   1   2   2   1   2   1   1   2   2   1   2   1   1   2   1   2   2   1   2   2   1   1   1   2   2   2   2   1   1   1   2   2   1   2   1   2   1   2   2   1   2   1   2   1   2   1   1   2   1   2   1   1   1   1   1   2   1   2   1   2   1   2   1   1   1   1   2   2   2   2   1   1   2   2   1   2   2   1   1   1   2   2   1   2   1   2   1   1   1   1   1   1   1   2   1   1   1   1   2   2   2   1   2   1   2   1   1   2   2   1   2   1   1   2   2   2   1   2   2   2   2   2   1   2   1   1   2   2   2   2   1   2   2   1   1   2   1   1   1   1   1   2   1   1   1   1   1   1   1   1   2   1   2   1   2   1   1   1   2   2   2   2   2   1   2   2   1   1   2   2   1   1   2   1   1   1   2   1   2   2   1   2   2   2   1   2   1
 MK-1-14                2   1   1   2   1   2   2   1   1   1   1   1   1   2   2   2   1   2   1   1   2   2   1   2   1   1   2   1   2   2   1   2   2   2   1   1   2   2   2   2   1   1   1   2   2   1   2   1   2   1   1   2   1   2   1   2   1   2   1   1   2   1   2   1   1   1   1   2   2   2   1   1   2   1   2   1   1   1   1   2   2   2   2   1   1   2   2   1   2   2   1   1   1   1   2   1   2   1   1   2   1   1   1   1   1   1   2   2   1   1   1   2   2   2   1   1   1   2   1   1   2   2   1   2   1   1   2   2   2   1   2   2   2   2   2   1   2   1   1   2   1   2   2   1   2   2   2   1   2   1   2   1   1   1   2   1   1   1   1   1   1   1   1   2   1   2   2   2   1   1   1   2   2   2   2   2   1   2   2   1   1   2   2   1   1   2   1   1   1   2   1   2   1   2   2   2   2   1   2   1
 MK-1-15                2   1   1   2   1   2   2   1   1   2   1   1   1   2   1   2   1   2   2   2   2   2   1   2   1   1   2   1   2   2   1   2   2   1   1   1   2   2   2   2   1   1   1   2   2   1   2   1   2   1   1   2   1   2   1   2   1   2   1   1   2   1   1   1   1   2   1   2   2   2   1   1   2   1   2   1   1   1   1   2   2   2   2   1   1   2   1   1   2   1   1   1   1   1   2   1   2   1   1   2   2   1   1   1   1   1   2   2   1   1   1   2   2   2   1   1   1   2   1   1   2   2   1   2   1   1   2   2   2   1   2   2   2   2   2   1   2   1   1   2   1   2   2   1   2   2   2   1   2   1   2   1   2   2   2   1   1   1   1   1   2   1   1   2   2   2   2   1   1   1   1   2   2   2   2   2   2   2   1   1   1   2   2   1   1   1   1   1   1   2   1   2   1   2   2   2   2   1   2   1
 MK-1-16                2   1   1   1   1   2   2   2   1   2   1   1   1   2   1   2   1   2   2   2   2   2   1   2   1   1   2   2   2   1   1   1   2   1   1   1   2   2   2   2   1   1   1   2   1   1   2   1   2   1   1   2   1   2   1   2   1   2   1   1   2   1   1   1   1   2   1   2   2   2   2   1   2   1   2   1   1   1   1   2   2   2   1   2   1   2   1   1   2   2   1   1   1   1   2   1   2   1   1   2   2   2   1   1   1   1   2   2   1   1   1   2   2   1   1   1   1   2   1   1   2   2   1   2   1   1   2   2   2   1   2   2   2   2   2   1   2   2   1   2   1   2   2   1   2   2   1   1   2   2   2   1   2   2   1   1   1   1   1   1   2   1   2   2   2   2   2   1   1   1   1   2   2   2   2   2   2   1   1   1   2   2   2   1   1   1   1   1   2   2   1   2   1   2   2   2   2   1   2   2
 MK-2-1                 2   1   2   2   1   1   2   1   2   2   1   1   2   2   2   1   1   1   1   2   2   1   2   1   2   1   1   2   1   2   1   2   1   1   1   1   1   1   2   2   1   1   1   1   1   1   2   2   1   2   1   1   2   2   1   1   2   1   2   1   1   1   2   1   2   2   1   1   2   1   2   2   2   2   2   1   1   2   1   2   2   1   1   2   1   2   2   1   1   1   1   1   1   2   1   1   1   1   2   1   2   1   1   2   2   1   1   2   1   2   1   1   2   1   2   2   1   1   2   1   1   2   1   1   1   2   2   2   1   1   2   1   2   1   2   1   2   2   2   1   2   1   1   2   2   2   1   1   2   1   2   1   2   2   1   2   2   1   2   2   2   1   2   1   2   1   2   1   2   1   2   1   1   1   1   2   2   2   1   1   1   1   1   1   1   2   1   2   2   1   1   1   2   1   1   2   1   1   2   1
 MK-2-2                 2   1   2   1   1   1   2   1   2   2   1   1   1   2   2   1   2   1   1   2   2   1   2   1   2   1   1   2   1   2   2   1   1   2   1   1   1   1   2   2   1   1   2   1   2   1   2   2   1   1   1   1   2   2   1   1   2   1   2   1   1   1   2   1   2   2   1   1   2   1   2   2   2   2   2   1   1   2   1   2   2   1   1   2   1   2   2   1   1   1   1   1   1   2   1   1   1   1   2   1   2   1   1   2   2   2   1   2   1   2   1   1   2   2   1   2   1   1   2   1   1   2   1   1   2   2   2   2   1   1   2   1   2   1   1   1   2   2   2   1   2   1   1   2   2   2   1   1   2   1   2   1   1   2   1   1   2   1   2   2   2   1   2   1   2   1   2   1   2   1   2   1   1   1   2   2   2   2   1   1   1   1   1   1   1   2   1   2   2   1   1   1   2   1   1   2   1   2   2   1
 MK-2-3                 2   1   2   1   2   1   2   1   2   2   1   1   1   1   2   1   1   1   1   2   2   1   2   1   2   2   2   2   2   2   2   2   1   2   1   1   1   1   2   2   1   1   2   1   2   1   2   2   1   2   1   1   2   2   1   1   2   1   2   1   1   1   2   1   2   2   1   1   2   1   2   2   1   2   2   1   1   2   1   2   2   1   1   2   1   2   2   1   1   1   1   1   1   2   1   1   1   1   2   1   2   1   1   1   2   2   1   2   1   2   1   1   2   2   1   2   2   1   2   1   1   2   1   1   2   2   2   2   2   1   2   1   2   1   2   1   2   2   2   2   2   1   2   2   2   2   1   1   2   1   2   1   1   2   1   1   1   1   2   2   2   1   2   1   1   1   1   1   2   1   2   1   2   2   1   2   2   2   1   1   1   1   1   1   1   2   1   2   2   1   1   1   2   2   2   2   1   2   2   1
 MK-2-4                 2   1   2   2   2   1   1   1   2   2   1   1   1   1   2   1   1   1   1   2   2   1   2   1   2   2   2   2   2   2   2   2   1   1   2   1   1   1   2   2   1   1   2   1   2   1   1   2   1   2   1   1   2   2   1   1   2   1   2   1   1   1   2   1   2   2   2   1   2   1   2   2   1   2   2   1   2   2   1   2   2   1   1   2   1   2   2   1   1   1   1   1   1   2   1   1   2   1   2   1   2   2   1   1   2   2   1   2   1   2   2   1   2   2   1   2   2   1   2   1   1   2   1   1   2   2   2   2   2   1   2   1   2   1   2   1   2   2   2   2   2   1   2   2   2   2   1   1   1   1   2   1   1   2   1   1   1   1   2   2   2   1   2   1   1   1   1   1   2   1   2   2   2   2   1   2   2   2   1   1   1   1   1   1   1   2   1   2   2   1   1   1   2   2   2   2   1   1   2   1
 MK-2-5                 1   1   2   2   1   1   1   2   2   2   1   1   1   2   2   2   1   1   1   2   2   1   2   1   2   2   1   2   1   2   2   2   1   1   1   1   1   1   2   2   1   1   2   1   1   1   1   2   1   2   1   1   2   2   1   1   2   1   2   1   1   1   1   1   1   2   2   1   2   1   1   2   1   2   2   1   2   2   1   2   2   1   1   2   1   2   2   1   1   1   1   1   1   2   1   2   2   1   2   1   2   2   1   1   2   2   1   2   1   1   2   1   2   2   1   2   2   1   2   1   1   2   1   1   2   2   2   2   2   1   2   1   2   1   2   1   2   2   2   2   2   1   2   2   2   2   1   1   1   1   2   1   1   2   1   1   1   1   2   2   2   1   2   1   1   1   1   1   2   1   2   2   1   2   1   2   2   2   1   1   1   1   1   2   2   2   1   2   2   1   1   1   2   2   2   2   1   1   1   1
 MK-2-6                 1   1   2   2   1   1   1   2   2   2   1   1   1   2   2   1   1   1   1   2   2   1   2   1   2   2   1   2   1   2   2   2   1   1   1   1   1   1   2   2   1   1   2   2   1   1   1   2   1   1   1   1   2   1   1   2   2   1   2   1   1   1   1   1   1   2   2   2   2   2   1   2   1   2   2   2   1   2   1   2   2   1   2   2   1   2   2   1   1   1   1   1   2   2   1   2   2   1   2   1   2   2   1   1   2   2   1   2   1   2   2   1   2   2   1   2   2   1   2   1   1   1   1   1   2   2   2   1   2   2   2   1   2   1   2   1   2   2   2   2   2   1   2   2   2   2   1   1   1   1   2   2   1   2   1   1   1   1   2   2   2   1   2   1   1   1   1   1   2   1   2   2   2   2   1   2   2   1   1   1   2   1   1   2   2   2   1   2   1   1   1   1   2   2   2   2   2   1   1   1
 MK-2-7                 1   1   2   2   1   1   1   2   2   2   1   1   1   2   2   1   1   1   2   2   2   1   1   1   1   2   2   2   1   2   2   1   1   1   1   2   1   1   2   2   1   1   2   2   1   2   1   2   1   1   1   1   2   1   1   2   2   1   1   1   1   1   1   1   1   2   2   2   2   2   1   2   1   2   2   2   1   2   1   2   2   1   2   2   1   2   2   1   1   1   1   2   1   2   1   2   1   1   2   1   2   2   1   2   2   2   1   2   1   2   2   1   2   2   1   2   1   1   2   1   1   1   2   1   2   1   2   1   2   2   1   1   2   1   2   1   2   2   2   1   2   1   1   2   2   1   1   1   1   1   2   2   1   2   1   1   2   1   2   2   2   1   2   1   1   1   1   1   2   1   2   2   2   2   1   2   2   1   1   1   2   1   1   2   2   1   1   2   1   2   1   1   2   2   2   2   2   1   1   1
 MK-2-8                 1   1   2   2   1   1   1   2   2   2   1   2   1   2   2   1   2   1   2   2   2   1   1   1   1   2   2   2   1   2   1   1   1   1   1   2   1   1   2   2   1   1   2   2   1   2   1   2   1   2   2   1   2   1   1   2   2   2   1   1   1   1   1   1   1   2   2   1   2   2   1   2   1   2   2   2   1   2   1   2   2   1   2   2   2   2   2   1   1   1   1   2   1   2   1   1   1   1   2   1   2   2   1   2   2   2   1   2   1   2   2   1   2   2   1   1   1   2   2   1   1   1   2   1   2   2   2   1   2   2   1   1   1   1   2   1   2   2   2   2   2   1   1   2   1   1   1   1   1   1   2   1   1   2   1   1   2   1   2   2   2   1   2   1   1   1   1   1   2   1   2   2   2   2   1   2   2   1   1   1   2   1   1   2   2   1   1   2   1   2   1   1   2   2   2   2   2   1   1   1
 MK-2-9                 1   1   2   2   1   1   1   1   1   2   1   2   1   2   2   1   2   1   2   1   2   1   2   1   1   2   2   2   2   2   1   2   1   1   1   2   1   1   2   2   1   1   2   2   1   2   1   2   1   2   2   1   2   1   1   2   2   2   1   1   2   1   1   1   1   2   1   1   2   2   1   2   1   2   2   2   2   2   1   2   2   1   2   2   1   2   2   1   1   1   1   2   1   2   1   1   1   1   1   1   2   2   1   2   2   2   1   2   1   2   2   1   2   2   1   1   1   2   2   1   1   1   2   1   2   2   2   1   2   2   1   1   1   1   2   1   1   2   2   2   2   1   1   2   1   1   1   1   1   1   2   1   1   2   1   2   2   1   2   2   2   1   2   2   2   1   1   1   2   1   2   1   2   2   1   2   2   1   1   2   1   1   1   2   2   1   1   2   2   2   1   1   2   2   2   2   2   1   1   1
 MK-2-10                1   1   2   2   2   1   1   1   1   2   1   1   1   2   2   1   2   1   2   1   2   1   1   1   1   2   2   2   2   2   1   1   2   1   2   2   1   1   2   2   1   2   2   2   1   2   1   1   1   2   2   1   2   1   2   2   2   2   1   1   2   1   1   1   1   2   1   1   2   2   2   2   1   2   2   2   2   1   2   2   2   1   2   2   1   1   2   1   1   1   1   2   1   2   1   1   1   1   1   1   2   2   1   1   2   2   2   2   1   2   2   1   2   2   1   1   1   2   2   1   1   1   2   2   2   2   2   1   2   2   1   2   1   1   2   1   1   2   2   2   1   1   1   2   1   1   1   1   1   1   2   1   1   2   1   2   2   1   2   2   2   1   2   2   2   1   1   1   2   1   2   1   2   2   1   2   2   1   2   2   1   1   1   2   2   1   2   2   2   2   1   1   2   2   2   1   2   1   1   1
 MK-2-11                1   1   1   1   2   1   1   1   1   2   1   1   1   2   2   1   2   1   2   1   2   1   1   1   1   2   1   2   2   2   1   1   1   1   2   2   1   1   2   2   2   2   2   2   1   2   1   1   1   2   2   1   2   1   2   2   2   2   1   1   2   1   1   1   1   2   1   1   2   2   2   2   2   2   2   2   2   1   2   2   2   1   2   2   1   1   2   1   2   1   1   2   1   2   1   1   1   1   1   1   1   2   1   1   2   2   1   2   1   2   2   1   1   2   1   1   1   2   1   1   1   1   2   1   2   2   2   1   2   2   1   2   1   1   2   1   1   2   2   2   1   1   1   2   1   1   1   1   1   1   2   2   1   2   1   2   1   2   1   2   2   1   2   2   2   1   1   2   2   1   2   1   2   2   2   2   2   1   2   2   1   1   1   2   2   1   2   2   2   2   1   1   2   2   2   1   2   1   1   1
 MK-2-12                1   1   1   1   2   1   1   1   1   2   1   1   1   2   2   1   2   2   2   1   2   1   1   1   1   2   2   2   2   2   1   1   1   1   2   2   1   1   2   2   2   2   1   2   1   2   1   2   1   2   2   1   2   1   1   2   2   2   1   1   2   1   1   1   2   2   1   1   2   2   2   2   2   2   2   2   2   1   2   2   2   1   1   2   1   1   2   1   2   1   1   2   1   2   1   1   1   1   1   1   1   2   1   1   2   2   1   2   1   2   2   1   2   2   1   1   1   2   1   1   1   1   2   1   2   1   1   1   2   2   1   2   1   1   2   1   1   2   2   2   1   1   1   2   1   2   1   1   1   1   2   2   1   2   2   1   1   2   2   2   2   1   2   1   2   1   1   2   2   1   2   1   2   2   2   2   1   1   2   2   1   1   1   2   1   1   2   2   2   2   1   1   2   2   2   1   2   1   1   2
 MK-2-13                2   1   1   1   2   1   1   2   1   2   1   1   1   2   2   2   2   2   2   1   2   1   1   1   1   2   2   2   2   2   1   1   1   2   2   2   1   1   2   2   2   2   1   2   1   2   1   2   1   2   2   1   2   1   1   2   2   2   1   2   2   1   1   1   2   2   1   1   2   2   1   2   2   2   2   2   2   1   2   2   2   1   1   2   1   2   2   1   2   1   1   2   1   2   1   1   1   1   2   1   1   2   1   1   2   2   1   2   1   2   1   1   2   1   1   2   2   2   1   2   1   2   2   1   2   1   1   1   2   2   1   2   1   2   2   1   1   2   1   2   1   1   1   2   1   2   1   1   1   1   2   2   1   2   2   1   1   2   2   2   2   2   2   1   2   2   1   2   2   1   2   1   2   2   2   2   1   1   2   2   1   1   1   2   1   1   2   2   2   2   1   1   2   2   1   1   2   1   1   2
 MK-2-14                2   1   1   1   2   1   1   2   1   2   1   1   1   2   2   1   2   2   2   1   2   1   1   1   1   2   2   2   2   2   1   2   1   2   2   1   1   1   2   2   2   2   1   2   1   2   2   2   2   2   2   1   1   1   1   2   2   2   1   2   2   1   1   1   2   2   1   1   2   1   1   2   2   2   2   2   2   1   2   2   1   1   1   2   1   2   2   2   2   1   1   2   1   2   1   1   1   1   2   1   1   2   1   1   2   2   1   2   2   2   1   1   2   1   1   2   2   2   1   2   1   2   2   1   2   1   1   1   2   2   1   2   1   2   2   2   2   2   1   2   1   1   1   2   1   2   2   1   1   1   2   2   1   2   2   2   1   2   2   2   2   2   2   1   1   2   1   2   2   1   2   1   2   2   2   2   1   1   2   2   2   1   1   2   1   1   2   1   2   2   1   1   2   2   1   1   1   1   1   1
 MK-2-15                2   1   1   1   2   1   1   2   1   2   1   1   1   2   2   1   2   2   2   1   2   1   1   1   1   2   2   2   2   2   1   2   1   2   2   1   1   1   1   2   2   2   1   2   1   2   2   2   2   2   2   2   2   2   1   2   2   2   1   2   2   1   1   1   2   2   1   1   2   1   2   2   2   2   2   1   2   1   2   2   1   1   1   2   1   2   2   2   2   1   1   2   1   2   1   1   2   1   2   1   1   2   2   1   2   2   1   2   2   2   1   1   2   2   1   2   2   2   1   1   1   2   2   1   2   1   1   1   2   2   1   2   1   2   1   2   2   2   1   1   1   1   2   2   1   2   2   1   2   1   2   2   1   2   2   2   1   2   1   2   2   2   2   1   1   2   1   2   2   1   2   1   2   2   2   2   1   1   1   2   2   1   1   2   1   1   2   1   2   2   1   1   2   2   2   1   1   1   1   2
 MK-2-16                2   1   1   1   2   1   1   2   1   2   1   1   1   2   2   1   2   2   2   1   2   1   1   1   1   2   2   2   2   2   1   2   1   2   2   1   1   1   1   2   2   2   1   2   2   1   1   2   2   2   2   1   2   2   1   2   1   2   1   2   2   1   1   1   1   2   1   1   2   1   2   2   2   2   1   1   1   1   2   2   1   1   1   2   1   2   2   2   2   1   1   2   1   2   1   1   2   1   2   1   1   1   2   1   2   2   1   2   2   2   1   1   2   2   1   2   2   2   2   1   1   2   2   1   2   1   1   2   2   2   1   2   1   2   1   2   2   2   1   1   1   1   1   2   1   2   2   1   2   1   2   2   1   2   2   2   1   2   2   2   1   2   2   1   2   2   1   1   2   1   1   1   2   2   2   2   1   1   1   2   2   1   1   1   1   1   2   1   2   2   2   1   2   2   2   1   1   1   1   2
 MK-3-1                 1   1   2   2   1   1   1   1   1   1   1   1   1   2   1   2   1   2   1   2   2   1   1   1   1   1   2   1   2   2   1   1   2   2   1   1   1   1   1   1   1   2   1   1   1   2   1   1   1   1   1   2   1   1   1   1   1   1   1   1   1   1   2   1   1   2   1   1   2   2   2   1   2   1   1   2   1   2   1   1   2   1   1   2   2   2   2   1   2   1   1   1   2   1   1   1   1   1   1   1   1   1   2   1   1   1   1   1   2   2   2   1   1   2   2   1   2   1   2   1   2   1   2   1   2   1   2   1   1   1   1   1   2   2   1   2   2   2   2   2   2   1   1   1   1   1   2   1   1   2   1   1   2   1   1   1   1   1   2   2   2   2   2   2   1   2   1   2   1   1   1   2   1   2   2   2   1   1   1   2   1   1   2   1   1   2   1   1   2   2   1   1   2   2   1   2   1   2   2   1
 MK-3-2                 1   1   2   2   1   1   1   1   1   2   1   1   2   2   2   2   1   2   1   2   2   1   1   1   1   2   2   1   2   2   1   1   2   2   1   1   2   2   1   1   2   2   1   1   1   2   1   1   1   1   1   2   1   1   1   1   2   1   1   1   1   1   2   1   1   2   1   1   2   2   2   1   2   1   1   2   1   2   2   1   2   1   1   2   2   2   2   1   2   1   1   1   2   1   1   1   1   1   1   2   1   1   2   1   1   1   1   2   2   2   1   1   1   2   2   2   2   1   2   1   2   1   2   1   1   1   1   1   1   1   1   1   2   2   1   2   2   2   2   2   2   1   1   1   1   1   2   1   1   2   1   1   1   1   1   2   1   1   2   2   2   2   2   2   1   1   1   2   1   1   1   2   1   2   2   2   1   1   1   2   1   1   1   2   1   2   1   1   2   2   2   1   2   1   1   2   1   2   2   1
 MK-3-3                 1   2   2   1   1   1   2   1   1   2   2   1   2   2   2   2   1   2   1   2   2   1   1   1   1   2   2   1   2   2   1   1   2   2   1   1   2   2   1   1   2   2   1   1   1   2   1   1   1   1   1   2   1   1   1   1   2   1   1   1   1   1   2   1   1   2   1   1   2   2   2   1   2   1   2   2   1   1   2   1   2   1   1   2   2   1   2   1   2   1   1   1   2   1   1   1   1   2   1   2   1   2   2   1   1   1   1   1   2   2   1   1   1   2   2   2   2   1   2   1   2   1   2   1   1   1   1   1   1   1   1   1   2   2   1   2   2   2   2   2   2   1   1   1   1   1   1   1   1   2   2   1   1   1   1   2   1   1   2   2   2   2   2   2   1   2   1   2   1   1   1   2   1   1   2   2   1   1   1   2   1   1   1   2   1   2   1   1   2   2   2   1   2   2   1   2   1   2   2   1
 MK-3-4                 1   2   2   1   1   1   2   1   1   2   2   1   2   2   2   2   1   2   1   2   2   1   1   1   1   2   2   2   2   1   1   1   2   2   1   1   2   2   1   1   2   2   1   1   2   2   1   1   1   1   2   2   1   1   1   1   2   1   1   1   1   1   2   1   1   2   1   1   2   2   2   1   2   1   1   2   2   1   2   1   2   1   1   2   2   1   2   1   2   1   1   1   2   2   1   1   1   2   1   2   2   1   2   2   1   1   1   1   2   2   1   1   1   1   2   2   2   1   2   1   2   1   1   1   1   1   1   1   2   1   1   1   2   2   2   2   2   2   2   2   2   1   1   1   1   1   1   1   1   2   2   1   1   1   1   2   1   1   1   2   2   2   1   2   1   2   2   2   2   1   2   1   1   1   2   2   1   1   1   2   2   1   1   2   2   2   1   1   2   2   2   1   2   2   1   2   1   2   1   2
 MK-3-5                 1   2   2   1   1   1   2   1   1   2   2   2   2   2   1   2   1   2   2   2   2   1   1   1   1   2   2   2   2   1   1   1   2   2   1   1   2   2   1   1   2   2   1   1   2   2   1   1   1   1   2   2   1   1   2   2   2   1   1   1   2   1   2   1   1   2   1   2   2   2   2   1   2   1   1   2   1   2   2   1   2   1   1   2   2   1   2   1   2   1   1   1   2   1   2   1   1   2   1   2   2   1   1   2   1   1   1   1   2   2   1   1   1   1   2   2   1   1   2   1   2   1   1   1   1   2   1   2   2   1   1   1   2   2   2   2   2   2   2   2   1   1   1   1   1   1   1   1   1   2   2   1   1   1   1   2   1   2   1   2   2   2   1   2   1   2   2   2   2   1   2   1   1   1   2   2   1   1   1   2   2   2   1   2   2   2   1   1   2   2   2   1   2   2   1   2   1   2   1   2
 MK-3-6                 1   2   2   1   1   2   2   1   1   2   2   2   2   2   1   2   1   2   2   2   2   1   1   2   1   2   2   2   2   1   1   1   2   2   1   1   1   2   1   1   2   2   1   1   2   2   1   1   1   1   2   2   1   1   2   2   2   1   1   1   2   1   2   1   1   2   1   2   2   2   2   1   2   1   1   2   2   2   2   1   2   1   1   2   2   1   2   1   2   1   1   1   2   1   2   1   1   2   1   2   2   1   1   2   2   1   1   1   2   2   1   1   1   1   2   2   1   1   2   1   2   2   1   1   1   1   2   1   2   1   1   1   1   2   2   2   2   2   2   2   1   2   1   1   1   1   1   1   1   2   2   1   1   1   1   2   1   2   1   2   2   1   1   2   1   2   2   2   2   1   2   1   1   1   2   2   1   1   1   2   2   2   2   2   2   2   1   2   2   2   2   1   2   2   1   2   1   2   1   2
 MK-3-7                 1   2   2   1   1   2   2   1   1   2   2   2   2   2   1   2   1   2   2   2   2   1   1   2   1   2   2   2   2   1   1   1   2   2   1   1   1   2   2   1   2   2   2   1   2   2   1   1   1   1   1   2   1   1   2   2   2   1   1   1   2   1   2   1   1   2   1   2   2   2   2   1   2   1   1   2   2   2   1   1   1   1   1   2   2   1   2   1   2   1   1   1   2   1   2   1   1   2   1   2   2   1   2   2   2   1   1   1   2   2   1   1   1   1   2   2   1   1   2   1   1   1   1   1   1   1   2   2   2   1   1   1   1   2   1   2   2   2   2   2   1   2   1   1   1   1   2   1   1   2   2   1   1   1   1   2   2   2   1   2   2   1   1   1   1   2   2   2   2   1   2   2   1   1   2   2   1   1   1   2   2   2   2   1   2   2   1   2   2   2   2   1   2   2   1   2   1   2   2   2
 MK-3-8                 1   2   2   1   1   1   2   1   1   2   2   2   2   2   1   2   1   2   2   1   2   1   1   2   2   2   2   2   2   1   1   1   2   2   1   1   1   2   2   1   2   2   2   1   2   2   1   1   1   1   1   2   1   1   2   2   2   1   1   1   2   1   2   1   1   1   2   2   2   2   2   1   2   1   1   2   2   2   1   1   1   1   1   2   2   1   2   1   2   1   1   1   2   1   2   1   1   2   1   2   2   1   2   2   2   1   1   1   2   2   1   1   2   2   2   1   1   1   1   1   1   1   1   1   1   1   2   2   2   1   2   1   1   2   1   2   2   2   2   2   1   2   2   1   2   1   2   1   1   2   2   1   1   1   1   2   2   1   1   2   2   1   2   1   1   1   2   2   2   1   1   2   1   1   2   2   2   1   1   2   2   2   2   1   2   2   1   2   2   2   2   1   2   1   1   2   1   1   2   2
 MK-3-9                 1   2   2   1   1   1   2   1   1   2   2   1   2   2   1   2   2   2   2   2   2   1   1   2   1   2   2   2   1   1   2   1   2   2   1   1   1   1   2   1   2   2   2   1   2   2   1   1   1   1   1   2   1   1   2   2   2   1   1   1   2   1   2   1   1   2   2   2   2   2   2   1   2   1   1   1   2   2   1   2   1   1   1   2   2   1   2   1   2   2   1   2   2   1   2   1   1   2   1   2   1   1   2   2   2   1   1   2   2   2   1   1   2   2   2   1   1   1   1   1   2   2   1   1   1   1   2   2   2   1   2   1   1   2   1   2   2   2   2   2   1   2   2   1   2   1   2   1   1   2   2   1   1   1   1   2   2   2   1   2   2   1   2   1   1   2   2   2   2   1   1   2   1   1   2   2   2   1   1   2   2   2   2   1   2   2   1   2   2   2   2   1   1   2   1   2   2   1   2   2
 MK-3-10                1   2   2   1   1   2   2   1   1   2   2   1   2   2   1   2   2   2   2   2   2   1   1   2   1   1   2   2   1   1   2   2   2   2   1   1   1   1   2   1   1   2   2   1   2   2   1   1   1   1   1   2   1   1   2   2   1   1   1   1   1   1   1   1   1   2   2   2   2   2   2   1   1   1   1   2   1   2   2   2   1   1   1   2   2   1   2   1   2   2   1   2   2   1   2   1   1   2   1   2   1   1   2   2   2   1   1   2   2   2   1   1   2   2   2   1   1   1   1   1   2   2   1   1   1   1   2   2   2   1   2   1   1   2   1   2   2   2   2   2   1   2   1   1   2   1   1   2   1   2   1   1   1   1   1   2   2   2   1   2   2   2   2   1   1   2   2   2   2   1   1   2   1   1   2   2   2   1   1   2   2   2   2   1   2   2   1   2   2   2   2   1   1   2   1   2   2   1   2   2
 MK-3-11                1   2   2   2   1   2   2   1   1   2   2   1   2   2   1   1   2   2   2   2   2   1   1   2   1   1   2   2   1   1   2   2   2   2   1   1   1   1   2   1   1   2   2   1   2   2   1   1   1   1   1   2   1   1   2   2   1   1   1   1   2   1   1   1   1   2   1   2   2   2   2   1   1   1   1   2   1   2   1   2   1   1   1   2   1   1   2   2   2   2   1   2   2   1   2   2   2   2   1   2   1   2   2   2   2   1   1   2   2   2   1   1   2   2   2   1   1   1   1   1   2   2   1   1   1   1   2   2   1   1   2   1   1   1   1   2   2   2   2   2   1   2   1   1   2   1   1   2   1   2   1   1   1   1   1   2   2   2   1   2   1   2   2   1   1   2   2   2   2   1   1   2   1   1   2   2   2   2   2   2   2   2   2   1   2   2   1   2   2   2   2   1   1   2   1   2   2   1   2   2
 MK-3-12                1   2   2   2   1   2   2   1   1   2   2   1   2   2   1   1   2   2   2   2   2   2   1   2   1   1   2   2   1   1   2   2   2   2   1   1   1   2   1   1   1   2   2   1   2   2   1   1   1   1   1   1   1   1   1   2   1   1   1   1   2   1   1   1   1   2   1   2   2   2   2   1   1   1   1   2   1   2   1   2   1   1   1   2   1   1   2   2   2   2   1   2   1   1   2   1   2   2   1   2   1   2   2   2   2   1   1   2   2   2   1   1   2   2   2   1   2   1   1   2   2   2   1   1   1   1   2   2   1   1   2   1   1   1   1   2   1   2   2   2   1   2   1   1   2   1   1   2   1   2   1   1   1   1   1   2   2   2   1   2   1   2   2   1   1   2   2   2   2   1   1   2   1   1   2   2   2   2   2   1   2   2   2   2   2   2   1   1   2   2   2   1   1   2   1   2   2   2   2   2
 MK-3-13                1   2   2   2   1   2   2   1   1   2   2   1   2   2   1   1   2   1   1   2   2   2   1   2   1   1   2   2   2   1   2   2   2   2   1   1   1   2   1   1   1   2   2   1   2   2   1   1   1   1   1   1   1   1   1   2   1   2   1   1   2   1   1   1   1   2   1   2   2   2   2   2   1   1   1   2   1   2   1   2   1   1   1   2   2   1   2   2   2   2   1   2   1   1   2   1   2   2   1   2   1   2   2   2   1   2   1   2   2   2   1   1   2   1   2   1   2   1   1   1   2   2   1   1   1   1   2   2   1   1   2   1   1   1   1   2   1   2   1   2   1   2   1   1   2   1   1   2   1   2   1   1   1   1   1   2   2   2   2   2   1   2   2   1   1   2   2   2   2   1   1   2   1   1   2   2   2   2   1   2   2   2   2   2   1   2   1   1   2   2   2   1   1   2   1   2   2   2   2   2
 MK-3-14                1   2   2   2   2   2   2   1   1   2   2   1   1   2   1   1   2   1   1   2   2   2   1   2   1   1   2   2   2   1   2   1   2   2   2   1   1   2   1   1   1   2   2   1   2   2   1   1   1   1   1   1   1   1   1   2   1   2   1   1   2   1   1   1   1   2   1   2   2   2   2   2   1   1   1   2   1   1   1   2   2   1   1   2   2   1   2   2   2   2   1   2   1   1   2   1   1   2   1   2   2   2   2   2   1   2   1   2   2   2   1   1   2   1   1   1   2   1   1   1   2   2   1   2   1   1   1   2   1   1   2   1   1   1   1   1   1   2   1   2   1   2   1   1   2   1   1   1   1   2   1   1   1   1   1   2   2   2   2   2   1   2   2   2   1   2   2   2   2   1   2   2   1   1   2   2   2   1   1   2   2   2   2   2   1   2   2   1   2   2   2   1   1   2   1   2   2   2   2   2
 MK-3-15                1   2   2   2   2   2   2   1   1   1   2   1   1   2   1   1   2   1   2   2   1   2   1   2   1   1   2   2   2   1   2   2   2   2   2   1   1   2   1   1   1   2   1   1   1   2   1   1   1   1   1   1   2   1   1   2   1   2   1   1   2   1   1   1   1   1   1   2   2   2   2   2   1   2   1   2   1   1   1   1   2   1   2   2   2   1   2   2   2   2   1   2   1   1   2   1   1   2   1   1   1   2   2   2   2   2   1   2   2   2   1   1   1   1   1   1   2   1   1   1   2   2   1   2   1   1   1   2   2   1   2   1   1   1   2   1   1   2   1   2   2   2   1   1   1   1   1   2   1   2   1   1   1   1   1   2   2   2   2   2   1   2   2   2   1   2   2   2   2   1   2   2   1   1   2   1   2   1   1   2   2   1   2   2   1   2   2   2   2   2   2   1   1   2   1   2   2   2   2   2
 MK-3-16                1   1   2   2   2   2   2   1   1   1   2   2   1   2   1   1   2   1   2   2   1   2   1   2   1   1   2   2   2   1   2   2   2   2   2   1   1   2   1   1   1   2   1   1   1   2   1   1   1   1   1   1   2   1   2   2   1   2   1   1   2   1   1   1   1   1   1   2   2   2   2   2   1   2   1   2   1   1   1   1   2   1   2   2   2   2   2   2   2   2   1   2   1   1   1   2   2   2   1   1   1   2   2   2   2   2   1   2   2   2   1   1   1   1   1   2   2   1   1   1   2   2   1   2   1   1   1   2   2   1   2   1   1   1   2   1   1   2   2   2   1   2   1   1   1   1   1   2   1   2   2   1   1   2   1   2   2   2   2   1   1   1   2   1   1   2   2   2   2   1   2   2   1   1   2   1   2   1   1   2   2   2   2   2   1   2   1   2   2   2   2   1   1   2   1   2   2   2   2   2
 MK-4-1                 1   1   2   1   2   1   1   2   2   2   2   1   1   2   1   1   2   2   2   1   1   2   1   1   1   1   2   2   1   2   1   2   2   1   2   1   2   1   2   1   2   2   1   1   1   1   1   1   2   2   2   2   2   1   2   1   2   2   2   1   1   2   1   1   2   1   2   1   2   1   2   2   2   2   2   1   1   2   2   2   1   1   2   1   1   1   2   1   1   1   2   2   2   2   1   2   1   2   1   1   1   2   1   1   2   1   1   2   2   1   2   1   1   1   1   1   1   2   2   2   1   1   1   2   1   1   2   2   1   2   1   1   1   2   1   1   2   2   1   2   1   2   1   2   1   2   1   2   2   1   1   2   2   2   1   1   2   2   2   1   2   2   2   2   2   2   1   2   2   2   1   1   2   2   1   1   2   1   2   2   1   1   2   2   2   2   1   2   2   1   1   1   2   2   2   1   1   1   1   2
 MK-4-2                 1   1   2   1   2   1   1   2   2   2   2   1   1   2   1   1   2   2   2   1   2   2   1   2   1   2   2   2   1   2   1   2   2   1   2   1   2   1   2   1   2   2   1   1   1   1   1   1   1   1   2   2   2   1   2   1   2   2   2   2   1   2   1   1   2   2   2   1   2   1   2   2   2   2   2   2   1   2   2   2   1   1   2   1   1   1   2   1   1   1   2   2   2   2   1   2   1   2   1   1   1   2   1   1   2   2   2   2   2   1   2   1   1   1   1   1   1   2   2   2   1   1   1   2   1   1   2   2   1   2   1   1   1   2   1   1   2   2   1   2   2   1   1   2   1   2   1   2   2   1   1   2   2   2   1   2   2   2   2   1   2   1   1   2   2   2   1   2   2   2   1   2   1   1   1   1   2   1   2   2   1   1   2   2   2   2   1   2   2   1   1   1   2   2   2   1   2   1   1   1
 MK-4-3                 1   1   2   1   2   1   1   2   2   2   2   1   1   2   1   2   2   2   2   1   2   2   2   2   1   1   2   2   1   2   1   2   2   2   2   1   2   2   2   1   2   2   1   1   1   1   1   1   1   1   2   1   2   1   2   1   2   1   2   2   1   2   1   1   2   2   2   1   2   1   2   2   2   2   2   2   1   2   2   2   1   1   2   1   1   1   1   1   1   1   2   2   2   2   1   2   1   2   1   1   1   2   1   1   2   2   2   2   1   1   1   1   1   1   1   1   2   2   2   2   1   1   1   2   1   1   2   2   1   2   1   1   1   2   1   1   1   2   1   2   2   1   1   2   1   2   1   2   2   1   1   2   2   2   1   2   2   2   2   1   1   1   2   2   2   2   1   2   2   2   1   1   1   1   1   2   2   1   2   2   1   1   2   2   2   2   1   2   2   1   1   1   2   2   2   1   2   1   1   1
 MK-4-4                 1   1   2   1   2   1   1   1   2   2   2   2   1   2   1   2   2   2   2   2   2   2   2   2   1   1   2   1   1   2   1   2   2   2   2   1   2   2   2   1   2   2   1   1   1   1   1   1   1   1   2   1   2   1   2   1   2   1   2   2   1   2   1   1   2   2   2   1   2   1   2   2   2   2   2   2   1   1   1   2   1   1   2   1   1   1   1   1   1   1   2   2   2   2   2   2   1   2   1   1   1   1   1   1   2   2   2   2   1   1   1   1   1   1   1   1   2   2   2   2   1   1   1   2   1   1   2   2   1   2   1   1   1   2   1   1   1   2   1   2   2   1   1   2   1   1   1   2   2   1   1   2   2   2   1   2   2   2   2   1   1   1   2   2   1   2   1   2   2   2   1   1   1   1   1   1   2   1   2   2   1   1   2   2   2   2   1   2   2   1   1   1   2   2   2   1   2   1   1   1
 MK-4-5                 1   1   1   1   2   1   1   1   2   2   2   2   1   2   1   2   2   2   2   2   2   2   2   2   1   1   2   1   1   2   1   2   2   2   2   1   2   2   2   1   2   2   1   1   1   1   1   1   1   1   2   1   2   1   2   1   2   1   2   2   1   1   2   1   1   2   1   2   2   1   2   2   2   2   2   1   1   2   1   2   1   1   2   1   1   1   1   1   2   1   2   2   1   2   2   2   1   2   1   1   2   1   1   1   2   2   2   2   1   1   1   1   1   2   2   1   2   2   2   2   1   1   1   2   2   1   2   2   1   2   1   1   1   2   1   1   1   2   1   2   2   2   1   2   1   1   2   2   2   1   1   2   2   1   1   2   2   2   2   2   1   1   2   1   1   2   1   2   2   2   1   1   1   1   1   1   2   1   1   2   1   1   2   2   2   2   1   2   2   1   1   1   2   2   2   1   2   1   2   1
 MK-4-6                 1   1   1   1   2   1   1   1   1   2   1   2   1   2   1   2   1   2   2   2   2   2   2   2   1   1   2   1   1   1   1   2   2   2   2   1   2   2   2   1   2   2   1   1   2   1   1   1   1   1   2   1   2   1   1   1   1   2   2   2   1   1   2   1   1   2   2   2   2   1   2   2   2   2   2   1   1   2   2   2   1   1   2   1   1   1   1   1   2   1   2   2   1   2   2   1   1   2   1   1   2   1   1   1   2   2   2   1   1   1   1   1   1   2   2   1   2   2   2   2   1   1   2   2   2   1   2   2   1   2   1   1   1   2   1   1   1   2   1   2   2   2   1   2   2   1   2   2   2   1   1   1   2   1   1   2   2   2   2   1   1   1   1   1   1   1   1   2   2   2   1   1   1   1   1   1   2   1   1   2   1   1   2   2   2   2   1   2   2   1   1   1   2   1   2   1   1   1   1   1
 MK-4-7                 1   1   1   1   2   1   2   1   1   2   1   1   1   2   1   2   1   2   2   2   2   2   2   2   1   1   2   1   1   1   1   2   2   2   2   1   2   2   2   1   2   2   1   1   2   1   1   1   1   1   2   2   2   1   1   1   1   2   2   2   1   1   2   1   1   2   2   2   1   1   2   2   2   2   2   1   1   2   2   1   1   1   2   1   1   1   1   1   2   1   2   2   1   2   2   1   1   2   1   1   2   1   1   1   2   2   2   1   1   1   1   1   1   2   2   1   2   2   2   2   2   1   2   1   2   1   2   1   2   2   1   2   1   2   1   1   1   2   1   2   2   2   1   2   2   1   1   2   2   1   1   1   2   1   1   2   2   1   2   1   1   2   1   1   1   1   1   2   2   2   1   1   1   2   1   2   2   1   1   2   1   1   2   2   2   2   1   2   2   1   1   1   2   1   2   1   1   1   1   1
 MK-4-8                 1   1   1   1   1   1   1   1   1   2   1   1   1   1   1   2   1   2   2   2   2   2   2   2   2   1   2   1   1   1   2   2   2   2   2   1   2   2   2   1   2   2   1   1   2   1   1   1   1   1   2   2   2   1   1   1   1   1   2   2   1   1   2   1   1   2   2   2   1   2   2   2   2   2   2   1   1   2   2   1   1   1   2   1   1   1   1   1   2   1   2   2   1   2   1   1   1   2   1   1   2   1   1   1   2   2   2   1   1   1   1   1   1   1   2   1   2   1   2   2   2   1   2   1   2   2   2   1   2   2   1   2   1   2   1   1   1   2   1   2   1   2   1   2   2   1   1   2   2   1   1   1   1   1   1   2   2   1   1   1   2   2   1   1   1   1   1   1   2   2   1   1   1   2   1   2   2   1   1   2   1   1   2   2   2   2   1   2   2   1   1   1   2   1   2   2   1   1   2   2
 MK-4-9                 1   1   1   1   1   1   1   1   1   2   1   1   2   1   1   2   1   2   2   1   2   2   2   2   2   2   2   1   1   1   2   2   2   1   2   1   2   2   2   1   2   2   1   1   2   1   1   2   1   1   2   2   2   1   1   1   1   1   2   2   1   1   2   1   1   2   2   2   1   2   2   2   2   2   2   1   1   2   2   1   1   1   2   1   1   1   1   1   2   1   2   2   1   2   1   2   1   2   1   1   1   1   1   1   2   2   2   1   1   1   1   1   1   1   2   1   2   1   2   1   2   1   2   1   2   2   2   1   2   2   1   2   1   2   1   1   1   1   1   2   1   2   1   1   2   1   1   2   2   1   1   1   1   1   1   1   2   1   1   1   2   2   1   1   1   1   1   1   1   2   1   1   1   2   1   2   2   1   1   2   1   1   2   2   2   2   1   2   2   1   1   1   2   2   2   2   1   2   2   2
 MK-4-10                2   1   1   1   1   2   1   1   1   2   1   1   2   1   1   1   1   2   1   1   2   1   2   2   2   2   2   1   1   1   2   2   2   1   2   2   2   1   1   1   2   1   1   1   2   1   1   1   1   1   2   2   2   1   1   1   1   1   2   2   1   1   2   2   1   2   2   2   1   2   2   2   2   2   2   1   1   2   1   1   1   1   2   1   1   1   2   1   2   1   2   2   2   2   1   2   1   2   1   1   1   1   1   1   1   2   2   1   1   1   1   1   1   1   2   2   2   1   2   1   2   1   2   1   2   2   2   1   2   2   2   2   1   2   1   1   1   1   1   2   1   2   1   1   1   1   1   2   2   1   1   1   1   1   2   1   2   1   1   2   2   2   1   1   1   1   1   1   1   2   1   2   1   2   1   2   2   2   1   2   1   1   2   2   2   1   1   2   2   2   1   1   2   2   2   2   1   2   2   2
 MK-4-11                2   1   1   1   2   2   1   1   1   2   1   1   2   1   1   1   1   2   1   1   2   1   1   2   2   2   2   1   1   1   2   2   2   1   2   2   2   1   1   2   2   2   1   1   2   1   1   1   1   2   2   2   2   1   1   1   1   1   2   2   1   1   2   2   1   2   2   2   1   2   2   2   2   2   2   1   1   2   2   1   2   1   2   1   2   1   2   1   2   1   1   1   2   2   1   2   1   2   1   1   1   2   2   1   1   2   2   1   1   1   1   1   1   1   2   2   2   1   2   1   2   1   2   1   2   2   2   1   2   2   2   2   1   2   1   1   1   1   2   2   1   2   1   1   1   1   1   2   2   1   1   2   1   1   2   1   2   1   1   2   2   2   1   1   2   1   1   1   1   2   1   2   1   2   1   2   2   2   1   2   1   2   2   2   2   1   1   2   2   2   1   1   2   2   2   2   1   2   2   2
 MK-4-12                2   1   1   1   2   2   1   1   1   2   2   1   2   1   1   1   1   2   1   2   2   1   1   2   2   2   2   1   1   1   2   2   2   2   2   2   2   1   1   1   2   2   1   1   2   1   1   1   1   2   2   2   2   1   1   1   1   1   2   2   1   1   2   2   1   2   2   2   1   2   2   2   2   1   2   1   1   2   2   1   2   1   2   1   2   1   2   1   2   1   1   1   2   2   1   2   1   2   1   1   1   2   2   2   1   2   2   1   2   1   1   1   2   1   2   2   2   1   2   1   2   1   2   2   2   2   2   1   2   2   2   2   1   2   1   1   1   1   1   2   1   2   1   2   1   1   1   2   2   1   1   2   1   1   2   1   2   1   1   2   2   2   1   1   2   2   1   1   1   2   1   2   1   2   1   2   2   2   1   2   1   2   1   2   2   1   1   1   2   2   1   1   2   2   2   2   1   2   2   2
 MK-4-13                2   2   1   1   2   2   1   1   1   2   2   1   2   1   1   1   2   2   1   2   2   1   1   2   2   1   2   1   1   1   2   2   2   1   2   2   2   2   1   1   2   2   1   1   2   1   1   1   1   2   2   2   2   1   1   1   1   1   2   2   1   1   2   2   1   1   2   2   1   1   2   2   1   1   2   1   1   2   1   1   2   1   2   1   2   1   2   1   2   1   1   1   2   2   1   2   1   2   1   1   1   1   2   2   1   2   2   1   2   1   1   2   2   1   2   2   2   1   2   1   2   1   2   2   2   2   2   1   2   2   2   2   1   2   2   1   1   2   1   2   1   2   1   2   1   1   1   2   2   2   1   2   1   1   2   1   2   1   1   1   1   2   1   2   2   2   1   1   1   2   1   2   1   2   2   2   2   2   1   2   2   2   1   2   2   1   2   1   2   2   1   1   2   2   2   2   1   2   2   2
 MK-4-14                2   2   2   1   2   2   1   1   1   2   2   1   2   1   1   1   1   2   1   2   2   1   1   2   2   1   2   2   1   1   2   2   2   1   2   2   2   2   1   1   2   2   1   1   2   1   1   1   1   2   2   2   2   1   1   2   1   1   2   2   1   1   1   2   1   1   2   2   1   1   2   2   1   1   2   1   1   2   1   1   2   2   2   1   2   1   1   1   2   1   1   1   2   2   1   2   1   2   1   1   1   1   2   1   1   2   2   2   2   2   1   2   2   1   2   1   2   1   2   1   2   1   2   1   2   2   2   1   2   2   1   2   1   1   2   1   1   2   1   2   1   2   1   2   1   1   1   2   2   2   1   2   1   2   2   1   2   1   1   2   1   2   1   2   2   2   1   1   1   2   1   2   1   2   2   2   2   2   1   2   2   2   1   2   2   1   2   2   2   2   1   1   2   2   2   2   1   2   2   2
 MK-4-15                2   2   2   1   1   2   1   1   1   2   2   1   2   2   1   1   1   2   1   1   2   1   1   2   2   1   2   1   1   1   2   2   1   1   2   2   2   2   1   1   1   2   1   1   2   1   1   1   1   2   2   2   2   1   1   1   1   2   2   2   1   1   1   2   1   1   2   2   1   1   2   2   2   1   2   1   1   2   2   1   2   2   2   1   2   1   1   1   2   1   1   1   2   2   1   2   1   1   1   1   1   1   2   1   1   2   2   2   2   2   1   2   2   1   2   1   2   1   2   1   2   1   2   1   2   2   2   2   2   2   1   2   1   1   2   1   1   2   1   2   1   2   1   1   1   1   1   2   2   2   1   2   1   2   2   1   2   1   1   2   1   2   1   2   2   2   2   1   1   2   2   2   1   2   2   2   2   2   1   2   2   2   1   2   2   1   2   2   2   2   1   1   2   2   2   2   2   1   1   2
 MK-4-16                2   2   2   1   1   2   1   1   1   2   2   1   2   1   1   1   1   2   1   1   2   1   1   2   2   1   2   1   1   1   2   2   2   1   2   2   2   2   1   1   1   2   1   1   2   1   2   1   1   2   2   2   2   1   1   1   1   2   2   2   1   1   1   2   1   1   2   2   1   1   2   2   2   1   2   1   2   2   2   1   2   2   2   1   2   1   1   2   2   1   1   1   2   1   1   2   1   1   1   1   1   1   2   1   2   2   2   2   2   1   1   2   2   1   2   1   2   1   2   1   2   1   2   1   2   2   2   2   2   2   1   2   1   1   2   1   1   2   1   2   1   2   1   2   1   1   1   2   1   2   1   2   1   2   2   1   2   1   1   2   1   2   1   2   2   2   2   2   1   2   2   2   1   2   2   2   1   2   1   2   2   1   2   2   2   1   2   2   2   2   1   1   2   2   2   2   2   1   1   2
 MK-5-1                 2   1   2   1   1   1   1   1   1   2   2   2   2   1   2   2   1   1   2   2   2   1   1   1   2   2   2   1   2   1   2   1   2   2   2   1   2   1   2   1   1   1   1   1   2   1   2   1   2   1   2   2   2   1   1   2   2   2   1   2   2   2   1   1   2   2   1   1   2   2   1   2   1   2   2   1   2   2   2   1   1   1   1   2   2   1   1   2   1   2   2   2   2   2   1   2   2   2   1   1   1   2   2   2   1   2   2   2   2   2   1   1   1   1   2   1   2   1   1   1   1   1   1   1   2   2   2   2   2   2   2   2   1   2   2   1   2   1   2   2   2   2   1   1   2   1   1   1   2   1   2   2   1   1   2   1   1   1   1   2   1   1   2   1   1   1   2   1   2   1   2   1   1   2   1   2   1   1   1   1   1   2   1   2   2   1   2   1   2   1   2   2   2   1   2   1   1   2   1   2
 MK-5-2                 2   2   2   1   1   2   1   1   1   2   2   2   2   2   2   2   1   1   2   2   2   1   1   2   2   1   2   1   2   1   2   1   2   2   2   1   2   1   2   1   1   1   1   1   2   1   2   1   2   1   2   1   2   1   1   2   2   2   1   2   1   2   1   1   2   2   1   1   1   1   1   1   1   2   2   1   2   2   2   1   1   1   1   2   2   1   1   1   1   2   2   2   2   2   1   2   2   1   1   1   1   2   2   2   1   2   2   2   2   2   1   1   1   1   2   1   1   1   2   1   1   1   1   1   2   2   2   2   2   2   1   2   1   2   1   1   2   1   2   2   2   2   1   1   2   2   1   2   1   1   2   2   1   1   2   1   2   1   1   1   1   1   2   1   1   2   2   1   2   1   2   1   1   2   1   1   1   1   1   1   1   2   1   2   2   1   2   1   2   1   2   2   2   1   2   1   1   1   1   1
 MK-5-3                 2   1   2   2   1   2   1   1   1   2   1   2   1   2   2   2   1   1   2   2   2   2   1   2   2   1   2   1   2   1   2   1   2   2   2   1   2   1   2   1   1   1   1   1   2   1   2   1   2   1   2   2   2   1   1   2   1   2   1   2   1   1   1   1   2   2   2   1   1   1   1   1   1   2   2   1   2   2   2   2   1   1   2   2   2   1   1   1   1   1   2   2   2   1   1   2   2   1   1   1   1   2   2   2   1   2   2   2   2   2   2   1   1   1   2   1   1   1   2   1   2   1   1   1   2   2   2   2   2   1   1   2   1   2   1   1   2   2   2   2   2   1   1   1   2   2   1   2   2   1   2   2   1   1   2   1   2   2   1   1   1   1   2   1   1   2   2   1   1   1   2   1   1   2   1   1   1   1   1   1   1   2   1   2   2   1   2   1   2   1   2   2   2   1   2   2   1   1   1   1
 MK-5-4                 2   1   2   2   1   2   1   1   1   2   1   2   1   2   2   2   1   1   2   2   2   2   1   2   2   1   2   1   2   1   2   1   2   2   2   1   2   1   2   1   1   1   1   1   2   1   2   1   1   2   2   2   2   1   1   2   1   2   1   2   1   1   1   1   2   2   2   1   1   1   1   1   1   2   2   1   1   2   2   2   1   1   2   2   2   2   1   1   1   1   2   2   2   1   1   1   2   1   1   1   1   2   2   2   1   2   1   2   2   2   2   2   1   2   2   2   1   1   2   1   1   2   1   1   2   2   2   2   2   1   1   2   1   2   1   1   2   2   2   1   2   1   1   1   2   2   1   2   2   1   2   2   1   1   2   1   2   2   1   1   1   1   2   1   1   1   2   2   1   2   2   1   1   2   1   1   1   1   1   2   2   2   1   1   2   1   2   1   2   1   2   2   2   1   2   2   2   1   1   1
 MK-5-5                 2   1   2   2   1   2   1   1   1   2   1   2   1   2   2   2   1   1   2   2   2   2   1   2   2   1   2   1   2   1   2   1   2   1   2   1   2   1   2   1   1   1   1   2   2   1   2   1   1   2   2   2   2   1   1   2   1   2   1   2   1   1   1   1   2   2   1   1   1   1   1   1   1   2   2   1   1   2   1   2   1   1   2   2   2   2   1   1   1   1   2   2   2   1   1   1   2   1   1   1   1   2   2   2   1   1   1   2   2   2   2   2   1   2   2   2   1   1   2   1   1   2   1   1   2   2   2   2   2   1   1   2   1   2   1   1   2   2   2   1   2   1   1   1   2   2   1   2   2   2   2   2   1   1   2   1   2   2   1   2   1   1   2   1   1   1   2   2   2   2   2   1   2   2   1   2   1   1   1   2   2   2   1   1   2   1   2   1   1   1   2   2   2   1   2   2   1   1   1   1
 MK-5-6                 2   1   2   2   1   2   1   1   1   1   2   2   1   2   2   2   1   2   2   2   2   2   1   2   2   1   2   1   2   1   1   1   2   1   2   1   1   1   2   1   1   1   1   2   2   1   2   1   1   2   2   2   2   1   1   2   1   2   1   2   1   1   1   1   2   2   1   1   1   1   2   1   1   1   2   1   1   2   1   2   1   1   1   1   2   2   1   1   1   1   2   2   2   1   1   1   2   1   1   1   1   2   2   2   1   1   1   2   2   1   2   2   1   2   2   2   1   1   2   1   1   2   1   1   2   2   2   2   2   1   1   2   1   1   1   1   2   2   2   1   2   1   1   1   2   2   1   2   2   2   2   1   1   1   2   1   2   2   1   2   1   1   2   1   1   1   2   2   1   2   2   1   2   2   1   2   1   1   2   2   2   2   1   2   2   2   2   1   1   1   2   2   2   1   2   2   1   1   1   1
 MK-5-7                 2   1   2   2   1   2   1   1   1   1   2   1   1   2   1   2   1   2   2   2   2   2   1   2   2   2   2   1   2   1   2   1   2   1   2   1   1   2   1   1   1   1   1   2   2   1   2   2   1   2   2   1   2   1   1   2   1   2   1   2   1   1   2   1   2   2   1   2   1   1   2   1   1   1   2   1   1   2   1   2   1   1   1   1   2   2   1   1   1   1   2   1   2   1   1   1   2   1   1   1   1   2   2   2   1   1   1   1   2   1   2   1   1   2   2   1   1   1   1   1   1   2   1   1   2   2   2   2   2   1   2   2   1   1   1   1   2   2   2   1   2   1   1   1   2   2   1   1   2   2   2   1   1   1   1   1   2   2   1   1   1   1   2   1   1   1   2   2   1   2   2   1   2   2   1   2   1   1   1   2   2   2   1   2   2   2   2   1   1   1   2   2   2   1   2   1   1   2   1   1
 MK-5-8                 2   1   2   2   1   2   2   1   1   1   2   1   1   2   1   2   1   2   2   2   1   2   1   2   2   2   2   2   2   1   1   1   2   2   2   1   2   2   1   1   1   2   1   2   2   1   2   2   1   2   2   1   2   2   1   2   1   2   1   2   1   1   2   1   2   2   1   2   1   1   2   2   2   1   2   1   1   2   1   2   2   2   1   1   2   2   1   1   1   1   2   2   2   1   2   1   1   1   1   1   1   2   2   2   1   1   1   1   2   1   2   1   1   2   2   1   2   1   1   1   1   2   1   1   2   2   2   2   2   1   1   2   1   1   2   1   1   2   2   1   2   1   1   1   2   2   1   1   2   2   2   1   2   2   1   1   2   2   1   1   1   1   2   1   1   2   2   2   1   2   2   1   2   2   2   2   1   1   1   2   2   1   1   2   2   1   2   1   1   1   2   2   2   1   2   1   1   2   1   1
 MK-5-9                 2   1   1   2   1   2   2   1   2   1   2   2   1   2   1   2   1   2   2   2   1   2   1   2   2   1   2   2   1   1   1   1   2   2   2   1   2   2   1   1   1   2   1   2   2   1   2   2   1   2   2   1   2   2   1   2   1   2   1   2   1   2   2   1   1   2   1   2   1   1   2   1   2   1   2   1   1   2   1   2   2   2   1   1   2   2   1   1   1   1   1   2   2   1   2   1   1   1   1   1   1   2   2   2   1   1   1   1   2   1   2   2   1   2   2   1   2   1   1   1   1   1   1   1   2   2   2   2   2   1   1   2   1   1   2   1   1   2   2   1   2   1   1   1   2   2   1   1   2   1   2   1   2   2   1   2   2   2   1   1   1   1   2   1   1   2   2   2   1   2   2   1   2   2   1   2   1   1   1   2   2   1   1   2   1   1   2   1   1   1   2   2   2   1   2   1   1   2   1   1
 MK-5-10                2   1   1   2   1   2   2   1   2   1   2   2   2   2   1   2   1   2   2   2   1   2   1   2   2   1   2   2   1   1   1   1   2   2   2   1   2   2   1   1   1   2   2   2   2   1   2   2   1   1   2   2   2   2   2   2   1   2   1   2   1   2   2   1   2   2   2   2   1   1   2   1   2   1   2   1   2   2   2   2   2   2   1   1   2   2   1   1   1   1   1   2   2   2   2   1   1   2   1   1   1   1   2   1   1   1   1   1   2   1   2   2   2   2   2   1   2   1   1   1   1   1   2   1   1   2   2   2   2   1   1   2   1   1   1   1   1   2   2   2   2   1   1   1   2   2   1   1   2   1   2   1   2   2   1   2   2   2   1   1   1   1   1   1   1   2   2   2   1   2   2   1   2   2   1   2   1   1   1   2   2   1   1   2   1   1   2   1   1   1   2   2   2   1   2   1   1   2   1   1
 MK-5-11                2   1   1   2   1   2   2   1   1   1   2   2   2   2   1   1   1   2   2   2   1   2   1   2   2   1   2   2   1   1   1   1   2   1   2   1   2   2   1   1   1   2   2   2   2   1   2   2   1   1   1   2   2   2   2   2   1   2   1   2   1   2   2   2   2   2   2   2   1   1   2   1   2   1   2   1   2   1   2   1   2   2   1   1   2   2   1   1   1   1   1   2   2   2   1   1   1   2   1   1   1   1   1   1   1   1   1   1   2   1   2   2   2   2   2   1   2   2   1   1   2   1   2   1   1   2   2   2   2   1   1   2   1   1   1   1   1   2   2   2   2   1   1   1   2   2   1   1   2   1   2   1   2   2   1   1   2   1   1   1   1   1   1   1   1   2   2   2   1   2   2   1   2   2   1   2   1   2   1   2   2   1   1   2   1   1   2   1   1   1   1   2   2   1   2   1   1   2   2   1
 MK-5-12                2   1   1   2   1   2   2   1   1   1   2   2   2   1   1   1   1   2   2   1   1   2   1   2   2   1   2   2   1   1   1   1   2   1   2   1   2   2   1   1   1   1   2   2   2   1   2   2   1   1   1   2   2   2   2   2   1   2   1   2   1   2   1   2   2   2   2   2   1   1   1   1   2   1   2   1   2   1   2   1   2   2   1   1   2   2   1   1   1   1   1   2   2   2   1   1   1   1   1   1   1   1   1   1   1   1   1   1   2   1   2   2   2   2   2   1   1   1   1   1   2   1   2   1   1   2   2   2   2   2   1   2   1   1   1   1   1   2   2   2   2   2   1   1   2   2   1   1   2   1   2   1   2   2   1   1   2   1   2   1   1   2   1   1   1   2   2   2   1   2   2   1   2   2   1   1   1   2   1   2   2   1   1   2   1   1   2   1   2   1   1   2   2   1   2   2   1   2   2   1
 MK-5-13                2   1   1   2   1   1   2   2   1   1   2   2   2   1   1   1   1   2   2   1   1   2   1   1   2   1   2   2   1   1   1   1   2   1   2   1   2   2   1   1   1   1   2   2   2   1   2   2   1   1   1   2   2   2   2   2   1   2   1   2   1   2   1   2   2   2   2   1   1   1   2   1   2   1   2   1   1   1   2   1   2   2   1   1   2   1   2   2   1   2   1   2   2   2   2   1   1   1   1   1   1   1   1   1   1   2   1   1   2   1   2   2   1   2   1   2   2   1   1   2   1   1   2   1   1   2   1   2   2   2   1   2   1   1   1   1   1   2   1   2   2   2   1   1   2   2   1   2   2   1   2   2   2   2   1   1   1   1   2   1   1   2   2   1   1   2   2   2   1   2   2   1   2   2   1   1   1   2   1   2   1   1   1   2   1   1   2   1   2   1   2   2   2   1   2   2   1   2   2   1
 MK-5-14                2   2   1   2   1   1   2   2   1   2   2   2   2   1   1   2   2   2   2   1   1   2   1   1   2   2   2   2   1   1   1   1   2   1   2   1   2   2   1   1   1   1   2   2   2   1   2   2   1   1   1   2   2   2   2   2   1   2   1   2   1   1   1   2   2   2   2   1   1   1   2   1   2   1   2   1   1   1   2   1   2   2   1   1   2   2   2   2   1   2   1   2   2   1   2   1   1   1   1   1   1   1   2   1   1   2   1   1   2   1   2   2   1   2   1   2   2   1   1   1   1   2   2   1   1   2   1   2   1   2   1   2   1   1   1   1   1   2   2   2   2   2   2   2   2   2   1   2   2   1   2   2   2   2   1   1   2   1   2   1   1   1   2   1   1   1   2   2   1   2   2   1   2   2   1   1   1   2   2   2   2   1   2   2   1   2   2   1   2   2   2   2   2   1   2   2   1   1   2   1
 MK-5-15                2   2   1   2   1   1   2   2   1   2   2   2   2   1   1   2   2   2   2   1   1   2   1   1   2   1   2   2   1   1   1   1   2   1   2   1   2   2   1   1   1   1   2   2   2   1   2   2   1   1   1   2   2   2   2   2   1   2   1   2   2   1   1   1   2   2   2   1   1   1   2   2   2   1   2   2   1   1   2   1   2   2   1   1   2   2   2   2   1   2   1   2   2   1   2   1   1   1   1   1   2   1   2   2   1   1   1   1   2   1   2   2   1   2   1   2   2   1   1   1   1   2   2   1   1   1   1   2   1   2   1   2   1   1   1   1   1   2   1   2   2   2   2   2   1   2   1   2   2   1   2   2   2   2   1   1   2   1   1   1   1   2   2   1   1   1   2   2   1   2   2   1   2   2   1   1   1   2   2   2   2   1   2   2   1   2   2   1   2   2   1   2   2   1   2   2   1   1   2   1
 MK-5-16                2   2   1   2   1   1   2   2   1   2   2   2   2   1   1   2   2   2   2   1   1   2   1   1   2   1   2   2   1   1   1   1   2   1   2   1   1   2   1   1   1   1   2   2   2   1   2   2   2   2   2   2   1   2   2   2   1   2   1   2   2   1   1   1   2   2   2   1   1   1   2   2   2   2   2   2   2   1   2   1   2   2   1   1   2   2   2   2   1   2   1   2   2   1   1   1   2   1   1   1   2   1   2   2   1   1   1   1   2   1   2   2   1   2   1   2   2   1   1   1   1   2   2   2   1   1   1   2   1   2   1   2   1   1   1   1   1   2   1   2   2   2   2   2   1   2   2   2   1   1   2   2   2   2   2   1   2   1   1   1   1   2   2   1   1   1   2   2   1   2   2   1   2   2   1   1   1   2   2   2   2   1   2   2   1   2   2   1   2   2   1   2   2   1   2   2   1   1   2   1
 MK-6-1                 2   1   2   1   2   2   2   2   1   1   2   1   1   1   2   2   2   1   1   1   2   2   2   1   2   2   2   2   1   1   1   1   2   1   1   2   1   1   2   2   1   1   1   2   1   1   1   2   2   2   2   2   1   2   1   2   2   2   2   1   1   1   2   2   2   1   1   1   1   2   2   2   2   2   1   1   2   1   2   1   2   2   2   2   1   2   1   1   1   1   1   2   2   1   1   2   1   2   2   1   1   2   1   1   2   2   2   2   2   2   1   1   2   1   2   1   1   1   2   1   1   2   1   1   1   2   1   2   1   1   1   1   2   1   2   2   1   2   1   1   1   1   2   1   1   2   1   1   2   2   2   1   1   2   1   1   2   2   2   2   2   1   1   2   2   2   2   1   1   1   2   1   2   2   2   2   2   1   1   2   2   1   2   1   2   2   2   1   2   2   2   1   2   2   2   1   2   2   2   1
 MK-6-2                 2   1   2   1   2   2   2   2   1   2   2   1   1   1   1   1   2   2   1   1   2   1   1   1   2   2   2   2   1   1   1   1   2   1   1   2   1   2   2   2   1   1   1   2   1   1   1   2   2   2   2   2   1   2   2   2   2   2   2   1   1   1   2   2   2   1   1   1   1   2   2   2   2   2   1   1   2   1   2   2   2   2   2   2   1   2   1   1   2   1   1   2   2   1   1   2   2   2   2   1   1   2   1   1   2   2   2   2   2   2   1   1   2   1   2   1   1   1   2   1   1   2   1   1   1   2   1   2   2   1   1   1   2   1   2   2   1   2   1   1   1   1   2   2   1   2   1   1   2   2   2   1   1   2   1   2   2   1   2   2   2   1   1   2   1   2   2   1   1   1   2   1   2   2   2   2   2   1   1   2   2   1   2   1   2   2   2   1   2   2   2   1   1   2   2   1   2   2   2   1
 MK-6-3                 2   1   2   1   2   2   2   2   1   2   2   1   1   1   1   1   1   2   1   1   2   1   1   1   2   2   2   2   1   1   1   1   2   1   1   2   1   2   2   2   1   1   1   2   1   1   1   2   1   2   2   2   1   2   2   2   2   2   2   1   1   1   2   2   2   1   1   1   1   2   2   2   1   2   1   1   2   1   2   2   2   1   2   2   1   2   1   2   2   1   1   2   2   2   1   2   1   2   2   1   1   2   1   1   2   2   2   2   2   2   1   1   2   2   2   1   1   1   2   1   2   2   1   1   1   2   1   2   2   1   1   1   2   1   2   2   1   2   2   1   1   1   2   2   1   2   1   1   2   2   2   1   1   2   1   2   2   1   2   1   2   1   1   1   1   2   1   2   1   1   2   1   2   2   2   2   2   1   1   2   2   1   2   1   2   1   2   1   2   2   2   1   1   2   1   1   2   1   2   1
 MK-6-4                 2   1   2   1   2   2   1   2   1   2   2   1   1   1   1   1   1   2   1   1   2   1   1   1   2   2   2   2   1   1   1   1   2   1   1   2   1   2   2   2   1   1   1   2   1   1   1   2   1   2   2   2   2   1   2   2   2   2   2   1   1   1   2   2   2   1   1   2   1   2   2   2   1   2   1   1   2   1   2   2   2   2   2   2   2   2   1   2   2   1   1   2   2   2   2   2   1   2   2   1   1   2   1   1   2   2   2   2   2   2   1   2   2   2   2   1   1   2   2   1   1   2   2   1   1   2   1   2   2   1   1   1   2   1   2   2   1   2   2   1   2   1   2   2   1   2   1   1   2   2   2   1   1   2   1   2   2   1   2   1   2   1   1   1   1   2   2   2   1   1   1   1   2   2   2   2   1   1   1   2   1   1   2   1   2   1   2   2   2   2   2   1   1   2   1   1   2   1   2   1
 MK-6-5                 1   1   2   1   2   2   1   2   2   2   2   1   1   2   2   1   1   2   1   1   2   1   1   1   2   1   2   2   1   1   1   1   2   1   1   2   1   2   1   2   1   1   1   2   1   1   1   2   1   2   2   2   2   1   2   2   2   1   2   1   1   1   2   2   2   1   1   2   1   2   2   2   1   2   1   1   2   1   2   2   2   2   1   2   2   2   1   1   2   1   1   2   2   2   2   2   1   2   2   1   1   1   1   1   2   1   2   2   2   2   1   2   1   2   2   1   1   2   2   1   1   2   2   1   1   2   1   2   2   1   1   1   2   1   2   2   1   2   2   1   2   1   2   2   1   2   1   1   2   1   2   1   1   2   1   1   2   1   2   1   2   2   1   1   1   2   2   2   1   1   1   1   2   2   2   1   1   1   1   2   1   1   2   2   2   1   1   2   1   2   2   1   1   1   1   1   2   1   2   2
 MK-6-6                 1   1   2   1   2   2   1   2   2   2   2   1   1   2   2   1   1   2   1   1   2   1   1   1   2   1   2   2   1   1   1   1   2   1   1   2   1   2   1   2   1   1   1   2   1   1   1   2   1   2   1   1   2   1   2   2   2   1   2   1   1   1   2   2   2   1   1   2   1   2   1   2   2   2   1   1   2   1   2   2   2   2   1   1   2   2   1   1   2   2   1   2   2   2   2   2   1   2   2   1   1   1   1   1   2   1   2   2   1   1   1   2   1   2   2   1   2   2   2   1   1   2   2   1   1   2   1   2   2   2   1   2   2   1   2   2   1   2   2   1   2   1   2   2   1   2   1   1   1   1   2   1   1   2   1   1   2   1   2   1   2   2   1   1   1   2   2   2   2   1   1   1   2   1   1   1   2   1   1   2   1   1   2   2   2   2   1   2   1   1   2   1   1   1   1   1   1   1   1   2
 MK-6-7                 1   1   2   1   2   2   1   2   1   2   2   1   1   2   2   1   1   2   1   1   2   1   1   1   1   2   2   2   1   1   1   1   2   1   1   2   1   2   1   2   1   1   1   2   1   1   1   2   1   1   1   2   2   1   2   2   2   1   2   1   2   2   2   1   2   1   1   2   1   2   1   2   2   2   1   1   2   1   2   2   2   2   1   2   2   2   1   1   2   2   2   2   2   2   2   1   1   2   1   1   1   1   1   1   2   1   2   2   1   1   1   2   1   2   2   1   2   2   2   1   1   2   1   2   1   2   1   2   2   2   1   2   2   1   2   2   1   2   2   1   2   1   2   2   1   2   1   1   1   1   2   1   1   2   1   1   2   1   2   1   2   2   1   1   1   2   1   2   2   2   1   1   2   1   1   1   1   1   1   2   1   1   2   2   2   2   1   2   1   1   2   1   1   1   1   1   1   2   1   2
 MK-6-8                 1   1   2   1   2   2   1   2   1   2   2   1   2   2   2   1   1   2   1   1   2   1   1   1   1   2   2   2   1   1   1   1   2   1   2   2   1   2   1   1   1   1   1   2   1   1   1   2   1   1   1   2   2   1   2   2   2   1   1   1   2   2   2   1   2   2   1   2   1   2   1   2   2   2   1   1   2   1   2   2   2   2   1   1   2   2   1   1   2   2   1   2   2   1   2   1   1   2   1   1   1   1   1   1   2   1   2   2   1   1   1   2   1   2   2   2   1   2   2   2   1   2   1   2   1   2   1   2   2   2   1   2   2   2   2   2   1   2   2   1   2   1   2   2   1   2   1   1   1   2   2   1   1   2   1   2   2   1   2   1   2   2   1   1   1   2   1   2   1   2   1   1   2   1   1   1   2   1   1   2   1   1   2   2   2   2   1   2   1   1   2   1   2   1   1   1   1   2   1   2
 MK-6-9                 1   1   2   1   2   2   1   2   1   2   2   1   2   2   2   1   1   2   1   1   2   1   1   1   1   2   2   1   2   1   2   1   2   1   1   1   1   2   1   1   1   1   1   2   1   1   1   2   1   1   1   2   2   1   2   2   2   1   1   1   2   2   2   1   2   2   1   2   1   2   1   1   2   2   1   1   2   1   2   2   2   2   1   1   2   2   1   1   2   2   1   2   2   1   2   1   1   2   1   1   1   2   1   1   2   1   1   2   1   1   1   2   1   2   2   2   1   2   2   2   1   2   1   1   1   2   2   2   2   2   1   2   2   2   2   2   1   2   2   1   2   1   2   1   1   2   1   1   1   2   2   1   1   2   1   2   2   2   2   1   2   2   1   1   1   2   1   2   1   2   1   1   2   1   1   1   2   1   1   2   1   1   2   2   2   2   1   2   1   1   2   2   2   1   1   1   2   2   1   2
 MK-6-10                2   1   2   1   2   2   1   2   1   2   2   1   2   2   2   1   2   2   1   1   2   2   1   1   1   2   2   2   2   1   1   1   2   1   1   1   1   2   1   1   1   1   1   2   1   1   1   2   1   1   1   2   1   1   2   2   1   1   1   1   2   1   2   1   1   2   1   2   2   2   1   1   2   2   1   1   2   1   2   2   2   2   1   1   2   2   1   1   2   1   1   2   2   1   2   1   1   2   1   1   1   2   1   1   2   1   1   2   1   1   1   2   1   1   1   1   2   2   2   2   1   1   1   1   1   2   2   2   2   2   1   2   2   2   2   2   1   2   2   1   2   1   1   1   1   2   1   1   1   2   2   1   1   2   1   2   2   2   1   1   2   2   1   1   1   2   2   2   1   2   1   1   2   1   1   1   2   1   1   2   1   1   2   2   2   2   1   2   1   1   2   2   2   1   1   1   2   2   1   2
 MK-6-11                1   1   2   1   2   2   1   1   1   1   2   1   2   1   2   1   2   2   1   1   2   2   1   1   1   2   2   2   2   1   1   1   2   1   1   1   1   2   1   1   1   1   2   2   2   1   1   2   2   1   1   2   1   1   1   2   1   1   1   1   1   1   2   1   1   2   1   1   2   2   1   1   2   2   2   1   2   1   2   2   2   2   1   1   2   2   1   1   2   1   1   1   2   1   2   1   1   2   1   2   1   2   1   1   1   1   2   2   1   1   1   1   1   2   1   1   2   2   2   2   2   1   2   1   1   1   2   2   2   2   1   2   2   2   2   2   1   2   2   1   2   1   1   1   1   1   1   1   1   2   1   1   1   2   1   2   2   2   1   1   2   2   2   1   1   2   2   2   1   2   1   1   2   1   2   1   2   1   1   2   1   1   1   2   2   2   1   2   1   1   2   2   2   1   1   1   2   2   1   1
 MK-6-12                1   1   2   1   2   2   1   1   1   1   2   1   2   1   2   1   2   2   1   2   2   2   1   1   1   1   2   2   2   1   1   1   2   1   1   1   1   2   1   1   1   1   2   2   2   1   1   2   2   1   2   2   1   1   1   2   1   1   1   1   1   1   1   1   1   1   1   1   2   2   1   1   2   2   2   1   2   1   2   2   2   2   1   1   2   2   1   2   2   1   1   1   2   1   2   2   1   2   1   2   1   2   1   1   1   1   2   2   1   1   1   1   1   1   1   1   2   2   2   2   2   1   1   1   1   1   2   2   2   2   1   2   2   2   2   1   1   1   1   1   2   1   1   1   1   1   2   1   1   1   2   1   1   2   1   2   1   2   1   1   2   2   2   1   1   2   2   1   1   2   1   1   1   1   2   1   2   1   1   2   1   1   1   2   2   2   1   2   1   1   2   2   2   1   1   1   2   2   1   1
 MK-6-13                2   1   2   1   2   2   1   1   1   2   2   1   2   1   2   1   2   2   1   1   1   2   1   1   1   1   2   2   2   1   1   1   2   1   1   1   1   2   1   1   1   1   2   1   2   1   1   2   2   1   2   2   1   1   1   2   1   1   1   1   2   1   1   1   1   1   1   1   2   2   1   1   2   2   2   1   2   1   2   2   2   2   1   1   2   2   2   2   2   1   1   1   2   2   2   2   1   2   1   2   1   2   1   1   1   2   2   2   1   1   1   1   1   1   1   1   2   2   2   2   2   1   1   1   1   1   2   2   2   2   1   2   2   2   2   1   1   1   1   1   2   2   1   1   1   1   2   2   1   1   2   1   1   2   1   2   1   2   1   1   2   2   2   1   1   2   2   1   1   2   1   1   1   1   2   1   2   1   1   2   1   1   1   2   2   2   2   1   2   1   2   2   2   1   1   1   2   2   1   1
 MK-6-14                2   1   2   1   2   2   1   1   1   2   2   1   2   1   2   1   2   2   1   2   1   2   1   1   1   1   2   2   2   1   1   1   2   1   1   2   1   2   1   1   1   1   2   1   2   1   1   2   2   1   2   2   1   1   1   2   1   1   1   1   2   1   1   1   1   1   1   1   2   2   2   1   1   2   2   1   2   2   2   2   2   2   1   1   2   1   2   2   2   1   2   1   2   2   2   2   1   2   1   2   1   2   1   1   1   2   1   2   1   1   1   1   1   1   1   1   2   2   2   2   2   1   1   1   1   1   2   2   2   2   2   2   2   1   2   1   1   1   1   2   2   2   1   1   1   1   2   2   1   1   2   1   1   2   1   2   1   2   1   1   2   2   2   2   1   2   1   1   1   2   1   1   1   1   1   1   2   1   1   2   1   1   1   2   2   2   2   2   2   1   2   1   2   2   1   1   2   2   1   1
 MK-6-15                2   1   2   1   2   2   1   1   1   2   2   1   2   1   2   2   2   2   2   2   1   2   1   1   1   1   2   2   2   1   1   1   2   1   1   2   1   2   1   1   1   1   2   2   2   1   1   2   2   1   2   2   1   1   1   2   1   1   1   1   2   1   1   1   1   1   2   1   2   2   2   1   1   2   2   1   2   2   2   2   1   2   1   1   1   1   2   2   2   1   1   1   2   2   2   2   1   2   1   2   1   2   1   1   1   2   1   2   1   1   1   1   1   1   1   1   2   2   2   1   1   2   1   1   2   1   2   2   2   2   2   2   2   2   2   1   1   1   1   2   1   2   1   2   1   1   2   2   1   1   1   1   2   2   1   2   1   2   1   1   2   1   2   2   1   2   1   1   1   2   1   1   1   1   1   1   2   1   1   2   1   1   1   2   2   2   2   2   2   1   2   1   2   2   1   1   2   2   2   1
 MK-6-16                2   1   2   1   2   2   1   2   1   2   2   1   1   1   2   2   2   2   2   1   1   2   1   1   1   1   2   2   2   1   1   2   2   1   1   2   2   2   1   1   1   1   1   2   2   1   1   2   2   2   2   2   1   1   1   2   1   1   1   1   2   1   1   1   1   1   1   1   1   2   1   1   1   2   2   1   2   2   1   2   1   1   1   1   1   1   2   2   2   1   1   1   2   2   2   2   1   2   1   2   1   2   1   2   1   2   1   2   1   1   1   1   1   1   1   1   2   2   2   1   1   2   2   1   2   1   2   2   2   2   2   2   2   2   2   2   1   1   1   2   1   2   1   2   1   1   1   2   1   1   1   1   2   2   1   2   1   2   2   1   2   1   2   2   1   2   1   1   2   2   1   1   1   1   1   1   2   1   1   2   2   1   1   2   2   2   2   1   2   1   2   1   2   2   1   1   2   2   2   1
 
!****************************************** Phenotypic Data **********************************************************
!-100.0 is resevred for missing phenotype
SimulatedTrait1        11.0179   10.1553    8.7981   10.9905   10.1983    9.1618   12.0044   12.1304    9.4315    9.2881    9.7313   10.6218    9.2220    9.6744    9.2919   11.1658    9.6166    8.1428   10.3196    8.0617    9.8938   12.0006   10.1888   11.2372   10.9352   10.5112   10.5394    9.5895    9.2928    9.6530   12.3517    9.8864   10.5956    9.6902   10.3118    9.3144    9.1070    9.4361    9.9940   10.9446    8.7897   10.1949    9.4867    9.9614    9.0829    7.9050    8.8548    9.2764    8.5160    9.8383    9.1316    9.1057    8.9735    9.9154    8.1976   11.1817   10.9255   10.9017   10.8682    9.3249    8.8688    8.4851   10.0479    9.8262   10.1401    9.1868   10.0048   10.6527   10.1099   10.0939   12.1859    9.2508    9.8112   10.0315    9.4309    8.5623    7.5061    7.8866    9.8282    9.2348   10.4703    9.6064    8.5132    8.8577    9.5275   10.3387    9.4096    9.2346   10.9770    9.7589   10.6228   10.8907    8.5924   10.7398   11.5877    7.9853    9.7127   12.3133    8.3394   10.4265   10.9318    8.6100   10.0933   10.5338   10.7013    9.4677    9.9816    9.1249   10.0760    9.1401    8.2315    8.9749   11.5340   10.0882    9.4416   10.8351    9.7566    8.9255   11.7677    9.2536   11.0841    9.1538   10.8969    8.2352    9.0651    8.6593   11.0498   10.2816   10.7788   10.9919    9.8537    8.6287   10.2637    8.8927    9.1332   10.5040   11.4905    9.3145   10.5150    9.8066    7.9420    8.4779   10.5696    9.6447   10.1167   10.4577    9.0039   10.6605    9.4458   10.0395   10.4387   11.1100   10.8329   10.4809   10.1930   10.8645    9.7863   11.5261   11.8649    9.2540    9.4593   10.0471   11.0644    8.7990   11.1907    9.4131   10.5745    9.3452    9.6208   10.4041    8.8729   10.7213   10.8416   11.7021   10.2745   10.7936   12.0991    9.5870    8.5561    9.8808    8.9233    9.5665    8.4822    8.5427    9.4507   11.8061    7.0659   10.4405   10.3081    7.6017    8.0462    9.7087   10.8714    9.3335   10.1939    9.4859    9.2470   10.1433   10.5125    9.4407
 
