# Supplementary material for: Inclusive Composite Interval Mapping of QTL by Environment Interactions in Biparental Populations
Source: PLoS One. 2015 Jul 10;10(7):e0132414. doi: 10.1371/journal.pone.0132414 (PMC4498613; doi:10.1371/journal.pone.0132414)
Supplement: S1 File — (ZIP) [file pone.0132414.s001.zip › BC1 population/e=1/run_00041.met]

!**********************Note: lines staring with "!" are remarks and will be ignored in the program********************
!*********************************General Information**********************************
!Assuming F1 = P1 x P2, populations available in QTL IciMapping are: 
!  1, P1BC1F1 = P1 x F1, the first backcrossing where P1 is used as the recurrent parent;
!  2, P2BC1F1 = P2 x F1, the first backcrossing where P2 is used as the recurrent parent;
!  3, F1DH, F1-derived doubled haploids; 
!  4, RIL or F1RIL, recombination inbred lines through the repeated selfing of F1;
!  5, P1BC1RIL, recombination inbred lines through the repeated selfing of P1BC1F1;
!  6, P2BC1RIL, recombination inbred lines through the repeated selfing of P2BC1F1;
!  7, F2, the selfing generation of F1;
!  8, F3, the selfing generation of F2;
!  9, P1BC2F1, the second backcrossing where P1 is used as the recurrent parent; 
! 10, P2BC2F1, the second backcrossing where P2 is used as the recurrent parent;
! 11, P1BC2RIL, recombination inred lines through the repeated selfing of P1BC2F1; 
! 12, P2BC2RIL, recombination inred lines through the repeated selfing of P2BC2F1; 
! 13, P1BC1F2, the selfing generation of P1BC1F1; 
! 14, P2BC1F2, the selfing generation of P2BC1F1; 
! 15, P1BC2F2, the selfing generation of P1BC2F1; 
! 16, P2BC2F2, the selfing generation of P2BC2F1; 
! 17, P1BC1DH, P1BC1F1-derived doubled haploids; 
! 18, P2BC1DH, P2BC1F1-derived doubled haploids; 
! 19, P1BC2DH, P1BC2F1-derived doubled haploids; 
! 20, P2BC2DH, P2BC2F1-derived doubled haploids; 
   1      !Mapping Population (see remarks above)
   2      !Mapping Function (1 for Kosambi; 2 for Haldane; 3 for Morgan)
   2      !Marker Space Type (1 for intervals; 2 for positions)
   1      !Marker Space Unit(1 for centiMorgans; 2 for Morgan)
   6      !Number of Chromosomes (or Linkage Groups)
 200      !Size of the mapping population
   1      !Number of environments
 
!***************************************** Chromosomes and Linkage Maps **********************************************
!Chromosome                 NumMarkers
-CH1                        16
-CH2                        16
-CH3                        16
-CH4                        16
-CH5                        16
-CH6                        16
!Linkage map (Marker name followed by position or the interval length)
 MK-1-1                1     0.000
 MK-1-2                1    10.000
 MK-1-3                1    20.000
 MK-1-4                1    30.000
 MK-1-5                1    40.000
 MK-1-6                1    50.000
 MK-1-7                1    60.000
 MK-1-8                1    70.000
 MK-1-9                1    80.000
 MK-1-10               1    90.000
 MK-1-11               1   100.000
 MK-1-12               1   110.000
 MK-1-13               1   120.000
 MK-1-14               1   130.000
 MK-1-15               1   140.000
 MK-1-16               1   150.000
 MK-2-1                2     0.000
 MK-2-2                2    10.000
 MK-2-3                2    20.000
 MK-2-4                2    30.000
 MK-2-5                2    40.000
 MK-2-6                2    50.000
 MK-2-7                2    60.000
 MK-2-8                2    70.000
 MK-2-9                2    80.000
 MK-2-10               2    90.000
 MK-2-11               2   100.000
 MK-2-12               2   110.000
 MK-2-13               2   120.000
 MK-2-14               2   130.000
 MK-2-15               2   140.000
 MK-2-16               2   150.000
 MK-3-1                3     0.000
 MK-3-2                3    10.000
 MK-3-3                3    20.000
 MK-3-4                3    30.000
 MK-3-5                3    40.000
 MK-3-6                3    50.000
 MK-3-7                3    60.000
 MK-3-8                3    70.000
 MK-3-9                3    80.000
 MK-3-10               3    90.000
 MK-3-11               3   100.000
 MK-3-12               3   110.000
 MK-3-13               3   120.000
 MK-3-14               3   130.000
 MK-3-15               3   140.000
 MK-3-16               3   150.000
 MK-4-1                4     0.000
 MK-4-2                4    10.000
 MK-4-3                4    20.000
 MK-4-4                4    30.000
 MK-4-5                4    40.000
 MK-4-6                4    50.000
 MK-4-7                4    60.000
 MK-4-8                4    70.000
 MK-4-9                4    80.000
 MK-4-10               4    90.000
 MK-4-11               4   100.000
 MK-4-12               4   110.000
 MK-4-13               4   120.000
 MK-4-14               4   130.000
 MK-4-15               4   140.000
 MK-4-16               4   150.000
 MK-5-1                5     0.000
 MK-5-2                5    10.000
 MK-5-3                5    20.000
 MK-5-4                5    30.000
 MK-5-5                5    40.000
 MK-5-6                5    50.000
 MK-5-7                5    60.000
 MK-5-8                5    70.000
 MK-5-9                5    80.000
 MK-5-10               5    90.000
 MK-5-11               5   100.000
 MK-5-12               5   110.000
 MK-5-13               5   120.000
 MK-5-14               5   130.000
 MK-5-15               5   140.000
 MK-5-16               5   150.000
 MK-6-1                6     0.000
 MK-6-2                6    10.000
 MK-6-3                6    20.000
 MK-6-4                6    30.000
 MK-6-5                6    40.000
 MK-6-6                6    50.000
 MK-6-7                6    60.000
 MK-6-8                6    70.000
 MK-6-9                6    80.000
 MK-6-10               6    90.000
 MK-6-11               6   100.000
 MK-6-12               6   110.000
 MK-6-13               6   120.000
 MK-6-14               6   130.000
 MK-6-15               6   140.000
 MK-6-16               6   150.000
!*********************************** Marker Types ********************************************************************
!Co-dominant marker: When heterozygote F1 is present, P1 is coded as 2, F1 is coded as 1, and P2 is coded as 0; Otherwise, P1 is coded as 2, and P2 is coded as 0. 
!Dominant marker: When heterozygote F1 is present, P1 and F1 are coded as 12, and P2 is coded as 0; Otherwise, P1 is coded as 2, and P2 is coded as 0.  
!Recessive markers: When heterozygote F1 is present, P1 is coded as 2, and F1 and P2 are coded as 10; Otherwise, P1 is coded as 2, and P2 is coded as 0. 
!Missing marker is coded as -1. 
 MK-1-1                 2   1   2   1   1   2   2   2   2   2   2   2   2   1   2   2   2   1   2   1   2   2   1   2   2   1   2   1   2   2   2   1   2   2   1   2   1   2   2   2   1   1   1   1   2   2   1   2   2   1   2   1   2   2   2   1   2   2   2   1   2   1   1   2   2   1   1   1   1   1   2   2   1   2   1   1   2   1   2   2   2   2   1   1   1   1   1   2   1   1   2   1   2   2   2   2   2   2   1   1   2   1   1   1   1   2   1   1   2   2   1   2   1   1   1   1   2   2   1   1   1   2   1   2   1   2   2   2   1   1   1   1   2   1   1   1   2   2   1   2   1   1   2   1   1   2   2   1   2   2   2   1   1   2   2   2   1   1   1   1   2   2   1   2   1   1   1   1   1   2   1   1   1   1   1   1   1   2   1   2   2   2   1   1   2   2   2   1   2   1   1   1   1   2   1   1   1   2   1   1
 MK-1-2                 2   1   2   1   1   2   2   2   2   2   2   2   2   1   2   2   2   1   2   1   2   2   1   2   2   1   2   1   2   2   2   1   2   2   1   2   1   2   2   2   1   1   1   1   2   2   1   2   1   2   1   1   2   2   2   1   2   2   2   1   2   1   1   2   2   1   1   1   2   1   2   2   1   2   1   1   2   1   2   2   2   2   1   1   1   1   1   2   1   1   2   2   2   2   2   2   2   1   1   1   2   1   1   1   1   2   1   1   2   2   1   2   1   1   1   1   2   1   1   1   1   2   2   2   2   2   2   2   1   1   1   1   2   1   1   1   1   2   1   2   1   1   2   1   1   2   2   1   2   2   2   1   1   2   2   1   1   1   1   1   2   2   1   2   1   1   1   1   1   2   1   1   1   1   1   2   1   2   1   2   2   2   1   1   2   2   2   1   2   1   1   1   1   2   1   1   2   2   1   2
 MK-1-3                 2   1   2   1   1   2   2   2   2   2   1   2   2   1   2   2   2   1   2   1   1   2   1   2   2   1   2   1   2   2   2   2   2   2   1   2   1   2   2   2   1   2   2   1   2   2   1   1   1   2   1   1   2   2   2   1   2   2   2   1   1   2   1   2   2   1   1   2   2   1   2   2   1   2   1   1   2   1   2   2   2   2   1   1   2   1   1   2   2   1   2   2   2   2   2   2   2   1   1   1   2   1   1   1   2   2   1   1   2   2   1   2   1   1   1   1   2   1   1   1   2   2   2   1   1   2   1   2   1   1   1   1   2   1   1   1   1   2   1   2   1   1   2   1   1   2   2   1   2   2   2   1   1   2   2   1   1   1   1   1   2   2   1   2   1   1   1   1   1   2   1   1   1   1   2   2   1   2   2   2   2   2   1   1   2   2   2   1   2   1   1   1   1   2   1   1   2   2   1   2
 MK-1-4                 2   1   1   1   1   2   2   2   2   1   1   2   2   1   2   2   2   2   2   1   2   2   1   2   2   1   2   1   2   2   2   2   2   2   1   2   1   2   2   2   1   2   2   1   2   2   1   1   1   2   1   1   2   2   2   1   2   2   2   1   1   2   1   2   2   1   1   2   2   1   2   2   1   2   1   1   2   1   2   2   2   1   1   2   1   1   1   2   2   1   2   2   2   2   2   2   2   1   1   1   1   1   1   1   2   2   1   1   2   2   1   2   1   1   1   1   2   1   1   1   2   2   2   1   1   2   1   1   1   1   1   1   2   1   1   1   1   2   1   1   1   1   2   1   1   2   2   1   2   2   2   1   1   2   2   1   1   1   1   1   2   2   1   2   1   1   2   1   1   2   1   1   1   1   1   2   1   2   1   2   2   2   1   1   2   2   2   1   2   1   1   2   1   2   1   1   2   1   1   2
 MK-1-5                 2   1   1   1   1   2   2   2   2   1   1   1   2   1   2   2   2   2   2   1   2   2   1   2   2   1   2   1   2   2   2   2   2   2   1   2   1   2   2   2   1   2   2   1   2   2   2   2   1   2   1   1   2   2   2   1   2   2   2   1   1   2   1   2   2   1   1   2   2   1   2   2   1   2   1   1   2   1   1   2   1   1   1   2   1   1   1   1   2   1   2   1   2   2   2   2   2   1   1   1   1   1   1   1   1   2   1   1   2   2   1   2   1   1   1   1   2   1   1   1   2   2   2   1   1   1   1   1   1   1   1   1   2   1   1   1   1   2   1   1   1   1   2   1   1   2   2   1   2   2   2   1   1   2   2   1   1   1   2   1   2   2   1   1   1   1   2   1   1   2   1   1   1   2   1   2   1   2   1   2   2   2   1   1   2   2   2   1   2   1   1   2   1   2   1   1   1   1   1   2
 MK-1-6                 1   1   1   1   1   2   2   2   2   1   1   1   2   2   2   2   2   2   1   1   2   1   1   2   1   1   2   1   2   2   2   2   1   2   1   2   1   2   2   2   1   2   2   1   2   2   2   2   1   2   1   1   2   2   2   1   2   2   2   1   1   2   1   2   2   1   1   2   1   1   2   2   1   2   1   1   2   1   1   1   1   1   1   2   1   1   1   1   2   1   2   1   2   2   2   2   2   1   1   1   1   1   1   1   2   1   1   2   2   2   1   2   1   1   1   1   2   1   1   1   2   2   2   1   1   1   1   2   1   1   1   1   2   1   1   1   1   2   1   1   1   1   2   1   1   2   2   1   2   2   2   1   1   2   2   1   1   1   1   1   2   2   1   1   1   1   2   1   1   2   1   1   1   1   2   2   1   2   1   2   2   1   1   1   2   2   2   2   1   1   1   2   1   2   1   1   1   1   2   2
 MK-1-7                 1   1   1   1   1   2   1   2   2   2   1   1   2   2   2   2   1   2   1   1   2   1   1   2   2   1   2   1   2   2   2   2   1   2   1   2   1   2   2   2   2   2   2   1   1   2   2   1   1   2   1   1   2   2   2   1   1   2   2   1   1   2   1   2   2   1   1   2   1   1   2   2   1   2   1   1   2   1   1   1   1   2   1   2   2   1   1   1   1   1   2   1   2   2   2   2   2   1   1   1   1   2   1   1   2   1   1   1   2   2   1   2   1   1   1   1   2   1   1   1   2   2   2   1   1   1   1   2   1   1   2   1   2   1   1   1   1   2   1   1   1   1   2   1   1   2   2   1   1   2   2   1   1   2   2   1   1   1   1   1   2   2   1   1   1   2   1   2   1   2   1   1   1   1   2   2   1   2   1   2   2   1   1   1   2   2   2   2   1   1   1   2   1   2   1   1   1   1   2   2
 MK-1-8                 1   1   1   1   1   2   1   2   2   2   1   1   2   2   1   2   1   2   1   1   2   1   1   2   1   1   2   1   2   2   2   2   1   2   1   2   2   2   1   2   2   2   2   1   1   2   2   1   1   1   1   1   2   2   2   1   1   2   2   1   1   2   1   2   2   1   1   1   1   1   2   2   1   2   1   1   2   1   1   1   1   2   2   2   2   1   1   2   1   1   2   1   2   2   2   2   1   1   1   1   1   2   1   1   2   1   1   1   2   2   2   2   1   1   2   1   2   1   1   1   2   2   2   1   2   1   1   2   1   1   2   1   2   1   2   1   1   2   1   1   1   1   2   1   1   2   2   1   1   1   2   1   1   2   2   1   1   2   1   1   2   2   1   2   1   2   1   2   1   2   1   1   1   1   2   2   1   2   1   2   2   1   1   1   2   2   2   2   1   1   1   2   1   2   1   1   1   2   2   2
 MK-1-9                 1   1   1   2   1   2   2   2   2   2   1   1   2   2   1   2   1   2   1   1   2   1   1   2   1   2   1   1   2   2   2   1   1   1   1   2   2   1   1   2   2   2   2   1   1   2   2   1   2   1   1   1   2   2   2   1   1   1   2   1   1   2   1   1   2   1   1   1   1   1   2   2   1   1   2   1   2   1   1   1   1   2   2   2   2   1   1   2   1   1   2   1   1   2   2   2   1   1   1   1   1   2   1   1   2   1   1   1   2   2   2   2   1   1   2   1   2   1   1   1   2   2   2   1   2   1   1   2   1   1   2   1   2   2   2   1   1   2   1   2   1   1   2   1   1   2   2   1   1   1   2   2   1   2   2   1   1   2   2   1   2   2   1   2   1   2   1   2   1   2   1   1   1   1   2   2   1   2   1   2   2   2   1   1   2   2   2   1   1   2   1   2   1   2   1   1   2   2   2   1
 MK-1-10                2   1   1   2   1   2   2   2   1   2   1   1   2   2   1   2   1   2   1   1   2   1   1   2   1   2   1   1   2   2   2   1   1   1   1   2   2   1   1   2   2   1   2   2   1   2   2   2   2   1   1   1   2   2   2   1   1   1   2   1   1   2   2   2   2   1   1   2   1   1   2   2   1   1   2   1   2   1   1   1   1   2   2   2   2   1   2   2   2   2   2   1   1   2   2   2   2   1   1   1   1   2   1   1   1   1   2   1   2   2   2   1   1   1   2   1   2   1   1   1   2   2   2   1   2   1   1   1   1   1   2   1   2   2   1   1   1   2   1   2   1   1   2   1   1   2   1   1   1   1   2   2   1   2   2   1   1   2   2   2   2   2   1   2   1   2   1   2   1   2   1   2   1   1   2   2   1   2   1   2   2   2   1   1   2   2   2   1   1   2   1   2   1   2   1   1   2   2   2   1
 MK-1-11                2   1   1   2   1   1   2   2   2   2   1   1   2   1   1   2   1   1   1   1   2   1   1   2   1   2   1   1   2   2   2   1   1   2   1   2   2   1   1   2   2   2   2   2   1   2   2   2   2   1   1   1   2   2   2   1   1   1   2   1   1   2   2   2   1   1   2   2   1   2   2   2   1   1   2   1   1   1   1   1   1   2   2   2   2   1   2   2   2   2   2   1   1   1   2   1   2   1   1   1   1   2   1   2   1   1   2   1   2   1   2   1   1   1   2   1   1   1   1   1   2   2   2   1   2   1   1   2   1   1   2   1   2   1   1   1   1   2   1   2   1   1   2   1   1   2   1   1   1   1   2   2   1   2   2   1   1   2   2   2   1   1   1   2   1   2   1   2   1   2   1   2   1   1   2   2   1   1   1   2   2   2   1   1   2   2   2   1   1   2   1   2   1   1   2   1   1   2   2   1
 MK-1-12                2   1   1   2   1   1   2   2   2   2   1   1   2   1   2   2   1   1   2   1   2   1   1   1   1   2   2   1   1   2   2   1   1   2   1   2   2   1   2   2   2   2   1   2   1   2   2   2   2   1   1   1   2   2   2   1   1   1   2   1   1   1   2   1   1   1   2   2   1   2   2   2   1   1   2   1   2   1   1   1   1   2   2   2   1   1   2   2   1   2   2   1   1   1   2   1   1   1   1   1   1   2   1   2   1   1   1   1   2   1   2   1   1   1   2   1   1   1   1   1   2   2   2   1   2   1   1   2   1   2   2   1   1   1   2   1   1   1   1   2   1   1   2   1   1   2   2   1   1   2   2   2   1   2   1   1   1   2   2   2   1   1   2   1   1   2   1   2   1   2   1   2   1   1   2   2   1   1   1   2   2   2   1   1   2   2   2   1   1   2   1   2   1   1   2   1   1   2   2   1
 MK-1-13                2   2   1   2   1   2   2   2   2   1   1   1   2   1   2   2   1   1   2   1   1   1   1   1   1   2   2   1   1   2   2   1   1   2   1   2   2   1   2   2   2   2   1   1   1   1   1   2   2   1   1   1   2   2   2   1   1   2   1   2   1   1   2   1   2   2   2   2   1   2   2   2   1   1   2   1   2   1   1   1   1   2   2   2   1   1   2   2   1   2   2   1   1   1   2   1   1   1   1   1   1   2   1   2   1   1   2   1   2   1   2   1   2   1   2   1   1   1   1   2   2   1   2   2   2   2   1   2   1   2   2   1   1   2   2   1   1   1   1   2   1   1   2   1   1   2   2   1   1   2   2   2   2   2   1   1   1   2   2   2   1   1   1   1   1   2   1   1   1   2   1   2   1   1   2   2   1   1   1   2   2   2   1   1   2   2   1   1   1   2   1   1   1   1   2   1   1   2   1   1
 MK-1-14                1   2   1   2   1   2   2   1   2   1   1   1   2   1   2   2   1   1   2   1   1   1   1   1   1   2   2   1   1   2   2   1   1   2   2   2   2   1   2   2   2   2   1   1   1   1   1   2   2   1   2   1   2   2   2   2   1   2   1   1   1   1   2   1   2   2   2   2   1   2   2   2   1   1   2   1   2   2   1   1   1   2   2   2   1   1   2   2   1   1   1   1   1   1   2   1   1   1   1   1   1   2   1   2   1   2   2   1   2   2   2   1   2   1   2   1   1   1   1   2   2   1   2   2   2   2   1   2   1   2   2   1   1   2   2   1   1   1   1   2   1   2   2   1   2   2   2   1   1   2   2   2   2   2   1   1   1   1   2   2   1   1   1   1   1   1   1   1   1   2   1   2   1   1   2   2   1   1   1   2   2   2   1   1   2   2   1   1   1   1   1   1   1   1   2   2   1   2   1   1
 MK-1-15                1   2   1   1   1   2   2   1   2   1   1   1   2   1   2   2   1   1   2   2   1   1   1   1   1   2   2   1   1   2   2   1   1   2   2   2   2   2   2   1   2   2   1   1   1   1   1   2   2   1   2   1   2   1   2   2   1   2   1   1   1   1   2   1   2   2   2   2   2   2   1   2   1   2   2   2   2   2   1   1   1   1   2   2   1   1   2   2   1   1   1   2   1   1   2   1   1   1   2   2   1   2   1   2   1   2   2   1   2   2   1   1   2   1   2   1   1   1   1   2   2   1   2   1   2   2   1   2   1   2   2   1   1   2   2   1   1   1   1   2   1   1   2   1   2   1   2   1   1   1   2   2   1   2   1   1   1   1   2   2   1   1   1   1   1   1   2   1   1   2   1   2   1   1   2   2   1   1   1   2   2   2   1   1   2   2   1   1   1   1   1   1   1   1   2   2   1   2   1   1
 MK-1-16                1   2   1   1   1   2   2   1   2   1   1   1   2   1   2   2   1   1   2   2   1   2   1   1   1   2   2   1   1   2   2   1   1   2   2   2   2   2   2   1   2   2   1   1   1   1   1   2   2   1   2   1   2   1   2   2   1   2   1   1   1   1   2   1   2   2   2   2   2   2   2   2   1   2   2   2   2   2   2   1   1   2   2   2   1   1   2   1   1   1   1   2   1   1   2   1   1   1   2   2   1   2   1   2   1   2   2   1   1   2   1   1   2   1   2   1   1   1   1   2   2   1   2   1   2   2   1   1   1   1   2   2   1   2   2   1   1   1   1   2   1   1   2   1   2   1   2   1   1   1   2   2   2   2   2   1   1   1   2   2   1   1   1   2   2   1   2   1   1   2   1   2   1   1   1   2   1   1   1   2   2   2   1   1   2   2   1   1   1   1   1   1   1   1   2   2   1   2   1   1
 MK-2-1                 2   2   1   1   2   2   1   2   1   1   2   2   1   2   1   2   2   1   1   2   1   2   2   2   2   2   2   1   1   2   1   1   1   1   1   1   1   1   1   2   1   2   2   2   1   2   2   1   2   1   1   2   1   2   1   2   1   2   1   2   1   1   2   2   1   2   2   2   1   2   2   2   2   2   1   2   2   2   2   2   2   1   1   1   2   1   2   1   2   1   2   2   1   2   2   2   2   1   2   1   2   2   2   1   1   2   2   1   1   1   1   1   2   2   2   1   1   1   2   1   1   2   2   1   1   1   1   1   2   1   2   1   2   2   1   2   2   2   2   1   2   2   2   2   2   1   2   2   1   2   2   1   2   1   1   2   1   2   1   2   2   2   2   1   1   2   2   2   2   2   1   1   1   2   1   2   1   2   2   1   2   1   2   1   1   1   2   2   1   1   1   2   1   1   1   1   1   2   2   2
 MK-2-2                 2   2   2   2   2   2   1   2   1   1   2   2   1   1   1   2   2   1   1   2   2   2   2   2   1   2   2   1   1   2   1   1   1   1   1   1   1   1   1   2   1   2   2   2   1   2   2   1   2   1   1   2   1   2   1   2   1   2   1   2   1   1   2   2   1   2   2   2   1   2   2   2   2   1   1   2   2   2   2   2   2   1   1   1   2   1   2   1   2   1   2   2   1   2   2   2   2   1   2   1   2   2   2   2   1   2   2   2   1   1   1   1   2   2   2   1   1   1   2   1   1   2   2   1   2   1   1   1   1   1   2   1   2   2   1   2   2   2   2   1   2   2   2   2   2   1   2   2   1   2   2   1   2   1   1   2   1   2   1   2   2   2   2   1   1   2   2   2   2   2   1   1   1   2   1   2   1   2   2   1   2   1   2   1   1   1   2   2   2   1   1   2   1   1   1   1   1   2   2   1
 MK-2-3                 2   1   2   2   2   2   1   2   1   1   2   2   1   1   1   1   2   1   1   2   2   1   2   2   1   2   2   1   1   2   1   1   1   1   1   1   1   2   1   2   1   2   2   2   1   2   2   1   2   1   1   2   1   2   1   2   1   2   1   2   1   1   2   2   1   2   1   2   1   2   2   2   2   1   1   2   2   2   1   2   1   1   1   1   2   1   2   2   2   1   2   1   1   2   2   2   2   2   2   1   2   2   1   2   1   2   2   2   2   1   1   1   2   1   2   1   1   1   2   1   1   2   2   1   2   1   1   1   2   1   2   1   2   2   1   1   2   2   2   1   2   2   1   2   2   1   2   2   2   2   2   1   2   1   1   2   1   1   1   2   2   2   2   1   1   2   2   2   2   2   1   1   1   2   1   1   1   2   2   1   2   1   2   1   1   1   2   2   2   1   1   2   2   2   1   1   1   2   2   1
 MK-2-4                 2   1   2   2   2   2   1   2   1   1   2   2   1   1   1   1   2   1   1   2   1   1   2   2   1   2   2   1   1   2   2   2   1   2   1   1   1   2   1   2   1   2   2   2   1   2   2   2   2   1   1   2   1   2   1   2   2   2   1   2   1   1   2   2   1   2   1   2   1   2   2   2   2   1   1   2   2   2   1   2   2   1   1   1   2   1   2   2   2   2   2   1   1   2   2   2   2   2   2   2   2   2   1   2   1   2   2   2   2   1   1   1   2   1   2   1   1   1   2   1   1   2   2   1   2   1   2   1   2   1   2   1   2   2   1   1   1   2   2   2   2   2   2   1   2   1   2   2   2   2   2   1   2   1   1   2   1   1   1   2   2   2   2   1   1   1   2   2   2   2   1   2   1   2   2   1   1   2   2   1   2   1   2   1   1   1   1   2   2   1   1   2   2   2   1   1   1   2   2   1
 MK-2-5                 2   1   2   2   2   2   1   2   1   1   2   2   1   1   1   1   2   2   2   2   1   1   2   2   1   1   2   1   1   2   2   2   1   2   1   1   1   2   1   2   1   2   2   2   1   2   2   2   2   1   1   2   1   2   1   2   2   2   1   2   1   1   2   2   1   2   1   2   2   2   2   2   2   1   1   2   2   2   1   2   2   1   2   1   2   1   2   2   2   2   2   1   1   2   2   2   2   2   2   2   2   2   1   2   1   2   2   2   1   2   1   1   2   1   2   1   1   1   2   1   1   2   2   1   2   1   2   2   2   1   2   1   2   2   1   1   2   2   2   2   2   2   2   1   2   1   2   2   2   2   2   1   2   1   1   2   1   1   1   2   2   2   2   1   2   2   2   2   1   2   1   2   1   1   2   1   1   2   2   1   2   1   2   1   1   1   1   2   1   1   1   2   2   2   1   2   1   2   2   1
 MK-2-6                 2   1   2   2   2   2   1   2   1   1   2   2   1   2   1   1   2   2   2   2   1   1   2   1   1   1   1   1   1   2   2   2   1   2   1   1   1   2   1   2   1   2   2   2   1   2   2   2   2   1   1   2   1   2   1   2   2   2   1   2   1   1   2   2   2   2   1   2   2   2   2   2   2   1   1   2   2   2   1   2   2   1   2   1   2   1   2   2   2   2   2   1   1   2   2   2   2   2   2   2   1   2   1   2   1   2   2   1   1   2   1   1   2   1   1   1   2   1   2   2   1   2   2   1   2   1   2   2   2   1   2   1   2   2   1   1   2   2   2   2   2   2   2   1   2   1   2   1   2   2   2   1   1   1   1   2   1   2   2   2   2   2   2   1   2   2   2   2   1   2   1   1   1   2   2   1   1   1   2   1   2   1   2   1   2   1   1   2   1   1   1   2   2   2   1   2   1   1   2   2
 MK-2-7                 2   1   2   1   1   2   1   2   1   1   2   2   1   2   1   1   2   2   2   2   2   1   2   1   1   1   1   1   2   2   2   2   1   2   1   1   1   2   1   2   1   2   2   2   1   2   2   2   2   2   1   2   1   2   1   2   2   2   2   2   1   1   2   2   2   1   1   2   2   2   2   2   1   1   2   2   2   2   1   2   2   2   2   1   2   1   2   2   2   2   2   1   1   2   2   2   2   2   2   2   1   1   1   2   1   2   2   1   1   2   1   1   2   1   1   1   2   2   2   2   1   2   2   1   2   2   2   2   2   1   2   1   2   2   1   1   2   2   2   2   2   2   2   1   2   2   2   1   2   2   2   1   1   1   1   2   2   2   2   2   1   2   2   1   2   2   1   2   1   2   1   1   1   2   2   1   1   1   2   1   2   2   2   1   2   2   1   1   1   2   1   2   2   2   1   2   1   2   2   2
 MK-2-8                 2   1   1   1   2   2   2   2   1   2   2   2   1   2   1   1   2   1   2   2   1   1   2   1   1   1   1   1   2   1   2   2   1   2   1   1   1   1   1   2   1   2   2   2   1   2   2   2   2   2   2   2   1   2   1   2   2   2   2   2   1   2   2   2   2   1   2   2   2   2   2   2   1   1   2   2   2   2   1   2   2   2   2   1   1   1   2   2   2   2   2   1   1   2   1   1   2   2   2   2   1   1   1   2   2   2   2   1   1   2   1   1   2   1   1   1   2   2   2   2   1   2   2   1   2   1   2   2   2   1   2   1   2   2   1   1   2   2   2   2   2   2   2   1   2   2   2   1   2   2   2   1   1   1   1   2   2   2   2   2   1   2   2   1   2   2   1   2   1   2   1   1   1   2   2   1   1   2   2   1   1   2   2   1   1   2   1   1   1   2   1   2   2   2   1   2   1   2   1   2
 MK-2-9                 2   1   1   1   2   2   2   2   1   2   2   1   1   2   1   2   2   1   2   2   2   1   1   1   1   1   1   2   2   2   2   2   1   2   1   1   1   1   1   2   1   2   2   2   1   2   2   2   2   2   1   2   1   2   1   2   2   2   2   2   1   2   2   2   2   1   2   2   2   1   1   2   1   2   2   2   2   2   1   2   2   2   2   1   1   1   2   2   2   2   2   1   1   1   1   1   2   2   2   2   1   1   1   2   2   2   2   1   1   2   1   2   2   2   1   1   2   2   1   2   1   2   1   1   2   1   2   2   2   1   2   1   2   2   1   1   2   2   2   1   2   2   2   1   2   2   2   1   2   2   2   1   1   1   1   2   2   2   2   2   1   2   2   1   2   2   1   2   1   2   1   1   1   2   2   1   1   2   2   1   1   2   2   1   1   2   1   1   1   2   1   2   2   1   1   2   1   2   1   2
 MK-2-10                2   1   1   2   2   2   2   2   1   2   2   1   1   2   1   2   2   1   2   2   2   1   1   1   1   1   1   2   2   2   2   2   1   2   1   1   1   1   1   2   1   2   2   2   1   2   2   2   1   2   1   2   1   1   1   2   1   2   2   2   1   2   2   2   2   1   2   2   2   1   2   2   1   2   2   2   2   2   1   2   2   1   2   1   1   1   2   2   2   2   2   2   1   1   1   1   2   2   1   2   1   1   1   1   2   2   2   2   1   2   1   2   2   2   1   1   2   1   1   2   1   2   1   2   2   1   2   2   2   1   2   1   2   2   2   1   2   2   2   1   2   2   2   1   2   2   2   1   1   2   2   1   1   1   1   2   2   2   2   2   1   2   2   1   2   2   1   2   1   2   1   1   1   2   2   1   1   2   2   1   1   2   2   1   1   1   1   1   1   2   1   2   1   1   1   2   1   2   1   2
 MK-2-11                2   1   1   1   1   2   2   2   1   2   2   1   1   2   1   2   1   1   2   2   2   1   1   2   1   1   1   2   2   2   2   2   1   2   2   1   1   1   1   2   1   2   2   2   1   1   2   2   1   2   1   1   1   1   1   1   1   2   2   2   1   2   1   2   2   1   2   2   2   1   2   2   1   2   2   2   2   2   1   2   1   1   1   1   2   2   2   1   2   2   1   2   1   2   1   1   2   1   1   2   1   1   1   1   2   2   2   2   1   2   1   2   2   2   1   1   2   1   1   2   1   2   1   2   2   1   2   2   2   1   2   1   2   2   2   2   2   2   2   1   2   1   2   1   1   2   2   1   1   2   2   1   1   1   1   2   2   2   2   2   1   2   2   1   2   2   2   2   1   2   1   1   1   2   2   1   1   1   2   1   2   2   2   1   1   1   1   1   1   2   1   2   1   1   2   2   1   2   1   2
 MK-2-12                2   1   1   1   1   2   2   2   1   2   2   1   1   2   1   2   1   1   2   2   2   1   1   2   1   2   1   2   2   2   2   2   1   2   2   1   1   1   2   2   1   2   2   2   1   1   2   2   1   1   1   1   1   1   1   1   1   2   2   2   1   2   1   2   2   1   2   2   2   1   2   2   1   2   1   2   2   2   1   2   1   1   1   1   2   2   2   2   2   2   1   2   1   2   1   1   2   1   1   1   1   1   1   1   2   2   2   2   1   2   2   2   2   2   1   1   2   1   1   1   1   2   1   2   2   1   2   2   2   1   2   1   2   2   1   2   2   2   2   1   2   1   1   1   2   2   2   2   1   2   2   1   1   1   1   2   2   2   2   2   1   2   2   1   2   2   2   2   1   2   1   1   1   2   2   1   1   1   2   1   2   2   2   1   2   1   1   1   1   2   1   1   2   1   2   2   1   2   1   2
 MK-2-13                2   1   1   2   1   2   2   2   1   2   1   1   1   2   1   2   1   2   1   2   2   1   1   2   1   2   1   2   2   2   2   1   1   2   2   1   1   1   1   2   1   2   2   2   1   1   2   2   1   1   2   1   1   1   2   1   1   2   2   2   1   2   1   2   2   2   1   2   2   1   1   2   1   2   1   1   2   2   1   2   1   1   1   1   2   1   2   2   2   1   2   2   1   1   1   2   2   2   1   1   2   1   1   2   1   2   2   2   1   1   2   2   2   2   1   1   2   2   1   1   1   2   1   2   2   1   1   2   2   1   2   2   2   2   1   2   2   2   2   1   2   1   1   1   2   2   1   2   1   2   2   1   1   1   1   2   2   2   2   2   1   2   1   1   2   2   2   1   1   2   1   1   1   2   1   1   1   1   2   2   2   2   2   1   1   1   1   1   1   2   1   1   2   1   2   2   1   2   1   2
 MK-2-14                2   1   2   2   1   2   2   1   1   2   1   1   1   2   1   2   1   2   1   2   2   1   1   2   1   2   2   2   2   2   2   1   1   2   2   2   1   1   2   2   1   2   2   2   2   2   1   2   1   1   2   2   1   1   2   1   1   2   2   2   1   2   1   1   2   2   1   2   2   1   1   2   1   2   1   1   2   2   2   2   1   1   1   1   2   1   2   1   2   1   2   2   1   1   1   2   2   2   1   1   2   1   1   2   1   2   2   2   1   1   2   2   2   2   1   1   2   2   1   1   1   1   1   1   2   2   1   2   2   1   2   1   2   1   1   2   2   2   2   1   2   1   1   1   2   2   1   2   1   2   2   1   1   2   2   2   2   2   2   2   1   2   1   1   2   2   2   1   1   1   1   1   1   2   2   1   1   2   2   2   2   2   1   1   1   1   1   1   1   2   1   1   2   1   2   2   1   2   1   2
 MK-2-15                2   1   2   2   1   1   2   1   2   2   1   2   1   2   2   2   1   2   1   1   2   1   2   2   2   2   2   2   2   2   2   2   1   2   2   2   1   1   2   2   1   2   2   2   2   2   1   1   1   1   2   2   1   1   2   1   1   2   2   1   1   2   1   1   2   1   1   2   2   1   1   2   1   2   1   1   2   2   2   2   1   1   2   1   2   1   2   2   2   1   1   2   1   1   1   1   2   2   1   1   2   2   1   2   1   2   2   2   1   1   2   1   2   2   1   1   2   2   1   2   2   1   1   1   2   2   1   2   2   1   2   2   2   1   1   2   2   2   2   1   2   1   1   1   2   2   1   2   1   2   2   1   1   2   2   2   2   2   2   2   2   2   1   2   2   2   2   1   1   1   1   1   1   2   2   1   1   2   2   2   2   2   1   1   1   1   1   1   1   2   1   1   2   1   2   2   1   2   1   2
 MK-2-16                2   1   2   2   1   1   2   1   2   2   1   2   1   2   2   1   1   2   1   1   2   1   2   2   2   2   2   2   1   1   2   2   1   2   2   2   1   1   2   2   2   2   2   2   2   2   1   1   1   1   2   2   1   1   2   1   1   2   2   2   1   2   1   1   2   1   1   2   2   2   1   2   2   2   1   1   2   2   2   2   1   1   2   1   2   1   2   2   2   1   1   2   1   2   1   2   2   2   1   1   2   2   1   2   1   2   2   2   1   1   2   1   2   2   1   1   2   2   1   2   2   1   1   1   2   2   2   2   2   1   2   2   2   1   1   1   1   2   2   1   2   1   1   1   2   2   2   2   1   2   2   1   1   2   2   2   2   2   2   2   1   2   1   2   2   2   2   1   1   2   2   1   1   2   2   1   2   2   2   2   2   2   1   1   1   1   1   1   1   2   1   1   2   2   2   2   1   2   1   2
 MK-3-1                 1   1   1   2   2   1   1   2   2   1   1   2   2   1   1   1   1   1   1   1   1   2   1   2   1   1   1   1   2   2   2   2   1   1   2   2   2   1   2   1   2   2   2   2   1   2   1   1   1   1   2   2   1   1   2   1   1   1   2   1   2   1   2   2   2   2   2   1   2   1   1   1   1   1   2   1   2   2   1   1   2   2   1   1   2   2   1   2   1   1   1   2   1   1   2   2   1   2   1   2   1   2   2   2   1   1   1   2   1   1   1   1   1   1   1   2   1   1   2   1   2   2   1   2   2   1   1   1   1   2   2   2   2   2   2   2   2   1   1   1   2   2   1   1   2   1   2   1   2   1   1   2   2   2   1   2   2   1   1   1   2   2   2   2   1   2   2   1   1   2   1   2   2   2   1   2   2   1   2   2   1   1   2   2   2   2   2   2   1   1   1   1   1   2   2   2   1   1   2   1
 MK-3-2                 1   1   1   2   2   1   1   2   2   1   1   2   1   1   1   1   1   1   2   1   1   2   1   2   1   1   1   1   2   2   2   2   1   1   2   2   2   1   2   1   2   2   2   2   1   2   1   2   1   1   2   2   1   1   2   1   1   1   2   1   2   1   2   2   2   2   2   1   2   1   1   1   1   1   2   1   2   2   2   1   2   2   1   1   2   2   1   2   1   1   1   2   1   1   2   2   1   2   1   2   1   2   2   2   1   1   1   2   2   1   1   1   1   1   2   2   1   2   2   1   2   2   1   2   2   1   1   1   1   1   2   2   2   2   2   1   2   2   1   1   2   2   1   1   2   1   2   1   2   1   1   2   1   2   1   2   2   1   1   1   2   2   2   1   1   2   2   1   1   2   1   2   2   2   1   2   2   1   2   2   1   1   1   2   2   2   2   2   1   1   2   1   1   2   2   2   1   1   2   1
 MK-3-3                 1   1   1   2   2   1   1   2   2   1   1   1   1   1   1   1   1   1   2   2   1   2   1   2   1   1   1   1   2   2   2   2   1   1   2   2   1   2   2   1   2   2   2   2   1   2   1   2   1   1   2   2   1   1   2   1   2   1   2   1   2   2   1   2   2   2   2   1   1   1   1   1   1   1   2   1   2   2   2   1   2   1   2   1   2   2   1   2   1   1   1   2   1   1   2   1   1   2   2   2   1   2   2   2   1   1   1   2   2   2   1   1   1   2   2   2   1   2   2   1   2   2   1   2   1   1   1   1   1   1   2   2   2   1   2   1   2   2   2   1   2   2   1   2   2   2   2   1   2   1   1   1   1   2   1   2   2   1   1   1   2   2   2   1   1   2   2   1   1   2   1   2   2   1   1   1   1   1   2   2   1   1   1   2   2   2   2   2   1   1   1   1   1   2   2   2   1   1   2   2
 MK-3-4                 1   1   1   2   2   1   1   2   1   1   1   1   1   1   1   2   1   1   2   2   1   2   1   1   1   1   1   1   2   2   1   2   2   1   2   2   1   2   1   1   2   2   2   2   2   2   1   2   1   1   2   2   1   1   2   2   2   1   2   1   2   2   1   2   2   2   2   1   1   1   1   1   1   1   2   1   2   2   2   1   2   1   2   1   2   2   2   2   1   1   2   2   1   1   2   1   1   2   2   1   1   2   2   2   1   1   1   2   1   2   1   1   1   1   2   2   1   2   2   1   1   2   1   2   1   1   1   1   1   1   2   2   1   1   2   1   1   2   2   1   2   2   1   2   2   2   2   2   2   1   1   1   1   2   1   2   2   1   1   1   2   2   2   1   1   2   2   1   1   2   1   1   2   1   1   1   1   1   2   2   1   1   2   2   2   2   2   2   1   1   1   1   1   2   2   2   1   1   2   1
 MK-3-5                 1   1   1   2   1   1   1   2   1   1   2   1   1   1   1   2   1   1   2   2   1   2   1   1   1   1   1   1   2   2   2   2   2   1   2   2   1   2   1   1   2   2   2   1   2   2   2   2   1   1   2   2   1   2   1   2   2   1   2   1   2   2   1   1   2   2   2   1   1   1   1   2   1   1   1   2   2   2   2   1   2   1   2   2   2   1   2   2   1   1   2   2   1   1   2   1   2   2   2   1   1   2   2   2   1   1   1   2   1   2   1   1   1   1   2   2   1   2   2   1   1   2   1   2   1   1   1   1   1   1   1   2   2   1   2   2   1   2   2   1   2   2   1   2   2   1   2   2   1   1   1   1   1   2   1   2   2   1   1   1   2   2   2   1   2   2   2   1   1   2   1   1   2   1   1   1   2   1   2   2   1   2   2   2   2   2   2   2   1   1   1   1   1   2   2   2   1   1   2   2
 MK-3-6                 1   1   1   2   1   1   1   2   1   1   2   2   1   1   1   2   1   1   2   1   1   2   1   1   1   1   1   1   2   1   2   2   2   1   1   2   1   1   1   1   2   2   2   1   2   2   2   2   1   1   2   2   2   2   1   2   2   1   2   1   2   2   1   1   2   2   2   2   1   1   1   2   1   1   1   2   2   2   2   1   1   1   2   2   2   1   2   2   1   1   2   2   1   1   2   1   2   2   2   1   1   2   2   2   1   1   1   2   1   2   1   1   1   1   2   2   1   1   2   1   1   2   1   2   1   1   1   1   1   1   1   2   2   1   2   2   1   2   2   1   2   2   1   2   2   1   2   2   1   2   2   1   2   2   1   2   2   1   1   1   1   2   2   1   2   2   1   1   1   2   1   1   2   1   1   1   2   1   2   2   1   2   1   2   2   2   2   1   1   1   1   1   1   2   2   2   1   2   2   2
 MK-3-7                 2   1   1   2   1   1   1   1   1   1   2   2   1   1   1   2   1   1   2   1   1   2   1   1   1   1   1   1   2   1   2   2   2   1   1   2   1   1   1   1   2   2   2   1   2   1   2   2   1   1   2   2   2   2   1   2   2   1   2   1   2   2   1   1   1   2   2   2   1   1   1   1   1   1   1   2   2   1   2   2   1   1   2   2   2   1   2   2   1   1   2   2   1   1   2   1   2   2   2   1   1   2   2   2   1   1   2   2   1   2   1   1   1   1   2   2   1   1   2   1   1   2   1   2   1   1   1   2   1   2   1   2   2   1   2   2   1   2   2   1   1   2   1   2   2   1   2   2   1   2   2   1   2   2   1   2   2   1   1   1   1   2   2   1   2   2   1   2   1   2   1   1   2   1   1   1   2   1   2   2   2   2   1   2   2   2   2   1   1   1   1   1   1   2   2   2   1   2   1   2
 MK-3-8                 2   1   1   2   1   1   1   1   1   1   2   2   2   1   1   2   1   1   2   1   2   2   1   1   1   1   2   1   2   1   2   2   2   1   1   2   1   1   1   1   2   2   2   1   2   2   2   2   1   2   2   2   2   1   1   2   2   1   2   1   2   2   1   1   1   2   2   2   1   1   2   2   1   1   1   2   2   1   2   2   1   1   2   2   2   1   2   1   1   1   2   2   1   2   2   1   2   1   2   1   1   2   2   1   1   1   2   2   1   2   1   1   1   1   2   2   2   1   2   1   1   2   1   2   1   2   1   2   1   2   1   2   2   1   2   2   1   2   2   1   1   2   1   2   2   1   2   1   1   2   2   1   2   2   2   2   2   1   1   1   1   2   1   1   2   2   1   1   1   1   1   1   1   1   2   1   2   1   2   2   2   2   1   2   2   2   1   1   1   1   1   1   1   2   2   2   1   2   1   2
 MK-3-9                 2   1   1   1   1   1   1   1   1   1   2   2   2   1   1   2   1   1   2   1   2   2   1   1   1   1   2   1   2   1   2   2   2   1   1   2   1   2   2   1   2   2   2   1   2   2   2   2   2   2   2   2   2   1   1   2   2   2   2   1   2   2   1   1   1   2   2   2   1   2   2   2   1   1   1   2   2   1   2   2   1   1   2   2   2   1   2   1   1   1   2   2   1   2   2   2   2   1   2   1   1   2   2   1   1   1   2   2   1   2   1   1   1   1   1   1   2   1   1   2   1   2   1   2   2   2   1   2   1   2   1   2   2   1   1   2   1   2   1   1   1   2   1   2   2   1   2   1   1   2   2   1   2   2   2   2   2   1   1   1   1   1   1   2   2   2   1   2   1   1   1   1   1   1   2   1   2   1   2   2   2   2   1   2   1   2   1   1   1   1   1   1   1   2   2   2   1   2   1   2
 MK-3-10                2   1   1   1   1   1   1   1   1   1   2   2   2   1   1   2   1   1   2   1   2   2   1   1   1   1   2   1   2   2   2   2   2   1   2   2   2   2   2   2   1   2   2   1   2   2   2   2   2   2   2   2   1   1   1   2   2   2   2   1   2   2   1   2   1   2   2   1   1   2   2   2   1   1   1   2   2   1   2   2   1   1   2   2   2   1   2   1   1   1   2   2   1   2   2   2   2   1   2   1   1   1   2   1   1   1   1   2   1   2   1   1   1   1   1   1   1   1   1   2   1   2   1   2   2   2   2   2   1   2   1   2   2   1   1   2   1   1   1   1   1   2   1   2   2   1   2   1   1   2   2   1   2   1   2   2   2   1   1   1   1   1   1   2   2   2   1   2   2   2   1   2   1   1   2   1   2   1   2   2   2   2   1   2   1   1   1   1   1   1   1   1   1   2   2   2   1   2   1   2
 MK-3-11                2   1   1   1   1   1   1   1   1   1   2   2   2   1   1   2   1   1   2   2   2   2   1   1   1   1   2   1   2   2   2   2   2   1   2   2   2   2   2   2   1   2   2   1   2   2   2   1   2   1   1   2   1   1   1   2   2   2   2   1   2   2   1   2   1   2   2   1   1   2   2   2   1   1   1   2   2   1   2   2   1   1   2   2   2   1   2   1   1   1   1   2   1   2   2   2   2   1   1   1   1   1   2   1   1   1   2   2   1   2   1   1   1   1   1   1   1   1   1   2   1   2   1   2   2   2   2   2   1   2   1   2   2   1   1   2   1   1   1   1   1   2   1   2   1   1   2   1   1   2   2   1   2   1   2   2   2   1   1   1   1   1   1   2   2   2   1   2   2   2   1   2   1   1   2   1   2   1   2   2   2   2   1   2   1   1   1   1   1   1   1   1   1   2   2   2   1   2   1   2
 MK-3-12                2   1   1   1   1   2   1   1   1   1   2   2   2   1   1   2   2   1   2   2   2   2   1   1   1   1   2   1   1   2   2   2   2   1   2   2   2   2   2   2   1   1   2   1   2   2   2   1   2   1   1   2   1   1   1   2   2   1   2   1   2   2   1   2   1   2   2   1   1   2   2   2   2   2   1   2   2   1   2   2   1   1   2   2   2   1   2   1   1   1   1   2   1   2   2   2   2   1   1   1   1   1   2   1   2   1   2   2   1   2   1   1   1   1   1   1   1   1   1   2   1   2   1   2   2   2   2   2   1   2   1   2   2   1   1   2   1   1   1   1   1   2   1   2   1   1   2   1   1   2   2   1   2   1   2   2   2   1   1   2   1   1   2   2   2   2   1   2   2   2   1   1   1   1   2   1   2   2   2   2   1   2   1   2   1   1   1   1   1   1   1   1   1   2   2   2   1   2   2   2
 MK-3-13                2   1   1   1   1   2   1   1   1   1   2   2   2   1   1   2   2   1   2   2   2   2   1   1   1   1   1   1   1   2   2   2   2   1   2   2   2   2   2   2   1   1   2   1   2   2   2   2   2   1   2   2   1   1   1   2   2   1   2   1   2   2   1   2   1   2   2   1   2   2   2   2   2   2   1   2   2   1   2   2   1   1   2   2   1   2   2   1   1   1   1   2   1   2   2   2   2   2   1   2   1   2   2   1   2   1   2   2   1   2   1   1   1   1   1   1   1   1   1   2   2   2   1   2   2   2   2   2   1   2   1   2   2   1   2   2   1   1   1   1   1   2   2   2   1   1   2   1   1   2   1   1   2   1   1   2   2   1   1   2   1   1   2   2   2   2   1   2   2   2   1   1   1   1   2   1   2   2   2   2   1   2   2   2   2   1   1   1   1   2   2   1   1   2   2   2   1   2   2   1
 MK-3-14                2   1   2   1   1   2   1   2   1   1   2   2   2   1   1   1   2   1   2   2   2   2   1   1   1   1   1   1   1   2   2   2   2   1   2   2   2   2   2   2   1   1   2   1   2   2   2   2   1   1   2   1   1   1   1   2   2   1   2   1   2   2   1   2   1   2   2   1   2   2   2   2   2   2   1   2   2   1   1   2   1   1   2   2   1   2   2   1   1   1   1   2   1   2   2   2   2   2   2   2   1   2   2   1   2   1   2   2   1   2   1   1   1   1   1   1   1   1   1   1   2   2   2   2   2   1   2   2   2   2   1   2   2   1   2   2   1   1   1   1   1   2   2   2   1   1   2   1   1   2   1   2   2   1   1   2   2   1   1   2   1   2   2   2   2   2   1   2   2   2   1   1   1   1   1   1   2   2   2   2   1   2   2   2   2   1   1   1   1   2   2   1   1   2   2   2   1   1   2   1
 MK-3-15                2   1   2   1   1   2   1   2   1   1   2   2   2   1   1   1   2   1   2   2   2   1   2   1   1   2   1   1   1   2   2   2   2   1   2   2   2   2   2   2   1   1   2   2   1   1   2   2   1   1   1   1   1   1   1   2   2   1   2   1   2   2   2   2   1   2   2   1   2   1   2   2   2   2   2   2   2   1   1   2   2   1   2   2   1   2   2   1   1   2   1   2   1   2   2   2   2   2   2   2   1   2   2   1   2   1   2   2   1   2   1   1   1   1   1   1   1   1   1   1   2   2   2   2   2   1   2   2   2   2   1   2   2   1   2   2   1   1   1   2   1   2   2   2   1   1   2   1   1   2   1   2   1   1   1   2   1   1   1   2   1   1   2   2   2   2   1   2   2   1   1   1   1   1   1   1   2   1   2   2   1   2   2   2   2   1   1   1   1   2   2   1   1   2   2   2   1   1   2   1
 MK-3-16                2   1   2   1   1   2   1   2   1   1   2   2   1   1   1   1   2   1   2   2   2   1   2   1   1   2   1   1   1   2   2   2   2   1   2   2   2   2   2   2   2   1   2   2   1   1   1   2   1   1   1   1   1   1   2   2   2   2   2   1   2   2   1   2   1   2   1   1   2   1   2   2   1   2   2   2   2   2   1   2   2   1   2   2   1   2   2   1   1   2   1   2   1   2   2   2   2   2   2   2   1   2   2   1   2   1   2   2   1   2   1   1   1   1   2   1   1   1   1   1   1   2   2   2   2   1   2   2   2   2   1   2   2   1   2   2   2   1   1   2   1   2   2   2   1   1   2   1   1   2   1   2   1   1   1   2   1   1   1   1   1   1   2   1   2   2   2   2   2   1   1   1   1   1   1   1   1   1   2   2   1   2   2   2   2   1   2   1   1   2   2   1   1   2   2   2   1   1   2   1
 MK-4-1                 1   2   2   1   1   2   1   1   2   1   2   2   2   2   1   2   1   2   2   2   1   1   2   1   1   2   1   2   2   1   2   1   2   2   1   2   2   1   1   2   1   1   2   2   2   1   1   2   2   2   2   2   2   1   1   1   1   2   1   1   2   2   1   1   2   2   2   1   1   1   1   2   1   1   1   2   1   2   2   1   1   1   1   2   2   1   1   1   1   2   1   1   2   2   2   2   2   2   2   2   1   2   2   2   2   1   2   2   2   1   1   2   2   2   2   2   2   1   2   2   2   2   2   1   2   1   2   2   2   2   2   2   1   1   1   2   2   1   2   2   2   1   2   2   2   2   2   2   1   2   2   2   2   2   2   1   2   1   1   2   2   2   2   1   2   1   1   1   2   1   1   2   1   2   1   2   2   1   1   2   2   1   2   1   2   2   2   2   1   2   2   1   2   2   1   2   2   2   2   2
 MK-4-2                 1   2   2   1   1   2   2   1   1   1   2   2   2   2   1   2   1   2   2   2   1   1   2   1   1   2   1   2   2   2   2   1   2   2   1   2   2   2   1   2   1   1   1   2   2   1   2   2   2   1   2   2   2   1   1   1   1   2   1   1   2   2   1   1   2   2   2   1   1   1   1   2   1   1   1   2   2   2   2   2   1   1   1   2   2   1   1   1   1   2   1   1   2   2   2   2   2   2   2   2   1   2   2   2   2   1   2   2   2   1   1   2   2   1   2   2   2   1   2   2   2   2   2   1   2   1   2   2   1   2   2   1   1   2   1   2   2   1   1   2   2   1   2   2   2   2   2   2   2   1   2   2   2   2   2   1   2   1   1   2   2   2   2   1   2   1   1   1   2   1   1   2   1   1   1   2   2   1   1   2   2   2   2   1   1   2   2   2   1   2   2   1   2   2   1   2   2   2   2   2
 MK-4-3                 1   2   2   1   1   2   2   1   1   1   2   2   2   2   1   2   1   2   2   2   1   1   2   1   1   1   1   2   1   2   2   1   2   2   1   2   2   2   1   2   2   1   1   2   2   1   1   2   2   1   2   2   2   2   1   1   1   2   2   1   2   2   1   2   2   2   2   1   1   1   1   2   1   2   1   2   2   2   1   2   1   1   1   2   2   1   1   1   1   1   1   1   2   2   2   2   2   2   2   2   1   2   2   2   2   1   1   2   2   2   1   2   2   1   2   2   2   1   2   2   1   2   2   1   2   2   2   2   1   2   2   1   2   2   1   1   2   2   1   2   2   1   1   1   2   2   2   2   2   1   2   2   2   2   2   2   2   1   1   2   2   2   1   1   2   2   1   1   2   1   1   1   1   1   1   2   2   1   1   2   2   2   2   1   1   2   2   2   2   2   2   1   2   1   1   2   2   2   2   2
 MK-4-4                 1   2   2   1   1   2   1   1   1   1   2   1   2   2   2   2   1   2   2   2   1   1   2   1   1   1   1   2   1   1   2   1   2   2   1   2   2   2   1   2   2   2   1   2   2   1   1   2   2   1   1   2   2   2   1   2   1   2   2   1   2   2   1   2   2   2   2   1   1   1   1   2   1   2   1   2   1   2   1   1   1   1   1   2   2   1   1   1   1   1   1   1   2   2   2   2   2   2   2   2   1   2   2   2   2   1   1   2   2   1   1   2   2   1   2   2   2   1   2   2   2   2   2   1   1   2   2   2   1   2   2   1   2   2   1   1   2   2   1   2   2   1   1   1   2   2   2   2   2   1   2   2   2   2   2   2   2   1   1   2   2   2   1   1   2   2   1   1   2   2   1   1   1   1   1   2   2   1   1   2   2   2   2   2   1   2   2   2   2   2   2   1   2   1   2   2   2   2   2   2
 MK-4-5                 1   2   2   1   1   1   1   1   1   1   2   1   1   2   2   2   1   2   1   2   1   1   2   1   1   1   1   2   1   1   2   1   2   2   1   2   2   2   1   2   2   2   1   2   2   1   1   2   2   1   1   1   2   2   1   2   1   2   2   2   2   2   1   2   2   2   2   1   1   1   1   2   1   2   1   2   1   2   1   1   1   1   1   2   2   1   1   1   1   1   1   1   2   2   2   2   2   1   2   2   1   2   2   1   2   1   1   2   2   1   1   2   2   1   2   2   2   1   2   2   2   2   2   1   2   2   2   2   1   2   2   1   2   1   1   1   2   2   1   2   1   1   1   1   2   2   2   2   2   1   2   2   2   2   2   2   2   1   1   2   2   2   1   1   2   2   1   1   2   2   1   1   2   1   1   2   2   1   2   1   2   2   2   2   1   2   1   2   2   2   1   1   2   2   2   2   2   2   2   2
 MK-4-6                 1   2   2   1   1   1   1   1   1   2   2   1   1   1   2   2   1   2   1   2   1   1   2   1   1   1   1   2   1   1   2   1   2   2   1   2   2   2   1   2   2   2   1   2   1   1   1   2   2   1   1   1   2   2   1   2   1   2   2   2   2   2   1   2   2   2   2   1   1   1   1   2   1   2   1   2   1   2   1   1   1   1   1   2   2   1   1   1   1   1   1   1   2   2   2   2   2   1   2   2   2   2   2   1   2   1   1   2   2   1   1   1   2   1   2   2   2   1   2   2   2   2   2   1   2   2   1   2   1   1   2   1   2   1   1   1   2   2   1   2   1   1   1   1   2   2   2   2   2   1   2   2   2   2   2   2   1   1   1   2   2   2   1   1   2   2   2   1   1   2   1   1   2   1   1   2   2   1   2   1   2   2   2   2   1   1   1   2   2   2   1   1   2   2   2   2   2   1   2   2
 MK-4-7                 1   1   2   1   1   1   1   1   2   2   2   1   1   1   1   2   1   2   1   2   1   1   2   1   1   1   1   2   1   1   1   1   2   2   1   1   2   2   1   2   2   2   1   2   1   1   1   2   2   1   1   1   2   2   1   2   1   2   2   2   2   2   1   2   2   2   2   1   1   2   1   2   1   2   1   2   1   2   1   1   1   1   1   2   2   1   1   1   1   1   1   1   2   2   2   2   1   1   2   2   2   2   2   1   2   1   2   2   2   1   1   1   2   1   2   2   2   1   2   2   2   2   2   1   2   2   1   2   1   1   2   1   2   1   1   1   2   2   1   2   1   1   1   1   2   2   2   2   2   1   1   2   2   2   2   2   1   1   1   2   2   2   1   2   2   2   2   1   1   2   1   1   2   1   1   2   2   1   2   1   2   2   2   2   1   2   1   2   2   2   1   1   2   2   2   2   1   1   2   2
 MK-4-8                 1   1   2   1   2   1   1   1   2   2   2   1   1   1   1   1   1   1   2   2   1   1   2   2   1   1   1   2   1   1   1   2   2   1   2   1   2   2   1   2   2   2   2   2   1   1   1   2   2   1   1   1   2   2   1   2   1   1   1   1   2   1   1   2   2   2   2   1   1   2   1   1   1   2   1   2   1   2   1   1   1   1   1   2   2   1   1   1   1   1   1   1   2   2   2   2   1   1   2   2   2   2   2   1   2   1   2   2   2   1   1   1   2   1   2   2   2   2   2   2   1   2   2   1   2   2   1   2   1   1   1   1   2   1   1   1   2   2   2   2   1   1   1   1   2   2   2   2   2   1   1   1   2   2   2   1   1   1   1   2   2   2   1   1   2   2   2   1   1   2   1   1   2   1   1   2   1   1   2   1   2   2   2   1   1   2   1   2   2   2   1   1   2   1   2   2   1   1   2   2
 MK-4-9                 2   1   2   1   2   1   1   1   2   2   2   1   1   1   1   1   1   1   2   2   1   1   2   2   1   1   1   2   1   1   1   2   2   1   2   1   2   2   1   2   2   2   2   2   1   1   1   2   2   1   1   1   2   2   2   2   1   1   1   1   2   1   1   2   2   2   2   1   1   2   1   1   1   2   2   2   1   2   1   2   1   1   1   1   2   1   1   1   1   1   1   1   2   2   2   2   1   1   2   2   2   2   2   1   2   1   2   2   2   1   1   1   2   2   2   2   2   2   2   2   1   2   2   1   2   2   1   2   1   1   1   1   2   1   1   1   2   2   2   1   1   1   1   1   2   2   2   1   1   1   1   1   2   2   2   1   1   1   1   2   2   2   1   2   2   2   2   1   1   2   1   2   2   1   2   2   1   1   2   1   2   2   2   1   1   2   1   2   2   2   1   1   2   1   1   2   1   1   2   2
 MK-4-10                2   1   2   1   2   1   1   1   2   2   2   2   1   1   2   1   1   1   2   1   1   1   2   2   1   1   1   2   1   2   1   2   2   1   2   1   2   2   1   2   1   2   2   2   1   1   2   2   2   1   1   1   1   2   2   2   1   1   1   1   2   1   1   2   2   2   1   1   1   2   1   1   1   2   2   2   1   2   1   2   1   1   1   1   2   1   1   2   1   1   1   1   2   2   2   2   1   1   2   2   2   2   2   1   2   1   2   2   2   1   1   1   2   2   2   2   2   2   2   2   1   2   2   1   2   2   1   2   1   1   1   2   2   1   1   2   2   2   2   1   1   1   2   1   2   2   2   1   1   1   1   1   2   2   2   1   1   1   2   2   2   2   1   2   2   2   2   1   1   1   1   2   2   1   2   1   1   1   2   2   2   2   2   1   1   2   2   2   2   2   1   1   2   1   1   2   1   1   2   2
 MK-4-11                2   1   2   1   2   1   1   1   2   2   2   2   1   1   2   1   1   1   2   1   1   1   2   2   1   1   2   2   1   2   1   2   2   1   1   1   2   2   2   2   1   2   2   2   1   1   2   2   2   1   1   1   1   2   2   2   1   1   1   1   1   1   1   2   2   2   1   1   1   2   1   1   1   2   2   2   1   2   1   2   1   1   1   1   2   1   1   2   1   1   1   1   2   2   2   2   1   1   2   2   2   2   2   1   2   1   2   2   2   1   1   1   2   2   1   2   2   2   2   2   1   1   2   1   2   2   1   2   1   1   1   2   2   1   1   2   2   2   2   1   1   2   2   1   2   2   2   1   1   1   1   1   2   2   2   1   1   1   2   2   2   2   1   2   2   2   2   1   1   1   1   2   2   1   2   1   1   1   2   2   1   2   2   1   1   2   2   2   2   2   1   1   2   1   1   2   1   1   2   2
 MK-4-12                2   1   2   1   2   1   1   1   2   2   2   1   1   1   2   1   1   1   2   1   1   1   2   2   1   1   2   2   1   2   1   2   2   1   1   1   2   2   1   2   1   2   2   2   1   1   2   2   2   1   1   1   2   2   1   2   1   1   1   1   1   1   1   2   2   2   1   1   1   2   1   1   1   2   2   2   1   2   1   2   1   1   1   1   2   1   1   1   1   1   1   1   2   2   2   2   1   1   2   2   2   2   2   1   2   1   1   2   2   1   1   1   1   1   1   2   2   2   2   2   1   1   2   2   2   2   1   2   1   1   1   2   2   1   1   1   2   2   2   1   2   2   2   1   2   2   2   1   1   1   1   1   2   2   2   1   1   1   2   2   2   2   1   2   2   2   2   1   1   1   1   2   2   1   2   1   1   1   2   2   1   2   2   1   1   2   2   2   2   2   1   1   2   1   1   2   1   1   2   2
 MK-4-13                2   1   2   1   2   1   1   1   1   2   2   1   1   1   2   1   1   2   1   2   1   1   2   2   1   1   2   2   1   2   1   2   2   1   1   1   2   2   1   2   1   2   2   2   1   1   1   2   2   1   1   1   2   2   1   2   1   1   1   1   2   1   1   2   2   2   1   1   1   2   1   1   2   2   2   2   1   2   1   2   1   1   1   1   2   1   1   1   1   1   1   1   2   1   2   2   2   1   2   2   2   2   2   1   2   1   2   2   2   1   1   1   1   1   1   2   2   2   2   2   1   1   2   2   2   2   1   2   1   2   1   2   2   1   1   1   2   2   2   1   1   1   2   1   2   2   2   1   1   1   1   1   2   2   1   1   1   1   2   2   2   2   1   2   2   2   1   1   1   1   1   2   2   1   2   1   2   1   1   2   1   2   2   1   1   2   2   2   2   2   1   1   1   1   1   2   1   1   2   2
 MK-4-14                2   1   1   1   2   1   2   1   1   2   2   1   1   1   1   1   2   2   1   2   1   1   2   2   1   1   1   2   1   2   1   2   2   1   1   1   2   1   1   2   1   2   2   2   1   1   1   1   2   1   1   1   2   2   1   2   1   1   1   1   2   1   1   2   2   2   1   1   2   1   1   1   2   2   2   2   1   2   1   2   1   1   1   1   2   1   2   1   2   1   1   1   2   1   2   2   2   1   2   2   2   2   2   2   2   1   2   2   2   1   1   1   1   2   1   2   2   2   2   2   1   1   2   2   2   1   1   2   1   2   1   2   2   1   1   1   1   2   2   1   1   1   2   1   1   2   2   1   1   1   1   2   2   2   1   1   2   1   2   2   2   2   1   2   2   2   1   1   1   1   1   2   2   1   2   1   2   1   1   2   1   2   2   1   1   2   2   2   2   2   1   1   1   2   1   2   1   1   2   2
 MK-4-15                2   1   1   1   2   2   2   1   1   2   2   1   1   1   1   1   2   2   1   2   1   1   2   1   1   1   2   2   1   2   1   2   2   1   1   2   2   2   1   1   1   2   1   1   1   1   1   2   2   1   1   2   2   2   1   2   1   1   1   1   1   1   1   2   2   2   1   1   2   1   2   1   2   2   2   2   1   2   1   2   2   1   1   1   2   1   2   1   2   1   1   1   2   1   2   2   2   1   1   2   1   2   2   2   2   1   2   2   2   1   1   1   1   2   1   2   2   2   1   2   1   1   2   2   2   1   1   2   1   2   1   2   1   1   1   1   2   2   2   1   1   1   2   1   1   2   2   1   1   1   1   2   2   2   1   2   1   1   2   2   2   2   1   1   2   2   1   1   1   1   1   2   2   1   2   1   2   1   2   1   1   2   1   1   2   2   2   2   2   2   1   1   2   2   1   2   1   1   2   1
 MK-4-16                2   1   1   1   2   2   2   1   1   2   2   1   1   2   1   1   2   2   1   2   1   1   2   1   1   1   2   2   1   2   1   2   2   1   1   1   2   2   1   1   1   2   1   1   1   1   1   2   2   1   1   2   2   2   1   2   1   1   1   1   2   2   1   2   2   2   1   1   2   1   2   1   2   2   2   2   1   2   1   2   2   1   1   1   2   1   2   1   2   1   1   1   2   1   2   2   2   1   2   2   1   2   2   2   2   1   2   2   2   1   1   1   1   2   1   2   2   2   1   2   1   1   2   2   2   1   1   2   1   2   1   2   1   1   1   2   2   2   2   1   1   1   2   1   1   2   2   1   1   1   1   2   1   2   1   2   1   2   2   2   2   2   1   2   2   2   1   1   1   1   1   2   2   2   2   1   2   1   2   1   1   1   1   1   2   2   2   2   2   2   1   1   2   1   1   2   1   1   2   1
 MK-5-1                 2   1   1   1   2   1   1   1   2   1   2   1   2   2   2   2   1   1   1   1   2   1   2   1   2   2   1   2   2   2   2   1   2   2   2   1   1   1   2   1   2   2   1   2   2   1   1   2   2   2   1   2   1   1   2   2   2   2   1   2   1   2   2   1   1   1   1   2   1   2   1   1   2   2   2   1   1   2   1   2   2   1   1   2   1   2   2   2   1   1   2   2   1   1   2   1   2   2   2   1   2   1   1   1   2   1   2   1   1   2   2   2   2   2   1   1   1   2   2   1   2   1   2   1   1   2   2   2   2   2   2   1   2   2   2   1   1   2   1   2   1   2   1   1   2   2   2   1   1   2   2   1   1   2   1   2   2   2   1   2   1   1   2   2   2   1   1   2   2   1   2   2   2   1   1   2   1   2   2   1   2   2   1   1   2   1   1   2   1   2   2   1   2   1   1   2   2   2   1   2
 MK-5-2                 2   1   1   1   2   1   1   1   2   1   2   1   2   2   2   2   1   1   1   1   2   1   2   1   2   2   1   2   2   2   2   1   2   2   2   1   1   1   1   1   2   2   1   2   2   1   1   2   2   2   1   2   1   1   2   2   2   2   2   2   1   2   2   1   1   1   1   2   1   2   1   1   2   2   2   1   1   2   1   2   2   1   1   2   1   2   2   2   1   1   2   2   1   1   2   2   2   2   2   1   2   1   1   1   2   1   2   2   1   2   1   2   2   2   1   2   2   2   1   1   2   1   2   1   1   2   2   2   2   2   2   1   2   2   2   2   1   2   1   2   1   2   1   1   2   2   2   1   1   2   2   1   1   2   1   2   2   2   1   2   2   1   2   2   2   1   1   2   2   1   2   2   2   1   2   2   1   2   2   1   2   2   1   2   2   1   1   2   1   2   2   1   2   1   1   2   2   2   1   2
 MK-5-3                 2   1   1   2   1   1   1   1   2   1   2   1   2   2   2   1   1   1   1   1   2   1   2   1   2   1   1   2   2   2   2   1   2   1   1   1   1   1   1   1   2   2   1   2   2   1   2   2   2   2   1   2   1   2   2   1   2   2   2   2   1   2   2   1   1   2   1   2   1   2   1   1   2   2   1   1   1   2   1   2   2   1   1   2   1   2   2   1   1   1   2   2   1   1   2   2   2   2   2   1   2   1   1   1   2   1   2   2   1   2   1   2   2   2   1   2   2   2   1   1   2   1   2   1   1   2   2   2   2   2   2   1   2   2   1   2   1   2   1   2   1   2   1   1   2   2   2   1   1   2   2   1   1   2   1   2   1   2   1   2   2   1   2   2   2   1   2   2   2   1   2   2   2   1   2   1   1   2   2   1   2   2   2   2   2   1   1   2   1   2   2   1   2   1   2   2   2   2   1   2
 MK-5-4                 2   1   1   2   1   1   1   1   2   1   2   1   2   2   2   1   1   1   1   1   2   1   2   1   2   1   1   2   2   1   2   1   2   1   1   1   1   1   1   1   2   2   1   2   2   1   2   2   2   2   1   2   1   2   1   1   2   1   1   2   1   1   2   1   1   2   1   2   1   2   1   1   2   2   1   2   1   2   1   2   2   1   1   2   1   2   2   1   1   1   2   2   1   2   2   2   2   2   1   1   1   1   1   1   2   1   2   2   1   1   1   2   2   2   1   2   2   2   1   2   2   1   2   1   1   2   2   2   2   2   2   1   2   2   1   2   1   2   1   2   1   2   1   1   1   2   2   1   1   2   2   1   1   2   1   2   1   2   1   2   2   1   2   2   2   1   2   2   2   1   2   2   2   1   2   1   1   2   2   1   2   2   1   2   2   2   1   2   1   2   1   1   2   2   2   2   2   2   2   2
 MK-5-5                 2   1   1   2   1   1   2   1   2   1   2   2   2   2   2   1   1   1   1   1   2   1   2   1   2   1   1   2   2   1   2   1   2   1   1   1   1   1   1   1   2   2   1   2   2   1   2   2   2   2   1   2   1   2   1   1   2   1   1   2   1   1   2   1   1   2   1   2   1   2   1   1   1   2   1   2   1   2   2   2   2   1   1   1   1   2   2   1   1   1   2   2   1   2   2   2   1   2   1   1   1   1   1   1   2   1   2   2   1   1   1   2   1   2   1   2   2   2   2   2   2   1   1   1   1   2   2   2   2   2   2   1   2   2   1   2   1   2   1   2   1   2   1   1   1   2   1   2   1   2   2   1   1   2   1   2   1   1   1   2   2   1   2   2   2   1   2   2   2   1   2   2   2   1   2   1   1   2   2   1   2   2   1   2   2   2   1   2   1   1   1   1   2   2   1   2   2   2   2   2
 MK-5-6                 2   1   1   2   2   1   2   1   2   1   2   2   2   2   2   2   1   1   1   1   2   1   2   1   2   1   1   1   2   1   2   1   2   1   1   1   1   1   2   1   2   2   1   2   2   1   2   2   2   2   1   2   1   2   1   1   2   1   1   2   1   1   2   1   1   2   1   2   1   2   1   1   1   2   1   1   1   2   2   1   2   1   1   2   1   2   2   1   1   1   2   2   1   2   1   2   1   2   1   1   1   1   1   1   2   1   2   2   1   1   2   2   1   2   1   1   2   2   2   2   2   1   1   1   1   2   2   2   2   2   1   1   2   2   1   2   1   2   1   2   1   2   1   1   1   2   1   2   1   2   1   1   1   2   2   2   1   1   2   2   2   1   2   2   2   1   2   2   2   1   2   2   2   1   2   1   1   2   2   1   2   2   2   2   2   2   1   2   1   1   1   1   2   2   1   2   2   1   2   2
 MK-5-7                 1   2   1   2   1   1   1   1   2   1   2   2   2   2   2   2   1   1   1   1   2   1   2   1   2   1   1   1   2   1   2   1   2   1   1   1   1   1   2   1   1   2   1   2   2   1   2   2   2   2   1   2   2   2   1   1   2   1   1   2   1   1   2   1   1   2   1   2   1   2   1   1   1   2   1   1   1   2   2   1   2   1   1   2   1   2   2   1   1   1   2   2   2   2   1   2   1   2   1   1   1   1   1   1   2   1   2   2   1   2   2   2   1   2   1   1   1   2   2   2   2   1   1   1   1   2   2   2   2   2   1   1   2   2   1   2   1   2   1   2   1   2   1   1   1   1   1   2   1   2   1   1   1   2   2   2   1   1   2   2   2   1   2   2   2   1   2   2   1   1   2   2   2   1   2   2   1   2   2   1   2   2   2   2   2   1   1   2   1   1   1   1   2   2   1   2   2   1   2   2
 MK-5-8                 1   2   1   2   1   2   2   1   2   1   2   2   2   2   1   2   1   1   1   1   2   1   2   1   2   1   1   1   2   1   2   1   2   1   1   1   1   1   2   2   1   2   1   2   2   1   1   2   2   2   1   2   2   2   2   1   2   1   1   2   1   1   2   1   1   2   2   2   1   2   1   1   1   2   1   1   2   2   2   1   2   1   1   2   2   2   2   1   2   1   2   2   2   2   1   2   1   2   1   2   1   1   1   1   2   1   2   2   1   2   2   2   2   2   1   1   1   2   2   2   2   1   1   2   1   2   2   2   2   2   1   1   2   2   1   2   1   2   1   2   1   2   2   1   1   1   1   2   1   2   1   1   1   2   2   2   1   1   2   2   2   1   2   1   2   1   2   1   1   1   2   2   2   1   1   2   1   2   2   1   2   2   2   2   2   1   2   2   1   1   1   1   2   2   2   2   2   1   2   2
 MK-5-9                 1   2   1   2   1   2   2   1   2   1   2   2   2   2   1   2   1   1   1   1   2   1   2   1   2   1   1   1   2   1   2   1   2   1   1   1   1   1   2   2   1   2   1   2   2   1   1   2   2   1   1   2   2   2   2   1   2   1   1   2   1   1   2   1   1   2   2   2   1   2   1   1   1   2   1   1   2   2   2   1   2   2   1   2   2   2   2   1   2   1   2   1   2   2   1   2   1   2   1   2   1   1   1   1   2   1   2   2   1   2   2   2   2   2   1   1   1   2   2   1   2   2   1   2   1   2   2   2   2   2   1   1   2   2   1   1   1   2   1   2   1   2   2   1   1   1   1   2   2   2   1   1   1   2   2   2   1   1   2   1   2   2   2   1   2   1   2   1   1   1   2   2   2   1   1   2   1   2   2   1   1   2   2   2   2   1   2   2   1   1   1   1   2   2   2   1   1   1   2   2
 MK-5-10                2   1   1   2   1   2   2   1   2   1   2   2   1   2   1   2   2   1   1   1   1   1   2   1   2   1   1   1   2   1   2   1   2   1   1   1   1   1   2   2   1   2   1   2   1   1   1   2   2   2   1   2   2   2   2   1   2   1   1   2   1   1   2   1   1   2   2   2   1   2   1   1   1   2   1   1   1   2   1   1   2   2   1   2   2   2   2   1   2   1   2   2   2   1   1   2   1   2   1   1   2   1   1   1   2   1   2   2   1   2   2   2   2   2   1   1   2   2   2   1   2   2   1   2   1   2   2   2   2   2   1   1   2   2   1   1   1   2   1   2   1   2   2   1   1   1   1   2   2   2   1   1   1   2   2   2   1   1   2   1   2   2   2   1   2   1   2   1   1   1   2   2   2   1   1   2   1   2   1   1   1   1   2   2   2   1   1   2   1   1   1   1   2   2   2   2   1   1   1   2
 MK-5-11                1   1   1   2   1   2   2   1   2   1   2   2   1   2   1   2   2   1   1   1   2   1   2   1   2   1   1   1   2   1   1   1   2   1   1   1   1   1   2   2   1   2   1   2   1   1   1   2   2   2   2   2   1   2   2   2   2   1   1   2   1   2   2   1   1   2   1   2   1   1   1   1   1   1   1   1   1   2   1   1   2   2   1   2   2   2   2   1   2   1   2   2   2   1   1   2   1   1   1   1   2   1   1   1   2   1   1   2   1   2   2   2   2   2   1   1   2   2   2   1   2   2   1   2   1   2   2   1   2   2   1   1   2   2   1   1   1   2   2   2   2   2   2   1   1   1   1   2   2   2   1   1   2   2   2   2   1   1   2   2   2   2   2   1   2   1   2   1   1   1   1   2   2   1   1   2   1   2   2   1   1   1   2   2   2   2   1   2   1   1   1   1   2   2   2   2   2   1   1   2
 MK-5-12                1   1   1   2   1   2   2   1   2   1   2   2   1   2   2   2   2   2   2   1   2   1   2   2   2   2   1   1   2   1   1   1   2   1   1   1   1   1   2   2   1   2   1   2   1   1   1   1   2   2   2   2   1   2   2   2   2   2   1   2   1   2   2   1   1   2   1   2   1   1   1   1   1   1   1   1   1   2   1   1   2   2   1   2   2   2   2   1   2   1   2   2   2   2   1   2   1   1   1   1   2   2   2   1   2   1   1   2   1   2   2   2   1   2   1   1   2   2   2   1   2   2   1   2   1   2   1   1   2   2   1   1   2   2   2   2   1   2   1   2   2   2   2   1   1   1   1   2   2   2   1   1   2   2   2   2   1   1   2   2   2   2   2   1   1   1   1   1   1   1   1   2   2   1   1   2   1   2   2   1   1   2   2   2   2   1   1   2   1   1   1   1   2   2   2   2   2   1   1   2
 MK-5-13                1   1   1   2   1   2   2   2   2   1   2   2   1   2   2   2   2   1   2   1   2   2   2   1   2   1   1   1   2   1   1   2   2   1   1   1   1   1   2   2   1   2   1   2   1   2   1   1   2   2   2   1   1   2   2   2   2   2   1   2   1   2   1   1   1   2   1   2   1   1   1   1   1   1   1   1   1   2   1   1   2   2   1   2   2   2   1   1   2   1   2   2   2   2   1   1   1   2   1   1   2   2   2   1   2   1   1   2   1   1   1   2   1   2   1   1   2   2   2   1   2   2   1   2   1   2   1   1   2   2   1   2   2   2   2   2   1   2   1   2   2   2   2   1   1   1   1   2   1   2   1   1   2   2   2   2   1   1   1   2   2   2   2   1   1   1   1   1   1   1   1   2   2   1   1   1   1   2   2   2   1   2   2   1   2   1   1   2   1   1   1   2   2   2   2   2   2   1   1   2
 MK-5-14                1   2   1   2   1   2   2   2   2   1   1   2   1   2   2   2   1   1   2   1   2   2   1   1   2   1   1   1   2   1   1   2   2   1   1   1   1   1   2   2   1   2   1   1   2   2   1   1   2   2   2   2   1   2   2   2   2   2   1   2   1   1   2   1   1   2   1   2   1   1   1   1   1   1   1   1   1   2   1   2   2   2   1   2   2   2   1   2   2   1   2   2   2   2   1   1   1   2   1   1   2   2   2   1   2   1   1   2   1   1   1   2   1   2   1   1   2   2   2   1   2   2   1   2   1   2   1   1   2   2   1   2   2   2   2   2   1   2   1   2   2   2   2   1   1   1   1   2   1   2   1   1   2   2   1   2   1   2   1   2   2   2   2   2   2   1   1   1   1   1   1   2   2   1   1   1   1   2   2   2   1   2   2   1   2   1   1   1   1   1   1   2   2   2   2   2   2   1   1   2
 MK-5-15                1   2   1   2   1   2   2   2   2   2   2   2   1   2   2   2   1   1   2   1   2   2   1   1   2   1   1   1   2   1   1   2   2   2   1   1   1   1   2   2   1   2   1   1   2   2   1   2   2   2   2   2   1   2   2   2   2   2   1   1   1   1   1   1   1   2   1   2   1   1   1   1   1   1   2   1   1   2   2   2   2   2   2   2   2   2   1   2   2   2   2   2   2   2   1   1   2   2   1   1   2   2   2   1   2   1   1   2   1   1   1   2   1   2   1   1   2   1   2   1   2   2   1   2   1   2   1   1   2   2   1   2   2   1   2   1   1   1   1   1   2   1   2   1   1   1   1   2   2   2   1   1   2   2   1   1   1   2   1   2   2   1   2   2   2   1   1   1   2   1   1   2   2   1   2   1   1   2   2   2   1   2   2   1   2   1   1   1   1   1   2   2   2   2   2   2   2   1   1   1
 MK-5-16                1   2   1   2   1   2   2   2   2   2   2   2   1   2   2   2   1   1   1   1   2   2   1   1   2   1   1   1   2   1   1   2   1   2   1   2   2   1   2   2   1   2   1   1   2   2   1   2   1   2   2   2   2   2   2   1   2   2   1   1   1   1   1   1   1   2   1   2   1   2   1   1   1   2   2   1   1   2   2   2   2   2   2   2   2   2   1   1   2   2   2   2   1   2   1   1   2   2   1   1   2   2   2   1   2   1   1   2   1   1   1   2   1   2   1   1   2   1   2   1   2   1   1   2   1   2   1   1   1   2   1   2   2   1   2   1   1   1   1   1   2   1   1   1   2   1   1   2   2   2   1   1   2   2   1   1   1   2   1   2   2   1   2   2   2   1   1   2   1   1   1   2   2   1   2   1   1   2   2   2   1   2   2   1   2   1   1   1   1   2   2   2   2   2   2   2   2   2   1   1
 MK-6-1                 2   1   2   1   1   1   1   1   2   1   2   2   2   1   2   1   2   1   2   2   2   1   2   2   1   1   2   2   1   2   1   1   2   1   2   1   1   2   1   1   1   1   2   1   1   1   1   2   2   2   2   2   1   1   1   1   2   2   1   2   2   2   2   1   1   2   2   2   1   2   2   2   1   1   2   1   1   2   1   1   2   1   1   2   1   2   1   1   2   2   1   1   2   2   2   2   1   1   1   1   1   1   2   1   2   2   1   2   2   1   1   1   2   1   1   1   1   1   2   2   1   1   1   1   2   1   1   1   2   1   2   1   2   1   2   1   1   1   2   1   2   1   2   1   1   2   1   1   1   2   1   1   2   1   2   1   2   2   1   1   1   2   2   2   2   2   2   1   2   1   2   1   2   2   2   2   2   1   2   1   1   2   1   2   1   2   2   2   2   2   2   1   2   1   2   2   2   2   1   2
 MK-6-2                 2   1   2   1   1   1   1   1   2   1   2   2   2   1   1   1   2   1   2   2   2   1   2   2   1   1   2   2   1   2   1   1   2   2   2   1   1   2   1   1   1   1   2   1   2   1   1   2   2   2   2   2   2   1   1   1   2   2   1   2   2   2   2   1   2   2   2   2   1   2   2   2   1   1   2   1   2   2   1   1   2   1   1   2   1   1   1   1   1   2   1   1   2   1   2   2   2   1   1   1   1   1   2   2   2   2   1   2   2   1   1   1   2   1   1   1   1   1   1   2   1   1   1   1   2   1   1   1   2   1   2   1   2   1   2   1   1   1   2   1   2   1   2   1   1   2   1   1   1   2   1   1   2   2   2   1   2   2   1   1   1   2   2   2   2   2   2   1   2   1   2   1   2   2   2   2   1   1   2   1   1   2   1   1   1   2   2   2   2   2   2   2   2   1   2   2   2   2   1   2
 MK-6-3                 2   1   2   1   1   1   1   1   2   1   2   2   2   1   1   1   2   1   2   2   2   2   1   2   1   1   2   2   1   2   1   1   2   2   2   1   1   2   1   1   1   1   2   1   2   1   1   2   2   2   2   2   2   1   1   1   2   2   1   2   2   2   2   1   2   2   2   2   1   1   2   2   2   1   2   1   2   2   1   1   2   2   1   2   1   1   1   1   1   2   1   1   2   1   1   2   2   1   1   1   1   1   2   2   2   2   1   2   2   2   1   1   2   1   1   2   2   1   1   2   1   1   1   1   2   1   1   1   2   1   2   2   2   1   2   1   1   1   2   1   2   1   2   1   1   2   1   1   1   2   2   1   2   2   2   1   2   2   1   1   1   2   2   2   2   2   2   1   1   1   2   1   2   2   2   1   1   1   2   1   2   2   1   1   2   2   2   2   2   2   2   2   2   1   2   2   2   2   1   2
 MK-6-4                 2   1   2   1   1   1   1   1   2   1   1   2   2   1   1   1   2   1   2   2   2   2   2   1   1   1   2   2   2   2   1   1   1   2   2   1   1   2   1   1   1   1   2   1   2   1   1   2   2   2   2   2   2   1   1   1   2   2   2   2   2   2   2   1   2   2   2   2   1   1   2   2   2   1   2   1   2   2   1   1   2   1   1   2   1   1   1   1   1   2   1   1   2   1   2   2   2   1   2   2   1   1   2   2   2   2   1   2   2   1   2   1   1   1   1   2   2   2   1   2   2   2   2   1   2   1   1   1   1   1   2   2   2   2   2   1   1   1   2   1   2   1   2   1   1   2   1   1   1   2   2   1   2   2   2   1   2   2   1   1   1   2   2   2   2   2   2   1   1   1   2   1   2   2   2   2   1   1   2   1   2   2   1   1   2   2   2   1   2   2   2   2   2   1   2   2   2   2   1   2
 MK-6-5                 2   1   2   1   1   1   1   1   2   2   1   2   2   1   1   1   2   1   2   2   2   2   2   1   1   1   2   2   2   2   1   1   1   2   2   1   1   2   1   1   1   1   2   1   2   1   1   2   2   2   2   2   2   2   1   1   1   2   2   2   2   2   2   1   2   2   2   2   2   1   2   2   2   1   2   1   2   2   1   1   2   1   1   2   1   1   1   1   1   2   2   1   1   1   2   2   2   1   2   2   1   1   2   2   2   2   1   1   2   1   2   1   1   1   2   2   2   2   1   1   2   2   2   1   2   1   1   1   1   1   2   2   2   2   2   1   1   1   2   2   2   1   2   1   1   2   1   1   1   2   2   1   2   2   2   1   2   2   2   1   1   2   1   2   2   2   2   1   1   2   2   1   2   2   1   2   1   1   2   1   2   2   1   1   2   2   2   1   2   2   2   2   2   1   2   2   1   1   1   2
 MK-6-6                 2   1   2   1   1   1   1   1   2   2   1   2   2   1   1   1   2   1   2   2   2   2   2   1   1   1   2   2   2   2   1   1   1   2   2   1   1   2   1   1   1   2   2   1   2   1   1   2   2   2   2   2   2   2   1   1   1   2   2   2   2   2   2   1   2   2   2   2   2   1   2   2   1   1   2   1   2   1   1   1   2   1   1   2   1   1   1   1   1   2   2   1   1   1   2   2   1   1   2   2   1   1   2   2   2   2   1   1   2   1   2   1   1   2   2   2   2   2   1   1   2   2   2   1   1   1   1   2   1   1   2   2   2   2   2   1   1   1   2   2   2   1   2   1   2   2   1   1   1   2   2   1   2   2   1   1   2   2   1   2   1   1   1   2   2   2   2   1   1   1   2   1   2   2   1   2   1   1   2   1   1   1   1   1   2   2   2   1   2   1   2   2   2   1   2   2   1   1   1   2
 MK-6-7                 2   1   2   2   1   1   1   1   2   2   1   2   1   1   1   1   2   1   2   2   2   2   2   1   1   1   2   2   2   2   1   1   2   2   2   1   1   1   1   1   2   2   2   1   2   1   1   2   2   2   2   2   2   2   1   1   1   2   2   2   2   2   2   1   1   2   2   2   2   2   2   2   1   1   2   1   2   1   1   1   2   1   1   2   1   2   1   1   1   2   2   1   1   1   2   2   1   1   2   2   1   1   1   2   2   2   1   1   2   1   2   1   2   2   2   2   1   2   1   1   2   2   1   1   1   1   2   2   1   1   2   2   2   2   2   1   1   1   1   2   2   1   2   1   2   2   1   1   1   2   2   1   2   2   2   1   2   2   1   2   1   1   1   2   2   2   2   1   1   1   2   1   2   2   1   2   2   1   2   1   1   1   1   1   2   2   2   1   2   1   2   2   2   1   2   2   1   1   1   2
 MK-6-8                 2   2   2   2   1   1   1   1   2   2   1   2   1   1   1   1   2   1   2   2   2   2   2   1   1   2   2   1   2   2   1   1   2   2   2   1   1   1   1   1   2   2   2   1   2   1   1   2   2   2   2   2   2   2   1   1   1   2   2   2   2   2   2   1   1   2   2   2   2   2   2   2   1   1   2   1   2   1   1   1   1   1   1   2   1   2   1   1   1   2   2   1   1   1   2   2   1   1   2   2   2   1   1   2   2   1   1   1   2   1   2   1   2   2   2   2   1   2   1   1   1   2   1   1   1   1   2   2   1   1   2   2   2   2   2   1   1   1   2   2   1   1   2   1   2   2   1   1   1   1   2   1   2   2   2   1   2   2   1   2   1   1   1   2   2   2   2   1   1   2   1   1   2   2   1   2   2   1   2   1   1   1   2   1   2   1   1   1   2   1   1   2   2   1   2   2   1   1   1   1
 MK-6-9                 2   2   2   2   1   1   1   1   2   1   1   2   1   1   2   1   2   1   2   2   2   2   1   2   1   2   2   1   2   2   2   1   2   2   2   1   2   2   2   1   2   1   2   1   2   1   1   2   2   2   2   2   2   2   1   1   1   2   2   2   1   2   2   1   1   2   2   2   2   2   2   2   1   1   2   1   2   1   1   1   1   1   1   2   1   2   1   1   2   2   2   1   1   1   2   2   1   1   2   2   2   1   1   2   2   1   1   2   2   1   2   1   2   2   2   2   1   2   1   1   1   2   1   1   1   1   2   2   1   1   2   2   2   1   2   1   1   1   2   2   2   1   2   1   2   2   1   1   1   1   2   1   2   2   1   1   1   2   1   2   1   1   1   1   2   2   2   1   1   1   2   1   2   2   1   2   2   1   2   1   1   2   2   1   2   1   1   1   2   1   1   1   2   1   2   2   1   1   2   1
 MK-6-10                2   2   2   2   2   1   1   1   2   1   2   2   1   1   2   1   2   1   2   2   2   2   1   2   1   2   1   1   2   2   2   1   2   2   2   1   2   2   2   1   2   1   1   2   2   1   1   2   2   2   2   2   2   2   1   1   1   2   1   1   1   1   2   1   1   2   1   2   2   2   2   1   1   1   2   1   2   1   1   1   1   1   1   2   1   2   1   1   2   2   2   1   1   1   1   1   1   1   2   2   2   1   2   2   2   1   1   2   2   1   2   1   2   2   2   2   1   1   1   1   1   2   1   1   1   1   2   2   1   1   1   2   2   1   2   1   1   1   2   2   2   1   2   1   1   1   1   1   1   1   2   1   1   2   1   1   1   1   1   2   1   1   1   1   2   2   2   1   1   2   2   2   2   2   1   2   2   1   2   1   1   2   2   1   2   1   1   1   2   1   1   1   2   1   1   2   1   1   2   1
 MK-6-11                2   2   1   2   2   1   1   1   2   1   2   2   1   1   2   1   2   1   2   2   2   2   1   2   1   2   1   1   2   2   2   1   2   2   2   1   2   2   2   1   2   1   1   1   1   1   1   2   2   2   2   2   2   2   1   1   2   2   1   2   1   1   2   1   2   2   1   2   1   2   2   1   1   1   2   1   2   1   1   1   1   1   1   2   1   2   1   1   2   2   2   1   1   2   1   1   1   1   2   2   2   1   2   2   2   2   1   2   2   1   1   1   2   2   2   2   1   1   1   1   1   2   1   2   1   1   2   2   1   1   1   2   1   2   2   1   1   1   2   2   2   1   2   1   1   1   1   1   1   1   2   1   1   2   1   1   1   1   1   2   1   1   1   1   2   2   2   1   1   1   2   2   2   2   2   2   2   1   2   1   1   2   2   1   2   1   1   2   1   2   1   1   2   1   1   2   1   1   2   1
 MK-6-12                2   2   1   2   2   1   1   1   2   1   2   2   1   1   1   1   2   1   2   2   1   2   1   2   1   2   1   1   2   2   2   1   2   2   2   1   2   2   1   1   2   1   1   1   1   1   1   2   1   2   2   2   2   2   1   1   2   2   1   2   1   1   2   1   2   2   1   2   1   2   2   1   1   1   2   1   1   1   1   1   1   1   1   2   1   2   1   1   2   2   2   1   1   2   1   1   1   2   2   1   2   1   2   2   2   2   1   2   2   1   1   1   2   2   2   2   1   1   1   1   1   2   1   2   1   1   1   2   1   1   1   2   1   2   2   1   2   1   2   2   2   1   2   1   1   1   1   1   2   1   1   1   1   2   1   1   1   2   1   2   1   1   2   1   2   2   2   1   1   1   2   2   2   1   2   1   1   1   2   1   1   2   2   1   2   1   1   2   2   2   1   1   2   1   1   2   2   1   1   1
 MK-6-13                1   2   2   2   2   1   1   1   2   1   2   2   1   1   1   1   2   1   2   2   1   2   1   2   1   2   1   1   2   1   2   1   2   2   2   1   2   2   1   1   2   1   1   1   1   1   1   2   1   2   2   2   1   2   1   1   2   2   2   1   1   1   2   2   2   2   1   2   1   2   2   1   1   2   2   1   1   1   1   2   1   2   1   2   1   2   2   1   2   2   2   1   1   2   1   1   1   2   2   1   2   1   2   2   2   2   1   2   2   1   1   1   2   1   2   2   1   1   1   1   1   1   2   2   1   1   1   2   2   1   1   2   2   2   2   1   2   1   2   2   2   1   2   1   1   2   1   2   2   1   1   1   1   1   1   1   2   2   1   2   1   1   1   1   2   1   2   1   1   2   2   2   2   1   2   1   1   1   2   1   1   2   2   1   2   1   1   2   2   2   1   1   2   1   1   2   2   1   1   1
 MK-6-14                1   2   1   2   2   1   1   1   2   1   2   2   1   1   1   1   2   1   2   2   1   2   1   2   1   2   1   1   2   1   2   1   2   2   2   1   2   2   1   1   2   1   1   1   1   1   1   2   2   2   2   2   1   2   1   1   2   2   2   2   1   1   2   2   2   2   1   2   1   1   2   1   1   2   2   1   2   1   1   2   1   2   1   2   1   2   2   1   2   2   2   1   1   2   1   2   1   2   2   1   2   1   2   1   2   2   1   2   2   1   1   1   2   1   2   2   1   1   1   1   1   1   2   2   1   1   1   2   2   1   1   2   1   2   2   1   2   1   1   2   1   1   2   1   1   2   1   2   2   1   1   1   1   1   1   1   2   2   1   2   1   1   1   1   2   1   2   1   1   2   2   2   1   1   2   1   1   1   1   1   1   2   2   1   2   1   1   2   2   2   1   1   1   1   1   2   2   1   1   1
 MK-6-15                1   2   1   2   2   2   1   1   2   1   2   2   1   1   1   1   2   1   2   2   1   2   1   2   1   1   1   1   2   1   2   1   2   2   2   2   2   2   1   1   2   1   1   1   1   1   1   2   2   2   2   1   1   2   1   1   2   2   2   2   1   1   2   2   1   2   1   2   1   2   2   1   1   1   2   1   2   1   1   2   2   2   1   2   1   2   2   1   1   2   1   1   1   2   1   2   1   2   2   1   2   1   2   1   2   2   2   2   2   1   1   1   2   1   2   2   1   1   1   1   1   1   1   1   1   1   1   2   2   1   2   2   1   2   2   1   1   1   1   2   1   1   2   1   1   2   1   2   2   1   1   1   1   1   1   1   2   2   1   2   1   1   1   1   2   1   2   1   1   2   2   2   1   1   2   1   1   1   1   1   1   2   2   1   1   1   1   2   2   2   1   1   1   1   1   2   2   1   1   1
 MK-6-16                2   2   2   2   2   2   1   1   2   1   2   2   2   1   1   1   2   1   2   2   1   2   1   2   1   1   1   1   2   1   2   1   2   2   2   2   2   2   2   1   2   1   1   2   1   1   1   2   2   2   2   1   1   2   1   1   2   1   2   2   1   1   2   2   1   2   1   2   1   2   2   1   1   1   2   1   2   1   1   2   2   2   1   2   1   2   2   1   1   2   1   1   2   2   1   2   1   2   2   1   2   1   2   1   2   2   2   2   1   1   1   2   2   2   2   2   1   1   1   1   1   1   1   1   1   1   1   2   2   1   2   2   2   2   2   1   1   1   1   2   1   1   2   1   1   2   1   2   2   1   1   1   1   1   1   1   2   2   1   2   1   1   1   1   2   1   2   1   1   1   2   2   1   1   2   1   1   1   1   1   1   2   1   1   1   1   1   2   2   2   1   1   1   1   1   2   2   2   2   1
 
!****************************************** Phenotypic Data **********************************************************
!-100.0 is resevred for missing phenotype
SimulatedTrait1        11.2147    9.6271   11.5555   12.2121    9.4521   11.0910    9.0554    9.4687   10.3992   10.4146    8.4802    9.0628   10.8757   11.1943   11.1589   10.7986    9.5541   11.0533   11.9738    9.7108    9.6901   10.2449   11.1063   10.7721    9.6179   10.9097    8.3951   10.8468   10.6126    8.8099   10.1020    9.9820   10.6297    8.0488   10.7941   10.1764    9.6106   11.2403    9.3090   11.2898   10.4870   10.6735   10.9519    7.9268    9.6755   10.2696   10.1242   10.9319   10.4244   10.6661   10.0762    8.9872    9.8630    9.2439   10.5725   10.4583   10.8865    9.3787    9.4745   10.3037    9.8759    9.5224   10.6025    9.3985   11.0054    9.9057    9.9729   10.4070   10.8239   10.9697   11.4734   10.1647   10.0978    9.0955    9.3946    9.8725   11.0096    9.6584   10.1786    9.1380    9.2360    9.4571    8.8887   10.9078    9.8540    9.3129   11.1883    9.7357   10.3321    9.6279    7.5920   11.0296   12.6648   12.2722   11.6244    7.9480    8.3270    9.5658    8.3948   10.0091    9.3694    8.6118    9.5304    8.8703   10.5198    9.8778   10.5931    8.4663    9.4983   10.1527    9.2516   10.3558   10.0035   11.7906    8.9011    9.1647   11.7601    9.9572   11.2716    9.5923    9.2460   10.4106    8.6753    8.8503   10.9775   11.0325   10.8188   10.7665   10.2160    9.4768    9.4572   11.8430   10.4856    7.8514    7.8035    8.8188   11.1291   10.2905   10.1435    9.7859    9.5269   10.4032   10.9163   11.3655   10.6401    9.6700   11.9693   10.1831   11.7353   10.4506    9.2392    9.5001    9.6495   10.1500    9.1423    9.6538    9.9245   10.6459   10.8418    9.8662    9.4325   10.0388    8.9360   10.2416   11.5474    9.0317   10.0758   10.6580    8.9945   10.2127    9.9436   10.5538   11.2681    9.0892    9.7306   11.2048    9.5416    9.9416    9.4047    8.3441   11.3424   11.9394    9.6639   10.5284   11.1864    9.4582   10.7247   10.1379   11.3850    9.7808   10.7326   11.7171   10.9126    9.0186    9.4872    9.4882   10.9726    9.5784    8.2591   12.2010
 
