# Supplementary material for: Inclusive Composite Interval Mapping of QTL by Environment Interactions in Biparental Populations
Source: PLoS One. 2015 Jul 10;10(7):e0132414. doi: 10.1371/journal.pone.0132414 (PMC4498613; doi:10.1371/journal.pone.0132414)
Supplement: S1 File — (ZIP) [file pone.0132414.s001.zip › BC1 population/e=1/run_00042.met]

!**********************Note: lines staring with "!" are remarks and will be ignored in the program********************
!*********************************General Information**********************************
!Assuming F1 = P1 x P2, populations available in QTL IciMapping are: 
!  1, P1BC1F1 = P1 x F1, the first backcrossing where P1 is used as the recurrent parent;
!  2, P2BC1F1 = P2 x F1, the first backcrossing where P2 is used as the recurrent parent;
!  3, F1DH, F1-derived doubled haploids; 
!  4, RIL or F1RIL, recombination inbred lines through the repeated selfing of F1;
!  5, P1BC1RIL, recombination inbred lines through the repeated selfing of P1BC1F1;
!  6, P2BC1RIL, recombination inbred lines through the repeated selfing of P2BC1F1;
!  7, F2, the selfing generation of F1;
!  8, F3, the selfing generation of F2;
!  9, P1BC2F1, the second backcrossing where P1 is used as the recurrent parent; 
! 10, P2BC2F1, the second backcrossing where P2 is used as the recurrent parent;
! 11, P1BC2RIL, recombination inred lines through the repeated selfing of P1BC2F1; 
! 12, P2BC2RIL, recombination inred lines through the repeated selfing of P2BC2F1; 
! 13, P1BC1F2, the selfing generation of P1BC1F1; 
! 14, P2BC1F2, the selfing generation of P2BC1F1; 
! 15, P1BC2F2, the selfing generation of P1BC2F1; 
! 16, P2BC2F2, the selfing generation of P2BC2F1; 
! 17, P1BC1DH, P1BC1F1-derived doubled haploids; 
! 18, P2BC1DH, P2BC1F1-derived doubled haploids; 
! 19, P1BC2DH, P1BC2F1-derived doubled haploids; 
! 20, P2BC2DH, P2BC2F1-derived doubled haploids; 
   1      !Mapping Population (see remarks above)
   2      !Mapping Function (1 for Kosambi; 2 for Haldane; 3 for Morgan)
   2      !Marker Space Type (1 for intervals; 2 for positions)
   1      !Marker Space Unit(1 for centiMorgans; 2 for Morgan)
   6      !Number of Chromosomes (or Linkage Groups)
 200      !Size of the mapping population
   1      !Number of environments
 
!***************************************** Chromosomes and Linkage Maps **********************************************
!Chromosome                 NumMarkers
-CH1                        16
-CH2                        16
-CH3                        16
-CH4                        16
-CH5                        16
-CH6                        16
!Linkage map (Marker name followed by position or the interval length)
 MK-1-1                1     0.000
 MK-1-2                1    10.000
 MK-1-3                1    20.000
 MK-1-4                1    30.000
 MK-1-5                1    40.000
 MK-1-6                1    50.000
 MK-1-7                1    60.000
 MK-1-8                1    70.000
 MK-1-9                1    80.000
 MK-1-10               1    90.000
 MK-1-11               1   100.000
 MK-1-12               1   110.000
 MK-1-13               1   120.000
 MK-1-14               1   130.000
 MK-1-15               1   140.000
 MK-1-16               1   150.000
 MK-2-1                2     0.000
 MK-2-2                2    10.000
 MK-2-3                2    20.000
 MK-2-4                2    30.000
 MK-2-5                2    40.000
 MK-2-6                2    50.000
 MK-2-7                2    60.000
 MK-2-8                2    70.000
 MK-2-9                2    80.000
 MK-2-10               2    90.000
 MK-2-11               2   100.000
 MK-2-12               2   110.000
 MK-2-13               2   120.000
 MK-2-14               2   130.000
 MK-2-15               2   140.000
 MK-2-16               2   150.000
 MK-3-1                3     0.000
 MK-3-2                3    10.000
 MK-3-3                3    20.000
 MK-3-4                3    30.000
 MK-3-5                3    40.000
 MK-3-6                3    50.000
 MK-3-7                3    60.000
 MK-3-8                3    70.000
 MK-3-9                3    80.000
 MK-3-10               3    90.000
 MK-3-11               3   100.000
 MK-3-12               3   110.000
 MK-3-13               3   120.000
 MK-3-14               3   130.000
 MK-3-15               3   140.000
 MK-3-16               3   150.000
 MK-4-1                4     0.000
 MK-4-2                4    10.000
 MK-4-3                4    20.000
 MK-4-4                4    30.000
 MK-4-5                4    40.000
 MK-4-6                4    50.000
 MK-4-7                4    60.000
 MK-4-8                4    70.000
 MK-4-9                4    80.000
 MK-4-10               4    90.000
 MK-4-11               4   100.000
 MK-4-12               4   110.000
 MK-4-13               4   120.000
 MK-4-14               4   130.000
 MK-4-15               4   140.000
 MK-4-16               4   150.000
 MK-5-1                5     0.000
 MK-5-2                5    10.000
 MK-5-3                5    20.000
 MK-5-4                5    30.000
 MK-5-5                5    40.000
 MK-5-6                5    50.000
 MK-5-7                5    60.000
 MK-5-8                5    70.000
 MK-5-9                5    80.000
 MK-5-10               5    90.000
 MK-5-11               5   100.000
 MK-5-12               5   110.000
 MK-5-13               5   120.000
 MK-5-14               5   130.000
 MK-5-15               5   140.000
 MK-5-16               5   150.000
 MK-6-1                6     0.000
 MK-6-2                6    10.000
 MK-6-3                6    20.000
 MK-6-4                6    30.000
 MK-6-5                6    40.000
 MK-6-6                6    50.000
 MK-6-7                6    60.000
 MK-6-8                6    70.000
 MK-6-9                6    80.000
 MK-6-10               6    90.000
 MK-6-11               6   100.000
 MK-6-12               6   110.000
 MK-6-13               6   120.000
 MK-6-14               6   130.000
 MK-6-15               6   140.000
 MK-6-16               6   150.000
!*********************************** Marker Types ********************************************************************
!Co-dominant marker: When heterozygote F1 is present, P1 is coded as 2, F1 is coded as 1, and P2 is coded as 0; Otherwise, P1 is coded as 2, and P2 is coded as 0. 
!Dominant marker: When heterozygote F1 is present, P1 and F1 are coded as 12, and P2 is coded as 0; Otherwise, P1 is coded as 2, and P2 is coded as 0.  
!Recessive markers: When heterozygote F1 is present, P1 is coded as 2, and F1 and P2 are coded as 10; Otherwise, P1 is coded as 2, and P2 is coded as 0. 
!Missing marker is coded as -1. 
 MK-1-1                 2   1   2   2   2   1   1   1   2   1   2   1   1   1   1   2   2   1   2   2   1   1   1   2   1   1   2   1   2   1   2   1   1   1   1   2   2   1   2   1   2   1   2   1   2   1   1   2   2   2   2   2   1   1   1   2   2   1   1   1   1   2   1   2   1   1   2   1   1   2   2   1   1   2   2   1   2   2   1   1   2   2   2   1   2   1   1   1   1   1   2   2   2   2   1   1   2   2   1   1   2   2   1   2   1   2   1   2   2   1   2   1   1   2   1   1   1   1   1   1   2   2   2   1   2   2   2   2   1   2   2   1   2   2   2   1   2   1   2   2   2   1   1   2   2   1   1   1   2   2   2   2   2   1   1   2   1   1   2   1   2   2   1   1   1   1   1   2   2   2   1   2   1   2   2   2   1   2   2   2   1   1   1   2   1   1   1   2   2   2   1   2   2   1   1   1   2   2   1   1
 MK-1-2                 2   1   2   1   2   1   1   1   2   1   2   1   2   1   2   2   1   2   2   2   2   1   1   2   2   1   2   1   2   1   2   1   1   1   1   2   2   1   2   1   2   1   2   1   2   1   1   2   2   2   1   2   1   1   1   2   2   1   1   1   1   2   1   1   1   2   2   1   1   1   2   1   1   2   2   1   2   2   1   1   2   2   1   1   2   1   1   1   1   1   2   2   2   2   1   1   2   2   1   1   2   2   1   2   1   2   1   2   2   1   2   1   1   2   1   1   1   1   1   2   2   2   1   1   2   2   2   1   1   2   2   1   2   2   2   1   2   2   2   2   2   1   1   2   2   2   1   1   2   2   2   2   2   1   1   2   1   1   2   1   2   2   1   1   1   1   1   2   2   2   1   1   1   1   2   2   2   2   1   2   2   1   1   2   2   1   1   2   2   1   1   2   2   1   1   1   2   2   1   1
 MK-1-3                 2   1   2   2   2   1   1   2   2   1   2   1   1   1   2   2   1   2   2   2   1   1   1   2   2   1   2   1   2   1   2   1   1   1   1   2   2   1   2   1   2   1   2   1   2   1   1   2   2   2   1   2   1   1   1   2   1   1   1   1   1   2   1   1   1   1   2   1   1   1   2   1   1   1   2   1   2   2   1   1   2   2   1   1   2   1   1   1   1   1   2   2   2   2   2   1   2   2   1   1   1   2   1   1   1   2   1   2   2   1   2   1   1   2   1   1   1   1   2   2   2   2   1   1   2   2   2   2   1   2   1   1   2   2   2   1   1   2   2   2   2   1   1   2   2   2   1   1   2   2   2   2   2   1   1   2   1   1   2   1   2   2   1   1   1   1   1   2   2   2   1   1   1   2   2   2   2   1   1   2   2   1   1   2   2   1   1   2   2   1   1   2   2   1   1   1   2   2   1   1
 MK-1-4                 2   1   2   2   2   1   1   2   1   1   2   1   1   1   2   2   1   1   2   2   1   1   1   2   2   1   2   1   2   1   2   1   1   2   1   2   2   1   2   1   2   1   2   1   2   1   1   2   2   2   1   2   2   1   1   2   1   1   1   1   1   2   1   2   1   1   2   1   1   1   2   1   1   1   2   2   2   2   1   1   2   2   1   1   2   1   1   1   1   2   1   2   2   2   2   1   1   2   1   1   1   2   1   1   2   2   1   1   1   1   2   1   1   2   2   1   1   1   2   2   2   2   2   1   2   2   2   1   1   2   1   1   2   2   2   1   1   2   2   2   2   1   1   2   1   2   1   1   2   2   2   2   2   1   2   1   1   1   1   1   2   2   1   1   1   1   1   2   2   2   1   1   1   2   2   2   2   1   1   2   2   1   1   2   2   1   1   2   2   1   1   2   2   1   1   1   2   2   1   1
 MK-1-5                 2   1   2   2   2   1   1   2   1   1   2   1   1   1   2   2   1   1   2   2   1   1   1   2   2   1   2   1   2   1   2   1   1   2   1   2   2   1   2   1   2   1   2   1   2   2   1   2   2   2   1   2   2   1   1   2   1   1   1   1   1   2   1   2   1   1   2   1   1   1   2   1   1   1   2   2   2   1   1   1   2   2   1   1   2   1   1   1   1   2   1   2   2   2   2   1   1   2   1   1   1   2   1   1   2   1   1   1   1   1   2   1   1   2   2   2   1   1   2   2   2   2   2   2   2   1   2   1   1   2   1   1   2   2   2   1   1   2   2   2   2   1   1   2   2   2   1   1   2   2   2   2   2   1   2   1   1   2   1   1   2   2   1   1   1   1   2   2   2   2   1   1   1   2   2   2   2   1   1   2   2   1   2   2   2   1   1   2   2   1   1   2   2   1   1   1   2   2   1   1
 MK-1-6                 2   1   2   2   2   1   1   2   1   1   2   1   1   1   2   2   1   1   2   2   1   1   1   2   2   1   2   1   2   2   2   1   1   2   2   2   2   1   2   1   1   1   2   1   2   1   1   2   2   2   1   2   2   1   1   1   1   1   1   2   1   2   1   2   1   1   2   1   1   1   2   1   1   1   2   2   2   1   1   2   2   1   1   1   2   1   1   1   2   2   2   2   2   2   2   1   1   2   1   1   1   2   1   1   2   1   1   1   1   1   2   1   1   1   2   2   1   1   2   2   2   1   2   2   2   1   2   1   1   2   2   1   2   2   2   1   1   2   2   2   2   1   2   2   2   2   1   1   2   2   2   2   2   1   2   1   1   2   1   1   2   2   1   1   1   1   2   2   2   1   1   1   1   2   2   2   2   1   1   2   2   1   1   1   1   1   1   2   2   1   1   2   2   1   1   1   2   2   2   2
 MK-1-7                 2   1   2   2   2   1   1   2   1   1   2   1   1   1   2   2   1   1   1   2   1   1   1   2   2   1   1   1   2   2   2   1   1   2   2   2   2   1   2   2   1   1   2   1   2   1   1   2   2   2   1   2   2   1   2   1   1   1   1   2   1   2   1   2   1   1   2   1   1   1   2   1   1   1   2   2   2   1   1   2   2   1   1   1   2   1   1   1   2   2   2   1   1   1   2   1   1   2   1   1   1   2   2   1   2   1   1   1   1   1   2   1   1   1   2   2   2   1   1   2   2   1   2   2   1   1   2   1   1   2   2   1   2   2   2   1   2   2   2   2   2   2   2   2   2   2   2   1   1   1   2   2   2   1   2   2   2   2   1   1   2   2   1   1   1   1   2   2   2   1   1   1   1   2   2   2   2   1   1   2   2   2   1   1   1   1   1   2   2   2   1   2   2   1   1   1   2   2   2   2
 MK-1-8                 2   2   2   2   2   1   1   2   1   2   2   1   1   1   2   2   1   1   1   2   1   1   1   2   2   1   2   1   2   2   2   1   1   2   2   2   2   1   2   2   1   1   2   1   2   1   1   2   2   2   1   2   2   1   2   1   1   1   1   1   1   2   1   1   1   1   2   1   2   1   2   1   1   1   2   2   2   1   1   1   2   1   1   1   2   1   1   1   2   2   2   1   1   1   2   1   2   2   1   1   1   2   2   1   2   2   1   2   1   1   2   1   1   1   2   2   2   1   1   2   2   1   2   2   1   1   2   1   1   2   2   1   2   2   2   2   2   2   2   2   2   2   2   2   2   2   2   1   1   1   2   2   2   1   2   2   2   2   1   1   2   2   1   1   2   1   2   2   2   1   1   1   1   2   2   2   2   1   1   2   2   1   1   1   1   1   1   1   2   2   1   2   2   1   1   1   2   2   2   2
 MK-1-9                 2   2   2   1   2   1   1   2   1   2   1   1   1   1   2   1   1   1   1   2   1   1   1   2   1   1   2   1   2   2   2   1   1   1   2   2   2   1   2   2   1   1   2   2   2   1   1   2   1   2   1   2   2   2   2   1   1   1   1   1   1   2   1   1   1   1   2   1   2   1   1   1   1   1   2   1   2   1   1   1   1   1   1   1   2   1   1   1   2   2   2   1   1   1   2   1   2   2   1   1   2   2   2   1   2   2   1   2   1   1   2   1   1   1   2   2   2   1   1   2   2   1   2   2   1   1   2   1   1   2   2   1   2   2   2   1   2   2   2   2   2   2   2   2   2   2   2   1   2   1   2   2   2   1   2   2   2   2   1   2   2   2   1   1   2   1   2   2   1   1   1   1   1   2   2   1   2   1   1   2   2   1   1   1   1   1   1   1   2   2   1   2   2   1   1   1   2   2   2   2
 MK-1-10                2   2   2   2   2   1   1   2   1   2   1   1   1   1   2   1   1   1   1   2   1   1   1   2   1   1   2   1   2   2   2   1   1   1   2   2   2   1   2   2   1   1   1   2   2   1   2   2   1   2   1   2   1   2   2   1   1   1   1   1   1   1   1   1   1   1   2   1   2   1   1   1   1   1   2   1   2   1   1   2   1   1   1   2   2   1   2   1   2   2   2   1   1   1   2   1   1   2   1   1   2   2   2   1   2   2   1   1   1   1   2   1   1   1   2   2   1   1   1   2   2   1   2   2   1   1   2   1   1   2   2   1   2   2   2   1   2   2   2   2   2   2   2   2   2   2   2   1   2   1   1   1   2   1   1   2   2   2   1   2   2   2   1   1   2   1   2   2   1   1   2   1   1   2   1   1   2   1   1   2   2   1   1   1   1   1   1   1   1   2   1   2   2   1   1   1   1   2   1   2
 MK-1-11                2   2   1   1   2   1   1   2   1   2   1   1   1   1   2   1   1   1   1   2   1   1   1   2   1   1   2   1   2   2   2   1   1   1   1   2   2   1   2   2   1   1   1   2   1   1   2   2   1   2   1   1   1   2   1   1   2   1   1   1   1   1   1   1   1   1   2   1   2   1   1   1   1   1   2   1   2   1   1   2   1   1   1   2   2   1   2   2   2   2   2   1   1   1   2   1   1   2   1   2   2   2   2   1   1   2   1   1   1   1   2   1   1   1   2   2   1   1   1   2   2   1   2   2   1   1   2   1   1   2   2   1   2   2   2   1   2   2   2   1   2   2   2   2   2   2   2   2   2   1   1   1   2   1   1   2   2   2   1   2   2   2   1   1   2   1   2   2   1   1   2   1   1   1   1   2   2   2   1   2   1   1   2   1   1   1   1   1   1   2   1   2   2   1   1   2   1   2   2   2
 MK-1-12                2   2   1   1   2   1   1   2   1   2   1   1   1   1   2   1   1   1   1   2   1   1   1   2   1   1   2   1   1   2   1   1   1   1   1   2   2   1   2   2   1   1   1   2   1   1   2   2   1   2   1   1   1   2   1   1   2   1   1   1   1   1   1   1   1   1   2   1   2   1   2   1   2   1   2   1   2   1   1   2   1   2   1   2   2   1   2   2   2   2   2   1   1   1   2   2   2   2   1   2   2   2   2   1   1   1   1   1   1   1   2   1   1   1   2   2   1   2   1   2   2   1   2   2   2   1   2   1   1   2   2   2   2   2   2   1   2   2   2   2   2   2   2   2   1   2   2   2   2   1   1   1   2   1   1   2   2   1   1   2   2   2   1   1   2   1   2   2   1   1   2   1   1   1   1   2   2   2   1   2   1   1   2   1   1   1   1   1   1   2   1   2   2   1   2   2   2   2   2   2
 MK-1-13                2   2   1   1   2   1   2   1   1   2   1   1   1   2   2   1   1   1   1   2   1   1   1   2   1   1   2   1   1   2   1   1   1   2   1   2   2   1   2   2   1   1   2   2   1   1   2   2   2   1   1   1   1   2   1   1   1   1   1   1   1   1   1   1   1   1   1   1   2   1   2   1   2   1   2   1   2   1   1   1   1   2   2   2   2   1   2   2   1   2   2   1   1   1   1   2   1   2   1   1   2   2   2   1   1   1   1   1   2   1   2   1   1   1   1   2   1   2   1   2   2   1   2   2   2   1   2   1   1   2   2   2   1   1   2   1   2   2   1   2   2   2   2   2   1   2   2   2   2   1   1   1   1   1   1   2   2   1   1   2   2   2   1   1   2   1   1   1   1   2   2   1   1   1   1   2   2   2   1   2   1   1   2   1   1   1   1   1   1   2   1   2   2   1   2   2   2   2   2   2
 MK-1-14                2   2   1   1   2   1   2   1   1   2   1   1   1   2   2   1   1   1   1   1   1   1   1   1   1   1   2   1   1   2   1   1   2   2   1   2   1   1   2   2   1   1   2   2   1   1   2   2   2   1   1   1   1   2   1   2   1   1   1   1   1   1   1   1   1   1   1   1   2   1   2   1   2   1   1   1   2   1   1   1   1   2   2   2   2   1   2   2   1   2   2   1   1   1   1   2   1   2   1   1   2   2   2   1   2   1   1   1   2   2   2   1   1   1   1   2   1   2   1   2   1   1   2   2   2   1   2   1   1   2   2   2   1   1   2   1   2   1   1   2   2   1   2   2   1   1   2   2   2   1   1   1   1   1   1   2   2   1   1   2   2   2   2   1   2   1   1   1   1   1   2   1   2   1   1   2   2   2   1   2   1   1   2   1   1   1   1   1   1   2   1   2   2   1   2   2   2   2   2   2
 MK-1-15                2   2   1   1   2   1   2   1   1   2   1   1   1   2   1   1   1   1   1   1   1   1   1   1   1   1   2   1   1   2   1   2   2   2   1   2   1   1   2   2   1   1   2   2   1   2   2   2   2   1   1   1   1   2   1   2   1   1   1   1   1   1   1   2   1   1   1   1   2   2   2   1   2   1   1   1   2   1   1   1   2   2   2   2   2   1   2   2   1   2   1   1   1   1   1   2   1   2   1   1   2   2   1   1   2   1   1   1   2   2   2   1   1   1   2   2   1   2   2   2   1   2   2   2   2   1   2   1   1   2   2   2   1   1   2   1   2   1   1   2   2   1   1   2   2   1   2   2   2   1   1   1   1   1   1   2   2   1   1   2   2   2   2   1   2   1   1   2   1   1   2   1   2   1   2   2   2   2   1   1   1   1   2   1   1   2   1   1   1   2   1   2   2   1   2   2   2   2   2   2
 MK-1-16                2   2   1   1   2   2   2   1   1   2   1   1   1   2   1   2   1   1   1   2   1   1   1   1   1   1   2   2   1   2   1   2   2   2   2   2   1   1   2   2   1   2   2   2   1   2   2   2   2   1   1   2   1   2   1   2   1   2   1   1   2   2   2   2   1   1   1   1   2   2   2   1   2   2   1   1   2   1   1   1   2   2   2   2   2   1   2   2   1   2   1   1   1   1   1   2   1   2   1   1   2   2   1   1   2   1   1   1   2   2   2   1   1   1   2   2   1   2   2   2   1   2   2   2   2   1   2   1   2   2   2   2   1   1   2   1   2   1   1   2   2   1   1   2   2   2   2   2   2   1   1   1   1   1   1   2   2   1   1   2   2   2   2   1   2   2   1   2   1   1   2   1   2   1   2   2   2   1   1   1   1   1   2   1   1   1   1   1   1   2   1   2   2   1   1   2   1   2   1   2
 MK-2-1                 2   1   1   1   2   1   2   2   2   2   2   1   2   2   2   2   1   2   1   1   1   2   2   2   2   1   2   2   1   2   2   1   2   2   1   2   2   1   1   1   2   2   2   2   1   2   1   2   1   1   2   2   2   2   1   1   1   1   1   2   2   2   1   1   1   1   1   1   2   1   2   1   2   1   2   2   2   1   1   2   1   2   1   2   1   1   1   2   1   2   1   1   1   2   1   2   1   2   1   2   2   1   1   2   1   1   1   2   1   1   2   1   1   1   2   2   2   1   1   1   2   1   2   2   1   2   1   1   1   2   1   2   2   1   2   1   1   2   1   1   1   2   1   1   1   2   2   1   1   1   1   2   1   1   1   1   1   2   1   2   2   1   1   1   2   2   1   1   1   2   2   2   2   2   1   2   1   1   1   1   1   1   1   2   1   2   2   2   1   1   1   1   2   1   1   2   2   2   1   1
 MK-2-2                 2   1   1   1   2   1   2   2   1   2   2   1   2   2   2   2   1   2   2   1   1   2   2   2   2   1   2   2   1   2   2   1   2   2   1   2   2   1   1   1   2   2   2   2   1   2   1   2   1   1   2   2   2   2   1   1   1   1   1   2   2   2   1   1   1   1   1   1   1   1   2   1   2   1   2   1   2   1   1   1   1   2   1   2   1   1   1   2   1   2   1   1   1   2   1   2   1   2   1   2   2   1   1   2   1   1   2   2   1   1   2   1   2   1   2   2   2   2   1   1   2   1   2   2   1   2   1   1   1   2   1   2   2   1   2   1   1   2   1   1   1   2   1   1   1   2   2   1   1   1   1   2   2   1   1   1   1   2   1   2   2   1   1   1   2   2   1   1   1   2   2   2   2   2   2   2   2   1   1   1   1   1   1   2   1   2   2   2   1   1   1   1   2   1   1   2   2   2   1   1
 MK-2-3                 2   1   1   1   2   1   2   2   1   2   2   1   2   2   2   2   1   2   2   1   1   2   2   2   1   1   2   2   1   2   2   1   2   2   1   2   1   1   1   1   2   2   2   2   1   2   1   2   2   1   2   2   2   2   1   1   1   1   1   1   2   2   1   1   2   1   2   1   1   1   2   1   2   1   2   1   2   1   1   1   1   2   1   2   1   1   1   2   1   2   1   1   1   2   1   2   1   2   1   2   1   1   1   2   1   1   2   2   1   1   2   1   2   1   1   2   2   2   1   1   1   2   2   2   1   2   1   1   1   2   2   2   1   1   2   1   1   2   1   1   1   2   1   1   1   1   2   1   1   1   1   2   1   1   1   2   1   2   2   2   2   1   1   1   2   2   1   1   1   1   2   1   2   2   2   2   1   1   1   1   1   1   1   2   1   2   2   2   1   1   1   1   2   1   1   2   2   2   1   1
 MK-2-4                 2   1   1   1   2   1   2   2   1   2   2   1   2   1   2   2   1   2   2   1   1   2   2   2   1   1   1   2   2   2   2   1   2   2   2   2   1   1   1   1   2   2   2   2   1   2   1   2   2   1   2   1   2   1   1   1   1   1   1   2   1   1   1   1   2   1   2   1   1   1   1   1   2   1   1   1   2   1   1   1   1   2   1   2   1   1   1   2   1   2   1   1   1   2   1   2   1   2   1   2   1   1   2   2   1   2   2   2   1   1   2   1   2   1   1   2   2   1   1   1   1   2   2   2   1   2   2   1   2   2   2   2   1   1   2   1   1   2   1   2   1   2   1   1   1   1   2   1   1   1   1   2   1   1   1   1   1   2   2   2   2   1   1   1   2   2   1   1   1   1   1   1   2   2   2   2   1   1   1   1   1   2   1   1   1   2   1   2   1   1   2   1   2   1   1   2   2   2   1   1
 MK-2-5                 2   1   1   1   2   1   1   2   1   2   2   1   2   1   1   2   1   2   2   1   1   2   2   2   1   1   1   2   2   2   2   1   2   2   2   2   1   1   1   1   2   1   2   2   1   2   1   2   2   1   2   1   2   1   2   1   1   2   1   2   1   1   1   1   2   1   2   1   1   1   1   1   2   1   1   2   2   1   1   1   1   2   1   2   1   1   1   1   2   1   2   1   1   2   1   2   1   1   1   2   1   1   1   2   1   2   2   2   1   1   2   1   2   1   1   2   2   1   2   1   1   2   2   2   1   2   2   1   2   2   1   2   1   1   2   1   1   2   1   2   1   1   2   1   1   1   2   1   1   1   1   2   1   1   1   1   1   2   2   2   2   1   1   1   2   2   1   2   1   1   1   1   2   2   2   2   1   1   1   2   1   2   1   1   1   2   1   2   1   1   2   1   2   1   1   2   2   2   1   1
 MK-2-6                 2   1   1   1   2   2   2   2   1   2   1   1   2   1   1   2   1   1   2   1   1   2   2   2   1   1   1   2   2   2   2   2   2   2   2   1   2   2   1   1   2   1   2   2   1   2   1   2   2   1   2   1   2   1   2   2   1   2   1   2   1   2   1   1   1   1   2   1   1   1   1   1   2   2   1   2   2   1   1   1   1   2   1   2   1   1   1   1   2   1   2   1   1   2   1   2   1   1   1   2   2   1   1   2   1   2   2   2   1   1   2   1   2   1   1   2   2   1   2   1   1   2   2   1   1   2   2   1   2   2   1   2   1   1   2   1   1   2   1   2   1   1   2   1   1   1   2   1   1   1   1   2   2   2   1   1   1   2   2   2   2   1   2   1   2   2   1   2   1   1   1   1   2   2   2   2   1   2   1   1   2   2   1   1   1   2   1   2   1   1   2   1   2   1   1   2   2   2   1   2
 MK-2-7                 2   1   1   1   2   2   2   2   1   2   1   1   2   1   1   2   1   1   2   1   1   2   2   1   1   1   1   1   2   1   2   2   2   2   1   1   2   1   1   1   1   1   2   2   1   2   1   2   2   1   2   1   2   1   2   2   1   2   1   2   1   2   1   1   1   1   1   2   1   1   1   1   2   2   1   2   2   1   1   1   1   2   1   2   1   1   1   1   2   1   1   1   1   2   1   2   1   1   1   2   2   1   1   2   1   2   2   2   1   1   2   1   2   1   1   2   2   1   2   1   2   2   2   1   2   2   2   1   2   2   1   2   1   1   2   1   1   2   1   2   1   1   2   1   1   1   1   1   1   1   2   2   2   2   1   1   1   2   2   2   2   1   2   1   2   2   1   2   1   1   1   1   2   2   2   2   1   1   1   1   1   2   1   1   1   2   1   2   1   1   2   1   2   1   1   2   2   2   1   2
 MK-2-8                 1   1   1   1   2   2   2   2   1   2   2   1   2   1   1   2   1   1   2   1   1   2   1   2   1   1   1   1   2   1   2   2   2   2   1   2   1   1   1   1   1   1   2   2   1   2   1   2   2   1   2   2   2   1   2   2   1   2   1   1   1   2   1   1   1   1   1   2   1   1   1   1   2   2   1   2   2   1   1   2   1   2   1   1   1   1   1   1   2   1   1   1   1   2   2   2   1   1   1   2   2   2   1   1   1   1   2   2   1   1   2   1   2   1   1   2   2   1   2   1   2   2   2   1   2   2   2   1   2   2   1   2   1   1   2   1   1   2   1   2   1   1   2   2   1   1   1   1   1   1   2   2   2   2   1   1   1   2   2   2   1   1   2   1   2   2   1   2   1   1   1   1   2   2   1   2   1   1   1   1   1   2   1   1   1   2   1   2   1   1   2   1   2   1   2   2   2   1   1   2
 MK-2-9                 2   1   1   1   2   2   2   2   2   2   2   1   2   1   1   2   1   1   2   1   2   2   1   2   1   1   1   1   2   1   2   2   2   2   1   1   1   1   2   1   1   1   2   2   1   2   1   2   2   1   2   2   2   2   2   2   1   2   1   1   1   2   1   1   1   1   1   2   1   1   1   1   2   2   1   2   2   1   1   2   1   2   1   1   1   1   1   2   2   1   1   1   1   2   1   2   1   1   1   2   2   2   1   1   1   1   2   2   1   1   2   1   2   1   1   2   2   1   1   2   2   2   2   1   2   2   2   1   2   2   1   1   1   1   2   1   1   2   1   2   1   1   2   2   1   1   1   1   1   1   2   2   2   2   1   1   1   2   2   2   1   2   2   1   2   2   1   2   1   1   1   1   2   2   1   2   1   1   1   1   1   2   1   2   2   2   2   2   1   1   2   1   1   1   2   2   2   1   1   2
 MK-2-10                2   1   2   1   2   2   2   2   2   1   2   1   2   1   1   2   1   1   2   1   2   2   1   2   1   1   1   1   2   1   2   2   1   2   1   1   1   1   1   1   1   1   2   2   2   2   1   2   2   1   2   2   2   1   2   2   1   2   1   1   1   2   1   1   1   1   1   1   1   1   1   1   2   1   1   2   1   2   1   2   1   2   1   1   1   1   1   2   1   1   1   1   2   2   1   1   1   1   1   2   2   2   1   1   1   1   1   2   1   1   2   2   2   1   1   2   2   2   1   2   2   2   2   1   2   2   2   1   2   2   1   1   1   2   2   1   1   2   1   2   1   1   2   2   1   1   1   1   1   1   2   2   2   2   1   1   1   2   2   2   1   2   2   1   2   2   1   2   1   1   1   2   2   2   1   2   1   1   2   1   1   2   1   2   1   2   2   2   2   1   2   1   1   1   2   2   1   1   1   2
 MK-2-11                2   1   2   1   2   2   2   2   2   2   2   2   2   1   1   2   2   1   1   1   2   2   1   2   1   1   1   1   2   2   2   2   1   2   1   1   1   1   1   1   1   2   2   2   2   2   1   2   2   1   2   2   2   1   2   1   1   2   1   1   1   2   1   1   1   1   1   1   1   1   1   1   2   1   1   2   1   2   1   2   1   2   1   1   1   1   1   2   1   1   1   1   2   2   1   2   1   1   1   1   2   2   2   1   1   1   1   2   1   1   2   2   2   1   1   2   2   2   1   2   2   2   2   1   2   2   1   1   1   2   1   1   1   1   2   1   1   2   2   2   1   1   1   2   1   2   1   2   1   1   2   2   2   2   2   2   1   2   2   2   1   2   2   1   2   2   1   2   1   1   1   2   2   2   2   2   1   1   2   1   1   2   2   2   1   1   2   2   2   2   2   1   1   1   2   2   1   1   1   2
 MK-2-12                2   1   2   1   2   2   2   2   2   2   2   2   1   1   1   2   2   1   2   1   2   2   1   2   1   1   2   1   2   2   2   1   1   2   2   1   1   1   1   1   1   2   2   2   2   2   1   2   1   1   2   2   1   1   2   2   1   2   1   1   1   2   1   1   1   1   1   1   1   2   1   1   2   1   1   2   1   2   1   2   1   2   1   2   1   1   1   2   1   1   1   1   2   2   1   2   1   1   2   1   2   2   2   1   1   1   1   2   1   1   2   2   2   1   1   1   2   2   1   2   2   2   2   1   2   2   1   1   1   2   1   1   1   1   2   1   1   2   2   1   2   1   1   2   1   2   1   2   1   1   2   1   2   2   2   2   1   1   2   2   1   2   2   1   2   2   1   2   1   1   1   2   2   2   2   2   1   2   2   1   1   2   2   2   1   1   2   2   2   2   2   1   1   1   2   2   1   1   1   2
 MK-2-13                2   1   2   1   2   2   2   2   2   2   2   2   1   1   1   2   2   1   2   1   2   2   1   2   1   1   2   1   1   2   2   1   1   2   2   1   1   1   1   1   1   2   2   2   2   1   1   2   1   1   2   2   1   1   2   2   1   2   1   2   1   2   1   1   1   1   1   1   1   2   1   1   2   1   2   2   1   2   1   2   1   2   1   2   2   1   2   2   1   1   2   1   1   2   1   2   1   1   2   1   2   2   2   1   2   1   1   2   1   1   2   2   2   1   1   2   1   2   1   2   2   1   2   1   2   2   1   1   1   2   1   1   1   1   2   1   1   2   2   1   2   2   1   1   1   2   1   2   1   1   2   1   2   2   2   2   1   1   2   2   1   2   2   1   2   1   1   2   1   1   1   2   2   2   2   2   1   2   1   1   2   2   1   2   1   1   2   1   2   2   2   1   2   2   2   2   1   1   2   2
 MK-2-14                2   1   2   1   2   2   2   2   1   2   1   2   1   1   1   2   2   1   2   1   2   2   1   2   1   1   2   1   1   2   2   1   1   1   1   1   1   1   1   1   2   2   2   1   2   1   1   2   1   1   2   2   1   1   2   2   1   2   1   2   1   2   1   2   1   1   1   1   1   2   1   1   2   1   2   2   1   2   1   2   1   2   1   2   2   1   2   2   1   1   2   2   1   2   1   1   1   1   2   1   2   2   2   1   2   1   1   2   1   1   2   2   2   1   1   2   1   2   1   2   2   1   2   1   2   2   2   1   1   2   1   1   1   1   2   1   1   2   2   1   2   1   1   1   1   2   1   2   1   1   2   1   2   2   1   2   1   1   2   2   1   2   2   1   2   1   1   2   1   1   1   2   2   2   2   2   1   2   1   1   2   1   1   2   2   1   2   1   2   1   2   2   2   2   2   2   2   1   2   2
 MK-2-15                2   1   1   1   2   2   2   2   2   2   1   2   2   1   1   2   2   2   2   1   2   1   1   2   2   1   2   1   1   1   2   1   1   1   2   1   1   1   1   1   2   2   2   1   2   1   1   2   1   1   2   2   1   1   2   2   1   2   1   2   1   2   1   2   1   1   1   1   1   2   1   1   2   1   2   2   1   2   1   2   1   2   1   2   2   1   2   2   1   1   2   2   1   2   1   1   1   1   1   1   2   2   1   1   2   2   1   2   1   1   2   2   1   1   2   2   1   2   1   2   2   1   2   1   2   2   2   1   1   2   1   1   1   1   2   1   1   1   2   1   2   2   1   2   1   2   1   2   1   1   2   1   2   2   1   2   1   1   2   2   1   2   2   1   1   1   1   1   1   1   1   2   2   2   2   2   1   2   1   1   2   1   1   2   2   1   2   1   1   1   2   1   1   2   2   2   2   1   2   2
 MK-2-16                2   1   1   1   2   1   2   2   2   2   1   2   2   2   1   2   2   2   2   1   2   1   1   2   1   1   2   1   1   1   2   1   1   1   2   1   1   2   1   1   2   2   2   1   2   1   1   1   1   1   2   2   1   1   2   1   1   2   1   2   1   2   1   2   1   1   1   1   1   1   1   1   2   1   2   2   1   2   2   2   1   2   1   2   2   1   1   2   1   1   2   2   1   2   1   1   1   1   1   1   2   1   1   2   2   2   1   2   1   1   2   2   1   2   2   2   1   2   1   2   2   1   2   1   1   2   2   1   2   2   1   1   1   1   2   1   1   1   2   1   2   2   2   2   1   2   1   2   1   1   2   1   2   2   1   2   1   1   2   2   1   2   2   1   1   1   1   1   1   1   1   2   1   2   2   1   1   2   1   1   1   1   1   2   2   1   2   1   1   1   2   1   1   2   2   2   2   1   2   2
 MK-3-1                 1   1   1   2   2   2   2   1   1   1   1   1   1   2   2   1   1   1   1   1   2   2   1   2   2   1   2   1   2   2   1   1   2   1   1   1   2   1   1   1   2   2   2   1   2   2   1   1   1   2   1   1   1   2   2   2   1   1   2   2   1   2   1   1   2   2   2   1   1   2   1   2   2   1   2   2   2   1   1   1   2   1   2   2   1   2   1   1   2   2   2   2   1   2   2   1   2   2   1   1   2   1   2   2   2   2   2   2   2   2   2   2   1   1   1   2   2   1   1   2   1   1   1   1   2   2   2   2   2   2   1   2   1   2   1   2   1   1   1   1   2   1   1   1   2   1   1   2   1   2   1   1   1   1   2   1   2   2   1   2   1   2   2   2   1   1   1   2   2   2   1   2   1   2   2   2   1   1   2   2   2   2   2   2   1   2   1   1   2   1   2   1   2   1   2   2   1   2   2   2
 MK-3-2                 1   1   1   2   2   2   2   1   1   1   1   1   2   2   2   1   2   1   1   1   2   2   1   2   2   1   2   1   1   1   1   1   2   1   1   1   1   1   1   1   1   1   2   1   2   2   1   1   1   2   1   1   1   2   1   2   1   1   2   2   1   2   1   1   2   2   2   1   1   2   1   1   2   1   2   2   2   1   1   1   2   1   2   2   1   2   1   1   2   2   2   2   1   2   2   1   2   2   2   1   2   1   2   2   2   2   2   2   2   2   2   2   1   1   1   2   2   1   1   1   1   1   1   1   2   2   2   2   2   2   1   2   1   2   1   2   1   1   1   1   2   2   1   1   2   1   1   2   2   2   1   1   1   1   2   2   2   2   1   2   2   2   2   2   1   1   1   2   2   2   1   2   1   2   2   2   1   1   2   2   2   1   2   2   1   2   1   1   2   1   2   1   2   1   2   2   1   2   1   2
 MK-3-3                 1   2   1   2   2   2   2   1   1   1   1   1   2   2   2   1   2   1   1   1   2   2   1   2   2   1   2   1   1   1   1   1   2   1   1   1   1   1   1   1   1   1   2   1   2   2   1   1   1   2   1   1   1   2   1   2   1   1   2   2   1   2   1   1   2   1   2   1   1   2   1   1   1   1   2   2   2   1   2   1   2   1   2   2   1   2   1   1   2   2   1   2   1   2   2   1   2   1   2   1   2   1   2   2   2   2   2   2   2   2   2   2   1   1   1   2   2   2   1   1   1   1   1   1   2   1   2   2   2   2   1   2   1   2   1   2   1   2   1   1   2   2   1   1   2   1   1   2   2   2   1   1   2   1   2   2   2   2   1   2   2   2   2   2   1   1   1   2   2   2   1   2   1   2   2   2   1   1   1   2   2   1   2   2   1   2   1   2   2   1   2   1   2   1   2   2   1   2   1   2
 MK-3-4                 1   2   1   2   1   2   2   1   1   1   1   2   2   2   2   1   2   1   1   1   2   2   1   2   2   1   1   1   1   1   2   1   2   1   1   1   1   2   1   1   1   1   1   1   2   2   1   1   1   2   1   1   1   1   1   2   1   1   2   2   1   1   1   1   1   1   2   2   1   2   1   1   1   1   2   2   2   1   2   1   2   1   2   2   1   2   1   1   2   2   1   2   1   2   2   1   2   2   2   1   2   1   2   2   2   2   2   2   2   2   2   2   1   2   1   2   2   2   1   1   1   1   1   1   2   1   2   2   2   2   1   2   1   2   1   2   1   2   1   1   2   1   1   1   2   1   1   2   2   2   1   1   1   1   2   2   2   2   1   2   2   2   2   2   1   2   1   2   2   2   1   2   1   2   2   2   1   1   1   2   2   1   2   2   1   2   1   2   2   1   2   1   2   1   2   2   1   2   2   2
 MK-3-5                 1   2   1   2   1   2   2   1   1   1   1   1   2   2   2   1   2   1   1   2   2   2   1   2   2   1   1   1   1   1   2   1   1   2   1   1   1   2   1   1   1   1   1   1   2   2   1   1   1   1   1   1   1   1   1   2   1   1   2   2   1   1   1   1   2   1   2   2   1   2   2   1   1   2   2   2   1   1   2   1   1   1   2   2   1   2   1   1   2   2   1   2   1   2   2   1   2   2   1   1   2   1   2   2   2   2   2   2   2   2   2   2   1   2   1   2   2   2   1   1   1   1   1   1   2   1   2   2   1   2   2   2   1   2   1   2   1   2   2   1   2   1   1   1   2   1   1   2   2   2   1   1   1   1   1   2   2   1   1   2   2   2   2   1   1   2   1   2   2   2   1   2   1   2   2   2   1   1   1   2   2   1   2   2   1   1   1   2   2   1   2   1   2   2   2   2   1   2   2   2
 MK-3-6                 1   2   1   2   1   1   2   1   1   1   1   1   2   2   2   1   2   1   1   2   2   2   1   2   2   1   1   1   1   1   2   1   1   2   1   1   1   2   1   1   1   1   1   1   2   2   1   2   1   1   1   1   1   1   1   2   1   1   1   2   2   1   1   1   2   1   2   1   2   2   2   1   1   2   2   2   1   1   2   1   1   2   2   2   1   2   1   1   1   2   1   2   1   2   2   1   2   2   1   2   2   1   2   2   2   2   2   2   2   1   1   2   1   2   1   2   2   2   1   1   1   1   1   1   1   1   2   2   1   2   2   2   1   2   1   1   1   2   1   1   2   1   1   1   2   1   2   2   2   2   1   1   1   1   1   2   2   1   1   2   1   2   2   1   1   2   1   2   2   2   1   2   1   2   2   2   1   1   1   2   2   1   1   2   1   1   1   2   2   1   2   1   2   2   2   2   1   2   2   1
 MK-3-7                 1   2   1   2   1   1   2   1   1   1   2   2   2   2   1   2   2   1   1   2   2   2   1   2   2   1   1   1   1   1   2   1   1   2   1   1   1   2   1   1   1   1   1   1   2   2   1   2   1   1   1   1   1   2   1   2   1   1   1   2   2   1   1   1   2   1   2   2   2   1   2   1   2   2   2   1   1   1   2   1   1   2   2   2   1   2   1   1   1   2   1   2   2   2   2   1   2   2   1   2   2   1   1   2   2   2   2   2   2   1   2   2   1   2   1   2   2   2   1   1   1   1   1   1   1   1   2   2   1   2   2   2   1   2   1   2   1   2   1   1   2   1   1   1   2   1   2   2   2   2   1   2   1   1   1   2   2   1   1   2   2   2   2   1   1   2   1   2   2   2   1   2   1   2   2   2   1   1   1   2   2   1   1   1   1   2   1   2   2   1   2   1   2   2   2   1   1   2   2   1
 MK-3-8                 1   2   1   2   1   2   2   1   1   1   2   2   2   2   1   2   1   1   1   2   2   2   1   2   2   1   1   1   1   1   2   1   1   2   1   1   1   2   1   1   1   1   2   1   2   2   1   2   1   2   1   1   1   2   1   1   1   2   1   2   2   1   1   1   1   1   2   2   2   1   2   1   2   2   2   1   1   2   2   1   1   2   2   2   2   2   1   2   1   2   1   2   2   2   2   1   2   2   1   2   2   1   1   1   2   2   2   2   2   1   2   2   1   2   1   2   2   2   1   1   1   1   2   1   1   1   2   2   1   2   1   1   1   2   2   2   1   2   1   1   2   2   1   1   2   2   2   2   1   2   2   2   2   2   2   2   2   2   1   2   2   2   2   1   1   1   1   2   2   2   1   2   2   2   2   2   1   1   1   2   2   1   1   1   1   2   1   2   1   1   2   1   2   1   2   2   2   2   2   1
 MK-3-9                 1   2   1   2   1   2   2   1   1   1   2   2   2   2   1   2   1   1   1   2   2   2   1   2   2   1   1   1   1   1   2   1   1   2   1   2   1   2   2   1   1   1   2   1   2   2   1   2   2   2   2   1   1   2   1   1   1   2   1   2   2   1   1   1   1   1   2   2   2   1   2   1   2   2   1   1   1   2   2   1   1   2   2   2   2   2   1   2   1   2   1   2   2   2   2   2   2   2   1   2   2   1   1   1   2   2   2   2   2   1   2   1   1   2   1   2   2   1   1   1   1   1   2   1   2   1   2   2   1   2   1   1   1   2   2   2   1   2   1   1   2   2   1   1   2   2   2   2   1   2   1   2   2   2   1   2   2   2   1   2   2   2   1   1   1   1   1   2   2   2   1   2   2   2   2   2   1   1   1   2   2   1   1   1   1   2   1   2   1   1   2   1   2   1   2   2   2   2   2   1
 MK-3-10                1   2   1   1   1   2   2   2   1   1   2   2   2   2   1   2   1   2   2   2   2   2   1   2   2   1   1   1   1   1   1   1   1   2   1   2   1   2   2   1   1   1   2   1   2   2   1   2   2   2   2   1   1   2   1   1   1   2   1   2   2   1   1   2   1   1   1   2   2   1   2   1   2   2   2   1   1   2   2   1   1   2   2   2   2   2   1   2   1   1   1   2   2   2   2   2   2   2   1   2   2   1   1   1   2   2   2   2   2   1   1   1   1   2   1   2   2   1   1   1   1   1   2   1   2   1   1   2   1   2   1   1   1   2   2   2   1   2   1   1   2   2   1   1   2   2   2   2   1   2   1   2   2   2   1   2   1   2   1   2   2   2   1   1   1   1   1   2   2   2   2   2   2   2   2   2   1   1   2   2   2   1   1   1   1   2   1   2   1   1   2   1   1   1   2   2   2   2   2   1
 MK-3-11                1   2   1   1   1   1   2   2   1   2   2   2   2   2   1   2   1   2   2   2   2   2   2   2   2   1   1   1   1   2   1   1   1   2   1   2   1   2   2   2   1   1   2   2   2   2   1   2   1   2   2   1   1   2   1   1   1   2   1   2   2   1   1   2   1   1   1   2   2   1   2   1   2   2   2   1   1   2   2   1   1   2   2   1   2   2   1   2   1   1   1   2   2   2   2   2   2   2   1   2   2   2   1   2   2   2   2   1   2   1   1   1   1   2   1   2   2   1   1   1   2   1   2   1   2   1   1   2   1   2   1   1   1   2   2   2   1   1   1   1   2   2   1   1   2   2   2   2   1   2   1   2   2   2   1   2   1   2   1   2   2   2   1   1   1   1   2   2   2   2   2   2   2   2   2   2   1   2   2   2   2   1   1   1   1   2   1   2   1   1   2   1   1   1   2   2   2   2   2   1
 MK-3-12                1   2   1   1   1   1   2   2   1   2   2   2   2   2   1   2   1   2   2   2   2   2   2   2   2   1   1   1   1   2   1   1   1   2   2   2   2   1   1   2   2   1   2   2   2   2   1   2   2   2   2   1   2   2   1   1   2   2   1   2   2   1   1   2   1   1   1   2   2   1   2   2   2   2   2   1   1   2   2   1   1   2   1   1   2   2   1   2   1   1   1   2   1   2   2   1   2   2   1   2   2   2   1   2   2   2   2   1   2   2   1   1   2   1   2   2   2   1   2   1   2   1   2   1   2   1   1   2   1   2   1   1   1   2   2   2   1   1   1   1   2   2   2   1   2   2   2   2   1   2   2   2   2   2   1   2   1   2   1   2   1   2   1   1   1   1   2   2   2   2   1   1   2   1   1   2   1   2   2   2   2   1   1   1   1   2   1   2   1   1   2   1   1   1   2   2   2   2   2   1
 MK-3-13                1   2   1   1   1   1   2   2   1   2   2   2   2   2   1   1   1   2   2   2   2   2   2   1   2   1   1   1   1   2   1   1   1   2   2   2   2   1   1   2   2   1   2   2   2   2   1   2   2   2   1   1   2   2   1   1   2   2   1   2   2   1   1   2   1   2   1   2   2   2   1   2   2   1   2   1   1   2   2   1   1   2   1   1   2   2   1   2   1   1   1   2   1   2   2   1   1   2   1   2   2   2   1   2   2   2   2   1   2   2   1   1   2   1   2   1   2   1   2   1   2   1   2   1   2   1   1   1   1   2   2   1   1   1   2   2   1   1   1   1   2   2   1   1   1   2   2   2   1   1   2   2   2   2   1   2   1   2   1   2   1   2   1   1   1   2   2   2   2   2   1   1   2   1   1   2   1   1   2   2   2   1   2   1   1   2   1   2   1   1   1   1   1   1   1   2   2   2   2   1
 MK-3-14                1   2   1   1   2   1   2   2   1   2   2   2   2   2   1   1   1   1   2   2   1   2   2   1   2   1   1   1   1   2   1   1   1   2   1   2   2   1   1   2   2   1   2   2   2   2   1   2   2   2   1   1   2   2   1   1   2   2   2   2   2   1   1   2   1   2   1   2   2   2   1   2   2   1   2   2   1   2   2   1   1   2   2   2   2   2   1   2   1   1   1   2   2   1   2   1   1   2   1   2   2   2   1   2   2   2   2   2   2   2   2   1   2   1   2   1   2   1   2   1   2   2   2   1   2   1   1   1   1   2   2   1   1   1   2   2   1   1   1   1   2   2   1   1   1   2   2   1   1   1   2   2   2   2   1   2   1   2   1   2   1   2   1   1   1   2   2   2   2   2   1   1   2   1   1   2   1   1   2   1   2   1   2   1   1   2   1   2   2   2   1   1   1   1   2   1   2   2   2   1
 MK-3-15                1   2   1   1   2   1   2   2   1   2   2   2   2   2   1   1   1   1   1   2   2   2   2   1   2   1   1   2   1   2   2   2   2   2   1   2   2   1   1   2   2   1   2   1   2   2   1   2   2   2   1   1   2   2   1   1   2   2   2   2   2   1   1   2   1   2   1   2   2   2   1   2   2   1   2   1   1   2   2   2   1   2   2   2   2   2   1   2   1   1   1   2   2   1   2   1   1   2   2   2   2   2   1   2   1   2   2   2   2   2   2   1   2   1   2   1   2   1   1   1   2   2   2   1   2   1   2   1   1   2   2   1   1   1   2   2   1   1   2   1   2   2   1   1   1   2   2   1   1   1   1   1   2   1   1   2   1   2   1   2   1   2   1   1   2   2   2   2   2   2   1   1   2   1   1   2   1   1   2   1   2   1   2   1   1   1   1   2   2   2   1   1   1   1   2   1   2   2   2   1
 MK-3-16                1   2   1   1   2   1   2   2   1   2   2   2   2   2   1   1   1   1   1   2   2   2   2   1   2   1   1   2   1   2   2   2   2   2   1   2   2   2   1   2   1   2   2   1   2   2   2   2   2   2   1   1   2   2   1   1   2   2   2   2   2   1   1   2   1   2   1   2   2   2   1   2   2   1   1   1   1   2   2   2   1   2   2   2   2   2   1   2   2   1   1   2   2   1   2   1   1   2   2   2   2   2   1   2   1   2   2   2   2   1   2   1   2   1   2   1   2   2   1   1   1   2   2   1   2   1   2   1   1   2   2   1   1   2   1   2   1   1   2   1   2   2   2   1   1   2   2   1   1   1   1   1   2   1   1   2   1   2   1   2   1   2   1   1   2   2   2   2   2   2   1   1   2   1   1   1   1   1   2   1   2   1   2   1   1   2   1   2   2   2   1   1   1   1   1   1   2   2   2   2
 MK-4-1                 2   2   2   1   1   2   2   2   1   2   1   2   1   1   1   2   1   1   2   2   1   1   2   2   1   2   2   2   1   1   2   1   2   2   1   2   1   1   2   1   1   2   2   1   1   1   2   2   1   1   2   1   2   1   1   2   1   1   1   2   2   1   2   1   2   1   2   2   2   2   2   2   1   2   2   1   1   2   1   1   1   1   1   1   1   2   1   2   2   1   1   1   1   1   1   1   2   1   1   2   1   2   2   2   1   2   1   2   1   2   2   1   1   1   2   2   2   2   2   2   2   1   2   1   1   2   1   2   1   1   2   1   1   2   1   1   1   1   2   1   2   1   1   2   1   1   1   1   1   1   1   1   2   2   2   1   1   1   1   1   1   1   1   1   1   2   2   1   1   1   1   2   1   2   1   2   2   1   2   2   2   2   2   1   2   1   1   1   1   1   1   1   1   1   2   2   1   2   2   1
 MK-4-2                 2   2   2   1   1   2   2   2   1   1   1   2   1   1   1   2   1   1   2   2   1   1   2   2   2   2   2   2   1   1   2   1   2   2   1   2   1   1   2   1   1   2   2   1   2   1   2   2   1   1   2   1   2   1   1   2   2   1   1   2   2   1   2   2   2   2   2   1   2   2   2   2   1   1   2   1   2   2   1   1   1   1   1   1   1   2   1   2   2   1   1   1   1   1   1   1   2   2   1   2   1   2   2   1   1   2   1   1   1   2   2   1   1   1   2   1   2   2   2   2   2   1   2   1   1   2   1   2   1   1   1   1   1   2   1   1   1   1   2   2   2   1   1   2   1   1   1   1   1   1   1   1   2   2   2   1   1   1   1   1   1   1   1   1   1   2   2   1   1   1   1   2   1   2   1   2   2   1   2   2   2   2   2   1   2   1   1   1   1   1   1   1   1   1   1   2   1   2   2   1
 MK-4-3                 2   2   2   1   1   2   2   2   1   1   1   2   1   1   1   2   1   1   2   2   1   1   2   2   2   2   2   2   1   2   2   1   2   2   1   2   2   1   2   1   2   2   2   1   2   1   2   2   1   1   2   1   2   1   1   2   2   1   1   2   2   1   1   2   2   2   2   1   2   2   2   2   2   1   2   1   2   2   1   1   1   1   1   1   1   2   1   2   2   1   1   2   1   1   1   1   2   2   1   2   1   1   2   1   1   2   1   1   1   2   2   1   2   1   2   2   2   2   2   2   2   1   2   1   2   1   2   2   1   1   1   1   1   2   1   1   1   1   2   2   2   1   1   2   1   1   1   1   1   1   1   1   1   2   2   1   1   1   1   1   1   1   1   1   1   2   2   1   1   1   2   2   1   2   1   2   2   2   2   2   2   2   2   1   2   1   1   2   1   1   1   1   1   1   1   2   1   2   2   1
 MK-4-4                 2   2   2   1   1   2   2   2   1   1   1   1   1   1   1   2   1   1   1   1   1   1   2   2   2   2   1   2   2   2   2   1   2   2   1   2   2   1   2   1   2   2   2   1   2   1   2   2   1   1   2   1   2   1   1   2   1   1   1   2   2   1   1   2   2   2   2   1   2   2   2   1   2   1   2   1   2   2   1   1   1   1   1   1   1   2   1   2   2   1   1   2   2   2   1   1   2   2   1   2   1   1   2   1   1   2   1   1   1   2   2   1   2   1   2   2   2   2   2   2   2   1   2   2   2   1   2   2   1   1   1   1   1   2   1   1   1   1   2   2   2   1   1   2   2   1   1   1   1   1   1   1   1   2   2   1   1   1   1   1   1   1   1   1   1   2   2   1   1   1   2   2   1   2   1   2   2   2   2   2   2   1   2   1   2   1   1   2   1   1   1   1   1   1   1   2   1   2   2   2
 MK-4-5                 2   2   2   1   2   2   2   2   1   1   1   1   1   1   1   2   2   1   1   1   1   1   2   2   1   2   1   2   1   2   2   1   2   2   1   2   2   1   2   2   2   2   1   1   2   1   2   2   1   2   2   1   2   1   1   2   2   1   1   2   2   1   1   2   2   2   2   1   2   2   2   1   2   1   2   2   2   2   1   1   1   1   1   1   1   2   1   2   2   1   1   2   2   2   1   1   2   2   1   2   1   1   2   1   1   2   1   2   1   2   2   1   2   1   2   2   2   1   2   2   2   1   2   2   2   1   2   2   1   1   1   1   1   2   1   1   1   1   2   2   2   1   1   2   2   2   1   1   2   1   1   1   1   1   2   2   1   1   1   1   1   1   1   1   1   2   2   2   2   1   1   2   1   2   1   2   2   2   2   2   2   1   2   1   2   1   2   2   1   1   1   1   1   1   1   2   1   2   2   2
 MK-4-6                 2   2   2   1   2   2   1   2   1   2   1   1   1   1   1   2   2   1   1   1   1   1   2   2   2   2   1   2   1   2   2   1   2   2   1   2   2   1   2   1   2   2   1   1   2   1   2   2   1   2   2   1   1   1   1   2   2   1   1   2   1   1   1   2   2   2   2   1   2   1   2   1   2   1   2   1   2   2   1   1   1   1   1   1   1   2   2   2   2   1   1   2   2   2   2   1   2   2   1   2   1   1   2   1   1   2   1   2   1   1   2   1   2   1   2   2   2   1   2   1   2   1   2   2   2   1   2   2   1   1   1   1   1   2   1   1   1   1   1   1   2   1   1   1   2   2   1   1   2   1   1   2   1   1   2   2   1   2   1   1   1   1   1   1   1   2   2   2   2   1   1   2   1   2   1   2   2   1   2   2   2   2   2   2   2   1   1   2   2   2   1   2   1   1   1   2   1   2   2   1
 MK-4-7                 2   2   2   2   2   2   1   2   1   2   2   1   1   1   1   1   2   1   1   1   1   1   2   2   1   2   1   2   2   2   2   2   2   2   1   2   2   1   2   1   2   1   1   1   2   1   2   2   1   2   2   1   1   1   1   2   2   1   1   1   1   1   1   2   2   2   2   2   2   1   2   1   2   1   2   1   2   2   1   1   1   2   1   1   1   2   2   2   2   1   2   2   2   2   2   1   2   2   2   2   1   1   2   1   1   2   1   2   1   1   2   1   2   1   2   2   2   1   2   1   2   1   2   2   2   1   2   2   1   1   1   1   1   2   2   1   1   1   1   2   2   1   1   2   2   2   1   1   1   1   1   2   1   1   2   1   2   2   1   1   1   1   2   1   1   2   1   2   2   1   1   2   1   2   1   2   2   1   2   2   2   2   2   2   2   1   1   2   2   2   1   2   1   1   1   2   1   2   2   1
 MK-4-8                 2   2   2   2   2   2   1   2   1   1   2   1   1   1   1   1   2   1   2   2   1   1   2   2   1   2   1   2   2   2   2   2   2   2   1   2   2   1   2   1   1   1   1   1   2   1   2   2   1   2   2   1   1   1   1   2   2   1   1   1   1   1   1   2   1   2   2   2   2   1   2   1   2   1   2   1   2   2   1   1   1   2   1   1   1   2   2   2   2   1   2   1   2   2   2   1   2   2   2   2   1   1   2   2   1   2   1   2   1   1   2   1   2   1   2   2   2   1   2   1   2   1   2   2   2   1   2   2   1   1   1   1   1   2   2   1   1   1   1   2   2   1   1   2   2   2   1   1   1   1   1   1   1   1   2   1   2   2   1   1   1   1   2   1   2   2   1   2   2   1   1   2   1   2   1   2   1   1   2   2   2   2   2   2   1   1   1   2   1   2   1   2   1   1   1   2   1   2   2   1
 MK-4-9                 2   2   2   1   2   2   1   2   1   1   2   1   1   1   1   1   2   1   1   2   1   2   2   2   1   2   1   2   2   1   2   2   2   2   1   2   1   1   2   1   1   1   2   1   2   1   2   2   1   2   2   1   1   1   2   2   2   1   1   1   1   1   1   2   1   2   2   2   2   1   2   1   1   1   1   2   1   2   1   1   1   2   1   1   1   2   2   2   2   1   2   1   2   2   2   1   2   2   2   2   1   1   2   1   1   2   1   2   1   2   1   1   2   1   2   2   2   2   2   1   2   1   2   2   2   1   2   2   1   1   1   2   1   2   2   1   1   2   2   2   2   1   1   2   1   2   1   1   1   1   1   1   1   1   2   2   2   2   1   1   1   1   2   1   2   2   1   2   2   1   1   2   1   2   1   2   2   1   2   2   2   2   2   2   1   1   1   2   1   2   1   2   1   1   1   2   1   2   1   1
 MK-4-10                2   2   1   1   1   2   1   2   1   1   2   1   1   1   1   1   2   1   2   2   1   2   2   2   1   2   1   2   2   1   1   1   1   2   1   2   1   2   2   1   1   1   2   1   2   1   2   2   1   2   2   2   2   1   2   2   2   1   1   1   1   1   2   2   1   2   2   2   2   2   2   1   1   1   1   2   1   2   1   1   1   2   1   1   1   2   2   2   1   2   2   1   2   2   2   1   2   2   2   2   1   1   2   1   1   2   1   2   1   2   1   1   2   1   2   2   2   2   2   1   2   1   2   2   2   1   2   2   1   1   2   2   2   2   2   1   1   2   1   2   1   1   1   2   1   2   1   1   1   2   2   1   1   1   2   2   2   2   1   1   2   1   2   2   2   2   1   2   2   1   1   2   2   2   1   1   2   1   2   1   2   2   2   2   2   1   1   2   1   2   1   2   1   1   1   2   1   2   1   1
 MK-4-11                2   2   1   1   1   2   1   2   1   1   2   1   1   1   1   1   2   1   2   2   1   2   2   2   1   2   1   2   2   1   1   1   1   2   1   2   1   2   2   1   1   1   1   1   2   1   2   2   1   2   2   2   2   1   2   2   2   1   2   1   1   1   2   2   2   2   2   2   2   2   2   1   1   1   1   2   1   2   1   1   1   2   1   1   1   2   1   2   1   2   2   1   2   2   1   1   2   2   2   1   1   1   1   1   1   2   1   1   1   2   1   1   2   1   2   1   2   2   2   1   1   1   2   2   2   1   1   2   1   1   2   2   2   2   2   1   1   2   1   2   1   1   1   2   1   2   1   1   1   1   1   1   1   1   2   2   1   2   1   1   2   1   2   2   2   2   1   1   2   1   1   2   2   2   1   1   2   1   2   1   2   2   2   2   2   1   1   1   1   2   2   2   1   1   1   2   1   2   1   1
 MK-4-12                2   2   1   1   1   2   1   2   1   1   2   1   1   1   2   2   2   1   1   2   1   2   2   2   1   2   1   2   1   1   1   1   1   2   1   1   1   2   2   1   1   1   1   1   2   1   2   2   1   2   2   2   2   1   2   1   2   1   2   1   2   1   2   2   2   2   2   2   2   2   2   1   2   1   1   2   1   2   1   1   1   2   1   1   2   2   1   2   1   2   2   2   2   2   1   1   2   2   2   1   1   2   1   2   1   2   1   1   1   2   1   1   2   1   2   1   2   2   2   1   1   1   2   2   2   1   1   2   1   1   2   2   2   2   2   1   1   2   2   1   1   1   1   2   1   2   1   1   1   1   2   1   1   1   1   2   1   2   1   1   2   1   2   2   2   2   2   1   2   1   1   2   2   2   1   1   2   1   2   1   2   2   2   2   2   1   1   1   1   2   2   1   1   1   1   2   1   2   1   1
 MK-4-13                2   2   2   1   1   2   1   2   1   1   2   2   1   1   2   2   2   2   1   2   1   2   2   2   1   2   1   2   1   1   1   2   1   2   1   1   1   2   2   1   1   1   1   1   1   1   2   2   1   2   2   2   2   1   2   1   2   1   2   1   2   1   2   2   2   2   2   2   2   2   2   1   2   1   1   2   1   2   1   1   1   2   1   1   2   1   1   2   1   2   2   2   2   2   1   1   1   2   2   1   1   2   1   2   1   2   1   1   1   1   1   1   2   1   1   1   1   2   2   1   1   2   2   2   1   1   1   2   2   1   2   2   1   2   2   1   1   2   2   1   2   1   1   2   1   2   1   2   1   1   2   1   1   1   1   2   1   2   1   1   2   1   2   2   2   2   2   1   2   1   1   2   2   2   1   1   2   1   2   1   2   2   2   2   2   1   1   1   1   2   2   1   1   1   1   2   1   2   1   1
 MK-4-14                2   2   2   1   1   2   2   2   1   1   2   2   1   1   2   2   2   2   2   2   1   2   2   2   1   2   1   2   1   1   1   2   1   2   1   1   1   2   1   1   1   1   1   1   1   1   2   2   1   1   2   2   2   1   2   1   2   1   2   1   2   1   2   2   2   2   1   2   2   2   2   1   2   1   1   2   1   2   1   1   1   2   1   1   2   1   1   2   1   2   2   2   2   2   1   2   1   1   2   1   1   2   1   2   1   2   1   1   1   1   1   1   2   1   1   1   1   2   2   1   1   2   2   2   1   1   1   2   2   1   2   2   2   2   2   1   1   2   2   1   2   1   1   2   1   2   1   2   1   1   1   1   1   1   1   2   1   2   1   1   2   1   2   2   2   2   1   1   2   1   1   2   2   2   1   2   2   1   2   1   2   2   1   2   2   1   1   1   1   2   2   1   1   1   1   2   1   2   1   1
 MK-4-15                2   2   2   1   1   1   2   2   2   1   2   2   1   1   2   2   2   2   2   2   2   2   2   2   1   2   1   2   1   1   1   2   1   2   1   2   1   1   1   1   1   1   1   1   1   1   2   1   1   1   2   2   2   1   2   1   1   1   2   1   2   1   2   2   2   2   1   2   2   2   2   1   2   1   1   2   1   2   1   1   1   2   1   1   2   1   1   2   1   2   2   2   2   2   2   2   1   1   2   1   1   2   1   2   1   2   2   1   1   1   1   1   2   1   1   1   1   2   2   1   1   2   2   1   1   1   1   2   2   1   2   2   2   1   1   1   1   1   2   1   2   1   2   2   1   2   1   2   1   1   1   1   1   1   1   2   1   2   1   1   2   1   2   2   2   2   1   1   2   1   1   1   2   2   1   2   2   2   2   2   2   2   1   2   2   1   1   1   1   2   2   1   1   2   1   2   1   2   1   2
 MK-4-16                2   1   2   1   1   1   1   1   2   1   2   2   1   1   2   2   2   2   2   2   2   2   2   2   1   2   1   2   1   1   1   1   2   2   1   2   1   1   1   1   1   1   1   1   1   2   1   2   1   1   2   2   2   1   2   1   1   2   2   1   2   1   2   2   2   2   1   2   2   2   2   1   2   1   2   2   1   1   1   1   1   2   1   1   2   1   2   2   1   2   2   2   2   2   2   2   1   1   2   1   1   2   1   2   1   2   2   1   2   1   1   2   2   1   1   1   1   2   2   1   1   2   2   2   1   1   1   1   2   1   2   2   1   1   1   1   1   1   2   1   2   1   2   2   1   2   2   2   1   1   2   1   1   1   1   2   1   2   1   2   2   1   2   2   2   2   1   1   2   1   1   2   2   2   2   2   2   2   2   1   2   2   1   1   1   1   2   1   1   2   2   1   1   2   2   2   1   2   1   2
 MK-5-1                 1   1   1   1   2   1   2   2   2   2   2   2   1   2   1   1   1   1   1   1   1   2   2   1   2   1   2   2   2   1   2   1   2   1   2   1   2   2   2   2   1   2   2   1   1   2   2   2   2   1   2   1   2   1   2   1   1   1   2   1   2   2   1   2   2   2   1   2   2   2   1   1   1   1   1   1   1   2   1   1   1   2   1   1   2   1   1   2   2   1   2   2   2   2   1   1   1   1   1   1   2   1   2   1   1   2   2   1   2   1   2   2   1   2   2   1   2   2   1   1   1   2   1   1   1   2   2   2   2   2   1   2   2   2   2   1   2   1   1   1   1   1   1   1   1   2   1   1   1   1   1   2   2   2   1   1   1   1   1   1   2   2   2   2   2   1   2   1   2   2   1   2   1   2   2   1   2   1   2   2   2   2   1   2   1   1   1   1   2   1   2   2   2   2   2   1   1   1   1   2
 MK-5-2                 1   1   1   2   2   1   1   2   2   2   2   2   1   2   1   1   1   1   1   1   1   2   1   1   2   1   2   2   2   1   2   1   2   1   2   1   2   2   2   2   1   1   2   2   1   2   2   2   2   1   2   1   2   1   2   1   1   1   2   1   2   1   1   1   2   2   1   1   2   2   1   1   1   1   1   2   1   2   2   1   1   2   1   2   2   1   1   2   2   2   2   2   2   2   1   1   1   1   1   1   2   1   1   1   1   2   2   1   2   1   2   2   1   2   2   1   2   2   1   1   1   2   1   1   1   1   2   2   2   2   1   2   2   2   2   2   2   2   1   1   1   1   1   1   1   2   1   1   1   1   1   2   2   2   1   2   1   2   1   1   2   2   2   2   2   2   2   1   2   2   1   2   2   2   1   1   2   1   2   2   2   2   1   2   1   2   2   1   2   1   2   2   2   2   2   1   1   2   1   2
 MK-5-3                 1   2   1   2   2   1   1   2   2   2   2   2   1   2   1   1   1   1   1   1   1   2   1   1   2   1   2   2   2   1   2   1   2   1   2   1   2   1   2   2   1   1   2   2   1   2   2   2   2   1   2   2   2   1   2   1   1   1   2   1   2   1   1   1   2   2   1   2   2   2   1   1   1   1   1   2   1   2   1   1   1   2   1   2   2   1   1   2   2   2   2   2   2   2   1   1   1   1   1   1   2   1   1   1   1   2   2   1   2   1   2   2   1   2   2   1   2   2   1   1   1   2   1   1   1   1   2   2   2   2   2   2   2   2   2   2   2   2   1   2   1   1   1   1   1   2   1   1   1   1   1   1   1   2   1   2   1   2   2   1   2   2   2   2   1   2   2   1   2   1   1   2   2   2   1   1   2   1   2   2   2   2   1   2   1   2   2   1   1   1   2   2   2   2   2   1   1   2   1   2
 MK-5-4                 1   2   1   2   2   1   1   2   1   2   2   2   1   2   1   1   1   2   1   1   1   1   1   1   2   1   2   1   2   1   2   1   1   1   2   1   2   1   2   1   1   1   2   2   1   2   1   2   2   1   2   2   2   1   2   1   1   1   2   1   1   1   1   2   2   2   2   2   1   2   1   1   1   1   1   2   1   2   2   1   1   2   1   2   2   1   1   2   1   2   2   2   2   2   1   1   1   1   1   1   2   1   2   1   1   2   2   1   2   1   2   2   1   2   2   1   2   2   1   1   1   2   2   1   1   1   2   2   2   2   2   2   2   2   2   2   2   2   1   2   1   1   1   1   1   2   2   1   1   1   1   2   1   2   1   2   1   2   2   1   2   2   2   2   1   2   2   1   2   1   1   2   2   2   1   1   2   1   2   2   2   2   1   2   1   2   2   1   1   1   2   2   2   2   2   1   1   2   1   2
 MK-5-5                 1   2   1   1   2   1   1   2   1   2   2   2   1   2   1   1   1   2   1   1   1   1   1   1   2   1   2   1   2   1   2   1   1   1   2   2   2   1   2   1   1   1   2   2   1   2   1   2   2   1   2   2   1   1   1   1   1   1   2   1   1   1   1   2   1   2   2   2   2   2   1   1   1   1   1   2   1   2   1   1   1   2   1   2   2   1   1   2   1   1   2   2   2   2   1   1   1   1   1   1   2   1   2   1   1   2   2   1   2   1   2   2   2   2   2   1   2   2   1   1   1   2   2   1   1   2   2   2   1   2   2   1   2   2   2   2   2   2   1   2   1   1   1   1   1   2   2   2   1   1   1   2   2   2   1   1   1   2   2   1   2   2   2   2   1   2   2   1   2   1   1   2   1   2   1   1   2   1   2   2   2   2   1   2   1   2   2   1   1   2   2   2   1   1   2   1   2   2   1   2
 MK-5-6                 2   2   1   1   2   1   1   2   1   2   1   2   1   2   1   1   1   2   1   1   1   1   1   1   1   1   2   1   1   1   2   1   1   1   2   2   2   1   2   1   1   1   2   1   1   1   1   2   1   1   2   2   1   1   1   2   1   1   2   1   1   1   2   2   1   2   2   2   2   2   1   1   1   1   1   2   1   2   1   1   1   2   1   2   2   1   1   2   1   1   2   2   2   2   1   1   1   1   1   2   2   1   2   1   1   2   2   1   2   2   2   2   2   1   1   1   1   2   1   1   1   2   2   1   1   2   2   2   1   1   2   1   2   2   2   2   2   1   1   2   1   1   1   1   1   2   2   2   1   1   1   1   2   2   1   1   1   2   2   1   2   2   1   2   1   2   2   1   2   1   1   2   1   2   1   1   2   1   2   2   2   2   1   1   2   2   2   1   1   2   2   2   1   1   2   2   2   2   1   2
 MK-5-7                 2   2   1   1   2   1   1   2   1   2   1   2   1   2   1   2   1   2   1   1   1   1   1   1   1   2   2   1   1   1   2   1   1   1   1   2   2   1   2   1   1   1   2   2   1   1   1   1   1   1   2   2   1   2   1   1   1   1   2   1   1   1   2   2   2   2   2   2   1   2   1   1   1   1   1   2   1   1   1   1   1   2   1   2   2   1   1   2   1   1   2   2   2   2   2   1   1   1   1   2   1   1   2   1   1   2   1   1   1   2   2   2   2   1   1   1   1   2   1   1   1   2   2   1   1   1   2   2   1   1   2   1   2   2   2   2   2   1   1   2   1   1   1   1   1   2   2   2   1   1   2   1   2   2   1   1   1   2   1   1   2   2   1   2   1   2   2   1   2   1   1   2   1   2   1   1   2   1   2   2   2   2   1   1   1   2   2   2   1   2   2   2   1   1   2   2   2   2   1   2
 MK-5-8                 2   2   1   1   2   1   1   2   1   1   1   2   1   2   1   2   1   2   1   1   1   1   1   1   1   2   2   1   1   1   2   1   1   1   1   1   2   1   2   2   1   1   2   2   1   1   1   1   1   1   2   2   1   2   2   1   1   1   2   1   1   2   2   2   2   2   2   2   1   2   1   1   1   2   1   1   1   2   1   1   1   2   1   2   2   1   1   2   1   1   2   2   2   2   2   1   2   1   1   2   1   1   2   1   1   2   1   2   1   2   2   2   2   1   1   2   1   2   1   1   1   2   2   1   2   1   1   1   1   1   2   2   2   2   2   2   1   1   1   2   1   1   1   1   1   2   2   2   1   1   2   1   2   2   1   1   1   1   1   1   2   2   1   2   1   2   2   1   2   1   1   2   1   2   1   1   2   1   2   2   2   2   1   1   1   2   2   2   1   2   2   2   1   1   2   2   2   2   1   2
 MK-5-9                 1   1   1   1   2   1   1   1   1   1   1   2   1   2   1   2   1   2   1   1   1   2   1   1   2   2   2   1   1   1   2   1   1   1   1   1   2   1   2   2   1   1   2   2   1   1   1   1   1   1   2   2   1   1   2   1   1   1   2   1   1   2   2   2   1   2   2   2   1   2   1   1   1   2   1   1   1   2   1   1   1   2   1   2   1   1   1   2   1   1   2   2   2   2   2   1   2   1   1   1   1   1   2   1   1   2   2   2   1   1   2   2   2   1   1   2   1   2   1   1   1   2   2   1   2   1   2   1   1   1   2   2   2   2   1   2   1   1   1   2   1   1   1   1   1   2   2   2   1   1   2   2   2   2   1   1   1   2   1   1   2   2   1   2   1   1   2   1   2   1   1   2   1   2   1   1   2   2   2   2   1   2   1   1   1   2   2   2   1   2   2   2   1   1   2   2   2   2   1   2
 MK-5-10                1   2   1   1   2   1   1   1   1   1   1   2   1   2   1   2   1   2   1   1   1   2   1   1   1   2   2   2   1   2   2   1   1   2   1   1   2   1   2   2   1   1   2   1   1   1   1   1   1   1   2   2   1   2   2   1   1   2   2   1   1   2   1   2   1   2   2   2   1   2   1   1   1   2   1   1   1   2   1   1   1   2   1   2   1   1   1   2   1   1   2   2   2   2   2   1   2   1   1   1   1   1   2   1   1   2   2   2   1   2   2   2   2   1   1   2   1   2   1   1   1   1   2   1   2   1   2   1   1   1   2   2   2   2   1   2   1   2   1   2   1   1   1   1   2   2   1   2   1   1   2   2   2   2   1   1   1   2   1   1   2   2   1   2   1   1   2   1   2   1   1   2   1   2   1   1   2   2   1   2   1   2   1   1   1   2   2   2   2   2   2   2   1   1   2   2   1   2   1   2
 MK-5-11                1   2   1   1   2   1   1   1   1   1   1   2   1   2   1   2   1   2   1   1   1   2   1   1   1   1   2   2   1   1   2   1   2   2   1   2   2   1   2   2   1   1   2   2   1   1   1   1   1   1   2   2   1   2   2   1   1   2   2   1   1   2   1   2   1   2   2   2   1   2   1   1   1   2   1   1   1   2   1   1   1   2   1   2   1   1   2   2   1   1   1   2   2   2   2   1   2   1   1   1   1   1   2   1   1   2   2   2   1   2   2   2   2   1   1   2   1   2   1   1   1   1   1   1   2   1   2   1   1   1   2   2   2   2   1   2   1   2   1   2   1   1   1   1   2   1   1   2   1   1   2   1   1   2   1   2   1   2   1   1   2   2   1   2   1   2   2   1   2   1   1   2   1   2   2   1   2   1   1   2   1   2   1   1   1   2   2   2   2   2   2   2   1   2   2   2   1   2   1   2
 MK-5-12                1   2   1   2   2   1   1   1   1   1   1   2   1   2   1   2   1   2   1   1   1   2   1   1   1   1   2   2   1   1   2   1   2   2   1   1   1   1   2   2   1   1   2   1   1   1   1   1   1   1   1   2   1   2   2   1   1   2   1   1   1   2   1   2   1   2   2   2   2   2   1   2   1   2   1   1   1   2   1   1   1   2   1   2   1   1   2   2   1   1   1   2   2   2   2   1   2   1   1   1   1   1   2   1   1   2   2   2   1   2   2   2   2   1   1   2   1   2   1   1   1   1   1   1   2   1   2   1   2   1   2   1   2   2   1   2   1   2   1   2   1   2   1   1   2   1   1   2   1   1   1   1   1   2   1   2   1   2   1   1   2   2   1   2   1   2   2   1   2   2   1   2   1   1   2   1   2   1   1   2   1   2   1   1   2   1   1   2   2   2   2   2   1   2   2   2   1   2   1   2
 MK-5-13                1   2   1   2   2   1   2   1   1   1   1   2   2   1   1   2   1   2   1   1   1   1   1   1   1   1   2   2   2   1   1   1   2   2   1   1   1   2   2   2   1   1   2   1   2   1   1   1   1   1   1   2   1   2   2   1   1   2   1   1   1   2   1   1   1   2   2   2   2   2   1   2   1   2   1   1   1   2   1   1   1   2   1   2   1   1   2   2   1   1   1   2   2   2   2   1   2   1   1   1   1   1   2   1   1   2   2   2   1   2   1   2   1   1   1   2   1   2   1   1   1   1   1   1   2   1   2   2   2   1   2   1   2   2   2   2   1   2   2   2   1   2   1   1   2   1   1   1   1   2   1   1   1   2   1   2   1   2   1   1   2   2   1   2   1   2   2   1   2   2   1   2   2   1   2   1   1   1   1   2   1   2   1   1   2   2   1   2   2   2   2   2   2   2   2   2   2   1   1   2
 MK-5-14                1   2   1   2   1   1   2   1   1   1   1   2   1   1   1   2   1   2   1   2   1   2   1   1   1   1   2   2   2   1   1   1   2   2   1   1   1   2   2   2   1   1   2   1   2   1   1   1   2   1   1   1   1   2   2   1   1   2   1   1   1   2   1   1   1   2   2   2   1   2   1   2   1   1   1   1   1   2   1   1   1   2   1   2   1   2   2   2   1   1   1   1   2   2   2   1   2   1   1   1   1   1   2   2   1   2   2   2   1   2   1   2   1   2   1   2   1   2   1   1   1   1   1   1   2   2   2   2   2   1   2   1   2   2   2   2   1   2   2   2   1   2   1   1   2   1   1   1   1   2   2   1   1   1   1   2   1   2   1   2   2   1   1   2   1   2   2   1   2   2   1   2   2   1   2   1   1   1   1   1   1   2   1   1   2   2   1   2   2   2   2   2   2   2   2   1   2   1   1   2
 MK-5-15                2   2   1   2   1   1   1   1   1   1   1   2   1   1   2   2   1   2   2   2   1   2   1   1   1   1   2   2   2   2   1   1   2   2   1   1   1   2   2   2   1   1   2   2   2   1   1   2   2   1   1   1   1   2   2   1   1   2   1   1   1   2   2   1   2   2   2   1   1   2   1   2   1   2   1   1   1   2   1   1   1   2   1   2   1   2   2   2   1   1   1   1   2   1   1   1   2   1   1   1   1   1   2   2   1   2   2   2   2   2   2   2   1   2   1   2   1   2   1   1   1   1   1   1   2   2   2   2   2   1   2   1   1   2   2   2   1   2   1   2   1   2   1   1   2   2   1   1   1   2   2   1   1   1   1   2   1   2   1   2   2   1   1   2   1   2   2   1   2   2   1   2   2   1   2   1   1   1   1   2   1   2   1   2   2   2   1   2   2   2   2   2   2   2   2   1   2   1   1   2
 MK-5-16                2   2   1   2   1   1   1   1   1   2   1   2   1   1   2   2   1   2   2   2   1   2   2   2   1   2   2   2   2   2   1   1   2   2   2   1   2   2   2   2   1   1   2   1   2   2   1   2   2   1   1   1   1   2   2   1   1   1   1   2   1   2   2   1   2   2   2   1   1   2   1   2   1   2   1   1   1   2   2   2   1   2   1   2   1   2   2   2   1   1   1   1   2   1   1   1   2   2   1   1   1   1   2   2   1   2   2   2   2   2   2   1   1   2   2   2   1   1   1   1   2   1   1   1   1   2   2   2   1   1   2   1   1   2   2   2   1   1   2   2   1   2   1   1   2   2   1   1   1   2   2   1   1   1   1   2   1   2   1   2   2   1   1   2   2   2   2   1   2   2   1   2   2   1   2   1   2   1   1   2   2   2   1   2   2   2   1   2   2   2   2   2   2   2   2   1   2   1   1   2
 MK-6-1                 1   1   1   2   1   2   2   2   2   2   1   1   1   1   2   1   2   2   1   2   2   2   2   2   1   1   2   2   2   1   1   1   2   1   2   1   1   1   2   2   1   1   1   1   1   2   2   2   1   2   2   1   1   1   1   2   2   1   1   1   2   1   1   1   1   1   1   2   1   2   2   1   1   2   1   2   2   1   2   1   1   1   2   2   1   2   2   1   2   1   2   1   2   2   1   2   2   1   2   2   2   1   1   2   2   1   1   2   1   1   1   2   2   2   2   1   2   1   2   2   1   2   1   1   2   1   2   2   1   1   2   2   1   1   2   2   1   2   2   1   2   2   1   1   2   2   2   2   2   1   1   1   1   2   2   2   2   2   1   1   1   1   1   1   1   2   1   1   2   1   2   2   1   2   1   1   2   1   2   1   1   1   1   1   1   2   1   2   2   1   2   1   2   2   1   1   1   2   2   1
 MK-6-2                 1   1   2   1   1   2   2   2   2   2   1   1   1   1   2   1   2   2   1   2   2   2   2   2   1   1   2   2   2   1   1   1   2   1   2   1   1   1   2   2   1   1   1   2   1   2   2   2   1   2   2   1   1   1   2   2   2   1   1   1   2   1   1   1   1   1   1   2   1   2   2   1   1   1   1   2   2   1   2   1   2   1   2   2   1   2   2   1   2   1   2   1   2   2   1   2   2   1   2   2   2   1   1   2   2   1   1   2   1   1   1   2   2   2   2   1   2   1   2   1   1   1   1   1   2   1   2   2   1   1   2   2   2   1   2   2   2   2   1   2   1   1   1   2   2   2   2   1   2   2   1   2   1   2   2   2   2   2   2   1   1   1   1   1   1   2   1   1   2   1   2   2   1   2   1   1   2   1   2   1   1   1   1   1   1   1   1   2   2   1   2   1   2   2   1   1   2   2   2   1
 MK-6-3                 1   1   2   2   1   2   2   2   2   2   1   1   1   1   2   1   2   1   1   2   2   2   2   2   1   1   2   2   2   2   1   1   2   1   2   1   1   1   1   2   1   1   1   2   2   2   2   2   1   2   2   1   1   1   2   2   2   1   1   1   2   1   1   2   1   1   1   1   1   2   2   1   1   1   1   2   2   1   2   1   2   1   2   2   1   2   2   1   1   1   2   1   2   2   1   2   1   1   2   2   2   2   1   2   2   1   1   2   1   1   1   1   2   2   2   1   2   1   1   1   2   1   1   1   2   1   2   2   1   1   2   1   1   1   2   2   1   2   1   1   1   1   1   1   2   2   2   2   2   2   1   2   1   2   2   1   2   2   1   1   1   2   2   1   1   2   1   1   2   1   2   2   1   2   1   1   2   1   2   1   2   1   1   1   2   1   1   2   2   1   2   1   2   2   1   1   2   2   2   1
 MK-6-4                 1   1   2   2   1   2   2   2   2   2   1   1   1   2   2   1   2   1   1   2   2   2   2   2   1   1   2   2   2   2   1   1   2   1   2   1   1   1   1   2   1   1   1   2   2   2   2   2   1   2   1   1   1   1   2   2   2   1   1   1   2   1   1   2   1   1   1   1   1   2   2   1   1   1   1   2   2   1   2   1   2   1   2   2   1   2   2   1   1   1   2   2   2   2   1   2   1   1   2   2   2   2   1   2   2   1   1   2   1   1   1   1   2   2   2   1   2   1   1   1   1   1   2   1   2   1   2   2   1   1   2   2   1   1   1   2   1   2   1   1   1   1   2   1   2   2   2   2   2   2   1   2   2   2   2   1   2   2   1   1   1   2   1   1   1   2   1   1   1   1   2   2   1   2   2   1   2   1   2   1   2   1   1   1   2   1   1   2   1   1   2   2   2   2   1   1   2   2   2   1
 MK-6-5                 1   1   2   2   1   2   2   2   2   2   1   2   1   2   2   1   2   1   1   2   2   2   2   2   1   1   1   2   2   2   1   2   2   1   2   1   1   1   1   2   1   1   1   2   2   2   2   2   1   2   1   2   1   2   1   2   2   1   1   2   2   1   1   2   1   1   1   1   1   2   1   1   2   2   1   2   2   1   2   1   2   1   1   2   1   2   2   1   1   2   2   2   2   2   1   1   1   1   1   2   2   2   1   2   2   1   1   2   1   1   1   1   1   1   2   1   2   1   1   1   1   2   2   1   2   1   2   2   1   2   2   2   2   1   1   2   1   2   1   2   1   1   1   1   2   2   2   2   2   2   1   2   2   2   2   1   2   2   1   1   1   2   2   1   1   2   1   1   1   1   2   2   1   2   2   1   2   2   2   1   2   1   1   1   2   1   1   2   1   1   2   2   2   2   1   2   2   2   2   1
 MK-6-6                 1   1   2   1   1   2   2   2   2   2   1   2   1   2   2   1   2   1   1   2   2   2   1   2   1   1   1   1   1   1   1   2   2   1   2   1   2   1   1   2   1   1   1   2   2   2   2   1   1   2   1   2   1   2   1   2   2   1   1   2   2   1   1   2   1   1   1   1   1   2   1   1   2   2   1   2   2   1   2   1   2   1   1   2   1   2   2   1   1   2   2   2   2   2   1   1   1   1   1   2   2   2   1   2   2   1   1   2   1   1   1   2   1   1   2   1   2   1   1   1   1   2   2   1   2   1   2   2   1   1   2   2   2   1   1   2   1   1   1   2   1   1   1   1   2   2   2   2   1   2   1   2   2   2   2   1   2   2   1   1   1   2   2   1   1   2   1   1   1   1   2   2   1   2   2   1   1   2   2   1   2   1   1   1   2   1   1   2   1   1   2   2   2   2   1   2   2   2   2   1
 MK-6-7                 1   1   2   1   1   2   2   2   2   2   1   2   1   2   2   1   2   2   1   2   2   2   1   2   1   1   1   1   2   2   1   2   2   2   2   1   2   1   1   2   1   1   1   2   2   2   2   1   1   2   1   2   1   2   1   2   2   1   1   2   2   1   1   2   1   1   1   1   1   2   1   2   2   2   1   2   2   2   2   1   2   1   1   2   1   2   1   1   1   2   2   2   2   2   1   2   1   1   1   2   2   2   1   2   1   1   1   2   1   1   2   1   1   1   2   1   2   1   2   1   1   2   2   1   2   1   2   2   1   1   2   2   2   1   2   2   1   1   1   2   1   1   1   1   2   2   1   1   1   2   1   2   2   2   2   1   2   2   1   1   1   2   2   1   1   2   1   1   1   1   2   2   1   2   2   1   1   2   2   1   2   1   1   1   2   1   1   2   1   1   2   2   2   2   1   2   2   2   2   1
 MK-6-8                 1   1   2   1   1   2   2   2   2   2   1   2   1   1   1   1   2   2   1   2   1   2   1   2   1   2   1   1   2   2   1   2   2   2   2   1   2   1   1   2   2   1   1   2   2   2   2   1   2   2   1   2   1   2   1   1   1   1   1   2   1   1   1   2   1   1   1   1   1   2   1   2   2   2   1   2   1   2   2   1   1   1   1   2   2   2   1   1   1   2   2   2   2   2   2   2   1   1   1   2   2   2   1   2   1   1   1   1   1   2   2   1   1   2   1   1   2   1   1   1   1   2   2   2   2   2   2   2   1   1   2   2   1   1   2   2   1   1   1   2   1   1   1   1   2   1   1   1   1   2   1   1   2   2   2   1   2   2   1   2   1   2   2   1   1   2   1   1   1   1   2   2   1   2   2   1   1   2   2   1   2   2   1   1   2   1   1   2   1   1   2   1   2   2   1   1   2   2   2   1
 MK-6-9                 1   1   2   1   1   2   2   2   2   2   1   2   1   1   1   1   2   2   1   2   1   2   1   2   1   2   1   1   2   1   1   2   2   2   2   1   2   1   1   2   2   1   1   2   2   2   2   1   2   2   1   2   1   1   1   1   1   1   2   2   1   1   1   2   1   1   1   1   1   1   1   2   2   2   1   2   1   2   2   1   1   1   1   1   2   2   1   1   1   2   2   2   2   2   2   2   1   1   1   2   2   2   1   2   1   1   1   1   1   2   2   1   1   2   1   1   2   1   2   1   1   2   2   2   2   2   2   2   2   1   2   2   1   1   2   2   1   1   1   2   1   1   1   1   2   1   1   1   1   2   1   2   2   2   2   2   2   2   1   2   2   2   2   1   1   2   1   1   1   1   2   2   1   2   2   1   1   2   2   1   2   2   1   1   2   2   1   2   1   1   2   1   2   2   1   1   2   2   2   1
 MK-6-10                2   2   2   1   1   2   2   1   1   2   2   2   1   1   1   1   2   2   1   2   1   2   1   2   1   2   1   1   2   2   1   2   2   2   2   1   2   1   1   2   2   1   2   2   2   2   2   1   2   2   1   2   1   1   1   2   1   1   2   2   1   1   1   1   1   1   1   1   1   1   1   2   2   2   1   2   1   2   2   2   1   1   1   2   2   2   2   1   1   2   2   2   2   2   2   1   1   1   1   2   1   2   1   2   1   1   1   1   1   1   2   2   1   2   1   1   2   1   2   1   1   2   2   2   2   1   2   2   2   1   2   2   1   1   2   2   1   1   1   2   1   1   1   1   2   1   1   1   1   2   1   2   2   2   2   2   2   2   1   2   2   2   2   1   1   2   1   1   1   1   2   2   1   2   2   1   1   2   2   1   2   2   1   1   2   2   1   2   1   1   2   1   2   2   1   1   2   2   2   1
 MK-6-11                1   2   2   1   1   2   1   1   1   2   2   2   1   1   1   1   2   2   1   2   1   2   1   2   1   2   2   1   2   2   1   2   2   2   2   1   2   1   2   2   2   1   2   2   2   1   2   1   2   2   1   2   2   1   1   2   1   1   2   2   1   1   1   1   1   1   1   1   1   1   1   2   1   2   2   2   2   2   2   2   1   1   1   2   2   2   2   1   1   2   2   2   2   2   2   1   1   1   1   2   1   2   1   2   1   1   1   1   1   1   2   2   2   2   1   1   2   1   2   1   1   2   2   2   2   1   2   2   2   1   2   2   1   1   2   2   1   2   1   2   1   1   1   1   2   1   1   1   1   2   1   2   2   2   2   1   2   2   1   2   2   2   2   1   1   2   1   1   2   1   2   2   1   2   1   1   1   2   2   1   2   2   2   1   2   2   1   2   1   1   2   1   2   2   1   1   2   2   2   1
 MK-6-12                1   2   2   2   1   2   1   1   1   1   2   2   1   1   1   1   2   2   1   2   1   2   1   1   1   2   2   1   1   2   1   2   2   2   2   1   2   1   2   2   2   1   2   2   2   1   2   1   2   2   1   2   2   1   1   2   1   1   2   2   1   1   1   1   1   1   1   1   1   1   1   2   1   1   2   2   2   2   2   2   1   1   1   2   1   2   2   1   1   2   2   2   2   2   2   1   2   1   1   2   2   2   1   2   1   1   1   1   1   1   2   2   2   2   1   1   2   1   2   1   1   2   2   2   2   1   2   1   2   1   2   2   1   1   2   2   1   2   1   2   1   1   1   1   2   1   1   1   2   2   1   2   2   2   2   2   2   2   1   2   2   2   2   1   1   2   1   1   2   1   1   2   1   2   1   1   1   2   2   1   2   2   2   1   2   2   1   2   1   1   2   1   2   2   1   1   2   1   2   1
 MK-6-13                1   2   2   2   1   2   1   1   1   1   2   2   1   1   1   1   2   2   1   2   1   2   1   1   1   2   2   1   1   2   1   2   2   2   2   2   2   1   2   2   2   1   2   2   2   1   2   1   2   2   1   2   2   1   1   2   1   1   2   2   1   1   1   2   1   1   1   1   1   2   1   2   1   1   2   2   2   2   2   2   1   1   1   2   1   2   2   1   2   2   2   1   2   2   2   1   2   1   2   2   2   2   1   2   1   1   1   1   1   1   2   2   2   2   1   1   2   1   2   1   1   2   2   2   2   1   2   1   2   1   2   2   1   1   2   2   1   2   1   2   1   1   1   1   2   1   1   1   2   2   1   2   2   2   2   2   2   2   1   2   2   1   2   1   1   2   1   1   2   1   1   2   2   2   1   1   1   2   1   1   2   2   2   1   2   2   1   2   2   1   2   2   2   2   1   1   2   1   2   1
 MK-6-14                1   1   2   2   1   2   1   1   1   1   2   2   1   1   1   1   2   2   1   2   1   2   1   1   1   2   2   1   1   2   1   2   2   2   2   2   2   1   2   2   2   2   2   1   2   1   2   1   2   2   2   2   2   1   1   2   1   2   2   2   1   1   2   2   1   1   1   1   1   2   1   2   1   1   2   2   1   2   2   2   1   1   1   2   1   2   2   1   2   2   2   1   2   2   2   1   2   1   1   2   2   2   1   2   1   1   1   1   1   1   2   2   2   2   1   1   2   1   2   1   1   2   2   2   2   1   2   1   2   1   2   2   1   1   1   2   1   2   1   2   1   2   1   1   1   1   1   1   2   2   1   2   2   2   2   2   2   2   1   2   1   1   2   1   1   1   1   2   2   1   1   2   2   2   1   1   1   2   1   1   2   2   2   1   2   2   1   2   2   1   1   2   2   2   1   1   2   1   2   1
 MK-6-15                2   1   2   1   1   2   2   1   1   1   2   2   1   1   1   1   2   2   1   2   1   2   1   1   1   2   2   1   1   2   2   2   2   2   2   2   2   1   2   2   2   2   2   1   2   1   2   1   2   2   2   2   2   1   1   2   1   2   2   2   1   1   2   2   1   1   1   1   1   2   1   2   1   1   2   2   1   2   2   2   1   1   1   2   1   2   2   1   2   2   2   1   2   2   2   2   2   1   1   2   2   2   1   2   1   1   1   1   1   1   2   2   2   2   1   1   2   1   2   1   1   2   2   1   2   1   2   1   2   1   2   2   1   1   1   2   1   2   1   2   2   2   1   1   1   1   1   2   2   2   1   2   2   2   2   2   2   2   1   2   1   1   2   1   1   2   1   1   1   1   1   2   2   2   1   1   1   2   2   1   2   2   2   1   2   1   2   2   2   1   1   2   2   2   1   1   2   1   2   1
 MK-6-16                2   1   2   1   1   2   2   1   1   1   2   2   1   2   2   1   2   2   1   2   1   2   1   1   1   1   2   1   1   2   2   2   2   2   2   2   2   2   2   2   2   2   2   1   2   1   2   1   1   2   2   2   2   1   2   2   1   2   2   2   1   1   2   2   1   1   1   1   2   2   1   2   1   1   2   2   1   2   2   2   1   1   1   2   2   2   2   1   2   2   2   1   2   2   2   2   2   1   1   2   2   2   2   2   1   1   1   1   1   1   2   2   2   2   1   1   2   1   2   1   2   2   2   1   2   1   2   1   2   1   2   2   1   1   1   2   1   2   1   1   2   2   1   1   1   1   1   2   2   2   1   2   2   2   2   2   2   2   1   2   2   1   2   1   1   1   1   1   1   1   2   2   2   2   1   1   1   2   2   1   2   2   2   1   2   2   2   1   2   1   1   2   2   2   1   1   2   1   2   2
 
!****************************************** Phenotypic Data **********************************************************
!-100.0 is resevred for missing phenotype
SimulatedTrait1         9.0831   11.6336   11.0368   10.9790    9.4089   10.8511   10.7916    9.0750    9.3090   11.6195   10.2286   10.4793   10.5522   10.3049   10.6864    9.3273   10.1510    8.4662   10.9040   10.6471   11.4169    9.3762    9.3629    8.6714    9.4236    8.3878    9.2647   11.0655   10.2651   10.9204    8.5636    9.7784   11.6182   10.4838   10.3784    9.3086    9.5497    7.9749    9.6601    9.0086   10.4544   11.4078   10.6456    9.7945    8.6378    9.3130    9.2741    8.2524    8.8678   10.3246   11.8012    9.0398   10.4670    8.9675    8.4372    9.8492    9.7270    8.8111   11.7652    9.5891   11.5558    9.5900    9.8534    8.8327   10.1022   10.9426    9.7171   11.2172    9.6770   11.4969   12.5600    9.8680   12.1750    9.8191   10.3779    9.9509    8.9790    9.7959    9.3109    9.6581   10.7905   10.8525   10.3535    8.9833   10.7575   10.5618    9.8217   10.8524    9.7301   10.5209   10.1464   11.0615    9.7124    8.8823   10.3090   10.3587    8.5317    9.3414    9.8128   11.0198    9.0078   11.6390   11.7101   10.0990    9.4604    8.8667   11.9199    9.5763   10.9542   10.7726    8.3438   10.1129   11.6358    9.2948    9.5898    7.9408   10.6354    9.8503    9.5282   10.7322   10.0389   10.0527   12.2890   10.1959    9.6117    9.9624    9.4808    8.9388   10.0928   10.2446   11.5103    9.1690    8.8589    9.6678    8.6644    9.7655   10.7321   10.3732    9.4966   11.6042    9.2287    9.8768    9.2817   11.6510    8.0555    9.9411    9.7271    9.5118    7.8105    7.6125    9.3640   10.3104    8.8312    8.6400   11.5488    9.0633   10.8080    9.6230    7.7437    9.4966    9.6878    9.1802    7.5287   10.5059   10.6661    9.8697   10.9672   11.4620   10.0574   10.2414   11.0447    8.9987    8.8644    9.7662    9.8238    9.1037    8.5362   10.2433    9.1629    9.8845    9.5641    9.3401   10.7424   10.1523   10.6591    9.9211   10.3440   10.9182    8.1038   10.9542    7.8055    8.3373   10.4233   10.8526   10.4855   11.3554   11.8982    7.7423    9.0841   10.6315
 
