# Supplementary material for: Inclusive Composite Interval Mapping of QTL by Environment Interactions in Biparental Populations
Source: PLoS One. 2015 Jul 10;10(7):e0132414. doi: 10.1371/journal.pone.0132414 (PMC4498613; doi:10.1371/journal.pone.0132414)
Supplement: S1 File — (ZIP) [file pone.0132414.s001.zip › BC1 population/e=1/run_00043.met]

!**********************Note: lines staring with "!" are remarks and will be ignored in the program********************
!*********************************General Information**********************************
!Assuming F1 = P1 x P2, populations available in QTL IciMapping are: 
!  1, P1BC1F1 = P1 x F1, the first backcrossing where P1 is used as the recurrent parent;
!  2, P2BC1F1 = P2 x F1, the first backcrossing where P2 is used as the recurrent parent;
!  3, F1DH, F1-derived doubled haploids; 
!  4, RIL or F1RIL, recombination inbred lines through the repeated selfing of F1;
!  5, P1BC1RIL, recombination inbred lines through the repeated selfing of P1BC1F1;
!  6, P2BC1RIL, recombination inbred lines through the repeated selfing of P2BC1F1;
!  7, F2, the selfing generation of F1;
!  8, F3, the selfing generation of F2;
!  9, P1BC2F1, the second backcrossing where P1 is used as the recurrent parent; 
! 10, P2BC2F1, the second backcrossing where P2 is used as the recurrent parent;
! 11, P1BC2RIL, recombination inred lines through the repeated selfing of P1BC2F1; 
! 12, P2BC2RIL, recombination inred lines through the repeated selfing of P2BC2F1; 
! 13, P1BC1F2, the selfing generation of P1BC1F1; 
! 14, P2BC1F2, the selfing generation of P2BC1F1; 
! 15, P1BC2F2, the selfing generation of P1BC2F1; 
! 16, P2BC2F2, the selfing generation of P2BC2F1; 
! 17, P1BC1DH, P1BC1F1-derived doubled haploids; 
! 18, P2BC1DH, P2BC1F1-derived doubled haploids; 
! 19, P1BC2DH, P1BC2F1-derived doubled haploids; 
! 20, P2BC2DH, P2BC2F1-derived doubled haploids; 
   1      !Mapping Population (see remarks above)
   2      !Mapping Function (1 for Kosambi; 2 for Haldane; 3 for Morgan)
   2      !Marker Space Type (1 for intervals; 2 for positions)
   1      !Marker Space Unit(1 for centiMorgans; 2 for Morgan)
   6      !Number of Chromosomes (or Linkage Groups)
 200      !Size of the mapping population
   1      !Number of environments
 
!***************************************** Chromosomes and Linkage Maps **********************************************
!Chromosome                 NumMarkers
-CH1                        16
-CH2                        16
-CH3                        16
-CH4                        16
-CH5                        16
-CH6                        16
!Linkage map (Marker name followed by position or the interval length)
 MK-1-1                1     0.000
 MK-1-2                1    10.000
 MK-1-3                1    20.000
 MK-1-4                1    30.000
 MK-1-5                1    40.000
 MK-1-6                1    50.000
 MK-1-7                1    60.000
 MK-1-8                1    70.000
 MK-1-9                1    80.000
 MK-1-10               1    90.000
 MK-1-11               1   100.000
 MK-1-12               1   110.000
 MK-1-13               1   120.000
 MK-1-14               1   130.000
 MK-1-15               1   140.000
 MK-1-16               1   150.000
 MK-2-1                2     0.000
 MK-2-2                2    10.000
 MK-2-3                2    20.000
 MK-2-4                2    30.000
 MK-2-5                2    40.000
 MK-2-6                2    50.000
 MK-2-7                2    60.000
 MK-2-8                2    70.000
 MK-2-9                2    80.000
 MK-2-10               2    90.000
 MK-2-11               2   100.000
 MK-2-12               2   110.000
 MK-2-13               2   120.000
 MK-2-14               2   130.000
 MK-2-15               2   140.000
 MK-2-16               2   150.000
 MK-3-1                3     0.000
 MK-3-2                3    10.000
 MK-3-3                3    20.000
 MK-3-4                3    30.000
 MK-3-5                3    40.000
 MK-3-6                3    50.000
 MK-3-7                3    60.000
 MK-3-8                3    70.000
 MK-3-9                3    80.000
 MK-3-10               3    90.000
 MK-3-11               3   100.000
 MK-3-12               3   110.000
 MK-3-13               3   120.000
 MK-3-14               3   130.000
 MK-3-15               3   140.000
 MK-3-16               3   150.000
 MK-4-1                4     0.000
 MK-4-2                4    10.000
 MK-4-3                4    20.000
 MK-4-4                4    30.000
 MK-4-5                4    40.000
 MK-4-6                4    50.000
 MK-4-7                4    60.000
 MK-4-8                4    70.000
 MK-4-9                4    80.000
 MK-4-10               4    90.000
 MK-4-11               4   100.000
 MK-4-12               4   110.000
 MK-4-13               4   120.000
 MK-4-14               4   130.000
 MK-4-15               4   140.000
 MK-4-16               4   150.000
 MK-5-1                5     0.000
 MK-5-2                5    10.000
 MK-5-3                5    20.000
 MK-5-4                5    30.000
 MK-5-5                5    40.000
 MK-5-6                5    50.000
 MK-5-7                5    60.000
 MK-5-8                5    70.000
 MK-5-9                5    80.000
 MK-5-10               5    90.000
 MK-5-11               5   100.000
 MK-5-12               5   110.000
 MK-5-13               5   120.000
 MK-5-14               5   130.000
 MK-5-15               5   140.000
 MK-5-16               5   150.000
 MK-6-1                6     0.000
 MK-6-2                6    10.000
 MK-6-3                6    20.000
 MK-6-4                6    30.000
 MK-6-5                6    40.000
 MK-6-6                6    50.000
 MK-6-7                6    60.000
 MK-6-8                6    70.000
 MK-6-9                6    80.000
 MK-6-10               6    90.000
 MK-6-11               6   100.000
 MK-6-12               6   110.000
 MK-6-13               6   120.000
 MK-6-14               6   130.000
 MK-6-15               6   140.000
 MK-6-16               6   150.000
!*********************************** Marker Types ********************************************************************
!Co-dominant marker: When heterozygote F1 is present, P1 is coded as 2, F1 is coded as 1, and P2 is coded as 0; Otherwise, P1 is coded as 2, and P2 is coded as 0. 
!Dominant marker: When heterozygote F1 is present, P1 and F1 are coded as 12, and P2 is coded as 0; Otherwise, P1 is coded as 2, and P2 is coded as 0.  
!Recessive markers: When heterozygote F1 is present, P1 is coded as 2, and F1 and P2 are coded as 10; Otherwise, P1 is coded as 2, and P2 is coded as 0. 
!Missing marker is coded as -1. 
 MK-1-1                 2   2   1   1   1   2   2   2   1   2   2   2   1   2   2   2   1   1   2   1   2   1   1   2   1   1   1   2   2   2   2   2   1   2   1   1   1   2   2   2   1   1   2   2   1   1   1   1   1   1   1   1   2   1   2   2   2   1   2   1   2   2   2   1   1   2   1   1   1   1   1   1   1   1   1   1   2   2   1   2   1   1   1   2   1   2   1   1   2   1   1   2   2   1   1   2   2   2   2   2   2   1   1   2   1   1   2   1   1   2   1   1   1   1   1   2   1   2   2   1   2   2   1   2   1   2   2   2   2   1   2   2   2   1   2   2   1   1   1   2   2   1   1   1   2   1   1   1   1   1   2   2   2   2   2   1   1   1   1   1   1   2   1   1   1   1   2   1   2   1   2   1   1   2   1   1   2   2   2   1   2   1   1   2   2   2   2   2   1   1   2   1   1   2   2   1   2   1   1   2
 MK-1-2                 2   2   1   1   1   2   2   2   1   2   2   2   1   1   2   2   1   1   2   1   2   1   1   2   1   1   1   2   2   2   2   2   1   1   1   1   1   2   2   2   1   1   2   2   1   1   1   1   1   1   1   1   2   1   2   1   2   1   2   1   2   2   1   1   1   2   1   1   1   1   1   1   1   1   2   1   2   2   1   2   1   1   1   2   1   1   1   1   2   1   1   2   2   1   1   2   2   2   2   2   2   1   2   2   2   2   2   1   1   2   1   1   2   1   1   2   1   2   2   1   1   2   1   2   1   2   1   1   2   1   2   2   2   1   2   2   2   1   1   2   2   1   1   1   2   1   1   1   1   1   2   1   2   2   1   1   2   1   1   1   1   2   1   1   1   1   2   1   2   1   2   1   1   2   1   1   2   2   2   1   2   1   1   2   2   2   2   2   2   1   1   2   1   2   2   1   2   1   1   2
 MK-1-3                 2   2   1   1   2   2   2   1   1   2   2   2   1   2   2   2   1   1   2   1   1   1   1   2   1   1   1   2   2   2   2   1   1   1   1   1   1   1   1   2   1   1   2   2   1   1   1   1   2   1   2   1   2   1   2   1   2   1   2   1   2   2   1   1   1   2   1   1   1   1   1   1   1   1   2   1   2   2   1   1   2   1   2   2   1   1   1   1   2   1   1   2   2   1   1   2   2   2   2   2   2   1   2   2   1   2   2   1   1   2   1   1   2   1   1   2   1   2   2   1   1   2   1   2   1   2   2   1   2   2   2   2   2   1   2   2   2   1   1   2   2   1   1   1   2   1   1   1   2   1   2   1   2   2   1   2   2   1   1   1   1   2   1   1   1   1   2   1   2   1   2   1   1   2   1   1   2   2   2   1   2   1   1   2   2   2   2   2   2   1   2   2   1   2   2   1   2   1   1   2
 MK-1-4                 2   2   1   1   2   2   2   2   1   2   2   2   1   2   2   2   1   1   1   1   1   1   1   2   1   1   1   1   1   2   2   1   1   1   1   1   1   1   1   2   1   1   2   2   1   1   1   1   2   1   2   1   2   1   2   2   2   1   1   1   2   2   1   1   1   2   1   1   1   1   1   1   1   1   1   1   2   2   1   1   2   1   2   2   1   1   1   1   2   1   1   1   2   1   1   2   1   2   1   2   2   1   2   1   1   2   2   1   1   2   1   1   2   2   2   2   1   2   2   1   1   2   1   2   1   2   2   2   2   2   2   2   2   1   2   2   2   1   1   2   2   1   1   1   2   2   1   1   2   1   2   1   2   2   1   2   2   1   1   1   1   2   1   2   1   1   2   1   2   1   1   1   1   1   1   1   2   2   2   1   2   1   1   2   2   2   2   2   2   1   2   2   2   2   1   1   2   1   1   2
 MK-1-5                 2   2   1   1   2   2   2   2   1   2   2   2   1   2   1   2   1   1   1   1   2   1   1   2   2   1   1   1   1   2   2   1   1   1   1   1   1   1   1   1   1   1   2   1   1   1   1   1   1   1   2   1   2   1   2   2   2   1   1   1   2   2   1   1   1   2   1   1   2   1   1   1   2   1   1   2   2   2   1   1   1   1   2   2   1   1   1   1   2   1   1   1   2   1   1   2   1   2   1   2   2   1   2   1   1   2   1   1   1   2   1   1   1   2   2   2   1   2   2   2   2   2   1   2   1   2   2   2   2   2   2   1   2   1   2   2   2   1   1   2   2   2   1   1   2   2   1   1   2   1   2   1   1   2   2   2   2   1   1   1   1   2   1   2   1   1   2   1   1   2   2   1   1   1   1   1   2   2   2   1   1   1   1   2   2   2   2   2   2   1   1   2   2   2   1   1   2   1   1   2
 MK-1-6                 2   2   1   1   2   2   2   2   1   2   2   2   1   2   1   2   1   1   1   1   2   1   2   2   1   1   1   1   1   2   2   1   1   1   1   2   1   1   1   1   2   1   2   1   1   1   1   1   1   1   2   1   2   1   2   2   2   1   1   1   2   2   1   1   1   2   1   1   2   1   1   1   2   1   1   2   2   2   1   1   1   1   1   2   1   1   1   1   2   1   1   1   2   1   1   2   1   2   1   2   2   1   2   1   1   2   1   2   1   2   1   1   1   2   2   2   1   2   2   2   2   2   1   2   1   2   2   2   2   2   2   1   2   1   2   2   2   1   1   2   2   2   1   1   2   2   1   1   2   1   2   1   1   2   2   2   2   2   1   2   1   2   1   2   1   1   2   1   1   2   2   1   1   1   1   1   1   1   2   1   2   1   1   2   2   2   2   2   2   1   1   2   2   2   1   1   1   1   1   2
 MK-1-7                 2   2   1   2   2   2   2   2   1   2   2   2   1   2   1   1   1   1   1   1   2   1   2   2   1   1   1   1   1   2   2   1   1   1   1   2   1   1   1   1   1   1   2   1   1   1   1   1   2   1   2   1   2   1   2   2   2   1   1   1   2   2   1   1   1   2   1   2   2   1   1   1   2   1   1   2   2   2   1   2   2   1   1   2   1   1   1   1   2   1   1   1   2   1   1   2   1   2   1   2   2   1   2   1   1   2   1   2   1   2   1   1   1   2   2   2   1   2   1   2   2   2   1   2   1   2   2   2   2   2   2   1   2   1   2   2   2   1   1   2   2   2   1   1   2   2   1   1   2   1   2   1   1   1   2   2   2   2   1   2   1   2   1   2   1   1   2   1   1   2   2   1   1   1   1   1   1   1   2   1   2   1   1   2   2   2   1   2   2   1   1   2   2   2   1   1   1   1   1   2
 MK-1-8                 2   2   1   2   2   2   1   2   2   2   1   2   1   2   1   1   1   1   1   1   2   1   2   1   2   1   1   1   1   1   2   1   1   1   1   2   1   1   1   1   1   1   2   1   1   1   1   1   2   1   2   1   2   1   2   2   2   1   1   1   2   2   1   1   1   2   1   2   2   1   1   1   2   1   1   2   2   2   1   2   2   1   1   2   1   1   1   1   2   1   1   1   2   1   2   2   1   2   1   2   2   1   2   1   1   2   1   2   1   2   1   1   1   2   2   2   1   2   1   2   2   1   1   2   1   2   2   2   2   2   2   1   2   2   2   2   2   1   1   2   2   2   1   1   2   2   1   1   2   1   2   1   1   1   1   2   1   2   1   2   2   2   1   2   2   1   2   1   1   2   2   1   1   1   1   1   1   1   2   1   1   1   1   2   1   2   1   2   2   1   1   2   2   1   1   1   2   2   2   2
 MK-1-9                 2   2   1   2   2   2   1   2   2   2   1   2   1   2   1   1   1   1   1   1   2   1   2   1   2   1   1   1   1   1   2   1   1   1   1   1   1   1   1   1   1   1   2   1   1   1   2   1   2   1   2   1   2   1   2   2   2   1   1   1   2   2   1   1   1   2   1   2   2   1   1   1   2   1   1   2   2   2   1   2   2   1   1   2   1   2   1   2   2   1   1   1   2   1   2   2   1   2   1   2   2   1   2   1   1   2   1   2   2   2   1   1   2   2   1   2   2   2   1   2   2   1   1   2   1   2   2   1   2   2   2   1   2   2   2   2   2   1   2   2   2   2   1   2   2   2   1   1   2   1   2   1   1   1   1   2   1   2   1   2   2   2   1   2   1   1   2   1   1   2   2   2   1   1   2   1   2   1   2   1   1   1   1   2   1   2   2   2   2   1   1   2   2   1   1   1   2   2   2   2
 MK-1-10                2   2   1   2   2   2   1   2   1   2   2   2   1   2   1   1   1   1   1   1   2   1   2   2   2   1   1   1   1   1   2   1   1   1   2   1   1   1   1   1   2   1   2   1   1   1   2   1   2   1   2   1   2   1   2   2   2   1   1   2   2   2   1   1   1   2   2   2   2   1   1   1   2   1   1   2   2   2   1   1   2   1   1   2   1   2   1   2   2   1   1   1   1   1   2   2   1   2   1   1   2   1   2   1   2   2   1   1   2   2   1   1   2   2   1   2   2   2   1   2   2   1   1   1   1   1   2   1   2   2   2   1   2   1   2   2   2   1   2   2   2   2   1   2   2   2   1   1   2   1   2   1   2   1   1   2   2   1   1   1   2   2   2   2   1   1   2   1   1   2   2   1   1   1   1   1   2   1   2   1   1   1   1   2   1   2   2   1   2   1   1   2   2   2   1   1   2   2   2   2
 MK-1-11                2   2   1   2   2   2   2   2   1   2   2   2   2   2   2   1   1   1   1   1   2   1   2   1   2   1   1   1   2   1   2   1   1   1   2   2   1   1   1   1   2   1   2   1   1   1   2   1   2   1   2   1   2   1   1   2   2   1   1   2   2   2   2   1   1   2   2   2   2   1   1   1   2   1   1   2   2   2   1   1   2   1   2   2   1   2   1   2   2   1   1   1   1   1   2   2   1   2   1   1   2   1   2   1   2   2   1   1   2   2   1   1   2   2   1   2   2   2   1   2   2   1   1   2   1   1   2   1   2   2   2   1   2   1   2   2   2   1   2   2   1   2   1   2   2   2   1   1   1   1   1   2   2   1   1   1   2   1   1   2   2   2   2   1   2   2   1   1   1   2   2   1   1   1   1   1   2   1   2   1   1   1   1   2   1   2   2   1   2   1   1   1   2   2   1   1   2   2   2   2
 MK-1-12                2   2   1   2   2   2   2   2   1   2   2   2   2   2   1   1   1   1   1   1   2   1   2   1   2   1   1   1   2   1   2   1   1   1   2   2   1   1   2   1   2   1   2   1   1   1   2   1   2   1   2   1   2   1   2   2   2   1   1   1   2   2   1   1   1   2   2   2   2   1   1   1   2   1   1   2   2   2   1   1   2   1   2   2   1   2   1   2   2   1   1   1   1   1   2   2   1   2   1   1   2   1   2   1   2   2   1   1   2   2   1   1   2   2   1   2   2   2   2   2   2   1   1   2   1   1   2   1   2   2   2   1   2   1   2   2   2   1   2   2   1   2   1   1   1   2   1   1   1   1   1   2   2   1   2   1   2   1   1   1   2   2   2   1   2   2   1   1   1   2   2   1   1   1   1   2   2   1   2   1   1   1   1   1   1   2   2   1   2   1   1   1   2   2   1   1   1   2   2   2
 MK-1-13                2   2   1   2   2   2   2   2   1   2   2   2   2   2   1   1   1   1   1   1   2   1   2   1   2   1   1   1   2   2   2   1   1   1   2   2   1   1   2   1   2   1   2   1   1   1   2   1   2   1   2   1   2   1   2   2   2   1   2   1   2   2   1   1   1   2   2   2   1   1   1   1   2   1   1   1   2   2   1   2   2   1   2   2   1   2   1   2   2   1   1   1   1   1   2   2   1   1   1   1   2   1   2   1   2   2   1   1   1   2   1   1   2   2   1   2   1   2   2   2   2   1   1   2   1   1   2   1   2   2   2   1   2   1   2   2   2   1   2   2   1   2   1   1   1   2   1   1   1   1   1   2   2   1   2   1   2   2   1   1   2   2   2   1   1   2   1   1   1   2   2   1   2   1   1   2   2   1   2   1   1   1   1   1   1   2   2   1   2   2   2   1   2   2   1   1   1   2   2   2
 MK-1-14                2   1   1   2   2   2   1   2   1   2   1   2   2   2   1   1   1   1   1   1   2   1   2   1   2   2   1   1   2   2   2   1   1   1   1   2   1   1   2   2   2   1   1   1   1   1   2   1   2   1   2   1   2   1   2   2   2   1   2   1   2   2   1   1   1   2   2   2   1   1   1   1   1   2   1   1   1   2   1   2   2   1   2   2   1   2   1   2   2   1   1   1   1   1   1   2   1   1   1   1   2   1   2   1   2   2   1   1   1   2   1   2   2   2   1   2   1   1   2   2   2   1   1   2   1   1   2   1   2   2   2   1   2   1   2   2   1   1   2   2   1   2   1   1   1   2   1   1   2   1   1   2   2   1   2   1   2   2   1   1   2   2   2   1   1   2   1   2   1   1   2   1   2   2   1   1   2   1   2   1   1   1   1   1   1   2   2   1   2   2   2   1   2   2   1   1   1   2   2   2
 MK-1-15                2   1   1   2   2   2   1   2   1   1   2   2   2   2   1   1   1   1   1   1   1   1   2   1   2   2   1   1   2   2   2   1   1   1   1   2   2   1   2   2   1   1   1   1   1   1   2   1   2   1   2   1   2   1   2   1   2   1   2   1   2   1   1   1   1   2   2   2   1   1   1   1   1   2   1   1   1   2   1   2   2   1   2   2   1   2   1   2   2   1   1   1   1   1   1   2   1   1   1   1   2   1   2   1   2   2   2   1   1   2   1   2   2   2   1   2   1   1   2   2   2   1   1   2   1   1   2   1   2   2   2   1   2   1   2   2   1   2   2   2   1   2   1   1   1   2   1   1   2   1   1   2   2   1   2   1   2   2   1   1   2   2   2   1   1   2   2   2   2   1   2   1   2   2   1   1   2   2   2   1   1   1   2   1   1   2   2   1   1   2   2   1   2   1   1   1   1   2   2   2
 MK-1-16                2   1   1   2   2   2   1   2   2   2   2   2   1   2   1   1   1   1   1   1   1   1   2   1   2   2   1   1   1   2   2   2   2   1   1   2   2   1   2   2   2   1   1   1   1   1   2   1   2   1   2   1   2   1   2   1   2   1   2   1   2   1   1   1   1   2   2   2   1   1   1   1   1   2   1   1   2   2   1   2   2   1   2   2   1   2   1   2   2   1   1   1   1   1   2   2   1   1   1   1   2   1   1   1   2   2   2   1   1   2   1   2   2   2   1   2   1   1   2   2   2   1   1   2   1   1   2   1   2   2   2   1   2   1   2   2   1   2   2   2   1   2   1   1   1   2   1   1   2   1   1   2   2   1   2   1   2   2   1   1   2   2   1   1   2   2   1   2   2   1   2   1   2   2   1   1   2   2   2   1   1   1   2   1   1   2   2   1   1   2   2   1   2   1   1   1   1   1   2   2
 MK-2-1                 1   2   2   2   2   1   2   2   2   1   2   2   2   2   2   1   1   2   1   2   1   2   1   2   1   2   1   2   1   1   2   1   2   1   1   2   2   2   2   1   1   1   1   2   1   2   2   1   2   1   1   1   1   1   2   1   2   2   1   1   1   1   1   1   2   2   1   2   1   2   2   1   1   1   2   1   1   2   2   2   1   2   1   1   2   2   1   1   1   2   2   2   1   2   2   2   1   2   1   1   2   2   2   2   1   2   1   1   2   2   2   1   1   1   1   1   2   1   2   1   2   1   1   2   2   2   2   1   2   2   2   1   2   1   1   1   1   1   1   1   1   2   2   2   2   1   2   2   1   2   2   1   1   1   1   2   2   1   1   2   1   2   1   1   2   2   2   1   1   2   2   1   1   2   1   2   1   2   2   1   2   1   1   1   2   1   1   2   1   2   2   2   2   1   1   1   2   1   2   2
 MK-2-2                 1   1   2   2   2   1   2   2   2   2   2   2   2   2   1   1   1   2   1   2   1   2   1   2   1   1   1   2   1   1   2   1   2   1   1   2   2   2   2   1   1   1   1   2   1   2   1   1   2   1   1   1   1   1   2   1   2   1   1   1   1   1   1   1   2   2   1   2   1   1   2   1   1   1   2   1   1   2   2   2   1   2   1   1   2   2   2   1   1   2   2   2   1   2   2   2   1   2   2   1   2   2   2   1   1   2   2   1   2   2   2   1   1   1   1   1   2   1   2   1   2   2   1   2   2   2   2   1   2   2   2   1   2   1   1   1   1   1   1   1   1   2   2   2   2   1   2   2   1   2   2   1   1   1   1   2   2   1   1   2   1   2   1   1   1   2   2   2   1   1   2   1   2   2   1   2   1   2   2   1   2   1   1   2   2   1   1   2   2   2   2   2   2   1   1   1   2   1   2   2
 MK-2-3                 1   1   1   2   2   1   2   2   2   2   2   2   2   2   1   1   1   2   1   2   1   2   1   2   1   2   1   2   2   1   2   1   2   1   1   2   2   2   2   1   1   1   1   2   1   2   1   1   2   1   1   1   1   1   2   1   2   1   1   1   1   2   1   1   2   2   1   2   1   1   1   1   1   1   2   1   1   2   2   2   1   2   1   1   2   2   2   1   1   2   2   2   1   2   2   2   1   2   2   1   2   2   2   1   1   2   2   1   2   2   2   1   1   1   1   1   2   1   2   1   2   2   1   2   2   2   2   2   2   1   2   1   2   1   1   1   2   1   2   1   1   2   2   1   2   1   2   2   1   1   2   1   1   1   1   2   2   1   2   2   1   2   1   2   2   2   2   1   2   2   2   1   2   2   1   2   1   2   2   1   2   1   1   2   2   1   1   2   2   1   2   2   2   1   1   1   2   1   2   2
 MK-2-4                 1   1   1   2   2   1   1   1   2   1   2   2   2   2   1   1   1   2   1   2   1   1   1   2   2   2   2   1   2   1   2   1   2   1   1   1   2   2   2   1   1   1   1   2   1   2   1   1   2   1   1   1   1   1   2   1   2   1   1   1   1   2   2   1   2   2   1   2   1   1   1   1   2   1   2   2   1   2   2   2   2   2   1   1   2   2   1   1   1   2   2   2   1   2   2   2   1   2   2   2   2   2   2   1   1   1   2   1   2   2   2   1   1   1   1   1   1   1   1   1   1   2   1   2   2   2   2   2   2   1   2   1   1   1   1   1   2   1   2   1   2   2   2   1   1   1   2   2   1   1   2   1   1   1   1   2   2   1   1   2   1   2   1   2   2   2   2   1   2   2   2   1   2   2   1   2   1   2   2   1   2   1   1   2   2   2   1   2   2   1   2   2   2   1   1   1   2   1   2   2
 MK-2-5                 1   1   1   2   2   1   1   1   2   2   2   2   2   2   1   1   1   2   1   2   1   1   1   2   2   2   2   1   2   1   2   1   2   1   1   1   2   2   2   1   1   1   1   2   2   2   1   1   2   1   1   1   1   1   2   1   2   1   1   1   1   2   2   1   2   1   2   2   1   1   1   1   2   1   2   2   2   1   2   2   2   2   1   1   2   2   1   1   1   2   2   2   1   1   2   2   1   2   2   2   2   2   2   1   1   1   2   2   2   2   2   1   1   1   1   1   1   1   1   1   1   2   1   1   1   2   2   2   2   1   2   1   1   1   1   1   2   1   2   1   1   2   2   1   1   1   2   2   1   1   2   1   1   2   1   2   2   2   1   2   1   2   2   2   2   2   2   1   2   2   1   1   2   1   1   2   1   2   1   1   2   1   1   2   2   2   1   2   2   1   2   2   2   2   1   1   2   1   2   2
 MK-2-6                 1   1   1   2   2   1   1   1   2   2   2   2   2   2   1   1   1   2   1   2   1   2   1   2   2   2   2   1   2   1   2   1   2   1   1   1   2   2   2   1   2   1   1   2   2   2   1   1   2   1   1   1   1   1   1   2   2   1   1   1   1   2   1   1   2   2   2   2   1   1   1   1   2   1   2   2   2   1   2   2   2   2   1   1   1   2   1   1   1   2   2   2   1   1   1   2   1   2   1   2   2   2   2   1   1   1   2   2   2   1   2   1   1   1   1   1   1   1   2   1   1   2   2   1   1   2   2   2   2   1   1   1   1   1   1   1   2   1   2   1   1   2   2   1   1   1   2   2   1   1   1   1   1   2   1   2   2   2   1   2   1   2   2   2   2   2   2   1   2   2   1   1   2   1   1   2   1   2   1   1   2   1   1   2   2   2   1   2   2   2   2   2   2   2   1   1   2   1   2   2
 MK-2-7                 1   1   1   2   2   1   1   1   2   2   2   1   2   2   1   1   2   2   1   1   1   2   1   2   2   2   2   1   2   1   2   1   2   1   1   2   2   2   2   1   1   1   1   2   2   2   1   1   2   1   1   1   1   2   1   2   2   1   1   1   1   2   1   1   2   2   2   2   1   1   1   1   2   1   2   2   2   1   2   2   2   2   1   1   2   2   1   1   1   2   2   2   1   2   1   1   1   1   1   2   2   2   2   1   1   1   2   2   2   1   2   1   1   1   1   1   1   1   2   1   1   2   2   1   1   2   2   2   2   1   1   1   1   1   1   1   2   2   2   1   1   2   1   1   1   1   2   2   1   2   2   1   1   2   1   2   2   2   1   2   1   2   2   2   2   2   2   2   2   2   1   2   2   1   2   2   1   2   1   1   2   1   2   2   2   2   1   2   2   2   2   2   2   2   1   1   2   1   2   2
 MK-2-8                 1   1   1   2   1   1   1   1   2   2   2   1   1   2   1   1   2   2   1   1   1   2   1   2   2   2   2   1   2   1   2   1   1   1   1   2   2   1   2   1   1   1   2   2   1   2   1   1   2   1   1   1   1   2   1   2   2   1   1   1   1   2   1   1   2   2   2   1   2   1   1   1   1   2   2   1   2   1   2   2   2   1   1   1   2   2   1   1   1   2   2   2   2   2   1   1   1   1   1   2   2   2   2   1   1   1   2   2   2   1   1   1   1   1   1   1   1   1   2   1   1   2   2   1   1   2   2   2   2   1   1   1   2   1   1   1   2   2   2   1   1   2   1   2   1   1   2   2   1   2   2   1   2   2   1   2   2   2   1   2   1   2   2   2   2   2   2   2   2   2   1   2   2   1   2   2   1   2   1   1   2   1   2   2   2   2   1   2   2   2   2   2   2   2   1   1   2   1   2   2
 MK-2-9                 1   1   2   2   2   1   1   1   2   2   2   1   1   2   2   1   2   2   1   1   1   1   1   2   2   2   2   1   2   1   2   1   2   1   1   2   1   1   2   1   1   1   2   2   1   2   1   1   2   1   1   1   1   2   1   2   2   1   1   1   1   2   1   1   2   2   2   1   2   1   1   2   1   2   2   1   2   2   2   2   2   1   1   1   2   2   1   1   1   2   2   2   2   2   1   1   1   1   1   2   2   1   2   1   1   2   2   2   2   1   1   1   1   1   2   1   1   1   2   1   2   2   2   1   1   2   2   2   2   1   1   1   2   1   2   1   2   2   2   2   1   2   1   2   2   1   2   1   1   2   2   1   2   2   1   2   2   2   2   2   2   1   2   2   2   2   2   2   2   2   1   2   2   1   2   2   1   2   1   1   2   2   2   2   2   2   1   2   2   2   2   2   2   2   1   1   1   2   1   2
 MK-2-10                1   1   2   2   2   1   2   1   2   2   2   1   1   2   2   1   1   2   1   1   2   2   1   2   2   2   2   1   2   1   2   1   2   1   1   2   1   1   2   1   2   1   2   2   1   2   1   1   1   1   1   1   1   2   1   2   2   1   1   1   1   2   1   1   2   2   2   1   2   1   1   1   1   2   2   1   2   2   2   2   2   1   1   2   2   2   1   1   1   2   2   2   2   2   1   1   1   1   1   1   2   1   2   1   1   2   1   2   2   1   1   1   1   1   2   1   1   1   2   1   2   1   2   1   1   2   2   2   2   1   1   1   2   1   2   1   2   2   2   2   1   2   1   2   2   1   2   1   1   2   2   1   2   2   2   2   2   2   2   2   2   1   2   2   2   2   2   2   2   1   1   2   2   1   1   2   1   1   1   2   2   2   2   2   2   2   1   2   2   2   1   2   1   2   1   1   1   2   1   2
 MK-2-11                1   1   2   2   2   1   2   1   2   2   2   1   1   2   2   1   1   2   1   1   2   2   1   2   2   2   2   1   2   1   2   1   2   1   1   2   2   1   2   1   2   1   2   2   1   2   1   1   2   1   1   2   1   2   1   2   2   1   1   1   1   2   1   1   2   2   2   1   2   1   1   1   1   2   2   1   2   2   2   2   2   1   1   2   2   2   1   2   1   2   2   2   2   1   1   2   1   1   2   1   2   1   2   1   1   2   2   2   2   2   1   1   1   1   2   1   1   1   2   2   1   1   2   1   1   2   2   2   2   2   2   1   2   1   2   1   2   2   2   2   1   1   1   1   2   1   2   1   1   2   2   1   2   2   2   2   2   2   2   2   2   1   2   2   2   2   2   2   2   1   1   1   2   1   1   2   2   1   1   2   2   2   2   2   2   2   1   2   2   2   1   2   2   2   1   1   1   2   1   2
 MK-2-12                1   1   2   2   2   1   2   1   2   2   2   1   1   2   1   2   1   2   1   1   2   2   1   2   2   2   2   1   2   1   2   1   1   1   1   2   2   1   2   2   2   1   2   2   1   2   1   1   1   1   1   2   1   2   1   2   2   1   1   1   1   1   1   1   2   2   2   1   2   1   1   1   1   2   2   2   2   2   2   2   1   1   1   2   2   2   1   2   1   2   2   2   2   1   1   2   1   1   2   1   2   1   2   1   1   2   2   2   2   2   1   1   2   1   2   1   1   1   2   2   1   1   2   1   1   2   1   2   2   2   2   1   2   1   1   1   2   2   2   2   1   1   1   1   2   1   2   1   1   1   2   1   2   2   1   2   2   2   2   2   2   1   2   2   2   2   2   2   2   1   1   1   2   1   2   2   2   1   1   2   2   2   2   2   2   2   1   2   2   2   1   2   2   2   1   2   1   2   1   2
 MK-2-13                1   1   2   2   2   1   2   1   2   2   2   1   1   2   1   2   2   2   1   1   2   2   1   2   2   2   2   1   2   1   2   1   1   1   1   2   1   1   2   2   2   1   2   2   1   2   1   1   1   1   1   2   1   2   1   2   2   1   1   1   1   1   1   1   2   2   2   1   2   1   1   1   1   2   2   2   2   2   1   2   1   1   1   2   2   2   1   2   1   2   2   2   2   1   2   2   1   1   2   1   1   1   2   2   1   2   2   2   2   2   1   1   2   1   2   1   1   1   2   2   1   2   2   1   1   2   1   2   2   2   2   1   2   1   1   1   2   2   2   2   1   2   1   1   2   2   2   1   1   1   2   1   2   2   1   2   2   2   2   2   1   1   2   2   2   2   2   2   2   1   1   1   2   1   2   1   2   2   1   2   2   2   2   2   2   2   1   2   2   2   1   2   2   1   2   2   1   2   2   2
 MK-2-14                1   1   2   2   2   1   2   1   2   2   1   1   1   2   1   2   2   2   1   1   2   2   1   2   2   2   2   1   2   1   2   1   1   1   1   2   2   2   2   2   2   1   2   2   1   2   1   1   1   1   1   2   1   2   1   2   2   1   1   1   1   1   1   1   2   2   2   1   2   2   1   1   1   2   2   2   2   2   1   2   1   1   1   2   2   1   1   1   1   2   2   2   2   1   2   2   1   2   2   1   1   1   2   2   1   2   2   2   2   2   1   1   2   1   2   1   1   1   2   1   1   2   1   1   1   2   1   2   2   2   2   1   2   1   1   1   2   2   2   2   1   2   1   1   2   2   2   1   1   1   2   1   2   2   1   2   2   2   2   2   1   1   2   2   2   2   2   2   2   1   1   1   2   1   2   1   2   2   1   2   1   2   1   2   2   2   1   2   2   2   1   2   2   1   2   2   1   2   2   2
 MK-2-15                1   1   2   2   1   2   2   1   2   2   2   1   1   2   1   2   2   2   1   1   2   1   1   2   2   2   2   1   2   2   2   1   1   1   1   2   2   1   2   2   2   1   2   2   1   2   1   2   1   1   1   2   1   2   2   1   1   1   1   1   1   1   1   1   2   2   2   1   2   2   1   1   1   2   2   2   2   2   1   2   1   1   1   2   2   1   1   1   1   2   2   2   2   2   2   2   1   2   2   1   1   2   2   2   1   2   1   1   2   2   1   1   2   1   2   1   1   2   2   1   1   1   1   1   1   2   1   2   2   2   2   2   2   1   1   1   2   2   2   2   1   2   1   2   2   2   2   1   2   1   2   1   2   2   1   2   2   2   2   2   1   1   2   2   2   2   2   2   2   1   1   1   1   1   1   1   2   2   1   2   1   2   1   2   2   2   1   2   2   2   1   2   2   1   2   2   1   2   2   2
 MK-2-16                1   1   2   2   1   2   2   1   2   2   2   1   1   2   1   2   2   2   1   1   2   1   1   2   2   2   2   1   2   2   2   1   1   1   1   2   2   1   2   2   2   1   2   2   1   2   1   2   1   1   1   2   1   2   2   1   2   1   1   1   1   1   1   1   2   2   2   1   2   2   1   1   1   2   2   2   2   2   1   2   1   1   1   1   2   1   1   1   1   2   2   2   2   2   2   2   1   2   2   1   1   2   2   2   1   2   1   1   2   2   1   1   2   1   2   1   1   2   2   1   1   1   1   1   2   2   1   2   2   2   1   2   2   1   1   1   2   2   1   2   1   2   1   2   2   2   2   1   2   1   2   1   1   2   2   2   2   2   2   2   1   1   2   2   2   2   2   1   2   1   1   2   1   2   1   1   2   2   1   2   1   2   1   2   2   2   1   2   2   2   1   2   2   1   2   2   1   2   2   1
 MK-3-1                 1   1   1   1   1   1   1   1   1   2   2   2   1   1   2   1   2   2   1   1   2   1   2   1   2   2   1   2   2   1   2   1   2   1   2   1   1   1   2   1   2   1   1   1   1   1   1   2   2   2   1   1   2   2   1   2   1   2   1   1   2   2   1   1   1   1   1   1   2   2   1   2   2   2   1   1   2   2   2   2   1   2   2   1   1   2   2   2   1   1   1   2   2   2   2   1   1   1   2   1   2   2   2   1   2   1   2   2   1   2   1   2   1   1   1   2   1   1   1   1   2   1   1   1   1   2   1   1   1   2   1   1   2   1   1   2   2   2   2   2   1   2   2   1   1   2   2   1   1   2   2   2   1   2   2   2   1   2   2   1   2   2   2   1   1   2   1   2   1   1   1   1   2   1   1   2   1   1   1   2   2   1   1   1   2   2   1   2   1   2   1   1   2   1   2   1   2   1   1   2
 MK-3-2                 1   1   1   1   1   1   1   1   1   2   2   2   1   1   2   1   2   2   1   1   2   2   2   1   2   2   1   2   2   1   2   1   2   1   2   1   1   1   2   1   2   1   1   1   1   1   1   2   2   1   1   1   2   2   1   2   1   2   1   1   2   2   1   1   1   1   1   1   2   1   1   2   1   2   1   1   2   2   2   1   1   2   2   1   1   2   2   1   1   1   1   2   2   2   2   1   2   1   2   1   2   2   2   1   2   1   2   2   1   2   1   2   1   1   1   2   1   1   1   1   2   1   1   1   1   2   2   2   1   2   1   2   2   1   1   2   2   2   2   2   1   2   2   2   1   2   2   1   1   2   2   2   1   2   2   2   1   2   2   1   2   2   2   1   1   2   1   2   1   1   1   1   2   1   1   2   1   1   1   2   2   1   1   1   2   2   1   2   1   1   2   1   2   1   2   1   2   1   1   2
 MK-3-3                 1   1   1   1   1   1   1   1   2   2   2   2   1   1   2   1   2   2   2   1   2   2   2   1   2   2   1   2   2   1   2   1   2   1   1   1   1   1   2   1   2   1   1   1   1   1   1   2   1   1   1   1   1   2   1   2   1   2   1   1   2   2   1   1   1   1   1   1   2   2   1   2   1   2   1   1   2   2   2   1   1   2   2   1   1   2   2   2   1   1   1   2   2   2   2   1   2   1   2   2   2   2   2   1   2   1   2   2   1   2   1   2   2   1   1   2   1   1   1   1   2   1   2   1   2   2   2   2   1   2   1   2   2   2   1   2   2   2   2   2   1   2   2   2   1   2   2   2   1   2   2   2   1   2   2   2   1   2   2   1   2   2   2   1   1   2   1   2   1   1   1   1   2   1   1   2   1   1   1   2   2   1   1   1   2   2   1   2   1   1   2   1   2   1   2   1   2   1   1   2
 MK-3-4                 1   1   1   1   1   1   1   1   2   2   2   1   1   1   1   1   2   2   2   1   2   1   2   1   2   2   1   2   2   1   2   2   2   1   1   1   1   1   2   1   2   1   1   1   1   1   1   2   1   1   1   1   2   2   1   2   1   2   1   1   2   2   1   2   1   1   1   1   1   2   1   2   1   2   1   1   2   2   2   1   1   2   2   1   1   2   2   2   1   1   1   1   2   2   2   1   2   1   1   2   2   2   2   1   2   1   2   2   1   2   1   2   2   1   1   2   1   2   1   1   2   1   2   1   2   2   2   2   1   2   1   2   2   2   1   2   2   2   2   1   1   2   2   2   1   1   2   2   1   2   2   2   2   2   2   2   1   2   1   1   2   2   2   1   1   2   2   2   1   1   1   1   1   1   1   1   2   1   1   2   2   1   1   1   2   2   2   2   1   1   2   1   2   1   2   1   2   1   1   2
 MK-3-5                 1   1   1   1   1   2   1   1   2   1   2   1   1   1   2   1   2   2   2   1   2   1   2   2   2   2   1   2   2   1   2   2   2   1   1   1   1   1   2   1   2   1   1   1   2   1   1   2   1   1   1   1   2   2   1   2   1   2   1   1   2   2   1   2   1   1   1   1   1   2   1   2   1   2   1   1   2   1   2   1   1   2   2   1   1   2   2   2   1   1   1   1   2   2   2   1   2   1   1   1   2   2   2   1   2   1   2   2   1   2   1   2   2   2   1   2   1   2   1   1   1   1   2   2   2   2   2   2   1   2   1   2   2   2   1   2   2   2   1   1   1   2   2   2   1   1   2   2   1   1   2   2   2   2   2   2   2   2   1   1   2   2   2   1   2   2   2   2   1   1   2   1   1   1   1   1   2   1   1   2   2   1   1   1   1   2   1   2   1   1   2   1   2   1   2   1   2   1   1   2
 MK-3-6                 1   1   1   1   1   2   1   1   1   1   2   1   1   1   2   1   2   2   2   1   2   1   1   1   2   2   1   2   1   1   2   2   2   1   1   1   1   1   2   1   2   1   1   1   2   1   1   2   1   1   1   1   2   2   1   2   1   2   1   1   1   2   1   1   1   1   1   1   2   2   1   2   1   2   1   2   2   1   2   1   1   2   2   1   1   2   2   2   1   1   1   1   2   2   2   1   2   1   1   1   2   2   2   1   1   1   2   2   1   2   1   2   2   2   1   2   1   2   1   1   1   2   2   2   2   1   2   1   1   2   1   2   2   2   1   2   2   2   1   1   1   2   2   2   1   2   2   2   1   1   2   2   2   2   1   2   2   2   1   1   2   2   2   1   1   2   2   2   1   1   2   1   1   1   1   1   2   1   1   2   2   1   1   1   1   2   1   2   1   1   1   1   2   1   2   2   2   1   1   2
 MK-3-7                 1   1   2   2   1   2   1   1   1   1   2   1   1   1   2   1   2   2   2   1   2   1   1   1   2   2   1   2   1   1   2   2   2   1   1   1   1   1   2   2   2   1   2   2   2   1   1   2   1   1   1   1   2   2   1   2   1   2   1   1   1   2   1   1   1   1   1   1   2   2   1   2   1   2   1   2   2   1   2   1   1   2   2   1   1   2   2   2   1   1   1   1   2   2   2   1   1   1   1   1   2   2   2   1   1   1   2   2   1   2   1   2   2   2   1   2   1   2   2   1   1   2   2   2   2   1   2   1   1   2   2   2   2   2   1   2   2   1   2   1   1   2   2   2   2   1   2   2   1   1   2   2   2   2   1   2   2   2   1   1   2   2   2   1   1   2   1   1   1   1   1   1   1   1   1   1   2   1   1   2   2   1   1   1   1   2   1   2   1   1   1   1   2   1   2   1   2   1   1   2
 MK-3-8                 1   1   2   2   1   1   1   1   1   1   2   1   1   1   1   1   1   2   2   1   2   1   1   1   2   2   1   2   1   1   2   2   2   1   1   1   1   1   2   2   1   1   2   1   2   1   1   2   1   2   1   1   2   2   1   2   1   2   1   1   1   2   1   1   1   1   1   1   2   2   1   2   1   2   1   2   2   1   2   1   1   2   2   1   1   2   1   2   1   1   1   1   2   2   2   1   1   1   1   1   2   2   2   1   1   1   2   2   1   2   1   2   2   2   1   2   1   2   2   2   1   2   2   2   2   1   2   1   1   2   2   2   2   2   1   2   2   1   2   1   1   2   2   2   2   1   2   2   1   1   2   2   2   2   2   2   2   2   1   1   2   2   2   1   1   2   1   2   2   1   1   1   1   1   1   1   2   1   2   2   2   1   1   1   1   2   1   2   2   1   1   2   2   1   2   1   2   1   1   2
 MK-3-9                 1   1   2   1   1   1   1   1   1   1   2   1   1   1   1   1   1   2   2   1   2   1   1   2   2   2   1   2   1   1   1   2   2   1   1   1   1   1   2   2   1   1   2   1   2   1   2   2   1   2   1   1   2   2   1   2   1   2   1   1   1   2   1   1   1   1   1   1   1   2   1   2   1   1   2   2   1   1   2   1   1   2   2   1   1   2   1   2   1   1   1   1   2   1   1   1   1   1   1   1   2   2   2   1   1   1   2   1   1   2   1   2   2   1   2   2   2   2   2   2   1   1   2   2   2   1   2   1   1   2   2   2   1   2   1   2   1   1   1   1   1   1   2   2   2   1   2   2   1   1   2   2   2   2   2   2   2   2   1   1   2   2   2   1   1   2   1   2   2   1   1   1   1   1   1   1   2   1   2   2   2   1   1   1   1   2   1   2   2   1   1   2   2   1   2   1   2   1   1   2
 MK-3-10                1   1   2   1   1   1   1   1   1   2   2   1   2   1   1   1   1   2   1   1   2   2   1   2   2   2   1   2   1   1   1   2   2   1   1   1   1   1   2   2   1   1   2   1   2   1   2   2   1   2   1   1   2   1   1   2   1   2   1   1   1   2   1   1   1   1   1   1   1   2   1   2   1   1   2   2   2   1   2   1   1   2   1   1   2   2   1   2   1   1   1   1   2   1   1   1   2   1   1   2   2   2   2   1   1   1   2   1   1   2   1   1   2   1   1   2   2   2   2   2   1   1   2   2   2   1   2   1   1   2   1   2   2   2   1   2   1   2   1   1   1   1   2   1   2   1   1   2   1   1   2   2   2   2   2   2   2   1   1   1   2   2   2   1   1   2   1   1   2   2   1   2   1   1   1   1   2   1   2   1   2   1   2   1   1   2   1   1   1   1   1   2   2   1   2   1   2   1   1   2
 MK-3-11                1   1   2   1   1   1   1   1   2   2   2   1   2   1   1   1   1   2   1   2   2   2   1   2   2   2   1   2   1   1   1   1   2   1   1   2   1   1   2   2   1   1   2   1   2   2   2   2   1   2   1   1   2   1   1   2   1   2   1   1   1   2   1   1   1   1   1   1   1   2   1   2   1   1   2   2   2   1   1   1   1   2   1   1   2   2   1   2   1   1   1   1   2   1   1   2   2   2   2   2   2   2   2   1   1   1   2   1   1   2   1   1   2   1   1   2   2   2   2   2   1   1   2   2   2   1   2   1   1   2   1   2   2   2   1   2   2   1   2   1   1   1   2   1   2   1   1   2   1   1   2   2   2   2   2   1   2   1   1   1   2   1   2   1   1   2   1   1   2   1   1   2   1   1   1   1   2   1   1   1   2   2   2   1   1   2   1   1   1   1   1   2   2   1   2   1   2   2   1   1
 MK-3-12                1   1   2   1   1   1   1   1   2   2   2   1   2   1   2   1   1   2   1   2   2   2   1   2   2   2   1   2   1   1   1   1   2   1   1   2   1   2   2   2   1   1   2   1   2   2   2   2   1   2   1   1   2   2   1   2   1   2   2   1   1   2   1   1   1   1   1   1   1   1   1   2   1   1   1   2   2   1   1   1   1   2   1   1   1   2   1   2   1   1   1   1   1   1   1   2   2   2   1   2   2   2   2   1   1   1   2   1   1   2   1   1   2   1   1   2   2   2   2   2   1   1   2   2   2   1   2   1   1   2   1   2   2   2   1   2   2   2   2   1   1   1   2   1   2   1   1   2   1   1   2   2   2   2   2   2   1   1   2   1   2   1   2   1   1   2   1   1   2   1   1   2   1   2   1   1   2   1   1   2   2   2   2   1   1   2   2   1   1   1   1   2   2   1   2   1   2   2   1   1
 MK-3-13                1   1   2   1   1   1   1   1   2   1   2   1   2   1   2   1   1   2   1   2   2   2   1   2   2   2   1   2   1   1   1   1   2   1   1   1   1   2   2   2   1   1   2   1   2   2   2   2   2   2   2   1   2   2   1   2   1   1   2   2   1   2   1   1   1   1   1   1   1   1   2   2   1   1   1   2   2   1   1   1   1   2   1   1   1   2   1   2   1   1   1   1   2   1   1   1   2   2   1   2   2   2   2   1   1   1   2   1   1   2   1   2   2   1   1   2   2   2   2   2   1   1   2   2   1   1   1   1   1   2   1   2   2   2   1   1   1   2   2   1   1   1   2   1   2   1   1   2   1   1   2   2   2   2   2   2   2   1   2   1   2   1   2   1   1   2   1   1   2   1   1   2   2   1   1   1   2   1   1   2   2   1   2   1   1   2   1   1   1   1   1   2   2   1   2   1   2   2   1   1
 MK-3-14                1   1   2   1   1   1   1   1   2   1   2   1   2   1   2   1   1   1   1   2   2   2   1   2   2   2   1   2   1   1   1   1   2   1   1   1   1   2   2   2   1   1   2   1   2   1   2   2   2   2   2   1   2   2   1   2   1   1   2   2   1   2   1   1   1   2   2   1   1   1   2   2   1   1   1   2   2   2   1   1   1   2   1   1   2   2   1   2   1   1   1   1   2   1   1   2   2   2   1   2   2   2   2   1   1   1   2   1   1   2   1   2   2   1   1   2   2   2   2   2   1   1   2   2   1   2   1   1   1   2   1   2   2   2   1   1   1   2   1   1   1   1   2   1   2   1   1   2   1   1   1   2   2   1   2   2   2   1   2   1   2   1   2   1   2   2   1   1   2   2   1   2   2   1   1   1   2   1   1   2   2   1   2   1   1   2   1   1   1   1   1   1   2   1   2   1   2   2   2   1
 MK-3-15                1   1   2   1   1   1   1   1   2   1   2   1   2   1   2   1   1   1   1   2   2   2   1   2   2   1   1   2   1   1   1   1   2   1   1   1   1   2   2   2   1   1   2   1   2   2   2   2   1   2   2   1   1   2   1   2   2   1   2   2   1   2   1   1   1   2   2   1   1   1   2   2   1   1   1   2   2   2   1   1   2   2   1   1   2   2   1   2   1   1   1   1   2   1   1   2   2   2   1   2   1   2   2   1   1   1   2   1   1   2   1   2   2   1   1   2   2   2   2   2   1   1   2   2   1   2   1   1   1   2   2   2   2   2   2   1   1   2   2   2   1   2   2   1   1   1   2   2   1   1   1   2   2   1   2   1   2   1   2   1   2   1   2   1   2   2   1   1   2   2   2   2   1   1   1   1   2   1   2   2   2   1   2   1   1   2   1   1   1   1   1   1   1   1   2   1   2   2   2   2
 MK-3-16                1   1   2   1   1   1   1   1   1   1   2   1   2   1   2   1   1   1   1   2   2   2   2   2   2   1   1   2   1   1   1   1   1   1   1   1   1   2   2   2   1   1   2   1   2   2   2   2   1   2   2   1   1   2   1   2   1   1   2   2   1   2   1   1   1   2   2   1   1   1   2   2   1   2   1   2   2   2   1   1   1   2   1   1   2   2   1   2   1   1   1   1   2   2   1   2   2   2   1   2   2   2   2   1   1   1   2   1   1   2   1   2   2   2   2   2   2   2   2   2   1   1   2   2   1   2   1   1   1   2   2   2   2   2   2   1   1   2   2   2   1   2   2   1   1   1   2   2   1   1   1   2   1   1   2   1   2   1   2   1   2   1   2   1   2   2   1   1   2   2   2   2   1   1   1   1   2   1   2   2   2   1   2   1   1   2   1   1   1   1   1   1   1   1   2   1   2   2   2   2
 MK-4-1                 2   2   2   2   2   2   2   1   2   1   2   1   1   1   1   2   1   2   1   2   2   2   1   2   1   2   1   1   1   2   1   1   1   1   2   1   2   1   1   1   2   2   1   2   2   1   1   2   1   1   2   1   2   1   2   2   2   1   2   1   1   1   2   1   1   1   2   2   1   1   1   2   1   2   1   1   1   2   1   2   2   2   1   2   1   1   1   1   1   2   1   1   2   1   2   1   1   2   2   2   2   1   1   2   1   1   2   2   1   2   2   2   1   1   2   1   1   2   2   2   2   2   1   1   2   1   2   1   1   1   2   2   1   1   1   1   2   1   1   2   2   2   2   2   1   1   2   1   2   1   2   2   1   2   1   1   1   2   1   1   2   1   1   2   2   2   2   1   1   1   2   2   2   2   2   1   2   2   2   2   1   2   1   1   2   2   2   1   1   1   2   2   2   2   2   2   1   2   1   1
 MK-4-2                 2   1   2   2   2   2   2   1   1   1   2   1   1   1   1   1   1   2   1   2   2   1   2   2   1   2   2   1   1   2   1   1   1   1   2   2   2   1   1   1   2   2   2   2   2   1   1   2   1   1   2   1   2   1   2   2   1   1   2   1   1   1   2   1   1   1   2   2   1   1   1   2   1   2   1   1   1   2   1   2   2   2   1   1   1   1   1   1   1   1   1   1   2   1   2   1   1   2   2   2   1   1   1   2   2   1   2   2   1   2   2   2   2   1   2   2   1   2   2   2   2   2   1   1   1   1   2   1   1   1   2   2   1   1   1   1   2   1   1   2   2   2   2   2   1   1   2   1   2   1   2   2   1   2   1   1   1   2   2   1   2   1   1   2   2   2   2   1   1   1   2   2   2   2   2   1   2   2   2   2   2   1   2   1   2   2   1   1   1   1   2   1   2   2   2   2   1   2   1   1
 MK-4-3                 2   1   2   2   2   2   2   1   1   1   2   1   1   1   1   1   1   2   1   2   2   1   2   2   1   2   2   1   1   2   1   1   1   1   2   2   1   1   1   1   2   1   2   2   2   1   1   2   2   1   2   1   2   1   1   2   1   1   2   1   1   1   2   1   1   1   2   2   1   1   1   2   1   2   1   1   1   2   2   2   2   2   1   1   1   1   1   1   1   1   1   1   2   1   2   1   1   2   2   2   2   1   1   2   2   1   2   2   1   2   2   1   2   1   2   2   1   2   2   2   2   2   1   1   2   2   2   1   2   1   2   2   1   1   1   1   2   1   1   2   2   2   2   2   1   1   2   1   2   2   2   1   1   2   1   1   1   2   2   1   2   1   1   2   2   2   2   1   1   1   2   2   2   2   2   1   2   2   2   2   1   2   2   2   2   2   1   1   1   1   2   1   2   2   1   1   1   2   1   1
 MK-4-4                 2   1   2   2   2   2   2   1   1   1   2   1   1   1   1   1   2   2   2   2   2   1   2   2   1   2   2   1   2   2   1   1   1   1   2   2   1   1   1   1   2   1   1   2   2   2   1   2   2   1   2   1   2   1   2   2   1   1   2   1   1   1   2   1   1   1   2   2   1   1   1   2   1   2   2   1   1   2   2   2   2   2   1   1   1   1   2   1   1   1   1   1   2   1   2   1   1   2   2   2   2   1   1   2   2   1   2   2   1   2   2   1   2   1   2   2   1   2   2   2   2   2   2   1   2   2   2   1   2   1   2   2   1   1   1   1   2   1   1   2   2   2   2   2   1   1   2   1   2   2   2   1   1   2   1   1   1   1   2   1   2   1   1   2   2   2   2   1   1   1   2   1   2   2   2   1   2   2   1   2   1   2   2   2   1   2   1   1   1   1   2   1   2   2   1   1   1   2   1   1
 MK-4-5                 2   1   2   2   1   2   2   2   1   1   2   1   1   1   1   1   2   2   2   2   2   1   2   2   1   2   2   1   2   2   1   1   1   1   2   2   1   1   1   1   2   1   1   2   2   2   1   2   2   1   2   1   2   1   2   2   1   1   2   1   1   1   2   1   1   1   2   2   1   1   2   2   1   2   2   1   1   2   2   2   2   2   1   1   1   1   2   1   1   1   2   1   2   1   2   1   1   2   2   2   2   1   2   2   1   1   2   2   1   1   2   2   2   1   2   2   1   2   2   2   2   2   2   1   2   2   2   1   2   1   2   2   1   1   1   1   2   2   1   2   2   2   2   2   1   1   2   1   2   2   2   1   1   2   1   1   1   1   2   1   2   1   2   2   2   2   2   1   1   2   2   1   2   2   1   1   2   2   1   2   1   2   2   2   1   2   1   2   1   1   2   1   2   2   1   1   1   2   1   1
 MK-4-6                 2   1   2   2   1   2   2   2   1   1   2   2   1   2   1   1   2   2   1   2   2   1   2   2   2   2   2   2   2   2   1   1   1   1   2   2   1   1   1   1   2   1   1   2   2   2   1   2   2   1   2   1   2   1   2   2   1   1   1   1   1   2   2   1   1   1   2   2   1   1   2   2   1   2   2   1   1   2   2   2   2   2   1   1   1   1   2   1   2   1   2   1   2   1   2   1   1   2   2   2   2   1   2   2   1   1   2   2   2   1   2   2   2   1   2   2   2   2   2   2   2   1   2   1   1   1   1   1   2   1   2   2   1   1   1   1   2   2   1   2   2   2   2   2   1   1   2   1   2   1   1   1   1   2   1   1   1   1   2   1   2   1   2   2   2   2   2   1   1   2   2   1   2   2   1   1   2   2   1   2   1   1   2   2   1   1   1   2   1   1   2   1   2   2   1   1   1   2   1   1
 MK-4-7                 2   2   2   2   1   2   2   2   1   1   2   2   1   2   1   1   2   2   1   2   2   1   2   2   2   1   2   2   2   2   1   1   1   1   2   2   1   1   2   1   2   1   1   2   2   2   1   2   2   1   2   1   2   1   2   2   1   1   1   1   1   2   2   1   1   1   2   2   1   2   2   2   1   2   2   1   1   2   2   2   2   1   1   1   1   1   2   1   2   1   1   1   2   1   2   1   1   2   2   2   2   1   2   2   1   1   2   2   2   1   2   2   2   1   2   2   2   2   2   2   2   1   2   1   1   1   1   1   2   1   2   2   1   2   1   1   2   2   1   2   2   2   2   2   2   1   1   1   2   1   2   1   1   2   2   1   1   1   2   1   2   1   2   2   2   2   2   2   1   2   2   1   2   2   1   1   2   2   1   2   1   1   2   2   1   1   1   2   1   1   2   1   2   2   1   1   2   2   2   1
 MK-4-8                 2   1   2   2   1   2   2   2   1   1   2   2   2   2   1   1   2   2   2   1   2   1   2   2   2   1   2   2   2   2   2   1   1   1   2   2   1   1   2   1   2   1   1   1   2   2   1   2   2   1   1   1   2   1   2   2   1   1   1   1   1   2   2   1   2   1   2   2   1   2   2   2   1   2   2   2   1   2   2   2   2   1   1   1   1   1   2   1   2   1   2   1   2   1   2   1   1   2   1   2   2   2   2   2   1   1   2   2   2   1   2   2   2   1   2   2   2   2   2   2   2   1   2   1   1   1   1   1   1   1   2   2   1   2   1   1   2   2   1   2   2   2   2   2   1   1   1   1   2   1   1   1   1   2   2   1   1   1   2   1   2   1   1   2   2   2   1   2   1   2   2   1   2   2   2   1   2   2   1   1   1   1   2   2   1   1   1   2   1   1   2   1   2   2   1   1   2   2   2   1
 MK-4-9                 2   1   2   2   1   2   2   2   1   1   2   1   2   2   1   1   2   2   1   1   2   1   2   2   1   1   2   2   2   2   2   1   1   1   2   2   1   1   2   1   2   1   1   2   2   2   1   2   2   1   2   1   1   1   2   2   2   1   1   2   1   2   2   1   2   2   2   2   1   2   2   1   1   2   2   2   1   2   2   2   2   1   1   1   1   1   2   1   2   1   2   1   2   1   2   1   1   2   1   1   2   1   2   2   1   2   2   2   2   1   2   2   2   1   2   1   1   2   2   2   2   1   2   1   2   1   1   1   1   1   2   2   1   2   2   1   2   2   1   2   2   2   2   2   1   1   1   1   2   1   1   1   1   2   2   1   1   1   2   1   2   1   2   2   2   2   2   1   1   2   2   2   2   1   1   1   2   2   1   1   1   1   2   2   1   1   1   2   1   1   2   1   2   2   1   1   2   2   2   1
 MK-4-10                2   1   2   2   1   2   2   2   1   1   2   1   2   2   1   1   2   2   1   1   1   1   2   2   1   1   2   2   2   2   2   1   1   1   2   2   1   1   2   2   1   1   1   2   2   2   2   2   2   1   2   1   1   1   2   2   2   1   1   2   1   1   2   1   2   2   1   2   1   2   2   1   1   2   2   1   1   2   2   2   2   1   1   1   1   1   2   1   2   1   2   1   2   1   2   2   1   2   1   1   2   1   2   2   1   2   2   2   2   1   2   2   2   1   2   1   1   2   2   2   2   1   2   1   2   1   1   1   1   1   2   2   1   2   2   1   2   1   1   1   2   2   2   2   1   1   1   1   2   1   1   1   1   2   2   1   1   1   2   1   2   1   2   2   2   2   2   1   1   2   2   2   2   2   1   1   2   1   1   1   1   1   2   2   1   1   1   2   1   1   2   1   2   2   1   2   2   2   2   1
 MK-4-11                2   1   2   2   1   2   2   2   1   1   2   1   2   2   1   1   2   1   1   1   1   1   2   2   1   2   2   2   2   2   2   1   1   1   2   2   1   1   2   1   1   1   1   1   2   2   2   2   2   1   2   1   1   1   2   2   2   1   1   2   1   1   2   1   2   2   1   2   1   2   2   1   1   2   2   1   1   2   2   2   2   1   1   1   1   1   2   1   2   1   2   1   2   1   2   2   1   2   1   1   2   2   2   2   1   2   2   2   2   1   2   2   2   2   2   1   1   2   2   2   2   1   2   1   2   1   1   1   1   1   2   2   1   2   2   1   2   1   1   1   2   2   2   1   1   1   1   1   2   1   1   2   1   2   2   1   1   1   2   1   2   1   1   2   2   2   2   1   1   2   2   2   2   2   1   1   2   1   1   1   2   1   2   2   1   1   1   2   2   1   1   1   2   2   1   2   1   2   1   2
 MK-4-12                2   1   2   1   1   2   2   2   1   1   2   1   2   2   2   1   2   1   1   1   1   1   2   2   1   2   2   2   2   2   2   2   2   1   2   2   1   1   2   1   1   1   1   1   2   2   2   2   1   2   2   1   1   1   2   2   2   1   1   2   1   1   2   1   2   2   1   2   1   2   2   1   1   2   2   1   1   2   2   2   1   1   1   1   1   1   2   1   2   1   2   1   2   1   2   2   1   2   1   1   2   2   2   2   1   2   2   1   2   1   2   2   2   2   2   1   1   2   2   2   2   1   2   1   2   1   2   1   1   1   2   2   1   2   1   1   2   1   1   1   2   1   2   1   1   1   1   1   2   1   1   2   1   1   2   1   1   1   2   1   2   1   1   2   2   1   2   1   1   2   2   2   2   2   1   1   2   1   1   2   2   1   2   2   1   1   1   2   2   1   1   1   2   2   1   2   1   2   1   2
 MK-4-13                1   1   2   1   1   2   2   2   1   1   2   1   2   2   2   1   2   1   1   1   1   1   2   2   1   2   2   2   1   1   2   2   2   1   2   2   2   1   2   1   1   1   1   1   2   2   2   1   1   2   2   1   1   1   2   2   2   1   1   2   1   1   2   1   2   2   2   2   1   2   2   2   1   1   2   1   1   2   2   2   1   1   1   1   1   1   2   1   2   1   2   1   2   1   2   2   2   2   1   1   2   2   2   2   1   2   2   1   2   1   2   2   1   2   2   1   1   2   2   1   2   1   2   1   2   1   2   1   1   1   2   2   1   2   1   1   2   1   1   1   2   1   2   1   1   1   2   1   2   1   1   1   1   1   2   2   1   1   2   1   2   2   1   2   2   1   2   1   1   2   2   2   2   2   1   1   2   1   1   2   2   1   2   2   1   1   1   2   2   2   1   1   2   2   2   2   1   1   1   2
 MK-4-14                2   1   2   1   1   2   2   2   2   1   2   1   2   2   2   1   2   2   1   1   1   1   2   2   1   2   2   2   1   1   2   2   2   1   2   2   2   1   2   1   1   1   1   1   2   2   2   1   1   2   2   1   1   1   1   1   2   1   1   2   1   1   2   1   2   1   2   2   1   2   2   2   1   2   2   1   1   1   2   2   1   1   1   1   1   1   2   1   2   1   2   1   2   1   2   2   2   2   1   1   2   2   2   2   1   2   2   1   2   1   2   2   2   2   2   1   1   2   2   2   2   1   2   1   2   1   2   1   1   1   1   2   1   2   1   1   2   1   2   1   2   1   2   1   1   1   1   1   2   1   1   1   1   1   2   2   1   1   2   2   2   2   1   2   2   1   2   1   1   2   2   2   2   1   1   1   2   1   1   2   2   1   2   2   1   2   1   2   2   2   1   1   2   2   2   2   1   2   1   2
 MK-4-15                2   1   2   1   1   1   2   2   2   1   2   1   2   2   2   2   2   2   1   1   1   1   2   2   1   2   2   2   1   1   2   2   2   1   2   2   2   1   2   1   1   1   1   1   2   2   2   1   1   1   2   1   1   2   1   1   2   1   1   2   1   1   2   2   2   1   2   2   1   2   2   2   2   2   2   1   1   1   2   2   1   1   1   1   1   1   2   2   2   2   2   1   1   1   1   2   2   1   1   1   2   2   2   2   1   2   2   1   2   1   2   2   2   2   2   1   1   2   2   2   2   1   2   2   2   1   1   1   1   1   1   2   2   2   1   1   2   1   2   1   1   1   2   1   1   1   1   1   1   1   1   1   2   2   2   1   1   1   2   2   2   2   1   2   2   1   2   1   1   2   2   2   2   1   1   1   2   1   1   2   1   1   2   2   1   2   1   2   2   2   1   1   2   2   2   2   2   2   1   1
 MK-4-16                2   1   2   1   1   1   2   2   2   1   2   1   2   2   2   2   2   2   1   1   1   1   2   1   2   2   2   2   2   1   2   2   2   1   2   2   2   1   2   1   1   1   1   2   2   2   1   2   1   1   2   2   1   2   1   1   2   1   1   1   1   1   2   2   2   1   2   2   1   2   2   2   1   2   2   1   1   1   2   1   1   1   1   1   1   1   2   2   2   2   2   1   1   1   1   2   2   1   1   1   2   2   2   2   1   2   2   1   2   2   2   2   2   2   2   1   1   2   2   2   2   2   1   2   2   2   1   1   1   1   1   2   2   2   1   1   2   1   2   1   1   1   2   1   1   1   1   1   1   1   1   2   1   2   2   1   1   1   2   2   2   2   2   2   2   1   2   1   2   2   2   1   2   1   1   1   2   1   1   2   1   1   2   1   1   2   1   2   1   2   1   1   2   2   2   2   2   2   2   1
 MK-5-1                 1   2   1   2   2   2   2   1   2   2   2   2   1   2   1   1   2   2   2   2   1   2   2   1   2   2   2   2   2   2   1   2   2   2   2   1   2   2   2   2   1   2   1   1   1   1   2   1   2   1   1   2   1   1   2   2   1   1   1   2   1   2   1   1   1   2   1   1   1   2   2   1   1   2   2   2   2   2   2   1   2   2   1   1   1   2   2   1   1   2   1   1   2   2   1   1   1   1   1   1   2   2   2   1   1   2   2   2   2   2   1   2   1   2   2   1   2   1   2   2   1   1   2   2   2   2   2   1   1   1   2   2   1   2   2   2   2   1   2   1   2   2   2   1   1   2   2   2   1   1   1   1   1   1   1   2   1   1   1   1   1   2   1   2   2   1   1   1   1   1   2   2   2   1   1   2   1   1   2   2   1   2   1   1   1   2   2   2   1   2   2   2   2   2   2   1   2   2   2   2
 MK-5-2                 1   2   1   2   2   2   2   1   2   1   2   2   1   2   1   1   2   2   2   2   1   2   2   1   2   2   2   1   2   2   1   2   2   1   2   1   2   2   2   2   1   2   1   2   1   1   1   1   2   1   1   2   1   1   2   2   1   1   1   2   1   1   1   1   1   2   1   1   1   2   2   1   1   2   2   2   2   2   1   1   2   2   1   1   2   2   2   2   1   2   1   1   2   2   1   2   1   1   1   1   1   2   2   1   1   2   2   1   2   2   1   2   1   2   2   1   2   1   2   2   1   1   2   2   2   2   2   1   1   1   2   2   1   2   2   2   2   1   2   1   2   2   1   1   1   2   2   2   1   1   1   1   1   1   1   1   1   1   1   1   1   1   1   2   2   1   2   1   1   1   2   2   2   1   1   2   1   1   2   2   1   2   1   1   1   2   2   2   1   2   2   2   1   2   2   1   2   2   2   2
 MK-5-3                 1   2   1   2   2   2   2   1   2   1   2   2   1   2   1   1   1   2   2   2   1   2   2   1   2   2   2   1   1   2   1   1   2   1   2   1   2   2   2   2   1   2   1   2   2   1   1   1   2   1   1   2   1   2   2   2   1   1   1   2   1   2   2   1   2   2   1   1   1   2   2   1   1   2   2   1   1   1   1   1   2   2   1   1   2   2   2   2   2   2   1   1   2   2   1   2   1   1   1   1   2   2   2   1   2   2   2   1   2   2   1   2   1   2   1   1   2   1   2   2   1   1   2   2   2   1   2   1   1   1   2   2   1   2   2   2   2   1   2   1   1   2   1   1   1   2   2   2   1   1   1   1   1   1   1   1   1   1   1   1   1   1   1   2   2   1   2   1   1   1   2   2   2   1   1   2   1   1   2   2   1   2   1   1   1   2   2   2   1   1   2   2   1   2   2   1   2   2   2   1
 MK-5-4                 1   2   1   2   2   1   2   2   2   1   2   2   1   2   1   1   1   2   2   2   1   2   2   1   2   2   2   1   1   2   1   1   2   1   2   1   2   2   2   2   1   1   2   2   2   1   1   1   2   2   1   2   2   2   1   2   1   1   1   2   1   2   2   1   2   2   2   1   2   2   2   1   1   1   2   2   1   1   2   1   2   2   1   1   2   2   2   2   2   2   1   1   2   2   2   2   1   1   1   1   2   2   2   1   2   2   1   1   2   2   1   1   1   2   1   1   2   1   2   2   1   1   2   2   2   1   2   2   1   1   2   2   1   2   2   2   2   1   1   1   1   2   1   2   1   2   2   2   1   1   1   1   1   1   2   2   1   2   1   1   1   2   1   2   2   1   2   1   1   1   2   2   2   1   1   2   1   1   2   2   1   2   1   1   1   2   2   1   2   1   2   2   1   2   2   1   2   2   2   1
 MK-5-5                 1   2   1   2   2   1   2   2   2   1   2   2   1   2   1   1   1   2   2   2   1   1   2   1   2   2   2   1   2   2   1   1   2   1   2   1   2   2   2   2   1   1   2   2   2   1   1   1   2   2   1   2   2   2   1   2   2   1   1   2   1   2   2   1   2   2   2   1   2   2   2   1   1   2   2   2   1   1   2   1   2   2   1   1   2   2   2   2   2   2   1   1   2   2   2   2   1   1   1   1   2   2   2   1   2   2   1   1   2   2   1   1   1   2   1   1   2   1   1   2   1   1   2   2   2   1   2   2   1   1   1   2   1   2   1   2   2   1   1   2   1   2   1   2   1   2   2   2   1   1   1   1   2   1   2   2   1   2   1   1   1   2   1   2   2   2   2   2   1   2   2   2   2   1   1   1   1   1   2   2   1   2   1   1   1   2   2   1   2   1   2   2   1   2   2   2   2   2   2   1
 MK-5-6                 1   2   2   2   2   1   2   2   2   1   1   2   1   2   2   1   1   2   2   2   1   1   2   1   2   2   2   2   2   1   1   1   1   1   1   1   2   2   2   2   1   1   2   2   1   1   1   1   2   2   1   2   2   2   1   2   2   1   2   1   1   2   2   1   2   2   2   1   2   2   2   1   1   2   2   2   1   1   2   1   2   2   2   1   2   2   2   2   2   2   2   2   2   2   2   2   1   1   1   1   2   1   2   1   1   2   1   1   2   2   2   1   1   2   1   1   2   1   1   2   1   1   2   2   1   1   2   2   2   1   1   2   1   2   1   2   2   1   1   2   1   2   1   2   1   2   1   2   1   1   1   1   2   2   2   2   1   2   1   1   1   2   1   2   2   2   2   1   2   2   2   2   2   1   1   1   1   1   2   2   1   2   1   1   1   2   2   1   1   1   2   2   1   2   2   2   2   2   2   1
 MK-5-7                 1   2   2   2   2   1   2   2   2   1   1   2   1   2   2   1   1   2   2   2   1   1   2   1   1   2   2   2   2   1   1   1   1   1   1   1   2   1   2   2   1   1   2   2   1   1   1   1   1   2   1   2   2   2   1   2   2   1   2   1   2   2   2   1   2   2   2   1   2   2   2   2   1   2   2   2   1   1   2   1   2   2   2   2   2   2   2   2   2   2   1   2   2   2   2   1   1   1   1   1   2   1   2   1   1   2   1   2   2   2   2   1   1   2   1   1   2   1   1   2   2   1   2   2   1   1   2   1   2   1   1   2   1   2   1   2   2   1   1   2   1   2   1   2   1   2   1   2   1   2   1   1   2   2   2   2   1   2   1   1   1   2   1   2   2   1   2   2   2   2   2   2   2   1   1   1   1   1   2   2   1   2   1   2   1   2   2   1   1   1   2   2   1   2   2   2   2   2   2   1
 MK-5-8                 2   2   2   2   1   1   2   1   2   1   1   2   1   2   2   1   1   2   2   2   1   1   2   1   1   2   1   2   2   1   1   1   1   1   1   1   2   1   2   1   1   1   2   2   1   1   1   1   1   2   1   2   1   2   1   2   2   1   2   1   2   2   1   1   2   2   2   1   2   2   2   2   1   2   2   2   1   2   2   1   2   2   1   2   2   2   2   2   2   2   1   2   2   2   2   1   1   1   2   1   2   1   2   1   2   2   1   2   2   2   2   1   2   2   1   1   2   1   2   2   2   1   2   2   1   1   2   1   2   1   1   2   1   1   1   2   2   1   1   2   1   2   1   2   1   2   2   2   1   2   1   1   2   2   2   1   1   2   1   1   1   2   1   2   2   1   2   2   2   2   2   2   2   1   1   1   1   1   2   2   2   2   1   2   1   1   2   1   1   1   2   2   1   2   1   2   1   2   2   1
 MK-5-9                 2   2   2   2   1   1   2   1   2   1   1   2   1   2   2   2   1   2   1   2   1   1   2   1   1   2   1   2   2   1   2   1   1   1   1   1   2   1   2   1   1   1   2   2   1   1   1   1   1   2   1   2   1   2   1   2   2   2   2   1   2   2   1   1   2   1   2   1   2   2   2   2   1   2   2   2   1   1   2   1   2   2   1   2   2   2   1   2   2   2   1   2   2   2   2   1   1   1   2   2   2   1   2   1   2   2   1   2   2   2   2   1   2   2   1   1   2   1   2   2   2   1   2   2   1   1   2   2   2   2   1   2   1   1   1   2   2   1   1   2   1   1   1   2   1   2   1   2   1   2   1   1   1   2   2   1   1   1   1   1   1   2   1   2   2   1   2   1   2   2   2   2   2   1   1   1   1   1   1   2   2   2   1   2   1   1   2   1   1   1   2   2   1   2   1   2   1   2   2   1
 MK-5-10                2   2   2   2   1   1   2   1   2   1   1   2   1   2   1   2   1   2   1   2   1   2   2   1   1   2   1   2   1   1   2   1   2   1   1   1   2   1   2   1   2   1   2   2   1   1   1   1   1   2   1   2   1   2   1   2   2   2   2   1   2   2   1   1   2   1   2   2   2   2   1   2   1   2   2   2   1   1   2   1   2   2   1   2   2   2   1   2   2   2   1   2   2   2   2   1   1   1   2   2   2   1   2   1   2   2   1   2   2   2   2   1   1   2   1   1   2   1   2   2   2   1   2   2   1   1   2   2   2   2   2   2   2   1   1   2   2   1   1   2   1   1   1   2   1   2   1   2   1   2   1   1   2   2   2   1   1   1   1   1   2   2   1   2   2   1   2   1   2   2   1   2   2   1   1   1   1   1   1   2   2   2   1   2   1   2   2   1   1   2   2   2   1   2   2   2   1   2   2   1
 MK-5-11                2   1   2   2   1   1   2   1   2   1   1   2   1   1   1   2   1   2   1   2   1   2   2   1   1   2   1   2   1   1   2   1   2   1   1   1   2   1   2   2   1   1   2   2   1   1   2   1   1   2   1   2   1   2   1   2   2   2   2   1   2   2   1   1   2   2   2   2   2   2   2   2   1   2   2   2   1   1   2   2   2   2   1   2   2   2   1   2   2   2   1   2   2   2   2   1   1   1   2   2   2   1   2   1   1   2   1   2   2   2   2   1   1   2   1   1   2   1   2   2   2   1   2   2   1   1   2   2   2   2   2   2   2   1   1   2   2   1   1   2   1   2   1   2   1   2   1   2   2   2   2   1   2   2   2   1   1   2   1   1   2   2   1   2   1   1   2   1   2   2   1   2   2   1   1   1   1   1   1   2   2   2   1   2   1   2   2   1   1   2   2   2   1   2   2   2   1   2   2   1
 MK-5-12                2   1   2   2   1   1   2   1   2   1   1   2   1   1   1   2   1   2   1   1   1   2   1   1   1   2   1   2   1   1   2   1   2   1   1   1   2   1   2   2   1   1   2   2   1   2   2   1   2   2   1   2   1   2   1   2   1   2   1   1   2   2   1   1   2   2   2   2   2   2   1   2   1   1   2   2   1   1   2   2   2   2   1   2   2   2   1   2   2   2   2   2   2   2   2   1   1   1   2   2   2   1   2   1   1   2   1   1   1   2   2   2   1   2   1   1   2   1   2   2   2   1   2   2   1   1   2   2   2   2   2   2   2   1   1   1   2   1   1   2   1   2   1   2   2   2   1   2   1   2   2   1   2   2   1   1   1   2   1   1   2   1   1   2   1   1   1   1   2   2   1   1   2   1   1   2   1   1   1   2   1   2   1   2   1   2   1   1   1   2   2   2   1   2   2   2   1   2   2   1
 MK-5-13                2   1   2   2   1   2   2   1   2   1   1   2   1   1   1   2   1   2   1   1   1   2   1   1   1   2   1   2   1   1   2   1   2   1   1   1   2   1   2   1   2   1   1   2   1   2   1   1   2   1   1   2   1   2   1   2   1   1   1   1   2   2   1   1   2   2   2   2   2   2   1   2   1   1   1   2   1   1   2   2   2   2   1   2   2   2   1   2   2   2   2   2   2   2   2   1   1   1   2   2   2   2   2   1   1   2   2   1   1   2   2   2   1   2   1   1   2   1   2   2   2   1   2   2   1   1   2   2   2   2   2   2   2   1   1   1   1   1   1   2   1   2   2   2   2   2   1   2   1   2   2   2   2   2   1   1   1   2   1   1   2   1   1   2   1   1   1   1   1   2   1   1   2   2   1   2   1   1   1   2   1   2   1   2   1   2   1   1   1   2   2   2   1   2   2   2   1   2   2   1
 MK-5-14                2   1   2   2   1   2   2   1   1   1   1   2   1   1   1   2   1   2   1   1   1   1   1   1   1   2   1   2   1   1   2   1   2   1   1   1   2   1   2   1   2   1   1   2   1   2   1   1   2   2   1   2   1   2   1   2   1   1   1   1   2   2   1   1   2   2   2   2   2   2   1   2   1   2   1   1   1   1   2   2   2   1   1   2   2   1   1   2   2   2   2   2   2   2   2   1   1   1   2   2   2   2   2   1   1   2   1   1   2   2   2   1   1   2   1   1   2   1   2   2   2   2   1   2   1   1   2   2   2   2   2   2   2   1   2   1   1   1   1   2   1   2   2   2   2   2   1   2   2   2   2   2   2   2   1   1   1   2   1   2   1   1   1   2   1   2   1   1   1   2   1   1   1   2   1   2   1   1   1   2   1   2   1   1   1   2   1   1   1   2   2   2   1   2   2   2   2   2   2   1
 MK-5-15                1   1   2   2   1   2   2   1   1   1   2   2   1   1   1   2   1   2   1   1   2   2   1   1   1   1   1   2   1   1   2   1   2   1   1   1   2   1   2   1   2   1   1   2   1   2   1   1   2   2   1   1   1   1   1   2   1   1   1   2   2   2   1   1   2   2   2   2   2   2   1   2   1   2   1   1   1   1   2   1   2   1   1   2   2   1   1   2   2   2   1   2   2   2   2   1   1   1   2   2   2   2   2   1   1   2   1   2   2   2   2   1   1   2   1   1   2   1   2   2   2   2   1   2   1   1   2   2   2   2   2   2   2   1   2   1   1   1   1   1   1   2   2   2   2   2   1   2   2   2   2   2   2   2   1   1   1   2   1   2   1   1   1   2   1   2   1   1   1   2   1   1   1   2   1   2   2   2   1   2   1   2   1   2   1   2   1   1   1   2   2   2   1   2   2   2   2   1   2   1
 MK-5-16                1   1   2   2   1   2   1   1   1   2   2   1   1   1   1   2   1   1   1   1   2   1   1   1   1   1   2   2   1   2   2   1   2   1   1   1   2   1   2   1   2   1   1   2   2   2   2   1   2   2   1   1   1   1   1   2   1   1   1   2   2   2   1   1   2   2   2   2   2   2   2   2   1   2   1   1   1   1   2   1   2   1   2   2   2   1   1   2   1   2   1   2   2   2   2   1   1   1   2   2   2   2   1   1   1   2   1   2   2   2   2   1   1   2   1   1   2   1   1   2   2   2   1   2   1   1   2   2   2   2   2   2   2   1   1   1   2   1   1   1   1   2   2   2   2   2   2   1   2   2   2   2   2   2   1   1   1   2   1   2   1   1   1   2   1   2   1   1   1   1   1   1   1   2   1   2   2   2   1   2   1   2   1   2   1   2   1   1   1   2   2   2   1   2   1   2   2   1   2   1
 MK-6-1                 2   2   2   2   2   2   1   2   1   2   2   1   1   1   2   2   2   2   2   2   2   1   2   1   1   1   2   1   2   1   1   2   2   2   1   1   2   1   2   2   1   2   2   2   2   1   2   1   2   2   1   2   2   2   1   2   2   2   1   1   2   1   2   1   2   1   1   2   2   1   1   2   1   2   1   2   2   1   2   2   2   1   2   2   2   2   2   1   1   2   2   1   2   1   2   2   2   2   1   1   1   1   2   1   2   1   1   2   2   1   2   1   1   1   1   1   2   2   2   2   2   1   2   2   2   2   1   1   2   1   1   2   2   1   1   1   1   1   1   2   1   1   1   1   2   2   1   2   1   1   1   1   2   2   1   1   1   1   2   1   2   2   2   1   2   1   2   1   1   1   1   2   1   1   2   1   1   2   2   2   2   2   2   1   1   2   2   2   2   2   1   2   1   1   2   2   2   2   1   1
 MK-6-2                 2   2   2   2   2   2   1   2   1   2   2   1   2   1   2   2   2   2   2   2   2   1   1   2   1   1   2   1   2   1   1   2   2   2   1   1   2   1   2   2   1   2   2   2   2   1   2   1   2   2   1   2   2   2   2   2   2   2   1   1   2   1   2   1   2   1   1   2   2   1   1   1   1   2   2   2   2   1   2   2   2   1   2   2   2   2   2   1   1   2   1   1   2   1   2   2   2   2   1   1   1   1   2   1   2   1   1   2   2   1   2   1   2   1   1   1   2   2   2   2   2   1   2   2   2   2   1   1   2   1   1   2   2   2   1   1   1   1   1   2   2   1   1   1   2   2   1   2   1   1   1   1   2   2   2   1   1   1   2   2   2   2   2   1   2   2   2   1   1   1   1   2   1   1   2   1   2   2   2   1   2   2   2   1   2   2   2   2   2   2   2   2   1   1   2   2   2   2   1   1
 MK-6-3                 2   2   2   2   2   2   1   2   1   2   2   1   2   1   2   2   2   2   2   2   2   1   1   1   1   2   2   1   2   1   1   2   2   2   1   1   2   1   2   2   1   2   2   2   2   1   2   2   2   2   1   2   2   2   2   2   1   2   1   1   2   1   2   1   2   1   1   2   2   1   1   1   1   2   2   2   2   1   2   2   2   1   2   2   2   2   2   1   1   2   1   1   2   1   2   2   2   2   1   1   1   1   2   1   2   1   1   2   2   1   2   1   2   1   1   1   2   2   2   2   2   2   2   2   2   1   1   1   2   1   1   2   2   2   1   1   1   2   2   2   2   1   1   1   2   2   1   2   1   1   1   1   2   2   2   2   1   1   2   2   2   2   2   1   2   2   2   1   1   1   1   2   1   1   2   1   2   2   2   1   1   2   2   1   2   2   1   2   2   2   1   2   2   1   2   2   2   2   1   1
 MK-6-4                 2   2   2   2   2   2   1   2   1   2   2   1   2   1   2   2   2   2   2   2   2   1   2   1   1   2   2   1   2   1   2   2   1   2   1   1   2   1   2   1   1   1   2   2   2   1   2   2   1   2   1   2   2   2   1   2   1   2   1   2   2   1   2   1   2   1   1   2   2   2   2   1   1   1   2   2   2   1   1   2   2   1   2   2   2   2   2   1   1   2   2   1   1   1   2   2   1   2   1   1   1   1   2   1   2   1   1   2   2   1   1   1   2   1   1   1   2   2   2   2   2   2   2   2   2   1   1   1   2   1   1   2   2   2   1   1   1   2   2   2   2   1   1   1   2   2   2   2   1   1   1   1   2   2   2   2   1   2   2   2   1   2   2   1   2   2   2   1   1   1   1   2   1   1   2   1   2   2   2   1   2   2   2   1   2   2   1   2   2   2   1   2   2   1   2   1   2   2   1   1
 MK-6-5                 2   2   2   2   2   2   1   2   1   2   2   1   2   1   2   2   2   2   2   2   2   1   2   1   1   2   2   1   1   1   2   2   1   2   1   2   2   1   2   1   1   1   2   2   1   1   1   1   1   2   1   2   2   2   1   2   1   2   1   2   1   2   2   2   2   1   1   2   2   2   2   2   1   1   2   2   1   1   1   2   2   1   2   2   2   2   2   1   2   2   2   2   1   1   2   2   1   2   1   1   1   1   2   2   2   1   1   2   2   1   2   1   2   2   1   1   2   2   2   1   2   2   2   2   2   1   1   1   2   1   1   2   2   2   1   2   1   2   1   2   2   1   1   1   2   2   2   2   1   1   1   1   2   2   2   2   1   2   2   2   2   2   2   1   2   2   2   1   1   2   1   2   1   1   2   1   2   2   2   1   2   2   2   1   2   2   1   2   2   2   1   2   2   2   2   1   1   2   1   1
 MK-6-6                 2   1   1   2   2   2   1   2   1   2   2   1   2   2   2   2   2   1   2   2   2   1   2   1   1   2   2   1   2   1   2   2   1   2   1   2   2   1   2   1   1   1   2   2   1   1   1   1   1   2   1   2   2   2   1   2   1   2   1   2   1   2   2   2   2   1   1   2   1   2   1   2   1   1   1   2   1   1   1   2   1   1   2   1   2   1   2   1   2   2   2   2   1   1   2   2   1   2   1   1   1   1   2   2   2   1   1   2   2   1   2   1   2   2   1   1   2   2   1   1   2   2   2   2   1   1   1   1   2   1   1   2   2   1   1   2   1   2   1   2   1   2   1   1   2   2   2   2   1   1   1   1   2   2   2   2   1   2   2   1   2   2   2   1   1   2   2   1   1   2   1   2   1   1   2   2   2   2   2   2   2   2   2   1   2   2   1   2   2   2   1   2   2   2   2   1   1   2   2   1
 MK-6-7                 2   1   1   2   2   2   1   2   1   2   1   1   2   2   2   2   2   1   2   1   1   2   2   1   2   2   2   2   2   1   1   2   1   2   1   1   2   1   2   1   1   1   2   2   1   1   1   1   1   1   1   1   2   2   1   2   1   2   1   2   2   2   2   2   2   1   1   2   1   2   1   2   1   1   1   2   2   1   1   2   1   1   2   1   2   1   2   1   2   2   2   2   1   1   2   2   1   2   2   1   1   1   2   1   2   1   1   2   2   1   2   1   2   2   1   1   2   2   1   1   1   2   2   1   1   1   2   1   2   1   1   2   2   1   1   2   1   2   2   2   1   2   1   1   2   2   2   2   1   1   1   1   2   1   2   2   1   2   2   1   2   2   2   1   1   2   2   1   1   2   1   2   1   1   2   2   2   2   2   2   2   2   2   1   2   2   1   2   2   2   1   2   2   2   1   1   1   2   2   1
 MK-6-8                 2   1   1   2   1   2   1   2   1   2   1   1   2   2   2   2   2   1   2   1   1   2   2   1   2   2   2   2   1   1   1   2   1   2   1   1   1   1   2   1   1   2   2   2   1   1   1   2   1   1   1   1   2   1   1   2   1   2   1   2   2   2   2   2   2   1   1   2   1   2   2   2   1   1   1   2   2   1   1   2   2   1   2   1   2   1   2   1   1   2   2   2   1   1   2   2   2   2   1   1   1   2   2   1   2   1   1   2   2   2   2   1   2   2   1   1   2   2   1   1   1   2   2   1   1   1   2   1   2   1   2   2   2   1   1   2   2   2   2   2   1   2   1   1   2   2   2   2   1   1   1   1   2   1   2   2   1   2   2   1   2   2   2   2   1   2   2   1   1   2   1   2   1   1   2   2   2   2   2   2   2   2   2   1   2   2   1   1   2   2   1   2   2   2   1   1   1   2   2   1
 MK-6-9                 2   1   1   2   1   2   1   2   1   2   1   1   2   2   2   2   2   1   2   1   1   2   2   1   1   2   2   2   1   1   2   2   2   2   1   1   1   1   2   2   2   2   2   2   1   1   1   2   1   1   1   1   2   1   1   2   1   2   1   2   2   2   2   2   1   2   1   2   1   2   2   2   1   1   1   2   2   1   1   2   2   1   2   1   2   1   2   1   1   2   2   2   1   1   2   2   1   2   1   1   1   2   2   1   2   2   1   2   2   2   2   1   2   2   1   1   2   2   1   1   1   1   1   1   1   1   2   1   2   1   1   2   2   1   1   2   2   2   2   2   1   2   1   1   2   2   2   2   1   1   1   1   2   1   2   2   1   2   2   1   1   2   2   2   1   2   2   1   2   2   1   2   1   1   2   1   2   2   2   2   2   2   1   1   2   2   1   1   2   2   1   2   1   2   1   1   1   2   2   2
 MK-6-10                2   1   1   2   1   2   1   2   1   2   1   1   2   2   2   2   2   1   1   1   1   2   2   1   1   2   2   2   1   1   2   1   2   2   1   1   1   1   2   2   2   2   2   2   1   1   1   2   1   1   1   1   2   1   1   2   1   2   1   2   2   2   2   2   1   2   1   2   1   2   2   2   1   1   1   1   2   1   1   2   2   1   2   1   2   1   2   2   1   2   2   2   2   1   2   2   1   2   1   1   1   2   2   1   2   2   2   2   2   1   2   1   2   2   1   2   2   2   1   1   1   1   1   1   1   1   2   2   2   2   1   2   2   2   1   2   1   1   1   2   1   2   1   1   1   2   2   2   1   1   1   1   2   1   2   2   1   2   2   1   1   2   2   1   1   2   2   1   2   2   1   2   1   1   2   1   2   2   2   2   2   2   2   1   2   2   1   1   2   2   1   2   1   2   1   1   1   2   2   1
 MK-6-11                2   1   1   2   1   2   1   2   1   2   1   1   1   1   2   2   2   1   2   1   1   1   2   1   1   2   2   2   1   1   2   1   2   1   1   1   2   1   2   2   2   2   2   1   1   1   1   1   1   1   1   1   2   1   1   2   1   2   1   2   2   2   2   2   1   2   1   2   1   2   2   2   1   1   2   1   2   1   1   2   2   1   2   1   2   1   2   2   1   2   2   2   2   1   1   2   1   2   1   2   1   2   2   1   2   2   2   2   2   1   2   1   2   2   1   2   2   2   1   1   1   1   1   1   1   1   2   2   2   2   1   2   2   2   1   2   1   1   1   2   1   2   1   1   1   2   2   2   1   1   1   1   2   1   2   2   1   2   2   1   1   2   2   1   1   2   2   1   2   2   1   2   1   1   2   1   2   2   2   2   1   1   2   1   2   2   1   2   2   2   1   2   2   2   1   2   1   2   2   1
 MK-6-12                2   1   1   2   1   2   1   2   1   2   1   1   1   1   2   2   2   1   2   1   1   1   2   1   1   2   2   2   1   1   2   1   2   1   2   1   2   2   2   1   2   2   2   1   1   1   1   1   1   1   1   1   2   1   1   2   1   2   1   2   2   2   2   2   1   2   1   2   1   2   2   2   1   1   2   1   2   1   1   2   2   1   2   1   2   1   2   2   1   2   2   2   2   1   2   2   1   2   1   2   1   2   2   1   1   1   1   2   2   2   2   1   2   2   2   2   2   2   1   1   1   1   1   1   1   1   2   2   2   2   1   2   2   2   2   2   2   1   1   2   1   2   1   1   1   2   2   2   1   1   1   2   2   2   2   2   1   2   2   1   1   2   2   1   1   2   2   1   2   1   1   2   1   1   2   1   2   2   1   2   1   2   2   1   2   2   1   2   2   2   1   2   1   2   2   2   1   2   2   1
 MK-6-13                1   1   1   2   1   2   1   2   1   2   1   2   1   1   2   2   2   1   2   1   1   1   1   1   1   2   2   1   1   2   2   1   2   1   2   1   2   2   2   1   2   2   2   1   1   1   1   1   1   1   1   1   1   1   1   2   1   2   1   2   2   2   2   2   1   2   1   2   2   2   2   2   1   1   2   1   2   1   2   2   2   1   2   1   2   1   2   2   1   2   2   2   2   1   2   1   1   2   2   2   1   2   2   1   1   1   1   2   2   2   2   1   1   2   1   1   2   2   1   1   1   1   1   1   2   1   2   2   2   2   1   2   2   2   2   2   2   1   1   2   1   2   1   2   1   2   2   2   1   1   1   2   2   2   2   2   1   2   2   1   1   2   2   2   1   2   2   1   2   1   1   2   2   1   2   1   2   2   1   2   1   2   2   1   2   2   1   2   2   1   1   2   1   2   2   2   1   2   2   1
 MK-6-14                1   1   1   2   1   2   1   2   1   2   1   2   1   1   2   2   2   1   2   1   2   1   1   1   1   2   2   1   1   2   2   1   1   1   2   1   2   2   1   1   2   2   2   1   2   1   1   1   1   1   1   1   1   1   2   2   1   2   1   1   2   2   2   2   1   2   1   2   2   1   2   2   1   1   1   1   2   1   2   2   2   2   2   1   2   1   2   2   1   2   2   2   2   1   2   1   1   2   2   2   1   2   2   1   1   2   1   2   2   2   2   1   1   2   1   2   2   2   1   1   1   1   1   1   2   1   2   2   2   2   1   2   2   2   2   2   1   1   1   2   1   2   1   1   1   2   2   2   2   1   1   2   2   2   2   2   1   2   2   1   1   2   2   2   1   2   2   1   2   1   1   2   1   1   2   1   2   2   1   2   1   2   2   1   2   2   1   2   2   1   2   2   1   2   2   2   1   2   2   1
 MK-6-15                1   1   2   2   1   2   1   2   1   2   1   2   1   1   2   2   2   1   2   1   2   1   1   1   1   2   2   1   1   2   2   1   2   1   2   1   2   1   1   1   2   2   2   1   1   1   1   1   1   1   1   1   1   1   2   2   1   2   1   1   2   2   2   1   1   2   1   2   2   1   2   2   1   2   1   1   2   1   2   2   2   2   1   1   2   1   2   2   1   2   2   2   2   1   2   1   1   2   2   2   1   1   2   1   1   2   1   2   2   1   2   1   1   2   1   2   2   2   1   1   1   1   2   2   2   1   2   2   2   2   1   2   2   2   2   2   1   1   1   2   2   2   2   1   1   2   2   2   2   1   1   2   2   2   2   2   1   2   2   1   1   2   2   2   1   2   2   1   2   1   1   2   1   1   2   1   2   2   1   2   1   2   2   1   2   2   1   2   2   1   2   2   1   2   2   2   1   2   2   1
 MK-6-16                1   1   2   2   2   2   2   2   1   2   1   2   1   2   1   2   2   1   1   1   2   1   1   1   2   2   2   1   1   1   2   1   2   1   2   1   2   1   1   1   2   1   2   1   1   2   1   1   1   1   1   1   1   1   2   2   1   2   1   1   2   2   2   1   1   2   1   2   2   1   2   1   1   2   1   1   1   1   2   2   2   2   1   2   2   1   2   2   1   2   2   2   2   1   2   1   1   2   2   2   1   1   2   1   2   2   1   2   2   1   2   1   2   2   1   1   2   2   1   1   1   1   1   2   2   1   2   2   2   2   1   2   2   2   2   2   1   1   1   2   2   2   2   2   1   2   2   2   2   1   1   2   2   2   2   2   1   2   2   1   1   2   1   2   1   2   2   1   2   1   1   1   1   1   1   1   2   2   1   2   1   2   2   1   2   2   1   2   2   1   2   2   1   2   2   2   1   2   2   1
 
!****************************************** Phenotypic Data **********************************************************
!-100.0 is resevred for missing phenotype
SimulatedTrait1        10.1150    9.2330    9.3002   11.1249    8.3539   11.4511   11.3045    8.7857   11.6696   11.5296   10.5521    9.9500    9.8221    8.4462   11.7587   12.1067   10.3497   10.8735   10.0942   10.7534    8.8473   10.1484    9.5423    8.9488   11.2892   11.3335    8.6419    9.3288   11.1826    9.2395    8.7266    8.5268    9.0549   10.1900   11.1425    9.2420   10.5809    8.1827   10.0829    9.8366    9.4801   10.3133   12.2942    9.1119   10.5045   10.8564   10.6981    8.5992   12.2547    9.6910    9.9828   11.3842   11.1154   10.4580    9.5961    9.0958    9.5758    8.6134   10.5150   10.1149   10.8950   11.2988    9.9322    8.8303   10.3424   10.8046    9.3866   10.6721    9.2383   10.1703    8.9141   10.0611    9.4364   10.5924   11.4963   10.0712    9.2814    9.9379   10.2901    9.0564    9.8871   10.2949    9.2229   10.1259    9.7970    8.5450    9.6428    7.5710   11.5119   10.3162    9.7884   10.9484    9.1607   11.1030   10.2841   10.3263   10.0320   11.0122   10.3551   10.1596    8.9697    9.9562    9.8894    9.2343    8.7778    9.3129   10.6530   10.6875    8.4600   10.1813   11.1549   10.2394    8.6508    8.7547    8.9296    9.0361    9.3067    9.2717   10.9755    9.3887   10.0699   10.6373    8.5054   10.5791   10.5212   10.3333   11.8109   10.8933    8.4173    9.7126    8.3229   10.5944   10.8527   11.6759   11.2330   11.1609   12.2374    9.3612    9.7211    9.9150   10.0360    9.7600    8.5515   10.2100    9.4146    7.9432    9.4169    9.1978   10.4901    8.4302    9.4513    9.9673   10.2178    9.2448   12.3758   10.7953   10.6651    9.7885    8.5369   11.5289    9.1172    8.8645   10.0887    8.5283   11.6187    9.0589   10.7326   10.6500   10.1425   10.2851   11.8882   10.5383   10.4275   10.1717    8.8932    9.3696    9.7653   10.1083   11.0916    6.7838    8.6725    8.6318   10.2600   10.5074   10.7296   10.0621   10.8832   10.7068   10.1783   10.2028    9.2426   10.0270   10.1603   10.5075    9.2315   11.6901    8.7950    9.6526    9.5337   10.4777
 
