# Supplementary material for: Inclusive Composite Interval Mapping of QTL by Environment Interactions in Biparental Populations
Source: PLoS One. 2015 Jul 10;10(7):e0132414. doi: 10.1371/journal.pone.0132414 (PMC4498613; doi:10.1371/journal.pone.0132414)
Supplement: S1 File — (ZIP) [file pone.0132414.s001.zip › BC1 population/e=1/run_00044.met]

!**********************Note: lines staring with "!" are remarks and will be ignored in the program********************
!*********************************General Information**********************************
!Assuming F1 = P1 x P2, populations available in QTL IciMapping are: 
!  1, P1BC1F1 = P1 x F1, the first backcrossing where P1 is used as the recurrent parent;
!  2, P2BC1F1 = P2 x F1, the first backcrossing where P2 is used as the recurrent parent;
!  3, F1DH, F1-derived doubled haploids; 
!  4, RIL or F1RIL, recombination inbred lines through the repeated selfing of F1;
!  5, P1BC1RIL, recombination inbred lines through the repeated selfing of P1BC1F1;
!  6, P2BC1RIL, recombination inbred lines through the repeated selfing of P2BC1F1;
!  7, F2, the selfing generation of F1;
!  8, F3, the selfing generation of F2;
!  9, P1BC2F1, the second backcrossing where P1 is used as the recurrent parent; 
! 10, P2BC2F1, the second backcrossing where P2 is used as the recurrent parent;
! 11, P1BC2RIL, recombination inred lines through the repeated selfing of P1BC2F1; 
! 12, P2BC2RIL, recombination inred lines through the repeated selfing of P2BC2F1; 
! 13, P1BC1F2, the selfing generation of P1BC1F1; 
! 14, P2BC1F2, the selfing generation of P2BC1F1; 
! 15, P1BC2F2, the selfing generation of P1BC2F1; 
! 16, P2BC2F2, the selfing generation of P2BC2F1; 
! 17, P1BC1DH, P1BC1F1-derived doubled haploids; 
! 18, P2BC1DH, P2BC1F1-derived doubled haploids; 
! 19, P1BC2DH, P1BC2F1-derived doubled haploids; 
! 20, P2BC2DH, P2BC2F1-derived doubled haploids; 
   1      !Mapping Population (see remarks above)
   2      !Mapping Function (1 for Kosambi; 2 for Haldane; 3 for Morgan)
   2      !Marker Space Type (1 for intervals; 2 for positions)
   1      !Marker Space Unit(1 for centiMorgans; 2 for Morgan)
   6      !Number of Chromosomes (or Linkage Groups)
 200      !Size of the mapping population
   1      !Number of environments
 
!***************************************** Chromosomes and Linkage Maps **********************************************
!Chromosome                 NumMarkers
-CH1                        16
-CH2                        16
-CH3                        16
-CH4                        16
-CH5                        16
-CH6                        16
!Linkage map (Marker name followed by position or the interval length)
 MK-1-1                1     0.000
 MK-1-2                1    10.000
 MK-1-3                1    20.000
 MK-1-4                1    30.000
 MK-1-5                1    40.000
 MK-1-6                1    50.000
 MK-1-7                1    60.000
 MK-1-8                1    70.000
 MK-1-9                1    80.000
 MK-1-10               1    90.000
 MK-1-11               1   100.000
 MK-1-12               1   110.000
 MK-1-13               1   120.000
 MK-1-14               1   130.000
 MK-1-15               1   140.000
 MK-1-16               1   150.000
 MK-2-1                2     0.000
 MK-2-2                2    10.000
 MK-2-3                2    20.000
 MK-2-4                2    30.000
 MK-2-5                2    40.000
 MK-2-6                2    50.000
 MK-2-7                2    60.000
 MK-2-8                2    70.000
 MK-2-9                2    80.000
 MK-2-10               2    90.000
 MK-2-11               2   100.000
 MK-2-12               2   110.000
 MK-2-13               2   120.000
 MK-2-14               2   130.000
 MK-2-15               2   140.000
 MK-2-16               2   150.000
 MK-3-1                3     0.000
 MK-3-2                3    10.000
 MK-3-3                3    20.000
 MK-3-4                3    30.000
 MK-3-5                3    40.000
 MK-3-6                3    50.000
 MK-3-7                3    60.000
 MK-3-8                3    70.000
 MK-3-9                3    80.000
 MK-3-10               3    90.000
 MK-3-11               3   100.000
 MK-3-12               3   110.000
 MK-3-13               3   120.000
 MK-3-14               3   130.000
 MK-3-15               3   140.000
 MK-3-16               3   150.000
 MK-4-1                4     0.000
 MK-4-2                4    10.000
 MK-4-3                4    20.000
 MK-4-4                4    30.000
 MK-4-5                4    40.000
 MK-4-6                4    50.000
 MK-4-7                4    60.000
 MK-4-8                4    70.000
 MK-4-9                4    80.000
 MK-4-10               4    90.000
 MK-4-11               4   100.000
 MK-4-12               4   110.000
 MK-4-13               4   120.000
 MK-4-14               4   130.000
 MK-4-15               4   140.000
 MK-4-16               4   150.000
 MK-5-1                5     0.000
 MK-5-2                5    10.000
 MK-5-3                5    20.000
 MK-5-4                5    30.000
 MK-5-5                5    40.000
 MK-5-6                5    50.000
 MK-5-7                5    60.000
 MK-5-8                5    70.000
 MK-5-9                5    80.000
 MK-5-10               5    90.000
 MK-5-11               5   100.000
 MK-5-12               5   110.000
 MK-5-13               5   120.000
 MK-5-14               5   130.000
 MK-5-15               5   140.000
 MK-5-16               5   150.000
 MK-6-1                6     0.000
 MK-6-2                6    10.000
 MK-6-3                6    20.000
 MK-6-4                6    30.000
 MK-6-5                6    40.000
 MK-6-6                6    50.000
 MK-6-7                6    60.000
 MK-6-8                6    70.000
 MK-6-9                6    80.000
 MK-6-10               6    90.000
 MK-6-11               6   100.000
 MK-6-12               6   110.000
 MK-6-13               6   120.000
 MK-6-14               6   130.000
 MK-6-15               6   140.000
 MK-6-16               6   150.000
!*********************************** Marker Types ********************************************************************
!Co-dominant marker: When heterozygote F1 is present, P1 is coded as 2, F1 is coded as 1, and P2 is coded as 0; Otherwise, P1 is coded as 2, and P2 is coded as 0. 
!Dominant marker: When heterozygote F1 is present, P1 and F1 are coded as 12, and P2 is coded as 0; Otherwise, P1 is coded as 2, and P2 is coded as 0.  
!Recessive markers: When heterozygote F1 is present, P1 is coded as 2, and F1 and P2 are coded as 10; Otherwise, P1 is coded as 2, and P2 is coded as 0. 
!Missing marker is coded as -1. 
 MK-1-1                 1   2   1   2   1   1   1   1   1   2   2   2   1   2   1   1   1   2   1   2   1   2   1   2   1   2   2   2   2   1   2   1   2   1   2   2   2   1   1   1   1   2   2   2   2   2   2   1   1   1   1   1   2   1   2   2   2   2   1   2   1   1   2   1   2   1   2   2   1   2   1   1   1   2   1   1   2   1   2   1   2   2   2   2   2   1   2   1   2   2   1   2   1   1   2   2   1   1   2   2   1   1   1   2   2   2   2   2   2   2   2   2   2   1   2   1   1   1   2   2   2   2   1   2   2   1   2   2   1   2   2   1   2   2   1   1   1   1   2   1   1   1   1   1   2   1   1   2   2   1   1   1   2   2   1   2   2   2   2   2   1   2   2   1   1   2   1   2   1   1   2   2   2   2   1   2   2   1   2   2   1   1   2   1   2   1   2   2   2   2   2   1   2   2   1   2   1   1   1   1
 MK-1-2                 1   2   1   2   1   1   1   1   2   2   2   2   2   2   1   1   1   2   1   2   1   2   1   2   1   2   2   1   2   1   2   1   2   1   2   2   2   1   1   1   2   2   2   2   2   2   2   1   1   1   1   2   2   1   2   2   2   2   1   2   1   1   1   1   2   1   2   2   1   2   1   1   2   2   1   1   2   1   2   1   2   2   2   2   2   1   2   2   2   2   1   2   1   1   2   2   1   1   2   2   1   1   1   2   2   2   2   2   2   2   2   2   2   1   2   1   1   1   2   2   2   2   1   2   2   1   2   2   1   2   2   1   2   1   1   1   1   1   2   1   1   2   1   1   2   1   1   2   2   1   1   1   2   2   1   2   2   2   2   2   1   2   2   1   1   2   1   1   1   1   1   2   2   1   1   2   2   1   2   2   1   1   2   1   2   1   2   2   2   1   2   1   2   2   1   2   1   1   1   1
 MK-1-3                 1   2   1   2   1   1   1   1   2   2   2   2   2   2   1   1   2   1   1   2   1   2   1   2   1   2   2   1   2   1   2   1   2   1   1   2   2   1   1   1   2   2   2   2   2   2   2   1   1   2   1   2   2   1   2   2   1   2   1   2   1   2   1   1   2   1   1   2   1   2   1   1   2   2   1   1   2   1   2   1   2   2   2   2   2   1   2   2   2   2   1   2   1   1   2   2   1   1   2   1   1   1   1   2   1   2   1   1   2   1   2   2   2   1   2   1   1   1   1   2   2   2   1   2   2   1   2   2   1   2   2   1   2   1   1   1   1   1   2   1   1   2   1   1   2   1   1   2   2   1   2   1   2   1   1   2   2   2   2   2   1   2   2   1   1   2   1   1   1   1   1   2   2   1   1   2   2   1   2   2   1   1   2   1   2   1   2   2   2   1   2   1   2   2   1   2   1   1   1   1
 MK-1-4                 1   2   1   2   1   1   1   1   2   2   2   2   2   2   1   1   2   1   1   2   1   2   1   2   2   2   2   1   2   1   2   1   2   1   1   2   2   1   1   1   2   2   2   2   1   2   2   1   1   2   1   2   2   1   2   2   1   2   1   2   1   1   1   1   2   1   1   2   1   2   1   1   2   2   1   1   2   1   2   1   1   2   2   2   1   1   2   2   1   2   1   2   1   2   2   2   1   2   2   1   1   1   1   2   1   2   1   1   2   1   1   2   2   1   1   1   1   1   1   2   2   2   1   2   2   1   2   2   1   1   2   1   2   1   1   1   1   1   2   2   1   2   1   1   2   1   1   2   2   1   2   1   2   1   1   2   2   2   2   2   1   2   2   1   1   2   2   1   1   1   1   2   2   2   2   2   2   2   1   2   1   1   2   1   2   1   2   2   1   1   2   1   2   2   1   2   1   1   1   1
 MK-1-5                 1   2   1   2   2   1   1   1   2   2   2   2   2   2   1   1   2   1   1   2   2   2   1   1   2   2   2   1   2   1   2   1   1   1   1   2   2   1   1   2   2   2   2   2   1   2   2   1   1   1   1   2   2   1   2   2   1   2   1   1   1   1   1   2   2   1   1   2   1   2   1   1   2   2   1   1   2   2   2   1   1   1   2   2   1   2   1   2   1   1   1   2   1   2   2   2   1   1   2   1   1   1   2   2   1   2   1   1   2   1   1   2   1   1   1   1   1   2   1   2   2   2   2   2   2   1   2   2   1   2   2   1   2   1   1   1   1   1   1   2   1   2   1   1   2   1   1   1   1   2   2   1   1   1   1   2   2   2   2   2   1   2   2   1   1   2   2   1   1   2   1   2   2   1   2   2   1   1   1   2   1   1   2   1   2   2   2   2   1   1   2   1   2   2   1   2   1   1   1   2
 MK-1-6                 1   2   1   2   2   1   1   1   2   1   2   2   2   2   1   1   2   1   1   2   2   2   1   1   2   2   2   1   2   1   2   1   1   1   1   2   2   2   1   2   2   2   2   2   1   2   2   1   1   1   1   2   1   1   2   2   2   2   1   2   1   1   1   2   2   1   1   2   1   1   2   1   1   2   1   2   2   2   2   1   1   1   2   2   1   2   1   2   1   1   1   2   1   2   2   2   1   1   2   1   1   1   2   1   2   2   1   1   2   1   2   2   1   1   1   2   1   2   1   1   2   2   2   2   2   1   2   2   1   2   2   1   2   1   1   1   1   1   2   2   1   2   1   1   2   1   2   1   1   2   2   1   1   1   1   2   2   2   2   2   1   2   2   1   1   2   2   1   1   2   1   2   2   1   2   2   1   1   1   2   1   1   2   1   2   2   2   2   1   1   2   1   2   2   1   2   1   1   1   2
 MK-1-7                 1   1   1   2   2   1   1   1   1   1   2   2   2   2   1   1   2   1   1   2   2   2   1   1   2   2   2   1   2   1   2   1   1   1   1   2   2   2   1   2   2   1   2   2   1   2   2   1   1   1   2   1   1   1   2   2   2   2   2   2   1   1   2   2   2   1   1   2   1   1   2   2   1   2   1   1   2   2   2   1   1   1   2   2   2   2   1   2   1   1   1   2   1   2   2   2   1   1   2   1   1   1   2   1   2   2   1   1   2   1   2   2   1   1   1   2   1   2   1   1   2   2   2   2   2   1   2   2   1   2   2   1   2   1   1   1   1   1   2   2   1   2   1   1   2   1   2   1   1   2   2   1   2   1   1   2   2   2   2   2   1   2   2   1   1   2   1   1   1   2   2   2   2   1   2   2   1   1   1   2   1   1   2   1   2   2   2   2   1   1   2   1   2   2   1   2   1   1   1   2
 MK-1-8                 1   1   1   2   2   1   1   1   1   2   2   2   2   2   1   1   2   1   1   2   2   1   1   1   2   2   2   2   2   2   2   2   1   1   1   2   2   2   1   2   2   1   2   2   1   2   2   1   1   1   2   1   1   1   2   2   1   2   1   2   1   1   2   2   2   1   1   2   1   1   2   2   1   2   1   1   2   2   1   1   1   1   2   2   1   2   1   2   1   1   1   2   1   2   2   2   1   1   2   1   1   1   2   1   2   2   1   1   2   1   2   2   1   1   2   2   1   2   1   1   2   2   2   2   2   1   2   2   1   2   2   1   2   1   2   1   1   1   2   2   2   2   1   1   2   1   2   1   1   2   2   1   2   2   1   2   2   2   2   2   1   2   2   1   1   1   1   1   2   2   2   2   1   1   2   2   1   1   1   2   1   1   1   1   2   2   2   2   1   2   2   1   2   2   1   2   1   2   1   2
 MK-1-9                 1   1   1   2   2   1   2   1   1   2   2   2   1   2   1   1   2   1   1   2   2   1   1   1   2   2   1   2   1   2   2   2   1   1   1   2   2   2   1   2   2   1   2   2   1   2   1   1   1   1   2   1   1   1   2   2   1   2   1   2   1   1   1   2   2   1   1   2   1   1   2   2   1   2   1   1   2   2   1   1   1   1   2   2   1   2   1   2   1   2   1   2   1   2   2   2   1   1   2   2   1   1   2   1   2   2   1   1   2   1   2   2   1   1   2   2   1   2   1   1   2   2   2   2   2   1   2   2   1   2   2   2   2   1   2   1   1   1   2   1   2   2   2   1   2   1   2   2   1   2   2   1   2   2   2   2   2   2   1   1   1   2   2   1   1   1   1   1   2   2   2   2   2   1   2   2   1   1   1   2   1   1   1   2   2   2   1   2   1   2   2   1   2   2   1   2   1   2   1   2
 MK-1-10                1   1   1   2   1   1   2   1   1   2   2   2   1   2   1   1   2   1   1   2   2   1   1   1   2   2   1   2   2   2   2   2   1   1   1   2   2   2   1   2   2   1   2   2   2   2   1   2   1   1   2   1   1   1   2   2   1   2   1   2   1   1   1   2   2   1   1   2   1   1   2   1   1   2   1   1   2   2   1   2   2   2   2   2   1   2   1   2   2   2   1   2   1   2   2   2   1   2   2   2   1   1   2   1   2   2   1   1   1   1   2   2   1   2   2   2   1   2   1   2   2   2   2   2   2   2   2   2   1   2   2   2   2   1   2   1   1   1   2   1   1   2   2   1   1   2   2   2   2   2   2   1   2   2   2   2   2   2   1   1   1   2   2   1   1   1   1   1   2   2   2   1   2   1   2   2   2   1   1   2   1   2   1   2   2   2   1   2   1   2   2   1   1   2   1   2   1   2   1   2
 MK-1-11                1   1   1   2   1   1   2   1   1   2   2   2   1   2   1   1   2   1   1   2   1   1   1   1   2   2   1   2   2   2   1   2   1   1   1   2   1   2   1   2   2   2   2   2   2   2   1   2   2   1   1   1   1   2   2   2   1   2   1   2   1   1   2   2   2   1   2   2   1   1   2   1   2   2   2   1   1   2   1   2   2   2   2   2   1   2   1   2   2   1   2   2   1   2   2   2   1   2   2   2   1   1   2   1   2   2   1   1   1   1   2   2   1   2   1   2   1   2   1   2   2   2   2   2   2   2   2   2   1   2   2   2   2   1   2   1   1   1   2   1   1   2   2   1   1   2   2   2   2   2   2   1   2   2   2   2   2   2   1   2   1   2   2   1   1   2   1   1   2   2   2   1   2   1   2   1   2   1   1   2   1   2   1   2   2   2   1   2   1   2   2   1   1   2   1   2   2   2   1   2
 MK-1-12                1   1   1   2   1   1   2   1   1   2   2   2   1   2   1   1   2   1   1   2   1   1   1   1   2   2   1   2   2   2   1   2   1   1   1   2   1   2   1   2   2   2   2   2   2   2   1   2   2   1   1   1   1   2   2   2   1   2   1   2   1   1   2   2   2   1   2   2   1   1   2   1   2   1   2   1   1   2   1   2   2   2   2   2   1   2   1   2   2   1   2   2   1   2   2   1   1   2   2   2   1   1   2   1   2   1   1   1   1   1   2   2   2   2   2   2   1   2   1   2   2   2   1   2   2   2   2   1   1   2   2   2   2   1   2   2   1   1   1   1   1   2   2   1   1   2   2   2   1   2   2   1   1   2   2   2   1   2   1   2   1   2   2   1   1   2   1   2   2   2   2   1   1   1   2   1   2   1   1   2   1   2   1   2   2   2   1   2   1   2   2   1   1   2   1   2   2   2   1   2
 MK-1-13                1   1   1   2   1   1   2   1   1   2   2   2   1   2   1   1   2   1   1   2   1   1   1   1   2   2   2   2   2   2   1   2   2   1   1   2   1   2   1   2   1   2   2   2   1   2   1   2   1   1   1   1   1   2   2   2   1   2   1   2   1   1   2   2   2   1   2   1   2   2   2   1   2   1   1   1   1   2   1   2   2   2   2   2   1   2   1   2   2   1   2   2   2   2   2   1   1   2   2   2   1   1   2   1   2   1   1   1   1   1   2   2   2   2   2   2   1   2   1   1   2   2   1   2   2   2   2   1   1   2   2   2   2   1   2   2   1   1   1   2   1   2   2   1   1   2   1   1   1   2   2   1   1   2   1   2   1   2   1   2   1   2   2   1   1   2   1   2   2   2   2   1   2   1   2   1   2   1   1   2   1   2   2   2   2   2   1   2   1   2   2   1   1   2   1   2   2   1   1   2
 MK-1-14                1   1   1   2   1   2   2   1   1   2   2   2   1   2   1   2   2   2   1   2   1   1   1   1   2   2   2   2   2   2   1   1   2   2   1   2   1   2   1   2   2   2   2   2   1   2   1   2   1   1   1   1   1   1   2   2   1   2   1   2   2   1   2   2   2   1   2   1   2   2   2   1   2   1   1   1   2   2   1   2   2   2   2   2   1   1   1   2   2   1   2   2   2   2   2   1   1   2   2   1   2   1   2   2   2   1   1   1   1   1   2   2   2   2   2   2   1   2   1   1   2   2   1   2   2   2   2   1   1   2   2   2   2   2   2   2   1   1   1   2   1   2   2   1   1   1   1   1   1   2   2   2   1   2   1   1   1   2   1   2   1   1   2   1   1   1   1   2   2   2   2   1   2   1   2   1   2   1   1   2   1   2   2   2   2   1   1   2   1   1   2   2   1   2   1   2   1   1   1   2
 MK-1-15                1   1   1   2   1   2   2   1   1   2   2   2   1   2   1   2   2   1   1   2   1   1   1   1   2   2   2   1   1   2   1   1   2   2   1   2   1   2   1   2   2   2   2   1   1   2   1   2   1   1   1   1   2   1   2   2   1   2   2   2   2   1   2   2   2   1   2   1   2   2   2   1   2   2   2   1   2   2   1   1   2   1   2   2   1   1   1   2   2   1   2   2   2   2   2   1   1   2   2   1   2   1   2   2   1   1   1   1   1   1   2   2   2   2   1   2   1   2   1   1   2   2   1   2   2   2   2   1   1   2   2   2   2   2   1   2   1   1   1   2   1   2   2   1   1   1   1   1   1   2   2   2   1   2   1   1   1   2   1   2   1   2   2   1   1   1   1   2   2   2   2   1   2   1   2   2   2   1   1   2   1   2   2   2   2   1   1   2   1   1   2   2   2   2   1   2   1   1   1   1
 MK-1-16                1   1   1   2   1   2   1   1   1   2   2   2   1   2   1   1   2   1   1   2   1   1   1   1   2   2   2   1   1   2   1   1   1   2   1   2   1   2   1   2   2   2   2   1   1   2   1   2   1   1   1   1   1   2   2   2   1   2   2   2   2   1   2   2   2   1   2   1   2   2   2   1   1   1   2   2   2   1   1   1   2   1   2   2   1   1   1   2   2   1   2   2   2   1   2   1   1   2   1   1   2   1   2   2   1   1   1   1   1   1   2   2   2   2   2   2   1   2   2   1   2   2   1   2   2   2   2   2   1   2   2   2   2   2   1   2   1   1   1   2   1   2   2   1   1   1   2   1   2   2   2   2   1   2   1   2   2   2   1   2   1   2   2   1   1   1   1   2   2   2   2   1   2   1   2   2   2   2   2   2   1   2   2   2   2   1   1   2   1   1   2   2   2   2   2   2   2   1   1   1
 MK-2-1                 1   1   2   1   1   1   2   1   1   2   1   2   2   1   1   2   2   1   1   2   2   2   1   1   2   2   1   2   2   1   2   2   1   2   1   2   1   1   1   1   1   2   2   2   2   2   2   2   2   2   2   1   2   2   2   2   2   1   2   1   2   1   2   2   2   1   1   1   1   2   1   2   2   2   2   2   1   2   1   1   1   1   2   2   2   2   2   1   2   2   1   2   2   1   2   1   2   1   1   1   2   2   1   1   1   1   1   2   2   2   2   1   2   2   2   2   1   2   1   2   1   1   2   1   2   1   1   1   2   1   2   1   2   2   2   2   2   1   1   2   2   1   1   1   2   1   2   2   2   1   2   2   1   1   2   2   1   2   2   2   1   2   2   2   1   2   1   1   1   1   2   2   2   2   2   2   1   1   1   1   1   2   2   2   1   2   2   1   2   1   1   1   1   1   2   1   2   1   2   2
 MK-2-2                 1   1   2   1   1   1   2   1   2   2   1   2   2   1   1   2   1   1   1   2   2   2   1   1   2   2   1   2   2   1   2   2   1   1   1   2   1   2   1   1   1   2   2   2   2   2   2   2   2   1   2   1   2   2   1   2   2   1   1   1   2   1   2   2   2   1   2   2   2   2   1   2   2   1   2   2   1   2   1   1   1   1   2   2   2   2   2   1   1   2   1   2   1   2   2   1   2   1   1   1   2   2   1   1   1   2   1   2   2   2   2   1   2   2   2   2   1   2   1   2   2   1   2   1   2   1   1   1   2   1   2   1   2   2   2   2   2   1   1   2   2   1   1   1   2   1   1   2   2   1   2   2   1   1   2   2   2   2   2   2   1   2   2   2   1   2   1   1   1   1   2   2   2   2   2   2   1   2   1   1   1   2   2   2   1   2   2   1   2   1   2   1   1   1   2   1   2   1   2   2
 MK-2-3                 1   2   2   1   1   1   2   1   1   2   1   2   2   1   2   2   1   1   1   2   1   2   1   1   2   2   1   1   2   1   2   2   1   1   1   2   1   2   1   1   1   2   2   2   2   2   2   2   2   1   2   1   2   2   1   1   2   1   1   1   2   1   2   2   2   1   2   2   2   2   1   2   2   1   2   1   2   2   1   1   1   1   2   2   2   2   2   1   1   2   1   2   1   2   2   1   2   1   1   1   2   2   1   1   1   2   1   2   2   2   2   1   2   2   1   2   1   2   1   1   2   1   1   2   2   1   2   1   2   1   2   1   2   2   2   2   2   1   1   2   1   1   1   1   1   1   1   2   2   1   2   2   1   1   2   2   2   2   2   2   1   2   2   2   1   1   2   1   1   1   1   2   2   2   2   1   1   2   1   1   1   1   2   2   2   2   2   1   2   1   2   1   1   1   2   1   2   1   2   1
 MK-2-4                 1   2   2   1   1   1   2   1   2   2   1   2   2   1   1   2   1   1   2   2   1   2   1   1   2   2   1   1   1   1   2   2   1   1   1   2   1   2   1   1   1   2   1   2   2   2   2   2   2   1   2   1   2   2   1   1   2   1   1   1   1   1   2   2   2   1   2   2   2   2   1   2   2   1   2   1   2   2   1   1   1   1   2   2   2   2   2   1   1   2   1   2   1   2   2   1   2   1   1   1   2   2   2   1   1   2   1   2   2   2   2   1   2   2   1   2   1   2   1   1   2   2   1   2   2   1   2   1   2   1   2   1   2   2   2   2   2   1   1   2   1   1   1   1   1   1   1   2   2   1   2   2   1   1   2   2   2   2   2   2   1   2   2   2   1   1   2   1   1   1   1   2   1   2   2   1   1   2   1   1   1   1   1   2   2   2   2   1   2   1   2   2   1   1   2   1   2   1   2   1
 MK-2-5                 1   2   1   1   1   1   2   1   2   2   2   2   2   2   2   2   1   1   2   2   1   2   1   1   2   2   1   1   1   1   2   2   1   1   1   2   1   1   1   1   1   1   1   2   2   2   2   2   2   1   2   1   2   2   2   1   2   1   1   2   1   1   2   2   2   1   1   2   2   2   1   2   2   1   2   2   2   2   1   2   2   1   2   2   2   2   2   1   1   2   1   2   1   2   2   1   2   1   2   1   2   2   2   1   1   2   1   2   2   2   2   2   2   2   1   2   1   2   2   1   1   2   1   2   2   1   2   2   2   1   2   2   2   2   2   2   1   1   1   2   1   1   1   1   1   1   1   1   2   2   2   1   1   1   2   2   2   2   2   2   1   2   2   2   1   1   2   1   1   1   1   2   2   2   2   1   1   2   1   1   2   1   1   2   2   1   2   1   2   1   2   2   1   1   2   1   2   2   2   2
 MK-2-6                 1   2   2   1   2   1   2   1   2   2   2   2   2   2   1   2   1   1   2   2   1   1   1   1   2   2   1   2   1   1   2   2   1   1   1   2   1   1   1   1   1   1   2   2   2   2   2   2   2   1   1   1   1   2   2   2   2   1   1   2   1   1   2   2   2   1   1   2   2   2   1   2   2   1   2   2   2   2   2   1   2   1   2   2   2   2   1   1   1   2   1   2   1   2   2   1   2   1   2   1   2   2   2   1   2   2   1   2   2   2   2   2   2   1   1   2   1   2   2   1   1   2   1   2   2   2   2   2   1   1   2   1   2   2   2   2   1   1   2   2   1   1   1   1   1   1   1   1   2   2   2   1   1   1   2   2   2   2   2   2   1   2   2   2   1   1   2   1   1   1   1   2   2   2   2   1   1   2   1   1   2   1   1   1   2   1   2   1   2   1   2   2   2   1   1   1   1   2   2   1
 MK-2-7                 1   2   2   2   2   2   2   1   2   2   2   2   2   2   1   2   1   1   2   2   1   1   1   1   2   2   1   2   1   1   2   2   1   1   1   2   1   1   1   1   1   1   2   2   2   2   2   2   2   1   1   1   1   2   2   2   2   1   2   2   1   2   2   2   2   1   1   2   2   2   1   2   2   1   2   2   2   2   2   1   2   1   2   2   2   2   1   1   1   1   1   2   1   2   2   1   2   1   2   1   2   2   2   1   2   2   2   2   2   2   2   2   2   1   1   2   1   2   2   1   1   2   2   2   2   2   2   2   1   1   2   1   1   2   2   2   1   1   2   2   1   1   1   1   1   1   1   1   2   2   2   1   1   1   2   2   2   2   2   2   1   2   2   2   1   1   1   1   1   1   2   2   2   2   2   1   1   2   1   1   2   1   1   1   2   2   2   1   2   1   2   2   2   1   1   1   1   2   2   1
 MK-2-8                 1   1   1   2   2   2   2   1   2   2   2   2   2   1   1   2   1   1   2   2   1   1   1   2   2   2   1   2   1   1   2   1   1   1   2   2   1   1   1   1   1   1   2   2   1   2   2   2   2   1   1   1   2   2   2   2   2   1   2   1   2   1   2   2   2   1   1   2   2   2   1   1   2   1   1   2   2   2   2   1   2   1   2   2   2   2   1   1   1   1   1   1   1   2   2   1   2   1   2   1   2   2   2   2   2   2   2   2   2   2   2   2   1   1   1   2   1   2   2   1   1   2   1   2   2   2   2   2   1   2   2   1   1   2   2   2   1   1   2   2   1   1   1   1   1   1   1   1   2   2   2   2   1   1   2   2   2   2   2   2   1   2   2   2   1   2   1   1   2   1   2   2   2   2   2   1   2   2   1   2   2   1   1   1   2   2   2   2   1   1   2   2   2   1   1   1   1   2   2   1
 MK-2-9                 1   1   1   2   2   2   2   1   2   2   2   2   2   1   1   1   1   1   2   2   1   1   2   2   2   2   2   2   1   1   2   1   1   1   2   2   1   1   1   1   1   1   2   1   1   2   2   2   2   1   1   1   2   2   2   2   2   1   1   1   1   1   2   2   2   1   1   2   2   2   1   1   2   1   2   2   1   2   1   1   2   1   2   2   2   2   2   1   1   1   1   1   1   2   2   1   2   1   2   1   2   2   2   2   2   2   2   2   2   2   2   2   1   1   1   2   1   2   2   1   2   2   1   2   2   2   2   2   1   2   1   1   1   2   2   2   2   1   1   1   1   1   1   1   1   1   1   1   2   2   2   2   1   1   2   2   2   2   2   2   1   2   1   2   2   2   1   1   2   1   2   1   2   2   2   1   2   2   1   2   2   1   1   2   2   2   2   2   1   1   2   2   2   1   1   1   2   2   2   1
 MK-2-10                1   1   1   2   2   2   2   1   2   2   2   2   1   1   1   2   1   1   2   2   1   1   2   2   2   2   2   1   1   2   2   1   1   1   2   2   1   1   1   1   2   1   2   1   1   2   2   1   2   1   1   1   2   2   2   2   2   1   1   1   1   1   2   2   2   1   1   2   2   2   1   1   2   1   2   2   1   2   2   1   2   1   1   2   2   2   2   1   1   1   1   1   1   2   2   1   2   1   2   1   2   2   2   2   1   1   2   2   2   2   2   2   1   1   1   2   1   1   2   1   2   2   1   2   2   1   2   2   1   2   1   2   1   1   2   2   2   1   1   1   1   1   1   1   1   1   1   1   2   2   2   2   1   1   1   2   2   2   2   2   1   1   1   2   2   2   1   1   2   1   2   1   2   2   2   1   2   2   1   2   2   2   1   2   2   2   2   2   1   1   2   2   2   1   2   1   2   2   2   1
 MK-2-11                1   1   1   2   2   2   1   1   2   2   2   2   1   1   1   2   1   1   2   2   1   1   2   2   2   2   2   1   2   2   2   2   1   1   2   2   2   1   1   1   2   1   2   1   1   2   2   1   2   1   1   1   2   2   2   2   2   1   1   1   1   1   2   2   1   1   2   2   2   2   1   1   2   1   2   2   1   2   2   1   2   1   1   2   2   1   2   1   1   1   1   2   1   2   2   1   2   1   1   1   2   1   2   2   1   1   2   2   2   2   1   2   1   1   1   2   1   1   1   1   2   2   1   2   2   1   2   2   1   1   1   2   1   1   2   2   1   1   1   1   1   1   1   1   1   1   1   1   2   2   2   2   1   1   1   2   1   2   2   2   1   1   1   2   2   2   1   1   2   1   2   1   2   1   2   2   2   2   1   2   2   2   1   2   2   2   1   1   1   1   2   2   2   1   2   1   2   2   2   1
 MK-2-12                1   1   1   2   2   2   1   1   2   2   2   2   1   1   1   2   1   1   2   2   1   1   2   2   2   2   2   1   1   2   2   2   1   1   2   2   2   1   1   1   2   1   2   1   1   2   2   1   2   2   1   2   2   2   2   2   2   1   1   1   1   1   2   2   1   1   2   2   2   2   1   1   2   1   2   2   1   2   2   1   2   1   1   2   2   1   2   1   1   1   1   2   1   2   2   1   2   1   1   1   2   2   2   2   1   1   2   2   2   2   1   2   1   1   1   2   1   1   2   1   2   2   1   2   2   1   2   2   1   1   1   2   1   1   2   1   1   1   1   1   1   1   1   2   2   1   1   2   2   2   2   2   1   1   1   2   1   2   2   2   1   1   1   2   2   2   1   1   1   1   2   1   2   1   2   2   2   1   1   1   2   2   1   2   2   2   1   1   1   1   2   2   2   1   1   1   2   2   2   1
 MK-2-13                1   1   1   2   2   2   1   1   2   2   2   1   1   1   2   2   2   2   2   2   1   1   2   2   2   2   2   1   1   2   1   2   1   1   1   2   2   1   1   1   2   1   2   1   1   2   2   1   2   2   1   2   2   2   1   2   2   1   1   1   1   1   2   2   1   1   2   2   2   2   2   1   1   2   2   2   1   1   2   1   2   1   1   2   2   1   2   1   1   1   2   2   1   2   2   1   1   1   1   1   2   2   2   2   1   1   2   2   2   2   1   1   1   1   1   2   2   1   2   1   2   2   1   2   2   1   2   2   1   1   1   2   1   1   2   1   1   1   1   1   2   1   1   2   2   1   1   2   2   2   2   2   2   1   1   2   1   2   2   2   1   1   1   2   2   2   1   1   1   1   2   1   1   1   2   2   1   1   1   1   2   2   1   2   2   2   1   1   2   1   2   2   1   1   2   2   2   2   2   1
 MK-2-14                2   1   1   2   2   2   1   1   2   2   2   1   1   1   2   2   2   2   2   2   1   1   2   2   1   2   2   1   1   2   1   2   1   1   1   2   2   1   1   1   2   1   2   2   1   1   2   2   2   2   1   2   2   2   1   2   2   1   1   1   1   1   2   2   1   1   2   2   2   2   2   1   1   2   2   2   1   1   2   1   2   1   1   2   2   1   2   1   1   1   2   2   1   2   2   1   1   1   1   1   2   1   2   2   1   1   2   2   1   2   1   2   1   1   1   2   2   1   2   1   2   2   1   2   2   1   2   1   1   1   1   2   2   1   2   1   1   1   1   1   2   1   2   2   2   1   1   2   2   2   2   2   1   1   2   2   1   2   2   2   1   1   1   2   2   2   1   1   1   1   2   1   1   1   1   2   1   1   1   1   2   2   1   1   2   2   1   1   2   1   2   2   1   1   2   2   2   2   1   1
 MK-2-15                2   1   1   2   2   2   1   1   2   2   2   1   1   1   2   2   2   2   2   2   1   1   2   1   1   2   2   1   1   2   1   2   1   1   1   2   2   1   1   1   2   1   2   2   1   1   1   2   2   2   1   2   2   2   1   2   2   1   1   2   1   1   2   2   1   1   2   2   2   2   2   1   1   1   2   2   1   1   2   1   2   2   1   1   2   1   2   1   1   1   2   1   1   2   2   1   1   2   1   1   2   1   2   2   2   1   2   2   2   2   2   2   2   1   1   2   2   1   2   1   2   2   1   2   2   1   2   1   1   1   1   2   2   1   2   1   1   1   2   1   2   1   2   2   2   1   1   2   2   2   2   1   1   1   2   2   2   2   2   2   1   1   1   2   2   2   1   1   1   1   2   2   1   1   1   2   1   2   1   2   2   2   1   1   2   2   1   1   2   1   2   2   1   1   2   2   2   2   1   1
 MK-2-16                2   1   1   2   2   2   1   1   2   2   2   2   1   2   2   2   2   2   2   1   1   1   2   1   1   2   2   1   1   2   1   2   1   1   1   1   2   1   1   1   2   1   2   2   1   1   1   2   2   2   1   2   2   2   1   1   2   2   1   2   1   1   1   2   1   1   1   2   2   1   2   1   2   1   2   2   1   1   2   1   2   2   1   1   2   1   2   1   1   1   2   1   1   1   2   1   1   2   2   1   2   1   2   2   2   1   2   2   2   1   2   2   2   1   1   2   2   1   2   1   2   2   1   2   2   1   2   1   1   1   1   2   2   1   1   1   1   1   1   1   2   1   2   2   2   1   1   1   2   2   2   1   1   1   1   2   2   2   2   2   1   1   1   2   2   2   1   1   1   1   2   2   1   1   1   2   1   1   1   1   2   2   1   1   2   2   1   1   2   1   2   2   1   1   2   2   2   2   1   1
 MK-3-1                 2   2   1   1   1   1   2   1   1   1   2   2   1   1   1   1   2   1   1   1   2   2   2   2   2   2   2   1   1   2   1   1   1   1   2   2   2   1   1   1   2   2   1   1   1   1   2   1   2   2   2   2   2   1   1   2   1   2   2   1   1   1   2   2   1   2   1   2   1   1   2   1   1   1   1   2   2   2   2   1   2   1   2   2   1   2   2   1   2   1   2   1   1   2   1   1   1   2   1   2   2   1   2   2   2   2   1   2   1   2   2   1   1   2   1   2   2   1   1   2   2   2   1   2   2   2   2   1   2   1   1   1   2   2   2   2   2   2   1   2   1   1   2   1   1   2   1   1   1   2   2   2   2   2   1   1   2   1   1   1   2   1   2   1   2   2   1   1   1   2   1   2   1   1   2   1   1   1   1   2   2   2   2   2   2   1   2   2   2   2   1   2   1   2   2   1   2   1   2   2
 MK-3-2                 1   2   1   1   1   1   2   1   1   1   2   2   1   1   1   1   2   1   1   1   2   1   2   2   2   2   2   1   2   2   1   1   1   1   2   2   2   2   1   1   2   2   1   1   1   1   2   1   2   2   2   2   2   1   1   2   1   2   2   1   1   1   2   2   2   2   1   2   1   2   2   1   1   1   1   2   2   2   2   1   2   1   2   2   1   2   2   1   2   1   2   1   2   2   1   1   1   2   1   2   1   2   2   2   2   2   1   2   2   2   2   1   1   2   1   2   1   1   1   2   2   2   1   2   2   2   2   1   2   1   1   1   2   1   2   2   2   2   1   2   1   1   2   1   1   2   1   1   1   2   2   2   1   2   1   1   2   1   1   1   2   1   2   1   2   2   1   1   1   2   1   2   1   1   2   1   1   1   1   2   2   2   2   2   2   1   2   2   2   2   1   2   1   2   2   1   2   1   2   2
 MK-3-3                 2   2   1   2   1   1   2   1   1   1   1   2   1   1   1   2   2   1   1   1   2   1   1   2   1   1   2   1   2   1   1   1   1   1   2   2   2   2   1   1   2   2   1   1   1   1   2   2   2   2   2   2   2   1   1   1   1   1   2   1   1   1   2   2   2   2   1   2   1   2   2   1   1   1   1   2   2   2   2   1   2   1   2   2   1   2   2   1   2   2   2   1   1   2   1   1   1   2   1   2   1   2   2   2   2   1   1   2   2   2   2   1   1   2   1   2   1   1   1   2   2   1   1   2   2   2   1   1   2   1   1   1   2   2   2   2   2   2   1   2   1   1   2   1   1   2   1   1   1   2   2   2   1   2   1   1   2   1   1   1   2   1   2   1   2   2   1   1   1   2   1   2   1   1   2   1   1   1   1   2   2   2   2   2   2   1   2   2   1   2   1   2   1   2   2   1   2   1   2   2
 MK-3-4                 2   2   1   2   2   1   1   1   1   1   1   1   1   1   1   2   2   1   1   1   2   1   1   2   1   1   2   1   2   1   1   1   1   1   2   1   1   1   1   1   2   2   2   1   1   1   2   2   2   2   2   2   2   1   1   1   1   1   2   2   1   2   2   2   2   1   1   2   1   2   2   1   1   1   1   2   2   2   1   1   2   2   2   2   1   2   2   1   2   2   1   1   1   2   1   1   1   2   1   2   1   2   2   2   2   1   1   2   2   2   2   1   1   2   1   2   1   1   1   2   2   1   1   2   2   2   2   1   2   1   1   1   2   2   2   2   2   2   1   2   1   1   2   1   1   2   1   1   1   1   2   2   1   2   1   1   2   1   1   1   2   1   2   1   2   2   1   1   1   2   1   2   1   1   2   1   1   1   2   2   2   2   2   1   1   1   2   2   1   2   1   2   1   2   2   1   2   1   2   1
 MK-3-5                 2   2   1   2   2   2   1   1   1   1   1   1   1   1   1   2   2   2   1   1   2   1   1   2   1   1   1   2   2   1   2   2   1   1   2   1   1   1   1   2   2   2   2   1   1   1   2   2   2   2   2   2   2   2   1   1   1   1   2   2   1   2   2   2   2   2   1   2   1   2   1   1   1   1   1   2   2   2   1   1   2   2   2   2   1   1   2   1   2   2   2   1   1   2   2   1   1   2   1   2   1   2   2   2   2   1   1   2   2   2   2   1   1   2   1   2   1   1   1   2   1   1   1   2   2   2   2   1   2   1   2   1   2   2   1   2   2   2   1   1   1   1   2   1   1   1   1   1   1   1   2   1   2   2   1   1   1   1   1   1   2   1   2   1   2   2   1   1   1   1   1   2   1   1   2   1   1   1   2   2   2   2   2   1   1   1   2   2   1   2   1   1   1   2   2   1   2   1   2   1
 MK-3-6                 2   2   2   2   2   2   1   2   1   1   1   1   1   1   1   2   2   2   1   1   1   1   2   2   1   1   1   2   2   1   2   2   1   1   2   1   1   2   1   2   2   1   2   2   1   1   2   2   2   2   2   2   2   2   1   1   1   1   2   2   1   2   2   2   2   2   1   2   2   2   1   1   1   2   1   2   2   2   1   1   2   2   2   2   1   1   2   1   2   2   2   1   1   2   2   1   1   2   1   2   1   2   2   2   2   1   1   2   2   2   2   2   1   2   2   2   1   1   1   2   1   1   1   2   2   2   2   2   2   1   2   1   1   2   1   2   2   2   1   1   2   1   2   1   1   1   1   1   1   1   2   1   1   2   1   1   1   1   1   1   2   2   1   1   2   2   1   1   1   1   1   2   1   1   2   1   1   1   2   1   2   2   2   1   1   2   2   2   1   2   1   1   1   2   2   1   2   1   2   1
 MK-3-7                 2   2   2   2   2   2   1   2   1   1   1   1   1   1   1   2   2   1   1   1   1   1   1   2   1   1   1   1   2   1   2   2   1   1   2   1   1   1   1   2   2   1   2   2   1   1   2   2   2   2   2   2   2   2   1   1   1   1   2   2   1   2   2   2   2   2   1   2   2   2   1   2   1   1   1   2   2   2   1   1   2   2   2   2   1   2   2   1   2   2   1   1   1   2   2   1   1   2   1   2   1   2   2   2   2   1   1   2   2   1   2   2   1   1   2   1   1   1   1   2   1   1   1   2   1   2   2   2   2   1   2   1   1   2   1   2   1   2   1   1   2   1   2   1   1   1   1   1   1   1   1   1   1   2   2   1   1   1   2   1   2   2   1   1   2   2   1   1   1   1   1   2   1   1   2   1   1   1   2   2   2   2   2   1   1   2   1   2   1   2   1   1   1   1   2   1   2   1   2   1
 MK-3-8                 2   2   2   2   2   2   1   2   1   1   1   1   2   1   1   2   2   1   1   1   1   2   1   2   1   1   1   1   2   1   2   1   1   1   2   1   1   1   1   1   2   1   2   1   1   1   2   2   1   2   2   2   2   2   1   1   1   1   1   2   1   2   2   2   2   2   1   2   2   2   1   2   1   1   1   2   2   2   1   1   2   2   2   2   1   2   2   1   1   2   1   1   1   2   1   1   1   1   2   2   1   2   2   1   2   1   1   2   1   1   2   2   1   1   1   1   1   1   1   2   1   2   1   2   2   2   2   2   2   1   1   1   1   2   1   2   1   2   1   2   2   1   1   1   1   1   1   1   1   1   1   1   1   1   1   1   1   1   2   1   2   2   1   1   2   2   1   1   1   1   1   2   1   1   1   1   1   1   2   1   2   2   2   1   1   2   1   2   1   2   1   1   1   1   2   1   2   2   2   2
 MK-3-9                 1   2   2   2   2   2   1   2   1   1   2   1   2   2   1   2   2   1   2   1   1   2   1   2   1   1   1   1   2   1   2   1   1   2   2   1   1   1   1   1   1   1   2   1   1   2   2   2   1   2   2   2   2   2   1   1   1   1   1   2   2   2   2   2   2   2   1   2   2   1   1   2   1   1   1   2   2   2   1   2   2   2   2   2   2   2   2   1   1   2   1   1   1   2   1   1   2   1   2   2   2   2   2   1   2   2   1   2   1   1   2   1   2   1   1   1   1   1   1   2   1   2   1   2   2   2   2   2   2   1   1   1   1   2   1   2   1   2   1   2   2   1   1   1   1   1   2   1   1   1   1   1   1   1   1   1   1   1   2   1   2   2   1   1   1   2   1   1   2   1   1   2   1   1   1   1   1   1   2   1   2   2   1   1   1   2   1   2   1   2   1   1   1   2   2   1   2   2   2   2
 MK-3-10                1   2   2   2   2   2   2   2   1   1   2   1   1   2   1   2   2   1   2   1   1   2   2   2   1   1   2   1   2   1   2   1   1   2   2   1   1   1   1   1   1   1   2   2   1   2   1   2   1   2   2   2   2   2   1   1   1   1   1   2   2   1   2   2   2   2   1   2   2   1   2   2   1   1   1   2   2   2   1   2   2   2   2   2   2   2   2   1   1   2   1   1   1   2   1   2   2   1   1   2   2   1   2   1   2   2   1   2   1   1   2   1   2   1   1   1   1   1   1   2   1   2   1   2   2   1   2   2   2   1   1   1   1   2   1   2   1   2   1   2   2   1   1   1   1   1   2   1   2   1   1   1   1   1   1   1   1   1   2   1   2   2   1   1   1   2   1   1   2   1   1   1   1   1   1   1   1   1   2   1   1   2   1   1   1   2   1   2   1   2   1   1   1   2   2   1   1   2   2   2
 MK-3-11                1   2   1   2   2   2   2   1   2   1   2   1   1   1   1   2   1   1   2   2   1   2   2   1   1   1   2   2   2   1   2   1   1   2   2   2   1   1   1   1   1   1   2   1   1   2   1   2   1   2   2   2   2   2   1   1   1   1   1   2   2   1   2   2   2   2   1   2   2   1   2   2   1   1   1   2   1   2   1   2   2   2   2   2   2   2   2   1   1   2   1   1   2   2   1   2   2   1   1   2   2   2   2   1   2   1   1   2   1   1   1   1   2   1   1   1   1   1   1   2   1   1   1   2   2   1   2   2   2   1   1   1   1   1   1   2   1   1   1   2   2   1   1   1   1   1   2   1   1   1   1   1   1   1   1   2   1   1   2   1   2   2   1   1   1   2   1   1   2   1   1   1   1   1   2   2   1   1   1   1   1   2   1   1   1   2   1   1   1   2   1   1   1   2   2   1   1   2   1   2
 MK-3-12                1   2   1   2   2   2   1   1   2   1   2   1   1   1   1   2   1   1   2   2   2   2   1   2   1   1   2   2   2   1   2   1   1   2   2   2   1   1   1   1   1   1   2   1   1   2   2   2   2   1   2   1   2   2   2   1   1   1   1   1   2   1   2   2   2   2   1   2   2   1   2   2   1   1   1   2   1   2   1   2   2   2   2   2   2   1   2   1   1   1   1   1   2   2   1   2   2   1   1   1   2   2   2   1   2   1   1   2   1   1   1   1   2   1   1   1   1   1   1   2   1   1   2   2   1   1   1   2   2   1   2   1   1   1   1   2   1   1   1   2   2   1   1   2   1   1   2   1   1   1   1   2   1   2   1   2   1   1   2   1   2   2   2   1   1   2   1   1   2   1   1   2   1   1   2   2   1   2   1   1   1   2   1   1   2   2   1   1   1   2   1   2   2   2   2   1   1   1   1   2
 MK-3-13                2   2   1   2   2   1   1   1   2   1   2   1   1   2   1   2   1   1   2   2   2   2   1   2   1   1   2   2   2   1   2   1   1   2   2   2   1   1   1   1   1   2   1   1   1   2   2   2   2   1   2   1   2   1   2   1   1   1   1   1   2   1   2   2   2   2   1   2   2   1   2   2   1   1   1   2   1   2   1   2   2   2   2   2   2   1   2   1   1   1   1   1   2   2   1   2   2   1   1   1   2   2   2   1   2   1   1   2   1   1   2   1   2   1   1   1   1   2   1   2   1   1   2   2   1   1   1   2   2   1   2   1   1   1   1   2   1   1   1   2   2   1   1   2   1   1   2   1   1   1   1   2   1   2   1   2   2   1   1   2   2   1   2   1   1   2   1   1   2   1   2   2   1   1   2   2   1   2   1   1   1   1   1   1   2   2   1   1   2   2   1   2   2   2   2   1   1   1   1   2
 MK-3-14                2   1   1   2   2   1   1   1   2   1   1   1   1   2   1   2   1   1   2   2   2   2   1   2   1   1   2   2   2   1   2   1   1   2   2   2   1   1   1   1   1   2   1   1   1   2   2   2   2   1   2   1   2   1   2   1   1   2   1   1   2   1   2   2   2   2   1   2   2   1   2   2   2   1   2   2   1   1   1   2   2   2   2   2   2   1   2   1   1   1   1   1   2   2   1   2   2   1   1   2   2   2   2   1   1   1   2   2   1   1   2   2   2   1   1   1   1   2   1   2   1   1   2   2   1   2   1   2   2   1   1   1   1   1   1   2   1   1   1   2   2   1   1   2   1   1   2   1   1   1   1   2   1   2   1   2   2   1   1   2   2   1   2   1   1   2   1   1   2   1   2   1   1   1   2   2   1   2   1   1   1   2   1   1   2   2   1   1   1   2   1   1   1   2   2   1   1   1   2   2
 MK-3-15                2   1   1   2   2   1   1   1   2   1   1   1   1   2   1   2   1   1   2   2   2   1   2   2   1   1   2   2   2   1   2   1   1   1   2   2   1   1   2   1   1   2   1   1   1   2   2   2   2   1   2   1   2   1   2   1   1   2   1   2   2   1   2   2   2   2   1   2   2   1   2   2   2   1   2   2   1   1   1   2   2   2   1   2   2   1   2   1   1   1   1   1   2   2   2   1   2   1   1   2   2   2   2   1   1   1   2   2   1   1   2   2   2   1   1   1   1   2   1   2   1   1   2   2   1   2   1   2   2   1   2   2   2   1   2   2   1   1   2   2   2   1   2   2   1   1   2   1   1   1   1   2   1   2   1   2   2   1   1   2   2   1   2   1   1   2   1   1   2   1   2   1   1   1   2   2   1   2   1   1   1   2   1   1   2   2   1   1   1   2   1   1   1   2   2   1   2   1   1   2
 MK-3-16                2   1   1   2   2   1   1   1   2   1   1   1   1   2   1   2   1   2   2   1   2   1   2   2   1   1   2   2   2   2   1   1   1   1   2   2   1   2   2   1   1   2   1   1   1   2   2   2   2   1   2   2   2   1   2   1   1   2   1   2   2   1   2   2   2   2   1   2   2   1   2   2   1   1   2   2   1   1   1   2   2   2   1   2   2   1   2   1   1   1   1   1   2   2   2   1   2   1   1   2   2   2   2   1   1   1   2   2   1   1   2   2   2   1   1   2   1   2   1   2   2   1   2   2   1   2   1   1   2   1   2   2   2   1   2   2   1   1   2   2   2   2   2   2   1   1   2   1   1   1   2   2   1   2   1   2   2   1   1   2   2   1   2   1   1   1   1   1   2   1   2   2   1   1   2   2   1   1   1   1   1   2   2   1   2   2   1   1   2   2   1   1   1   2   2   1   2   1   1   2
 MK-4-1                 2   2   2   2   2   1   2   1   2   1   2   1   2   2   1   2   2   2   2   1   1   1   1   2   1   2   1   1   1   2   2   2   2   1   1   1   1   2   1   2   1   1   1   1   1   2   1   2   2   2   1   1   1   1   2   1   2   1   2   2   1   2   1   2   1   2   1   2   1   2   2   2   1   2   2   2   1   2   1   2   2   2   2   2   2   2   2   1   2   1   1   2   1   2   1   1   2   1   2   2   2   1   2   1   2   2   1   2   2   2   1   2   1   2   2   2   1   2   1   2   2   1   2   1   2   1   2   1   1   1   1   1   2   1   2   1   1   1   2   2   1   1   2   1   2   2   1   2   2   2   2   2   1   2   1   1   2   1   1   1   1   2   2   1   2   2   2   2   2   1   1   1   2   2   1   1   1   1   2   2   1   1   1   2   1   2   1   2   1   2   1   2   1   1   2   2   2   2   2   2
 MK-4-2                 2   2   2   2   1   1   2   1   2   1   2   1   1   2   1   2   2   1   2   1   1   1   1   2   1   2   1   1   1   2   2   2   2   1   1   1   1   2   1   2   1   1   2   1   1   2   1   2   2   2   1   1   1   1   2   1   2   1   2   2   1   1   2   2   1   1   2   2   1   2   2   2   2   2   2   2   1   1   1   2   1   2   2   2   2   2   2   2   2   1   2   2   1   2   1   1   2   1   2   2   2   1   2   1   2   1   1   2   2   2   1   2   1   2   2   2   1   2   1   2   2   1   2   1   2   1   2   2   1   1   1   1   1   1   2   2   1   2   2   2   1   1   2   1   2   2   1   2   2   2   2   2   1   2   1   1   2   1   1   1   1   2   2   1   2   2   2   2   2   1   1   1   2   1   1   1   1   1   1   2   1   2   1   2   1   2   1   2   1   2   1   2   2   1   2   2   2   2   2   2
 MK-4-3                 1   2   2   2   1   1   2   2   2   1   2   1   1   1   1   2   2   2   2   1   1   1   2   2   1   2   1   1   1   2   1   2   2   1   1   1   1   1   1   1   1   1   2   1   1   2   1   2   2   2   1   2   1   1   1   1   1   2   2   2   1   1   2   2   1   1   2   2   1   1   2   2   2   2   2   2   1   1   1   2   1   2   2   2   2   2   2   2   2   1   2   2   1   2   1   1   2   1   2   2   2   1   2   1   2   1   1   1   2   2   1   2   1   2   2   2   1   2   1   2   2   1   2   1   2   1   2   2   1   1   1   1   1   2   2   1   1   1   2   2   1   1   2   1   2   2   1   2   2   2   2   2   1   2   1   1   2   1   1   1   1   2   1   1   2   2   2   1   2   1   1   1   2   1   2   1   1   1   1   2   1   2   1   2   1   2   2   1   1   2   2   1   2   1   2   1   2   2   2   2
 MK-4-4                 1   2   2   2   2   1   2   2   2   1   2   1   1   1   1   2   2   2   2   1   1   1   2   2   1   2   1   1   1   2   1   1   2   1   1   1   1   1   1   1   1   1   2   1   1   2   1   2   2   2   1   2   1   1   1   1   1   2   2   2   1   1   2   2   1   1   2   2   1   2   2   2   2   2   2   2   1   1   1   2   1   2   2   2   2   2   2   2   2   1   2   2   1   2   1   1   2   1   2   2   2   1   2   1   2   1   1   1   2   2   1   2   1   2   2   2   1   1   2   2   2   2   2   2   2   1   2   2   1   2   1   1   1   2   2   1   1   1   2   2   1   1   2   2   2   2   1   2   2   2   2   2   2   2   1   2   2   1   2   1   1   2   1   1   1   2   2   1   2   1   1   1   2   1   2   1   1   1   1   2   1   2   1   2   1   2   2   1   1   2   2   1   2   1   2   1   2   2   2   2
 MK-4-5                 1   2   2   2   2   1   2   2   2   2   2   1   1   1   2   2   2   1   2   1   1   1   2   2   1   2   1   1   1   2   1   1   2   1   1   1   1   1   1   2   1   1   2   1   1   2   1   2   2   2   1   2   1   1   1   1   1   2   2   2   1   1   2   2   1   1   2   2   1   2   2   2   2   2   2   2   1   1   1   2   1   2   1   2   2   2   2   2   2   1   2   2   1   2   1   1   2   1   2   2   2   1   2   1   2   1   1   1   2   2   1   2   1   2   2   1   1   1   1   2   2   2   2   1   1   1   2   2   1   1   1   1   2   2   2   1   1   1   1   2   1   1   2   2   2   1   1   2   2   2   2   2   2   2   1   2   2   1   2   2   1   2   1   1   1   2   2   1   2   1   1   1   2   2   2   1   2   1   1   2   1   2   1   2   1   1   2   1   1   2   2   1   2   1   2   1   2   1   2   2
 MK-4-6                 1   2   2   2   2   1   2   2   2   2   2   1   1   1   2   1   2   1   2   1   1   1   2   2   1   2   1   1   1   2   1   1   2   1   1   1   1   1   1   2   1   1   2   1   1   2   1   2   2   2   1   2   1   1   1   2   1   2   2   1   2   1   2   2   1   1   2   2   1   2   2   2   2   2   2   2   1   1   1   2   2   2   1   2   2   1   2   2   2   1   1   2   2   1   1   1   2   2   2   1   2   1   2   1   2   1   1   1   1   2   1   2   1   2   2   1   1   1   1   2   2   2   2   1   1   1   2   2   1   1   1   1   2   2   2   1   1   1   1   2   2   1   1   2   2   2   1   2   2   2   2   2   2   1   1   2   2   1   2   2   2   2   1   1   1   2   2   1   2   1   1   1   2   2   2   1   2   1   1   2   1   2   1   2   1   1   2   2   1   2   2   2   2   1   2   1   2   1   2   2
 MK-4-7                 1   2   2   2   2   1   1   2   2   2   2   1   1   1   1   1   2   1   2   1   1   2   2   1   1   2   1   1   1   2   1   1   2   2   1   1   1   1   1   2   1   1   2   1   1   2   1   2   2   2   1   2   1   1   1   2   1   2   2   1   2   1   2   2   1   1   2   1   1   2   2   2   2   2   1   2   2   1   1   1   2   2   1   2   2   1   2   2   2   1   1   2   2   1   2   1   2   2   2   1   2   1   1   1   2   1   1   1   1   2   1   1   1   2   2   1   1   2   1   2   2   2   1   1   1   1   1   2   1   1   1   1   2   2   2   1   1   2   1   2   2   1   1   2   2   2   1   2   1   2   2   2   2   1   1   2   1   1   2   2   2   2   1   1   1   2   2   1   2   1   1   2   2   2   2   1   2   1   1   2   1   2   1   1   1   2   2   2   2   2   2   1   2   2   2   1   2   1   2   2
 MK-4-8                 1   1   2   1   2   1   1   2   2   2   2   1   1   1   1   1   2   1   2   1   1   2   2   1   1   2   1   1   1   2   1   1   2   2   1   1   2   1   1   2   2   1   2   1   1   1   1   2   1   2   1   2   1   1   1   2   1   2   2   1   2   1   2   2   1   1   2   1   1   1   2   2   2   1   1   2   2   1   1   1   2   2   1   1   2   1   2   2   2   1   1   2   2   1   1   1   2   2   2   1   2   1   1   1   2   1   1   1   1   2   2   1   2   2   2   1   1   2   1   2   2   2   1   1   1   1   1   2   1   1   1   1   2   2   2   1   1   2   1   1   2   1   1   2   2   2   1   2   1   2   2   2   2   1   1   2   1   1   2   2   2   2   1   1   1   1   2   1   2   1   1   2   2   2   2   1   2   1   1   2   1   2   1   1   1   2   2   2   1   2   2   1   2   2   2   1   2   1   2   2
 MK-4-9                 1   1   2   1   2   1   2   2   2   2   2   1   1   1   1   1   2   1   1   1   1   2   2   1   1   1   1   1   1   2   1   2   2   2   1   1   2   1   1   2   1   1   2   2   1   1   1   2   1   2   1   2   1   1   1   2   1   2   1   1   2   1   2   2   1   1   2   2   1   1   2   2   2   1   1   2   2   1   1   1   2   2   1   2   2   2   2   2   2   1   1   2   2   1   1   1   2   2   2   1   2   1   1   1   2   1   1   1   1   2   2   1   2   2   2   1   2   2   1   2   2   2   1   2   2   1   1   2   1   1   1   1   2   2   2   1   2   2   1   1   2   1   1   2   2   2   1   2   1   1   2   2   2   1   1   2   1   1   2   2   2   2   2   2   1   1   2   1   2   1   1   2   2   2   2   1   2   1   1   1   1   2   1   1   1   2   2   2   1   2   2   1   2   2   2   1   2   1   2   2
 MK-4-10                1   1   2   1   2   1   2   2   2   2   2   1   1   1   1   1   2   1   1   1   1   2   2   1   1   1   1   1   1   2   1   2   2   2   1   1   2   1   1   2   1   1   2   2   1   2   1   1   1   2   1   2   1   1   1   2   1   2   1   1   2   1   2   1   1   1   1   2   1   1   2   2   2   1   1   2   2   1   1   1   2   2   1   2   2   2   2   2   2   1   1   2   2   1   1   1   1   2   1   1   2   1   1   1   1   1   1   1   1   2   1   2   2   2   2   1   2   2   1   2   2   2   1   2   2   1   1   2   1   1   1   2   2   2   1   1   2   2   1   1   2   1   2   2   2   2   1   2   2   1   2   2   2   1   1   2   1   1   2   1   1   2   2   2   1   1   2   1   2   1   1   2   2   2   2   1   2   1   1   1   1   2   1   1   1   2   1   2   1   2   2   1   2   2   2   1   2   1   2   2
 MK-4-11                1   1   2   2   2   1   2   2   2   2   2   2   1   1   2   2   2   1   1   1   1   2   2   1   1   1   1   1   1   2   2   2   2   2   1   1   2   1   1   2   1   1   2   2   1   2   1   1   1   2   2   1   1   1   1   2   1   2   1   1   2   1   2   1   1   1   1   2   1   1   2   1   2   1   1   2   2   1   1   1   2   1   1   2   2   2   2   2   2   1   1   2   2   1   1   1   1   2   1   1   2   1   1   1   1   1   1   1   2   2   1   2   2   2   2   1   2   2   1   2   2   2   1   2   2   1   1   2   2   1   1   1   2   1   1   1   2   2   1   1   2   1   2   2   2   2   1   2   2   2   2   2   2   1   2   2   1   1   2   1   1   2   2   2   1   1   2   1   2   1   1   2   2   2   2   1   2   1   1   1   1   2   2   2   1   2   1   2   1   2   2   1   2   2   2   1   2   1   2   2
 MK-4-12                2   1   2   1   1   1   2   1   2   2   2   2   1   1   2   2   2   2   1   1   1   2   2   1   2   2   1   2   1   2   2   2   2   1   1   1   2   1   1   2   1   1   2   2   1   2   2   1   1   2   2   1   1   1   1   2   1   2   1   1   2   1   2   1   1   1   1   2   1   1   2   1   2   2   1   2   2   1   1   1   1   1   1   2   1   2   1   2   2   1   2   2   2   2   1   1   1   2   2   1   2   2   1   1   1   1   1   1   2   2   1   2   2   2   2   1   2   2   1   2   2   2   1   2   2   1   1   2   2   1   1   1   2   1   1   1   2   1   1   1   2   1   2   2   2   2   1   2   1   2   2   2   2   1   2   2   1   1   2   1   1   2   2   2   1   1   2   1   2   1   1   2   1   2   2   2   2   1   1   1   1   1   2   2   2   2   2   2   1   2   2   1   2   2   2   1   2   2   2   2
 MK-4-13                2   1   2   1   1   1   2   1   2   2   2   2   1   1   2   2   2   2   1   1   2   2   2   1   2   2   1   2   1   1   2   2   2   1   1   1   1   1   1   2   2   1   2   2   1   2   1   1   1   1   2   1   1   1   1   2   1   2   2   1   2   1   1   1   1   1   2   2   1   1   2   1   2   2   1   2   2   1   1   1   1   1   1   2   1   2   1   2   2   1   2   2   1   2   1   1   1   1   2   1   2   2   1   1   1   1   2   1   2   1   1   2   2   2   2   1   2   2   1   2   2   2   1   2   2   1   1   2   2   1   1   1   2   1   1   1   2   1   1   1   2   1   2   2   2   2   1   2   1   2   2   1   2   1   2   2   1   1   2   1   1   1   1   2   1   1   2   1   2   1   1   2   1   2   2   2   2   1   1   1   1   1   2   2   2   2   2   2   1   2   2   1   1   2   2   1   2   2   2   2
 MK-4-14                2   1   2   1   2   1   1   1   2   2   1   2   1   1   2   2   2   2   1   2   2   2   2   1   2   2   1   2   1   1   2   2   2   1   1   1   1   1   1   2   2   1   2   1   1   2   1   1   1   1   2   1   1   1   2   2   2   2   2   1   2   1   1   1   1   1   2   2   1   1   2   1   2   2   1   2   2   1   1   1   1   1   1   2   1   2   1   2   1   1   2   2   1   2   1   1   1   1   1   1   2   2   1   1   1   1   2   2   2   1   1   2   2   2   2   1   2   2   1   1   2   2   1   2   2   1   1   2   2   1   1   1   2   1   1   1   2   1   1   1   2   1   2   2   2   2   1   2   1   2   2   1   1   1   2   1   1   1   2   1   1   1   1   1   1   1   2   1   2   1   1   2   1   1   2   2   2   2   1   1   2   1   2   2   2   2   2   2   1   2   1   1   1   2   2   2   2   2   2   1
 MK-4-15                2   1   2   1   2   2   1   1   2   2   1   2   1   1   2   2   2   1   1   2   2   2   2   1   2   2   1   2   2   1   2   2   2   1   1   1   1   1   2   2   1   1   2   1   2   2   1   1   1   1   2   1   1   1   2   2   1   2   2   1   2   1   1   1   2   1   2   1   1   1   1   1   2   2   1   2   2   1   1   1   1   1   1   2   2   2   1   2   1   2   2   2   1   2   1   1   1   1   1   1   2   2   1   1   1   1   2   2   2   1   1   2   2   1   2   1   2   2   1   1   2   2   1   2   2   1   1   2   1   1   1   2   2   1   1   1   2   1   1   1   2   1   2   2   2   2   1   2   1   2   2   1   1   1   2   2   1   1   2   2   1   1   1   1   1   1   2   1   2   2   1   2   1   1   2   2   2   2   1   1   2   1   2   2   2   2   2   1   1   2   1   1   1   2   2   2   2   2   2   1
 MK-4-16                2   1   2   1   2   2   1   1   2   2   1   2   1   1   2   2   2   1   1   2   2   2   2   2   1   2   1   2   2   1   2   2   1   1   2   1   1   1   2   2   1   1   2   1   1   2   1   1   1   1   2   1   1   2   2   1   1   2   2   1   2   1   1   1   2   1   2   1   1   1   1   1   1   2   1   2   2   1   1   1   1   1   1   2   2   2   1   2   1   2   2   2   1   2   1   1   2   2   1   1   2   1   1   1   1   1   2   2   2   1   1   2   2   1   1   1   2   2   1   1   2   2   1   2   2   2   1   2   1   1   1   2   2   1   1   1   2   1   1   1   2   1   2   2   2   2   1   2   1   2   2   1   1   1   2   1   1   1   2   2   1   1   1   1   1   1   2   1   2   2   1   2   1   1   2   1   2   2   1   2   2   1   2   1   2   2   2   1   1   1   1   1   1   2   2   1   2   2   2   1
 MK-5-1                 2   2   2   2   2   2   1   2   2   2   1   1   1   2   2   2   1   2   1   2   2   2   1   1   2   1   2   2   2   1   1   1   1   2   1   2   2   1   1   1   2   2   2   1   1   2   1   2   1   2   1   2   1   2   2   1   2   2   2   1   1   1   2   1   1   2   1   1   1   2   1   2   1   1   2   1   2   1   2   1   1   1   1   2   2   2   1   2   2   2   2   1   2   1   1   1   1   1   1   2   2   1   1   1   1   1   2   1   1   2   2   2   2   1   1   1   2   2   1   2   1   1   2   1   1   1   2   1   1   2   1   2   2   2   1   1   2   2   2   2   2   1   1   2   1   2   2   2   2   1   1   1   2   1   1   1   1   2   2   2   2   1   2   2   2   1   2   2   2   1   1   1   2   1   1   2   2   2   2   1   1   1   2   2   2   2   2   1   1   2   1   1   1   1   2   2   2   1   2   1
 MK-5-2                 2   2   2   2   2   2   1   2   2   2   1   1   1   2   2   2   1   2   1   2   2   2   1   2   2   1   2   2   2   1   1   2   1   2   1   2   2   1   1   1   2   2   2   1   1   2   1   2   1   2   1   2   1   2   2   1   2   2   2   1   1   1   2   1   2   2   2   1   1   2   1   2   1   1   2   1   2   1   2   2   1   1   1   2   2   2   1   2   2   2   2   1   2   1   1   1   1   1   1   2   2   1   1   1   2   1   1   1   1   2   2   2   2   1   1   2   2   1   1   2   1   1   2   1   1   1   2   1   2   2   1   2   2   2   1   1   2   2   2   1   2   1   1   2   1   2   2   1   2   1   1   1   2   1   1   2   1   2   2   2   2   2   1   2   2   1   2   2   2   1   1   1   2   1   1   1   2   1   2   1   1   1   2   2   2   2   2   1   1   2   1   1   2   1   2   2   2   1   2   1
 MK-5-3                 2   2   2   2   2   2   1   2   1   2   1   1   1   2   2   2   1   2   1   2   2   2   1   2   2   1   2   2   2   1   1   2   1   2   1   2   2   1   1   1   2   2   1   1   1   2   1   2   2   2   1   2   1   2   2   1   2   2   2   1   2   1   2   1   2   2   2   1   1   2   1   2   2   1   2   1   1   1   2   2   1   1   1   2   1   2   1   2   2   2   2   1   2   1   1   1   1   1   1   2   2   1   1   1   2   1   1   1   1   2   2   2   2   1   1   2   2   1   1   2   1   1   2   1   1   1   2   1   2   2   1   2   2   2   1   1   2   2   2   1   2   1   1   2   1   2   2   1   2   2   1   1   2   1   1   2   1   2   1   2   2   2   1   2   2   2   2   2   2   1   1   1   2   1   1   1   2   1   1   1   1   1   2   2   2   2   2   1   1   2   1   2   2   1   2   2   2   1   2   1
 MK-5-4                 2   2   2   2   2   2   1   2   1   1   1   1   1   2   2   2   1   2   1   2   2   2   1   2   1   1   2   2   2   1   1   2   1   2   1   2   2   1   1   1   2   2   1   1   1   2   1   2   2   1   1   2   1   2   2   1   1   1   2   1   2   1   1   1   2   1   1   1   1   2   1   2   2   1   2   1   1   1   2   2   1   1   1   2   1   2   2   2   2   2   2   1   2   1   2   1   1   1   1   2   2   1   1   1   2   1   1   1   1   2   2   2   2   1   1   2   2   1   1   2   1   1   2   1   1   1   2   1   2   2   1   2   2   2   2   1   2   2   2   1   2   1   1   2   1   2   2   1   2   1   1   1   2   1   1   2   1   2   1   2   2   1   1   2   1   2   2   2   1   1   1   1   2   1   1   1   2   1   1   1   1   1   2   2   2   2   2   1   1   2   1   2   2   1   2   2   2   1   2   1
 MK-5-5                 1   2   2   1   2   2   1   2   1   1   2   1   1   2   2   2   1   2   1   2   2   2   1   2   2   1   2   2   2   1   1   2   1   2   1   2   2   1   1   1   2   2   1   2   1   2   1   2   1   2   1   2   2   2   2   1   1   1   2   1   1   1   1   1   2   1   1   1   1   2   1   2   2   1   2   1   1   1   2   2   1   1   1   2   1   2   2   1   2   2   2   1   2   1   2   1   1   1   1   1   2   1   1   1   1   1   1   1   1   2   2   2   1   1   1   1   2   1   1   2   1   1   1   1   1   1   2   1   2   2   2   2   2   1   2   2   2   1   1   1   2   1   1   2   1   2   2   1   2   1   1   1   2   1   2   2   1   2   1   2   2   1   2   2   1   2   2   2   1   1   1   1   2   1   1   1   2   1   1   1   1   2   2   2   2   2   2   1   1   1   1   2   2   2   2   2   2   1   2   1
 MK-5-6                 1   2   2   1   2   2   1   2   1   1   2   1   1   2   2   2   1   2   1   2   2   1   1   2   2   1   2   2   2   1   1   2   1   2   1   2   2   1   1   1   2   2   1   1   1   2   1   2   1   2   1   2   2   2   2   1   1   1   2   2   2   2   1   2   2   1   2   1   1   2   2   2   2   1   2   1   1   1   2   2   1   1   2   2   1   1   2   1   2   2   2   1   2   1   2   1   1   1   1   1   2   1   1   1   1   1   1   1   1   2   2   2   1   1   1   1   1   1   1   2   1   1   1   1   1   2   2   1   2   2   2   2   2   1   2   2   1   2   1   1   2   1   1   1   1   2   2   1   2   1   1   1   2   1   2   2   1   2   1   2   2   1   2   2   1   2   2   2   1   1   1   1   2   1   1   2   2   1   1   1   1   2   2   2   2   2   2   1   1   1   1   2   2   2   2   2   2   1   1   1
 MK-5-7                 1   2   2   1   1   2   1   1   1   2   2   1   1   2   2   2   1   2   1   2   2   1   1   2   2   1   2   2   2   1   1   2   1   2   1   2   2   1   1   1   2   2   1   1   1   2   1   2   1   2   1   2   2   2   2   1   1   1   2   2   2   2   1   1   2   1   2   1   1   2   2   2   2   2   1   1   1   1   2   2   1   1   2   2   1   2   1   1   2   1   2   1   2   1   2   1   1   1   1   1   2   1   1   1   1   1   1   1   1   2   2   2   1   1   1   1   1   1   1   1   1   1   1   1   1   2   2   1   2   2   2   2   1   1   2   2   1   2   1   1   2   1   1   2   1   2   2   1   2   1   1   1   2   1   2   2   1   2   1   2   2   1   2   2   1   2   2   2   1   1   1   1   2   1   1   2   2   1   1   2   2   2   2   2   2   2   2   1   1   1   2   2   2   2   2   1   2   1   2   1
 MK-5-8                 1   1   2   1   1   2   2   1   1   2   2   2   1   2   2   1   1   2   2   1   2   1   1   2   2   1   2   2   2   1   1   2   2   2   2   2   2   1   1   1   2   2   1   1   1   2   1   2   2   2   1   2   2   1   2   1   1   1   2   1   2   1   1   1   2   1   2   1   1   2   2   2   2   2   1   2   1   1   2   2   1   1   2   2   1   2   1   1   2   1   2   1   2   1   2   1   1   1   1   1   2   1   1   1   1   1   1   1   1   2   2   2   1   1   1   1   1   1   1   1   1   1   1   1   1   2   1   2   1   2   2   1   1   1   1   2   1   2   1   1   2   1   1   2   1   2   2   2   2   1   2   1   2   1   2   2   2   1   1   2   2   1   2   2   1   2   2   2   1   1   1   2   2   1   1   2   2   1   1   2   2   2   2   2   2   2   2   1   2   1   2   2   2   2   2   1   2   1   2   1
 MK-5-9                 1   1   2   1   1   1   2   1   1   2   2   2   1   1   2   1   1   2   2   1   2   1   1   2   2   1   2   2   1   2   1   2   2   2   2   2   2   1   1   2   2   2   1   1   1   2   1   2   2   2   1   2   2   1   2   1   1   1   2   1   1   1   1   1   2   1   2   1   1   2   2   2   1   2   1   2   1   1   2   2   1   1   1   2   2   2   1   1   2   2   2   1   2   1   1   1   1   1   1   1   2   1   1   1   1   1   1   1   1   2   2   2   1   1   1   1   1   1   1   1   2   1   1   1   1   2   2   2   2   2   2   1   1   1   1   2   1   2   1   1   2   1   1   2   1   2   2   2   2   1   2   1   2   1   2   2   2   1   1   2   1   1   1   2   1   2   2   2   1   1   1   2   2   2   1   2   2   1   1   2   2   1   2   2   2   1   2   1   2   1   1   2   2   1   2   1   2   1   2   1
 MK-5-10                1   1   2   1   1   1   2   1   1   2   2   2   1   1   2   1   1   1   2   1   2   1   1   2   2   1   2   2   1   1   1   1   2   1   2   2   2   1   1   2   2   2   2   1   1   2   2   2   2   2   1   2   2   1   2   1   1   1   2   1   1   1   1   1   1   1   2   2   1   2   2   2   1   2   1   2   1   1   2   1   1   1   1   2   2   2   1   1   2   2   2   1   2   1   1   1   1   1   1   1   2   1   1   1   1   1   1   1   1   2   2   2   1   1   1   1   1   1   1   1   1   1   1   1   1   2   1   2   2   2   2   1   1   1   1   2   1   2   1   1   2   1   1   2   1   2   2   2   1   1   2   1   2   1   1   2   2   1   1   2   1   1   1   2   1   2   2   2   1   1   1   2   2   2   1   2   2   1   1   2   2   1   2   2   2   1   2   1   2   1   2   1   2   1   2   1   2   1   2   1
 MK-5-11                1   2   2   1   1   1   2   1   2   2   2   2   1   1   1   1   1   1   2   2   2   1   1   2   2   1   2   2   1   1   1   1   2   2   2   2   2   1   1   2   2   2   2   1   1   1   2   2   2   2   1   2   2   1   2   1   1   1   2   1   1   1   1   1   1   1   2   2   1   2   2   2   2   2   1   2   1   1   1   1   1   1   1   2   2   2   1   1   2   1   2   1   2   1   1   2   1   1   1   1   1   1   1   1   1   1   1   1   1   2   2   2   1   1   1   1   1   1   1   1   1   1   1   1   2   1   1   2   2   2   2   2   1   1   1   2   1   2   1   2   2   1   1   1   1   2   2   2   1   1   1   1   2   1   1   2   2   2   1   2   1   1   1   2   1   2   2   2   1   1   1   2   2   2   1   2   2   1   1   2   2   1   2   2   2   1   2   1   2   1   2   1   2   1   2   1   2   1   2   2
 MK-5-12                1   2   2   1   2   1   1   2   2   2   2   2   1   1   1   1   1   1   2   2   2   2   1   2   1   1   2   2   1   1   1   2   2   2   1   2   2   1   1   2   2   2   2   1   1   1   2   2   2   2   1   2   2   1   2   1   1   1   1   1   1   1   1   1   1   1   2   2   1   2   2   2   2   2   1   2   2   2   1   2   1   2   2   2   2   2   1   1   2   1   2   1   2   1   1   2   1   1   1   1   1   1   1   1   2   1   1   1   1   2   2   2   1   1   1   1   1   1   1   1   1   1   1   1   2   1   1   1   2   2   2   2   1   1   1   2   1   2   1   2   2   1   1   2   1   2   2   2   1   1   1   1   2   1   2   2   2   2   1   2   1   2   2   2   1   2   2   2   1   1   1   2   1   2   1   2   2   1   1   2   2   1   2   2   2   1   2   2   2   1   2   1   2   1   2   1   2   1   2   2
 MK-5-13                1   2   2   1   2   1   1   2   2   2   2   2   1   1   1   1   1   1   2   2   2   1   1   2   1   1   2   2   1   1   1   2   2   2   1   2   2   1   2   1   2   2   2   1   1   1   1   2   2   2   1   2   2   1   2   1   1   1   2   1   1   2   1   1   1   1   2   2   1   2   2   1   2   2   1   2   2   2   1   1   1   2   2   2   2   2   1   1   2   1   2   1   1   1   1   1   1   1   1   1   1   1   1   1   2   1   1   1   1   2   2   2   1   1   1   2   2   1   1   1   2   1   1   1   2   1   1   1   2   1   2   1   1   1   1   2   1   2   1   2   2   1   1   2   1   2   2   2   1   1   1   1   2   1   2   2   2   2   2   2   2   2   2   2   1   2   1   2   1   1   1   2   1   2   1   2   2   1   1   2   2   1   2   2   2   1   2   2   2   1   1   1   2   1   2   1   2   1   1   2
 MK-5-14                1   2   2   1   2   1   1   2   2   2   2   2   1   1   1   1   1   1   2   2   2   1   1   2   1   1   2   1   1   1   1   2   2   2   1   2   2   1   2   1   2   2   2   1   1   1   1   2   2   2   1   2   2   1   2   1   1   1   2   1   1   2   1   1   1   1   2   2   1   2   2   2   2   2   2   2   2   2   1   1   1   2   2   2   2   2   1   1   2   1   2   1   1   1   1   1   1   1   1   1   1   1   1   1   1   1   1   1   1   2   2   2   1   1   1   2   2   1   1   1   2   1   1   1   2   2   1   1   2   1   2   1   1   1   1   2   1   1   1   2   2   1   1   2   1   2   2   2   1   1   1   1   2   1   2   2   2   2   2   2   2   2   2   2   1   2   1   2   1   2   1   2   1   2   1   2   2   1   1   2   2   1   2   2   2   1   2   2   2   1   1   1   2   1   1   1   2   1   1   1
 MK-5-15                1   2   2   1   2   1   1   2   2   2   2   2   1   1   2   1   1   1   2   2   1   1   1   2   1   1   2   1   1   1   1   2   2   2   1   2   2   1   2   1   2   2   2   1   1   1   1   2   2   2   2   2   2   1   2   1   1   1   2   1   1   2   1   2   1   1   2   2   1   2   2   2   2   1   2   2   2   2   1   1   2   2   2   2   2   2   1   1   2   1   2   1   1   1   1   2   1   1   1   1   1   1   1   1   1   1   1   1   1   2   2   2   1   1   1   2   2   1   1   1   1   1   1   1   2   2   1   2   2   1   2   1   1   1   1   2   1   1   2   2   2   1   1   2   1   2   2   2   2   1   1   1   2   1   2   2   2   2   2   2   2   2   2   2   1   2   1   2   1   1   1   1   1   2   1   2   2   1   1   2   2   1   2   2   1   1   2   2   2   1   1   1   2   1   2   1   2   1   1   1
 MK-5-16                1   2   2   1   2   1   2   2   2   2   2   2   1   1   2   1   1   1   2   2   1   1   1   2   1   1   2   1   1   1   1   2   2   2   1   2   2   1   2   1   2   2   2   1   1   1   1   2   2   2   2   2   2   1   2   1   1   1   2   1   1   2   1   2   1   1   2   2   1   2   2   2   2   1   2   2   2   2   1   1   2   2   2   2   2   2   2   1   2   1   2   1   2   1   2   2   1   1   1   1   1   1   1   1   1   1   1   1   1   2   2   2   1   1   1   2   2   1   1   1   1   1   1   1   2   2   1   2   2   1   2   1   2   1   1   2   1   1   2   2   2   1   1   2   1   1   2   1   1   1   1   2   2   1   1   2   2   1   2   2   2   2   2   2   2   2   1   2   1   1   1   1   1   2   1   2   2   1   2   1   2   1   2   2   1   1   2   2   2   1   1   1   2   1   1   1   2   1   1   1
 MK-6-1                 2   2   2   2   2   1   2   1   2   2   1   2   2   1   1   1   1   1   1   1   2   1   2   2   1   2   2   2   2   1   2   2   1   2   1   2   1   1   2   2   1   2   2   2   2   2   1   2   2   2   2   1   2   1   2   1   2   2   2   2   2   1   1   2   1   1   1   2   1   1   2   1   1   1   2   1   1   2   1   2   2   2   1   1   1   1   2   2   1   1   1   1   1   1   1   1   2   2   1   2   2   1   2   2   1   1   2   2   2   2   2   2   2   1   2   2   1   2   2   1   1   1   1   1   2   1   1   2   1   1   2   1   1   2   1   1   1   1   1   1   1   1   1   2   1   1   2   2   2   1   1   1   2   1   2   1   2   2   2   2   1   1   2   1   2   1   2   1   1   2   2   2   1   1   2   2   2   2   1   1   2   1   1   2   1   2   2   2   1   1   2   1   1   2   1   1   2   2   2   2
 MK-6-2                 2   2   2   2   2   1   2   1   2   2   1   2   1   1   1   1   1   1   2   1   2   1   2   2   1   2   2   2   2   1   2   2   1   1   1   2   1   1   2   2   1   1   2   2   2   2   1   2   2   2   2   1   2   1   2   1   1   2   2   2   2   1   1   2   1   1   1   2   1   1   2   1   1   1   2   1   1   2   1   2   2   2   1   1   1   2   1   1   1   2   1   1   1   2   1   1   2   2   1   2   1   1   2   2   1   1   2   2   2   2   2   2   1   1   2   2   1   2   2   1   1   1   2   1   2   1   1   2   1   2   2   1   1   2   1   1   1   1   1   1   1   1   1   2   1   1   1   2   2   1   2   1   2   1   2   1   2   2   2   2   1   1   2   1   2   1   2   1   1   2   2   2   1   1   2   2   2   2   1   1   2   1   1   2   1   2   2   2   1   1   2   1   2   2   1   1   2   2   2   2
 MK-6-3                 2   2   2   2   2   1   2   1   2   2   1   2   1   1   1   1   1   2   2   1   2   1   1   2   1   2   2   2   2   1   2   2   2   1   1   1   1   1   1   2   1   1   2   1   2   2   1   2   2   2   1   1   2   2   2   1   1   2   2   2   2   1   1   1   1   1   1   1   1   1   2   1   1   1   2   1   1   2   1   1   2   1   1   1   1   2   1   1   1   2   1   1   2   2   2   1   2   2   2   2   1   1   1   2   1   1   2   2   2   2   1   2   1   1   2   2   1   2   2   1   1   1   2   1   2   1   1   2   1   2   2   1   1   2   1   1   1   1   1   1   1   1   2   2   1   1   1   2   2   1   2   1   2   1   2   1   2   2   2   2   1   1   2   1   2   1   2   1   1   2   2   2   2   1   2   2   2   2   1   1   2   1   1   2   1   2   2   2   1   1   2   1   2   2   1   1   2   2   2   2
 MK-6-4                 2   2   2   1   2   1   2   1   2   2   1   2   1   1   1   1   1   2   2   2   2   1   2   2   1   2   2   1   2   1   2   2   2   1   1   1   1   1   1   2   1   1   2   1   2   2   2   2   2   1   1   1   2   2   2   1   1   2   1   2   2   1   1   1   1   1   1   1   1   1   1   1   1   1   2   1   1   1   1   1   2   1   2   1   1   2   1   1   1   2   1   1   2   2   2   1   2   2   1   2   1   1   1   2   1   1   2   2   1   2   1   2   1   1   2   2   1   2   1   1   2   1   2   1   1   1   1   2   1   2   2   1   1   2   1   1   1   1   1   1   1   1   2   2   2   1   1   2   2   1   2   1   2   1   2   1   2   1   2   2   1   1   2   1   2   1   2   1   1   2   2   2   2   1   1   2   2   2   2   1   2   1   1   2   1   2   2   2   1   1   2   1   2   2   1   1   2   2   2   2
 MK-6-5                 2   2   2   1   2   1   2   1   2   2   1   2   1   1   1   1   1   2   2   2   2   1   2   2   1   2   2   1   2   1   2   2   2   1   1   1   1   1   1   2   1   1   2   1   1   2   2   2   2   1   1   1   2   2   2   2   1   2   1   2   2   1   1   2   1   1   1   1   1   1   1   1   1   1   2   2   1   1   1   1   2   1   2   1   1   2   1   1   1   2   1   1   2   2   2   1   2   2   1   2   1   1   1   2   1   1   2   2   1   1   2   2   1   1   2   2   1   2   2   1   2   1   2   1   1   1   1   2   1   2   2   1   1   1   1   1   1   1   1   1   1   1   2   2   2   1   1   2   2   1   2   1   2   1   2   1   2   2   2   2   1   2   2   1   2   1   2   1   1   2   2   2   2   2   1   2   2   2   2   1   2   1   1   2   1   2   2   2   1   1   2   1   2   2   1   1   2   2   2   2
 MK-6-6                 2   2   2   1   2   1   2   1   1   2   2   2   1   1   2   1   1   1   2   2   2   1   2   1   1   2   2   1   2   2   2   1   2   1   1   1   1   1   1   2   1   1   2   1   1   2   2   2   2   1   1   2   2   2   2   2   1   2   1   2   2   1   1   2   2   1   1   1   1   1   1   1   1   1   2   2   2   1   1   1   1   1   2   1   1   2   1   1   1   2   1   1   2   1   2   1   2   2   2   2   1   1   1   2   1   1   2   2   1   1   2   2   1   1   2   2   1   2   2   1   2   1   2   1   2   1   2   2   1   2   2   1   1   1   1   1   1   1   1   1   1   1   2   2   2   1   1   2   2   1   2   1   2   1   2   1   2   2   2   2   1   2   2   2   2   1   2   1   1   2   2   2   2   2   1   2   2   2   2   2   2   1   2   2   2   1   2   2   1   1   2   1   2   2   1   1   2   2   2   2
 MK-6-7                 2   1   1   1   2   2   2   1   1   2   2   2   1   1   2   1   1   1   2   2   2   1   2   2   1   2   2   1   2   2   1   1   2   1   1   1   1   1   1   2   1   1   2   1   1   2   2   2   2   1   1   2   2   2   2   2   1   2   1   2   2   1   1   2   2   1   1   1   1   1   1   1   1   1   2   2   2   2   1   1   1   1   2   1   1   2   1   1   1   2   1   1   2   1   2   1   2   2   2   2   1   2   1   2   1   2   2   2   2   1   2   2   1   2   2   2   1   2   2   1   2   1   2   1   2   2   1   2   1   2   2   1   1   1   1   1   1   1   1   1   2   1   2   2   2   1   1   2   2   1   1   2   2   1   2   1   2   2   2   2   1   1   2   2   2   1   2   1   1   2   1   2   2   2   1   2   2   2   2   2   2   1   2   1   2   1   2   2   1   1   1   2   2   1   1   1   2   2   2   2
 MK-6-8                 2   1   1   1   2   2   2   1   1   2   1   1   1   1   2   1   1   1   2   2   2   1   2   2   2   2   2   1   2   2   1   2   2   2   1   1   1   1   1   2   1   2   2   1   1   2   2   2   1   1   1   2   2   2   2   2   1   2   1   2   2   1   1   2   2   1   2   1   1   1   1   1   1   1   2   2   2   2   1   1   1   1   2   1   1   2   1   1   1   2   1   1   2   1   2   2   1   2   2   2   1   2   1   2   1   2   2   2   2   1   2   2   1   2   2   2   1   2   2   1   2   1   2   1   2   2   1   2   1   2   2   1   1   2   2   2   1   1   1   1   2   1   2   2   2   1   2   1   2   1   1   2   2   1   2   2   2   2   2   1   2   1   1   2   2   1   2   1   1   2   1   2   2   2   1   2   2   2   2   2   2   1   2   1   1   1   2   2   2   1   2   2   2   1   1   1   2   2   2   2
 MK-6-9                 2   1   1   1   2   2   2   1   1   2   1   1   1   1   2   1   2   1   2   2   2   1   2   1   2   2   2   1   2   2   1   2   2   2   1   2   1   1   2   2   1   2   2   1   1   2   2   2   1   1   1   2   2   2   1   2   1   2   1   2   2   1   1   2   2   1   2   1   1   1   1   1   1   1   2   2   2   2   1   2   1   1   1   1   1   2   1   1   1   2   2   1   2   1   2   2   1   1   2   2   1   2   1   2   1   1   2   2   2   1   2   1   1   2   2   2   1   2   2   1   2   1   2   1   2   2   1   2   1   2   2   1   1   2   2   2   1   1   2   1   2   1   2   2   1   1   1   1   2   1   2   2   2   1   1   2   2   2   2   1   2   1   1   2   2   1   2   1   1   2   1   2   2   2   1   2   2   2   1   2   2   1   2   1   1   1   2   2   2   1   2   2   2   1   1   1   2   2   2   2
 MK-6-10                2   1   1   1   2   2   2   1   1   2   1   1   1   1   2   1   2   1   2   2   1   1   2   1   2   2   2   1   2   2   1   2   2   2   1   2   1   1   2   2   1   2   2   1   1   2   1   2   1   2   1   2   2   2   1   1   1   2   1   2   2   1   1   2   2   1   2   1   1   1   2   1   1   1   2   2   2   2   1   2   1   1   1   2   1   2   1   2   1   2   2   1   2   1   2   2   1   1   2   2   1   2   1   2   1   2   2   2   2   1   2   1   1   2   2   2   1   2   2   1   2   1   2   1   2   2   1   2   1   2   2   1   1   1   2   2   1   1   2   1   2   2   2   2   2   1   1   1   2   1   2   2   2   1   1   2   2   2   2   1   2   2   1   2   2   1   2   1   1   2   1   2   1   2   1   2   2   2   1   2   2   1   2   1   1   1   2   2   2   1   2   2   2   1   1   1   2   2   2   2
 MK-6-11                2   1   1   1   2   2   2   1   2   2   1   1   1   1   2   1   2   1   2   2   1   1   2   1   2   2   2   1   2   2   1   1   1   2   1   2   1   1   2   2   2   1   2   1   1   2   1   2   2   2   1   2   1   2   2   2   1   2   1   2   2   1   1   2   2   1   2   1   1   1   2   1   1   1   2   2   2   2   1   2   1   1   2   2   1   2   1   2   1   2   2   1   1   1   2   2   1   1   2   1   1   2   1   2   1   2   2   2   2   1   2   1   1   2   2   2   1   2   2   1   2   1   2   1   2   2   1   2   1   2   2   1   2   1   2   1   1   1   2   1   2   2   2   2   2   2   1   1   2   1   2   1   2   1   1   2   2   2   2   1   2   2   1   2   2   1   2   2   1   2   1   2   1   2   1   2   2   1   2   2   2   1   2   1   1   1   2   2   2   1   2   2   2   1   1   1   2   2   1   2
 MK-6-12                2   1   1   1   2   1   2   1   2   1   1   1   1   1   2   1   1   1   2   2   1   1   2   1   2   2   2   1   2   2   1   1   1   1   1   2   1   1   2   2   2   1   2   1   1   2   1   2   2   2   1   2   1   2   2   1   2   2   2   2   2   1   1   2   2   1   2   1   1   1   2   1   1   1   2   2   2   2   1   2   2   1   1   2   1   2   1   2   1   2   2   1   1   1   2   2   1   1   2   1   1   2   1   2   1   2   1   2   2   1   2   1   1   2   2   2   1   2   2   1   2   1   1   1   2   1   1   2   1   2   2   1   2   1   2   1   1   1   2   1   2   2   2   2   2   2   1   1   2   1   1   1   2   1   1   2   2   2   2   1   2   2   1   2   2   2   1   1   1   2   1   2   1   2   1   2   2   1   2   2   1   1   2   1   2   1   1   2   1   2   2   2   2   1   1   1   2   2   1   2
 MK-6-13                1   1   1   1   2   1   2   1   2   1   1   1   1   1   1   1   2   1   2   2   1   1   1   1   2   2   2   1   2   2   1   1   1   1   1   2   1   1   2   2   2   1   1   1   1   2   2   2   2   2   1   2   1   2   2   1   2   2   2   2   2   2   1   2   2   1   2   2   1   2   2   1   1   1   2   1   2   2   1   2   2   1   1   2   1   2   1   2   1   2   2   1   1   1   2   2   1   1   1   1   1   2   1   2   1   2   1   2   2   1   2   1   1   2   2   2   1   2   2   1   2   1   1   1   2   1   1   2   1   1   2   1   2   1   2   2   1   1   2   1   2   2   2   2   2   2   1   1   2   1   1   1   2   1   1   2   2   2   1   1   2   2   1   2   2   2   1   1   1   2   1   2   1   2   1   2   2   1   2   2   1   1   2   1   2   1   1   2   1   2   2   2   2   1   1   1   2   2   1   2
 MK-6-14                1   1   1   1   2   1   2   1   2   1   1   1   1   1   1   1   1   1   2   2   1   1   1   1   1   1   2   1   2   2   1   2   1   1   1   2   1   1   2   2   2   1   1   1   1   2   2   2   2   2   1   2   1   1   2   1   2   2   2   2   2   2   1   2   2   1   2   2   1   2   2   1   1   1   2   1   2   2   1   2   2   1   1   2   2   2   1   2   1   2   2   1   1   1   2   2   2   1   1   1   1   2   1   2   1   2   1   2   1   1   2   1   1   2   2   2   1   2   2   1   2   1   1   1   2   1   1   2   1   1   2   1   2   1   2   2   2   1   2   1   2   1   2   1   2   2   1   1   2   1   1   1   2   1   1   2   2   2   1   1   2   2   1   2   2   2   1   1   1   2   1   2   2   1   1   2   2   1   2   2   1   1   2   1   1   1   1   2   1   2   2   2   2   1   1   2   2   2   1   2
 MK-6-15                1   2   1   1   2   1   2   1   2   1   1   1   1   1   1   1   1   1   2   2   1   1   1   1   1   1   2   1   2   2   1   2   1   1   1   1   1   1   2   2   2   1   2   2   1   2   2   2   2   2   1   2   1   1   2   1   2   2   1   2   2   2   1   2   1   1   2   1   1   2   2   1   1   1   2   1   2   1   1   2   2   1   1   2   1   2   1   2   1   2   2   1   1   1   2   2   2   1   1   1   2   2   2   2   1   2   1   2   1   1   2   1   2   2   2   2   1   2   2   1   2   1   1   1   2   1   1   2   1   1   2   1   2   1   2   2   1   1   2   2   2   2   2   1   2   2   1   1   2   1   1   2   2   1   1   2   2   2   2   1   2   2   1   2   1   2   1   2   1   2   1   2   2   1   1   1   2   2   2   2   1   1   2   2   1   1   1   2   1   2   2   2   2   1   2   2   2   2   1   2
 MK-6-16                1   1   1   1   2   1   2   1   1   1   1   1   1   1   1   1   1   1   2   2   1   1   1   1   1   1   2   2   2   2   1   2   1   1   1   1   1   2   2   1   2   2   2   2   1   1   2   2   2   2   1   2   2   1   2   2   2   1   1   2   2   2   1   2   1   1   2   1   1   2   2   1   1   1   2   1   2   1   1   2   1   1   2   2   1   2   1   1   1   1   2   1   1   1   2   1   2   1   1   1   2   2   2   2   1   2   1   2   1   1   2   1   1   2   1   2   1   2   2   1   2   1   1   1   2   2   1   2   1   1   2   1   2   1   2   2   2   1   2   2   2   2   2   1   2   2   1   1   2   1   1   2   2   1   1   2   2   2   2   1   2   2   1   1   1   2   1   1   1   2   1   2   2   2   1   1   2   2   2   2   1   1   2   2   1   2   1   2   1   2   2   2   2   1   2   2   2   1   1   2
 
!****************************************** Phenotypic Data **********************************************************
!-100.0 is resevred for missing phenotype
SimulatedTrait1        10.4675    7.7860   10.2457   11.2467    8.2792   10.2085   11.0700   11.1702   10.7373    9.3475   10.0698   11.6982   10.7683   11.4307    9.9068    9.8256   10.2213    9.4216    9.8032   10.1992    8.7737    8.7817    9.3422    7.1503    9.3272   10.0706   11.4198    7.9683   10.0447   11.0819   10.3994   10.8261    9.6622   10.6263    9.5616   10.9611    9.7690    7.7644    9.9295    9.3401   10.0777    8.1798   11.3787    9.4461   10.3627   10.2199   11.3104    9.8108   10.4501   11.0408   10.7734   10.2219    8.4722   11.1853   11.9681   10.8303   10.9095    7.1374    8.8567   10.9409    9.9639   10.3021   10.4348    9.5030    9.6445    9.9378   10.4331    9.6906    8.5325   11.3504    9.9340    9.9324   10.4503   11.3477   10.3511    7.9710    8.0008   10.3291    9.5683    9.3223    9.7613    9.3740   10.8185    9.4488   11.3410    6.8577    9.6631   10.8427   11.2739    9.5747    9.9788    9.7499    9.6242    9.2454    9.5709    9.5406    8.9197   10.1360    9.9212   10.8100    9.9160    9.6023   10.5952    9.7147    9.6562   10.2082    9.5444    8.6974    9.2055   10.3493    8.5968    9.1198    9.5513    8.6162    7.1532   10.4307    9.4485    9.4509   10.2587   10.4767   11.1416   11.7399    9.2175   10.1774    9.4753   10.6440    9.4434   10.3741   10.2765   10.3602   10.9489   10.9586   10.0663   10.4682   10.7361    8.3320    8.9716   10.7930    7.8305    8.9048   10.5559   10.4831   11.1072   11.3806    9.7955   10.8265    9.5980   10.2259    9.1883   10.5711   10.8352   10.6550    8.5894   10.8262   10.5215    9.6302   10.5975   10.8110    9.8880    8.9331    9.4592    8.9800   10.4767    9.4343    7.8225   11.2779    9.6528   11.1567    9.6776   10.3913   10.6272    9.5127   10.8897    8.6843   11.0600    9.7629    8.0771    9.5506    9.3904    8.7288    9.6440   11.1462    9.1974    9.3517   10.6328    9.9314   10.4664   10.7927    8.6817   10.3180   10.5503   10.9934    9.2803   10.5096   11.5675   10.1437    9.3142   11.4761    9.7145    9.9609
 
