# Supplementary material for: Inclusive Composite Interval Mapping of QTL by Environment Interactions in Biparental Populations
Source: PLoS One. 2015 Jul 10;10(7):e0132414. doi: 10.1371/journal.pone.0132414 (PMC4498613; doi:10.1371/journal.pone.0132414)
Supplement: S1 File — (ZIP) [file pone.0132414.s001.zip › BC1 population/e=1/run_00045.met]

!**********************Note: lines staring with "!" are remarks and will be ignored in the program********************
!*********************************General Information**********************************
!Assuming F1 = P1 x P2, populations available in QTL IciMapping are: 
!  1, P1BC1F1 = P1 x F1, the first backcrossing where P1 is used as the recurrent parent;
!  2, P2BC1F1 = P2 x F1, the first backcrossing where P2 is used as the recurrent parent;
!  3, F1DH, F1-derived doubled haploids; 
!  4, RIL or F1RIL, recombination inbred lines through the repeated selfing of F1;
!  5, P1BC1RIL, recombination inbred lines through the repeated selfing of P1BC1F1;
!  6, P2BC1RIL, recombination inbred lines through the repeated selfing of P2BC1F1;
!  7, F2, the selfing generation of F1;
!  8, F3, the selfing generation of F2;
!  9, P1BC2F1, the second backcrossing where P1 is used as the recurrent parent; 
! 10, P2BC2F1, the second backcrossing where P2 is used as the recurrent parent;
! 11, P1BC2RIL, recombination inred lines through the repeated selfing of P1BC2F1; 
! 12, P2BC2RIL, recombination inred lines through the repeated selfing of P2BC2F1; 
! 13, P1BC1F2, the selfing generation of P1BC1F1; 
! 14, P2BC1F2, the selfing generation of P2BC1F1; 
! 15, P1BC2F2, the selfing generation of P1BC2F1; 
! 16, P2BC2F2, the selfing generation of P2BC2F1; 
! 17, P1BC1DH, P1BC1F1-derived doubled haploids; 
! 18, P2BC1DH, P2BC1F1-derived doubled haploids; 
! 19, P1BC2DH, P1BC2F1-derived doubled haploids; 
! 20, P2BC2DH, P2BC2F1-derived doubled haploids; 
   1      !Mapping Population (see remarks above)
   2      !Mapping Function (1 for Kosambi; 2 for Haldane; 3 for Morgan)
   2      !Marker Space Type (1 for intervals; 2 for positions)
   1      !Marker Space Unit(1 for centiMorgans; 2 for Morgan)
   6      !Number of Chromosomes (or Linkage Groups)
 200      !Size of the mapping population
   1      !Number of environments
 
!***************************************** Chromosomes and Linkage Maps **********************************************
!Chromosome                 NumMarkers
-CH1                        16
-CH2                        16
-CH3                        16
-CH4                        16
-CH5                        16
-CH6                        16
!Linkage map (Marker name followed by position or the interval length)
 MK-1-1                1     0.000
 MK-1-2                1    10.000
 MK-1-3                1    20.000
 MK-1-4                1    30.000
 MK-1-5                1    40.000
 MK-1-6                1    50.000
 MK-1-7                1    60.000
 MK-1-8                1    70.000
 MK-1-9                1    80.000
 MK-1-10               1    90.000
 MK-1-11               1   100.000
 MK-1-12               1   110.000
 MK-1-13               1   120.000
 MK-1-14               1   130.000
 MK-1-15               1   140.000
 MK-1-16               1   150.000
 MK-2-1                2     0.000
 MK-2-2                2    10.000
 MK-2-3                2    20.000
 MK-2-4                2    30.000
 MK-2-5                2    40.000
 MK-2-6                2    50.000
 MK-2-7                2    60.000
 MK-2-8                2    70.000
 MK-2-9                2    80.000
 MK-2-10               2    90.000
 MK-2-11               2   100.000
 MK-2-12               2   110.000
 MK-2-13               2   120.000
 MK-2-14               2   130.000
 MK-2-15               2   140.000
 MK-2-16               2   150.000
 MK-3-1                3     0.000
 MK-3-2                3    10.000
 MK-3-3                3    20.000
 MK-3-4                3    30.000
 MK-3-5                3    40.000
 MK-3-6                3    50.000
 MK-3-7                3    60.000
 MK-3-8                3    70.000
 MK-3-9                3    80.000
 MK-3-10               3    90.000
 MK-3-11               3   100.000
 MK-3-12               3   110.000
 MK-3-13               3   120.000
 MK-3-14               3   130.000
 MK-3-15               3   140.000
 MK-3-16               3   150.000
 MK-4-1                4     0.000
 MK-4-2                4    10.000
 MK-4-3                4    20.000
 MK-4-4                4    30.000
 MK-4-5                4    40.000
 MK-4-6                4    50.000
 MK-4-7                4    60.000
 MK-4-8                4    70.000
 MK-4-9                4    80.000
 MK-4-10               4    90.000
 MK-4-11               4   100.000
 MK-4-12               4   110.000
 MK-4-13               4   120.000
 MK-4-14               4   130.000
 MK-4-15               4   140.000
 MK-4-16               4   150.000
 MK-5-1                5     0.000
 MK-5-2                5    10.000
 MK-5-3                5    20.000
 MK-5-4                5    30.000
 MK-5-5                5    40.000
 MK-5-6                5    50.000
 MK-5-7                5    60.000
 MK-5-8                5    70.000
 MK-5-9                5    80.000
 MK-5-10               5    90.000
 MK-5-11               5   100.000
 MK-5-12               5   110.000
 MK-5-13               5   120.000
 MK-5-14               5   130.000
 MK-5-15               5   140.000
 MK-5-16               5   150.000
 MK-6-1                6     0.000
 MK-6-2                6    10.000
 MK-6-3                6    20.000
 MK-6-4                6    30.000
 MK-6-5                6    40.000
 MK-6-6                6    50.000
 MK-6-7                6    60.000
 MK-6-8                6    70.000
 MK-6-9                6    80.000
 MK-6-10               6    90.000
 MK-6-11               6   100.000
 MK-6-12               6   110.000
 MK-6-13               6   120.000
 MK-6-14               6   130.000
 MK-6-15               6   140.000
 MK-6-16               6   150.000
!*********************************** Marker Types ********************************************************************
!Co-dominant marker: When heterozygote F1 is present, P1 is coded as 2, F1 is coded as 1, and P2 is coded as 0; Otherwise, P1 is coded as 2, and P2 is coded as 0. 
!Dominant marker: When heterozygote F1 is present, P1 and F1 are coded as 12, and P2 is coded as 0; Otherwise, P1 is coded as 2, and P2 is coded as 0.  
!Recessive markers: When heterozygote F1 is present, P1 is coded as 2, and F1 and P2 are coded as 10; Otherwise, P1 is coded as 2, and P2 is coded as 0. 
!Missing marker is coded as -1. 
 MK-1-1                 2   1   1   1   1   2   1   1   2   2   1   2   1   1   2   1   2   1   1   2   1   1   1   1   2   2   2   2   2   1   2   1   1   2   2   2   2   2   1   1   1   2   1   1   2   2   1   2   1   1   1   2   2   1   1   1   2   1   1   2   1   1   2   1   1   1   2   2   1   2   2   1   1   2   2   2   2   1   1   1   2   1   1   2   1   2   1   2   1   2   1   2   1   1   2   1   1   1   2   2   2   1   1   1   2   2   2   1   1   1   2   2   1   1   2   1   1   2   2   2   1   1   1   1   1   2   1   1   2   1   2   2   1   2   1   1   1   1   2   2   2   2   1   1   2   1   1   1   1   2   1   2   1   1   1   2   1   2   1   2   1   1   2   2   1   2   2   2   2   2   1   2   2   2   1   1   1   2   2   1   2   1   2   1   1   2   1   1   2   2   1   2   1   2   2   1   2   1   2   1
 MK-1-2                 1   1   1   1   2   2   1   1   2   2   1   2   1   1   2   1   2   1   1   2   1   1   1   1   2   2   2   2   2   1   2   1   1   1   2   2   2   2   1   1   1   2   1   1   1   2   1   2   1   1   1   2   2   1   1   1   2   1   1   2   1   1   2   1   1   2   2   2   1   2   2   1   1   2   2   2   2   1   1   1   2   1   1   2   1   2   2   2   1   2   1   2   1   1   2   1   1   1   2   2   2   1   1   1   2   2   2   1   1   2   2   2   1   1   2   1   1   2   1   2   2   1   1   1   1   2   1   1   2   1   2   2   1   2   1   1   1   1   2   1   2   2   2   1   2   1   1   2   1   2   1   2   1   1   1   2   1   2   2   2   1   1   2   2   1   2   1   2   2   2   1   2   2   2   1   1   1   2   2   1   2   1   2   1   1   2   1   1   2   2   1   2   1   2   2   1   2   1   2   1
 MK-1-3                 1   1   1   1   2   2   1   1   2   2   1   2   1   1   2   1   2   1   1   1   1   1   1   2   2   2   2   2   2   2   2   1   1   1   2   2   2   2   1   1   1   2   2   1   1   1   1   2   2   1   1   2   2   1   1   1   2   1   1   2   1   1   2   1   1   1   2   2   1   2   2   2   1   2   2   2   2   1   1   1   2   1   1   2   2   2   2   2   2   2   1   2   1   2   2   1   1   1   2   2   2   1   1   1   1   2   2   1   1   2   2   2   1   1   2   2   1   2   1   2   2   1   2   1   1   2   1   1   2   1   2   2   1   2   2   1   1   1   2   1   2   2   2   1   2   1   1   2   1   2   1   2   1   2   1   2   1   2   2   2   1   1   2   2   1   1   1   2   2   2   1   2   2   2   1   1   1   2   2   1   2   1   2   1   1   2   2   1   2   2   1   2   1   2   1   1   2   1   2   2
 MK-1-4                 1   1   1   1   1   2   1   1   2   2   1   2   1   1   2   1   2   1   1   1   2   1   1   1   2   2   2   2   2   1   2   1   1   1   2   2   2   2   1   1   1   2   2   1   1   1   1   2   2   1   1   2   2   1   1   1   2   1   1   1   1   1   2   1   1   1   2   2   1   2   1   2   1   2   2   2   2   1   1   1   2   1   1   2   2   2   2   2   2   1   1   2   1   2   2   1   1   1   2   2   2   1   1   1   1   2   2   1   1   2   1   2   2   2   2   2   1   2   1   2   2   1   2   1   1   2   1   1   2   1   2   2   2   2   2   1   1   2   2   1   1   2   2   1   2   1   1   2   1   2   1   2   1   2   1   1   1   2   2   2   1   1   2   2   2   1   1   1   2   2   1   2   2   2   1   1   1   2   2   1   2   1   2   2   1   2   2   1   2   2   1   2   1   2   1   1   2   1   2   2
 MK-1-5                 1   1   1   2   1   2   1   1   1   2   1   2   1   2   2   1   2   1   1   1   2   1   1   1   2   2   2   2   2   1   2   1   1   1   2   2   2   2   1   1   1   2   2   1   1   2   1   2   2   1   1   2   1   1   1   2   2   1   1   1   1   1   2   1   1   1   2   2   1   2   1   2   1   2   2   2   2   1   1   1   2   1   1   2   2   2   2   2   1   1   1   2   1   2   2   2   1   1   2   2   2   1   1   1   1   2   2   1   2   2   1   2   2   2   2   2   1   2   1   2   2   1   2   1   1   2   1   1   2   1   2   2   2   2   2   1   1   2   2   1   1   2   1   1   2   1   1   2   2   2   1   2   1   2   1   1   1   2   2   2   1   1   2   2   2   1   1   1   2   2   1   2   2   2   1   1   2   2   2   1   2   1   2   2   1   2   2   1   2   2   1   2   2   2   1   1   2   2   2   2
 MK-1-6                 2   2   1   2   1   2   1   1   1   2   1   2   1   2   2   1   1   1   2   1   2   2   1   1   2   2   2   2   1   1   2   1   1   1   2   2   2   2   2   1   1   2   2   1   2   2   1   2   2   2   1   2   1   1   1   2   2   1   1   1   1   1   2   1   1   1   2   2   1   2   1   2   1   2   2   2   2   1   1   1   2   1   1   2   2   2   2   2   1   1   1   2   1   2   2   2   1   1   2   2   2   1   1   1   1   2   2   1   2   2   1   1   2   2   2   2   1   2   1   2   2   1   2   1   1   2   1   2   2   1   2   2   2   2   2   1   1   2   2   1   1   2   1   1   2   1   2   2   2   2   1   2   1   2   1   1   1   2   2   2   1   1   2   2   2   1   1   1   2   2   1   2   2   2   1   1   2   2   1   1   2   1   2   2   1   2   1   1   2   2   2   2   2   2   2   1   2   1   2   2
 MK-1-7                 2   2   1   2   1   2   1   1   1   2   1   2   1   2   2   1   1   1   2   2   2   2   1   1   2   2   2   2   1   1   2   1   1   2   2   2   1   2   2   1   1   2   2   1   2   2   2   2   1   2   1   2   2   1   1   2   2   1   1   1   1   1   2   1   1   1   2   2   1   2   1   2   1   2   2   2   2   1   1   1   2   1   1   2   2   2   2   2   1   1   1   1   1   2   2   2   2   1   2   2   2   1   1   1   1   2   2   1   2   2   1   1   2   2   2   2   2   2   1   2   2   1   2   1   1   2   1   2   2   1   2   2   2   2   2   1   1   2   2   2   1   2   1   1   2   1   2   2   2   2   1   2   1   2   2   1   1   2   2   2   1   2   1   2   1   1   1   1   2   2   1   2   2   2   1   1   2   2   1   1   2   1   2   2   1   2   1   2   2   2   2   2   2   2   2   1   2   1   2   2
 MK-1-8                 2   2   1   2   1   2   1   1   1   2   1   2   1   2   2   1   1   1   2   2   2   2   1   2   1   2   2   2   1   1   2   1   1   2   1   2   1   2   2   2   2   1   2   1   2   2   2   2   1   1   1   2   2   1   1   2   2   1   1   2   1   1   2   1   1   2   2   2   1   2   1   2   2   2   1   1   1   1   2   1   1   2   2   2   2   2   2   2   1   1   1   1   1   2   2   2   2   2   2   1   1   1   1   2   1   2   2   1   2   2   1   1   2   2   2   2   2   2   1   1   2   1   2   1   1   2   1   2   2   1   2   2   2   2   2   1   1   2   2   2   1   2   1   1   2   1   2   2   2   2   1   2   1   1   1   1   1   2   2   1   1   2   1   2   1   1   2   1   2   2   1   2   2   2   1   2   1   1   1   1   2   1   1   2   1   2   1   2   2   2   1   2   2   2   2   1   2   1   2   1
 MK-1-9                 2   2   1   2   1   2   1   1   1   2   1   2   1   2   2   1   1   1   2   2   2   2   1   2   1   2   2   1   1   1   2   1   1   2   1   2   1   1   2   2   1   1   2   2   2   2   2   1   1   2   1   2   2   1   1   2   2   2   1   2   1   1   2   1   1   2   2   2   1   2   1   2   2   2   1   1   1   1   2   1   1   2   2   2   2   2   2   2   1   1   1   1   1   2   2   2   2   1   2   1   1   1   1   2   1   2   2   2   1   2   2   1   1   2   1   2   2   1   1   1   2   1   2   1   1   2   2   2   2   1   2   2   2   2   2   1   1   2   2   2   1   2   1   1   1   1   2   2   2   2   1   2   1   1   1   1   1   2   2   1   2   2   1   2   1   1   2   2   2   2   1   2   2   2   1   2   1   1   1   1   1   1   1   2   1   2   2   2   2   2   1   2   2   2   2   1   2   1   2   1
 MK-1-10                2   1   2   2   1   2   1   1   2   2   1   2   1   2   2   1   1   1   2   2   2   2   1   2   1   2   1   1   1   1   2   1   1   2   2   2   1   1   1   2   1   1   2   2   2   2   2   1   1   2   1   2   2   2   2   2   1   2   1   2   1   1   2   1   1   2   2   2   1   2   1   2   2   2   1   1   1   2   2   1   1   2   2   2   2   2   2   2   1   1   1   1   1   2   2   2   2   2   2   1   1   2   1   2   1   2   2   2   1   2   2   1   1   1   1   1   2   1   2   1   2   1   2   1   1   2   2   2   2   1   2   2   1   2   2   1   1   2   2   2   1   2   1   2   1   1   2   2   2   2   1   2   1   1   1   1   1   2   2   1   2   2   1   2   2   1   2   2   2   2   1   1   2   2   2   2   1   1   1   1   1   1   1   2   1   2   2   2   2   2   1   1   2   2   2   1   2   2   2   1
 MK-1-11                2   2   2   2   1   2   1   1   1   2   1   2   1   2   2   1   1   1   2   2   2   2   1   2   1   2   1   1   1   1   2   1   1   2   2   1   1   1   1   2   2   1   2   2   2   2   2   1   2   2   1   2   2   2   2   2   1   2   1   2   1   1   2   1   1   2   2   2   2   2   1   1   1   2   1   1   1   2   2   1   1   1   2   1   2   2   2   2   1   1   1   1   1   2   2   2   2   2   2   2   1   2   1   2   1   2   2   2   1   2   2   1   1   1   1   1   2   1   2   1   2   1   2   1   1   2   2   2   2   1   1   1   1   2   1   1   1   2   2   1   1   2   1   2   1   1   2   1   2   2   1   2   1   1   1   1   1   2   2   1   2   2   1   2   1   1   2   2   2   2   1   1   1   2   2   2   1   1   1   1   1   1   1   2   1   2   2   2   2   2   1   1   2   2   2   1   2   2   2   1
 MK-1-12                2   2   2   2   1   2   1   1   1   2   1   2   1   2   2   2   1   2   2   2   2   2   1   2   1   2   1   1   1   1   2   1   1   2   2   1   1   1   1   2   2   1   2   2   2   2   2   1   2   2   1   2   1   2   2   2   1   2   1   2   1   1   2   1   1   2   2   2   2   1   1   1   1   2   1   1   1   2   2   1   2   1   2   1   2   2   2   2   1   1   1   1   1   2   2   2   2   2   2   2   1   2   2   2   1   1   2   2   1   2   2   1   1   1   1   1   2   1   2   1   2   2   2   1   1   2   2   2   2   1   1   1   1   2   1   2   1   2   2   1   1   2   1   2   1   1   2   1   2   2   1   2   1   2   1   1   1   2   2   1   2   2   1   2   1   1   2   2   1   2   2   1   1   2   1   2   1   1   1   1   1   1   1   2   1   2   2   2   2   2   1   1   2   2   1   1   2   2   1   1
 MK-1-13                2   2   2   2   1   2   2   1   1   2   1   2   1   2   2   2   2   2   2   2   2   2   2   2   1   2   1   1   1   2   2   1   1   2   2   1   2   1   1   2   2   1   2   2   2   2   2   1   2   2   1   2   1   2   2   2   1   2   1   2   1   1   2   1   1   2   2   2   2   1   2   1   1   2   2   1   1   2   2   1   2   1   1   2   2   2   2   2   1   1   1   2   1   2   2   2   2   2   2   2   1   2   2   1   2   1   1   2   1   1   2   1   1   1   1   1   2   1   2   1   1   2   2   1   1   1   2   2   2   1   1   1   2   1   1   2   1   2   1   1   1   2   1   2   1   1   2   1   1   2   2   2   1   2   1   1   2   2   2   1   2   2   1   2   1   1   2   1   1   2   2   2   1   2   1   2   1   1   1   1   1   1   1   2   2   2   2   2   1   2   1   1   2   2   1   1   2   2   1   1
 MK-1-14                2   2   1   2   1   2   2   1   1   2   1   2   1   2   2   2   2   2   2   2   2   2   2   2   1   2   2   1   1   2   2   1   1   2   2   2   2   2   2   2   2   1   2   1   2   2   2   2   2   2   1   2   1   2   1   2   1   2   1   2   1   1   2   1   1   1   2   2   2   1   2   2   1   2   2   1   1   1   2   2   2   1   1   2   2   2   1   2   1   1   2   2   1   2   2   2   2   2   2   2   1   2   2   1   2   1   1   2   1   1   2   1   1   1   1   1   2   2   2   1   2   2   2   2   1   1   1   2   2   1   1   1   2   1   1   2   1   2   1   1   1   2   1   2   1   1   2   1   2   2   1   2   1   2   1   2   2   1   2   1   2   2   1   2   1   1   2   1   1   2   2   2   1   2   1   2   2   1   1   1   1   1   1   2   2   2   1   2   2   2   1   1   2   2   1   1   2   2   1   1
 MK-1-15                2   2   1   1   1   2   2   1   1   2   1   2   1   2   2   2   2   2   2   2   2   2   2   2   2   2   2   1   1   2   2   1   1   2   2   2   2   2   2   2   2   1   2   1   2   2   2   2   1   1   1   2   1   2   1   2   1   1   1   2   1   1   2   1   1   1   2   2   2   1   2   1   1   2   2   2   1   1   2   2   2   1   1   2   2   2   1   2   1   1   2   2   1   2   2   2   1   2   2   2   1   2   2   1   2   1   1   2   1   1   2   1   1   2   1   1   2   1   2   1   1   2   2   2   1   1   1   2   2   1   1   1   2   1   1   2   1   2   1   1   2   2   1   2   1   1   1   1   2   2   1   2   1   1   1   2   2   1   2   1   2   2   1   2   1   1   2   1   1   1   2   1   1   2   1   2   2   1   1   1   1   1   1   2   2   2   1   2   2   2   1   1   2   1   1   1   2   2   1   1
 MK-1-16                2   2   2   1   1   1   2   1   1   2   2   2   1   2   2   2   1   2   2   2   1   2   2   2   2   2   2   1   1   2   2   1   1   2   1   2   2   2   2   2   2   1   2   1   2   2   2   2   1   1   1   2   1   2   1   2   1   1   1   2   1   1   2   1   1   1   2   2   2   1   1   1   1   2   2   2   1   1   2   2   2   1   1   2   2   2   1   2   1   1   2   2   1   2   2   2   1   2   1   2   1   2   2   1   2   1   1   2   1   1   2   1   1   2   1   1   2   1   1   1   1   2   2   2   1   1   1   2   2   1   1   2   2   1   1   2   1   2   1   1   2   2   1   2   1   1   1   1   2   2   2   2   1   1   1   2   2   1   2   1   2   2   1   2   2   1   2   1   1   1   2   1   1   2   1   1   1   1   1   1   1   1   1   1   2   2   1   2   2   2   1   1   2   1   1   1   1   2   1   1
 MK-2-1                 1   1   2   2   1   2   1   2   1   2   1   1   1   1   1   1   1   2   2   1   2   2   2   1   1   2   2   2   1   2   2   2   1   2   2   1   1   1   1   1   2   2   1   1   1   1   1   2   2   1   1   1   2   2   1   2   1   1   1   1   1   2   1   2   2   2   2   2   2   1   2   1   1   2   1   2   2   1   2   2   1   1   2   1   1   1   2   1   2   1   2   1   1   2   2   2   2   1   2   2   2   1   2   1   2   2   2   1   2   1   1   1   1   2   2   1   1   2   1   1   2   2   2   2   2   1   2   2   2   1   1   2   2   1   2   2   2   2   2   1   1   2   2   1   2   1   1   1   2   1   1   2   2   1   2   1   1   1   2   2   1   1   1   2   2   2   1   2   2   1   1   2   2   1   1   1   1   2   2   2   2   1   1   2   1   2   2   2   1   1   2   1   1   2   1   1   1   1   1   1
 MK-2-2                 1   1   2   2   1   2   1   2   1   2   1   1   1   2   1   1   1   2   2   1   2   2   2   1   1   2   1   2   1   2   1   2   1   2   2   1   1   1   1   1   2   2   1   1   1   1   1   2   2   1   1   1   1   1   1   2   1   1   1   2   1   2   2   2   1   2   2   2   2   1   2   1   1   2   1   2   1   1   2   2   1   1   2   1   1   1   2   1   2   1   2   1   1   2   2   2   2   1   2   2   2   1   2   2   2   2   1   1   2   1   1   1   1   2   1   1   1   2   1   1   2   2   2   2   2   1   2   2   2   1   1   2   2   1   1   2   2   2   2   1   1   2   2   1   2   1   1   1   2   1   2   2   2   1   2   1   1   1   2   2   1   1   2   2   2   2   1   2   2   1   1   2   1   2   1   1   1   2   2   2   2   2   1   2   1   2   2   2   1   1   2   1   1   2   1   1   1   1   1   1
 MK-2-3                 1   1   2   2   2   2   1   1   2   2   1   1   1   2   1   1   1   2   2   1   2   2   2   1   1   2   1   2   1   2   1   2   2   1   2   1   1   1   1   1   2   2   1   1   1   1   1   2   2   1   1   1   1   1   1   2   1   1   1   2   1   2   2   2   1   2   2   1   2   1   2   1   1   2   1   2   1   1   2   2   1   1   2   1   1   1   1   1   2   1   2   1   1   2   2   2   2   2   2   2   2   1   2   2   2   2   1   2   2   1   1   1   1   2   1   1   1   2   1   1   2   2   2   2   2   1   2   1   1   1   2   2   2   1   1   1   2   2   1   1   1   1   2   1   2   1   2   1   2   2   2   2   2   1   2   1   1   2   2   2   1   1   2   2   2   2   1   2   2   1   1   2   1   2   1   1   1   2   2   1   2   2   1   2   2   2   1   1   1   1   2   1   1   2   1   1   1   1   1   1
 MK-2-4                 1   1   2   2   2   2   2   1   2   2   1   1   1   2   1   1   1   2   2   1   2   1   2   1   1   2   1   2   1   2   1   2   2   1   2   1   1   1   1   1   2   2   2   1   1   1   1   2   2   1   2   1   1   2   1   2   1   1   1   2   1   2   2   2   2   2   2   1   2   1   2   2   2   2   1   2   1   1   2   1   1   1   1   1   1   1   1   1   2   1   2   1   2   2   2   2   2   2   2   2   2   1   2   2   2   2   1   2   2   2   1   1   1   2   1   1   1   2   1   1   2   2   2   2   2   1   1   1   1   1   2   2   2   1   1   1   2   1   1   1   1   1   2   1   2   1   2   1   2   2   2   2   2   1   2   1   1   2   1   1   1   1   2   2   2   1   1   2   2   1   1   1   1   2   1   2   1   2   2   1   2   1   1   2   2   2   1   1   1   1   2   1   1   2   1   1   2   1   1   1
 MK-2-5                 1   1   2   2   2   2   2   1   2   2   1   1   1   2   1   1   1   2   2   2   2   1   2   1   1   2   1   2   1   2   1   1   2   1   2   1   1   1   1   1   2   2   2   1   1   1   1   2   2   1   2   1   1   2   1   2   1   1   1   2   1   2   2   2   2   2   2   1   2   1   2   2   2   2   1   2   1   1   2   1   1   1   1   1   1   2   1   1   2   1   2   1   2   2   2   2   2   1   2   2   2   1   2   2   2   2   1   2   2   2   1   1   2   2   1   1   1   2   1   1   2   2   2   2   2   1   1   1   1   1   2   2   2   1   1   1   2   1   1   1   1   1   1   1   1   1   1   1   2   2   2   2   2   1   2   1   1   1   2   1   1   1   2   2   2   1   1   1   2   2   2   1   1   2   1   2   1   2   2   1   2   1   1   2   2   2   1   1   1   1   1   1   1   2   1   1   2   1   2   1
 MK-2-6                 1   1   2   2   2   2   1   1   2   2   1   1   1   2   1   1   2   2   2   2   2   1   1   1   1   2   1   2   1   2   2   1   2   1   1   1   1   1   1   1   2   2   2   2   1   1   1   1   2   1   1   1   1   2   1   2   1   1   1   2   1   2   2   1   2   1   2   1   2   1   1   2   2   2   1   2   1   1   2   1   1   1   1   1   1   2   1   1   2   1   2   1   2   2   2   2   2   1   2   2   2   1   2   2   2   2   2   2   2   2   1   1   2   2   1   1   1   2   1   1   2   2   2   2   2   1   1   1   1   1   2   2   2   1   1   1   2   2   1   1   2   1   1   1   1   1   1   1   2   2   2   2   2   1   2   1   1   1   2   1   1   1   2   2   1   1   1   1   2   1   2   1   1   2   2   1   1   1   2   1   2   1   1   2   2   2   1   1   1   1   2   1   1   2   1   1   2   1   2   1
 MK-2-7                 1   1   2   2   2   2   1   1   2   2   1   1   1   2   1   1   2   2   2   2   2   2   1   1   1   2   1   2   1   2   2   1   2   1   1   1   1   1   1   1   1   2   2   2   1   1   1   1   2   1   1   1   1   2   1   2   1   1   1   2   1   2   2   1   2   1   2   1   2   1   1   2   2   2   1   2   1   1   2   1   1   1   2   1   1   2   1   1   2   1   2   2   2   2   2   2   2   1   2   2   2   1   2   2   2   2   2   2   2   2   1   1   2   2   1   1   1   2   1   1   2   2   2   2   2   1   2   1   1   1   2   1   2   1   2   1   2   2   1   1   2   1   1   1   1   1   1   1   2   2   2   2   2   1   2   1   1   1   2   1   1   1   2   2   2   1   1   1   2   1   2   1   1   2   2   1   1   1   2   1   2   1   1   2   2   2   1   2   1   1   1   1   1   2   2   1   2   2   2   1
 MK-2-8                 1   1   2   2   2   2   1   1   2   2   1   1   2   2   1   1   2   2   2   2   2   2   1   2   1   2   1   1   1   2   2   1   2   1   1   1   1   1   1   1   2   2   2   2   1   1   2   1   2   1   1   1   1   2   1   2   1   1   1   1   1   2   2   1   2   2   2   1   2   1   1   2   2   2   1   2   1   1   1   1   1   1   2   1   1   1   1   1   2   1   1   2   2   2   2   2   2   2   2   2   2   1   1   2   2   2   2   1   2   1   1   2   2   2   2   2   1   2   1   1   2   2   2   2   2   1   2   1   1   1   2   1   2   1   2   1   2   2   1   1   2   1   1   2   1   1   1   1   2   2   2   2   1   1   2   1   1   1   2   1   1   1   2   2   2   1   1   1   2   1   2   1   1   2   2   2   1   1   2   1   2   1   1   2   2   2   1   2   1   1   1   2   1   1   2   1   2   2   2   2
 MK-2-9                 1   2   1   2   2   2   1   1   2   2   2   1   2   2   1   1   2   1   2   1   2   2   1   2   1   1   1   1   1   2   1   1   2   1   1   2   2   2   1   1   2   2   2   2   1   1   2   1   2   1   1   1   1   2   1   1   1   1   1   1   1   2   2   2   2   2   2   1   2   1   1   2   2   2   1   2   1   1   1   1   1   1   2   2   1   1   1   1   2   1   2   2   2   1   2   2   2   2   2   2   2   2   2   2   1   2   2   1   2   1   1   2   2   2   2   2   1   1   1   1   2   2   2   2   2   1   2   2   1   1   2   2   2   1   2   1   2   2   1   1   2   1   1   2   1   1   1   1   2   2   2   2   1   1   2   1   1   1   2   1   1   1   2   2   2   1   1   1   1   1   2   1   1   1   2   2   1   1   2   1   2   1   1   2   2   2   1   2   1   1   1   2   1   1   2   1   2   2   1   2
 MK-2-10                1   2   1   2   2   2   1   2   2   2   2   1   2   2   1   1   2   1   2   1   2   1   1   1   1   1   1   1   1   1   1   1   2   1   1   2   2   2   1   1   2   1   2   2   1   1   2   1   2   1   1   1   1   2   1   1   1   1   1   1   2   2   2   2   2   2   2   1   2   1   1   2   2   2   1   2   1   1   1   1   1   1   2   2   1   1   1   1   2   1   2   2   2   1   2   2   2   2   1   2   2   2   2   2   1   2   2   1   2   1   1   2   2   2   1   2   2   1   1   1   2   2   2   2   1   2   2   2   1   1   2   2   2   1   2   2   2   2   1   1   2   1   1   2   1   1   1   1   2   2   2   2   2   1   2   1   1   1   2   2   1   1   2   2   2   2   1   1   1   1   2   1   1   1   2   1   1   1   1   1   2   1   1   2   2   1   1   2   1   2   1   2   1   1   2   1   2   2   1   2
 MK-2-11                1   2   1   2   2   2   2   2   2   2   2   1   1   2   1   1   2   1   2   1   2   1   1   1   1   1   1   1   1   1   1   1   2   2   1   2   2   2   1   2   2   1   2   2   1   1   1   1   2   1   1   2   1   2   1   1   1   1   1   1   2   2   2   2   2   1   2   1   2   1   1   2   2   2   2   2   1   1   2   1   1   1   2   2   1   1   1   1   2   2   2   2   2   1   2   2   2   2   1   2   2   2   2   2   1   1   2   1   2   1   2   2   1   2   2   2   2   1   1   1   2   2   2   2   1   1   2   1   1   1   2   2   2   1   2   2   2   1   1   1   2   1   1   2   1   1   1   1   1   2   1   2   2   1   2   1   1   1   2   2   1   1   1   2   2   2   1   1   1   1   2   1   1   1   2   2   1   1   1   1   1   2   1   2   2   1   1   1   1   2   1   1   1   1   2   1   2   2   1   2
 MK-2-12                1   2   1   2   1   2   2   2   2   2   2   1   1   2   1   1   2   1   2   1   2   1   1   1   1   1   1   1   1   1   1   1   2   2   1   2   2   2   1   2   2   1   2   2   1   2   1   1   2   1   1   2   1   2   1   1   1   1   1   1   2   2   2   2   2   1   2   1   2   1   1   2   2   2   2   2   1   1   2   1   1   1   2   1   1   1   1   1   2   2   2   2   2   1   2   1   2   2   1   2   2   1   2   2   1   2   2   1   2   1   2   2   1   2   2   2   2   1   1   1   2   1   2   2   1   1   2   2   1   2   1   2   2   1   2   2   1   1   1   1   2   1   1   2   1   1   1   1   1   2   1   1   2   1   2   1   2   1   2   2   1   1   1   2   2   2   1   1   1   1   2   1   1   1   2   2   1   1   1   1   1   2   1   2   2   1   1   1   1   2   1   1   1   1   1   1   2   2   2   2
 MK-2-13                1   2   1   2   1   2   2   2   2   2   2   1   1   2   1   1   2   1   1   1   2   1   1   1   1   1   1   1   1   1   1   1   2   2   1   2   2   1   1   2   2   2   2   1   1   2   2   1   2   1   1   2   1   2   1   1   2   1   1   1   2   2   2   2   2   1   2   1   2   1   1   2   2   2   2   2   1   1   2   1   1   1   2   1   2   1   1   1   2   2   1   2   2   1   2   1   2   2   1   2   2   1   1   2   1   1   2   1   2   1   1   2   1   2   2   2   2   1   1   1   2   1   2   2   1   1   2   2   1   2   1   2   2   1   2   2   1   1   2   1   2   1   1   2   1   1   1   1   1   2   1   1   2   1   2   1   2   1   2   2   1   1   1   2   2   2   1   1   1   1   2   1   1   1   2   2   1   1   1   1   1   2   1   2   2   1   1   1   1   2   1   1   1   1   1   1   2   2   2   2
 MK-2-14                1   2   1   2   1   2   2   2   2   2   2   1   1   2   1   1   1   1   1   1   2   1   1   1   1   1   1   1   1   1   1   1   2   2   1   2   2   1   1   2   1   2   2   1   1   2   2   1   2   1   2   2   1   2   1   1   2   1   1   1   2   2   2   2   2   1   2   2   2   1   2   2   2   2   2   2   1   1   2   1   1   1   2   1   1   1   1   1   2   2   1   2   2   1   2   1   2   2   1   2   2   1   1   2   1   1   2   1   1   1   1   2   1   2   2   2   2   2   1   2   2   1   1   2   1   1   2   2   1   2   1   2   2   1   2   2   1   1   2   1   2   1   1   2   1   1   1   1   1   2   2   1   2   1   2   1   1   1   2   2   1   1   1   2   2   2   1   1   1   1   2   1   1   1   2   2   1   1   1   1   1   2   1   2   2   1   1   1   1   1   2   1   1   1   1   1   2   2   1   2
 MK-2-15                1   2   2   2   1   1   2   2   2   2   2   1   1   2   1   1   1   1   2   1   2   1   1   2   1   2   1   1   1   1   1   1   2   2   1   2   2   1   1   2   1   2   2   1   1   2   2   1   2   1   1   2   1   2   1   1   2   1   1   1   2   2   2   2   2   1   2   2   2   1   2   2   2   2   2   2   1   1   2   2   1   1   2   1   1   1   1   1   2   2   1   2   1   1   2   1   2   2   1   2   2   1   1   2   1   1   1   1   1   1   1   2   1   2   2   2   2   2   1   2   2   1   1   2   1   1   2   2   1   2   1   2   2   1   2   2   1   1   2   1   2   1   1   2   1   1   1   1   1   2   2   2   2   1   2   2   2   1   2   2   1   1   1   2   1   2   1   1   1   1   2   1   2   1   1   2   1   2   1   1   1   1   1   2   2   1   1   1   1   1   2   1   1   2   2   1   2   2   1   2
 MK-2-16                1   2   2   2   1   1   2   2   2   2   2   1   1   2   1   1   1   1   2   1   2   1   1   2   1   2   1   1   1   2   1   1   2   2   1   2   2   1   1   2   1   2   2   1   1   2   2   1   2   1   1   2   1   2   1   1   2   1   1   1   2   2   2   2   1   1   2   2   2   1   1   2   2   2   1   2   1   1   2   1   1   1   2   1   1   1   1   1   2   2   1   1   1   1   2   1   2   2   1   2   2   1   1   2   1   1   1   1   1   1   1   2   1   2   1   2   2   2   1   2   2   1   1   2   1   1   2   1   1   2   2   2   1   1   2   2   1   1   2   1   2   1   1   2   1   1   1   1   1   2   2   2   2   1   2   2   2   1   2   1   1   1   1   2   1   2   1   1   2   1   2   2   1   1   1   2   1   2   1   1   1   1   1   1   2   1   1   1   1   1   2   1   1   2   2   1   2   2   1   2
 MK-3-1                 2   2   2   2   2   1   2   2   1   1   2   2   2   2   1   1   2   1   2   1   1   1   2   2   1   2   2   2   1   2   1   2   2   2   1   1   1   2   2   2   2   2   2   2   2   1   2   1   2   2   2   2   1   1   1   2   1   2   2   2   1   2   1   1   2   1   1   2   2   1   2   1   1   2   1   1   1   1   2   2   2   2   2   1   1   2   2   1   2   1   2   1   1   2   1   1   1   1   1   1   2   1   1   2   1   1   1   2   2   1   1   1   1   2   1   1   2   2   2   1   1   2   1   1   2   1   2   1   1   2   2   2   1   2   2   2   1   1   1   1   1   2   1   2   1   2   2   2   2   2   1   1   1   2   1   1   2   1   2   2   2   1   2   2   1   2   2   1   1   2   2   1   1   1   2   1   1   1   1   2   1   2   2   2   2   1   2   1   2   1   1   1   2   2   2   2   2   1   1   1
 MK-3-2                 1   2   2   2   2   1   2   2   1   1   2   2   2   2   1   2   2   2   2   1   1   1   2   2   1   2   2   2   1   2   1   2   2   2   1   1   1   1   2   2   2   1   2   2   2   1   2   1   2   2   2   2   1   1   1   2   1   2   2   2   1   2   1   1   2   1   1   2   2   1   2   1   2   2   1   1   1   1   2   2   2   2   1   2   1   2   2   1   2   1   1   1   1   2   1   1   1   1   1   1   2   1   1   1   1   1   2   2   2   1   2   1   1   2   1   1   2   2   2   1   1   2   1   1   2   1   2   1   1   2   2   2   1   2   2   2   2   1   1   1   1   1   1   2   1   2   2   2   2   2   1   1   1   2   2   1   2   1   2   2   2   1   2   2   1   2   2   1   1   2   2   1   1   1   2   1   1   1   1   2   1   2   2   2   2   1   2   1   2   1   1   1   2   2   1   2   2   1   1   1
 MK-3-3                 1   2   2   2   2   1   2   1   1   1   2   2   2   2   1   2   1   2   1   1   1   1   2   2   1   2   2   2   1   2   2   2   2   2   1   1   1   1   2   2   2   1   2   2   2   1   2   1   2   2   2   2   1   1   1   2   1   2   2   2   1   1   1   1   2   2   1   2   2   1   2   1   2   2   1   1   1   1   2   2   2   2   1   2   1   2   2   1   2   1   1   1   1   2   1   1   1   2   1   1   2   1   1   1   1   1   2   2   2   1   2   1   2   2   1   1   2   2   2   1   1   2   1   1   2   1   2   1   1   2   2   2   1   2   2   1   2   1   1   1   1   1   1   2   1   2   2   2   2   2   1   2   1   2   2   1   2   1   2   1   2   1   2   2   1   2   2   1   2   2   2   1   1   1   2   2   1   1   1   2   1   2   1   2   2   1   2   1   2   1   2   1   2   1   1   2   2   1   1   1
 MK-3-4                 1   2   2   2   2   1   2   1   1   1   2   2   2   2   1   2   1   1   1   1   1   1   2   2   1   2   1   1   1   2   2   2   2   2   1   1   1   1   2   2   2   1   2   2   2   1   2   1   2   1   2   2   1   1   1   2   1   2   2   2   1   1   1   1   2   2   1   2   2   1   2   1   2   2   1   1   1   1   2   2   2   2   1   2   1   2   2   1   2   1   1   2   2   2   1   1   1   2   1   1   2   1   1   1   2   1   2   2   2   1   2   2   2   2   1   1   2   2   2   1   1   2   1   1   2   1   2   1   1   2   2   2   1   1   2   1   2   1   1   1   1   1   2   2   1   2   2   2   2   2   1   2   1   2   2   1   2   1   2   1   2   1   2   2   1   2   2   2   2   2   2   1   1   1   1   2   2   1   1   2   1   2   1   2   2   1   1   1   2   1   2   1   2   1   1   2   2   1   1   2
 MK-3-5                 1   1   2   2   2   1   1   1   1   1   2   2   2   2   1   2   2   1   1   1   1   1   2   1   2   2   1   1   1   2   2   2   2   2   2   1   1   1   2   2   2   2   2   2   2   1   1   1   2   1   2   2   1   1   1   2   1   2   2   2   1   1   1   1   2   2   2   2   2   1   2   1   2   2   1   1   1   2   2   2   2   2   1   2   2   2   2   1   2   2   1   2   2   2   1   1   1   2   1   1   2   1   1   1   2   1   2   2   2   2   2   1   2   2   1   1   2   2   2   1   1   1   1   1   2   1   2   1   1   2   2   2   1   1   2   1   2   1   1   2   2   2   2   2   1   2   2   2   2   2   2   2   1   2   2   1   2   1   2   1   2   1   2   2   1   2   2   2   2   2   2   1   1   1   1   2   2   1   1   2   1   2   1   2   2   1   1   1   2   1   2   1   2   2   1   2   2   1   1   2
 MK-3-6                 1   1   1   2   2   1   1   1   1   2   2   2   1   2   1   2   2   1   1   1   1   1   2   1   2   2   1   1   1   2   2   2   2   2   2   1   1   1   2   1   2   2   2   2   2   1   1   1   2   2   1   2   1   1   1   2   2   2   2   2   1   2   1   1   2   2   2   2   2   1   2   1   2   2   1   1   1   2   2   2   2   2   1   2   2   1   2   1   2   2   2   2   2   2   1   1   1   1   2   1   2   1   1   1   2   1   2   2   2   1   2   1   2   2   1   1   2   2   2   1   1   1   1   1   2   1   2   1   2   2   2   2   2   1   2   1   2   1   1   2   2   1   2   2   2   2   2   2   2   2   2   2   1   1   2   1   2   1   2   1   2   1   2   2   1   2   2   2   2   2   2   2   1   2   1   2   2   1   1   2   1   2   1   2   2   1   1   1   1   1   1   1   2   2   1   2   2   1   1   2
 MK-3-7                 1   1   2   2   1   1   1   1   1   2   2   2   1   2   1   2   2   1   2   1   1   1   2   1   2   2   1   1   1   2   2   2   2   2   2   1   1   1   2   1   1   2   2   2   2   1   1   1   2   2   1   2   1   1   1   2   2   2   2   2   1   2   1   1   2   2   2   2   2   1   1   1   2   1   1   1   1   2   2   2   2   2   1   2   2   1   2   1   2   2   2   2   2   2   1   1   1   1   2   1   2   1   1   2   2   1   2   1   2   2   2   1   2   2   1   1   2   2   2   1   1   1   1   1   1   1   1   1   2   2   2   2   2   1   2   1   2   1   2   2   2   1   2   2   1   2   2   2   2   2   2   2   1   1   2   1   1   2   2   1   2   1   2   2   1   2   1   2   2   2   2   2   1   2   1   2   2   1   1   2   1   2   1   2   2   1   1   1   1   1   1   1   2   2   1   2   2   2   1   2
 MK-3-8                 2   1   2   1   1   1   1   1   1   2   2   2   2   2   1   2   2   1   2   1   1   1   2   1   2   2   1   1   1   2   2   2   2   2   2   1   1   1   2   1   1   2   2   2   1   1   1   1   2   2   1   2   1   1   1   2   2   2   2   2   1   2   1   1   2   2   2   2   2   1   1   1   2   1   1   1   1   2   2   2   2   2   1   2   2   1   2   1   2   2   2   2   2   2   1   1   1   2   2   1   2   1   1   2   2   1   2   2   2   2   2   1   2   2   2   1   2   2   2   1   2   1   1   1   1   1   1   1   1   2   2   2   2   1   2   2   2   1   1   2   2   1   2   2   1   2   2   2   2   2   2   2   1   1   2   1   1   2   2   1   2   1   2   2   1   2   1   2   2   2   2   2   1   2   2   2   2   1   1   2   1   2   1   2   2   1   2   1   1   1   1   1   2   2   1   2   2   2   1   2
 MK-3-9                 2   1   2   1   1   1   1   1   1   2   2   2   2   1   1   2   2   1   2   1   2   1   2   1   2   2   1   1   1   2   2   1   2   2   2   1   1   1   1   1   1   2   2   2   2   1   1   1   2   2   1   2   1   1   1   2   2   1   2   1   2   2   1   1   2   2   2   2   2   1   1   1   2   1   1   2   2   2   2   1   2   2   1   1   2   1   2   2   2   2   1   2   2   2   1   1   1   1   2   1   2   1   1   2   2   1   2   2   2   2   2   1   2   2   2   1   2   2   2   1   2   1   2   1   2   1   1   1   1   2   2   1   2   1   2   2   2   1   1   1   2   1   2   2   1   2   2   2   2   1   2   2   1   1   2   1   1   2   2   1   2   1   2   2   1   1   1   2   2   2   2   2   1   2   2   1   2   1   1   2   1   2   1   2   2   1   2   1   1   1   1   1   1   2   1   2   2   2   2   2
 MK-3-10                2   1   2   1   1   1   1   1   1   2   1   2   2   2   1   2   2   2   2   1   2   1   2   1   2   2   1   1   1   2   1   1   2   2   2   1   1   1   1   1   1   2   2   2   2   1   1   1   2   2   1   2   1   1   1   2   2   1   1   2   2   2   1   1   2   2   2   2   2   1   1   1   2   1   1   2   2   2   2   1   2   2   1   1   2   1   2   2   2   2   1   2   2   1   1   1   1   1   2   1   1   1   1   2   2   1   2   2   2   1   2   1   2   2   2   1   2   2   2   1   2   1   1   1   2   1   2   2   1   2   1   1   2   1   2   2   2   1   1   1   2   1   2   2   2   2   2   1   2   1   1   2   1   1   2   1   1   2   2   1   2   1   2   2   1   1   2   2   2   2   1   2   1   2   2   1   2   1   1   2   1   2   1   2   2   1   1   1   1   1   1   1   1   2   1   2   2   2   2   2
 MK-3-11                2   1   2   2   1   1   1   2   1   2   1   2   2   2   1   1   2   2   2   1   2   1   2   1   2   2   1   1   1   2   2   1   2   1   2   1   2   1   1   1   1   2   2   2   2   1   1   1   2   1   1   1   1   1   1   2   2   2   1   2   2   2   1   1   2   2   2   2   2   1   1   1   2   1   1   2   2   2   1   1   2   2   1   1   2   1   2   2   2   2   1   2   1   1   1   1   1   1   2   1   1   1   1   2   2   1   2   2   2   1   2   1   2   1   2   1   2   2   2   1   2   1   1   1   2   1   2   2   1   2   1   1   2   1   2   2   2   1   1   1   2   1   1   2   2   2   2   1   2   1   1   2   1   1   2   1   2   2   2   1   2   1   2   2   1   1   2   2   2   2   1   2   1   2   1   1   2   2   1   2   1   2   1   2   2   1   1   1   1   1   1   1   1   2   1   2   2   1   2   1
 MK-3-12                2   1   2   1   1   1   1   2   1   2   1   2   2   1   1   1   2   2   2   1   2   1   2   1   2   2   1   1   1   2   1   1   2   1   1   1   2   1   1   1   1   2   2   2   2   1   1   1   2   1   1   1   1   1   1   2   2   2   1   2   2   1   1   1   2   2   2   2   2   1   1   2   2   1   1   2   2   2   1   1   2   2   2   1   2   1   1   1   2   2   1   2   1   1   1   1   1   1   2   1   1   1   1   2   1   1   2   2   2   1   2   1   2   1   2   1   2   2   2   1   2   1   1   1   2   1   2   2   2   2   1   1   2   1   2   2   2   1   1   1   2   1   1   2   2   2   2   1   2   1   1   2   1   1   2   1   2   2   2   1   2   1   2   2   1   1   2   2   2   2   1   2   1   2   1   1   1   2   1   2   1   2   1   2   2   1   1   1   1   1   1   1   1   1   1   2   2   1   2   1
 MK-3-13                2   1   2   1   1   1   1   2   2   1   2   2   2   1   1   1   2   2   2   1   2   1   2   1   2   2   1   1   1   2   1   1   2   1   1   1   2   1   1   1   1   2   2   1   2   1   1   1   2   1   1   1   1   1   1   2   2   1   1   2   2   1   1   1   2   2   2   1   2   1   1   2   1   1   1   2   2   2   1   1   2   2   2   1   2   1   1   1   2   2   1   2   1   1   1   1   1   1   2   1   1   1   1   2   1   1   2   1   2   1   2   1   2   1   2   1   2   2   2   1   2   2   1   1   2   1   2   2   2   2   1   1   2   1   2   2   2   2   1   1   2   1   2   2   1   2   2   1   2   1   1   2   1   1   2   1   2   2   2   1   2   1   2   2   1   1   2   2   2   2   1   2   1   2   2   1   1   2   1   1   1   2   1   2   2   1   1   1   1   1   1   1   1   1   1   2   2   1   2   1
 MK-3-14                2   1   2   1   1   1   1   2   2   1   2   2   2   1   1   1   2   2   2   1   2   1   2   1   2   2   1   1   1   2   1   1   2   1   2   1   2   1   1   1   1   2   2   1   2   1   1   1   2   1   1   1   1   2   1   2   1   1   2   2   2   1   1   1   2   2   2   1   1   1   1   2   1   1   2   2   2   2   1   2   2   2   2   1   2   1   1   1   2   2   1   1   1   1   1   1   1   1   2   1   1   1   1   1   1   1   2   1   2   1   2   1   2   1   2   1   2   2   1   1   2   2   1   1   2   1   2   2   2   2   1   1   2   2   2   1   2   2   2   1   2   1   2   2   1   2   2   2   1   1   1   2   1   1   2   1   2   2   2   1   2   1   2   2   1   1   2   2   2   2   1   2   1   2   2   1   1   2   1   1   2   1   1   2   2   1   1   1   1   1   1   1   1   1   1   2   2   2   2   1
 MK-3-15                2   1   2   1   1   1   1   2   2   1   1   2   2   1   1   1   2   2   1   2   2   1   2   1   2   2   1   1   1   2   1   1   2   1   2   1   2   1   1   1   1   2   1   1   2   1   1   1   2   1   1   1   1   2   1   2   1   1   2   2   2   1   1   1   2   2   2   1   1   1   1   2   1   1   1   2   2   2   1   2   2   2   2   1   2   1   1   1   2   2   1   1   1   1   1   1   1   1   1   1   1   1   1   1   1   1   2   2   2   1   2   2   2   1   2   1   1   2   1   1   2   2   1   1   2   1   2   2   2   1   1   1   2   2   2   2   2   2   2   1   2   1   2   2   1   2   2   2   1   1   1   2   1   1   2   1   2   2   2   1   2   1   2   2   1   1   2   2   1   2   1   2   1   2   1   1   1   2   1   1   2   1   1   2   1   1   1   1   1   1   1   1   2   1   1   2   2   2   2   1
 MK-3-16                2   2   2   1   1   1   1   2   2   1   1   2   2   1   1   1   1   2   1   2   2   1   2   1   2   2   1   1   1   2   1   1   2   1   2   1   2   1   1   1   1   2   1   1   1   1   1   1   2   1   1   1   1   2   1   2   1   1   2   2   2   1   1   1   2   2   2   1   1   1   1   2   2   1   1   2   1   2   1   2   2   1   2   2   2   1   1   1   2   2   1   1   1   1   1   1   1   1   1   1   1   1   1   1   1   1   2   2   2   1   2   2   2   1   2   1   1   2   1   1   2   2   1   1   1   1   2   2   2   1   1   2   2   2   1   2   2   2   2   1   2   1   2   2   1   2   2   2   1   1   1   2   1   1   2   1   2   2   1   2   2   1   2   2   1   1   2   2   1   2   1   1   1   2   1   1   1   2   2   1   2   1   1   2   1   1   2   1   1   1   1   1   2   1   1   2   2   2   1   1
 MK-4-1                 1   2   2   1   2   1   1   1   2   1   1   2   1   1   2   2   2   2   2   1   1   2   1   1   2   1   1   2   2   1   2   1   2   1   2   2   2   1   1   2   1   2   1   1   1   2   1   1   2   2   2   1   1   2   2   2   1   2   2   2   2   1   1   1   1   1   1   2   2   1   2   1   2   2   2   1   2   2   2   2   1   2   1   2   1   1   1   1   2   2   2   1   1   1   1   1   1   1   2   1   1   1   2   2   1   1   1   1   2   2   2   1   1   2   1   2   2   2   2   2   2   1   2   2   2   2   1   2   1   2   2   2   1   1   1   1   1   1   1   2   1   1   2   1   1   1   1   2   1   1   2   1   2   2   2   2   2   2   2   2   2   1   2   1   2   2   1   1   2   1   2   2   2   2   2   2   2   2   1   1   1   1   1   2   1   1   1   2   2   2   1   1   1   1   2   2   1   1   2   2
 MK-4-2                 2   1   1   2   2   1   1   1   2   1   1   2   2   1   2   2   2   2   2   2   1   2   1   1   2   1   1   2   2   1   2   2   2   1   2   2   2   1   2   2   1   2   1   1   1   2   1   1   2   2   2   2   1   2   2   2   1   2   2   2   2   1   1   2   1   1   2   2   2   1   2   1   1   2   2   1   2   2   2   2   2   2   1   2   1   1   2   1   2   2   1   1   1   1   1   1   1   1   2   1   1   1   2   2   1   1   1   1   2   2   2   1   1   2   1   2   2   2   2   2   2   1   1   2   2   2   1   2   1   2   2   1   1   1   1   1   1   1   1   2   1   1   2   2   1   1   1   2   1   1   2   1   2   2   2   2   2   2   2   2   2   1   1   1   2   2   1   1   2   1   2   2   2   2   2   2   2   2   1   1   2   2   1   2   1   1   1   2   2   2   2   1   1   1   2   2   1   1   2   2
 MK-4-3                 2   1   1   2   2   1   2   1   2   1   1   2   2   1   2   2   2   2   2   2   1   2   2   1   2   1   1   2   2   1   2   2   2   2   2   2   2   1   2   2   2   2   1   1   1   2   1   1   2   2   2   2   2   2   2   2   1   2   2   2   2   1   1   2   1   1   2   2   2   1   2   1   1   2   2   1   2   2   2   2   2   2   1   2   1   1   2   1   2   2   1   1   1   1   1   1   1   1   2   1   1   1   2   2   1   1   1   1   2   1   2   1   1   2   1   2   2   2   2   1   2   1   1   2   2   2   1   2   1   1   2   1   1   1   1   1   1   1   1   2   1   1   2   2   1   1   1   2   1   1   2   1   2   2   2   2   2   1   2   2   2   1   1   1   2   2   1   1   2   1   2   2   2   2   2   2   2   1   1   1   2   2   1   2   2   1   1   1   2   2   2   1   1   1   2   2   1   2   2   2
 MK-4-4                 2   1   1   2   2   1   2   1   2   1   1   2   2   2   2   1   2   2   2   2   1   2   2   1   2   1   1   2   2   1   2   2   2   2   2   2   2   1   2   2   2   2   1   1   1   2   1   1   2   2   1   2   2   2   1   2   1   2   2   2   2   2   1   2   1   2   2   2   2   2   2   1   1   2   2   1   1   2   2   2   2   2   1   2   1   1   2   2   2   2   1   2   1   1   1   1   1   1   2   1   1   2   2   2   1   1   1   1   2   1   2   1   1   2   1   2   2   2   2   1   2   1   1   2   1   2   1   2   1   1   2   1   1   1   1   1   1   1   1   2   1   1   2   2   1   2   1   2   1   1   2   1   2   2   2   2   2   1   2   2   2   1   1   1   2   2   1   1   2   1   2   2   2   2   2   2   2   1   1   1   2   2   1   2   2   1   1   1   2   2   2   1   1   1   2   2   1   2   2   2
 MK-4-5                 2   1   1   2   2   1   2   1   2   1   1   2   2   2   2   1   2   2   2   2   1   2   2   1   2   2   1   2   2   1   2   2   2   2   2   2   2   1   2   2   2   2   1   1   1   2   1   1   2   2   1   2   2   1   1   2   1   2   2   2   2   2   1   1   1   2   2   2   1   2   1   2   1   2   2   1   1   2   2   2   2   2   1   2   1   1   2   2   2   2   1   2   1   1   1   1   2   1   1   1   1   2   2   2   1   1   1   1   2   1   2   1   1   2   1   2   2   2   2   1   2   1   1   2   1   2   1   2   1   2   2   1   1   1   1   1   1   1   1   2   1   1   2   2   1   2   2   1   1   1   2   1   2   2   1   2   2   1   2   2   2   1   1   1   2   2   1   2   2   1   1   2   2   2   2   2   2   1   1   1   2   2   1   2   2   1   1   1   2   1   2   1   1   1   1   2   1   2   2   2
 MK-4-6                 2   1   1   2   1   1   2   1   2   1   2   2   2   2   2   1   2   2   1   2   1   2   2   1   2   2   1   1   2   1   2   1   1   2   2   2   2   1   2   1   2   2   1   1   1   2   1   1   2   2   1   2   2   1   1   2   1   2   2   2   2   2   1   1   1   2   2   2   1   2   1   2   2   2   2   1   1   2   2   2   2   1   1   2   1   1   2   2   2   2   1   1   1   1   2   1   2   1   1   1   1   1   2   2   1   1   1   1   2   1   2   1   1   2   1   2   1   2   2   1   2   2   1   2   1   2   2   2   2   2   2   1   1   1   1   2   1   1   1   2   1   1   1   2   1   2   2   1   1   1   2   1   1   2   1   2   2   1   2   2   2   1   1   1   2   2   1   2   2   1   2   2   2   2   2   2   2   1   1   1   2   2   1   2   2   1   1   1   2   1   2   1   1   2   1   2   1   2   2   2
 MK-4-7                 2   1   1   2   1   1   1   1   2   1   2   2   2   2   2   1   2   2   1   2   1   2   2   2   2   2   1   1   2   1   2   1   1   2   2   2   1   1   1   1   2   2   1   1   1   1   1   1   2   2   1   2   2   1   1   2   1   1   2   2   2   2   1   1   1   2   2   2   2   2   1   2   2   2   2   1   1   2   2   2   2   1   1   2   1   2   1   2   2   2   2   1   1   1   2   1   2   1   2   1   1   1   2   2   1   1   1   1   2   1   2   1   2   2   1   2   1   2   2   1   2   2   1   2   2   2   2   2   1   2   2   2   1   1   1   2   1   1   1   2   1   1   1   2   1   2   2   1   1   1   1   1   1   2   1   2   2   1   1   2   2   1   1   1   2   2   1   1   2   1   2   2   2   2   2   2   2   1   1   1   2   2   1   2   2   1   2   1   2   1   2   1   1   2   1   2   1   2   2   2
 MK-4-8                 2   2   1   2   1   1   1   1   2   2   2   2   2   2   2   1   2   2   1   2   1   2   2   2   2   1   1   1   1   1   2   1   1   2   2   2   1   1   1   1   1   2   1   1   1   1   1   1   2   2   1   2   2   1   1   2   1   1   2   2   2   1   1   1   1   1   2   2   2   2   1   2   2   2   1   1   1   2   2   2   2   2   1   2   1   2   2   2   2   2   2   1   1   1   1   1   1   1   2   1   1   1   2   2   1   1   1   1   1   1   2   1   2   2   1   2   1   2   2   1   2   2   1   2   2   2   2   2   2   2   2   2   1   1   1   2   1   1   1   2   1   1   1   2   1   2   1   1   1   1   1   1   2   2   1   1   2   1   1   2   2   1   1   1   2   2   1   1   2   1   2   2   2   2   2   2   2   1   1   1   2   2   1   2   2   1   2   1   2   1   2   1   2   2   1   2   1   2   2   2
 MK-4-9                 1   2   1   2   1   1   1   1   2   2   2   2   2   2   2   1   2   2   1   2   1   2   2   2   2   2   1   1   1   1   2   1   1   2   1   2   1   1   1   1   1   2   1   1   1   2   1   1   2   2   1   2   2   1   1   2   1   1   2   2   2   1   1   1   1   1   2   2   2   1   1   2   2   2   2   1   1   1   2   2   1   2   1   2   1   1   2   1   2   2   2   1   2   1   1   1   1   1   2   1   1   1   2   1   1   1   1   1   1   1   2   1   2   2   1   2   2   2   2   1   2   2   1   2   2   2   2   2   2   2   2   2   1   2   1   2   1   1   1   2   2   1   1   2   1   2   1   1   1   1   1   1   2   2   2   1   2   1   1   2   2   2   1   1   2   2   1   1   1   1   2   2   2   2   2   2   2   1   1   1   2   1   1   2   2   2   2   1   2   1   2   1   2   2   1   2   1   2   1   2
 MK-4-10                1   2   1   2   1   1   1   1   2   2   2   2   2   2   2   1   2   2   1   2   1   2   2   2   2   1   1   1   1   1   2   1   1   1   1   2   1   1   1   1   1   2   1   1   1   2   1   1   2   2   1   2   1   2   1   2   1   1   2   2   2   2   1   1   1   2   2   2   2   1   1   2   2   2   1   2   1   1   2   2   1   2   1   2   1   1   2   1   2   1   2   1   2   1   1   1   1   1   2   1   1   1   2   1   1   1   1   1   1   1   2   1   2   2   1   2   2   2   2   1   2   2   1   2   1   2   2   2   1   2   2   2   1   2   1   2   1   1   1   2   2   1   1   2   1   2   1   1   2   1   1   1   2   2   2   1   2   1   1   2   2   2   1   1   2   2   1   1   1   1   2   2   2   2   2   2   2   1   1   1   2   1   1   2   2   2   2   1   2   2   2   2   2   2   1   2   1   2   1   2
 MK-4-11                1   2   1   2   1   1   1   1   2   2   2   2   2   2   2   1   2   2   1   2   1   2   2   2   2   1   1   1   1   1   2   1   1   1   1   2   1   1   1   1   1   2   1   1   1   2   2   1   2   2   1   1   1   2   2   2   1   1   2   2   2   2   1   1   1   2   2   1   1   1   2   2   2   1   1   2   2   1   2   2   1   2   1   2   1   1   2   1   2   2   2   1   2   1   1   1   1   1   2   1   1   1   2   1   1   1   1   1   1   1   2   2   2   2   1   2   2   2   2   2   2   2   1   2   2   2   2   1   1   2   2   2   1   2   1   2   1   1   2   2   2   1   1   2   1   2   1   1   2   1   1   1   2   2   2   1   2   1   1   2   2   2   1   1   2   2   1   1   1   1   2   2   1   2   1   2   2   1   1   1   2   1   1   2   2   2   2   1   2   2   2   2   2   2   1   2   1   2   1   2
 MK-4-12                1   1   1   2   1   1   1   1   2   2   1   2   2   2   2   1   2   2   1   2   1   2   2   2   2   1   2   1   1   1   2   1   1   1   1   2   1   1   2   2   1   2   1   1   1   2   2   1   2   2   1   1   1   2   2   2   2   1   2   2   2   2   1   1   1   1   2   1   1   1   2   2   2   1   1   2   2   1   2   2   1   2   1   2   1   1   2   2   2   1   2   1   2   1   1   1   1   1   1   1   1   1   2   1   1   1   1   2   1   1   2   1   2   2   1   2   2   2   2   2   2   2   1   2   2   2   2   1   1   2   2   2   1   2   1   2   2   1   2   2   2   1   1   2   2   2   1   1   2   1   1   1   2   2   2   1   2   1   1   2   2   2   1   1   2   2   1   1   1   1   1   2   1   1   1   2   2   1   1   1   2   1   1   2   2   2   2   1   2   2   2   2   2   2   1   1   1   2   1   2
 MK-4-13                1   1   1   2   1   1   1   1   2   2   1   1   2   2   2   1   2   1   1   2   1   2   2   2   2   1   2   1   1   1   2   1   1   1   1   2   1   1   2   1   1   2   1   1   1   2   2   1   2   2   1   1   1   2   2   2   2   1   2   2   2   2   1   1   1   1   2   1   1   1   2   2   2   1   1   2   2   1   2   2   1   2   1   2   1   1   2   2   2   1   2   1   2   1   1   1   1   1   1   1   1   1   2   1   1   1   1   2   1   1   2   1   2   2   1   1   2   2   2   2   2   1   1   1   2   2   2   1   1   2   2   2   1   2   1   2   2   1   2   2   1   1   1   2   2   2   1   1   1   1   1   1   2   2   2   1   2   1   1   2   1   2   1   1   2   2   1   1   1   1   1   2   1   1   1   2   2   1   1   1   2   1   1   2   2   2   2   1   2   2   2   2   2   2   1   1   1   1   1   2
 MK-4-14                1   1   1   2   1   1   1   1   2   1   1   1   2   2   2   1   1   1   1   2   1   2   2   2   2   1   2   1   1   2   2   1   1   1   1   2   1   2   2   2   1   2   1   1   1   2   2   1   2   2   1   1   1   2   2   2   2   1   1   2   2   2   1   1   1   1   2   1   1   1   2   2   2   1   1   2   2   1   2   2   1   2   1   2   1   1   2   2   2   1   2   1   2   1   1   2   1   1   2   1   1   1   2   1   1   1   1   2   2   1   2   2   2   2   1   1   2   2   1   1   2   1   1   2   2   2   2   1   1   2   2   2   1   2   1   2   2   1   2   1   1   1   1   2   2   2   1   1   1   1   1   2   2   2   2   2   2   2   1   2   1   2   1   1   2   2   1   2   1   1   1   2   1   1   1   2   2   1   1   1   2   1   1   2   2   2   2   1   2   2   2   2   1   2   1   1   1   2   1   2
 MK-4-15                1   1   1   2   1   1   1   1   2   1   1   1   2   2   2   2   1   1   1   2   1   2   2   2   2   1   2   1   1   2   2   1   2   1   1   2   1   1   2   1   1   2   1   1   1   2   2   1   2   2   1   1   1   2   2   2   2   1   1   2   2   2   1   1   1   1   2   1   1   1   2   2   2   1   1   2   2   1   2   2   1   2   1   2   1   1   2   2   2   1   1   1   2   1   1   2   1   1   2   1   2   1   2   1   1   1   1   2   2   1   2   2   2   2   1   1   2   2   1   1   2   1   1   2   2   2   2   1   1   2   1   2   1   2   1   1   2   1   2   1   1   1   2   2   2   2   1   1   2   1   1   1   2   2   2   2   2   2   1   2   1   1   1   1   2   2   1   2   1   1   1   2   1   1   1   2   2   1   1   1   2   1   1   2   2   2   2   1   2   2   2   2   1   2   1   1   1   2   1   2
 MK-4-16                2   1   1   1   1   1   1   1   2   1   1   1   2   2   2   2   1   1   1   2   1   2   2   2   2   2   2   1   2   2   2   1   2   1   2   2   1   1   2   1   1   2   1   1   1   1   2   1   2   2   1   1   1   2   1   2   2   1   1   1   1   2   1   1   1   1   2   1   1   2   1   2   2   1   1   2   1   1   2   2   1   2   1   2   1   1   2   2   2   1   1   1   2   1   2   2   1   1   2   1   2   1   2   1   1   1   1   2   2   1   2   2   1   2   1   1   2   2   2   1   2   1   1   2   2   2   2   1   1   1   1   2   1   2   1   1   2   2   2   1   2   1   2   2   2   2   2   1   2   1   1   1   2   2   2   1   2   2   1   2   2   1   1   1   2   2   1   1   1   1   1   2   1   1   1   2   2   1   1   1   2   1   1   2   1   2   2   1   2   2   2   2   1   2   1   1   2   2   1   2
 MK-5-1                 2   2   1   2   1   1   2   2   1   2   2   2   1   1   1   2   2   1   2   2   1   1   2   1   2   2   1   1   1   1   2   2   1   1   2   1   1   1   2   1   1   2   1   2   1   1   2   1   2   2   2   1   2   1   2   2   1   1   2   1   2   1   2   2   1   1   2   1   1   1   2   2   2   1   1   1   1   1   1   1   1   2   1   1   2   2   2   1   1   1   2   2   2   2   1   2   2   2   1   1   2   1   2   1   1   2   1   1   1   2   2   2   1   2   1   1   2   1   1   2   1   1   1   1   1   2   1   1   1   1   1   1   2   1   2   1   2   2   1   1   2   1   1   2   2   2   1   1   1   2   1   1   1   1   2   1   2   2   1   1   1   1   2   2   1   1   2   2   1   2   1   1   1   2   1   2   1   2   1   2   1   2   1   2   1   1   1   2   1   2   1   1   2   2   2   1   1   2   1   2
 MK-5-2                 1   2   1   2   1   1   2   2   1   2   2   2   1   1   1   2   2   1   1   2   1   1   2   1   1   2   1   1   1   1   2   1   1   1   1   2   1   1   2   1   1   2   1   2   1   1   2   1   2   2   2   1   2   1   1   2   1   1   2   1   2   1   2   2   1   1   2   1   1   1   2   2   2   1   1   1   1   1   1   2   1   2   1   1   2   2   2   1   1   1   2   2   2   1   1   2   2   2   1   1   2   1   2   1   1   2   1   1   1   1   2   2   1   2   1   1   2   1   1   2   1   1   1   1   1   2   2   1   1   1   1   1   2   1   2   1   1   2   1   1   2   1   1   2   2   2   1   1   1   1   1   1   1   1   2   2   2   2   1   1   1   1   2   2   1   1   1   2   1   2   1   1   1   2   1   1   1   2   1   1   1   2   1   2   1   1   1   2   1   2   1   1   2   2   1   1   1   2   1   1
 MK-5-3                 1   2   1   2   1   2   2   2   1   2   2   2   1   1   1   2   2   1   1   2   1   1   2   1   1   2   1   1   2   1   2   1   1   1   1   2   1   1   2   1   1   2   1   1   1   1   2   2   1   2   2   1   2   1   2   2   1   1   2   1   2   1   2   2   1   2   2   1   1   1   2   2   2   1   1   1   1   1   1   2   2   1   1   2   2   2   2   1   2   1   2   2   1   1   1   2   2   2   1   1   2   1   2   1   1   2   1   1   1   1   2   2   1   2   1   2   2   1   1   2   1   1   1   1   1   2   2   1   1   1   1   1   2   1   2   1   1   2   1   1   2   1   1   2   2   2   1   2   1   1   1   1   1   1   2   2   2   2   1   1   1   1   2   2   1   1   2   2   1   2   1   1   1   2   1   1   1   2   2   1   1   2   1   2   2   1   1   2   1   2   1   1   2   2   1   1   1   2   1   1
 MK-5-4                 2   2   1   2   1   2   2   2   1   2   2   2   1   1   1   2   2   1   1   2   1   1   2   1   1   2   1   1   2   1   2   1   1   1   1   2   1   1   2   1   1   2   1   1   1   1   2   2   1   2   2   1   2   1   2   2   1   1   2   1   2   1   2   2   1   2   2   1   2   1   2   2   2   1   1   1   1   1   1   2   1   1   1   2   2   2   2   1   2   1   2   2   1   1   1   2   2   2   1   1   1   1   1   1   1   2   1   1   1   1   2   2   1   2   1   2   2   1   2   2   1   1   1   1   1   2   2   1   1   1   1   2   2   1   1   1   1   2   1   1   2   1   1   2   2   2   1   2   1   1   2   1   1   1   2   2   2   2   2   1   2   1   2   2   1   1   2   2   1   2   1   1   1   2   1   1   1   2   2   1   1   2   1   2   2   1   1   2   1   1   1   2   2   2   1   1   1   2   1   1
 MK-5-5                 2   2   1   2   1   2   2   2   1   2   1   2   1   1   1   2   2   1   1   2   1   1   2   1   1   2   1   1   2   1   1   1   2   1   1   2   1   1   2   1   1   2   1   1   1   1   2   2   1   2   2   1   2   1   2   1   1   1   2   1   2   1   2   2   1   2   2   1   2   1   2   2   2   1   1   1   1   1   2   2   1   1   1   2   2   2   2   1   2   1   2   2   1   1   1   2   2   2   1   1   1   1   1   1   1   2   1   2   1   2   1   1   1   2   2   2   2   1   2   2   1   1   1   1   1   2   1   2   1   1   1   2   2   1   1   1   1   2   2   1   2   1   2   2   2   2   1   2   1   1   2   1   1   1   2   2   2   2   2   2   2   2   2   2   1   1   2   2   1   2   1   1   2   2   1   1   1   2   2   1   1   2   1   1   2   2   1   2   1   1   1   2   2   2   1   1   1   1   1   1
 MK-5-6                 2   2   1   2   1   2   2   2   1   2   1   2   1   1   1   2   2   1   1   2   1   1   2   1   1   2   1   1   2   1   1   1   2   1   1   2   1   1   2   2   1   2   1   1   1   1   2   2   1   2   2   1   2   1   2   1   1   2   2   1   1   1   2   2   1   2   2   1   2   1   2   2   1   1   1   1   1   1   2   2   1   1   1   2   2   2   2   1   2   1   2   2   1   1   1   1   2   2   1   1   1   1   1   1   1   1   1   2   2   2   2   1   1   2   2   2   2   1   2   2   1   1   1   1   1   2   1   2   1   1   1   2   2   1   1   1   1   2   2   1   2   1   2   2   2   2   1   2   1   1   2   2   1   1   2   2   2   2   2   2   1   2   2   2   1   1   2   2   1   2   1   1   1   2   1   1   1   1   2   2   1   2   2   1   2   1   1   2   1   1   1   2   2   2   1   1   1   1   1   1
 MK-5-7                 2   1   1   2   1   2   1   2   1   1   1   2   1   1   1   2   2   1   1   2   1   1   2   1   1   2   1   1   2   1   1   1   2   2   1   2   1   1   2   2   1   2   1   1   1   1   2   2   1   2   2   1   2   1   2   1   1   2   2   1   1   1   2   2   1   2   2   1   2   1   2   2   1   1   1   1   1   1   2   2   1   1   1   2   1   2   2   2   2   1   2   2   1   1   1   1   1   2   1   1   1   1   1   1   1   1   1   2   2   2   2   1   1   2   2   2   2   1   2   2   1   1   1   1   1   2   1   2   1   1   1   2   1   1   1   1   1   2   2   1   2   1   2   2   2   2   1   2   2   1   2   1   1   1   2   2   2   2   2   2   1   2   1   2   1   1   2   2   1   2   1   1   1   2   1   1   1   1   2   2   1   2   2   1   2   1   1   2   1   1   1   2   1   2   2   1   1   1   1   2
 MK-5-8                 2   1   1   2   1   2   1   2   1   1   1   2   1   2   1   2   2   1   1   2   1   1   2   1   1   2   1   1   2   1   1   1   2   2   1   2   1   1   2   2   1   2   1   1   1   1   2   2   1   2   2   1   2   1   2   1   1   2   2   1   1   2   2   2   1   2   2   1   1   2   2   2   1   1   1   1   1   1   2   2   2   1   1   1   1   2   2   2   2   1   2   2   1   2   1   2   1   2   2   1   2   1   1   2   1   1   1   2   2   2   2   1   1   2   2   1   2   1   2   1   1   1   1   1   1   2   1   2   1   1   2   2   2   1   1   1   1   2   2   1   2   1   2   2   2   2   1   2   2   1   2   1   1   1   2   2   2   2   2   2   2   2   1   2   1   1   2   2   2   2   1   1   1   2   2   1   1   1   2   1   1   2   2   2   2   1   1   2   1   1   1   2   1   2   2   1   1   1   1   1
 MK-5-9                 2   1   1   2   1   2   1   2   1   1   1   2   1   2   1   2   2   1   1   2   1   1   2   2   1   2   1   1   2   1   1   2   2   2   1   2   2   1   2   2   1   2   1   1   1   1   2   2   1   2   2   1   2   1   2   1   1   2   2   1   1   2   1   2   1   2   2   1   1   2   2   2   1   1   1   1   1   1   1   2   2   1   1   1   1   2   2   2   2   1   2   2   1   2   1   2   1   2   2   1   2   1   1   2   1   1   1   1   2   2   1   2   2   2   2   1   2   1   2   1   1   1   1   1   1   2   1   2   1   1   2   2   1   1   1   1   1   2   2   1   1   1   2   2   2   2   1   2   2   1   1   1   1   1   2   2   2   2   2   2   2   2   1   2   1   1   2   2   2   2   1   1   1   2   2   1   1   1   2   1   1   2   2   2   2   1   1   2   1   1   1   2   1   2   2   1   1   2   1   1
 MK-5-10                2   1   1   2   1   1   2   2   1   1   1   2   1   2   1   2   2   1   1   2   1   1   2   2   2   2   2   1   2   1   1   2   2   2   1   2   2   1   2   2   1   2   1   1   1   1   2   2   1   2   2   1   2   1   2   1   1   2   2   1   1   1   1   2   1   1   2   1   1   2   2   2   1   1   2   1   1   1   1   2   2   1   1   1   1   2   2   2   2   1   2   2   1   2   1   2   1   2   2   2   2   1   1   2   1   2   1   1   2   2   1   2   2   2   2   1   2   1   2   1   1   1   1   1   2   2   1   2   1   1   2   2   1   2   1   1   1   2   2   1   1   1   1   2   2   2   2   2   2   1   1   1   1   1   2   2   2   2   2   2   2   2   1   2   1   1   2   2   2   2   1   1   1   2   2   1   1   1   2   1   1   2   2   2   2   1   1   2   1   1   2   1   1   2   2   2   1   2   1   1
 MK-5-11                2   1   1   2   1   1   2   2   1   2   1   2   1   2   1   2   1   1   1   2   2   1   2   2   2   2   1   1   2   1   1   2   2   1   1   2   2   1   2   2   1   2   2   1   1   1   2   2   1   2   2   1   2   1   2   1   2   2   2   1   1   1   1   2   1   1   2   1   1   2   2   2   2   1   2   1   1   1   1   2   2   1   1   1   1   2   1   2   2   1   2   2   1   2   1   1   1   2   2   2   2   1   1   2   1   2   1   1   2   2   1   2   2   2   2   1   2   2   2   1   1   1   1   1   1   2   1   1   1   1   2   1   1   2   1   1   1   2   1   2   1   1   1   2   2   2   2   2   1   1   1   1   1   1   2   2   1   2   2   2   2   2   1   2   1   1   2   2   2   2   1   1   1   2   2   1   1   1   2   1   1   2   1   2   2   1   1   1   2   2   2   1   1   2   2   2   1   2   1   1
 MK-5-12                2   1   1   2   1   1   2   1   1   2   1   1   1   2   1   2   1   1   2   2   2   1   2   1   2   1   1   1   2   1   1   2   1   1   2   2   2   1   2   2   1   2   2   1   2   1   2   2   1   2   2   1   2   1   2   1   2   2   2   1   1   1   1   2   1   2   2   1   1   2   2   2   1   1   2   1   1   1   1   2   2   1   1   1   1   2   1   2   2   1   2   2   1   2   1   1   1   1   2   2   2   1   1   2   1   2   1   1   2   2   1   2   2   2   2   1   2   2   2   1   2   1   1   2   1   2   1   1   1   1   2   1   1   1   1   1   1   2   1   2   1   1   2   2   2   2   2   2   1   1   1   2   1   1   2   2   1   2   2   2   2   2   1   2   1   1   2   2   2   2   1   1   2   2   2   2   1   1   2   1   1   2   1   2   2   1   1   1   2   2   2   1   1   1   1   2   1   2   2   1
 MK-5-13                2   1   1   2   1   1   2   2   1   2   1   1   1   2   1   2   1   2   2   2   2   1   2   1   2   1   1   2   2   1   1   2   1   2   1   2   2   2   2   1   1   2   2   1   2   2   2   2   1   2   2   1   2   1   2   1   2   2   2   1   1   1   1   2   1   2   2   1   1   2   2   2   1   1   1   1   2   1   1   2   2   1   1   1   1   2   1   2   2   1   2   2   1   2   1   1   1   1   2   2   2   1   1   2   1   2   1   1   1   2   1   2   1   2   1   1   2   2   2   1   2   1   1   2   1   2   1   1   1   1   2   1   2   1   1   1   1   2   1   2   1   2   2   1   2   2   2   2   1   1   1   2   1   1   2   2   1   2   2   2   2   2   1   1   1   1   2   2   2   2   1   1   2   2   2   2   1   1   1   1   2   2   1   2   2   1   1   1   2   2   2   1   1   1   1   2   1   2   2   1
 MK-5-14                2   1   1   2   1   1   2   2   1   2   1   2   1   2   1   2   1   2   2   2   2   1   2   1   2   1   1   2   2   1   1   2   1   2   1   2   2   1   2   1   1   2   2   1   2   2   1   2   1   2   2   1   2   1   2   1   2   2   2   1   1   1   1   2   1   2   1   1   1   1   1   2   1   1   1   1   2   1   1   2   2   1   1   1   1   2   1   2   2   1   2   2   1   2   1   1   1   1   2   2   2   1   1   2   2   2   1   1   1   2   1   2   1   2   1   1   2   1   2   1   1   1   1   1   1   2   1   1   1   2   2   1   2   1   1   1   1   2   2   2   1   1   2   2   2   2   2   2   1   1   1   2   1   1   1   2   1   2   2   2   2   2   1   1   1   1   2   2   2   2   1   1   2   2   2   2   1   1   1   1   2   2   1   2   2   1   1   1   2   2   2   1   1   1   1   2   1   2   2   1
 MK-5-15                2   1   2   1   1   1   2   2   2   2   1   2   2   2   1   2   1   2   2   2   2   1   1   1   2   1   1   2   2   1   2   1   1   2   1   2   2   1   2   1   1   2   2   1   2   2   1   1   1   2   2   2   2   1   1   1   2   2   2   1   1   1   1   2   1   1   1   1   1   1   1   2   1   2   1   1   2   1   1   2   2   1   1   1   1   2   1   2   2   1   2   2   1   2   1   1   1   1   2   2   2   1   1   2   2   2   1   1   1   2   1   2   1   2   1   1   2   1   2   1   1   1   1   1   1   2   2   1   1   1   2   1   2   1   1   1   1   2   2   2   1   1   2   2   2   2   2   2   1   1   1   2   1   2   1   2   1   2   2   2   2   2   1   2   1   1   2   2   2   2   1   1   2   2   2   2   1   1   2   1   1   2   1   1   2   1   2   2   2   2   2   1   1   1   2   2   1   1   2   1
 MK-5-16                2   1   2   1   1   1   2   2   1   1   1   2   2   2   1   2   1   2   2   2   2   1   2   1   2   1   1   2   1   2   2   2   1   1   2   2   2   2   2   1   1   2   2   1   2   2   1   1   1   2   2   2   2   1   1   1   1   2   2   1   1   1   1   2   1   1   1   1   1   2   1   2   1   2   1   2   2   1   2   2   1   1   1   1   1   2   1   2   2   1   2   2   1   2   1   1   2   1   2   2   2   1   1   2   2   2   2   1   1   2   1   2   1   2   1   2   2   1   2   1   2   1   1   1   1   2   2   1   1   1   2   1   2   2   1   1   1   2   2   2   1   1   2   2   1   2   2   2   1   1   1   2   1   2   1   2   1   2   2   2   2   2   1   2   1   1   1   2   2   2   2   1   1   2   1   2   1   1   2   1   1   2   1   1   2   2   2   2   2   2   2   1   1   1   2   2   1   1   2   2
 MK-6-1                 1   2   2   2   1   2   1   1   2   2   1   2   1   1   2   2   2   1   1   2   1   2   1   2   1   2   1   2   1   1   1   1   1   1   1   2   2   1   1   2   1   2   1   2   2   2   1   2   1   1   2   1   1   1   1   1   1   2   1   1   1   1   2   2   2   2   2   1   1   2   2   1   1   2   1   2   1   2   2   1   1   2   1   1   2   1   1   2   1   2   1   1   2   1   2   1   2   2   1   2   1   2   2   1   1   1   2   2   2   2   2   1   1   2   2   2   2   1   2   1   2   1   1   1   1   2   2   2   1   1   2   2   1   1   2   1   1   2   2   1   2   1   1   2   2   1   1   1   1   2   1   2   2   1   2   1   1   2   1   2   2   2   2   1   1   1   1   1   2   1   2   1   1   2   2   2   2   1   2   1   1   2   2   2   1   2   1   2   1   2   2   1   1   2   2   1   1   2   1   1
 MK-6-2                 1   1   2   2   1   2   1   1   2   2   1   2   1   1   2   2   2   1   1   1   2   2   1   2   1   2   1   2   1   1   1   2   1   1   1   2   2   1   1   2   1   2   1   2   2   2   1   2   1   1   2   2   1   1   1   1   1   2   1   1   1   2   2   2   2   2   2   1   1   1   2   1   1   2   1   2   1   2   1   1   1   2   1   1   2   2   1   2   1   2   2   1   2   1   2   1   2   2   1   2   1   2   2   1   1   1   2   2   2   2   2   1   1   2   2   2   2   1   2   1   2   1   1   1   1   2   2   2   1   1   2   2   1   1   2   1   1   2   2   1   2   1   1   2   2   1   1   1   1   2   1   2   2   1   2   2   1   2   1   2   2   2   2   1   1   1   1   1   2   2   2   1   1   2   2   2   2   1   2   1   1   2   2   2   1   2   1   1   1   2   2   2   2   2   2   1   1   1   1   1
 MK-6-3                 1   1   2   1   1   2   1   1   2   2   1   2   1   1   2   2   1   1   1   1   2   2   1   2   1   2   1   2   1   1   1   2   1   1   1   2   2   1   1   2   1   2   1   2   2   2   1   2   1   2   1   2   1   1   1   1   1   2   1   2   2   2   2   2   2   2   2   1   1   1   2   1   2   2   1   2   1   1   1   1   1   2   1   1   2   2   1   2   1   2   2   2   2   1   2   1   2   2   1   2   1   2   2   1   1   1   2   2   2   2   2   1   1   1   2   2   2   1   2   1   1   1   1   1   1   1   2   2   1   1   2   2   1   1   2   1   1   2   2   1   2   1   1   2   2   1   1   2   1   2   1   2   2   1   2   2   1   2   1   1   2   2   2   1   1   1   1   1   2   2   2   1   1   2   2   2   2   1   2   1   1   2   2   2   1   2   1   1   1   2   2   2   2   2   2   1   1   1   2   1
 MK-6-4                 2   2   2   1   1   2   1   1   2   2   2   2   1   1   2   2   2   1   1   2   2   2   1   2   1   2   1   2   1   2   1   2   1   1   1   2   2   2   1   2   1   2   1   2   2   2   1   2   1   2   1   2   1   1   1   1   1   2   1   2   2   2   2   2   2   2   1   1   1   1   2   1   2   2   1   2   1   1   1   1   2   2   1   1   2   2   1   2   1   2   2   1   2   1   2   1   2   2   1   2   1   2   2   1   1   1   2   1   2   2   2   1   1   1   2   1   2   1   2   2   2   1   1   1   1   1   2   2   1   2   2   2   1   2   2   1   1   2   2   1   2   1   1   2   2   1   1   2   1   2   1   2   2   1   2   1   1   2   1   1   2   2   2   1   1   1   1   1   2   2   1   1   1   2   2   2   2   1   1   1   1   1   2   2   1   2   1   1   1   1   2   2   2   2   2   1   1   1   2   1
 MK-6-5                 2   2   2   1   1   2   1   1   2   2   2   1   1   1   2   2   2   1   1   2   2   2   1   2   1   2   1   2   1   2   2   1   1   2   1   2   2   2   1   1   1   1   1   2   2   2   1   2   1   2   1   1   1   2   1   1   1   2   1   2   2   2   2   2   2   2   1   1   1   1   2   1   1   1   1   2   1   1   1   1   2   2   1   1   2   2   1   2   1   2   2   1   2   1   2   1   2   2   1   2   1   2   2   1   1   1   1   2   2   2   2   1   1   1   2   1   2   1   2   2   2   1   1   1   1   2   2   2   1   1   2   2   1   2   2   2   1   2   2   1   2   1   1   2   2   1   1   2   1   2   1   2   2   1   1   1   1   2   1   1   2   2   2   2   1   2   1   1   2   2   1   1   1   2   2   2   2   1   1   1   1   1   2   2   1   2   1   1   1   1   2   1   2   2   2   1   1   1   2   1
 MK-6-6                 2   2   2   1   1   2   1   1   2   2   2   1   1   1   1   2   2   1   1   2   2   2   1   2   1   2   1   2   1   2   2   2   1   2   1   2   2   2   1   1   1   1   1   2   1   2   1   2   1   2   1   1   1   2   1   1   1   2   1   1   2   2   2   2   2   2   1   1   1   1   2   1   1   2   1   2   1   1   1   1   2   2   1   1   2   2   1   2   1   2   1   1   2   1   2   1   2   2   2   2   1   2   2   1   1   1   1   2   2   2   2   1   1   1   1   1   2   1   2   2   2   1   1   1   2   1   2   2   1   1   2   2   1   2   1   2   1   2   2   1   2   1   1   2   2   1   1   2   1   1   1   2   2   1   1   1   1   1   1   2   2   2   2   2   1   2   1   1   2   2   1   1   1   2   2   2   2   1   1   1   1   1   2   2   1   1   1   1   1   2   2   1   2   2   2   1   1   1   1   1
 MK-6-7                 2   2   2   1   1   2   1   1   2   2   2   1   1   1   1   1   2   1   2   2   2   2   1   2   1   2   1   2   1   2   2   2   1   2   1   2   2   2   1   1   1   1   1   2   1   2   1   2   1   2   1   1   1   2   1   1   1   2   1   1   2   2   2   2   2   2   1   1   1   1   2   1   2   2   1   2   2   1   1   1   2   2   1   1   2   2   1   2   1   1   1   1   2   1   2   1   2   2   2   2   1   2   2   1   1   1   1   2   2   2   2   1   1   1   1   1   2   2   2   2   2   1   1   1   2   1   2   2   1   1   2   2   1   2   1   2   1   2   2   1   2   1   1   2   2   1   1   2   1   1   1   2   2   1   1   1   1   1   1   2   2   2   2   1   1   1   1   1   1   2   1   1   1   2   2   2   2   2   1   1   1   1   1   2   1   1   1   1   1   2   2   1   2   2   2   1   1   1   1   1
 MK-6-8                 2   2   2   2   1   2   1   1   2   2   2   1   1   1   1   1   2   1   2   2   2   2   1   2   1   2   1   2   1   2   2   2   1   2   1   2   2   2   1   1   1   1   1   2   1   2   1   2   1   2   1   2   1   2   1   1   1   2   1   1   2   2   2   2   2   2   1   1   2   1   2   1   2   2   1   2   2   1   1   1   1   1   1   1   1   2   1   1   1   1   1   1   2   1   2   1   2   1   2   2   1   2   2   1   1   1   2   2   2   2   2   1   1   2   1   2   1   2   1   2   1   1   1   1   2   1   1   2   1   1   2   2   1   2   1   2   1   2   2   1   2   1   1   2   2   1   1   2   1   1   1   2   2   1   1   1   1   1   1   2   2   2   2   1   1   1   1   1   1   2   1   1   1   2   1   2   2   2   2   1   2   1   1   2   1   1   1   1   1   1   2   1   2   2   2   1   1   2   1   1
 MK-6-9                 1   2   1   2   1   2   1   1   2   2   2   1   1   1   1   1   2   1   2   2   2   1   1   1   1   2   1   2   1   2   2   2   1   2   1   2   2   2   1   1   1   1   1   2   1   2   1   2   1   2   1   2   1   2   1   1   2   2   1   1   2   2   2   2   2   2   1   1   2   1   2   1   2   2   1   2   2   1   1   1   1   1   1   1   1   2   1   1   1   1   1   1   2   1   2   1   2   1   2   2   1   2   2   1   2   1   2   2   1   2   2   1   1   2   1   2   1   2   2   2   1   1   1   2   2   1   1   2   2   1   2   2   1   2   2   2   1   2   1   1   2   2   1   2   2   1   2   2   1   1   1   2   1   1   1   1   1   1   1   2   2   2   2   1   1   1   1   1   2   2   2   1   1   1   1   2   2   2   2   1   2   1   1   2   1   1   1   1   1   1   2   1   2   2   2   1   1   2   1   2
 MK-6-10                1   2   1   2   1   2   1   1   2   2   2   1   1   1   1   1   2   1   2   2   1   1   1   1   2   2   1   2   1   2   2   2   1   2   1   2   2   2   1   1   1   1   1   2   1   2   1   2   1   2   1   2   2   2   1   1   2   2   1   1   2   2   2   2   2   2   2   1   2   1   2   1   2   2   1   2   2   1   1   1   1   1   1   1   2   1   1   1   1   1   1   1   2   2   2   1   2   1   2   2   1   1   2   1   2   1   2   2   2   2   2   1   1   2   1   2   1   2   2   2   1   1   1   2   2   1   1   2   2   1   2   2   1   2   1   2   1   2   1   1   2   2   1   2   2   1   2   2   1   1   1   1   1   1   1   1   1   1   1   1   2   2   2   1   1   2   1   1   2   2   2   1   1   2   1   2   2   2   2   1   2   1   1   2   1   1   1   1   1   1   2   1   2   2   2   1   1   2   1   2
 MK-6-11                1   2   1   2   1   2   1   2   1   2   2   1   1   1   1   1   2   1   2   2   1   1   2   1   2   1   1   2   1   2   2   2   1   2   1   2   2   2   1   1   1   1   1   2   1   1   1   2   1   2   1   2   2   2   1   1   2   2   1   1   2   2   2   2   2   2   2   1   2   1   2   1   2   2   1   2   2   1   1   1   1   1   1   1   2   1   1   1   1   1   2   1   2   2   2   1   2   1   2   2   1   1   2   1   1   1   2   2   2   2   2   1   1   2   1   2   1   2   2   2   1   1   1   2   2   1   1   2   2   1   2   2   1   2   1   2   1   1   1   1   2   2   1   2   2   1   1   2   1   1   1   1   1   1   1   1   1   1   1   1   2   2   2   1   1   2   2   1   2   2   2   1   1   2   1   2   2   2   2   1   2   1   1   2   1   1   1   1   1   1   2   1   2   2   2   1   1   2   1   2
 MK-6-12                1   2   1   2   1   2   1   2   1   2   2   1   1   2   1   1   2   1   2   2   1   1   2   1   1   1   1   2   1   1   2   2   1   1   1   2   2   2   1   1   1   1   1   2   1   1   1   2   1   2   1   2   2   2   1   1   2   2   1   1   1   2   1   2   2   2   2   1   1   1   2   1   2   2   1   2   2   1   1   1   1   2   1   1   2   1   1   1   1   1   2   1   2   2   2   1   2   1   2   2   1   1   2   1   1   1   2   2   2   2   1   1   1   1   1   2   2   2   2   2   1   1   1   2   2   1   1   2   2   1   2   2   1   2   1   2   1   1   1   1   2   2   1   2   2   1   2   2   1   1   1   1   1   1   1   1   1   1   1   1   2   2   2   1   1   2   2   1   2   2   2   1   1   2   1   2   2   2   2   1   2   1   1   2   1   1   1   1   1   1   2   2   2   2   2   1   1   2   1   2
 MK-6-13                1   2   1   1   1   2   1   2   1   2   1   2   1   2   1   1   1   1   1   2   1   1   2   1   1   1   1   2   1   1   2   2   1   1   1   2   2   2   1   1   1   1   1   1   1   1   1   2   1   2   1   2   2   2   1   1   2   2   1   1   1   2   1   2   2   1   2   1   1   1   1   1   2   2   1   2   2   1   1   2   1   2   2   1   2   1   1   1   1   1   2   1   2   2   1   1   2   1   2   2   1   1   2   2   1   1   1   2   2   2   2   1   1   1   1   2   2   2   2   2   1   1   1   2   2   1   1   2   1   1   2   2   1   2   1   2   1   1   1   1   2   2   1   2   2   1   2   1   1   1   1   2   1   1   2   1   1   1   1   2   2   2   2   1   2   1   2   1   2   2   2   1   1   2   1   2   2   1   2   1   2   1   1   2   1   1   1   1   1   1   2   2   2   2   2   1   1   2   1   1
 MK-6-14                1   2   1   1   1   2   1   2   2   2   1   2   1   1   1   1   1   1   1   2   1   2   2   2   1   1   1   2   1   1   2   1   1   1   1   2   2   2   1   1   1   1   1   1   1   1   2   2   1   2   1   2   2   2   1   1   1   2   1   1   1   2   1   2   1   1   1   2   1   1   1   2   2   2   1   2   2   1   1   2   1   2   2   2   2   1   1   2   1   1   1   1   2   2   1   1   2   1   2   2   1   1   2   2   1   1   1   2   1   2   2   1   1   1   1   1   2   2   2   1   1   1   2   2   2   2   1   2   1   1   2   1   1   2   1   2   1   1   1   1   1   2   1   2   2   1   2   1   1   1   1   2   1   1   2   1   1   1   1   2   2   2   2   1   2   1   2   1   2   2   2   1   1   2   1   1   2   1   2   1   2   1   1   2   1   1   1   1   1   1   2   2   2   2   2   1   1   2   2   1
 MK-6-15                2   2   1   1   1   2   2   2   2   2   1   2   1   1   1   1   2   1   1   2   1   2   2   2   1   1   1   2   2   1   2   1   2   2   1   1   2   2   1   1   1   1   1   1   1   1   2   2   1   1   2   2   1   2   2   1   1   2   1   1   1   2   1   1   1   1   1   2   1   1   1   2   2   2   2   2   2   1   1   2   1   2   2   2   2   1   1   2   1   1   1   1   1   2   1   1   2   1   2   2   1   1   2   2   2   1   2   2   1   2   2   2   1   2   2   1   2   2   2   1   1   1   2   2   2   2   1   2   2   1   2   1   1   2   1   2   1   1   1   1   1   2   1   2   2   1   2   2   1   1   1   2   1   1   2   1   1   1   1   2   2   2   1   1   2   2   2   1   2   2   1   1   1   2   1   1   2   1   2   1   2   1   2   2   1   1   1   1   2   1   2   2   2   2   2   1   1   2   2   1
 MK-6-16                2   2   1   1   1   2   2   2   2   2   1   2   1   1   1   1   2   1   2   2   2   2   2   2   1   1   1   2   2   1   2   1   2   2   1   1   2   1   1   1   1   1   2   1   1   1   2   2   1   1   2   2   1   2   2   1   1   2   1   2   1   2   2   1   1   1   1   2   1   1   1   2   2   2   2   2   2   2   2   2   1   2   1   2   2   1   1   2   1   1   1   1   1   2   1   1   2   1   2   2   1   1   2   2   2   1   2   2   1   2   2   2   1   1   2   1   2   2   2   1   1   1   2   2   2   2   1   2   2   1   2   1   1   2   1   2   1   1   1   2   1   2   1   2   2   1   2   2   1   1   1   2   1   1   2   1   1   1   1   1   2   2   1   1   2   2   2   1   2   2   2   1   1   2   1   1   2   1   2   1   1   1   2   2   1   1   2   1   2   1   2   2   2   2   1   1   1   2   2   1
 
!****************************************** Phenotypic Data **********************************************************
!-100.0 is resevred for missing phenotype
SimulatedTrait1        11.2331    8.8752   10.0201   11.9431    9.4307   10.6614   12.0945    9.1454   12.0317   11.1617    9.5973    9.0189   11.4918    9.5283   10.4668   10.8163   11.4918   10.0877   10.1957   11.6457    9.3071   10.2029    9.4843    8.9405   10.5517   11.3120    9.1375    9.4962    9.3494   11.2168   10.2438    8.9110    9.8564   10.1014   10.8164   11.8082   10.0944    9.3687   10.7653    8.3363    9.3100    8.5004   11.1186   11.1057   10.5068   10.2273    9.6740   10.4928    9.7329   11.8448   10.6185   10.6413    8.9042   10.7292    8.4495   11.2172   11.1740    9.3467    9.4609    9.0161    9.3927   10.4244   11.3869    9.7443   11.1311    9.5767   10.3008   11.1943   10.0789    9.5422    8.2741   11.4622    9.4195    9.3071   10.0876    8.9661   11.0957    8.6472    8.8829   11.1297    9.0193   10.0193    9.3504    9.3019    9.9355    9.3368   10.5554   10.0674   10.9920    9.8170   10.1096   11.0391    9.6975   11.4123    9.5376    9.8698   10.0534   11.7437    9.7097    9.8338   10.3290   10.9108   10.4537   10.1556    9.7475   11.0666   11.1636    9.7544   11.0256    9.9462    9.8187    8.6395    7.3775    9.7237    9.6639    8.1887   10.5952    9.1576    9.8787    8.6437   11.4762    9.5489    9.3820   11.3294   10.3610    8.2553   12.6728   10.8563   10.1811    9.8085    7.9982    9.8743    9.7358   10.8425    8.8369    8.5295   11.0138   11.3369   10.6323   10.1549   10.0125    9.6027    8.0214    9.5146   10.4709   10.8137    9.8227    9.7363   10.5386   10.3602   10.0476    9.8741    9.9649    9.1301    8.4796    7.9855   10.8621    9.1126   10.3632    8.9771   11.0352   11.3226    9.3287   11.2654    8.7353   11.5266   11.3376   10.0176    8.9577   10.9850   10.3061    9.6795   11.5923   10.9589    9.6712   11.0268    8.4198   10.4474   11.0304    9.2931    9.3158    9.1059   10.0199    9.6040   10.2541   10.5178   10.9495   10.3914   10.1056    9.3879   10.4444   10.5895    8.8923   11.0330   10.1926   10.6259   10.4500   10.4236   10.5883    8.5112
 
