# Supplementary material for: Inclusive Composite Interval Mapping of QTL by Environment Interactions in Biparental Populations
Source: PLoS One. 2015 Jul 10;10(7):e0132414. doi: 10.1371/journal.pone.0132414 (PMC4498613; doi:10.1371/journal.pone.0132414)
Supplement: S1 File — (ZIP) [file pone.0132414.s001.zip › BC1 population/e=1/run_00046.met]

!**********************Note: lines staring with "!" are remarks and will be ignored in the program********************
!*********************************General Information**********************************
!Assuming F1 = P1 x P2, populations available in QTL IciMapping are: 
!  1, P1BC1F1 = P1 x F1, the first backcrossing where P1 is used as the recurrent parent;
!  2, P2BC1F1 = P2 x F1, the first backcrossing where P2 is used as the recurrent parent;
!  3, F1DH, F1-derived doubled haploids; 
!  4, RIL or F1RIL, recombination inbred lines through the repeated selfing of F1;
!  5, P1BC1RIL, recombination inbred lines through the repeated selfing of P1BC1F1;
!  6, P2BC1RIL, recombination inbred lines through the repeated selfing of P2BC1F1;
!  7, F2, the selfing generation of F1;
!  8, F3, the selfing generation of F2;
!  9, P1BC2F1, the second backcrossing where P1 is used as the recurrent parent; 
! 10, P2BC2F1, the second backcrossing where P2 is used as the recurrent parent;
! 11, P1BC2RIL, recombination inred lines through the repeated selfing of P1BC2F1; 
! 12, P2BC2RIL, recombination inred lines through the repeated selfing of P2BC2F1; 
! 13, P1BC1F2, the selfing generation of P1BC1F1; 
! 14, P2BC1F2, the selfing generation of P2BC1F1; 
! 15, P1BC2F2, the selfing generation of P1BC2F1; 
! 16, P2BC2F2, the selfing generation of P2BC2F1; 
! 17, P1BC1DH, P1BC1F1-derived doubled haploids; 
! 18, P2BC1DH, P2BC1F1-derived doubled haploids; 
! 19, P1BC2DH, P1BC2F1-derived doubled haploids; 
! 20, P2BC2DH, P2BC2F1-derived doubled haploids; 
   1      !Mapping Population (see remarks above)
   2      !Mapping Function (1 for Kosambi; 2 for Haldane; 3 for Morgan)
   2      !Marker Space Type (1 for intervals; 2 for positions)
   1      !Marker Space Unit(1 for centiMorgans; 2 for Morgan)
   6      !Number of Chromosomes (or Linkage Groups)
 200      !Size of the mapping population
   1      !Number of environments
 
!***************************************** Chromosomes and Linkage Maps **********************************************
!Chromosome                 NumMarkers
-CH1                        16
-CH2                        16
-CH3                        16
-CH4                        16
-CH5                        16
-CH6                        16
!Linkage map (Marker name followed by position or the interval length)
 MK-1-1                1     0.000
 MK-1-2                1    10.000
 MK-1-3                1    20.000
 MK-1-4                1    30.000
 MK-1-5                1    40.000
 MK-1-6                1    50.000
 MK-1-7                1    60.000
 MK-1-8                1    70.000
 MK-1-9                1    80.000
 MK-1-10               1    90.000
 MK-1-11               1   100.000
 MK-1-12               1   110.000
 MK-1-13               1   120.000
 MK-1-14               1   130.000
 MK-1-15               1   140.000
 MK-1-16               1   150.000
 MK-2-1                2     0.000
 MK-2-2                2    10.000
 MK-2-3                2    20.000
 MK-2-4                2    30.000
 MK-2-5                2    40.000
 MK-2-6                2    50.000
 MK-2-7                2    60.000
 MK-2-8                2    70.000
 MK-2-9                2    80.000
 MK-2-10               2    90.000
 MK-2-11               2   100.000
 MK-2-12               2   110.000
 MK-2-13               2   120.000
 MK-2-14               2   130.000
 MK-2-15               2   140.000
 MK-2-16               2   150.000
 MK-3-1                3     0.000
 MK-3-2                3    10.000
 MK-3-3                3    20.000
 MK-3-4                3    30.000
 MK-3-5                3    40.000
 MK-3-6                3    50.000
 MK-3-7                3    60.000
 MK-3-8                3    70.000
 MK-3-9                3    80.000
 MK-3-10               3    90.000
 MK-3-11               3   100.000
 MK-3-12               3   110.000
 MK-3-13               3   120.000
 MK-3-14               3   130.000
 MK-3-15               3   140.000
 MK-3-16               3   150.000
 MK-4-1                4     0.000
 MK-4-2                4    10.000
 MK-4-3                4    20.000
 MK-4-4                4    30.000
 MK-4-5                4    40.000
 MK-4-6                4    50.000
 MK-4-7                4    60.000
 MK-4-8                4    70.000
 MK-4-9                4    80.000
 MK-4-10               4    90.000
 MK-4-11               4   100.000
 MK-4-12               4   110.000
 MK-4-13               4   120.000
 MK-4-14               4   130.000
 MK-4-15               4   140.000
 MK-4-16               4   150.000
 MK-5-1                5     0.000
 MK-5-2                5    10.000
 MK-5-3                5    20.000
 MK-5-4                5    30.000
 MK-5-5                5    40.000
 MK-5-6                5    50.000
 MK-5-7                5    60.000
 MK-5-8                5    70.000
 MK-5-9                5    80.000
 MK-5-10               5    90.000
 MK-5-11               5   100.000
 MK-5-12               5   110.000
 MK-5-13               5   120.000
 MK-5-14               5   130.000
 MK-5-15               5   140.000
 MK-5-16               5   150.000
 MK-6-1                6     0.000
 MK-6-2                6    10.000
 MK-6-3                6    20.000
 MK-6-4                6    30.000
 MK-6-5                6    40.000
 MK-6-6                6    50.000
 MK-6-7                6    60.000
 MK-6-8                6    70.000
 MK-6-9                6    80.000
 MK-6-10               6    90.000
 MK-6-11               6   100.000
 MK-6-12               6   110.000
 MK-6-13               6   120.000
 MK-6-14               6   130.000
 MK-6-15               6   140.000
 MK-6-16               6   150.000
!*********************************** Marker Types ********************************************************************
!Co-dominant marker: When heterozygote F1 is present, P1 is coded as 2, F1 is coded as 1, and P2 is coded as 0; Otherwise, P1 is coded as 2, and P2 is coded as 0. 
!Dominant marker: When heterozygote F1 is present, P1 and F1 are coded as 12, and P2 is coded as 0; Otherwise, P1 is coded as 2, and P2 is coded as 0.  
!Recessive markers: When heterozygote F1 is present, P1 is coded as 2, and F1 and P2 are coded as 10; Otherwise, P1 is coded as 2, and P2 is coded as 0. 
!Missing marker is coded as -1. 
 MK-1-1                 1   2   1   1   2   1   2   1   2   1   1   2   2   2   2   2   2   1   1   1   2   1   1   1   2   2   2   1   1   2   2   2   1   2   2   2   2   2   2   2   2   1   1   1   2   2   2   2   2   2   1   2   1   2   2   2   1   2   2   1   2   2   1   2   1   1   1   2   2   1   2   2   1   2   2   1   1   2   2   1   2   1   2   1   2   1   1   1   1   2   2   1   1   2   2   2   1   2   2   2   1   1   2   2   2   2   1   2   1   2   2   2   2   2   2   1   2   2   2   2   2   1   2   1   1   2   1   1   1   1   1   1   2   2   1   2   2   2   1   1   1   1   1   2   1   2   2   1   1   2   1   1   1   2   1   2   1   2   1   2   2   1   1   2   2   2   2   1   1   1   2   2   1   1   2   1   2   1   2   2   1   1   2   1   2   1   1   2   1   1   2   1   1   2   2   2   1   2   1   1
 MK-1-2                 1   2   1   1   2   2   2   2   2   1   1   2   2   2   2   2   2   1   1   1   2   1   1   1   2   2   2   1   1   2   1   2   1   2   1   2   2   2   2   2   2   1   1   1   1   2   2   2   2   2   2   2   2   2   2   2   1   2   1   1   2   2   1   2   1   2   1   2   2   1   2   2   1   1   2   1   1   2   2   1   2   1   2   1   2   1   1   1   1   2   2   2   1   2   2   2   1   2   2   2   1   1   2   2   1   1   1   2   2   2   2   2   2   2   2   2   2   2   2   2   2   1   2   1   1   2   2   1   1   1   1   1   2   2   1   2   2   2   1   1   1   1   1   1   1   2   2   1   1   2   2   1   1   2   1   2   1   2   1   2   2   1   1   2   2   2   2   1   2   1   2   2   1   1   2   1   2   1   2   2   1   1   2   1   2   1   1   2   1   1   2   1   1   2   2   2   1   2   1   1
 MK-1-3                 1   2   1   2   2   2   2   2   2   2   1   2   2   2   2   2   2   1   1   1   2   1   1   1   2   2   2   1   1   2   1   2   1   2   1   2   2   2   1   2   1   1   1   1   1   1   2   2   2   2   1   2   2   2   1   2   1   2   1   1   2   2   2   2   1   2   1   2   2   1   2   1   1   1   2   1   1   2   2   1   2   2   2   1   2   1   1   1   1   2   2   2   1   2   2   2   2   2   2   2   1   2   2   2   1   1   1   1   2   2   1   2   1   2   2   2   2   2   2   2   2   1   2   1   1   2   2   1   2   1   1   1   2   2   1   2   2   2   1   1   1   1   2   1   1   2   2   1   1   2   2   1   1   2   1   2   1   2   1   2   2   1   1   2   2   2   2   1   1   1   2   2   1   1   2   1   2   1   2   1   1   1   2   1   2   1   1   2   1   1   2   1   1   2   2   1   1   2   1   2
 MK-1-4                 1   2   2   2   1   1   2   2   2   2   1   2   2   2   2   2   2   1   1   1   2   1   1   1   2   2   2   1   2   2   1   1   1   2   1   2   2   2   1   2   1   1   1   1   1   1   2   2   2   2   1   2   2   1   1   2   1   2   1   1   2   2   2   2   2   1   1   2   2   1   2   1   1   1   2   1   1   2   2   1   2   2   2   1   2   1   1   1   1   2   2   1   1   2   2   2   2   2   2   2   1   2   2   2   1   1   2   1   2   2   1   2   2   2   2   2   2   2   2   2   2   1   2   1   1   2   2   2   2   1   1   1   2   2   1   2   2   2   1   1   1   1   2   1   1   2   2   1   2   2   2   1   1   2   1   2   1   1   1   2   2   1   1   2   2   2   2   1   1   2   2   2   1   1   2   1   2   1   2   2   1   1   2   1   2   1   1   2   1   2   2   2   1   2   1   2   1   1   1   2
 MK-1-5                 1   2   2   1   1   1   2   2   2   2   2   1   2   2   2   2   2   1   1   1   2   1   1   1   2   2   2   1   2   2   1   1   1   2   1   2   2   2   1   2   1   2   1   1   1   1   1   2   2   2   1   2   1   2   1   2   1   2   1   1   2   2   2   2   2   1   1   2   2   1   2   1   1   1   2   1   1   2   2   1   2   2   2   1   2   1   1   1   1   2   2   1   1   2   1   2   2   2   2   2   1   2   2   2   1   1   2   1   2   2   2   1   2   2   2   2   2   2   2   2   2   1   2   1   2   2   2   2   2   2   1   2   2   2   1   2   2   2   1   1   1   2   2   2   1   2   2   2   2   2   2   1   1   2   1   2   1   1   1   2   2   1   1   2   2   2   2   1   1   2   2   2   1   1   2   1   2   1   2   1   1   2   2   1   2   1   1   2   2   2   2   2   1   2   1   2   1   1   1   2
 MK-1-6                 1   2   2   2   1   1   2   2   2   2   2   1   2   2   2   2   2   1   2   1   2   1   1   1   2   2   2   1   2   2   1   1   1   2   1   2   2   2   1   2   1   2   2   1   1   1   1   2   2   2   1   2   1   2   1   2   1   2   1   1   2   2   2   2   2   2   1   2   2   1   2   1   1   1   2   2   1   2   2   1   2   1   2   1   2   1   1   1   1   2   2   1   1   2   1   1   2   2   2   2   1   1   2   2   1   1   2   2   2   1   2   1   2   2   2   1   2   2   2   2   2   1   2   1   2   2   2   2   2   2   1   1   2   1   1   2   2   2   1   1   1   2   2   2   1   2   2   2   2   1   2   1   1   2   1   2   1   1   1   2   2   2   1   2   2   2   2   1   2   2   2   2   1   2   2   1   2   1   2   1   1   2   2   1   2   1   1   2   2   2   2   2   1   2   1   2   1   2   1   2
 MK-1-7                 1   2   2   2   1   1   2   2   2   2   2   1   2   2   2   2   2   1   2   1   2   1   1   1   2   2   2   1   2   2   1   1   1   2   1   2   2   2   1   2   1   2   2   1   1   1   1   1   1   2   1   2   1   2   1   2   1   2   1   1   2   2   2   2   2   1   1   2   2   1   1   2   1   1   2   1   1   2   1   1   2   2   2   1   2   1   1   1   1   2   2   1   1   2   1   1   2   2   2   2   1   1   2   2   1   1   2   2   2   1   2   1   2   2   2   1   2   2   2   2   2   1   2   1   2   2   2   2   2   2   1   1   2   1   1   2   1   2   2   1   2   2   2   2   1   2   2   2   2   1   2   1   1   1   1   2   1   1   1   2   2   2   1   2   2   2   2   1   2   1   2   2   1   2   2   1   2   1   2   1   1   2   2   1   2   1   1   2   1   2   2   2   1   2   1   2   1   2   1   2
 MK-1-8                 1   1   2   2   2   2   1   2   1   1   2   2   2   2   1   2   2   1   2   1   2   1   1   1   2   2   2   1   2   2   1   2   1   2   1   2   2   2   1   2   1   2   2   1   1   1   1   1   1   2   1   2   1   2   1   2   1   2   1   1   2   2   2   2   2   1   1   2   2   1   1   2   2   1   2   1   1   2   1   1   2   2   2   2   2   1   1   1   1   1   2   1   1   2   2   1   2   2   2   2   1   1   2   1   1   1   2   1   2   1   2   1   2   2   2   1   1   2   2   2   2   1   2   1   2   1   2   2   2   2   1   1   1   1   1   2   1   2   2   1   1   2   2   2   1   2   2   2   2   1   1   1   1   1   1   2   1   1   1   2   2   2   1   2   2   2   2   1   1   1   2   2   2   2   2   1   2   2   2   1   1   2   2   1   2   1   1   2   1   2   2   2   1   2   1   2   1   2   1   2
 MK-1-9                 1   1   2   2   2   2   1   2   1   1   2   2   2   1   1   2   2   1   2   1   2   1   2   2   2   2   2   2   2   2   1   2   1   2   1   2   2   2   1   1   1   2   2   1   1   1   1   1   1   2   1   2   1   2   1   1   1   2   2   1   1   2   2   2   2   2   1   2   1   1   2   2   2   1   2   1   1   2   1   1   2   2   2   2   2   1   1   1   1   1   2   1   1   1   2   1   2   2   2   2   1   1   2   1   1   1   2   1   2   2   2   1   2   2   2   1   1   2   2   2   2   1   2   2   1   1   1   2   2   2   1   1   1   1   1   1   1   2   2   1   1   2   2   2   1   2   2   1   2   1   1   1   1   1   1   2   1   2   1   2   2   2   1   2   2   2   2   1   1   1   2   2   1   2   2   1   2   2   2   1   1   2   2   1   2   1   1   2   1   1   2   2   1   2   1   2   1   2   1   2
 MK-1-10                1   1   2   2   2   2   1   2   1   1   2   2   2   1   1   2   2   1   2   1   2   1   1   2   2   2   2   2   1   2   1   2   1   2   1   2   2   1   1   1   1   2   2   1   1   1   2   1   1   2   1   2   1   2   1   1   2   2   2   1   1   2   2   2   2   2   1   2   1   1   2   2   2   1   2   1   1   2   1   1   2   2   2   2   2   1   1   1   1   1   2   1   1   1   2   1   2   2   2   2   1   1   2   1   1   1   1   1   2   2   2   1   2   2   2   1   1   2   2   2   1   1   2   2   1   1   1   2   2   2   1   1   1   1   1   1   1   2   2   1   1   2   2   2   1   2   2   1   2   1   1   2   1   1   1   2   1   2   1   1   2   2   1   2   2   2   2   1   2   1   2   2   1   2   2   1   2   2   2   1   1   2   2   2   2   1   1   2   1   1   2   2   1   2   2   2   1   2   1   2
 MK-1-11                1   2   2   2   2   2   2   2   1   1   2   2   2   1   1   2   2   2   2   1   2   2   1   2   2   2   2   2   1   2   2   2   2   2   1   2   2   1   1   1   2   1   2   1   1   1   2   1   1   2   1   2   1   2   2   1   2   2   2   1   1   1   2   2   2   2   1   2   1   1   2   2   1   2   1   1   1   2   1   1   2   2   2   2   2   1   1   2   1   1   2   1   2   1   2   1   2   2   2   2   1   2   2   1   1   1   2   1   2   2   2   1   2   2   2   2   1   2   2   2   1   1   2   2   1   1   1   2   2   2   1   1   1   1   1   1   1   2   2   1   1   2   2   2   1   2   1   1   2   1   1   2   1   1   1   2   1   2   1   1   2   2   1   1   2   2   2   1   2   1   2   1   1   2   2   1   2   2   2   2   2   2   2   2   2   1   1   2   1   1   2   2   1   2   2   2   1   2   1   2
 MK-1-12                1   2   2   2   2   2   2   2   2   1   2   2   2   1   1   2   2   2   2   1   2   2   1   2   2   2   2   2   1   2   2   2   2   2   1   2   2   1   2   1   2   1   2   1   1   1   2   1   2   2   1   2   1   2   2   1   2   2   2   1   1   2   1   2   2   2   1   2   1   1   2   2   1   2   1   1   1   2   1   1   2   2   2   2   2   1   1   2   1   1   2   1   2   1   1   1   2   1   1   1   1   2   2   1   1   1   2   1   2   2   2   1   2   2   2   2   1   1   2   2   1   1   2   2   1   1   1   2   2   2   1   1   2   1   1   2   1   2   2   1   1   2   2   2   1   2   1   1   2   1   1   2   1   1   1   2   1   2   1   1   2   2   1   1   2   2   2   1   2   1   2   1   1   2   1   1   2   2   2   2   2   2   2   2   2   1   1   2   1   1   2   2   1   2   2   1   1   2   1   1
 MK-1-13                1   2   2   2   2   2   2   2   2   2   2   2   1   1   1   2   1   2   2   1   2   2   1   2   2   2   2   2   1   2   2   2   2   2   2   2   2   1   2   1   2   1   2   1   1   1   2   1   2   2   1   2   1   2   2   1   2   2   2   1   1   2   1   2   2   2   1   2   1   2   1   2   1   2   1   1   1   2   1   1   1   1   2   2   2   2   1   2   1   1   2   1   2   1   2   1   1   1   1   2   1   2   2   1   1   1   2   1   2   1   2   1   2   2   2   2   1   1   2   2   1   1   2   2   1   1   1   2   2   2   1   1   2   1   1   2   1   2   2   1   1   2   2   2   1   2   1   1   2   1   1   2   1   1   1   2   1   2   1   1   2   2   1   1   2   2   2   1   2   1   2   1   1   2   1   1   2   2   2   2   2   2   2   2   2   1   1   2   1   1   2   2   1   2   2   1   1   2   1   1
 MK-1-14                1   2   2   2   2   2   2   2   2   2   1   2   1   1   1   2   2   2   2   1   2   2   1   2   2   2   2   1   2   2   2   2   2   2   2   2   2   1   2   1   2   1   2   1   1   1   2   1   2   2   1   1   1   2   2   1   1   2   2   1   1   2   1   1   2   2   2   2   1   1   1   2   1   2   2   2   1   2   1   1   1   1   2   2   2   2   1   2   1   1   2   1   2   1   2   1   1   1   1   2   1   2   2   1   2   1   2   2   2   1   1   1   2   1   2   2   1   1   2   2   1   1   2   2   1   1   1   2   2   2   1   1   2   1   1   2   1   1   2   1   1   2   2   2   1   2   1   2   2   1   1   2   1   1   1   2   1   2   1   1   2   2   1   1   2   2   2   1   2   1   2   1   1   2   1   1   2   2   2   2   2   1   2   2   2   1   1   1   1   1   2   2   1   1   2   1   1   2   1   2
 MK-1-15                1   2   2   2   2   1   1   2   2   2   1   1   1   1   1   2   2   2   2   1   2   2   1   2   2   2   2   1   2   2   2   2   1   2   2   2   2   1   1   1   2   1   2   1   1   1   2   2   2   2   1   1   2   1   2   1   1   2   2   1   1   2   1   1   2   2   2   2   1   1   1   1   1   2   2   1   1   2   1   2   1   1   2   2   2   2   2   2   1   1   2   1   2   2   2   1   1   1   1   1   1   2   2   1   2   1   2   2   1   1   2   1   2   2   2   2   1   1   2   1   1   1   2   1   1   1   1   2   2   2   1   1   2   1   2   2   1   2   2   1   1   1   2   2   1   2   1   2   2   1   1   2   1   1   1   2   1   2   1   1   2   2   1   1   2   1   2   2   2   1   2   1   1   2   2   1   2   2   2   1   2   1   2   2   2   1   1   1   1   1   2   2   1   1   2   1   1   2   1   2
 MK-1-16                1   2   2   2   2   1   1   2   2   1   1   1   1   1   1   2   2   1   2   2   2   2   1   2   1   2   2   1   2   2   1   2   1   1   2   2   1   2   1   1   2   1   1   1   1   1   2   2   2   2   1   1   2   1   2   1   1   2   2   1   1   2   1   1   2   2   1   2   1   1   1   1   1   2   2   1   2   2   1   2   2   1   2   1   2   1   2   2   2   1   2   1   2   2   2   1   1   1   1   1   2   1   2   1   2   2   2   2   1   1   2   1   2   2   2   2   1   2   2   1   1   1   2   1   1   1   2   2   2   2   1   1   2   1   2   2   1   2   2   1   1   1   2   2   1   1   1   2   2   1   2   2   1   1   1   2   1   2   1   1   2   2   1   1   2   1   2   1   2   1   2   1   1   2   2   1   2   2   2   1   2   1   2   2   2   1   1   1   1   1   2   2   1   1   2   1   1   2   1   2
 MK-2-1                 2   2   2   2   1   1   2   2   2   2   1   1   1   1   2   1   1   2   2   1   2   1   2   2   2   2   2   1   1   1   2   2   2   2   2   1   2   1   1   1   2   2   1   2   2   2   2   1   1   2   2   2   1   2   2   1   2   2   2   2   1   2   1   1   1   2   2   2   2   2   1   1   2   1   2   2   1   1   1   1   2   1   2   1   1   2   1   2   2   1   1   1   1   1   1   1   2   2   2   1   2   2   2   1   2   1   2   2   1   1   2   2   1   2   1   1   2   2   1   1   2   2   1   1   1   2   1   1   2   1   1   1   2   1   2   2   1   2   2   2   2   1   2   2   1   1   2   2   1   2   2   1   1   1   1   2   2   1   1   1   2   2   2   2   1   2   1   2   2   2   1   2   2   1   1   1   2   1   2   2   2   2   1   1   2   1   1   2   1   2   2   1   1   1   2   1   2   1   2   1
 MK-2-2                 2   2   1   1   1   2   1   2   2   2   1   1   1   1   2   1   1   2   2   1   1   1   2   2   2   2   2   1   1   1   2   2   2   2   2   1   2   1   2   1   2   2   1   2   2   2   2   1   1   2   1   2   1   1   2   1   2   2   2   2   2   2   1   1   1   1   2   2   1   2   1   1   2   1   2   2   1   1   1   1   2   1   2   1   1   2   1   2   2   1   1   1   1   1   1   1   2   2   2   2   2   2   2   1   2   2   2   2   1   2   2   2   1   2   1   1   2   2   1   2   1   2   1   1   1   2   1   1   2   1   1   1   2   1   2   2   2   2   2   2   2   1   2   2   1   1   2   2   1   2   2   1   1   1   1   2   2   1   1   1   1   2   2   2   1   2   2   2   2   2   1   2   2   1   1   1   2   1   1   2   2   2   1   1   2   1   1   2   1   2   2   1   1   2   2   1   2   1   2   1
 MK-2-3                 1   2   1   2   1   1   1   2   2   1   1   1   1   2   2   1   1   2   2   1   1   1   2   1   2   2   2   1   1   1   2   2   2   2   2   1   2   1   2   1   2   2   1   1   2   2   2   1   1   2   2   2   1   1   2   1   2   2   2   2   2   1   1   1   1   1   1   2   2   2   1   1   2   1   2   2   2   1   1   1   2   1   2   1   1   2   1   2   2   1   1   1   1   1   1   1   2   2   2   2   2   2   2   1   2   2   2   2   1   2   2   2   1   2   1   1   2   2   1   2   1   2   1   1   1   2   1   1   2   1   1   1   2   1   2   2   2   2   2   2   1   1   2   2   1   1   2   1   1   2   2   1   2   1   1   2   2   1   1   1   1   2   2   2   1   2   2   2   2   2   1   2   2   1   1   1   2   1   1   2   2   2   2   1   2   1   1   2   1   2   2   2   1   2   2   1   2   1   2   1
 MK-2-4                 1   2   1   2   1   1   1   2   2   1   1   1   1   2   2   1   1   2   2   1   1   1   2   1   2   2   2   2   1   1   1   2   2   1   2   1   2   1   2   1   2   2   1   1   1   2   2   1   1   2   2   2   1   1   2   1   1   2   2   1   2   1   1   1   1   1   1   2   2   2   1   1   2   1   2   1   2   1   1   1   2   1   2   1   1   2   1   2   2   1   1   1   1   1   1   1   1   2   2   2   2   2   2   1   2   2   2   2   1   2   2   2   1   1   1   2   2   2   1   2   1   2   1   1   1   2   1   1   2   2   1   1   2   1   2   2   2   2   2   2   1   1   2   2   1   1   2   1   1   2   2   1   2   1   1   2   2   1   1   1   1   2   2   2   1   2   2   2   2   2   1   1   2   1   1   1   2   1   1   2   2   2   2   1   2   1   1   2   1   2   2   2   1   2   2   1   2   1   2   1
 MK-2-5                 1   2   1   2   1   1   1   2   2   1   1   1   1   2   2   1   2   2   2   1   1   1   2   1   1   2   2   2   2   1   1   2   2   1   2   1   2   1   2   1   2   2   1   1   1   2   2   1   1   2   2   2   1   2   1   1   1   2   2   1   2   1   1   1   1   1   1   1   2   2   1   2   2   1   2   1   2   1   1   1   2   1   2   1   1   2   2   2   2   1   1   1   1   1   1   1   1   2   2   2   2   2   2   1   2   2   2   2   1   2   2   2   1   1   1   1   2   1   1   2   1   2   1   1   1   2   1   1   2   2   1   1   2   1   2   2   2   1   2   2   1   1   2   2   1   1   2   1   1   2   1   1   2   1   1   2   2   2   1   1   2   2   1   1   1   2   2   2   2   2   1   1   2   1   1   1   2   1   1   2   2   1   2   1   2   1   1   2   1   1   2   1   1   2   2   1   2   1   2   1
 MK-2-6                 1   2   2   2   1   1   1   2   2   1   1   1   1   2   2   1   2   2   2   1   1   1   1   1   1   2   2   2   2   1   1   2   2   1   2   1   2   1   2   1   2   2   1   1   1   2   2   1   1   2   2   2   1   2   1   1   1   2   2   1   2   1   1   1   2   1   1   1   2   1   1   2   2   1   2   1   1   1   1   1   2   1   2   1   1   2   2   2   2   1   1   1   1   2   1   2   1   2   2   1   2   2   2   1   2   2   2   2   1   2   2   2   1   1   1   1   2   1   1   2   1   2   1   1   1   1   1   1   2   2   1   1   2   1   2   2   2   1   1   2   1   2   2   2   1   1   1   1   1   2   1   1   2   1   1   2   2   2   1   1   2   2   1   1   1   2   2   2   2   2   1   1   2   1   1   1   2   1   1   2   2   1   2   1   2   1   1   2   1   1   2   1   1   2   2   1   2   1   2   1
 MK-2-7                 1   2   2   2   1   1   1   2   2   1   1   1   1   2   1   1   2   2   2   1   1   1   1   1   1   2   2   2   2   1   1   2   2   1   2   1   2   1   2   1   2   2   1   1   1   2   2   1   1   1   2   2   1   2   1   1   2   2   2   1   2   1   1   1   2   1   1   1   2   1   1   2   2   1   1   1   1   1   1   1   2   1   2   1   1   2   1   2   2   1   1   2   1   2   1   2   1   2   2   1   2   2   2   1   2   1   2   1   1   2   2   1   1   1   1   1   2   1   1   2   1   2   1   1   1   1   1   2   1   2   1   2   2   1   1   2   2   1   1   2   1   2   2   2   1   1   1   1   1   2   1   1   2   1   1   1   1   2   1   1   2   2   1   1   1   2   2   2   1   2   1   1   2   2   1   1   1   1   1   2   2   1   2   1   2   1   1   2   1   2   2   1   1   2   2   2   2   1   2   1
 MK-2-8                 1   2   2   2   1   1   2   2   2   1   1   1   2   2   1   1   2   1   2   1   1   1   1   2   2   2   2   2   1   1   1   2   1   1   2   1   2   1   2   1   2   2   1   1   1   2   2   1   2   1   2   2   1   2   1   1   2   2   2   1   2   1   1   1   2   1   1   2   2   2   2   1   2   1   1   1   1   1   1   1   2   1   2   1   1   2   1   2   2   1   1   2   1   2   2   2   1   2   1   2   2   1   1   1   2   2   2   1   2   2   2   1   1   1   1   1   2   2   1   2   1   2   1   1   1   1   1   2   1   2   1   2   2   1   1   2   2   1   1   2   1   2   2   2   1   1   1   1   1   2   1   1   2   1   1   1   1   2   1   1   2   2   1   1   1   2   2   2   1   1   2   1   2   2   1   1   1   2   1   2   2   1   1   1   2   1   1   2   1   2   2   1   1   2   2   2   2   1   2   1
 MK-2-9                 1   1   2   2   1   1   2   2   1   1   2   2   2   2   1   1   2   1   2   1   1   1   1   2   1   2   2   2   1   1   1   2   1   1   2   1   2   1   2   1   2   2   1   1   1   1   2   2   2   1   2   2   1   2   1   1   2   2   2   1   2   1   1   1   2   1   1   2   2   2   2   1   2   1   1   1   1   1   1   1   2   1   2   1   2   2   1   2   2   1   1   2   1   2   2   2   1   2   1   2   2   1   1   1   2   2   2   2   2   2   2   1   1   2   1   1   2   2   1   2   1   2   1   1   2   1   1   2   1   2   1   2   2   1   1   2   2   1   1   2   1   1   2   2   1   1   1   2   1   2   1   1   2   1   1   1   1   2   1   1   2   2   1   1   1   2   2   2   1   2   2   1   2   2   1   1   2   2   1   2   2   1   1   1   2   1   2   1   1   2   2   1   1   2   2   2   2   1   2   2
 MK-2-10                1   1   2   2   1   1   2   2   1   1   2   2   2   2   1   2   2   1   2   1   1   1   1   2   1   2   2   2   1   1   1   2   2   1   2   2   2   1   2   1   2   2   1   2   1   1   2   2   2   1   2   2   1   2   1   2   2   1   2   1   2   1   1   1   2   2   1   2   2   2   2   1   2   1   1   1   1   1   1   2   2   1   2   2   1   2   1   2   2   1   1   2   1   2   2   2   1   2   2   2   2   1   1   1   2   2   2   2   2   2   2   2   1   1   1   1   2   2   1   2   1   2   1   1   2   1   1   2   1   2   2   2   2   1   1   2   2   1   1   2   1   1   2   2   1   1   1   2   1   2   1   1   2   1   2   1   1   2   1   1   2   2   1   1   1   2   2   2   1   2   2   1   2   2   1   1   2   2   1   2   2   1   1   1   2   1   2   1   1   2   2   1   1   1   2   2   2   1   2   2
 MK-2-11                1   1   2   2   1   1   2   2   1   1   2   2   2   2   1   1   2   2   2   1   1   1   1   1   1   2   2   2   1   1   1   2   2   1   2   2   2   1   2   1   2   2   1   2   1   1   1   2   1   2   2   2   1   2   1   1   2   1   2   1   2   2   1   2   2   2   1   2   2   2   2   1   2   1   1   1   1   1   1   1   2   1   2   1   1   2   2   1   2   1   1   2   1   2   1   1   1   2   2   2   2   1   1   1   2   2   2   2   2   2   2   2   1   1   1   1   2   2   1   2   1   2   1   1   2   1   1   2   1   2   2   2   2   1   1   2   2   1   1   2   1   1   2   2   1   1   1   2   1   2   1   1   2   1   2   1   1   2   1   1   2   2   1   1   1   1   2   2   1   2   2   1   2   2   1   1   2   2   2   2   1   1   1   1   2   1   2   1   1   2   2   1   2   2   2   2   2   2   2   2
 MK-2-12                1   2   2   2   2   2   1   2   1   1   2   2   2   2   1   1   2   2   2   1   1   2   1   1   1   1   2   2   1   2   1   2   2   1   2   2   2   2   2   1   2   2   1   2   1   1   1   2   1   2   2   2   1   2   1   1   1   1   2   1   2   2   1   1   2   2   1   2   2   2   1   1   2   1   1   1   1   1   1   1   2   1   2   1   1   2   2   1   2   1   1   2   1   2   1   1   2   2   2   2   2   1   1   1   2   2   2   2   2   2   2   2   1   1   1   1   2   2   1   2   1   2   2   1   2   1   1   2   1   2   2   2   2   1   1   2   2   1   1   2   1   1   2   1   1   1   1   2   1   2   1   1   2   2   2   1   1   2   1   2   2   2   1   1   1   2   2   2   1   2   2   1   2   2   1   1   2   2   2   2   1   1   1   1   2   1   2   1   1   2   2   1   2   1   2   2   2   2   2   2
 MK-2-13                1   2   2   2   2   2   1   2   2   1   2   2   2   2   1   1   2   2   2   1   1   1   1   1   1   1   1   2   1   1   1   2   2   1   2   1   2   2   2   2   2   2   1   2   1   1   1   2   1   2   2   2   1   2   1   1   1   1   1   1   2   2   1   1   2   2   1   2   1   2   1   1   1   1   1   1   1   1   1   1   2   1   2   2   1   2   2   1   2   1   1   2   1   2   1   1   1   2   1   1   2   2   1   1   2   2   1   2   2   2   2   2   1   1   1   1   2   2   1   2   1   2   1   1   2   1   1   2   1   2   2   2   2   1   1   2   2   1   1   2   1   1   2   1   1   1   1   2   1   2   1   2   2   2   2   1   1   2   1   2   2   2   1   1   1   2   2   2   1   2   2   1   2   2   1   1   2   1   2   2   1   1   1   1   2   1   2   1   1   1   1   1   2   1   1   2   2   2   2   2
 MK-2-14                1   2   2   2   2   2   1   2   1   1   2   2   2   2   1   1   2   2   2   1   1   1   1   1   1   1   1   2   1   1   1   2   2   2   2   1   2   2   2   2   2   2   1   2   1   1   1   2   1   1   2   2   1   2   1   1   1   2   1   1   2   2   1   1   2   2   1   2   1   2   1   1   1   2   1   1   1   1   1   1   2   1   2   2   1   2   2   2   2   1   1   2   1   2   1   1   1   2   2   1   2   2   1   1   2   2   2   2   2   2   2   2   1   1   1   1   2   2   1   2   1   2   1   1   2   1   1   2   1   2   2   2   2   2   1   2   2   1   1   2   1   1   2   2   1   1   1   2   1   2   1   2   2   2   2   1   2   1   1   1   2   2   1   1   1   2   2   2   1   2   2   1   1   2   1   1   2   1   2   2   1   1   1   1   1   1   2   1   1   2   1   1   1   2   1   2   2   2   2   2
 MK-2-15                1   2   1   2   2   1   1   2   1   1   2   2   2   2   1   1   1   2   2   1   1   1   1   1   1   1   1   2   2   1   1   2   2   2   2   1   2   2   2   1   2   2   1   2   1   1   1   1   1   1   2   2   1   2   1   1   1   2   2   1   2   1   1   1   2   2   1   2   1   2   1   1   1   2   1   1   1   1   1   1   2   1   2   2   1   2   2   2   2   1   1   2   1   2   1   1   1   2   2   1   2   2   1   1   1   2   2   2   2   2   2   2   1   2   1   1   1   2   1   2   1   2   2   1   2   1   2   2   2   2   2   2   2   2   1   2   2   1   1   1   1   1   2   2   1   1   1   2   1   2   1   2   2   2   2   1   2   1   1   1   2   2   1   1   1   2   1   2   2   2   2   2   2   2   1   2   2   1   2   2   1   1   1   1   1   1   2   1   1   2   1   1   2   2   1   2   2   2   2   2
 MK-2-16                2   2   1   2   1   1   1   1   1   1   2   2   2   2   1   1   1   2   2   1   1   1   1   1   1   1   1   2   2   1   1   2   2   2   1   1   2   2   2   1   2   2   1   2   1   1   1   1   1   1   2   2   2   2   1   1   1   2   2   1   2   1   1   2   2   2   1   2   1   2   1   1   2   2   1   1   1   1   1   1   2   1   2   2   1   1   2   2   2   1   1   2   1   2   1   1   1   2   2   1   2   1   1   1   1   2   2   2   2   2   2   2   1   2   2   1   1   2   1   2   1   2   2   1   2   1   2   1   2   2   2   2   2   2   1   2   2   1   1   1   1   1   2   2   1   1   1   2   1   2   1   2   2   2   2   2   2   1   1   1   2   2   1   1   1   2   1   2   2   2   2   1   2   2   1   2   2   1   2   2   1   1   1   1   1   2   2   1   1   2   1   1   2   2   2   2   1   2   2   2
 MK-3-1                 2   2   2   1   1   2   2   1   1   2   2   1   2   1   1   2   1   2   2   2   2   1   2   1   2   2   1   1   1   2   1   2   2   1   1   2   1   2   1   1   1   2   1   2   1   2   2   2   2   1   1   1   2   2   1   1   2   2   2   2   2   2   2   2   1   2   1   1   1   1   2   1   1   1   1   1   2   1   1   1   1   1   1   2   2   2   2   1   2   2   1   2   1   1   1   1   2   1   2   2   1   1   1   2   1   1   2   1   1   2   1   1   2   1   1   2   2   2   2   1   2   1   1   2   1   1   1   2   2   2   1   1   2   2   2   1   1   1   1   1   1   2   2   1   2   2   1   2   2   2   2   1   2   1   2   1   2   1   1   1   2   2   2   2   1   2   1   2   2   1   1   1   2   1   1   2   2   2   2   2   2   2   2   2   2   2   2   1   1   2   1   2   1   2   1   2   2   2   1   1
 MK-3-2                 2   2   2   1   1   2   2   1   2   2   2   1   2   1   1   2   1   2   2   2   2   1   2   1   2   2   1   2   1   2   1   2   2   1   1   2   1   2   1   1   1   2   1   2   1   2   2   2   2   1   1   1   2   2   1   1   2   2   2   2   2   2   2   2   1   2   1   1   1   1   2   1   1   1   1   1   2   2   1   1   1   1   1   2   2   2   2   1   2   2   1   1   1   1   1   1   2   1   2   2   1   1   1   2   1   1   2   1   1   2   1   2   2   1   2   2   2   2   2   1   2   1   1   1   1   2   1   2   2   2   1   1   2   2   1   1   2   1   2   1   1   2   2   1   2   2   2   1   2   2   2   1   2   1   2   1   2   2   1   1   1   2   1   2   1   2   1   2   1   1   1   1   2   1   1   2   2   2   2   2   1   2   1   2   1   2   2   1   1   2   1   2   1   2   1   2   2   2   2   1
 MK-3-3                 2   2   2   1   1   2   2   1   2   2   2   1   2   1   1   2   1   2   2   2   2   1   2   1   2   1   1   2   1   2   1   2   2   1   1   2   1   2   1   1   1   2   1   2   1   2   2   2   2   1   2   1   2   2   1   1   2   2   2   2   2   2   2   2   1   2   1   2   1   1   1   1   1   1   1   1   2   2   1   1   1   1   1   2   2   2   2   1   2   2   1   1   1   1   1   1   2   1   2   2   1   1   1   2   1   2   2   1   1   2   2   2   2   2   2   2   2   2   1   1   2   1   1   1   1   2   1   2   2   2   1   2   2   2   1   1   2   1   2   1   1   1   2   1   2   2   2   1   2   2   2   1   2   1   2   1   2   2   1   1   1   2   2   2   1   2   1   2   1   2   1   1   2   1   1   1   2   2   2   2   1   1   1   1   1   2   2   1   1   2   1   2   1   2   1   1   1   2   2   1
 MK-3-4                 2   2   2   1   1   2   1   1   2   2   2   1   2   1   1   2   1   2   2   1   2   2   2   1   2   1   1   2   2   2   1   2   2   1   1   2   1   2   1   2   1   2   1   2   1   2   1   2   2   1   1   1   2   2   1   1   2   2   1   2   2   2   2   2   1   2   1   2   1   1   1   1   1   1   1   2   2   2   1   1   1   1   2   2   2   2   2   1   2   2   1   1   2   1   1   1   2   1   2   2   1   1   2   2   1   2   2   1   1   2   2   2   2   2   2   2   2   2   1   1   2   1   1   1   1   2   1   1   2   2   1   2   1   2   1   1   2   1   1   1   1   1   2   1   2   2   2   1   2   2   2   1   2   1   2   2   2   2   1   2   1   2   2   2   1   2   1   2   1   2   2   2   2   1   1   1   2   2   2   2   1   1   1   1   1   2   2   1   1   2   1   2   1   2   1   1   1   2   2   2
 MK-3-5                 2   2   2   1   1   2   1   2   2   2   2   1   2   1   1   2   1   1   2   1   1   2   2   1   2   1   1   2   2   2   1   2   2   1   1   1   1   2   1   2   1   2   1   2   1   1   2   2   2   1   2   1   1   2   1   1   2   2   1   2   1   2   2   2   1   2   1   2   1   2   1   1   1   1   1   2   1   2   1   1   1   1   2   2   2   2   2   1   2   2   1   1   2   2   1   1   2   1   2   2   1   1   2   2   1   2   2   1   1   2   2   1   2   2   2   2   2   2   1   1   1   1   1   1   1   2   1   1   2   2   1   2   1   2   1   1   2   1   1   1   1   1   2   1   2   2   2   1   2   2   2   1   1   1   2   2   2   1   1   1   1   2   2   2   1   2   1   2   1   2   2   2   2   1   1   1   2   1   2   2   1   1   1   1   1   2   2   1   2   2   1   2   1   2   1   1   1   2   2   2
 MK-3-6                 2   2   2   1   1   2   1   1   2   2   2   2   2   1   2   2   1   1   2   1   1   2   2   1   2   1   1   1   1   2   1   2   2   1   1   1   1   2   1   2   1   2   1   1   1   1   2   2   2   1   1   1   1   2   1   1   2   2   1   2   1   2   2   2   1   2   1   2   1   1   1   1   1   1   1   2   1   2   1   1   1   1   1   2   2   2   2   1   2   1   1   1   2   2   1   1   2   1   2   2   1   2   2   2   1   2   2   1   1   2   2   1   2   2   2   1   2   2   1   1   1   2   1   1   1   2   1   1   2   2   1   2   1   2   1   1   2   1   1   1   1   1   2   1   2   2   2   2   2   2   2   1   1   2   2   2   2   1   1   1   1   2   2   2   2   2   1   2   1   2   2   2   2   1   1   1   2   1   1   1   2   1   2   1   1   2   2   1   2   2   1   2   1   2   1   1   1   2   2   2
 MK-3-7                 2   2   2   1   1   2   1   1   2   2   2   2   2   1   2   2   1   1   2   1   1   1   2   1   2   1   1   1   1   2   1   2   2   2   1   1   2   2   1   2   1   2   1   1   1   1   2   2   2   1   2   1   1   2   1   1   2   2   1   2   1   2   2   2   1   2   1   2   1   1   1   1   1   1   1   2   1   2   1   1   1   1   1   2   2   2   2   1   2   1   1   1   2   2   1   1   1   1   2   2   2   2   2   1   1   2   2   1   1   2   2   1   2   2   2   1   2   2   1   1   1   2   1   1   2   2   1   1   2   2   2   1   1   2   1   1   2   1   1   1   1   1   2   1   2   2   2   2   2   2   2   2   1   2   2   2   2   1   1   1   1   2   2   2   2   2   1   2   1   2   2   2   2   1   1   1   2   1   1   1   2   1   2   1   1   2   2   1   1   2   1   2   1   2   1   1   1   2   2   2
 MK-3-8                 2   2   2   1   1   2   1   1   2   1   2   2   2   1   2   2   1   1   2   1   1   1   1   1   2   1   1   1   1   2   1   2   2   2   1   1   2   2   1   2   1   2   1   1   1   1   2   2   2   1   2   1   1   2   1   1   2   2   1   1   1   2   2   2   1   2   1   2   1   1   1   1   1   1   1   2   1   2   2   1   1   1   1   2   2   2   2   1   2   1   1   1   2   1   2   2   1   1   2   2   2   2   2   1   1   2   2   1   1   2   2   1   2   2   2   1   2   2   1   1   1   2   1   1   2   2   2   1   2   2   2   1   1   2   1   1   2   1   1   1   1   1   2   1   2   2   2   2   2   2   2   2   1   2   2   2   2   1   1   2   1   2   2   2   2   2   1   2   1   1   2   2   2   1   1   1   2   1   1   1   1   2   2   1   2   2   2   1   1   1   1   2   1   2   1   1   1   2   2   2
 MK-3-9                 2   1   2   1   1   2   1   1   2   1   2   2   2   1   2   2   1   1   2   1   1   1   1   1   2   1   1   2   1   2   1   2   2   2   1   1   2   2   1   2   1   2   2   1   1   1   2   2   2   2   2   1   1   2   1   1   2   2   1   1   2   2   2   2   1   2   1   2   1   1   1   2   1   1   1   2   1   2   1   1   1   1   2   2   2   2   2   1   2   1   1   1   2   1   2   2   1   1   2   2   2   1   2   2   1   2   2   1   1   2   1   1   2   2   2   1   2   2   1   1   1   2   1   1   2   2   2   1   2   2   2   1   1   2   1   1   2   1   1   1   1   1   2   1   2   2   2   2   2   2   2   2   1   1   2   2   2   1   1   2   1   2   2   2   2   2   1   2   1   1   2   2   2   1   2   1   2   1   1   1   1   2   2   1   2   2   2   1   1   2   1   1   1   2   1   1   1   2   2   2
 MK-3-10                2   1   2   1   1   2   1   1   2   1   2   1   2   1   2   2   1   2   2   2   1   1   1   1   2   1   1   2   1   2   1   2   2   1   1   1   2   1   1   2   1   2   2   1   1   1   2   2   2   2   2   1   1   2   1   1   2   2   1   1   2   2   2   2   1   2   1   2   1   1   1   2   1   1   2   2   1   2   1   1   1   2   2   2   2   2   2   1   2   2   1   1   1   2   2   2   1   1   1   1   2   1   2   2   2   1   2   1   1   2   1   1   2   2   2   1   2   2   2   1   1   2   1   1   2   2   2   1   2   2   2   1   1   2   1   1   2   1   1   1   1   1   2   1   2   2   2   2   2   2   2   2   1   1   2   2   2   1   2   2   1   1   2   2   1   2   1   1   1   1   2   2   2   2   2   1   2   1   1   1   1   2   2   1   2   2   1   1   1   2   2   1   1   2   1   1   1   2   2   2
 MK-3-11                2   1   1   1   1   2   2   1   2   1   2   1   2   1   2   2   1   2   1   2   1   1   1   1   2   1   1   2   1   2   1   2   2   1   1   1   2   1   1   2   1   2   2   1   1   1   2   2   2   2   2   1   1   1   1   1   1   2   1   1   2   2   2   2   1   2   1   2   1   1   2   2   1   1   2   2   1   2   1   1   2   2   2   2   2   1   2   1   2   2   1   1   1   2   1   2   1   1   1   1   2   1   2   2   2   1   2   1   1   1   1   2   2   1   2   1   2   1   1   2   1   2   1   1   2   1   1   1   2   2   2   1   1   2   1   1   2   1   1   1   1   1   2   1   2   2   2   2   2   2   2   2   1   1   1   2   2   1   1   2   1   1   2   2   1   2   2   1   1   1   2   2   2   2   2   1   1   1   1   1   1   2   2   1   2   2   1   1   1   2   2   1   1   2   1   1   1   2   2   1
 MK-3-12                2   1   1   1   1   2   2   2   2   2   2   1   2   1   2   2   1   2   1   2   1   2   1   1   2   1   1   2   1   2   1   2   2   1   1   1   2   1   1   2   1   1   2   1   1   1   2   2   2   2   2   1   2   1   1   1   1   2   1   1   2   2   2   2   1   2   1   2   1   1   2   2   1   1   2   2   1   2   1   1   2   2   2   2   2   1   1   1   2   2   1   1   1   2   1   2   1   1   1   1   2   1   2   2   1   1   1   1   1   1   1   2   2   1   2   2   2   1   1   2   1   2   1   1   2   1   1   1   1   2   2   1   1   2   1   1   2   1   1   1   1   1   2   1   1   2   2   1   2   2   2   2   1   1   1   2   2   1   1   1   1   1   2   2   1   2   2   1   1   1   1   2   1   2   2   1   1   1   1   1   1   2   2   1   2   2   1   1   1   2   2   1   1   2   1   1   1   1   2   1
 MK-3-13                2   1   1   1   1   2   2   2   2   2   2   1   2   2   1   2   1   1   1   2   1   2   1   1   2   1   1   2   1   1   1   2   1   1   1   1   2   2   1   2   1   1   2   1   1   1   2   2   2   2   1   1   1   1   1   1   1   2   1   1   2   2   2   2   1   2   1   2   1   1   2   2   1   1   2   2   1   2   1   1   2   2   2   2   2   1   1   1   2   2   1   1   1   2   1   2   1   1   1   1   2   1   1   2   1   1   2   1   1   1   1   2   2   1   2   2   2   1   1   2   1   2   1   1   2   1   2   1   1   2   2   1   1   1   1   1   2   1   1   1   1   1   2   1   1   2   2   1   2   2   2   2   1   1   1   2   2   1   1   1   1   1   2   2   1   2   2   1   1   1   1   2   1   2   2   1   1   2   1   1   1   2   2   1   2   2   1   1   1   2   2   1   1   2   1   1   1   1   1   1
 MK-3-14                2   1   1   1   1   2   2   2   2   2   1   1   2   2   1   2   2   1   1   2   1   2   1   1   2   1   1   2   1   1   1   2   1   1   1   1   2   2   2   2   1   1   1   1   1   1   2   2   2   2   2   1   1   1   1   1   1   1   1   1   2   2   2   2   1   2   1   2   1   1   2   2   1   1   2   2   1   2   1   1   2   2   2   2   2   1   1   2   1   2   1   1   1   2   1   2   1   1   1   1   2   1   1   2   1   1   1   1   1   1   2   2   1   1   2   2   1   1   1   2   1   2   2   1   2   1   2   1   2   2   2   1   1   1   1   1   2   1   1   1   1   1   2   2   1   1   2   1   2   2   2   2   1   1   1   2   2   1   1   2   1   1   2   2   1   1   2   1   1   1   1   2   1   2   2   2   1   2   1   1   1   2   2   1   2   2   1   1   1   2   2   1   1   2   1   1   1   1   1   1
 MK-3-15                2   1   1   1   1   2   1   2   2   2   1   1   1   2   1   2   2   1   1   2   1   2   1   1   2   1   1   2   2   1   1   2   1   2   1   1   2   2   2   2   1   1   1   1   1   1   2   2   2   2   2   1   1   1   1   1   1   1   1   1   2   2   2   2   1   2   1   2   1   1   2   2   1   1   2   2   1   2   1   1   2   2   2   2   2   1   1   2   1   2   1   1   1   2   1   2   1   1   1   2   2   2   1   2   1   1   1   1   1   1   2   2   1   1   2   2   1   2   1   2   1   1   2   1   2   1   1   1   2   2   2   1   1   1   1   1   2   1   1   1   2   1   2   2   1   1   2   1   2   2   2   2   1   2   1   2   2   1   2   2   1   2   2   2   1   2   2   1   1   1   1   2   1   2   2   2   1   2   1   1   1   2   2   1   2   2   1   1   1   2   1   1   1   2   2   1   1   1   1   1
 MK-3-16                1   1   1   1   1   2   1   2   2   2   1   1   1   2   1   2   2   1   1   2   1   2   2   1   2   1   1   2   2   2   1   2   1   2   1   1   2   2   2   2   1   1   1   1   1   1   2   2   2   2   2   1   1   1   1   2   1   1   2   1   2   2   2   2   1   1   1   2   2   1   2   2   1   1   2   2   1   2   1   1   2   2   2   2   2   1   1   2   1   2   1   1   2   2   1   2   1   1   1   2   2   2   1   2   1   1   1   1   1   1   2   1   1   1   2   2   1   2   1   2   1   1   2   1   2   1   1   1   1   2   2   1   1   1   1   1   2   1   1   1   2   1   2   2   1   1   2   1   1   2   2   2   1   2   1   2   2   1   2   2   1   2   2   2   2   2   2   1   1   1   1   2   1   2   1   1   1   2   1   1   1   1   1   1   2   2   1   1   1   2   1   1   1   2   1   1   1   1   1   1
 MK-4-1                 1   1   1   1   2   2   1   1   1   2   2   2   2   1   2   1   2   2   1   2   1   1   2   1   1   2   1   1   2   2   1   2   2   2   1   2   1   1   1   1   1   1   1   2   2   1   2   2   2   2   2   2   1   1   2   2   1   2   1   2   2   1   2   1   2   2   1   2   1   1   2   1   2   2   2   1   2   1   2   1   2   1   1   1   2   2   2   1   1   1   1   1   2   2   1   1   2   2   2   2   1   1   2   2   1   1   1   1   2   2   2   2   1   2   1   2   2   1   1   1   2   1   1   2   2   2   1   2   2   1   1   2   1   1   1   2   1   1   2   1   2   2   1   1   1   2   1   1   1   2   2   1   2   2   1   2   2   2   1   1   1   1   1   2   2   1   2   1   2   1   2   2   2   2   2   1   2   1   2   1   1   1   2   2   1   1   1   2   1   2   2   2   2   1   1   1   2   1   1   2
 MK-4-2                 2   1   2   1   2   2   1   2   1   2   2   2   2   1   1   1   2   2   1   1   1   2   2   1   1   2   1   1   2   2   1   2   2   2   1   2   1   1   1   2   2   1   1   2   2   1   2   2   1   2   2   2   1   1   2   2   1   1   1   2   1   1   2   1   2   2   1   2   1   1   2   1   2   2   2   1   2   1   2   1   1   1   1   1   1   2   2   1   1   1   1   1   2   2   1   1   1   2   2   2   1   1   2   2   1   1   1   1   2   2   2   2   2   2   1   2   2   1   1   1   2   1   1   2   2   1   1   2   2   1   2   2   1   1   1   2   1   1   2   1   2   2   1   1   1   2   1   1   1   2   2   1   2   2   1   2   2   1   1   1   1   1   1   1   2   1   2   2   2   1   1   2   2   2   2   1   2   1   2   1   1   1   2   1   1   1   1   2   1   2   2   2   2   1   1   1   2   1   1   2
 MK-4-3                 1   1   2   1   2   2   1   2   1   2   2   2   2   2   1   1   2   1   1   1   1   2   2   1   1   2   1   1   2   2   1   2   2   2   1   2   1   1   1   2   2   2   1   2   2   1   2   2   1   2   2   2   1   1   1   2   1   1   1   2   1   1   2   1   2   2   1   2   1   1   2   1   2   2   2   1   2   1   2   1   1   1   2   1   1   2   2   1   1   1   1   1   2   2   2   2   1   2   2   2   1   1   2   2   1   1   1   2   2   2   2   2   2   1   1   2   2   1   1   1   1   1   1   2   2   1   1   2   2   1   2   2   1   1   1   2   1   1   2   1   2   2   1   1   1   2   1   1   1   1   2   1   2   2   1   1   2   1   1   1   1   1   1   1   2   2   2   2   2   1   1   2   2   2   2   1   2   1   2   1   1   1   2   2   1   1   1   2   1   2   2   2   2   1   1   1   2   1   1   2
 MK-4-4                 1   1   2   1   2   2   1   1   1   2   2   1   2   2   1   1   2   1   2   1   1   2   2   1   1   2   1   1   2   2   1   2   2   2   1   2   1   1   1   2   2   2   1   2   2   1   2   2   1   2   2   2   1   1   1   2   1   1   1   2   1   1   2   1   2   2   1   2   1   1   2   1   2   2   2   1   2   1   2   1   1   1   2   1   1   1   2   1   1   1   1   1   2   2   2   2   1   2   2   1   1   2   2   2   1   1   1   2   2   2   2   2   2   2   1   2   2   2   1   1   1   1   1   2   2   1   1   2   2   1   2   2   1   1   1   2   1   1   2   1   2   2   1   1   1   2   1   1   1   1   2   1   2   1   1   1   2   1   1   1   1   1   1   2   2   2   2   2   2   1   1   1   2   1   1   1   2   2   2   1   1   1   2   2   1   1   1   2   1   2   2   2   2   1   1   1   2   1   1   2
 MK-4-5                 1   1   2   1   2   2   1   1   1   2   2   1   2   2   1   1   2   1   2   1   1   2   2   1   1   2   1   1   2   2   1   2   1   2   1   2   1   1   1   2   2   2   1   2   2   1   2   2   1   2   2   1   1   1   1   2   1   1   1   2   1   2   2   1   2   2   1   2   1   1   2   1   2   2   2   1   2   1   2   1   1   1   2   1   1   2   2   1   1   1   1   1   2   2   2   2   1   2   2   1   2   1   2   2   1   1   2   2   2   2   2   2   2   2   1   2   2   2   1   1   1   1   1   1   2   1   1   2   2   1   2   2   1   2   1   2   1   1   1   1   2   2   1   1   1   2   1   1   1   1   1   1   2   1   1   1   2   1   1   1   1   1   1   1   2   2   2   2   2   1   1   1   2   1   1   1   2   1   2   1   1   1   2   2   1   1   1   2   1   2   2   2   2   1   1   1   2   1   1   2
 MK-4-6                 1   1   2   1   2   2   1   1   1   2   2   1   2   2   1   1   2   1   2   1   1   2   2   1   1   2   1   1   2   2   1   2   1   2   1   1   1   1   1   2   2   1   1   2   2   1   2   2   2   2   2   1   1   1   1   1   1   1   1   2   1   2   2   1   2   2   1   2   1   1   2   1   2   2   2   1   2   1   2   1   1   1   2   1   1   2   2   1   1   1   1   1   2   2   2   2   1   2   2   2   2   1   2   2   1   1   2   2   2   2   2   1   2   2   1   2   2   2   1   1   1   1   1   1   2   1   1   2   2   1   2   2   1   2   1   2   1   1   1   2   2   2   1   1   1   2   2   1   1   1   1   1   2   1   1   1   2   1   1   1   1   1   1   1   2   2   2   2   2   1   1   1   1   2   2   1   1   1   2   2   1   1   2   2   1   2   1   2   1   2   2   2   2   1   2   2   2   1   1   2
 MK-4-7                 2   1   2   2   2   2   1   1   2   2   2   1   2   2   1   1   2   1   2   1   1   2   2   1   1   2   1   1   2   2   1   2   2   2   1   1   2   1   1   2   2   1   1   2   2   2   2   2   2   1   2   1   1   1   1   1   1   1   1   2   1   2   2   1   2   2   1   2   1   1   2   1   2   2   2   1   2   1   2   1   1   1   2   1   1   2   2   2   1   1   1   1   2   2   1   2   1   2   2   2   2   1   1   2   1   1   2   2   2   2   2   1   2   2   1   2   2   2   1   1   1   1   1   1   2   1   1   2   2   1   2   2   1   2   1   2   1   2   1   2   2   2   1   1   2   2   2   1   1   1   1   1   2   1   2   2   2   1   1   1   1   1   1   2   2   2   2   2   2   1   1   1   1   2   2   1   1   1   2   2   1   1   2   2   1   2   1   2   1   2   2   2   2   1   2   2   2   2   1   2
 MK-4-8                 2   1   2   1   2   2   1   1   2   2   2   1   1   2   2   1   2   1   2   1   1   2   1   1   1   2   1   1   2   2   1   2   2   2   1   1   2   1   1   1   2   1   2   2   2   2   2   2   2   1   2   1   1   1   1   1   1   1   1   2   1   2   2   1   2   2   1   2   2   1   1   1   2   2   2   1   2   1   2   1   1   1   2   1   1   2   2   1   1   1   1   1   2   2   1   2   1   2   2   1   2   1   1   1   1   1   2   2   2   2   2   1   2   2   1   2   2   2   1   1   1   1   1   1   2   1   1   2   2   1   2   2   1   2   1   2   1   2   1   2   2   2   1   1   1   2   2   1   1   1   1   1   2   1   1   2   2   1   1   1   1   1   1   2   2   2   2   2   1   1   1   1   1   2   2   1   1   1   1   2   1   1   2   2   1   2   2   2   1   2   2   1   1   1   2   2   2   2   1   1
 MK-4-9                 1   1   2   1   2   1   1   1   2   2   2   1   1   2   2   1   2   1   2   1   1   1   1   1   1   2   1   1   2   2   1   2   2   2   1   1   2   1   1   1   2   2   2   2   2   2   1   2   2   1   2   1   1   1   1   1   1   1   1   2   1   2   1   2   2   2   1   2   2   1   2   1   2   2   2   1   2   1   2   2   2   1   2   1   1   2   2   1   1   1   1   1   2   2   2   2   1   2   2   1   2   1   1   1   1   1   2   2   2   2   2   1   2   2   1   2   2   2   2   1   1   1   1   1   2   1   1   2   2   1   2   2   1   2   1   2   1   2   1   2   2   2   2   1   1   2   2   2   1   1   1   2   2   1   2   2   2   1   1   1   1   2   1   2   2   2   2   2   1   1   1   1   1   2   2   2   1   1   2   2   1   1   2   2   1   2   2   2   2   2   2   2   1   1   2   2   1   2   1   1
 MK-4-10                1   1   2   1   2   1   1   1   2   2   2   1   1   2   2   1   2   2   2   1   1   1   1   1   1   2   1   1   2   2   1   2   2   2   1   1   2   1   1   1   2   1   2   2   2   2   1   2   2   1   2   2   1   1   1   1   1   1   1   2   1   2   1   2   2   2   1   2   2   1   2   1   2   2   2   1   2   1   2   2   2   1   2   2   1   2   1   1   1   1   1   1   2   1   2   1   2   2   2   1   2   1   1   1   1   1   2   2   2   1   2   1   2   2   1   2   2   2   2   1   1   1   1   1   2   1   2   2   2   1   2   2   1   2   1   2   1   2   1   1   2   2   2   1   1   2   2   2   1   1   2   2   2   2   2   2   2   1   1   1   2   2   1   2   2   2   2   2   1   1   1   1   1   2   2   1   1   1   2   2   2   1   2   2   1   2   2   2   2   2   2   2   1   1   2   2   1   2   1   1
 MK-4-11                1   1   2   1   1   1   1   1   2   2   2   1   1   2   2   1   2   2   2   1   1   1   1   1   1   2   1   1   2   2   1   2   2   1   1   1   2   1   1   1   2   1   2   2   2   2   1   2   2   1   1   1   2   1   1   1   1   1   1   2   1   2   1   2   1   2   1   2   2   1   2   1   2   2   2   1   2   1   2   2   1   1   2   2   1   2   2   1   1   2   1   1   2   1   2   1   2   2   2   1   2   1   2   1   1   1   2   2   2   1   2   1   2   2   1   2   1   2   2   2   1   1   1   1   2   2   2   2   2   1   2   2   1   2   1   2   1   2   1   1   1   2   2   1   1   2   2   2   1   1   2   2   2   2   2   2   2   1   1   1   2   1   1   2   2   2   2   2   1   1   1   1   1   2   1   1   2   1   2   2   2   1   2   2   1   2   2   2   2   2   2   2   1   1   2   2   1   2   1   1
 MK-4-12                1   1   2   1   1   1   1   1   2   2   2   1   1   2   2   1   1   2   2   1   1   1   1   1   1   2   1   1   2   2   1   2   2   1   1   2   2   1   1   1   2   1   2   2   2   2   1   2   2   1   1   1   2   1   1   1   1   1   1   2   1   2   1   2   1   2   1   2   2   1   2   1   1   1   2   1   2   1   2   2   1   1   2   2   1   2   2   1   1   2   1   1   2   1   2   2   2   1   1   1   2   1   2   1   1   1   2   2   2   1   2   2   2   2   1   1   1   2   2   2   1   1   1   1   2   2   2   2   1   1   2   2   1   2   1   2   1   2   1   2   1   1   2   1   1   2   1   2   1   1   2   2   2   2   2   2   2   1   1   1   2   1   1   2   2   2   2   2   1   1   1   1   1   2   1   1   2   1   2   2   2   1   2   1   1   2   2   2   2   2   2   2   1   1   2   2   1   2   1   1
 MK-4-13                1   1   2   1   1   1   2   1   2   2   2   1   1   2   2   1   1   2   2   1   1   1   1   1   1   2   2   1   2   2   1   2   1   1   1   2   2   1   1   1   1   1   2   2   2   2   1   2   2   1   1   1   2   1   1   1   1   2   1   2   1   2   1   2   1   2   2   2   2   1   2   1   1   1   2   1   2   1   2   2   2   1   2   2   1   2   2   1   1   2   1   1   2   2   2   2   2   1   1   2   2   1   2   2   1   1   2   2   2   1   2   1   2   2   1   1   1   2   2   2   1   1   1   1   1   2   2   2   1   1   2   2   1   2   1   2   1   2   1   2   1   1   2   1   1   2   1   2   1   1   2   2   2   2   2   1   2   1   1   1   2   1   2   2   2   2   1   2   2   1   1   2   2   2   1   1   2   1   2   2   2   2   2   1   1   2   2   2   2   2   2   1   1   2   2   2   1   2   1   1
 MK-4-14                1   1   2   1   2   1   2   1   2   2   2   2   1   2   2   1   1   2   2   1   2   1   1   1   1   1   1   1   2   1   1   2   1   2   1   2   2   1   1   1   1   1   2   2   2   2   1   2   2   1   1   1   2   1   1   1   2   2   1   2   1   2   1   2   1   2   2   2   2   1   1   1   1   1   2   1   2   1   2   1   2   1   2   2   1   2   2   1   1   2   1   1   2   2   2   2   1   1   1   2   1   2   2   2   1   1   2   2   2   1   2   1   2   2   1   1   1   2   2   2   1   1   1   1   1   1   2   1   1   1   1   2   1   2   1   2   1   2   1   2   1   1   2   1   1   1   1   1   1   1   2   2   2   2   2   1   2   1   1   1   2   1   2   2   2   2   1   2   2   1   1   2   2   2   1   1   2   1   2   2   2   2   2   1   1   2   2   2   1   2   2   1   1   2   2   2   1   2   1   1
 MK-4-15                1   1   2   1   2   1   1   1   2   2   2   2   1   2   2   1   1   2   2   1   2   1   1   1   1   1   1   1   2   2   1   2   1   2   1   2   2   1   1   1   1   1   2   2   2   2   1   2   2   1   1   1   2   2   1   1   2   1   1   2   1   2   1   2   1   2   2   2   2   1   1   1   2   1   2   1   2   1   2   1   2   1   2   2   1   2   2   1   1   1   1   1   2   2   2   2   1   1   1   2   1   2   2   2   2   1   2   2   2   2   2   2   2   2   1   1   2   2   2   2   1   1   1   1   1   1   2   1   2   1   1   2   1   2   1   2   1   2   1   2   1   1   2   1   1   1   1   1   1   1   2   2   2   2   2   1   2   2   1   1   2   1   2   2   2   2   1   2   2   1   1   2   2   2   1   1   2   1   2   2   2   2   2   1   1   2   2   2   1   2   2   1   1   2   2   2   1   2   1   1
 MK-4-16                1   1   1   1   2   1   1   1   2   2   2   2   1   2   2   1   1   2   2   1   2   1   1   1   1   1   2   1   2   2   1   2   1   2   1   2   2   2   1   1   1   1   2   2   2   1   1   2   2   1   1   1   2   2   1   1   2   1   2   2   2   2   1   2   1   2   2   2   2   1   1   1   2   1   2   1   2   1   2   1   2   1   2   2   1   2   2   1   1   1   1   2   2   2   2   2   2   1   1   2   1   2   2   2   2   1   2   2   2   2   2   2   2   2   1   1   2   2   2   2   1   1   1   1   1   1   2   1   2   1   1   2   1   2   1   2   1   2   2   2   1   2   2   1   1   1   2   1   1   1   2   2   2   1   2   1   2   1   1   2   2   1   2   2   2   2   1   2   2   1   1   2   2   2   2   1   2   1   2   2   2   2   2   2   1   2   2   1   1   1   2   2   2   1   2   2   1   2   1   2
 MK-5-1                 1   2   1   2   2   1   2   2   1   1   2   1   1   1   2   2   2   1   2   1   1   2   2   1   2   2   2   2   2   2   1   1   1   1   2   1   1   2   1   1   1   2   1   2   2   2   2   1   1   2   2   1   2   1   1   1   1   2   1   1   1   1   1   1   1   2   2   2   2   2   2   1   1   1   1   2   2   2   2   2   2   2   1   2   2   2   1   2   2   2   2   1   1   2   1   1   2   2   1   2   1   1   1   2   2   2   2   1   1   2   2   2   1   2   2   2   2   1   2   1   2   1   1   2   2   1   2   2   2   1   1   1   1   2   1   1   2   1   1   1   2   1   1   2   1   1   2   2   2   2   2   2   2   2   1   2   1   1   1   2   2   2   2   2   2   2   2   2   1   2   2   2   1   1   1   1   1   2   1   1   1   1   1   1   2   2   2   2   2   1   2   2   1   1   2   1   2   2   2   2
 MK-5-2                 1   2   1   2   2   1   2   2   1   1   2   1   1   1   1   2   2   1   2   1   2   2   2   1   1   2   2   1   2   2   2   1   1   1   2   2   1   2   1   1   1   2   1   2   2   2   2   1   1   2   2   1   2   1   1   1   1   2   1   1   2   1   1   1   1   1   2   2   2   2   1   1   1   2   1   2   2   2   2   2   1   2   1   2   2   2   1   2   2   2   2   1   1   2   1   1   2   2   1   2   1   1   1   2   2   2   2   1   1   2   2   2   1   2   2   2   2   1   2   1   2   1   1   2   1   1   2   2   2   1   1   1   1   2   1   1   2   1   1   1   2   1   1   2   1   1   2   2   2   2   1   2   2   2   1   2   1   1   2   2   2   2   2   2   2   2   2   2   1   2   2   2   1   1   1   1   1   2   2   2   1   1   1   1   2   2   2   2   2   2   2   2   1   1   2   1   2   2   2   2
 MK-5-3                 1   2   1   2   2   1   2   2   1   1   2   2   1   2   1   2   2   1   2   1   2   1   1   1   1   2   2   1   1   2   2   1   1   1   2   2   1   2   2   1   1   2   1   2   2   2   2   1   1   2   2   1   2   1   1   1   1   2   1   1   2   1   1   1   1   1   2   2   2   2   2   1   2   2   1   2   2   2   2   2   1   2   1   2   2   2   1   2   2   2   2   1   1   2   2   1   2   2   1   2   1   2   1   2   2   2   2   2   1   2   2   2   1   2   2   2   2   1   2   1   2   1   1   2   1   1   2   2   2   1   2   1   1   2   1   1   2   1   1   1   2   1   1   2   2   1   2   2   2   2   1   2   2   2   1   2   1   2   2   2   2   2   2   2   1   2   2   2   1   2   2   1   1   2   1   1   1   2   2   2   1   1   1   1   2   2   1   1   1   2   2   1   1   1   2   1   2   2   1   2
 MK-5-4                 1   2   2   2   2   1   2   2   1   1   2   2   1   2   1   2   2   1   2   1   2   1   2   1   1   2   2   1   1   2   2   1   1   2   2   2   1   2   2   1   1   2   1   2   2   2   2   1   1   2   2   1   2   1   1   1   1   2   1   1   2   1   1   2   1   1   2   2   2   2   2   1   2   2   2   2   2   2   2   2   1   2   1   2   2   2   1   2   2   1   2   1   1   2   2   1   2   2   1   2   2   2   1   2   2   2   2   2   1   2   2   2   1   2   2   2   2   1   1   2   1   1   1   2   1   1   2   2   2   1   2   1   1   2   1   1   2   1   1   1   2   1   1   2   2   1   2   1   2   2   1   2   2   2   1   1   2   1   2   2   2   2   2   2   1   2   2   2   1   2   2   1   1   2   1   1   1   2   2   2   1   1   1   1   2   2   1   1   1   1   2   1   1   1   2   1   2   2   1   2
 MK-5-5                 1   2   2   2   2   1   2   2   1   1   1   2   1   1   1   2   2   1   2   1   2   1   2   1   1   2   1   1   1   1   2   1   1   2   2   2   1   2   2   1   1   2   1   2   2   2   2   2   1   1   1   1   2   1   2   1   1   1   2   1   2   1   1   2   1   1   2   2   2   2   2   1   2   2   2   2   2   2   2   2   1   2   1   2   2   2   1   2   2   1   2   1   1   2   2   1   2   2   1   2   2   2   1   2   2   2   2   2   1   2   2   2   1   2   2   2   2   1   1   1   1   1   1   2   2   2   2   2   2   1   2   1   1   2   1   2   2   1   1   1   2   2   1   2   2   1   2   2   2   2   1   2   2   2   1   1   1   1   2   2   2   2   2   2   1   2   2   1   1   1   2   1   1   2   1   1   1   2   2   1   1   1   1   1   2   1   1   1   1   1   2   1   1   1   2   1   2   2   1   2
 MK-5-6                 1   2   2   2   2   1   2   2   1   1   1   2   1   1   1   2   2   1   2   1   2   1   2   1   1   2   1   1   1   1   2   1   1   2   2   2   1   2   2   1   1   2   1   2   2   2   2   2   1   1   2   1   2   1   2   1   1   1   2   1   2   1   1   2   1   1   2   2   2   1   2   1   2   2   2   2   2   2   2   2   1   2   1   2   2   2   1   2   2   1   2   2   1   2   2   1   2   2   1   2   2   2   1   2   2   2   2   2   1   2   2   2   1   2   2   2   2   1   1   1   1   1   1   2   2   2   2   2   2   1   2   1   1   2   1   2   2   2   1   1   2   2   1   2   2   1   2   2   2   2   1   2   2   2   1   1   1   1   2   2   2   2   2   2   1   1   2   1   2   1   2   1   1   2   1   1   1   2   1   1   2   1   1   1   2   1   1   1   2   1   2   1   1   1   1   1   2   2   2   2
 MK-5-7                 1   2   2   2   2   1   2   2   1   1   2   2   1   1   1   2   2   2   2   2   2   1   1   1   1   2   1   1   1   1   2   2   1   2   2   2   1   2   2   2   1   2   1   2   2   2   2   2   1   1   2   1   1   1   2   1   1   1   2   1   2   1   1   2   1   1   2   2   2   1   2   1   2   2   2   2   2   2   2   2   1   2   1   2   2   2   1   2   2   1   2   2   1   2   2   1   1   2   2   2   2   2   1   2   2   2   2   2   1   2   2   2   2   1   2   2   2   1   1   1   1   1   1   1   2   2   2   2   2   2   1   1   1   2   1   2   2   2   1   1   2   2   1   2   2   1   2   2   2   2   1   2   2   2   1   1   1   1   2   2   2   2   2   1   1   1   2   1   2   1   2   1   1   2   1   1   1   2   1   1   2   1   1   1   2   1   1   1   2   1   2   1   2   1   1   2   2   2   1   2
 MK-5-8                 1   2   2   2   2   2   2   2   1   1   2   2   1   1   1   1   2   2   2   2   2   1   1   1   1   2   1   1   1   1   2   1   1   2   2   1   1   2   2   2   1   2   1   2   1   1   2   2   1   1   2   1   1   1   2   1   1   1   1   1   2   1   1   2   1   1   2   2   2   1   2   1   2   2   2   2   2   2   2   2   1   2   1   2   2   1   1   2   2   1   2   2   1   2   2   2   1   2   2   2   2   2   1   2   2   2   2   1   1   1   2   2   2   1   2   2   2   2   1   1   1   1   1   1   2   2   2   2   2   2   1   1   1   2   1   2   2   2   1   1   2   2   1   1   2   1   2   2   2   2   1   2   2   2   1   1   1   1   1   2   2   1   2   1   1   1   2   1   2   1   2   1   1   2   1   1   1   2   1   1   2   1   1   1   2   1   1   2   2   1   2   1   1   1   1   2   2   2   1   2
 MK-5-9                 1   2   2   2   2   2   2   2   1   2   2   2   1   1   1   1   2   2   2   2   2   1   1   1   1   2   1   1   2   2   2   1   1   1   2   1   1   2   2   1   1   2   1   2   1   1   2   2   1   1   2   1   1   1   2   1   1   1   1   1   2   1   1   2   1   1   2   2   2   1   2   1   2   2   2   2   2   2   2   2   1   2   1   2   1   1   1   1   1   1   2   2   1   2   2   2   1   1   2   2   2   2   1   2   2   2   2   1   1   1   2   2   2   1   1   2   2   2   2   1   1   1   1   1   2   2   2   2   2   2   1   1   1   2   1   2   2   2   1   1   2   2   1   1   2   1   2   1   2   2   1   2   2   2   1   1   1   1   1   2   2   1   2   1   1   1   1   2   2   2   2   1   2   2   1   1   1   2   1   1   2   1   2   1   2   1   1   2   1   1   2   1   1   1   1   2   2   2   1   2
 MK-5-10                1   1   2   2   2   2   2   2   1   2   2   2   2   2   1   1   2   2   2   2   2   1   1   1   1   2   1   1   2   2   2   1   1   1   2   1   1   2   2   1   1   2   1   2   1   1   2   2   1   1   2   1   1   1   2   1   1   1   1   1   1   1   2   2   1   1   2   2   2   1   2   1   2   2   2   2   2   2   2   2   1   2   1   2   1   1   1   1   1   1   1   1   1   1   2   2   1   1   2   2   2   2   1   2   2   2   2   1   1   1   2   2   2   1   1   2   2   2   2   1   2   1   1   1   2   2   2   2   2   2   1   1   1   1   2   2   1   2   1   1   2   2   2   1   2   1   2   2   2   2   1   2   2   2   1   1   1   2   1   2   2   1   2   1   1   1   1   2   2   2   2   1   1   2   1   1   2   2   1   1   2   1   2   1   2   1   1   2   1   1   1   1   1   1   1   2   1   2   1   1
 MK-5-11                1   1   2   2   1   2   2   2   1   2   2   2   2   2   1   1   2   2   2   2   2   1   1   1   1   2   1   1   1   2   2   1   1   1   2   1   1   2   2   1   1   1   1   2   1   1   2   2   1   1   2   1   1   1   2   1   2   2   2   1   1   1   2   1   1   1   2   2   1   1   2   1   2   1   2   2   2   2   1   2   1   1   2   2   1   1   1   1   1   1   2   1   1   1   2   2   1   1   2   2   2   2   1   2   2   2   2   1   1   1   2   2   2   2   1   1   2   2   2   1   2   2   1   1   1   2   2   2   1   1   1   1   1   1   2   2   1   2   1   1   2   2   2   1   2   1   1   1   2   2   2   2   2   2   1   1   1   2   1   2   2   1   2   1   1   1   1   2   2   2   2   1   1   1   1   1   2   2   1   1   2   1   2   1   2   2   1   2   1   1   1   1   1   1   1   2   1   2   1   1
 MK-5-12                1   1   1   2   1   2   2   2   1   2   2   2   1   2   1   1   2   2   2   2   2   1   1   1   1   2   1   1   1   2   2   1   1   2   2   1   1   2   2   1   1   1   2   2   1   1   2   2   1   1   2   1   1   1   2   1   1   2   2   1   1   1   2   1   1   1   1   2   1   1   2   1   1   1   2   2   1   2   1   2   1   1   2   2   1   1   1   1   1   1   2   1   1   2   2   2   1   1   2   2   2   2   1   1   2   2   2   1   1   1   2   2   2   2   1   1   2   2   2   1   2   2   1   1   1   2   2   2   1   1   2   1   1   1   2   2   1   2   1   1   2   2   2   1   2   1   1   1   2   1   2   2   2   2   2   1   1   2   1   2   2   1   2   1   1   1   1   2   2   2   2   1   1   1   2   1   2   2   1   1   1   1   2   2   2   2   1   2   1   1   1   1   1   1   1   2   2   2   1   1
 MK-5-13                1   1   1   2   1   2   2   2   1   2   2   2   1   2   1   1   2   2   2   2   2   1   1   1   1   2   1   1   1   2   2   2   1   2   1   1   1   2   2   1   1   1   2   1   1   1   2   2   1   1   2   1   1   1   2   1   1   2   2   1   1   1   2   1   2   1   2   2   1   1   1   1   2   1   2   2   1   2   1   2   1   1   2   2   1   1   1   1   1   1   2   1   1   2   1   2   1   1   2   2   2   2   2   1   2   2   2   1   1   1   2   2   2   2   1   1   2   2   2   1   2   2   1   1   1   2   2   2   1   1   2   1   1   1   2   1   1   2   1   1   2   1   1   1   2   1   1   2   1   1   1   2   2   2   2   1   2   2   1   2   2   1   1   1   1   1   1   2   1   2   2   1   1   1   2   1   2   2   1   1   1   1   2   2   2   1   1   2   1   1   1   1   1   1   1   2   2   2   1   1
 MK-5-14                1   2   1   2   1   2   2   2   1   2   2   2   1   2   1   1   2   2   2   2   1   1   1   1   1   2   1   1   1   2   2   2   1   2   1   2   1   2   2   1   1   1   2   1   1   1   2   2   1   1   2   1   1   1   2   1   1   2   2   1   1   1   2   1   2   2   2   2   1   1   1   1   2   1   2   2   1   2   1   2   1   1   2   2   1   1   1   1   1   1   2   1   2   2   1   2   1   1   1   2   1   2   2   1   2   2   2   1   1   1   2   2   2   2   1   1   2   2   2   1   2   2   2   1   1   2   2   2   1   1   2   1   1   1   2   1   1   2   1   1   2   1   1   1   2   1   1   2   1   1   1   2   2   2   2   2   2   2   1   2   2   1   1   1   1   1   1   2   2   2   2   1   1   1   2   1   2   1   2   1   1   1   2   2   2   1   1   2   1   1   1   1   1   1   1   2   2   2   2   2
 MK-5-15                1   1   1   2   1   1   2   2   1   2   2   2   1   2   2   1   2   2   2   2   1   1   2   1   1   2   1   2   1   2   2   2   1   2   1   2   1   2   2   1   1   1   1   1   1   1   2   2   1   1   2   1   1   1   2   1   1   2   2   1   1   2   2   1   2   2   2   2   1   1   1   1   2   1   1   2   1   2   1   2   1   1   2   2   1   1   1   1   1   1   2   1   2   2   1   1   1   1   1   1   1   2   2   1   2   2   2   1   1   1   2   2   2   2   1   1   2   2   2   1   2   2   2   2   1   2   2   2   1   1   2   1   1   1   2   1   1   2   1   2   2   1   1   1   2   1   2   2   1   1   2   2   2   2   2   2   2   2   1   2   2   1   1   1   1   1   1   2   2   2   2   2   2   1   2   1   2   1   2   1   2   1   2   2   2   1   1   2   1   1   2   1   1   2   1   1   2   2   2   2
 MK-5-16                1   1   1   2   1   1   2   2   1   2   2   2   1   2   2   1   2   2   2   2   1   1   2   1   1   2   1   2   1   2   1   1   1   2   1   2   1   2   2   2   1   1   1   1   1   1   2   2   1   1   2   1   2   1   2   1   1   1   2   2   1   1   1   1   2   2   2   2   1   1   1   1   2   1   1   2   1   2   1   2   1   1   2   2   1   1   1   1   1   1   2   1   2   1   1   1   2   1   1   1   1   2   2   1   2   2   2   1   1   1   2   2   2   2   1   1   2   2   2   2   2   1   2   2   1   2   2   2   1   1   2   1   1   1   2   1   1   2   2   2   2   1   1   1   2   1   2   2   1   1   2   2   2   2   2   2   2   2   1   2   2   2   1   1   1   1   1   1   2   2   2   2   2   1   2   1   1   1   1   1   1   1   2   2   2   1   1   2   1   1   2   1   1   2   1   1   2   2   2   2
 MK-6-1                 1   1   2   2   1   1   2   1   2   2   2   2   2   1   2   2   2   1   2   2   2   2   1   1   1   2   1   1   2   1   2   2   2   2   2   2   2   1   2   1   2   2   2   2   2   2   1   2   2   2   1   1   2   2   1   2   2   2   1   2   1   2   2   2   1   2   2   2   2   1   1   1   1   2   1   1   2   1   2   1   2   1   2   1   1   2   2   1   2   2   1   1   2   2   2   1   1   2   1   1   1   2   2   1   2   2   2   2   2   1   1   2   2   1   2   2   2   1   2   1   2   2   1   2   1   1   2   2   2   2   1   2   2   1   1   2   2   2   2   2   1   1   2   1   2   2   1   2   1   2   2   1   1   2   1   2   2   1   1   2   1   2   2   2   2   2   1   1   2   2   2   2   2   1   1   1   2   2   2   1   1   2   2   2   1   2   1   2   2   2   2   1   1   2   1   1   2   1   2   2
 MK-6-2                 1   1   2   2   1   1   2   1   1   2   2   2   1   1   2   2   1   1   2   2   2   2   1   1   1   2   1   1   2   1   1   2   1   2   2   2   2   1   2   1   2   2   2   2   2   2   1   2   2   2   1   1   2   2   1   2   2   2   1   2   1   2   2   2   1   2   2   2   2   1   1   1   1   2   1   1   2   1   2   1   2   1   2   1   1   2   2   1   1   2   1   1   2   2   2   2   1   2   2   1   1   2   2   1   2   2   2   2   2   1   1   1   2   1   2   2   2   2   2   1   2   2   1   1   1   1   2   2   2   2   1   2   1   1   2   2   2   2   2   2   1   1   2   1   2   2   1   1   1   2   2   1   1   2   1   2   2   1   1   2   1   2   2   2   2   2   1   1   2   1   2   2   2   1   1   1   2   2   2   1   1   2   2   2   1   2   1   2   2   2   2   2   1   2   1   1   2   1   1   2
 MK-6-3                 1   1   2   2   1   1   2   1   1   2   2   1   1   1   2   2   1   1   2   2   2   1   1   2   1   1   1   1   2   1   1   2   1   2   2   2   2   1   2   1   2   2   2   2   2   2   1   2   2   2   1   1   2   2   1   2   1   2   2   2   1   2   1   2   1   2   2   2   2   1   1   1   1   2   1   1   2   1   2   1   2   1   2   1   2   2   2   1   1   2   1   1   2   2   1   2   1   1   2   1   1   2   1   1   2   2   2   2   2   2   1   1   2   1   2   2   2   2   1   1   2   2   1   1   1   1   2   2   2   2   1   2   1   1   2   2   2   1   2   2   1   1   2   1   2   2   1   1   1   2   2   1   1   1   1   2   2   1   1   1   1   2   1   2   2   2   1   1   2   1   2   2   2   1   1   1   2   2   2   1   2   2   2   2   1   2   1   2   2   2   2   2   1   2   1   1   2   1   1   2
 MK-6-4                 1   1   2   2   1   1   2   1   1   2   2   1   1   1   2   2   1   1   2   2   2   1   1   2   1   1   1   1   2   1   1   2   1   2   2   2   2   1   2   1   2   2   2   1   2   2   2   2   2   2   1   1   2   2   1   2   1   2   2   2   1   1   1   2   1   2   2   2   2   1   1   1   1   2   1   1   2   1   2   1   2   1   2   1   2   1   1   1   1   2   1   1   2   2   1   2   1   1   2   1   1   2   1   2   2   2   2   2   2   1   1   1   2   1   2   2   2   2   1   1   2   2   1   2   1   1   2   2   2   2   1   2   1   1   2   2   2   1   2   2   1   1   2   1   2   2   1   1   1   2   2   1   1   1   1   1   2   1   1   1   1   2   2   1   1   2   1   1   2   1   2   2   2   1   1   1   1   2   2   1   2   2   2   2   2   2   1   2   2   2   2   2   1   2   2   1   2   1   1   2
 MK-6-5                 1   1   2   2   1   1   2   1   1   1   2   1   2   1   2   2   1   1   2   2   2   1   1   2   1   1   1   1   2   1   1   2   1   2   2   2   2   1   2   1   2   2   2   1   2   2   2   2   2   2   1   1   2   2   1   2   1   2   2   2   1   1   1   2   1   2   2   2   2   1   1   1   1   1   1   1   1   1   1   2   2   2   2   1   2   1   1   2   1   2   2   1   2   2   1   2   1   2   2   1   1   2   1   2   2   2   1   2   2   1   1   1   2   1   2   2   1   2   1   1   2   2   1   2   2   1   2   1   2   2   1   2   1   1   2   2   2   1   2   2   1   1   2   1   1   1   1   1   1   2   2   1   1   1   1   1   2   1   1   1   2   2   2   1   1   2   1   1   2   1   2   2   2   1   1   2   1   2   2   1   2   2   2   2   2   2   1   2   2   2   2   2   1   2   2   1   2   1   1   2
 MK-6-6                 1   1   2   2   1   1   2   1   1   1   2   1   2   1   2   2   1   1   2   2   2   2   1   2   1   1   1   1   2   1   1   2   1   2   2   2   2   1   2   1   2   2   2   1   2   2   2   2   2   2   1   1   2   2   1   2   1   2   2   2   1   1   1   2   1   2   2   2   2   1   1   1   1   1   1   2   1   1   1   2   2   2   2   1   2   1   1   2   1   2   2   1   2   2   1   2   1   2   2   1   1   2   1   2   2   2   1   2   2   1   2   1   2   1   1   2   1   2   2   1   2   2   1   2   2   1   2   1   1   2   1   1   2   1   2   2   2   1   2   2   1   1   2   1   1   1   1   1   1   2   2   2   1   1   1   1   2   1   1   1   2   2   2   1   1   2   1   1   2   1   1   2   2   1   1   2   1   2   2   1   2   2   2   2   2   1   1   2   2   1   2   2   2   2   2   1   2   1   2   2
 MK-6-7                 1   1   2   2   1   1   2   1   1   2   2   1   2   1   1   2   1   1   2   2   2   2   1   2   2   1   1   1   2   1   2   2   1   2   2   2   1   2   1   1   2   1   2   1   2   2   2   2   2   2   2   1   2   2   2   2   1   2   2   2   1   1   1   1   2   2   2   2   2   1   1   1   1   1   1   2   1   1   1   2   2   2   2   1   1   1   1   2   1   2   2   1   2   2   1   2   1   2   1   1   1   1   1   2   2   2   1   2   2   2   2   2   1   1   2   2   1   2   2   1   2   2   1   2   2   1   2   1   1   2   1   1   1   1   2   2   2   1   2   2   1   1   2   1   1   1   1   2   1   2   2   2   1   1   1   1   2   1   1   1   2   2   2   1   1   2   1   1   2   2   1   2   2   1   1   2   1   2   2   1   2   2   2   2   2   1   1   1   2   1   2   2   2   2   1   1   2   1   2   2
 MK-6-8                 1   1   2   2   1   1   2   1   1   2   2   1   2   1   1   2   1   1   2   2   2   2   1   2   2   1   1   1   2   1   2   2   1   2   2   2   1   2   1   1   2   1   2   2   2   2   2   2   2   2   2   1   2   2   2   2   1   1   1   2   1   2   1   1   2   2   2   2   2   1   1   1   1   1   1   2   1   1   1   2   2   2   2   1   1   1   1   2   1   2   2   1   2   2   1   2   1   2   1   2   1   1   1   2   1   2   1   2   1   2   2   2   1   1   2   1   1   2   2   1   1   2   1   2   2   1   2   1   1   2   1   1   1   1   2   2   2   1   2   2   1   1   2   1   1   1   1   2   2   2   2   2   1   1   1   1   2   1   1   1   2   2   2   1   1   2   1   1   2   2   1   2   2   1   1   2   1   2   2   1   2   2   2   2   2   1   2   1   2   1   2   2   1   2   2   1   2   1   2   2
 MK-6-9                 1   1   1   2   1   1   2   1   1   2   2   1   2   1   1   1   1   1   2   2   2   2   1   2   2   1   1   1   2   1   2   2   1   2   2   2   1   2   1   1   2   1   2   2   2   2   2   2   2   2   1   1   2   2   2   2   1   1   1   2   1   2   1   1   2   2   2   2   2   1   1   1   1   1   1   2   1   2   1   2   2   1   2   1   1   1   1   2   1   2   2   2   2   2   1   2   1   2   1   2   1   1   1   2   1   2   1   2   1   2   2   2   1   1   2   1   1   2   2   1   1   2   1   2   2   1   2   1   1   2   1   1   1   1   2   2   2   1   2   2   1   1   1   1   1   1   1   2   2   2   2   2   1   1   1   1   2   1   2   1   2   2   2   1   1   2   1   2   2   2   1   2   2   1   1   2   1   2   2   1   1   1   2   2   2   1   2   1   2   1   2   2   1   2   2   1   2   1   2   1
 MK-6-10                1   2   1   2   1   2   2   1   1   2   2   1   2   1   1   1   1   1   2   1   2   2   1   2   1   1   1   2   1   1   2   2   1   2   2   2   2   2   1   1   2   1   2   2   2   2   2   2   1   2   1   1   2   2   2   2   1   1   1   2   2   1   1   1   2   2   2   2   2   1   1   1   1   1   1   2   1   2   1   2   2   1   2   1   1   1   2   2   1   2   2   2   2   2   1   2   1   2   1   2   1   1   2   2   1   1   1   2   1   2   2   1   2   1   2   2   1   2   2   1   1   2   1   2   2   1   2   1   1   1   1   1   2   1   2   2   2   1   2   2   1   1   1   1   1   1   1   1   2   2   2   2   1   1   1   1   1   1   2   2   2   2   2   1   1   2   1   2   2   2   1   2   2   1   2   2   1   2   2   1   1   1   2   2   2   1   2   1   2   1   2   2   1   2   2   1   2   2   2   1
 MK-6-11                1   2   1   2   1   2   2   1   1   2   2   1   1   1   1   1   2   1   2   1   2   2   1   2   1   1   1   2   2   1   2   2   2   1   2   2   2   2   1   1   2   1   2   2   2   2   2   2   1   2   1   1   2   2   2   2   1   1   1   2   2   1   1   1   2   2   2   2   2   1   1   1   1   1   1   2   1   2   1   2   2   1   2   1   1   1   2   2   1   2   1   2   2   1   2   1   1   2   1   2   1   1   2   1   1   1   2   2   1   2   2   2   2   1   2   1   1   2   2   2   1   2   1   2   2   2   2   1   1   1   1   1   2   1   2   2   2   1   2   2   2   1   1   1   1   1   1   1   2   2   2   2   1   1   1   1   2   2   2   2   2   2   2   1   1   2   1   2   2   2   1   2   2   1   2   2   1   2   2   1   1   1   2   1   2   1   2   1   2   1   2   2   1   2   2   1   2   2   2   1
 MK-6-12                1   2   1   2   2   2   2   2   2   2   2   1   1   1   1   1   2   1   2   1   2   2   1   2   2   1   1   2   2   1   2   2   2   1   2   2   2   2   1   2   2   2   2   2   2   2   2   2   2   2   2   1   1   2   1   2   1   1   1   2   2   1   1   1   2   2   2   2   2   1   1   1   2   1   1   2   1   2   2   2   2   2   2   1   1   1   2   2   1   2   1   2   2   1   2   1   1   2   1   1   1   1   2   1   1   1   2   2   1   2   2   2   2   1   2   1   1   1   2   2   1   2   2   1   1   2   2   1   2   1   1   1   2   1   2   2   2   1   2   2   1   2   1   1   1   1   1   1   1   2   2   2   1   1   1   1   2   2   2   2   2   2   2   1   1   2   1   2   2   2   1   2   2   1   2   1   1   2   2   1   1   1   2   1   2   1   2   2   2   1   2   2   1   2   2   1   2   2   2   1
 MK-6-13                1   1   1   2   2   2   1   2   2   2   2   1   1   1   2   1   2   1   2   1   2   2   1   2   2   1   1   2   2   1   2   2   2   1   2   2   2   2   1   2   2   2   2   2   1   2   2   2   2   2   2   1   1   2   1   2   1   1   1   2   2   1   2   1   2   2   2   1   2   1   1   1   2   2   2   1   1   2   2   2   2   2   1   1   1   1   2   2   1   2   1   2   2   1   2   1   1   2   1   1   1   1   2   1   1   1   2   2   1   2   2   2   1   2   2   1   1   1   2   2   1   2   2   1   1   2   1   1   2   1   1   1   2   1   2   2   2   1   2   2   1   2   1   1   1   2   1   1   1   2   2   1   1   1   1   2   2   2   2   2   2   2   2   1   1   2   1   2   2   2   1   1   2   1   2   1   1   2   2   1   1   1   2   1   2   1   2   2   2   1   2   2   1   2   2   2   2   2   2   1
 MK-6-14                1   1   1   2   2   1   1   2   2   2   2   1   1   1   2   1   2   1   2   1   2   2   1   2   2   1   1   2   2   2   2   2   2   1   2   2   2   2   1   2   2   1   2   2   1   1   1   2   2   2   2   1   2   2   1   2   1   1   1   2   2   1   2   1   2   2   2   1   2   1   1   1   2   2   2   2   1   2   2   2   2   2   1   1   1   2   2   1   1   1   1   2   2   1   2   1   1   2   1   2   1   1   2   1   1   1   2   2   1   2   2   2   1   2   2   1   1   1   2   1   1   2   2   1   1   2   1   1   2   1   1   1   2   1   2   2   2   1   2   2   1   2   1   1   1   2   1   1   1   2   2   1   1   1   1   2   2   2   2   2   1   2   2   1   1   2   1   2   2   2   2   1   2   1   2   1   1   2   2   1   1   1   2   1   2   1   1   2   2   1   2   2   1   2   2   2   2   2   2   1
 MK-6-15                1   1   1   2   2   1   1   2   2   1   2   2   1   1   2   1   2   1   2   1   2   2   1   2   2   1   1   2   2   2   2   2   2   1   2   2   2   2   1   1   2   1   2   2   1   1   1   2   2   2   2   1   1   2   2   1   2   1   1   2   2   1   2   1   2   1   2   1   2   1   1   1   2   2   2   2   1   2   1   2   2   2   1   1   2   2   2   1   1   1   1   2   2   1   2   1   1   2   1   2   1   1   2   1   1   2   1   2   1   2   2   2   1   2   2   1   1   1   2   1   1   2   2   1   1   2   1   1   2   1   1   1   2   1   2   2   2   1   1   2   1   1   1   1   1   2   1   1   1   2   2   1   1   1   1   2   2   2   2   2   1   2   2   1   1   2   1   2   1   2   2   1   2   2   2   1   1   2   2   1   1   1   2   1   2   1   1   2   2   1   2   2   1   2   2   2   2   1   2   2
 MK-6-16                2   1   1   2   2   1   1   2   2   1   1   2   1   1   2   1   2   1   1   1   2   2   1   2   2   1   1   1   2   2   2   2   2   1   2   2   1   1   2   1   1   1   2   2   1   1   2   2   2   2   1   1   1   2   2   1   2   1   1   2   2   1   2   1   2   1   2   1   2   1   1   1   2   2   2   2   1   1   2   2   2   2   1   1   1   2   2   1   1   1   1   2   2   1   2   1   1   2   1   2   1   1   2   2   1   2   1   2   1   2   2   2   2   2   2   1   1   1   1   1   1   2   2   2   1   2   1   1   1   1   1   1   2   1   2   2   2   1   1   2   2   1   1   1   1   2   1   1   1   2   2   1   1   1   1   2   2   2   2   2   1   2   2   1   1   2   1   1   1   2   2   2   2   2   2   1   1   2   2   1   1   1   2   1   2   1   1   2   2   1   2   1   1   2   2   2   2   2   2   2
 
!****************************************** Phenotypic Data **********************************************************
!-100.0 is resevred for missing phenotype
SimulatedTrait1         8.7788    9.7569    8.7647   10.1333   11.0909   10.5745   10.6792   10.5727    9.9617   10.5969    9.7531    9.2695   10.6020    9.4591    9.8409   10.1332   10.7238   10.4329   10.4148   10.9865    9.4104    9.4775   10.0037    8.6680   10.0637   10.4836   10.1160    9.6329    9.1976   11.1312    8.1362    8.5138    9.3886    9.6920    8.8240   10.7576   10.0904    8.6331   11.6263   10.6216   10.4095   10.2333    9.0142    8.3463    9.7800    9.2057   10.0274    9.0957    9.0827    9.2176   11.6193   10.7485   11.0974   11.7678   10.2832   11.2368    9.1039   10.2507    9.0612    9.4185    9.8129    8.6065    8.7394    9.4786    9.0612   10.9258    9.5342    9.8219    8.5938   11.0511    8.9021   10.1485   10.8073   12.1204    9.7095    9.5946    8.9376    9.4372    9.5769    9.6206   10.0071   10.4321    9.5777    9.7515   10.0165   10.9483   11.2869   10.6834    9.6328    8.4711    8.6282   10.2237   10.9854   11.4636    9.0765    9.8991    8.8213   11.2639    9.9647   10.1587    9.8464   10.8084    9.5403   10.4200    8.9334    8.5280    8.8714   10.2298   10.7700   10.2360    8.9412    7.8841   10.7029   10.4239   10.4168   10.3743    8.4779    8.8318   10.1318    8.4576   11.2609   10.0122    8.3290   10.5742    7.6035    8.9859   10.3185   12.7278   10.1261   10.1983   11.3481    8.9387    9.4841   10.4978   10.3840    9.3025    9.6056   10.1866   10.8776   10.1060    9.4770    9.8588    9.6201    8.0593    9.8606    9.9261   10.1856   10.7845   11.1464   10.3405    9.1072   11.3757    8.3182    9.4274    9.1450   10.2293    9.9693   10.0602    9.4090   10.3778   10.3139   10.0401    9.7400    9.1750   11.3002   10.1133    9.8531   10.0389    8.7849    8.1215    9.2510   10.3841    9.1450    9.7699   10.8731    9.0793   10.5376   11.6644   11.0577    9.5310    7.9737   10.4299   10.6541    9.3136    8.7464    9.0861   10.4179   11.2482    9.1351    9.3381    8.2812   10.0414   10.1205    9.5510   10.0445    8.9609    8.1249    9.3831   10.4847   10.6362
 
