# Supplementary material for: Inclusive Composite Interval Mapping of QTL by Environment Interactions in Biparental Populations
Source: PLoS One. 2015 Jul 10;10(7):e0132414. doi: 10.1371/journal.pone.0132414 (PMC4498613; doi:10.1371/journal.pone.0132414)
Supplement: S1 File — (ZIP) [file pone.0132414.s001.zip › BC1 population/e=1/run_00047.met]

!**********************Note: lines staring with "!" are remarks and will be ignored in the program********************
!*********************************General Information**********************************
!Assuming F1 = P1 x P2, populations available in QTL IciMapping are: 
!  1, P1BC1F1 = P1 x F1, the first backcrossing where P1 is used as the recurrent parent;
!  2, P2BC1F1 = P2 x F1, the first backcrossing where P2 is used as the recurrent parent;
!  3, F1DH, F1-derived doubled haploids; 
!  4, RIL or F1RIL, recombination inbred lines through the repeated selfing of F1;
!  5, P1BC1RIL, recombination inbred lines through the repeated selfing of P1BC1F1;
!  6, P2BC1RIL, recombination inbred lines through the repeated selfing of P2BC1F1;
!  7, F2, the selfing generation of F1;
!  8, F3, the selfing generation of F2;
!  9, P1BC2F1, the second backcrossing where P1 is used as the recurrent parent; 
! 10, P2BC2F1, the second backcrossing where P2 is used as the recurrent parent;
! 11, P1BC2RIL, recombination inred lines through the repeated selfing of P1BC2F1; 
! 12, P2BC2RIL, recombination inred lines through the repeated selfing of P2BC2F1; 
! 13, P1BC1F2, the selfing generation of P1BC1F1; 
! 14, P2BC1F2, the selfing generation of P2BC1F1; 
! 15, P1BC2F2, the selfing generation of P1BC2F1; 
! 16, P2BC2F2, the selfing generation of P2BC2F1; 
! 17, P1BC1DH, P1BC1F1-derived doubled haploids; 
! 18, P2BC1DH, P2BC1F1-derived doubled haploids; 
! 19, P1BC2DH, P1BC2F1-derived doubled haploids; 
! 20, P2BC2DH, P2BC2F1-derived doubled haploids; 
   1      !Mapping Population (see remarks above)
   2      !Mapping Function (1 for Kosambi; 2 for Haldane; 3 for Morgan)
   2      !Marker Space Type (1 for intervals; 2 for positions)
   1      !Marker Space Unit(1 for centiMorgans; 2 for Morgan)
   6      !Number of Chromosomes (or Linkage Groups)
 200      !Size of the mapping population
   1      !Number of environments
 
!***************************************** Chromosomes and Linkage Maps **********************************************
!Chromosome                 NumMarkers
-CH1                        16
-CH2                        16
-CH3                        16
-CH4                        16
-CH5                        16
-CH6                        16
!Linkage map (Marker name followed by position or the interval length)
 MK-1-1                1     0.000
 MK-1-2                1    10.000
 MK-1-3                1    20.000
 MK-1-4                1    30.000
 MK-1-5                1    40.000
 MK-1-6                1    50.000
 MK-1-7                1    60.000
 MK-1-8                1    70.000
 MK-1-9                1    80.000
 MK-1-10               1    90.000
 MK-1-11               1   100.000
 MK-1-12               1   110.000
 MK-1-13               1   120.000
 MK-1-14               1   130.000
 MK-1-15               1   140.000
 MK-1-16               1   150.000
 MK-2-1                2     0.000
 MK-2-2                2    10.000
 MK-2-3                2    20.000
 MK-2-4                2    30.000
 MK-2-5                2    40.000
 MK-2-6                2    50.000
 MK-2-7                2    60.000
 MK-2-8                2    70.000
 MK-2-9                2    80.000
 MK-2-10               2    90.000
 MK-2-11               2   100.000
 MK-2-12               2   110.000
 MK-2-13               2   120.000
 MK-2-14               2   130.000
 MK-2-15               2   140.000
 MK-2-16               2   150.000
 MK-3-1                3     0.000
 MK-3-2                3    10.000
 MK-3-3                3    20.000
 MK-3-4                3    30.000
 MK-3-5                3    40.000
 MK-3-6                3    50.000
 MK-3-7                3    60.000
 MK-3-8                3    70.000
 MK-3-9                3    80.000
 MK-3-10               3    90.000
 MK-3-11               3   100.000
 MK-3-12               3   110.000
 MK-3-13               3   120.000
 MK-3-14               3   130.000
 MK-3-15               3   140.000
 MK-3-16               3   150.000
 MK-4-1                4     0.000
 MK-4-2                4    10.000
 MK-4-3                4    20.000
 MK-4-4                4    30.000
 MK-4-5                4    40.000
 MK-4-6                4    50.000
 MK-4-7                4    60.000
 MK-4-8                4    70.000
 MK-4-9                4    80.000
 MK-4-10               4    90.000
 MK-4-11               4   100.000
 MK-4-12               4   110.000
 MK-4-13               4   120.000
 MK-4-14               4   130.000
 MK-4-15               4   140.000
 MK-4-16               4   150.000
 MK-5-1                5     0.000
 MK-5-2                5    10.000
 MK-5-3                5    20.000
 MK-5-4                5    30.000
 MK-5-5                5    40.000
 MK-5-6                5    50.000
 MK-5-7                5    60.000
 MK-5-8                5    70.000
 MK-5-9                5    80.000
 MK-5-10               5    90.000
 MK-5-11               5   100.000
 MK-5-12               5   110.000
 MK-5-13               5   120.000
 MK-5-14               5   130.000
 MK-5-15               5   140.000
 MK-5-16               5   150.000
 MK-6-1                6     0.000
 MK-6-2                6    10.000
 MK-6-3                6    20.000
 MK-6-4                6    30.000
 MK-6-5                6    40.000
 MK-6-6                6    50.000
 MK-6-7                6    60.000
 MK-6-8                6    70.000
 MK-6-9                6    80.000
 MK-6-10               6    90.000
 MK-6-11               6   100.000
 MK-6-12               6   110.000
 MK-6-13               6   120.000
 MK-6-14               6   130.000
 MK-6-15               6   140.000
 MK-6-16               6   150.000
!*********************************** Marker Types ********************************************************************
!Co-dominant marker: When heterozygote F1 is present, P1 is coded as 2, F1 is coded as 1, and P2 is coded as 0; Otherwise, P1 is coded as 2, and P2 is coded as 0. 
!Dominant marker: When heterozygote F1 is present, P1 and F1 are coded as 12, and P2 is coded as 0; Otherwise, P1 is coded as 2, and P2 is coded as 0.  
!Recessive markers: When heterozygote F1 is present, P1 is coded as 2, and F1 and P2 are coded as 10; Otherwise, P1 is coded as 2, and P2 is coded as 0. 
!Missing marker is coded as -1. 
 MK-1-1                 1   2   1   1   2   1   1   2   1   1   1   2   2   2   1   2   2   2   1   2   2   2   2   2   2   1   1   2   2   2   1   2   2   1   2   2   1   1   2   2   1   1   2   1   1   1   1   1   2   2   1   2   2   1   2   2   2   2   1   1   1   1   1   2   1   2   1   2   2   1   1   2   2   1   1   2   2   2   2   1   1   1   1   2   2   1   2   2   1   2   2   1   1   2   2   2   1   2   1   1   1   1   1   2   2   2   2   1   2   2   2   2   2   1   1   1   1   2   1   2   1   2   1   2   1   2   2   1   1   1   2   1   1   1   2   1   2   2   2   1   2   2   2   2   1   1   2   2   2   1   1   1   2   1   2   1   2   1   1   1   2   2   1   2   1   1   1   2   2   1   1   1   2   1   1   2   2   1   2   1   1   1   1   1   2   2   1   1   2   1   1   1   2   2   2   1   1   2   2   1
 MK-1-2                 1   2   2   1   2   1   1   2   1   1   1   2   2   2   1   2   2   2   2   2   2   2   2   2   2   1   1   2   2   2   1   2   2   1   2   2   1   1   2   2   1   1   2   1   1   1   1   1   2   2   1   2   1   1   2   2   2   2   1   1   1   1   1   2   1   2   2   2   2   1   1   2   2   1   1   2   2   2   2   2   1   1   1   2   2   1   1   2   1   2   2   1   1   2   2   2   1   1   1   1   1   2   1   2   2   2   2   1   2   2   2   2   2   1   1   1   1   2   1   2   1   2   1   2   1   2   2   1   1   1   2   1   1   1   2   1   2   2   2   1   2   2   2   2   1   1   2   1   2   1   1   1   2   2   2   1   2   1   1   1   2   2   1   2   1   1   1   2   2   1   1   1   2   1   1   2   2   1   2   2   1   1   1   2   2   2   1   1   2   1   1   1   2   2   2   1   1   2   2   2
 MK-1-3                 1   2   2   2   1   1   1   1   1   1   1   2   2   2   2   2   2   1   2   2   2   2   2   2   2   1   1   2   2   1   1   1   2   1   2   2   1   1   2   2   2   1   2   1   1   2   1   1   2   2   1   2   1   1   2   2   2   2   1   1   1   1   1   2   1   2   1   2   1   1   1   2   2   2   2   2   2   2   2   2   1   1   1   2   2   2   1   2   1   2   2   1   1   2   2   2   1   1   1   1   1   2   1   1   2   2   2   1   2   2   2   2   2   1   1   1   1   2   1   1   1   2   2   2   1   2   2   1   1   1   2   1   1   1   2   1   2   2   2   1   2   2   2   2   1   1   2   1   2   1   1   2   2   2   2   1   2   1   2   1   2   2   1   2   1   1   1   2   2   1   1   1   2   1   1   2   1   2   2   2   1   1   1   2   2   2   1   1   2   1   1   1   2   2   2   1   1   2   2   2
 MK-1-4                 2   2   2   2   1   1   1   1   1   1   1   2   2   2   2   1   2   2   2   2   2   2   2   2   2   1   1   2   2   1   1   1   2   1   2   2   1   1   2   2   2   1   1   1   1   2   1   1   2   2   1   2   2   1   2   2   2   2   1   1   1   1   1   2   1   2   1   2   2   1   1   2   2   2   2   2   2   2   2   1   1   1   1   2   2   2   1   2   1   2   2   1   1   2   2   2   1   1   1   1   1   2   1   1   2   2   2   1   2   2   2   2   2   1   2   1   1   2   2   1   1   2   2   2   2   2   2   1   1   1   2   1   1   1   2   2   1   2   2   1   2   2   2   2   1   1   2   1   2   1   1   2   2   2   2   1   2   1   2   1   2   2   1   2   1   1   1   2   2   1   1   1   2   1   1   2   1   2   2   2   1   1   1   2   1   2   2   1   1   1   1   1   2   2   2   1   1   2   2   2
 MK-1-5                 2   2   2   2   1   2   1   1   1   1   2   2   2   2   2   1   2   2   2   2   2   2   1   2   2   1   1   2   2   1   1   1   2   1   2   2   2   1   2   1   2   1   1   1   1   2   1   1   2   2   1   1   2   1   1   2   2   2   1   1   1   1   1   2   1   2   1   2   2   1   1   2   2   2   2   2   2   2   2   1   2   1   1   2   2   2   2   2   1   2   2   1   2   2   2   1   1   2   1   1   1   2   1   2   2   2   2   1   2   2   2   2   2   1   2   1   1   2   2   1   1   2   2   2   2   2   2   1   1   1   2   1   1   1   2   2   1   2   2   1   2   1   2   2   1   1   2   1   2   1   1   2   2   2   2   1   2   1   2   1   2   1   1   2   1   1   1   2   2   2   1   1   2   1   1   2   1   2   2   2   1   1   1   2   1   2   2   1   1   1   2   1   2   2   2   1   1   2   2   2
 MK-1-6                 2   1   2   2   1   2   1   1   1   1   2   2   2   2   2   1   2   2   2   2   2   2   2   2   2   1   1   2   2   1   1   1   2   1   2   2   2   1   2   1   2   1   2   1   1   2   1   1   2   2   1   1   2   2   1   2   2   2   1   1   1   1   1   2   1   2   1   2   1   1   1   1   2   2   2   2   2   2   2   1   2   1   2   2   1   2   2   2   1   2   2   1   2   2   2   1   1   2   2   2   2   2   1   2   2   2   2   1   2   2   2   2   2   1   2   1   1   2   2   1   2   1   2   1   2   2   2   1   1   1   2   1   1   1   2   2   1   2   2   1   1   1   1   2   1   1   2   1   2   1   1   1   2   2   2   1   1   1   2   1   2   1   1   2   1   1   1   2   2   2   1   1   1   1   1   2   1   2   2   2   1   1   1   2   1   2   2   2   1   1   2   1   2   2   2   1   1   2   2   2
 MK-1-7                 1   1   1   2   1   1   1   1   1   1   1   2   2   2   2   1   2   2   2   2   2   2   1   2   2   1   1   2   2   1   1   1   2   1   2   2   2   1   2   1   2   1   2   1   1   2   2   1   1   2   1   1   2   2   1   2   2   1   1   2   1   1   1   2   1   1   1   2   1   1   1   1   2   2   2   2   2   2   2   1   2   1   2   2   1   2   2   2   1   2   2   1   2   2   2   1   1   2   2   2   2   2   1   2   2   2   2   1   2   1   2   2   2   1   1   1   1   2   2   1   2   1   2   1   2   2   2   1   1   1   1   1   1   1   2   2   1   2   2   1   1   1   1   1   1   1   2   1   1   1   1   1   2   2   2   1   1   1   2   1   2   1   1   2   1   1   1   2   2   2   1   1   1   2   1   2   1   2   1   1   1   1   1   2   1   2   2   2   1   1   2   1   2   2   2   1   2   2   2   2
 MK-1-8                 1   1   1   2   1   1   1   2   2   1   1   2   2   2   2   1   2   2   2   2   2   2   1   2   2   1   1   1   1   1   1   2   2   1   2   2   2   1   2   1   2   1   2   1   1   2   2   1   1   2   1   2   2   2   2   2   2   1   1   2   1   1   1   2   1   1   1   2   1   1   1   1   2   2   2   2   1   2   2   1   2   1   2   2   1   2   2   2   1   2   1   1   2   2   2   1   1   1   2   2   2   2   1   2   2   2   2   1   2   1   2   2   2   1   1   1   1   2   2   1   2   1   2   1   2   2   2   1   1   1   1   1   1   1   2   2   2   2   2   1   2   1   1   2   1   1   2   1   1   1   1   1   2   2   2   1   1   1   2   1   2   1   1   2   1   1   1   2   2   2   1   1   1   2   1   1   1   2   1   1   1   1   1   2   1   2   2   2   1   1   2   1   2   2   1   1   2   2   2   2
 MK-1-9                 2   1   1   2   1   1   1   2   2   1   1   2   2   2   2   1   2   1   2   2   2   2   1   2   2   1   1   1   1   1   1   2   2   1   2   2   1   1   2   1   2   1   2   1   1   2   2   1   1   2   1   2   2   2   2   2   1   2   1   2   1   1   1   2   1   1   1   2   1   2   1   1   2   2   2   1   1   2   2   1   2   1   2   2   1   2   2   2   1   1   1   1   2   1   2   1   2   1   2   1   1   2   1   2   2   2   2   1   2   1   2   2   2   1   1   1   1   2   2   1   2   1   2   1   2   2   2   1   1   1   1   1   1   1   1   2   2   2   2   1   2   1   1   2   1   1   2   1   1   1   2   1   2   2   2   1   2   1   2   1   2   1   1   2   1   1   1   2   1   2   2   1   1   2   1   1   1   2   1   1   1   1   1   2   1   2   2   1   2   1   2   1   2   2   1   2   2   1   2   2
 MK-1-10                2   1   1   2   1   1   1   2   2   1   2   2   2   2   2   1   2   1   2   2   2   2   1   2   2   1   1   1   1   1   1   2   2   1   1   1   1   1   2   1   2   1   2   1   1   2   2   2   1   2   1   2   2   2   2   2   1   2   1   2   1   1   2   2   1   1   2   2   1   1   1   1   2   2   2   1   1   1   2   1   2   2   2   2   1   2   2   2   1   1   1   1   2   1   2   1   2   1   2   1   1   2   1   2   2   2   2   1   2   1   1   2   2   1   2   1   1   2   1   1   1   1   2   1   2   2   2   1   1   1   1   1   1   1   1   2   2   2   2   2   2   1   1   2   1   2   2   1   1   1   1   1   2   2   2   1   2   1   2   1   2   1   1   2   1   1   1   2   1   2   1   1   2   2   1   1   2   2   1   1   1   1   2   2   1   2   2   1   2   1   2   1   2   2   1   2   2   1   2   2
 MK-1-11                2   1   1   2   2   1   1   1   2   1   1   1   2   2   2   1   1   1   2   2   2   2   1   2   2   1   1   1   1   1   1   2   2   2   1   1   1   1   2   1   2   1   2   1   1   1   2   2   1   2   1   1   2   2   2   2   1   2   1   2   1   1   2   2   1   1   2   1   1   1   1   1   2   2   2   1   1   1   2   2   2   2   2   2   1   2   2   2   1   1   1   1   2   1   2   1   2   1   2   1   1   2   1   2   2   2   2   1   2   1   1   2   2   1   1   1   1   2   1   1   1   1   2   1   2   2   2   1   1   1   1   1   1   1   1   2   2   2   2   2   2   1   1   2   1   2   2   1   1   1   1   1   2   2   2   1   2   1   2   1   2   1   1   2   2   1   1   2   1   2   1   1   2   2   1   1   2   2   1   1   2   1   2   1   1   2   2   1   2   1   2   1   2   2   1   2   2   1   2   2
 MK-1-12                2   1   1   2   2   1   1   1   2   1   1   2   2   2   2   1   1   1   2   2   2   2   1   2   2   1   1   1   1   1   1   2   2   2   1   1   1   1   2   1   2   1   2   1   2   1   2   2   1   2   1   1   2   2   1   2   1   2   1   2   1   1   2   2   1   1   2   1   1   1   1   1   2   2   2   1   1   1   2   2   2   2   2   2   1   2   2   2   1   1   2   1   2   1   2   1   2   1   2   1   1   2   1   2   1   2   2   1   2   1   1   2   1   1   1   1   1   2   1   1   1   1   2   1   2   2   2   1   1   1   1   1   1   1   1   2   2   2   2   2   2   1   1   2   1   2   1   1   2   1   2   1   2   2   2   1   2   2   2   1   2   1   1   2   2   1   2   2   1   2   2   1   2   2   1   1   2   2   1   1   2   1   1   2   1   2   2   1   2   1   2   1   2   2   2   2   2   1   2   1
 MK-1-13                2   1   1   2   2   2   2   1   1   1   1   2   2   2   2   1   2   1   2   2   2   2   1   2   2   1   1   1   1   1   1   2   2   1   1   1   1   1   2   1   2   1   2   1   2   1   2   2   1   2   1   1   2   2   1   2   1   2   2   2   2   1   2   2   1   1   2   1   1   1   1   1   2   2   2   1   1   1   2   2   2   2   2   2   1   2   2   2   1   1   2   1   2   1   2   1   1   1   2   2   1   2   1   2   1   2   2   1   2   1   1   1   1   2   1   1   1   2   1   1   1   2   2   1   2   2   2   1   1   1   2   1   2   1   1   2   2   2   2   2   2   2   1   2   1   2   1   2   2   1   2   1   1   2   2   1   2   1   2   1   2   1   1   2   2   2   2   2   1   2   2   1   2   2   2   1   1   2   1   1   2   2   1   2   1   2   2   1   2   1   2   1   2   2   2   2   1   1   2   1
 MK-1-14                2   2   1   2   2   2   2   1   1   1   1   2   2   2   2   1   2   1   2   2   2   2   2   2   2   1   1   1   1   1   2   1   2   1   1   2   1   1   2   1   2   1   2   1   2   1   2   2   1   2   1   1   2   2   1   2   2   2   2   2   2   1   2   2   1   1   2   2   1   1   1   1   2   1   2   1   1   1   2   2   2   2   2   2   1   2   1   1   1   1   2   1   2   1   2   1   1   1   2   2   1   2   1   2   1   2   2   2   2   1   1   1   2   2   1   1   1   2   1   1   1   2   2   1   2   2   2   1   1   1   2   2   2   1   2   2   2   2   2   2   2   2   1   2   1   2   1   2   2   1   2   1   1   2   2   1   1   1   2   1   2   1   1   2   2   2   2   2   1   2   2   1   2   2   2   1   1   1   1   1   2   2   1   2   2   2   2   1   2   1   2   1   2   2   2   2   1   1   2   1
 MK-1-15                1   2   1   2   2   2   2   1   1   1   1   2   2   2   2   1   2   1   2   2   2   2   2   2   2   1   1   1   1   2   2   1   2   1   1   1   1   1   2   1   2   1   2   1   1   1   2   2   1   2   1   1   1   1   1   2   2   2   2   2   1   1   2   2   1   1   2   2   1   1   1   1   2   1   2   1   1   1   2   2   2   1   2   2   1   2   2   1   1   1   2   1   2   1   2   1   1   1   2   2   2   2   2   1   1   2   2   2   2   1   1   1   2   2   2   1   1   2   1   1   1   1   2   1   1   2   2   1   1   1   2   2   2   1   2   2   2   2   2   2   2   2   1   2   1   2   1   2   2   1   2   1   2   2   2   1   1   1   1   2   2   1   1   2   2   2   2   1   1   2   2   1   2   2   2   1   1   2   1   1   1   2   1   2   2   2   2   2   2   1   2   1   2   2   1   2   1   1   2   1
 MK-1-16                1   2   1   1   2   2   2   1   1   1   1   2   2   2   2   1   2   1   1   2   2   2   2   2   2   1   1   2   1   2   2   1   2   1   1   1   1   1   2   1   2   1   2   1   1   1   2   2   1   2   1   1   1   1   2   2   2   2   2   2   1   1   2   2   1   1   2   2   2   1   1   1   2   1   2   1   1   1   2   2   2   1   2   2   2   2   2   1   1   1   2   1   2   1   1   1   2   1   2   2   2   1   2   1   1   2   2   2   2   1   1   1   2   2   2   1   1   2   1   1   1   1   2   1   1   2   2   1   1   2   2   2   2   1   2   2   2   2   2   2   2   2   1   2   1   2   1   2   2   1   2   1   2   2   2   1   2   1   1   2   2   1   2   2   2   1   2   1   1   2   2   1   2   2   2   1   1   2   1   1   1   2   1   2   2   2   2   2   2   1   2   1   1   2   1   2   1   1   2   1
 MK-2-1                 2   1   2   2   1   2   1   1   2   2   2   1   1   1   2   1   2   1   1   2   1   2   2   1   1   2   2   2   2   2   2   2   1   1   2   2   1   1   2   2   1   1   2   2   1   1   2   2   2   2   1   1   2   1   2   1   2   2   1   1   2   2   1   2   2   1   1   1   1   1   2   2   1   1   1   1   1   2   1   2   1   2   1   1   2   1   1   2   2   1   2   1   1   2   2   1   2   1   1   2   1   1   1   1   1   2   1   1   2   1   1   2   1   2   1   1   2   2   1   2   1   2   1   1   2   2   2   2   1   2   1   1   1   2   2   1   1   2   1   2   2   2   1   1   1   1   2   2   1   1   2   2   1   1   2   2   1   2   1   2   2   1   2   1   2   2   2   1   1   2   1   2   1   1   1   1   2   2   2   1   1   1   2   1   1   2   1   1   2   2   2   1   2   1   1   1   1   1   2   1
 MK-2-2                 2   1   2   2   1   2   1   2   2   2   2   1   1   1   2   1   2   1   1   2   1   2   2   1   1   2   2   2   2   2   2   2   1   1   2   2   1   2   2   2   1   1   2   2   1   1   2   2   2   2   1   1   2   1   2   1   2   2   1   1   2   2   1   2   2   1   1   2   1   1   1   2   1   1   1   1   1   2   1   1   2   2   1   1   2   1   1   2   2   1   2   1   1   2   2   1   2   2   1   2   1   1   1   1   1   2   1   1   2   1   1   2   1   2   1   2   2   2   1   2   1   2   1   1   2   2   2   2   1   1   1   1   1   2   2   2   1   2   1   2   2   2   1   1   2   1   2   1   1   1   2   2   1   1   2   2   1   2   1   2   2   1   2   1   2   2   2   1   1   2   1   2   1   1   1   1   1   2   2   1   1   2   2   1   1   2   1   1   2   2   1   1   2   1   1   1   1   1   2   1
 MK-2-3                 1   1   1   1   2   2   1   1   2   2   2   1   1   1   2   1   2   2   1   2   1   2   2   1   1   2   2   2   2   2   2   2   1   1   2   1   1   2   1   2   1   2   2   2   1   1   2   2   2   2   1   2   2   1   2   1   2   2   1   1   2   2   1   2   2   2   1   2   1   1   1   2   1   1   1   1   2   2   1   2   1   2   1   1   2   1   1   2   2   1   2   1   1   2   2   1   2   2   1   1   1   1   1   2   1   2   1   2   1   1   1   2   1   2   1   2   2   2   1   2   1   2   1   1   1   2   2   2   1   1   1   1   1   2   2   2   1   2   1   2   2   2   1   1   2   1   1   1   1   1   1   2   1   1   2   2   1   2   1   2   2   1   2   1   2   2   2   1   1   2   1   2   1   1   1   2   1   2   2   1   1   2   2   1   1   2   1   1   2   2   1   2   2   1   1   1   1   1   1   1
 MK-2-4                 1   1   2   1   2   2   1   1   1   1   2   2   1   1   2   1   2   2   1   2   1   1   2   1   1   2   2   2   2   2   2   2   1   1   2   1   1   2   1   2   1   2   2   1   1   1   2   2   1   2   1   2   2   2   2   1   2   2   1   1   2   2   1   2   2   2   1   2   1   1   1   2   1   1   1   2   2   2   1   1   2   2   2   1   2   1   1   2   2   1   2   1   1   2   2   1   2   2   1   1   1   1   1   2   1   2   1   2   1   1   1   2   1   2   1   2   2   2   2   2   1   2   2   1   2   2   2   2   1   1   1   1   1   2   2   2   1   2   1   1   2   2   1   2   2   1   1   1   2   1   1   2   1   1   2   2   1   2   1   2   2   1   2   1   2   2   2   1   1   2   1   2   1   1   1   1   1   2   2   1   1   2   2   1   1   2   1   1   2   2   1   2   2   1   1   2   1   1   1   1
 MK-2-5                 1   1   2   2   2   2   1   1   1   1   2   2   1   1   2   1   2   1   1   2   1   2   2   1   1   2   2   2   2   2   2   1   1   1   2   1   1   2   1   2   1   2   2   2   1   1   2   2   2   2   1   2   2   2   2   1   2   2   1   2   2   2   1   1   2   2   1   2   2   1   1   2   1   1   1   2   2   2   1   1   2   2   2   1   2   1   1   2   2   1   2   1   1   2   2   1   2   2   1   1   1   1   1   1   1   2   1   2   1   1   1   2   1   2   1   2   2   2   2   2   1   2   2   1   2   2   2   1   1   1   1   1   1   2   2   2   1   2   1   1   2   2   1   2   2   1   1   1   2   2   1   2   1   1   2   2   1   2   1   1   2   1   2   1   2   2   2   1   1   1   1   2   1   1   1   2   2   2   2   1   1   2   2   2   1   2   1   1   2   2   1   2   2   1   1   2   1   1   1   1
 MK-2-6                 1   1   2   2   2   2   1   1   1   1   2   2   1   1   1   1   2   1   1   2   1   2   2   1   1   2   2   1   2   1   2   1   1   1   2   1   1   2   1   2   1   2   2   2   1   1   2   2   2   2   1   2   2   1   2   1   2   2   1   2   2   2   1   1   1   2   2   2   2   1   2   2   1   1   1   2   1   2   1   1   2   2   2   1   2   1   1   1   2   1   2   2   1   1   2   1   2   2   1   1   1   1   1   1   1   2   1   2   1   2   1   1   1   2   1   2   2   1   2   2   1   2   2   1   2   2   2   1   1   1   1   1   1   2   2   2   1   2   1   1   2   2   1   2   2   1   1   1   2   2   1   2   1   1   2   1   1   1   1   1   2   1   2   1   2   2   2   1   1   1   1   2   2   1   1   2   2   2   2   1   1   2   2   1   1   2   1   1   2   2   1   2   2   1   1   2   1   1   1   1
 MK-2-7                 1   1   1   2   2   2   1   1   1   1   2   2   1   1   1   1   2   1   1   2   1   2   2   1   1   2   1   1   2   1   2   1   2   1   1   1   1   2   2   2   1   2   1   2   1   1   2   2   2   2   1   2   2   1   2   1   2   2   1   1   2   1   1   1   1   2   2   2   2   1   2   2   1   1   1   2   1   2   2   1   2   2   2   1   2   2   1   2   2   1   2   2   1   1   2   1   2   2   1   1   1   1   1   1   1   2   1   2   1   2   1   1   1   2   1   2   2   1   2   2   1   2   1   1   2   2   2   2   1   1   1   1   1   1   2   2   1   2   1   1   2   1   1   2   2   1   1   1   1   2   1   2   1   2   2   1   1   1   1   1   1   2   2   1   2   2   2   1   1   1   1   2   2   1   1   2   2   2   2   1   1   2   1   2   1   2   2   1   2   2   1   2   1   1   1   2   1   2   1   1
 MK-2-8                 2   2   1   2   2   2   1   1   1   1   2   2   1   1   1   1   1   1   1   2   1   2   2   1   1   2   1   1   2   1   2   1   2   1   2   1   1   1   2   2   1   2   1   2   1   1   2   2   2   2   1   2   2   1   2   1   2   2   1   1   2   1   1   1   1   2   1   2   2   1   2   2   1   1   1   2   1   2   2   1   2   2   2   1   2   2   1   2   1   1   2   2   1   1   2   2   2   2   1   1   1   1   1   1   1   2   1   2   1   2   1   1   1   2   1   2   2   1   2   2   1   2   2   1   2   2   2   2   1   1   2   1   1   1   2   2   1   2   1   1   1   1   1   2   2   1   1   1   1   1   1   2   1   2   1   1   1   1   1   1   1   2   1   1   1   2   2   1   1   1   1   2   2   1   1   2   2   2   2   1   1   2   1   2   1   2   2   1   1   2   1   1   1   1   2   2   1   2   1   1
 MK-2-9                 1   2   2   2   2   2   1   1   1   1   2   2   1   1   1   1   1   1   1   2   1   2   2   1   1   2   1   1   2   1   2   1   2   1   2   1   1   1   2   2   1   2   1   1   1   1   2   2   2   2   1   2   2   1   2   1   2   2   1   2   2   1   1   1   1   2   1   2   2   1   2   2   1   1   1   2   1   2   2   1   2   2   2   1   2   2   1   2   1   1   2   2   1   1   2   2   2   2   1   1   1   1   1   1   1   2   1   2   1   2   1   1   1   2   2   2   2   1   2   2   1   2   2   1   2   2   2   1   1   1   1   1   1   1   2   2   1   2   2   1   1   1   1   2   2   1   1   1   1   1   1   2   1   2   2   1   1   1   1   1   1   2   1   1   1   2   2   1   1   1   1   2   2   1   1   1   2   2   2   1   1   2   1   2   1   2   1   1   1   2   1   1   1   2   2   2   2   2   1   1
 MK-2-10                1   2   2   2   2   2   1   1   1   1   2   2   1   1   1   1   1   1   1   1   1   2   2   1   2   2   1   1   2   1   2   1   1   1   2   1   1   1   2   2   1   2   1   1   1   1   2   1   2   1   1   2   2   1   2   1   2   2   1   2   2   1   1   1   1   2   1   2   2   1   2   2   1   1   1   2   1   2   2   1   2   2   2   1   2   2   1   2   1   1   2   2   1   1   2   2   2   2   2   1   1   2   1   1   1   2   1   2   1   2   1   2   1   2   2   2   2   1   2   2   1   2   2   2   2   2   2   1   1   1   1   1   1   1   2   2   1   2   2   1   1   1   1   2   2   1   1   1   1   1   1   1   1   2   2   1   1   1   1   1   1   2   1   1   1   2   2   1   1   1   2   2   2   1   1   1   1   2   2   1   1   2   1   2   1   2   2   1   1   2   2   1   1   2   2   2   2   2   1   1
 MK-2-11                1   2   2   2   2   2   1   1   1   1   2   2   1   1   2   1   1   2   1   1   1   2   2   1   2   2   1   1   2   1   2   1   1   1   2   1   1   1   2   2   1   1   1   1   1   1   2   1   2   1   1   2   1   1   1   1   2   1   1   2   1   1   1   1   1   2   1   2   2   1   2   1   2   1   1   2   2   2   2   1   2   2   2   1   2   2   1   2   1   1   1   2   2   1   1   2   2   1   2   1   1   2   2   1   1   1   1   2   1   2   1   2   2   1   1   2   2   1   2   2   1   2   2   2   1   2   2   1   1   1   1   1   1   1   2   2   1   2   2   1   1   1   1   2   2   1   1   1   2   2   1   1   1   2   2   1   1   1   1   1   1   2   1   1   1   2   2   1   1   1   1   2   2   1   1   1   1   2   1   1   1   2   1   2   1   2   2   1   2   2   2   2   1   2   2   2   2   1   1   1
 MK-2-12                2   2   2   2   2   2   1   1   1   1   2   2   1   1   2   1   1   2   2   1   1   2   2   1   2   2   1   1   2   1   2   1   1   2   2   1   1   1   1   2   1   1   1   1   1   1   2   1   2   1   1   2   1   1   1   1   2   1   1   2   1   1   1   1   1   2   1   2   2   1   2   1   2   1   1   2   2   2   2   1   2   2   2   1   1   2   1   2   1   1   1   2   2   1   1   2   2   1   2   1   1   2   2   1   2   1   1   2   1   2   1   2   2   1   1   2   2   1   2   2   1   2   2   2   1   2   2   1   1   1   1   1   1   1   2   2   1   2   2   1   1   1   1   2   2   1   1   1   2   2   2   1   1   2   2   2   1   1   1   1   1   2   1   1   1   2   2   1   1   1   1   2   2   2   1   1   1   2   1   1   1   2   1   2   1   2   2   1   1   2   2   2   1   2   2   2   2   1   1   1
 MK-2-13                2   2   2   2   1   2   1   2   1   1   2   2   1   1   2   1   1   2   2   1   1   2   2   1   2   2   1   1   2   1   2   1   1   2   2   1   1   1   1   1   1   1   1   1   1   1   2   1   2   1   1   2   1   1   1   1   2   1   1   2   1   1   1   1   1   2   1   2   1   1   2   1   2   1   1   2   2   2   2   1   2   2   2   1   1   2   2   2   1   1   1   2   2   1   1   2   2   1   2   1   1   2   1   1   2   1   1   2   1   2   1   2   2   1   1   2   2   1   2   2   1   2   2   2   1   1   2   1   1   1   1   1   2   1   2   1   2   1   2   1   1   1   1   2   2   1   1   1   2   2   2   1   1   2   2   2   1   1   1   1   1   2   1   1   1   2   2   1   2   1   1   2   2   2   2   1   1   2   1   1   1   2   1   2   1   2   2   1   1   2   2   2   1   2   2   2   2   1   2   1
 MK-2-14                2   2   2   2   1   2   1   2   1   1   2   2   1   1   2   1   1   2   2   1   1   2   2   1   2   2   1   2   2   1   2   2   1   2   2   1   1   2   2   1   2   1   1   1   1   1   2   1   2   1   1   2   1   1   1   1   1   2   1   2   1   1   1   1   1   1   1   2   1   1   2   1   2   1   1   2   1   2   2   1   2   2   2   1   1   2   2   2   1   1   1   2   1   1   1   2   2   1   2   1   1   1   1   1   2   1   1   2   1   2   1   2   2   2   1   2   2   1   2   2   1   2   2   2   1   1   2   1   1   1   1   1   2   1   2   1   2   1   2   1   1   1   1   2   2   1   1   1   2   2   2   1   1   2   2   2   1   1   1   1   1   1   1   1   1   2   2   1   2   1   1   2   1   1   2   1   1   2   1   2   1   1   1   2   1   2   2   1   1   2   2   2   2   2   1   2   2   1   2   1
 MK-2-15                2   2   2   2   1   2   1   1   1   2   2   2   1   1   2   1   1   2   1   1   1   1   1   1   1   1   1   2   2   1   2   2   1   1   2   2   1   2   2   1   2   1   1   1   2   1   2   1   2   1   1   2   1   1   1   1   1   2   1   2   2   1   2   1   1   1   1   2   1   1   2   1   2   1   1   2   1   1   2   1   2   2   2   1   1   2   2   2   2   1   1   2   1   1   1   2   2   1   2   1   1   1   1   1   1   1   1   2   1   1   1   2   2   2   1   2   2   1   2   2   1   2   1   2   1   1   2   1   1   1   1   1   2   2   2   1   2   1   2   1   1   1   1   2   2   1   1   1   2   2   2   1   1   2   2   2   1   1   1   1   1   1   1   1   1   1   2   2   2   1   1   2   1   1   2   1   1   2   1   2   1   1   1   2   1   2   2   1   1   2   1   2   2   2   1   2   1   2   2   2
 MK-2-16                2   2   2   2   1   2   2   1   1   2   2   2   1   2   1   1   1   2   1   1   1   1   1   1   1   1   2   2   2   1   1   2   1   1   2   2   1   2   2   1   2   2   1   1   2   1   2   1   2   1   1   2   1   1   1   1   1   2   1   2   2   1   2   1   1   1   1   2   1   1   2   1   2   1   1   2   1   1   1   1   2   2   2   2   1   2   2   2   2   1   1   2   1   1   1   2   2   2   2   1   1   1   1   1   1   1   1   2   1   1   1   2   1   2   1   2   2   1   2   2   1   1   1   2   1   1   2   1   1   1   1   1   2   2   2   1   2   1   2   1   1   2   1   1   2   1   1   1   2   2   1   1   1   2   2   2   1   1   1   1   1   1   1   2   2   1   2   1   1   1   1   2   1   1   1   1   1   2   1   1   1   1   1   2   1   2   2   1   1   2   2   2   2   2   1   2   1   2   2   1
 MK-3-1                 2   2   2   2   2   1   2   2   1   2   2   2   1   1   2   2   1   1   1   1   1   2   1   1   1   2   2   1   1   2   2   2   1   1   2   1   1   1   2   1   2   1   1   1   2   2   1   1   1   2   2   1   1   2   1   1   1   2   2   1   2   2   2   1   1   2   1   1   1   2   1   2   2   1   1   2   2   2   2   2   1   1   1   2   2   1   2   2   1   1   1   2   2   1   2   2   1   2   2   2   2   2   2   1   1   1   2   1   1   2   1   1   2   1   2   1   1   1   1   1   1   2   2   2   2   2   2   1   1   2   1   1   1   1   1   1   2   2   2   2   1   1   2   1   1   2   1   2   2   2   1   2   2   2   2   2   2   2   1   2   1   2   1   1   2   2   1   2   2   1   1   1   1   1   1   2   2   1   2   1   1   1   1   2   1   2   2   2   2   2   1   2   1   2   1   2   1   1   2   2
 MK-3-2                 2   2   2   2   2   1   2   2   2   2   2   2   1   1   2   2   1   1   2   2   1   2   1   1   1   2   2   1   1   2   2   2   1   1   2   1   1   1   2   2   2   1   1   1   2   1   1   1   1   2   2   1   1   2   1   1   1   2   2   1   2   1   2   1   1   2   1   1   1   2   1   2   2   1   1   2   2   2   2   2   1   1   1   2   2   1   2   1   1   2   1   2   1   1   2   2   1   2   2   2   2   2   2   1   1   1   2   2   1   2   1   1   2   1   2   1   1   1   1   1   1   2   2   2   2   2   2   1   2   2   1   1   1   1   1   1   2   2   2   2   1   1   2   1   1   2   1   2   2   2   1   2   2   2   1   2   2   2   1   1   1   2   2   1   2   2   1   2   2   1   1   1   1   1   1   2   2   1   2   1   1   1   1   2   1   2   2   2   1   2   1   2   1   2   1   1   1   1   2   2
 MK-3-3                 2   2   2   2   2   1   2   2   2   1   2   2   1   1   2   2   1   1   2   2   1   2   1   2   1   2   2   2   1   2   1   2   1   1   2   1   1   1   2   2   2   1   1   1   2   1   1   1   1   2   2   1   1   2   1   2   1   2   2   1   2   1   2   1   1   2   1   1   1   2   1   2   2   1   1   2   1   1   2   1   1   1   1   2   2   1   2   1   1   2   1   2   1   2   2   2   1   2   2   2   2   2   2   1   1   2   2   1   1   2   1   1   2   1   1   1   1   1   1   1   1   2   2   2   2   2   2   1   2   2   2   1   1   1   1   1   2   2   2   2   1   1   2   1   1   2   1   2   2   1   1   2   2   2   1   2   1   2   1   1   1   2   2   1   2   2   1   2   1   1   2   1   1   1   1   2   2   1   2   1   1   1   1   2   1   2   2   2   1   2   1   2   1   2   1   1   1   1   2   2
 MK-3-4                 2   2   2   2   2   1   2   2   2   1   1   2   2   1   2   1   1   1   2   2   1   2   1   2   1   2   2   2   2   2   1   2   1   1   2   1   1   1   2   2   2   1   1   1   2   1   2   1   2   2   2   1   1   2   1   2   1   2   2   1   2   1   2   1   1   2   1   1   1   2   1   2   2   1   1   1   1   1   2   1   2   2   1   2   2   1   1   1   1   2   1   2   1   1   2   2   1   2   2   2   2   2   2   1   1   2   2   1   1   1   1   1   2   1   1   2   1   1   1   1   1   2   2   2   2   2   2   1   2   2   2   1   1   1   1   1   2   2   2   2   1   1   2   1   1   2   1   2   2   1   1   2   2   2   2   2   1   2   1   2   1   2   2   1   2   2   1   2   1   1   2   1   1   1   1   2   2   1   1   1   1   1   1   2   1   2   2   1   1   2   1   2   2   2   1   1   1   1   2   2
 MK-3-5                 2   2   2   2   2   1   2   2   2   1   1   1   1   1   2   1   1   1   2   2   2   2   1   2   1   2   2   2   1   2   1   2   1   1   2   1   1   1   2   2   2   2   1   1   2   1   2   1   2   1   2   1   1   2   1   2   1   2   2   1   2   1   2   1   1   2   1   1   1   2   1   2   2   1   1   1   1   2   2   1   2   2   1   2   2   2   1   1   1   2   2   2   1   1   2   2   1   2   2   2   2   2   2   1   1   2   2   1   1   1   1   2   2   1   1   2   1   1   1   1   1   2   2   1   2   2   2   1   2   2   2   1   1   1   1   1   2   2   2   2   1   1   2   1   1   2   1   2   2   1   1   2   2   2   2   2   2   2   1   2   1   2   2   1   2   2   1   2   2   1   2   1   1   1   1   2   1   1   1   1   1   1   1   2   1   2   2   1   1   2   1   2   2   2   1   1   2   1   2   2
 MK-3-6                 2   2   2   2   2   1   2   2   2   1   1   2   1   1   2   1   1   1   1   2   2   2   1   2   1   2   1   1   1   2   1   2   1   1   2   1   1   1   2   2   2   2   1   1   2   1   2   1   2   1   2   1   1   2   2   2   1   2   2   1   2   1   2   1   1   2   1   1   2   2   2   2   2   1   1   1   1   2   2   1   2   1   1   2   2   2   1   1   1   2   2   2   1   1   2   2   1   2   2   2   2   1   2   1   1   2   2   1   1   2   1   2   2   1   1   2   1   1   1   1   1   2   2   1   2   2   1   1   2   2   1   1   1   1   1   1   2   1   2   2   1   1   2   1   1   2   1   2   2   1   1   2   2   2   2   2   1   2   1   1   1   2   2   1   2   2   1   2   2   1   2   2   1   1   1   2   1   1   1   1   1   1   1   2   2   2   2   1   1   2   2   2   2   2   1   1   1   1   2   2
 MK-3-7                 2   2   2   2   2   2   2   2   2   1   1   2   1   1   2   2   1   1   1   1   2   2   1   2   1   2   1   1   1   2   1   2   1   1   2   1   1   1   2   2   2   2   1   2   2   2   2   2   2   1   2   1   1   2   2   2   1   2   2   1   2   1   2   1   1   2   1   1   2   2   2   2   2   1   1   2   1   2   2   1   2   1   1   2   2   2   1   1   1   2   2   2   2   1   2   1   2   2   2   2   2   1   2   1   1   2   2   1   1   2   1   2   1   1   1   2   1   1   2   2   1   2   2   1   2   1   1   1   2   1   1   1   1   1   1   1   2   1   2   2   1   1   2   1   1   2   1   2   2   2   1   2   2   2   1   2   1   2   1   1   1   2   1   1   2   2   1   2   2   1   2   2   1   1   1   2   1   1   1   1   1   1   1   2   2   2   1   1   1   1   2   2   2   2   1   2   1   1   1   2
 MK-3-8                 2   2   2   2   2   2   2   2   1   1   1   2   1   1   2   2   1   1   1   1   2   2   1   2   1   1   1   1   2   2   1   2   1   1   2   1   1   1   2   2   2   2   1   2   2   2   2   2   2   1   2   1   1   2   1   2   1   2   2   1   2   1   2   1   1   2   1   1   2   2   2   1   2   2   1   2   1   2   2   1   1   2   1   2   2   1   1   1   1   2   2   2   2   1   2   1   2   2   2   2   2   2   2   1   1   2   2   1   1   2   1   2   1   1   1   2   1   1   1   2   1   2   2   1   2   1   1   1   2   1   2   1   1   1   1   1   2   1   2   2   1   1   2   1   1   2   1   2   2   2   1   2   2   2   1   2   1   2   1   1   1   2   1   1   2   2   1   1   2   1   2   2   1   1   1   2   2   2   2   1   1   1   1   1   1   2   1   1   1   1   1   2   2   1   1   2   1   1   1   2
 MK-3-9                 2   2   2   1   2   2   2   2   1   1   2   2   1   1   2   2   1   1   1   2   2   2   1   2   1   1   1   2   2   2   2   2   1   1   2   1   1   1   2   2   2   2   2   2   2   2   2   1   1   1   2   1   1   2   1   2   1   2   2   1   2   1   2   1   1   2   1   1   2   2   2   1   2   2   1   2   1   2   2   2   1   2   1   2   2   1   1   1   1   2   2   2   2   1   2   2   1   2   2   2   2   2   2   1   1   2   2   1   1   2   1   2   1   1   1   2   1   1   1   2   1   2   2   1   2   1   2   2   2   1   2   1   1   1   1   1   2   1   2   2   1   1   2   1   2   2   1   2   2   2   1   2   2   2   2   2   1   1   1   1   1   2   1   1   2   2   1   1   1   1   1   2   1   1   1   1   2   1   2   1   1   1   1   1   1   2   1   1   1   1   2   2   2   1   1   1   1   1   1   2
 MK-3-10                2   2   2   1   2   2   2   2   1   1   2   2   1   1   2   1   1   1   1   2   2   2   1   2   1   1   1   2   2   2   2   2   1   1   2   1   1   2   2   2   2   2   2   2   2   2   1   1   1   1   2   1   1   2   1   1   2   2   2   1   2   1   2   1   1   2   1   1   2   2   2   1   2   2   1   2   1   2   2   2   1   2   1   2   1   1   1   1   1   2   2   2   2   1   2   2   1   2   2   2   2   2   2   1   1   2   2   1   1   2   1   2   1   1   1   2   1   1   1   2   1   2   2   1   2   1   2   2   2   1   2   1   1   1   2   1   2   2   2   2   1   1   2   1   2   2   1   2   2   2   1   1   2   2   2   2   1   1   1   1   1   2   1   1   2   2   1   1   2   1   1   1   1   1   1   2   2   1   2   1   1   1   1   2   2   1   1   1   1   1   2   2   2   1   2   1   1   1   1   2
 MK-3-11                2   2   2   1   2   2   2   2   1   1   2   2   1   1   2   1   1   2   1   2   2   2   1   2   1   1   1   2   2   2   2   2   1   1   2   1   1   2   2   2   2   2   2   2   2   2   1   1   1   1   1   2   1   2   1   2   2   2   2   1   2   1   2   1   1   2   1   1   2   2   2   1   2   1   1   2   1   2   2   2   1   2   1   2   1   1   1   2   1   2   2   2   2   1   2   2   1   2   2   2   2   2   2   1   1   2   2   1   1   2   1   2   2   1   1   2   1   2   1   2   1   2   2   1   2   1   2   2   2   1   2   1   1   1   1   1   2   2   2   2   1   1   2   2   2   2   1   2   2   2   1   1   1   1   2   2   1   1   1   2   1   2   1   1   2   2   1   1   2   1   1   1   1   2   1   2   2   1   2   1   1   1   2   2   2   1   1   1   1   1   1   2   2   1   2   1   1   1   1   2
 MK-3-12                1   2   2   1   2   2   2   2   1   1   1   2   1   1   1   1   1   2   1   2   2   2   1   2   1   1   1   2   2   2   2   2   1   1   1   1   1   2   1   2   2   2   2   2   2   2   1   1   1   1   2   1   1   2   1   2   2   2   2   1   2   1   1   1   1   2   1   1   2   2   2   2   2   1   1   2   2   2   2   2   1   2   1   2   1   1   1   2   1   2   2   2   2   1   2   2   1   1   2   2   2   2   2   1   1   2   2   1   1   2   1   2   2   1   1   2   1   2   1   2   1   2   2   1   2   1   2   2   2   1   2   1   1   1   1   1   2   1   2   2   1   1   2   2   2   2   1   2   2   1   1   2   1   1   1   2   1   1   1   2   1   2   2   1   2   2   1   1   2   1   1   1   1   2   1   2   2   2   2   1   1   1   2   2   2   1   1   1   1   1   1   2   2   1   2   1   1   1   1   2
 MK-3-13                1   2   2   2   1   2   2   2   1   1   1   2   2   1   1   1   1   2   1   2   2   1   1   2   1   1   1   2   2   2   2   2   1   1   1   1   2   2   1   2   2   2   2   2   2   2   1   2   1   1   2   1   1   2   1   2   2   2   1   1   2   1   1   1   1   2   1   1   2   2   2   2   2   1   1   2   2   2   2   2   1   2   1   2   1   1   1   1   1   2   1   2   2   1   2   2   1   1   2   2   1   2   2   1   1   2   2   1   1   2   1   1   2   1   1   2   1   1   1   2   1   2   2   1   1   1   2   2   2   1   2   1   1   2   1   1   2   1   2   2   1   1   2   2   2   1   1   2   2   1   1   2   1   1   1   2   1   1   1   2   1   2   2   1   2   2   1   1   2   1   1   1   1   2   1   2   1   2   2   1   1   1   2   2   2   1   1   1   1   1   1   1   2   1   2   1   1   1   1   2
 MK-3-14                1   2   2   2   1   2   2   2   1   1   1   2   2   1   1   1   1   2   1   2   2   1   1   2   1   1   1   1   2   2   2   1   1   1   1   1   2   2   1   1   2   2   2   2   2   2   1   2   1   1   2   1   1   2   1   2   2   2   1   1   2   1   1   1   1   2   1   1   2   2   2   2   2   1   1   2   2   2   1   2   1   2   1   2   1   1   1   1   1   2   1   2   2   1   2   1   1   1   2   2   1   1   2   1   1   1   2   1   1   2   2   1   2   1   1   2   2   1   1   2   2   2   2   1   1   1   2   2   2   1   2   1   1   2   1   2   2   2   2   2   1   1   2   2   2   1   1   2   2   1   1   2   1   1   1   2   1   1   1   1   1   2   2   1   2   2   2   1   2   1   1   1   1   2   1   2   1   2   2   1   1   1   2   2   2   1   1   1   1   1   1   1   2   1   2   1   1   1   1   2
 MK-3-15                1   2   2   2   1   2   2   2   1   2   1   2   2   1   2   1   1   2   1   2   2   2   1   2   1   1   1   2   2   2   1   1   1   1   1   1   2   2   1   1   2   2   2   2   1   2   1   2   1   1   1   1   1   2   1   1   2   2   1   1   2   1   1   1   1   2   1   1   2   2   2   2   2   1   1   2   2   2   1   2   1   2   1   2   2   1   1   1   2   2   1   2   2   1   2   1   1   1   2   2   1   2   2   1   1   1   2   1   1   2   2   1   2   1   1   2   2   1   1   2   1   2   2   1   1   1   1   2   2   1   2   1   1   2   1   2   2   2   2   2   1   1   2   2   2   1   1   2   2   1   2   2   2   1   1   2   1   1   1   1   2   2   2   1   2   2   2   2   2   1   1   1   1   2   1   2   1   2   2   1   2   1   2   2   2   1   1   1   1   2   1   1   2   1   2   1   1   1   1   1
 MK-3-16                1   2   2   2   1   2   2   2   1   2   2   2   2   1   2   1   1   2   1   2   2   2   1   2   1   1   1   2   2   2   1   1   1   2   1   2   2   2   1   1   2   2   2   2   1   2   1   2   1   1   1   1   1   1   1   1   2   2   1   1   2   1   1   1   1   2   1   1   2   2   2   2   2   1   1   2   2   2   1   2   1   2   1   2   2   1   1   1   2   2   1   2   2   1   2   1   2   1   2   2   2   2   2   1   1   1   1   1   1   1   2   1   2   1   1   2   2   1   1   1   1   2   2   1   1   1   1   2   2   1   2   1   1   2   1   2   2   2   2   2   1   1   2   2   1   1   1   2   2   1   2   2   1   1   1   2   1   1   1   2   2   2   2   1   2   2   2   2   2   1   1   1   1   2   1   2   1   2   1   1   2   1   2   2   2   1   1   1   1   2   1   1   2   1   2   1   1   1   1   1
 MK-4-1                 1   2   1   2   2   1   2   2   1   1   1   2   1   2   2   2   2   1   1   1   1   1   1   1   1   1   2   1   2   1   1   1   1   1   2   1   1   1   1   1   2   2   1   1   1   2   1   2   1   1   1   2   2   2   1   1   2   2   2   2   1   2   1   2   2   1   1   1   2   1   1   1   2   2   2   1   2   1   1   2   2   1   1   2   1   1   2   1   2   2   2   2   2   2   2   1   2   2   1   1   1   2   1   1   2   2   1   2   2   1   1   2   1   1   2   1   2   2   2   1   1   1   2   1   1   2   1   1   1   1   1   2   1   1   2   2   1   2   1   2   2   2   1   1   2   2   1   1   2   2   1   2   2   1   1   2   1   1   2   1   1   2   2   2   2   2   1   1   2   2   1   2   1   1   2   2   1   2   2   1   2   2   2   1   1   2   2   2   1   1   1   2   1   2   1   2   2   1   1   1
 MK-4-2                 1   2   1   2   2   1   2   2   1   1   1   2   1   1   2   2   2   1   1   1   1   1   1   1   1   1   2   1   1   1   1   2   1   1   1   1   1   1   1   1   2   2   2   1   1   2   1   2   1   1   1   2   2   2   1   1   2   2   2   2   1   2   1   2   2   1   1   1   2   1   1   1   2   2   2   1   2   1   1   2   2   1   1   2   1   1   2   2   2   2   2   2   2   2   2   1   2   2   1   2   1   1   1   1   2   2   1   2   2   1   1   2   1   1   2   1   2   2   2   1   1   1   2   1   1   2   1   1   1   2   1   2   2   1   2   2   2   2   1   2   2   2   1   1   2   2   1   1   2   2   1   2   2   1   1   2   1   1   2   1   1   2   2   2   2   2   1   1   1   2   1   2   1   1   2   2   1   2   2   1   2   2   2   1   1   2   2   2   1   1   1   2   1   2   1   2   2   1   1   1
 MK-4-3                 1   2   1   2   2   1   2   2   1   1   1   2   1   1   2   2   2   1   2   1   1   1   1   1   1   1   2   1   1   1   1   2   1   1   1   1   1   1   1   1   2   2   2   1   2   2   1   2   2   1   1   2   2   2   2   1   2   2   2   2   1   2   1   2   2   1   1   1   1   1   1   1   2   2   2   1   2   1   1   2   2   1   1   1   1   1   2   2   2   2   2   2   2   1   2   1   2   2   1   2   1   1   1   1   2   2   1   2   2   2   1   2   1   1   2   1   2   2   2   1   2   1   2   1   1   2   1   1   1   2   1   2   2   2   2   2   2   2   1   2   2   2   1   1   2   2   1   1   2   2   1   2   2   1   1   2   1   1   1   1   1   2   1   2   2   2   1   1   1   2   1   2   1   1   2   2   1   2   2   1   2   2   2   1   1   2   2   1   2   1   1   2   1   2   1   2   2   1   1   1
 MK-4-4                 1   2   1   2   2   2   1   2   1   1   2   1   1   1   2   2   2   1   2   1   1   1   1   1   1   1   2   1   1   1   1   2   1   1   1   1   1   1   1   1   2   2   2   1   1   2   1   1   2   1   1   2   2   1   2   1   2   1   2   2   1   2   1   2   2   1   1   1   1   1   1   1   2   2   2   1   1   1   2   2   2   2   1   1   1   1   2   2   2   2   2   2   2   1   2   1   2   2   1   2   1   1   1   1   2   2   1   1   2   1   1   2   1   1   2   1   2   2   2   1   2   1   2   1   1   2   1   1   2   2   1   2   2   2   2   2   2   2   2   2   2   2   1   1   2   2   2   1   2   2   1   2   2   1   1   2   1   1   1   1   1   2   1   2   2   2   2   1   1   2   1   2   1   1   2   2   1   2   2   1   2   2   2   1   1   2   1   1   2   1   1   1   1   2   1   2   2   1   1   1
 MK-4-5                 1   2   1   2   2   2   1   2   1   1   2   1   1   1   2   1   2   1   2   1   2   2   1   1   1   1   2   1   1   1   1   2   1   1   1   2   1   1   1   1   2   2   2   1   1   2   1   1   2   1   1   2   2   1   2   1   2   1   2   2   1   2   1   2   2   1   2   2   1   1   1   1   2   2   2   1   1   1   2   2   2   2   1   1   1   1   2   2   2   2   2   2   2   1   2   1   2   1   1   2   2   1   1   1   2   2   1   1   2   1   1   2   1   1   2   1   2   2   2   1   2   1   2   1   1   2   1   1   2   2   1   2   2   2   2   2   2   2   2   2   2   2   1   1   1   2   2   1   2   2   1   2   2   1   1   1   1   1   2   1   1   2   1   2   2   2   1   1   1   2   1   2   1   1   2   2   2   2   2   1   2   1   2   1   1   2   1   1   2   2   1   1   1   2   1   2   2   1   1   1
 MK-4-6                 1   2   1   2   2   2   1   2   1   1   2   1   1   1   1   1   1   1   2   1   2   2   1   1   1   1   2   1   1   2   1   2   1   1   1   2   1   1   1   1   2   2   2   1   1   2   1   1   2   1   1   2   2   1   2   2   2   1   2   2   1   2   1   1   2   1   2   2   1   1   1   1   2   2   2   1   1   1   2   1   2   1   2   1   1   1   2   2   2   2   2   2   2   1   2   1   2   1   1   2   2   1   1   1   2   1   1   1   2   1   1   2   1   1   2   1   2   2   2   1   2   1   2   1   1   2   1   1   1   2   1   2   2   2   2   2   2   2   2   2   2   1   1   1   1   2   1   1   2   2   1   1   2   1   1   1   1   1   2   1   1   2   2   2   2   2   1   1   1   2   1   2   2   1   2   2   2   2   2   1   2   1   1   1   1   2   1   1   2   2   1   1   1   2   1   1   2   1   1   1
 MK-4-7                 1   2   1   2   2   2   1   2   1   1   2   1   1   1   1   1   1   1   2   1   2   1   1   1   2   1   1   1   1   1   1   2   1   1   1   2   1   2   1   1   2   1   2   1   1   2   1   1   2   2   1   2   2   1   2   2   2   1   2   2   1   2   1   1   2   1   1   2   1   1   1   1   2   2   2   1   1   1   2   1   2   1   1   1   1   1   2   2   2   2   2   2   2   1   2   1   2   1   2   2   2   1   1   2   2   1   1   1   2   1   1   2   2   1   2   1   2   2   2   1   2   1   2   1   1   2   1   2   1   2   1   2   2   2   2   2   2   2   2   1   1   1   1   1   1   2   1   1   2   2   1   1   2   1   1   1   1   1   2   1   1   2   2   2   2   2   1   1   1   2   1   2   2   1   2   2   2   2   2   1   1   2   1   1   1   2   1   1   1   2   1   1   1   1   1   1   2   1   1   1
 MK-4-8                 1   2   1   2   1   2   1   2   1   1   2   1   1   1   1   1   1   1   1   1   1   1   1   1   2   1   1   2   1   1   1   2   1   2   1   2   1   2   1   1   2   2   2   1   1   2   1   2   2   2   1   1   2   1   2   2   2   1   1   2   1   2   1   1   2   1   1   2   1   1   2   1   1   2   2   1   1   1   2   1   2   1   1   1   1   1   2   2   2   2   2   2   2   1   2   1   1   1   2   2   2   1   1   2   2   1   1   1   2   1   1   2   2   1   2   1   2   2   2   1   2   1   1   2   1   2   1   2   1   2   1   2   2   2   2   2   2   2   2   1   1   1   1   2   1   2   1   1   2   2   1   1   1   1   1   2   1   1   2   1   1   2   2   2   1   2   1   1   1   2   1   2   2   2   2   2   2   2   2   1   1   2   1   1   1   2   1   1   1   2   1   1   1   1   1   2   2   1   1   1
 MK-4-9                 1   2   1   2   1   2   1   2   1   1   2   1   1   1   1   1   1   2   1   1   1   1   1   1   2   1   1   1   1   1   1   2   1   2   1   2   1   2   1   1   2   2   2   1   1   2   1   2   2   2   1   2   2   1   2   2   2   1   1   2   1   2   1   1   2   1   1   2   1   1   2   1   1   2   2   1   1   1   2   1   2   1   1   1   1   1   2   1   2   2   2   2   2   1   2   1   1   1   2   2   2   2   1   2   1   1   1   1   1   1   1   2   2   1   2   1   2   2   2   1   2   1   2   2   1   2   1   1   1   2   1   2   2   1   2   2   2   2   2   1   1   1   1   1   1   2   2   1   2   2   1   1   1   1   1   2   1   1   2   1   1   2   2   2   1   2   1   1   1   2   2   2   2   2   2   2   2   2   2   1   1   2   2   1   1   2   1   1   2   2   2   1   2   2   1   2   2   1   1   1
 MK-4-10                1   2   1   2   1   2   1   2   1   1   2   1   1   1   1   2   2   1   1   1   1   1   1   1   2   1   1   1   1   1   1   2   1   2   1   1   1   2   1   1   2   2   2   1   1   2   2   2   2   2   1   2   2   1   2   2   2   1   1   2   1   2   1   1   2   1   1   2   1   1   2   1   1   2   2   1   1   1   2   1   2   1   1   1   1   1   2   1   2   2   2   2   2   1   2   1   1   1   2   2   2   2   1   1   1   1   1   1   2   1   1   2   2   1   2   1   1   2   1   1   2   1   2   2   1   2   1   1   1   2   1   2   2   2   2   1   2   2   2   1   1   1   1   1   1   2   2   1   2   2   1   1   1   1   1   2   1   2   2   1   1   2   2   2   1   1   1   1   1   2   2   2   2   2   2   2   1   2   2   1   1   2   2   1   1   2   1   1   2   2   2   1   2   2   1   2   2   1   1   1
 MK-4-11                1   2   1   2   1   2   1   2   1   2   2   1   1   2   1   2   2   1   1   1   1   1   1   2   2   1   1   1   2   1   1   2   1   2   1   1   1   2   1   1   2   2   2   1   1   2   2   2   2   2   1   2   2   1   2   2   2   1   1   2   1   2   1   1   2   1   1   2   1   1   1   1   1   1   2   1   1   1   1   1   2   1   1   1   1   1   1   1   2   2   2   2   2   1   2   1   1   1   2   2   2   2   1   1   1   1   1   2   2   2   1   2   2   1   1   1   1   2   1   1   2   1   2   2   1   2   1   1   1   1   1   2   2   2   2   1   2   2   2   1   1   1   1   1   1   1   2   1   2   2   1   1   1   1   2   2   1   2   2   1   1   2   2   2   1   1   1   1   1   2   2   2   1   2   2   2   1   2   2   2   1   2   2   1   1   2   1   1   2   2   1   1   2   2   1   2   1   2   1   1
 MK-4-12                1   2   1   2   1   2   1   1   1   2   1   1   1   1   1   2   2   1   1   1   1   1   1   2   2   1   1   1   2   1   1   2   1   2   1   1   1   2   2   1   2   2   2   1   1   2   2   2   2   2   2   2   2   1   2   2   2   1   1   2   1   2   1   1   2   1   1   2   1   1   1   1   2   1   2   1   1   1   1   1   1   1   1   1   1   1   1   1   2   2   2   1   2   1   2   1   2   1   1   2   2   2   1   1   1   1   1   2   2   2   1   2   2   1   1   1   1   2   1   1   2   1   2   1   2   2   1   1   1   1   1   2   1   1   2   1   2   2   2   1   1   1   1   1   2   1   2   1   2   2   1   1   1   1   2   2   1   2   2   1   1   2   2   2   1   1   1   1   1   2   2   2   2   2   2   2   1   2   1   2   2   2   2   2   1   2   1   1   2   2   1   1   2   2   1   2   1   2   1   1
 MK-4-13                1   2   1   2   1   2   1   1   1   2   1   1   1   1   1   2   2   1   1   1   1   1   1   1   1   1   1   1   1   1   1   2   2   2   1   1   2   2   2   1   2   2   2   1   1   2   2   2   2   2   2   2   2   1   2   2   2   1   1   2   1   2   1   1   1   1   1   2   1   1   1   1   2   1   2   1   1   1   1   1   1   1   1   2   1   1   1   2   2   2   2   1   2   1   2   1   2   1   1   2   2   2   1   1   1   1   1   2   2   1   1   1   2   1   1   1   1   2   1   1   2   1   2   1   2   2   1   1   1   1   1   1   1   1   2   1   2   2   2   1   2   1   1   1   2   1   2   1   2   2   1   1   1   1   2   2   1   2   2   1   1   2   2   2   1   1   1   1   1   2   2   2   2   2   2   2   1   2   1   2   2   2   2   2   1   2   1   1   2   2   1   1   2   2   2   2   1   2   1   1
 MK-4-14                1   2   1   2   1   2   1   1   1   2   1   1   1   2   1   2   2   1   1   1   1   1   1   1   1   1   1   1   1   1   1   2   2   2   1   1   2   2   2   1   2   2   2   1   1   2   2   2   2   2   2   2   1   1   2   2   2   1   1   2   1   2   1   1   1   1   1   2   1   1   1   1   2   1   2   1   1   1   1   1   1   1   1   2   1   1   1   2   2   2   1   1   2   1   2   1   2   1   1   2   2   2   1   1   1   1   1   2   2   1   1   1   2   1   1   1   2   2   2   1   2   2   2   2   2   2   1   1   1   1   1   1   1   2   2   1   2   2   2   1   2   1   1   1   1   1   2   2   2   2   1   1   1   1   2   2   1   1   2   1   1   2   2   2   2   1   1   2   1   2   2   2   1   2   2   2   1   2   1   2   2   2   2   2   1   2   1   1   2   2   1   1   2   2   2   2   1   2   1   1
 MK-4-15                1   2   1   2   1   2   1   1   1   2   1   1   1   2   1   2   2   1   1   2   1   1   1   2   1   1   1   1   1   2   1   2   2   2   1   1   2   2   2   1   2   2   1   1   1   2   2   2   2   2   2   2   1   1   2   2   2   1   1   2   1   2   1   1   1   1   1   2   1   1   1   1   2   1   2   1   1   1   1   1   1   1   1   2   1   2   1   2   2   2   1   1   2   1   2   2   2   1   1   2   2   1   1   1   1   1   1   2   2   1   1   1   2   1   1   1   2   2   2   1   2   2   2   1   2   2   1   1   1   1   1   1   1   2   2   1   2   2   1   1   2   1   1   1   2   1   2   2   2   1   1   1   1   1   2   1   1   1   2   1   1   2   2   2   2   1   1   2   1   2   2   2   1   2   2   2   1   2   1   2   1   2   2   2   2   2   1   1   2   2   1   1   2   2   2   2   1   2   1   1
 MK-4-16                1   2   1   1   1   2   1   1   1   2   1   2   1   2   1   2   2   1   1   2   1   1   1   2   1   1   1   1   1   2   1   2   2   1   1   1   1   2   2   1   2   2   1   1   1   2   2   2   2   2   2   2   2   1   2   2   2   1   1   2   1   2   2   1   1   1   1   2   1   1   1   1   2   1   2   1   1   2   1   1   1   1   1   2   1   2   1   2   2   2   1   1   2   1   2   2   2   1   1   1   2   1   1   1   1   1   1   1   2   1   1   1   2   1   1   1   2   2   2   1   2   1   2   2   2   2   1   1   1   1   1   1   1   2   2   1   1   2   1   1   2   1   1   1   2   1   2   2   2   1   1   1   2   1   2   1   1   1   2   1   1   2   2   2   2   1   1   1   1   2   2   2   1   2   2   2   1   2   1   2   1   2   2   2   1   2   1   1   2   2   1   1   2   2   2   2   1   2   1   1
 MK-5-1                 2   1   2   1   1   1   1   1   2   1   2   2   2   2   2   2   1   1   1   1   2   1   2   1   1   2   1   2   1   1   2   1   1   2   1   2   2   1   1   2   2   2   1   1   2   2   2   2   2   1   2   2   1   2   2   1   1   2   1   1   1   2   2   1   1   2   1   1   1   1   2   1   1   2   2   2   2   2   1   1   1   1   2   1   2   2   2   2   2   1   2   2   1   2   2   1   1   2   1   2   1   1   1   1   1   1   2   2   2   1   2   2   1   2   1   1   1   2   1   1   2   1   1   2   1   2   1   1   1   1   1   1   1   2   1   2   1   2   2   1   1   2   1   2   2   2   2   1   1   1   2   1   1   2   1   2   1   1   2   2   2   1   2   1   1   2   2   2   1   2   2   1   1   2   2   1   2   1   2   2   1   2   2   1   2   1   1   2   1   1   2   1   1   2   2   2   1   2   1   2
 MK-5-2                 2   1   2   1   1   1   1   1   2   1   2   2   2   2   2   2   2   1   1   1   2   1   2   1   1   2   1   2   1   1   2   1   1   2   1   2   2   1   1   2   2   2   1   1   2   2   2   2   2   1   2   2   1   2   2   1   1   2   1   1   1   2   2   2   1   2   1   1   2   2   2   1   1   2   2   2   2   2   1   1   1   2   2   1   2   2   2   2   2   1   2   2   1   2   2   1   2   2   1   2   1   1   2   1   1   1   2   2   2   1   2   2   1   2   1   1   1   2   1   1   2   1   1   2   1   2   1   1   1   1   1   1   1   2   1   2   1   2   2   2   2   2   1   2   2   2   2   1   1   1   2   1   1   2   1   2   1   2   2   2   2   1   2   1   1   1   2   2   1   1   2   1   1   2   2   1   2   1   2   2   1   2   1   1   2   1   1   2   1   1   2   1   1   2   1   2   1   2   1   2
 MK-5-3                 2   1   2   1   1   1   2   1   2   1   2   1   2   2   2   2   2   1   1   1   2   1   2   1   1   2   1   2   1   1   2   1   1   2   1   2   1   1   1   2   2   2   1   2   2   2   2   1   2   1   1   2   1   2   2   1   1   1   1   1   2   2   2   1   1   2   1   2   2   2   2   1   2   2   2   2   2   2   1   1   1   2   2   1   2   2   2   1   2   1   2   2   1   2   2   2   2   2   1   2   1   1   2   1   1   1   2   2   2   1   2   2   1   2   1   1   2   2   2   1   2   1   1   2   1   1   1   1   1   1   1   1   1   1   1   2   1   1   2   2   2   2   1   2   2   2   1   1   1   1   2   1   1   2   2   1   1   2   2   2   2   1   2   1   1   1   2   2   1   1   2   1   1   2   2   1   2   1   2   1   1   2   1   2   2   1   1   2   1   1   2   2   1   2   1   2   1   2   1   2
 MK-5-4                 2   1   2   1   1   1   2   1   1   1   2   1   2   2   2   2   1   1   1   1   2   1   1   1   1   2   1   2   1   1   2   1   1   2   1   2   1   1   1   2   2   2   2   2   2   2   2   1   2   1   1   1   1   2   2   1   1   1   1   1   2   2   2   1   1   1   1   2   2   2   1   1   2   2   2   1   2   2   1   1   1   1   2   1   2   2   2   1   2   1   2   2   1   2   2   2   2   2   1   2   1   1   2   1   1   1   2   2   2   1   2   2   1   2   1   1   2   1   1   1   2   1   1   2   1   1   1   1   1   1   1   1   1   1   1   2   2   1   2   2   2   2   2   2   2   2   1   1   1   1   1   1   1   2   2   1   1   2   1   2   2   1   2   1   1   2   2   2   1   1   2   1   1   2   2   1   2   1   2   1   1   2   1   2   2   1   1   2   1   1   2   2   1   2   1   2   1   2   1   1
 MK-5-5                 2   1   2   1   1   1   2   1   1   1   2   1   2   2   2   2   1   1   1   1   2   1   1   1   1   2   1   2   1   1   2   1   1   2   1   2   1   2   2   2   2   2   2   2   2   2   2   1   2   1   1   1   1   2   2   1   1   1   1   1   2   2   2   1   1   1   1   2   2   2   1   1   2   2   2   1   2   2   2   1   1   1   2   1   2   2   2   1   2   1   2   2   1   2   2   2   2   2   1   1   1   1   1   1   1   1   2   2   2   1   2   1   2   2   1   1   2   1   1   1   2   1   1   2   2   1   1   1   1   1   1   1   1   1   2   2   2   1   2   2   2   1   2   2   2   2   1   1   1   1   1   1   1   2   2   1   1   2   1   2   2   1   2   1   1   2   2   2   1   1   2   1   1   2   1   1   1   1   2   1   1   2   1   2   2   1   1   2   1   1   2   2   1   2   1   2   1   2   1   1
 MK-5-6                 2   1   2   2   1   1   2   1   1   1   2   1   1   2   2   2   1   1   1   1   2   1   1   1   1   2   1   2   2   2   2   1   1   1   2   2   1   2   2   2   2   2   2   2   2   2   2   1   2   1   1   1   1   2   1   1   2   1   2   1   2   1   2   1   1   1   1   2   2   1   1   1   2   2   2   1   2   2   2   1   1   1   2   1   2   2   2   1   2   1   2   2   1   1   2   2   2   2   1   1   1   1   1   1   2   1   2   2   2   1   2   1   2   2   1   1   2   1   1   1   2   1   1   2   2   1   1   1   1   1   1   1   2   1   2   2   2   1   2   2   2   1   2   2   2   2   1   1   1   1   1   1   1   2   2   1   1   1   1   2   2   1   2   1   1   2   2   2   1   1   2   1   2   2   2   1   1   1   2   1   1   2   1   2   2   1   1   2   1   1   2   2   1   2   1   2   1   2   1   2
 MK-5-7                 2   1   2   2   1   1   2   1   1   1   2   1   1   1   2   2   1   1   1   1   2   1   1   1   1   2   1   2   1   2   2   1   1   1   2   2   1   2   2   2   2   2   2   2   2   2   1   1   2   1   1   1   1   2   1   2   2   1   2   1   2   1   2   1   1   1   1   2   2   2   1   2   2   2   2   1   2   2   2   1   1   1   2   1   2   1   2   1   2   1   2   2   1   1   2   2   2   1   1   1   1   1   1   1   2   1   2   2   2   1   2   2   2   2   1   1   2   1   1   1   2   1   1   2   2   1   1   1   1   1   1   1   1   1   2   2   2   1   1   2   2   2   2   2   2   2   1   1   1   1   1   1   1   2   2   1   1   1   1   2   2   1   2   1   2   1   1   2   1   1   2   1   1   2   1   1   1   1   2   1   2   2   1   2   2   1   1   1   1   1   2   1   1   2   1   2   1   2   1   2
 MK-5-8                 2   1   2   2   1   1   2   1   2   1   2   1   1   1   2   2   1   2   2   2   2   1   1   1   1   2   1   2   1   2   2   1   1   1   2   2   2   2   2   2   2   2   2   2   2   2   1   1   2   2   1   1   1   2   1   1   2   1   2   1   2   1   2   1   1   1   1   2   2   2   1   2   2   2   2   1   2   2   2   1   1   1   2   2   2   1   2   1   2   1   2   2   1   1   2   2   2   1   1   1   1   1   1   1   2   1   2   2   2   1   2   1   2   2   1   1   2   1   1   1   2   1   1   2   2   1   2   2   1   1   1   1   1   1   2   2   2   1   1   2   2   2   2   2   2   1   2   1   1   1   1   2   1   2   2   1   1   1   1   2   2   1   2   1   2   1   1   2   1   1   2   1   1   2   1   1   1   1   2   1   2   2   1   2   2   1   1   1   1   1   2   1   1   1   1   2   1   2   1   2
 MK-5-9                 2   1   1   2   1   1   2   1   2   1   2   1   2   1   2   2   2   1   2   2   1   1   1   1   2   2   1   2   1   2   2   1   1   1   2   2   2   2   2   2   2   2   2   2   2   2   1   1   2   2   2   1   1   2   1   1   2   2   1   1   2   1   2   1   1   1   1   2   2   2   1   2   2   2   2   1   2   2   2   1   1   1   2   2   2   1   2   1   2   1   2   2   1   1   1   2   2   1   1   1   1   1   1   1   2   1   2   2   1   1   2   1   2   2   1   1   2   1   1   1   2   1   1   2   2   1   2   2   1   1   1   1   1   1   2   2   2   1   1   2   2   2   2   2   2   1   2   1   1   1   2   2   1   2   2   1   1   2   1   2   2   1   2   1   2   1   1   2   1   1   2   1   1   2   1   1   1   1   2   1   2   2   1   2   2   1   2   2   1   1   2   1   1   1   1   2   1   1   1   2
 MK-5-10                2   1   1   2   1   1   2   1   2   1   2   1   2   1   1   2   1   1   2   1   2   1   1   1   2   2   1   2   1   2   2   1   1   1   2   2   2   2   1   2   2   2   2   2   2   2   1   1   2   2   2   1   1   2   1   1   2   2   1   1   2   1   2   1   1   1   1   2   2   2   1   2   2   2   2   1   2   2   2   1   1   1   2   1   2   2   2   1   2   1   2   2   1   1   1   2   2   1   1   1   1   1   1   1   2   1   2   2   1   1   2   1   1   2   1   1   2   1   1   1   2   1   1   2   1   1   2   2   1   1   1   1   1   1   2   2   2   1   1   2   2   2   2   2   2   1   2   1   1   1   2   2   1   2   2   1   1   1   1   2   2   1   2   1   2   1   1   2   1   1   2   1   1   2   2   1   2   1   2   1   2   1   1   2   1   1   2   2   1   1   2   1   1   1   1   2   1   1   1   2
 MK-5-11                2   1   1   2   1   1   2   1   2   1   2   1   2   1   1   2   1   1   2   1   2   1   1   1   2   2   1   2   1   2   2   1   1   1   2   2   2   2   1   2   2   2   2   2   2   1   1   1   2   2   2   1   1   2   1   1   2   1   1   1   2   1   2   1   1   1   1   2   2   2   1   2   2   2   2   1   2   2   2   1   1   1   2   1   2   2   2   1   2   1   2   2   1   1   1   2   2   1   1   2   1   1   1   1   1   1   1   2   1   1   2   1   2   2   1   1   2   2   1   1   2   1   1   2   1   1   2   2   1   1   1   1   2   1   2   2   2   1   1   2   2   2   2   2   2   1   2   1   1   1   2   2   1   2   2   1   1   1   1   2   2   1   2   1   1   2   1   2   1   1   2   1   1   2   2   1   2   1   2   1   2   1   1   1   1   1   2   2   1   1   2   1   1   1   2   2   1   2   1   2
 MK-5-12                2   1   1   2   1   1   2   1   2   1   2   1   2   1   1   2   1   1   2   1   2   1   1   1   2   1   1   2   1   2   2   1   1   2   2   2   2   2   2   2   2   2   2   2   2   1   1   1   2   2   2   1   1   2   2   1   2   1   1   1   2   1   2   1   1   1   1   1   2   2   1   2   2   2   2   2   2   2   2   1   1   1   2   1   2   2   2   2   2   1   2   2   1   2   1   2   2   1   1   2   1   1   1   1   1   2   2   2   1   1   2   1   2   2   1   2   2   2   1   1   2   2   1   2   1   2   1   2   1   1   1   1   2   1   2   2   2   1   1   1   2   2   2   2   2   1   2   1   1   1   2   2   2   1   2   1   1   2   1   2   2   1   2   1   1   2   1   2   1   1   2   1   1   2   2   1   2   1   2   1   2   1   1   1   2   1   2   2   1   1   1   1   2   1   2   2   1   2   1   2
 MK-5-13                2   1   1   2   1   1   2   1   2   1   2   1   2   1   1   2   1   1   1   1   2   1   2   1   1   1   1   2   1   2   2   1   1   2   2   2   2   2   2   2   2   2   2   2   1   1   1   1   2   2   2   1   1   1   2   1   2   1   1   1   2   1   2   1   1   1   1   1   2   2   1   1   2   2   2   2   2   2   2   1   1   1   2   1   2   2   1   2   2   1   2   2   1   2   2   2   2   1   1   2   1   1   1   1   1   2   2   2   1   1   2   1   2   2   1   2   2   2   1   1   1   2   1   2   1   2   1   2   1   1   1   1   1   1   2   2   2   1   1   1   2   2   2   2   2   1   2   1   1   1   1   2   1   1   2   1   1   2   1   2   1   1   2   2   1   2   1   2   1   1   2   1   1   2   1   1   2   1   2   1   2   1   1   1   2   1   2   2   1   1   1   1   2   1   2   2   1   2   1   2
 MK-5-14                1   1   1   2   1   1   2   1   2   1   1   1   2   1   1   2   1   1   1   1   2   1   2   1   2   1   2   2   2   2   2   1   1   2   2   2   2   2   2   2   2   2   2   2   1   1   1   1   2   2   2   1   1   1   2   1   2   1   1   1   1   1   1   1   1   1   1   1   2   2   1   1   2   2   2   2   2   2   2   1   1   1   2   1   1   2   1   2   2   1   2   2   1   1   2   2   2   1   1   2   1   1   1   1   2   2   2   2   1   1   2   1   2   2   1   2   2   2   1   1   1   2   1   2   1   2   1   2   1   1   1   1   1   1   2   2   2   1   1   1   2   2   2   2   1   1   2   1   1   1   1   2   1   1   2   1   1   2   1   2   1   1   2   2   1   2   1   2   1   1   2   1   1   2   1   1   2   1   2   2   2   1   2   1   2   1   2   2   1   1   1   1   2   1   2   2   1   2   2   2
 MK-5-15                1   1   1   1   1   1   2   1   1   1   1   1   2   1   1   2   1   1   1   1   2   1   2   1   2   1   2   2   2   2   2   1   1   2   2   2   2   2   2   2   2   2   2   2   1   1   1   1   2   2   2   1   1   2   2   1   2   1   2   1   1   1   1   1   1   1   1   1   2   2   2   1   2   2   2   2   2   2   1   1   1   1   2   2   1   2   1   2   2   1   2   2   2   1   2   2   2   1   2   2   1   1   1   1   2   2   1   2   1   1   2   2   2   2   1   2   2   2   1   1   2   2   1   2   1   2   1   2   1   1   1   1   1   1   2   2   2   1   1   1   2   2   2   2   1   1   2   1   1   1   1   2   1   2   2   1   1   2   1   2   1   1   2   2   1   2   1   2   1   1   2   1   1   2   1   1   2   1   2   2   2   1   2   1   2   1   2   2   1   1   2   1   2   1   2   1   1   1   2   2
 MK-5-16                1   1   1   1   2   1   2   1   1   1   1   1   2   1   1   2   1   1   1   1   2   1   2   2   2   1   2   2   2   2   2   2   1   2   2   2   2   2   2   2   2   2   2   2   1   2   1   1   1   2   2   1   1   2   2   1   2   1   2   1   1   1   1   1   1   1   1   1   2   2   2   1   2   2   2   1   2   2   1   1   1   1   2   2   1   2   1   2   2   1   2   2   2   1   2   2   2   1   2   2   1   1   1   1   2   2   1   2   1   1   2   2   2   2   1   1   2   2   1   1   2   2   1   1   1   2   1   2   1   1   1   1   1   1   2   2   2   1   1   1   2   2   2   2   1   1   2   1   1   1   1   2   1   2   2   1   1   2   1   2   1   1   2   2   1   2   1   2   1   1   2   1   1   2   1   1   2   1   2   2   2   2   2   1   2   1   2   2   1   1   2   1   1   1   2   1   1   1   2   2
 MK-6-1                 1   2   2   1   2   1   2   1   2   1   1   1   1   2   2   2   2   2   1   2   1   1   1   2   1   1   1   1   1   2   2   1   2   1   2   1   1   2   2   1   2   2   2   1   2   2   1   2   2   1   1   1   1   2   1   2   2   2   2   2   1   1   2   2   1   1   2   1   2   1   2   1   2   1   2   1   2   2   2   2   2   1   2   1   2   1   1   1   1   1   2   1   2   2   1   2   2   1   2   1   2   2   1   2   2   1   1   1   1   2   2   1   1   1   2   2   2   2   1   1   2   2   2   2   2   1   1   1   2   2   2   1   2   2   2   2   2   1   1   2   2   1   2   2   2   2   2   2   1   2   2   2   2   2   1   1   2   2   1   1   1   1   2   2   2   1   1   1   1   1   1   1   2   1   1   1   2   1   2   1   1   1   1   1   2   1   1   2   2   1   1   2   1   2   2   1   2   1   2   1
 MK-6-2                 1   2   2   1   2   1   2   1   2   1   2   1   2   2   2   2   2   2   1   2   1   1   1   2   1   1   1   1   1   2   2   1   2   1   2   1   1   2   1   1   2   2   2   1   2   1   1   2   2   1   1   1   1   2   1   2   2   2   2   2   1   1   2   2   1   1   2   1   2   1   2   2   2   1   1   1   2   2   2   2   2   1   2   1   2   1   1   1   1   1   2   1   1   2   1   2   2   1   2   1   2   2   1   2   2   1   1   2   2   2   2   2   1   1   2   2   2   2   1   1   2   2   1   2   2   1   1   1   2   2   1   1   2   2   2   2   2   1   1   2   2   1   2   2   2   1   2   2   1   2   2   1   2   2   1   1   2   2   1   2   1   1   2   2   2   1   1   1   1   1   2   1   1   1   2   1   2   1   2   1   1   1   1   1   2   1   1   1   2   1   1   2   1   2   2   1   1   1   2   1
 MK-6-3                 2   2   2   1   2   1   2   1   2   1   1   1   2   2   2   2   2   2   1   2   1   1   1   2   1   1   1   1   1   1   2   1   2   1   2   1   1   2   1   1   2   2   2   1   2   1   1   2   2   1   1   1   1   2   1   2   2   2   2   2   1   1   2   2   1   1   2   1   2   1   2   1   2   1   1   1   2   2   2   2   1   1   2   1   2   1   1   1   1   1   2   1   1   2   1   2   2   1   2   1   2   2   1   2   2   1   1   1   2   1   2   2   2   1   2   2   2   2   1   1   2   2   1   1   2   1   1   1   2   2   1   1   2   2   2   2   2   1   1   2   2   1   2   2   2   2   2   2   1   2   2   1   2   2   1   1   2   2   1   2   1   1   2   2   2   1   1   1   1   1   2   1   1   1   2   1   2   1   2   1   1   1   1   1   2   1   1   1   2   1   1   2   1   2   1   1   1   1   2   1
 MK-6-4                 2   2   2   1   1   1   2   2   2   1   1   1   2   1   2   2   2   2   1   2   1   1   1   2   1   1   2   1   1   1   2   1   2   1   2   1   2   2   1   1   2   2   2   1   2   1   1   2   2   1   1   1   1   1   1   2   2   2   2   2   1   2   2   2   1   1   2   1   2   1   2   1   2   2   1   1   2   2   2   2   1   1   2   1   2   1   1   1   1   1   2   1   1   2   2   2   2   1   2   1   2   2   1   2   2   1   1   1   2   2   2   2   2   1   2   2   2   2   1   1   2   2   1   1   2   1   2   1   2   2   1   1   2   2   2   2   2   1   2   2   2   1   2   2   2   2   2   2   2   2   1   1   2   2   1   1   2   2   1   2   1   1   2   2   2   2   1   1   1   1   2   1   1   1   1   1   2   1   2   1   1   1   1   1   2   1   1   1   2   1   1   2   1   2   1   1   1   1   2   1
 MK-6-5                 2   2   2   1   1   1   2   2   2   1   1   1   2   1   2   2   1   2   1   2   1   1   1   2   1   1   2   2   1   1   2   1   2   1   2   1   1   2   1   1   2   2   2   2   2   1   1   2   2   1   1   1   1   2   1   2   2   2   2   2   1   2   2   2   1   1   1   2   2   1   1   2   2   2   1   1   2   2   2   2   1   1   2   1   2   1   1   1   1   1   2   2   1   1   2   2   2   1   1   1   2   1   1   2   2   2   1   1   2   2   2   2   2   1   2   2   2   2   1   1   2   2   1   1   1   1   2   1   2   2   1   1   2   2   2   2   2   2   2   2   2   1   2   2   1   2   2   2   2   2   1   1   2   2   2   1   2   2   1   2   1   1   2   1   2   2   1   1   1   1   2   1   1   1   1   1   2   1   2   1   1   1   1   1   1   1   1   2   2   1   1   2   1   2   1   1   1   1   2   1
 MK-6-6                 2   2   2   1   1   1   2   1   2   1   1   1   2   1   2   2   1   2   1   1   2   1   2   2   1   1   2   2   1   2   1   1   1   1   2   1   1   2   1   1   2   2   2   2   2   1   1   2   2   1   1   1   1   2   1   2   2   2   2   2   1   2   2   2   1   1   2   2   1   2   1   2   2   2   1   1   2   2   2   2   1   1   1   1   2   1   1   1   1   1   2   2   1   1   2   2   2   1   1   1   2   1   1   1   2   2   1   1   2   2   2   2   2   1   2   2   2   2   1   1   2   2   1   1   2   1   2   1   1   1   1   1   2   2   2   2   2   2   2   2   2   1   2   2   1   2   2   2   2   2   1   1   2   1   2   2   2   2   1   1   1   1   2   1   2   2   1   1   1   1   2   1   1   1   2   1   2   1   2   1   1   1   1   1   1   1   1   2   2   1   1   2   1   2   1   1   1   1   2   1
 MK-6-7                 2   2   2   1   2   1   2   1   1   1   1   1   1   1   2   2   2   1   2   1   2   1   2   2   1   1   2   2   1   2   1   2   1   1   2   1   1   1   1   1   2   2   2   2   2   2   1   2   2   1   1   1   2   1   1   2   2   1   1   1   1   2   2   2   1   1   2   2   1   2   1   2   2   2   2   1   2   2   2   2   1   1   1   1   1   1   1   1   2   1   2   1   1   1   2   2   2   1   1   1   2   1   1   1   2   2   1   1   2   2   2   2   2   1   2   2   2   2   1   2   2   2   1   1   2   1   2   1   1   1   1   1   2   2   2   2   2   1   2   2   2   1   2   2   1   2   1   2   1   2   1   1   2   1   1   2   2   2   1   1   1   1   2   1   1   2   2   1   2   1   2   1   1   1   2   1   2   1   2   1   1   1   1   1   1   1   1   2   2   1   1   2   1   2   1   1   1   1   2   1
 MK-6-8                 2   2   2   1   2   1   2   1   1   1   1   1   1   1   2   2   2   1   2   1   2   1   2   2   1   2   2   2   1   2   1   2   1   1   2   1   1   1   1   1   2   2   2   2   2   2   1   2   2   1   1   1   2   1   1   1   2   1   1   2   1   2   2   2   1   1   2   2   1   2   2   2   2   2   1   1   2   1   2   2   1   1   1   1   1   1   1   1   2   1   2   1   1   1   2   2   2   1   1   1   2   1   2   1   2   2   1   1   2   2   1   2   2   1   2   2   2   2   1   2   2   2   1   1   2   1   2   1   1   1   1   1   2   1   2   2   2   1   2   2   2   1   2   2   1   2   1   2   2   2   1   1   2   1   1   2   2   2   1   1   1   1   1   1   2   2   2   1   2   1   2   1   1   1   2   1   1   1   2   1   2   1   1   1   1   1   1   2   2   1   1   2   2   2   1   1   1   1   2   1
 MK-6-9                 2   2   2   1   2   1   2   1   2   1   1   1   1   1   2   2   2   1   2   1   2   1   2   2   1   2   2   2   1   2   1   2   1   1   2   1   1   1   2   1   2   2   2   2   2   2   2   2   2   1   1   1   2   1   1   2   2   1   1   2   2   2   2   2   1   1   2   2   1   2   2   2   2   2   1   1   2   1   2   2   1   1   2   1   1   1   1   1   2   1   2   1   1   1   2   2   2   1   1   1   2   1   2   1   2   2   1   1   2   2   1   2   2   1   2   2   2   1   1   2   2   2   1   1   2   2   2   1   1   1   1   1   1   1   2   2   2   1   2   2   2   1   2   2   1   2   1   2   2   1   1   1   2   2   1   2   2   2   1   1   1   1   1   1   2   2   2   1   2   1   2   1   2   1   2   1   1   1   2   2   2   1   1   1   1   2   1   2   2   1   1   2   2   2   1   1   1   1   2   1
 MK-6-10                2   2   2   1   2   2   2   1   2   1   1   1   1   2   2   2   2   1   2   1   2   1   2   2   2   2   1   2   1   2   1   1   2   2   2   2   1   1   2   1   2   2   2   2   2   2   2   2   2   2   1   1   2   1   1   2   2   1   1   2   2   1   2   1   1   1   2   2   1   2   2   2   2   2   1   2   2   2   2   2   1   1   2   1   1   1   2   1   2   1   2   1   1   1   2   2   2   1   1   1   2   1   2   1   2   2   1   1   2   2   1   2   1   1   2   2   2   1   1   2   2   2   1   1   2   2   2   1   1   1   1   1   1   1   2   2   2   2   2   2   2   1   2   2   1   2   1   2   2   1   1   1   2   2   1   2   2   2   1   1   1   1   1   1   2   2   2   1   2   1   2   1   2   1   2   1   2   1   2   2   2   1   1   1   1   2   1   2   2   1   1   2   2   2   1   1   1   1   2   2
 MK-6-11                2   2   2   1   2   2   2   1   2   1   1   1   1   2   2   2   2   1   2   1   2   1   1   2   2   2   2   2   1   2   1   1   2   2   2   2   1   2   2   1   2   2   2   2   2   2   2   2   2   2   1   1   2   1   1   2   2   1   1   2   2   1   2   1   2   1   2   2   1   2   2   2   2   2   1   2   2   2   2   2   1   2   2   1   1   1   2   1   1   2   2   1   1   1   2   1   2   1   1   2   2   1   2   1   2   2   1   2   2   2   1   2   1   1   2   2   2   1   1   2   2   2   1   1   2   2   2   1   2   1   1   1   1   1   2   2   2   2   2   2   2   1   2   2   1   2   1   2   2   1   2   1   2   2   1   2   2   2   1   2   1   1   1   1   2   2   2   1   2   1   2   1   2   1   2   1   2   1   1   2   2   1   1   1   2   1   1   2   2   1   1   2   2   1   1   1   1   1   2   2
 MK-6-12                2   2   2   1   2   2   2   1   2   1   1   1   1   2   2   2   2   1   2   1   2   1   1   2   2   2   2   1   1   2   1   1   2   2   2   2   1   2   2   1   2   2   2   2   2   2   2   2   2   2   1   1   2   1   1   2   2   1   1   2   2   1   2   1   2   1   2   2   1   2   2   2   2   2   1   2   2   2   2   2   1   2   2   1   2   1   2   1   1   2   2   2   1   1   2   1   2   2   1   2   2   1   1   1   2   2   1   2   2   2   1   2   1   1   2   2   2   1   1   2   2   2   1   2   2   2   2   1   2   1   1   1   1   1   2   2   2   2   2   2   2   1   2   2   1   2   1   2   2   1   2   1   2   2   1   2   2   2   1   2   1   1   1   1   2   2   2   1   2   1   2   2   2   1   2   1   2   1   1   2   2   1   1   2   2   1   2   2   1   1   1   2   2   1   1   1   1   1   2   2
 MK-6-13                2   1   2   1   2   2   2   1   2   1   1   1   2   2   1   2   2   1   2   1   2   1   1   2   2   2   2   1   1   2   1   1   2   2   2   1   1   2   2   1   2   1   2   2   2   2   2   2   2   2   1   1   2   1   1   2   2   1   1   2   2   1   2   1   1   1   2   1   1   2   2   2   2   2   1   2   2   2   2   2   1   2   2   1   2   1   2   1   1   2   2   2   2   2   2   1   2   2   1   2   2   1   1   1   2   2   1   1   1   2   2   2   1   1   2   2   2   1   1   2   2   2   1   2   2   2   2   1   2   1   1   1   1   1   2   2   2   2   2   2   2   1   2   2   1   2   1   2   2   1   2   1   2   2   1   2   2   2   1   2   2   1   1   1   2   2   2   2   2   1   2   2   2   1   2   1   2   1   1   2   1   1   1   2   2   2   2   2   2   2   1   2   2   1   1   1   1   1   2   2
 MK-6-14                2   1   2   1   2   2   2   1   2   1   1   1   2   2   1   2   2   2   2   1   2   1   1   2   2   1   2   1   1   2   1   1   2   2   2   1   1   2   2   1   2   1   2   2   1   1   2   2   2   2   1   1   2   1   2   2   2   2   2   2   2   1   2   1   1   1   2   1   1   2   1   2   2   2   1   2   2   2   2   2   1   1   2   1   2   1   2   1   1   2   2   2   1   2   2   2   2   2   1   2   1   1   1   1   1   2   1   2   1   2   2   2   1   1   2   2   2   1   1   2   2   2   1   2   2   2   2   1   2   1   1   1   1   1   2   2   2   2   2   2   2   1   2   2   1   2   1   1   2   1   2   1   2   2   1   2   2   2   1   2   2   1   1   1   2   2   2   2   2   1   2   2   2   1   2   1   2   1   1   2   1   1   1   2   2   2   2   2   1   2   1   2   2   1   1   1   1   1   2   1
 MK-6-15                2   1   2   1   2   2   2   1   2   1   1   1   2   2   1   2   2   2   2   1   2   1   1   2   2   1   2   1   1   2   2   1   2   2   1   1   1   2   2   1   2   1   2   1   1   1   1   2   2   1   1   2   2   1   2   2   2   2   2   2   2   1   2   1   1   1   2   1   1   2   1   2   1   2   1   1   2   2   2   2   1   1   2   1   2   1   2   1   1   2   2   2   1   2   2   2   2   2   1   2   1   1   1   2   1   2   1   2   1   2   2   2   1   1   2   2   2   1   1   2   2   2   1   2   2   2   2   1   2   1   1   1   1   1   1   2   2   2   2   2   2   1   2   2   1   2   1   1   2   1   2   1   2   2   1   2   2   2   1   2   2   1   1   1   2   2   1   2   2   1   2   2   2   1   2   1   2   1   1   2   2   1   2   2   1   2   2   1   2   1   1   2   2   1   2   1   2   2   2   1
 MK-6-16                2   1   2   1   2   2   2   1   2   1   1   1   2   2   1   2   2   2   2   1   2   2   1   2   2   2   1   1   1   2   2   1   1   2   1   1   1   2   2   1   2   1   2   1   1   1   1   2   2   1   1   2   2   1   2   2   2   2   2   2   2   1   2   1   1   1   2   1   1   2   1   2   1   1   1   1   1   2   2   2   1   1   2   1   2   1   2   1   1   2   2   1   1   1   2   2   2   2   1   2   1   1   1   2   1   2   1   2   1   2   2   2   1   1   2   2   2   1   1   2   2   2   1   2   2   2   2   1   2   1   1   2   1   1   1   2   2   2   2   2   2   1   2   2   1   2   1   1   2   1   2   1   2   2   1   2   2   2   1   2   2   2   1   1   2   2   1   2   2   1   2   2   2   1   2   1   2   1   1   2   1   1   2   2   1   2   2   1   2   1   1   1   2   1   2   1   1   2   1   1
 
!****************************************** Phenotypic Data **********************************************************
!-100.0 is resevred for missing phenotype
SimulatedTrait1         9.6948    8.4472    9.1608   10.0479    9.2899    8.4400   10.1029   10.7019    9.8462   11.7028    9.7291   10.1611   11.0336   10.8614    9.0808   10.5061    8.2610    8.7111    9.3436    9.7564    8.7919    9.7046   11.2922   10.1179    9.4390    9.2354   10.2624    9.8911    8.9174    7.3469   10.2572   11.6893   10.1690   12.8864    9.9884   10.4973   10.1332    8.9977    8.9213    9.1376   11.2807    9.9473    9.1677   11.5246   10.8025   10.4152    8.8216    9.7472    9.3889   11.7119   11.3474   10.0240    8.9923   10.4718   12.3280    8.4517   10.7170   10.1062    9.5073    9.5038   11.1100    9.3091    9.4840    9.7593   11.0755   11.1127   10.1366    9.9666    9.2919   10.7543   11.2234   10.7808    9.9443   10.6066    9.8176   11.6474   10.0324    7.4880   10.2138   10.5220    8.9358    9.6495   11.0982    8.8947    9.8999    9.9386    9.1680   10.9145   10.7267   10.5321    9.0207    9.8137   10.3181   10.0735    8.6351   10.0481    9.4799    9.8624    8.4717    9.7409   10.8797   11.2068    8.8582    9.8561   11.1809    8.0556    9.3930   10.3077    9.5248   10.9154    8.6196   10.1432    9.2549   10.8626    8.9656   11.6687    7.8443    9.0223   12.2955    9.0703    9.8967   10.2325   10.2786   11.7415    9.5690   10.4586    8.7940   11.5927    9.1351   10.8764   12.0095   12.0512    8.0192   11.4396    9.8722    8.3828   10.4943   10.2544   10.7325    9.8917    8.9212   10.4631    8.2309    9.8501   10.2468    8.8364   10.9742    9.5113   11.0050   11.6695   10.5541    9.0330   10.9335    8.2699    9.9647   10.5542   10.5851   10.9294    9.7167    9.0081    9.7580   10.9464   10.5485   10.1237    9.6636    9.8196   10.2271    8.8730   10.5180   10.6751    9.5191    9.8319    9.3372   10.2380    9.4608    8.9943   10.7020   11.4301    9.7678    9.5584    9.0944   10.3729    9.4286    9.2587   11.3295   11.0050    9.9485   11.5780   12.1230    9.1398    8.3634    9.6517   10.5988   11.6756   11.7185    8.7820   10.4483   10.1961    9.9690    8.7957
 
