# Supplementary material for: Inclusive Composite Interval Mapping of QTL by Environment Interactions in Biparental Populations
Source: PLoS One. 2015 Jul 10;10(7):e0132414. doi: 10.1371/journal.pone.0132414 (PMC4498613; doi:10.1371/journal.pone.0132414)
Supplement: S1 File — (ZIP) [file pone.0132414.s001.zip › BC1 population/e=1/run_00048.met]

!**********************Note: lines staring with "!" are remarks and will be ignored in the program********************
!*********************************General Information**********************************
!Assuming F1 = P1 x P2, populations available in QTL IciMapping are: 
!  1, P1BC1F1 = P1 x F1, the first backcrossing where P1 is used as the recurrent parent;
!  2, P2BC1F1 = P2 x F1, the first backcrossing where P2 is used as the recurrent parent;
!  3, F1DH, F1-derived doubled haploids; 
!  4, RIL or F1RIL, recombination inbred lines through the repeated selfing of F1;
!  5, P1BC1RIL, recombination inbred lines through the repeated selfing of P1BC1F1;
!  6, P2BC1RIL, recombination inbred lines through the repeated selfing of P2BC1F1;
!  7, F2, the selfing generation of F1;
!  8, F3, the selfing generation of F2;
!  9, P1BC2F1, the second backcrossing where P1 is used as the recurrent parent; 
! 10, P2BC2F1, the second backcrossing where P2 is used as the recurrent parent;
! 11, P1BC2RIL, recombination inred lines through the repeated selfing of P1BC2F1; 
! 12, P2BC2RIL, recombination inred lines through the repeated selfing of P2BC2F1; 
! 13, P1BC1F2, the selfing generation of P1BC1F1; 
! 14, P2BC1F2, the selfing generation of P2BC1F1; 
! 15, P1BC2F2, the selfing generation of P1BC2F1; 
! 16, P2BC2F2, the selfing generation of P2BC2F1; 
! 17, P1BC1DH, P1BC1F1-derived doubled haploids; 
! 18, P2BC1DH, P2BC1F1-derived doubled haploids; 
! 19, P1BC2DH, P1BC2F1-derived doubled haploids; 
! 20, P2BC2DH, P2BC2F1-derived doubled haploids; 
   1      !Mapping Population (see remarks above)
   2      !Mapping Function (1 for Kosambi; 2 for Haldane; 3 for Morgan)
   2      !Marker Space Type (1 for intervals; 2 for positions)
   1      !Marker Space Unit(1 for centiMorgans; 2 for Morgan)
   6      !Number of Chromosomes (or Linkage Groups)
 200      !Size of the mapping population
   1      !Number of environments
 
!***************************************** Chromosomes and Linkage Maps **********************************************
!Chromosome                 NumMarkers
-CH1                        16
-CH2                        16
-CH3                        16
-CH4                        16
-CH5                        16
-CH6                        16
!Linkage map (Marker name followed by position or the interval length)
 MK-1-1                1     0.000
 MK-1-2                1    10.000
 MK-1-3                1    20.000
 MK-1-4                1    30.000
 MK-1-5                1    40.000
 MK-1-6                1    50.000
 MK-1-7                1    60.000
 MK-1-8                1    70.000
 MK-1-9                1    80.000
 MK-1-10               1    90.000
 MK-1-11               1   100.000
 MK-1-12               1   110.000
 MK-1-13               1   120.000
 MK-1-14               1   130.000
 MK-1-15               1   140.000
 MK-1-16               1   150.000
 MK-2-1                2     0.000
 MK-2-2                2    10.000
 MK-2-3                2    20.000
 MK-2-4                2    30.000
 MK-2-5                2    40.000
 MK-2-6                2    50.000
 MK-2-7                2    60.000
 MK-2-8                2    70.000
 MK-2-9                2    80.000
 MK-2-10               2    90.000
 MK-2-11               2   100.000
 MK-2-12               2   110.000
 MK-2-13               2   120.000
 MK-2-14               2   130.000
 MK-2-15               2   140.000
 MK-2-16               2   150.000
 MK-3-1                3     0.000
 MK-3-2                3    10.000
 MK-3-3                3    20.000
 MK-3-4                3    30.000
 MK-3-5                3    40.000
 MK-3-6                3    50.000
 MK-3-7                3    60.000
 MK-3-8                3    70.000
 MK-3-9                3    80.000
 MK-3-10               3    90.000
 MK-3-11               3   100.000
 MK-3-12               3   110.000
 MK-3-13               3   120.000
 MK-3-14               3   130.000
 MK-3-15               3   140.000
 MK-3-16               3   150.000
 MK-4-1                4     0.000
 MK-4-2                4    10.000
 MK-4-3                4    20.000
 MK-4-4                4    30.000
 MK-4-5                4    40.000
 MK-4-6                4    50.000
 MK-4-7                4    60.000
 MK-4-8                4    70.000
 MK-4-9                4    80.000
 MK-4-10               4    90.000
 MK-4-11               4   100.000
 MK-4-12               4   110.000
 MK-4-13               4   120.000
 MK-4-14               4   130.000
 MK-4-15               4   140.000
 MK-4-16               4   150.000
 MK-5-1                5     0.000
 MK-5-2                5    10.000
 MK-5-3                5    20.000
 MK-5-4                5    30.000
 MK-5-5                5    40.000
 MK-5-6                5    50.000
 MK-5-7                5    60.000
 MK-5-8                5    70.000
 MK-5-9                5    80.000
 MK-5-10               5    90.000
 MK-5-11               5   100.000
 MK-5-12               5   110.000
 MK-5-13               5   120.000
 MK-5-14               5   130.000
 MK-5-15               5   140.000
 MK-5-16               5   150.000
 MK-6-1                6     0.000
 MK-6-2                6    10.000
 MK-6-3                6    20.000
 MK-6-4                6    30.000
 MK-6-5                6    40.000
 MK-6-6                6    50.000
 MK-6-7                6    60.000
 MK-6-8                6    70.000
 MK-6-9                6    80.000
 MK-6-10               6    90.000
 MK-6-11               6   100.000
 MK-6-12               6   110.000
 MK-6-13               6   120.000
 MK-6-14               6   130.000
 MK-6-15               6   140.000
 MK-6-16               6   150.000
!*********************************** Marker Types ********************************************************************
!Co-dominant marker: When heterozygote F1 is present, P1 is coded as 2, F1 is coded as 1, and P2 is coded as 0; Otherwise, P1 is coded as 2, and P2 is coded as 0. 
!Dominant marker: When heterozygote F1 is present, P1 and F1 are coded as 12, and P2 is coded as 0; Otherwise, P1 is coded as 2, and P2 is coded as 0.  
!Recessive markers: When heterozygote F1 is present, P1 is coded as 2, and F1 and P2 are coded as 10; Otherwise, P1 is coded as 2, and P2 is coded as 0. 
!Missing marker is coded as -1. 
 MK-1-1                 1   2   2   1   2   2   1   2   1   2   2   1   2   2   1   1   1   2   2   1   2   1   2   1   1   1   1   2   1   2   2   1   1   2   2   2   1   1   2   1   1   2   1   1   1   1   2   2   2   2   2   1   2   1   1   2   1   1   1   2   1   1   2   1   2   1   2   1   2   1   1   2   2   1   2   1   1   2   2   2   2   2   1   2   2   1   2   1   1   2   2   2   1   1   1   2   1   2   2   2   2   1   1   2   2   2   2   1   2   2   1   1   2   1   2   2   1   1   2   1   2   2   1   2   1   2   2   1   2   2   1   1   1   2   1   1   2   2   2   1   1   2   1   1   2   2   1   2   1   1   2   1   2   1   1   1   1   2   1   1   1   2   2   1   1   1   2   2   2   1   1   1   1   1   2   1   2   1   1   1   1   2   2   2   1   2   1   1   2   1   1   2   1   2   1   1   2   1   2   1
 MK-1-2                 1   2   2   1   2   2   1   2   1   2   2   1   2   2   1   1   1   2   2   1   2   1   2   1   1   1   1   2   1   2   2   1   2   2   2   2   1   1   2   1   1   2   1   1   2   1   2   2   2   2   2   1   2   1   1   2   1   1   1   2   1   2   2   1   2   1   2   2   2   1   1   2   2   1   2   1   1   2   2   2   2   2   1   2   2   1   2   1   1   2   2   2   1   1   1   2   1   2   2   2   2   1   1   2   2   2   2   1   2   2   1   1   2   1   2   2   1   2   2   1   2   2   1   2   1   2   2   1   2   2   1   1   1   2   1   1   2   2   2   1   1   2   1   1   2   2   1   2   1   1   2   1   2   1   2   1   1   2   1   1   1   2   2   1   1   1   2   2   2   1   1   1   1   1   2   1   2   1   1   1   1   2   2   1   1   1   1   1   2   1   1   2   1   2   1   1   2   1   2   1
 MK-1-3                 1   2   2   1   2   2   1   2   1   2   1   1   2   2   1   1   1   2   2   1   2   1   2   1   1   1   2   2   1   2   2   1   2   2   2   2   1   1   2   1   1   2   2   1   2   1   2   2   2   2   2   1   2   1   1   2   1   1   1   2   1   2   2   1   2   1   2   2   2   1   1   2   2   1   2   1   1   2   2   2   2   2   1   2   2   1   2   1   1   2   2   2   1   1   1   2   1   2   2   2   2   1   1   2   2   2   1   1   2   2   1   1   2   1   2   2   2   2   2   1   2   2   1   1   1   2   2   1   2   2   1   1   1   2   1   1   2   2   2   1   1   2   1   2   2   2   1   2   1   1   2   1   2   1   1   1   1   2   1   1   1   2   2   1   1   1   2   2   2   1   1   1   1   1   2   1   2   1   1   1   1   2   2   1   1   1   1   1   2   2   1   2   1   2   1   1   2   1   2   1
 MK-1-4                 1   2   1   1   2   2   2   2   1   2   1   1   2   1   1   1   1   1   2   1   2   1   2   1   1   1   2   2   1   2   2   1   2   2   1   2   1   1   2   1   1   2   2   1   2   1   2   2   2   2   2   1   2   1   1   2   1   1   1   2   1   2   2   1   1   1   2   2   2   1   1   2   2   1   1   2   1   2   2   2   2   2   1   2   2   1   2   1   1   2   2   2   1   1   1   2   1   2   2   2   2   1   1   2   2   2   1   1   2   2   1   1   2   1   2   1   2   2   2   1   2   2   1   1   1   2   2   1   2   2   1   1   1   2   1   1   2   2   2   1   1   2   1   2   2   2   1   2   1   1   2   1   2   1   1   1   1   2   1   1   1   2   2   1   1   1   2   2   2   1   1   1   1   1   2   1   2   1   1   1   1   2   2   1   1   1   1   1   2   2   1   2   1   2   2   1   2   1   2   1
 MK-1-5                 1   2   1   1   2   2   1   2   1   2   1   1   2   1   2   2   1   1   2   1   2   1   2   1   1   1   2   2   1   2   2   1   2   2   1   2   1   1   2   1   1   2   2   2   2   1   1   2   2   2   2   1   2   1   1   2   1   1   1   1   2   2   2   1   1   2   2   1   2   1   1   2   1   1   1   1   1   1   2   2   2   2   1   2   2   1   2   1   1   2   2   1   1   1   1   2   1   2   2   2   2   1   1   1   2   2   1   1   2   2   1   1   1   1   2   1   2   2   2   1   1   2   1   1   1   2   2   1   2   2   1   1   1   2   1   1   2   2   2   1   1   2   1   2   2   2   1   2   1   1   2   1   2   2   1   1   1   1   1   1   1   2   1   1   1   1   2   2   2   1   1   1   1   1   2   2   2   2   1   1   1   2   2   1   1   1   1   1   2   2   2   2   1   1   2   1   2   1   2   1
 MK-1-6                 1   2   2   1   2   2   1   2   1   1   1   1   2   1   2   2   1   1   2   1   2   1   2   1   1   1   2   1   1   2   2   1   2   2   1   2   1   1   2   1   1   2   1   2   2   1   1   2   2   2   1   1   2   1   1   2   1   1   2   1   2   1   2   1   1   2   2   1   2   2   1   2   2   2   1   1   1   1   2   2   2   2   1   2   2   1   2   1   1   1   2   1   1   1   1   2   1   2   2   2   2   1   1   1   2   2   1   1   2   2   1   1   1   1   2   1   2   2   2   1   1   2   1   1   1   1   2   1   2   2   2   1   1   2   1   1   2   2   2   1   1   1   1   2   2   2   1   2   1   2   2   1   2   2   2   1   1   1   1   1   2   2   1   1   1   1   2   2   2   1   1   1   1   2   2   2   2   2   1   1   1   2   2   1   1   1   1   1   2   2   2   2   1   1   2   1   2   1   2   1
 MK-1-7                 1   2   2   1   2   2   1   2   1   1   1   1   2   2   2   2   1   1   2   1   2   1   2   1   1   1   2   2   1   2   2   1   2   2   1   1   1   1   2   1   1   1   1   2   2   1   1   2   2   2   1   1   2   1   1   2   1   1   2   2   2   1   2   1   1   2   2   1   2   2   1   2   2   2   1   1   1   1   2   2   2   1   1   2   2   1   2   2   2   1   2   1   1   1   1   2   1   2   1   2   2   1   1   1   2   2   1   1   2   2   1   1   1   1   2   1   2   2   2   1   1   2   1   1   1   1   2   1   1   2   2   2   2   2   1   1   2   2   2   2   1   1   1   2   2   2   1   2   2   2   2   1   2   2   2   1   2   1   1   1   1   2   1   1   1   1   2   2   2   1   1   1   1   2   2   2   2   2   1   1   1   2   2   1   1   1   1   1   2   2   2   2   1   1   2   1   2   1   2   1
 MK-1-8                 1   2   2   1   1   2   1   2   1   1   1   1   2   2   2   2   1   1   1   1   2   1   2   1   1   2   2   2   1   1   2   1   2   2   1   1   1   2   2   1   1   1   1   2   1   1   1   2   2   2   1   1   2   1   1   1   2   1   2   1   2   1   2   1   1   2   2   1   1   2   1   2   2   2   1   1   1   1   2   2   2   1   1   2   2   1   2   2   2   1   2   1   1   1   1   2   1   2   1   2   2   1   1   1   2   2   1   1   2   2   1   1   1   1   2   1   1   2   2   1   2   1   2   2   1   1   2   1   1   2   2   2   2   2   1   1   2   2   2   1   1   1   1   2   2   2   1   1   2   2   2   1   2   2   2   1   2   1   1   1   1   2   1   1   1   1   2   2   2   1   1   1   1   1   2   2   2   2   1   1   1   1   2   1   1   1   1   2   1   2   2   2   2   1   2   2   2   1   2   1
 MK-1-9                 1   2   2   1   1   2   1   2   1   1   1   2   2   2   2   1   1   1   1   1   2   1   2   1   1   2   2   2   1   1   1   1   2   2   1   1   1   2   2   1   1   1   1   2   1   1   1   2   2   2   1   1   2   1   1   1   2   2   2   1   2   1   2   1   1   1   2   2   1   2   1   1   2   2   1   1   2   1   2   2   2   1   1   1   2   1   2   2   2   1   2   1   1   1   1   2   1   2   1   2   2   2   1   1   1   2   1   1   2   2   1   1   1   1   2   1   1   2   2   1   2   1   2   2   1   1   2   1   2   2   2   2   2   1   1   1   2   2   2   1   1   1   2   2   1   2   1   1   2   2   2   1   2   2   2   1   2   1   1   1   1   2   2   1   1   1   2   2   2   1   2   1   1   1   2   2   2   2   1   1   1   1   2   1   1   1   1   2   1   2   2   2   2   1   1   2   2   2   2   1
 MK-1-10                1   2   2   2   1   2   2   2   1   1   1   2   2   2   2   1   1   1   1   1   2   1   2   2   1   2   2   2   1   1   1   1   2   2   1   1   1   2   1   1   1   1   1   2   1   2   1   2   2   2   1   1   2   1   1   1   1   2   2   1   2   1   2   1   1   1   2   2   1   2   1   1   1   2   1   1   2   2   2   2   2   1   1   1   2   1   2   2   1   1   1   1   1   1   1   2   1   2   1   2   2   2   1   1   1   2   1   1   2   2   1   1   1   2   2   1   1   2   2   2   2   1   2   2   1   1   2   1   2   2   2   2   2   1   1   1   1   2   1   1   1   1   2   2   1   2   1   1   2   2   2   1   2   2   2   1   2   1   1   1   1   2   2   1   1   1   2   2   2   1   2   1   1   1   2   2   2   2   1   1   1   1   2   1   1   1   1   1   1   2   2   2   2   1   1   2   2   2   2   2
 MK-1-11                1   2   2   2   1   2   2   1   1   1   1   2   2   1   2   1   1   1   1   1   2   1   1   2   1   2   2   2   1   1   1   1   2   2   1   1   1   2   1   1   1   1   1   2   1   2   1   2   2   2   1   2   2   1   1   1   1   2   2   1   2   1   2   1   1   1   2   2   1   2   1   2   2   2   1   2   2   2   2   2   2   1   1   1   2   1   2   1   1   1   1   1   1   1   1   2   1   2   1   2   1   2   1   2   1   1   1   1   2   2   1   1   2   2   2   2   1   2   2   2   2   1   2   2   1   1   2   1   2   2   2   2   2   2   1   1   1   2   1   2   1   1   2   2   1   2   1   2   2   2   2   1   2   2   2   1   2   1   1   1   1   2   2   1   1   1   2   2   2   1   2   1   1   1   2   2   2   2   2   1   1   1   1   1   1   1   2   1   1   2   2   2   2   1   1   2   2   2   2   2
 MK-1-12                1   2   2   2   1   2   2   1   1   1   1   2   2   1   2   1   2   1   1   1   2   1   1   2   1   2   2   2   1   1   1   1   2   2   2   2   1   1   1   1   1   1   1   2   1   2   1   2   2   2   1   2   2   1   1   1   1   1   2   2   2   1   2   1   2   1   2   2   1   2   1   2   1   2   1   2   2   2   2   2   2   1   2   1   2   1   2   2   1   1   2   2   1   1   1   2   1   2   2   2   1   2   1   2   1   1   1   1   2   2   1   1   2   2   2   2   1   2   2   2   2   1   1   2   1   1   2   2   2   2   2   2   2   2   1   1   1   2   1   1   1   1   1   2   1   1   2   2   2   2   2   1   2   2   2   1   2   1   1   1   1   2   2   1   1   1   2   2   2   1   2   1   1   1   2   2   2   1   2   1   1   1   1   1   1   1   2   1   1   2   2   2   1   1   1   2   2   2   2   2
 MK-1-13                1   2   2   2   1   2   2   2   1   1   1   2   2   1   1   1   2   1   1   1   1   1   1   2   1   2   2   2   1   1   1   1   2   1   2   2   1   1   1   1   1   1   1   2   1   2   1   2   2   2   1   2   2   1   1   1   1   1   2   2   2   1   2   1   2   1   2   2   1   2   1   1   1   1   1   2   2   2   2   2   2   1   2   1   2   1   2   2   1   1   2   2   1   1   1   2   1   2   2   2   1   2   1   2   2   1   1   1   2   2   2   2   2   2   2   2   1   2   2   2   2   1   1   2   1   1   2   2   2   2   2   2   2   2   1   1   1   2   1   1   1   1   1   2   1   1   2   2   2   2   2   1   2   2   2   1   2   2   1   1   1   2   2   1   1   1   1   2   2   1   2   1   1   1   2   2   2   1   2   1   1   1   1   1   1   1   2   1   1   2   2   2   1   1   1   2   2   2   2   2
 MK-1-14                1   2   2   2   1   2   2   2   1   1   1   2   2   1   1   2   2   1   1   1   1   1   1   2   1   2   2   2   1   1   1   1   2   1   2   2   1   1   1   1   2   1   1   2   1   2   1   2   2   2   1   2   2   1   1   1   1   2   2   2   2   1   2   1   2   1   2   1   1   2   1   1   1   1   1   1   2   2   2   2   2   1   2   1   2   1   2   2   1   1   1   2   1   2   1   2   1   2   2   2   1   2   1   2   2   1   1   1   2   2   2   2   2   2   2   1   1   2   2   2   2   2   1   2   1   1   2   2   1   2   2   2   2   2   1   1   1   2   1   1   1   2   2   1   1   1   2   2   2   2   2   1   2   2   2   1   2   2   1   1   1   2   2   1   1   1   1   2   1   1   2   1   1   1   2   2   2   2   2   1   1   1   2   1   1   1   2   1   1   2   1   2   1   1   1   1   2   2   2   2
 MK-1-15                1   2   2   2   1   2   2   2   2   1   2   2   2   1   1   2   2   1   1   1   1   1   1   2   1   2   2   2   1   1   1   1   2   1   2   2   1   1   2   1   2   1   1   1   1   2   1   2   2   2   2   2   2   1   1   1   1   2   1   2   1   1   2   1   2   1   2   1   1   2   1   1   1   1   1   1   2   2   2   2   2   1   2   1   2   1   2   2   1   1   1   2   1   2   1   2   1   2   2   2   1   2   1   2   2   1   1   1   2   2   2   2   2   2   2   1   2   2   2   2   2   2   1   2   1   1   2   2   1   2   1   2   2   2   1   1   1   2   1   1   1   2   2   1   1   1   2   2   2   2   2   1   2   2   2   1   2   1   1   1   1   2   2   1   1   1   1   2   1   1   1   1   1   1   2   2   1   2   2   1   1   1   2   1   1   1   2   2   1   2   2   2   1   1   1   1   2   2   2   2
 MK-1-16                1   2   2   2   1   2   2   2   2   1   2   2   2   1   1   2   2   1   1   1   1   1   2   2   1   2   1   2   1   1   1   1   2   1   2   2   1   1   2   1   2   1   1   1   1   2   1   2   2   2   2   2   2   1   1   1   2   2   1   2   1   1   1   1   2   1   2   1   1   2   1   1   1   1   1   1   2   2   1   2   2   1   2   1   2   1   2   2   1   1   1   2   1   2   1   2   1   2   2   2   1   2   1   2   2   1   1   1   2   2   2   2   2   2   2   1   2   2   2   2   2   2   1   2   1   1   2   2   1   1   1   2   2   2   1   1   1   2   1   1   1   2   2   1   1   1   2   2   2   2   2   1   2   2   2   1   2   1   1   1   1   2   2   1   1   1   1   2   1   1   1   2   1   1   2   1   1   2   2   1   1   1   2   1   1   1   2   2   2   2   2   2   1   2   1   1   2   2   2   2
 MK-2-1                 2   2   2   1   1   1   1   1   1   2   1   2   2   2   2   2   2   2   2   2   1   2   2   1   1   1   2   2   2   2   1   1   1   1   1   1   2   1   2   1   2   2   1   1   2   1   1   1   1   2   1   1   2   2   2   1   1   1   2   2   2   1   2   2   1   2   1   2   2   2   1   2   2   1   1   1   1   1   1   2   2   1   2   1   1   1   2   1   1   2   1   2   1   1   2   1   2   2   1   1   1   2   2   1   1   1   2   1   2   1   2   1   1   2   2   1   1   1   1   1   2   1   2   1   1   1   1   2   1   1   1   1   1   1   1   2   2   1   2   2   1   2   2   1   2   1   2   2   2   1   2   2   2   1   2   2   1   2   2   2   2   1   2   1   2   2   2   2   2   1   1   1   2   2   2   2   2   1   2   2   2   1   1   2   2   2   2   1   1   1   1   1   2   2   2   1   2   2   1   1
 MK-2-2                 2   2   2   1   1   1   1   1   2   1   1   2   2   2   2   2   2   2   2   2   1   2   2   1   1   1   2   2   1   2   1   1   1   1   1   1   2   1   2   1   2   2   1   1   2   1   1   2   1   2   1   1   2   2   2   2   2   2   2   2   1   1   2   2   1   2   1   1   2   2   1   2   2   1   1   1   1   1   2   2   1   1   2   1   1   1   2   1   1   2   1   2   2   1   1   1   2   2   1   1   1   2   2   1   1   1   2   1   2   1   2   1   1   2   2   1   1   1   1   1   2   1   1   1   1   1   1   2   1   2   1   1   1   1   1   2   2   2   1   2   1   2   2   1   2   2   2   2   1   1   2   2   2   1   2   2   1   2   2   2   2   1   2   1   2   2   2   2   2   1   1   1   2   2   1   2   2   1   2   2   2   1   2   2   2   2   1   1   1   1   1   1   2   2   2   1   2   2   1   1
 MK-2-3                 2   2   2   1   1   1   1   1   2   1   1   2   2   1   2   2   2   1   2   2   1   2   2   1   1   1   2   2   1   2   1   1   2   1   1   1   2   2   2   1   2   1   1   1   2   1   1   2   1   2   1   1   2   2   2   2   2   2   2   2   1   1   2   2   1   2   1   1   2   2   1   1   2   2   1   1   2   1   2   2   2   2   2   1   1   1   1   1   1   2   1   2   2   2   1   2   2   2   1   1   1   1   2   1   1   1   2   1   2   1   2   1   1   2   2   1   1   1   2   1   2   1   1   1   1   1   1   2   2   2   1   1   1   1   1   2   2   2   1   2   1   2   2   1   2   2   2   2   1   1   2   2   2   2   2   2   1   2   2   2   2   1   2   1   2   2   2   2   2   1   1   1   2   2   1   2   2   1   2   2   2   1   2   2   2   2   1   1   2   1   1   1   2   2   2   1   2   2   2   1
 MK-2-4                 2   2   2   1   1   1   1   1   2   1   1   2   2   1   2   1   2   1   2   2   1   2   2   2   1   1   2   2   1   1   1   1   2   1   1   1   2   2   2   1   2   1   1   1   2   1   1   2   1   2   1   1   2   2   2   2   2   2   2   2   1   1   2   2   1   2   1   1   2   2   1   1   2   1   1   1   1   1   2   2   2   2   2   1   1   1   1   1   1   2   1   2   1   2   1   2   2   2   1   1   1   1   2   1   1   1   2   2   1   1   2   2   1   2   2   1   1   1   2   1   2   1   1   1   1   1   1   2   2   2   1   1   1   1   1   2   2   2   1   2   1   2   2   1   2   2   2   2   1   1   2   2   2   2   2   2   1   2   2   2   2   1   2   1   1   2   2   2   1   1   1   1   2   2   1   2   2   1   2   2   2   1   2   2   2   2   1   1   2   1   1   1   2   2   2   1   2   2   2   1
 MK-2-5                 2   2   2   1   1   1   1   1   2   1   2   1   2   1   2   1   2   1   2   2   1   2   2   2   1   1   2   2   1   1   1   1   1   1   1   1   2   1   1   1   2   1   1   1   2   1   1   2   1   2   1   1   2   2   2   2   2   1   2   2   1   1   1   2   1   1   1   1   1   2   1   1   2   1   1   1   1   1   2   2   2   1   2   1   1   2   1   1   1   2   1   2   1   2   1   2   2   2   1   1   1   1   2   2   1   1   1   2   1   1   2   2   1   2   2   1   1   1   2   1   2   1   1   1   1   1   1   1   2   2   1   1   1   1   1   2   2   2   1   2   2   2   2   1   2   2   2   2   1   1   2   2   2   2   2   2   1   2   2   1   2   1   2   1   1   2   2   1   1   2   1   1   2   2   1   2   1   1   2   2   2   2   2   2   1   2   1   2   2   1   1   1   2   2   2   1   2   2   2   1
 MK-2-6                 2   1   1   2   1   1   1   1   2   1   2   1   2   1   1   1   2   1   2   2   1   2   2   2   1   1   2   2   1   1   1   2   1   1   1   1   2   1   1   1   2   1   2   2   2   1   1   2   1   2   1   1   2   2   2   2   2   1   2   2   1   1   2   1   1   1   2   1   1   2   1   1   2   1   1   1   1   1   2   2   2   1   2   1   1   2   1   1   1   2   1   2   1   2   1   2   2   2   1   1   1   1   2   2   1   1   1   2   1   1   2   2   1   2   2   1   2   2   2   1   2   1   1   1   1   1   2   1   2   2   1   2   1   1   1   2   2   2   1   2   2   2   2   1   2   1   2   2   2   1   2   2   2   2   1   2   1   2   2   1   2   1   2   1   1   2   2   1   1   2   1   1   2   2   1   2   1   1   2   2   2   2   2   2   1   2   1   2   2   1   1   1   2   2   2   1   2   2   1   1
 MK-2-7                 2   1   1   2   2   1   1   1   2   1   2   1   1   1   1   2   2   2   2   2   1   2   2   2   1   1   2   2   1   1   1   2   1   1   1   1   2   2   1   1   2   1   2   2   2   1   1   2   1   2   1   1   2   2   2   2   2   1   2   2   1   2   2   2   1   1   2   2   2   2   1   1   2   2   1   1   1   1   2   2   2   1   2   1   1   2   1   1   1   2   1   2   2   2   1   2   2   2   1   1   1   1   2   2   1   1   1   2   1   1   2   2   1   2   1   1   2   2   2   1   2   1   1   2   1   1   2   1   2   2   1   2   1   1   1   2   2   2   1   2   2   2   1   1   2   1   2   2   2   1   2   2   2   2   1   2   1   2   2   1   2   1   2   1   1   2   2   1   1   2   1   1   2   2   1   2   1   1   2   2   2   2   2   2   1   2   1   2   2   2   1   1   2   2   1   1   2   2   1   1
 MK-2-8                 2   1   1   2   2   2   1   1   2   1   2   1   1   2   1   2   2   2   2   2   1   2   1   2   2   1   2   2   1   1   1   2   1   1   1   1   2   2   1   1   2   1   2   2   2   1   1   2   2   2   2   1   2   2   2   2   2   1   2   2   1   2   2   2   1   1   1   2   2   2   1   1   2   2   1   1   1   1   2   2   2   1   2   1   1   2   1   1   1   2   1   2   2   2   1   2   2   2   1   2   1   2   2   2   1   1   1   2   1   1   2   2   1   2   1   1   2   2   1   1   2   1   1   2   1   1   2   1   2   1   2   2   1   1   2   2   2   2   1   2   2   2   1   1   2   1   2   2   2   1   1   2   2   2   1   1   2   2   1   1   2   1   2   1   1   2   1   1   1   2   1   1   2   2   1   2   1   1   2   2   1   2   2   2   1   2   1   2   2   2   1   1   2   2   1   1   2   1   1   2
 MK-2-9                 2   1   1   2   2   2   1   1   2   1   2   1   1   2   1   2   2   2   2   2   1   2   1   2   2   2   2   2   2   1   1   2   1   1   1   1   2   2   1   1   2   1   1   2   2   1   1   2   2   2   2   1   2   2   2   2   2   1   2   2   1   2   2   2   1   1   1   2   2   1   1   1   2   2   1   1   1   2   2   2   2   1   2   1   1   2   2   1   1   2   1   2   1   2   1   2   2   2   1   2   1   2   2   2   1   1   1   2   1   1   2   1   1   2   1   1   2   2   1   1   2   1   2   2   2   1   2   1   2   1   2   2   1   1   2   2   1   2   1   2   2   2   1   1   2   1   2   2   2   1   1   2   2   2   1   1   2   2   1   1   2   2   2   1   1   1   1   1   1   2   2   1   2   2   1   2   1   1   2   2   1   2   2   2   1   2   1   2   2   2   1   1   2   2   1   1   2   1   1   1
 MK-2-10                2   1   1   2   2   2   2   1   2   1   2   1   1   1   1   2   2   1   2   2   1   2   1   2   1   2   2   2   2   1   1   2   1   1   1   2   1   2   1   1   2   1   1   2   2   1   1   2   2   2   2   1   2   2   2   2   2   1   2   2   2   1   2   2   1   1   1   2   1   1   1   1   2   1   1   1   1   2   2   2   2   1   2   1   1   2   2   2   1   1   1   2   1   1   1   2   2   2   1   2   1   2   2   2   1   1   1   2   1   2   2   1   1   2   1   1   2   2   1   1   1   1   2   2   1   1   2   1   2   1   2   2   1   1   2   2   2   2   1   2   2   2   1   1   2   1   2   2   2   1   1   2   1   2   1   1   2   2   1   1   2   2   2   1   1   1   1   1   1   2   2   1   2   2   1   2   1   1   2   2   1   2   2   2   1   2   1   2   2   2   1   1   2   2   1   1   2   2   1   1
 MK-2-11                2   2   1   2   2   2   2   1   2   1   2   1   1   1   1   1   2   1   2   2   1   1   1   2   1   2   2   1   1   1   1   2   1   1   1   2   1   2   1   1   2   1   1   2   2   1   1   2   2   2   2   1   2   2   1   2   2   1   2   1   2   1   2   2   1   2   1   2   1   2   1   1   2   1   1   1   1   2   2   2   2   1   2   1   1   2   2   2   1   1   1   2   1   1   1   2   2   2   1   2   1   2   2   2   1   1   1   2   1   1   2   1   1   2   1   1   2   2   1   1   1   2   2   2   1   1   2   1   2   1   2   2   1   1   2   2   2   2   1   2   2   2   1   1   1   1   1   2   2   1   1   2   2   2   1   1   2   2   1   1   2   2   2   1   1   1   1   2   1   2   2   1   2   2   1   2   1   1   2   2   1   2   2   1   1   2   1   2   2   2   1   1   1   2   1   1   2   2   1   1
 MK-2-12                2   2   1   2   2   2   2   1   2   1   2   1   1   1   1   1   2   2   2   2   1   1   1   2   1   2   1   1   1   1   1   2   1   1   1   2   1   1   1   1   2   1   1   1   2   1   1   2   2   2   2   1   2   1   2   2   2   1   2   1   2   1   2   2   1   2   1   2   1   2   1   1   2   1   1   1   1   2   2   2   2   1   2   1   1   2   2   2   1   1   1   2   1   2   1   2   1   2   1   2   1   2   2   2   1   1   1   2   2   1   2   1   1   2   1   1   1   1   1   1   1   2   1   2   1   1   2   1   2   1   1   2   1   1   2   2   2   2   1   2   2   2   1   1   1   1   2   2   2   1   1   2   2   2   1   1   2   2   1   1   2   2   2   1   1   1   2   2   1   2   2   1   1   2   1   2   1   1   2   2   1   2   2   2   1   2   1   2   2   2   2   1   1   2   1   1   2   2   1   1
 MK-2-13                2   2   1   2   1   2   1   2   2   1   2   1   1   1   1   2   2   1   1   2   1   1   1   2   1   2   1   1   1   1   1   2   1   1   1   2   1   1   1   1   2   1   1   1   1   1   1   2   2   2   2   1   2   1   2   2   2   2   2   1   2   1   2   2   1   2   1   2   1   2   1   1   2   1   1   1   1   2   2   2   2   1   2   1   2   2   2   2   1   1   2   2   1   2   1   2   1   2   1   2   2   2   1   1   1   1   2   2   1   1   2   1   1   1   1   1   2   2   1   1   1   2   1   2   1   2   2   1   2   1   1   2   1   1   2   1   2   2   1   2   2   2   1   1   1   1   2   2   2   1   2   2   2   1   1   1   2   2   1   1   2   2   2   1   1   2   2   2   1   2   1   1   2   2   1   2   1   1   2   2   1   2   2   2   2   2   1   2   1   2   2   1   1   2   1   1   2   2   1   1
 MK-2-14                2   2   1   2   1   2   2   2   1   1   2   1   1   1   1   2   2   1   1   2   1   1   1   2   1   2   1   1   1   1   1   2   1   1   1   2   1   1   1   1   1   1   1   1   1   1   1   2   2   2   2   1   2   1   2   2   1   2   2   1   2   2   2   1   1   2   1   2   1   2   1   1   2   1   1   2   1   2   2   2   2   1   2   1   2   2   2   2   1   1   2   1   2   2   1   2   1   2   1   2   1   2   2   1   1   1   2   2   1   1   2   1   1   1   1   1   2   2   1   2   1   2   1   2   1   2   2   1   2   1   1   2   1   1   2   1   2   2   1   2   2   2   1   1   2   1   2   2   2   2   2   1   2   2   1   2   1   2   1   2   2   2   2   1   1   2   2   2   1   2   1   1   2   2   1   2   1   1   2   2   2   1   2   2   2   2   1   2   1   2   2   1   1   1   2   1   2   2   1   1
 MK-2-15                2   2   2   2   1   2   2   2   1   1   2   1   1   1   1   2   2   1   1   2   1   1   2   2   1   2   1   1   1   1   1   2   1   1   1   2   1   1   1   1   1   1   1   1   1   1   1   2   1   2   2   1   2   1   1   2   1   2   1   1   2   2   2   1   1   2   1   2   1   1   1   1   2   1   1   2   1   2   1   1   2   1   2   1   2   2   2   2   1   1   2   1   2   2   1   2   1   2   1   2   1   2   2   1   1   1   2   2   1   1   2   1   1   1   1   1   2   2   1   1   1   2   2   2   2   2   2   1   1   1   1   2   2   1   2   1   1   2   1   2   2   2   1   1   1   1   2   2   2   1   2   2   2   2   1   2   1   2   1   2   2   2   2   1   1   2   2   2   2   1   1   1   2   2   1   2   1   1   2   2   2   1   2   2   2   2   1   2   1   2   1   1   1   1   2   1   2   2   2   1
 MK-2-16                2   2   2   2   1   2   1   2   1   2   2   1   1   1   1   2   2   1   1   2   1   1   2   2   1   2   1   1   2   1   1   1   1   1   1   2   1   1   1   1   1   1   1   1   1   1   1   2   1   2   2   1   1   1   1   2   1   1   1   1   2   2   2   1   1   2   2   2   1   1   1   2   2   1   2   2   1   2   1   1   2   1   2   1   2   2   2   2   2   1   2   1   2   2   1   1   1   2   1   2   2   2   2   1   1   1   2   2   1   1   2   1   1   1   1   1   2   2   1   1   1   2   2   1   2   2   2   1   1   1   1   2   2   1   2   1   2   2   1   2   2   2   1   1   1   1   2   2   2   1   2   2   2   2   1   2   1   2   1   2   2   2   2   1   1   2   2   2   1   1   1   1   2   2   1   2   1   1   2   2   2   1   2   2   2   2   1   2   1   2   1   1   1   1   2   2   2   2   2   1
 MK-3-1                 2   2   1   1   1   1   2   2   1   1   1   2   1   1   1   2   1   1   1   1   2   2   2   1   1   1   2   2   1   2   1   2   1   1   1   2   1   1   1   1   2   2   2   1   1   1   1   1   1   1   2   2   1   2   2   2   1   2   1   1   2   2   1   2   1   1   2   2   1   1   1   2   1   2   1   1   2   1   1   2   1   2   2   2   2   1   2   1   1   1   1   1   1   1   2   1   1   2   2   2   2   2   1   1   1   1   2   2   2   1   2   2   1   2   2   2   2   2   2   1   1   1   2   1   2   2   1   1   1   1   1   1   1   1   2   2   2   1   2   2   2   1   1   1   2   2   1   1   1   2   1   2   1   2   2   2   2   1   2   2   2   1   1   2   1   2   2   1   2   1   1   2   2   2   1   2   2   2   2   1   1   1   1   1   1   1   2   2   1   2   2   1   2   1   2   2   1   1   1   2
 MK-3-2                 2   2   1   1   1   1   2   2   1   1   1   2   1   1   1   2   1   1   1   2   2   2   2   1   1   1   2   2   1   2   1   2   1   1   1   2   2   1   1   1   2   2   2   1   1   1   1   1   1   1   2   2   1   2   2   2   1   2   1   1   2   1   1   2   1   1   2   1   1   1   1   2   1   2   2   1   2   1   1   2   1   2   2   2   2   1   2   1   1   1   1   1   1   1   2   1   1   2   2   2   2   2   1   1   1   1   2   2   2   2   2   2   1   2   2   1   2   2   2   2   1   1   2   1   2   2   1   1   1   1   1   1   1   1   2   2   2   1   2   2   2   1   1   1   2   2   1   1   1   1   1   2   1   2   2   2   2   1   2   2   2   1   1   2   2   2   2   1   2   2   1   2   2   1   1   2   2   2   2   1   1   1   1   1   1   1   2   2   1   2   2   1   1   1   1   2   1   1   2   2
 MK-3-3                 2   2   1   1   1   1   2   2   1   1   1   1   1   1   1   1   1   1   1   2   2   2   2   1   1   1   2   1   1   2   1   2   1   1   1   2   2   1   1   1   2   2   2   2   1   1   1   1   1   1   2   2   1   2   2   2   2   2   1   1   2   1   1   2   1   1   2   1   1   1   1   1   2   2   2   2   2   1   1   2   1   2   2   2   2   1   2   1   1   1   1   2   1   1   2   1   1   2   2   2   2   2   1   1   1   1   2   2   2   2   2   2   1   2   2   1   2   2   2   2   1   1   2   1   2   1   1   1   2   1   1   1   1   1   2   2   2   1   1   2   2   1   1   1   2   2   1   1   1   1   1   2   1   2   2   2   2   1   2   2   2   2   1   2   2   2   2   1   2   2   1   2   2   1   1   2   2   2   2   1   1   1   1   1   1   1   2   2   1   2   2   1   1   1   1   2   1   1   2   1
 MK-3-4                 2   2   1   1   1   1   1   2   1   1   1   1   1   1   1   1   2   1   1   2   2   2   1   1   1   1   2   1   1   2   1   2   1   1   1   2   2   1   1   1   2   2   2   2   1   1   1   1   1   1   2   2   1   2   2   2   2   2   1   1   2   1   1   2   1   1   2   1   1   1   1   1   1   2   2   2   2   1   1   1   2   2   2   2   2   1   2   1   1   1   1   1   1   1   2   1   1   2   2   2   2   2   2   1   1   1   2   2   2   2   2   2   1   2   2   1   1   2   2   2   2   1   2   1   2   1   1   2   1   1   1   1   1   1   2   2   2   1   1   2   1   1   1   1   2   1   1   1   1   1   1   2   1   2   2   2   2   1   2   2   2   2   1   2   2   2   1   1   2   2   1   1   2   2   1   2   2   1   2   2   1   1   1   1   1   1   2   2   1   2   2   1   1   1   1   2   1   1   2   1
 MK-3-5                 2   2   1   1   1   1   1   2   1   1   1   2   1   1   1   1   2   1   1   2   2   2   1   1   2   1   2   2   1   2   1   2   1   1   1   2   2   1   1   1   2   2   2   2   1   1   1   1   1   1   2   2   1   2   2   2   2   2   2   1   2   1   1   2   1   2   2   1   1   1   1   1   1   2   2   2   2   1   1   1   1   2   2   1   1   1   2   1   1   1   1   1   1   1   1   1   1   2   2   2   2   2   2   1   1   1   1   2   2   1   2   2   1   1   2   1   1   2   2   2   2   1   2   1   2   1   1   2   1   1   2   1   1   1   1   2   1   1   1   2   1   1   1   1   2   1   1   1   1   1   1   1   1   2   2   1   2   1   2   2   2   2   1   2   2   2   1   1   2   2   1   1   2   2   1   2   2   1   2   2   1   1   2   1   1   1   2   2   1   2   2   2   1   1   1   2   1   1   2   1
 MK-3-6                 2   2   1   1   1   1   2   2   1   1   1   2   1   1   1   1   2   1   2   2   2   2   1   1   2   1   1   2   1   2   1   1   1   1   2   1   2   2   1   1   1   2   2   2   1   1   1   1   1   2   2   2   1   2   2   2   2   2   2   1   2   1   1   2   1   2   1   1   1   1   1   1   1   2   2   2   2   1   1   1   1   2   2   1   1   1   2   1   2   1   1   1   1   1   1   1   1   2   2   2   2   2   2   1   1   1   1   2   1   1   2   2   2   1   2   1   1   2   2   2   2   1   1   1   2   1   1   2   1   1   2   1   1   1   1   2   1   2   1   2   1   1   1   1   2   1   1   1   1   1   1   1   1   2   2   1   2   1   2   2   1   2   1   2   2   2   1   1   2   2   1   1   2   2   1   2   2   1   2   2   1   2   2   2   1   1   2   2   1   2   2   2   1   1   1   2   1   1   2   1
 MK-3-7                 2   2   1   1   1   1   2   2   1   1   1   2   1   1   1   1   2   1   2   2   2   2   1   1   2   2   1   2   1   2   1   1   1   1   2   2   2   2   1   1   1   2   2   2   1   1   1   1   1   2   2   2   1   2   2   2   2   1   2   1   2   1   1   2   1   2   1   1   1   1   1   1   2   2   2   2   2   1   1   1   1   2   1   1   1   1   2   1   2   1   1   1   1   1   1   1   1   2   2   2   2   2   2   1   1   1   1   2   1   1   1   1   2   1   2   1   1   2   1   2   2   1   1   2   2   2   1   2   1   1   2   2   1   1   1   2   1   2   1   2   1   2   2   1   2   1   1   1   1   1   1   1   1   2   2   2   2   2   2   2   1   2   1   2   2   2   1   1   2   2   1   2   2   2   1   2   2   1   2   2   1   2   2   2   1   1   2   2   1   2   2   2   1   2   1   2   1   1   2   1
 MK-3-8                 2   2   1   1   2   1   2   2   1   1   1   2   1   2   1   1   2   1   2   2   2   2   1   1   2   2   1   1   1   2   1   1   1   1   2   2   2   2   1   1   1   2   2   2   1   1   1   1   2   2   2   2   1   2   2   2   2   1   2   1   2   1   1   2   1   2   1   1   1   1   1   1   2   2   2   2   2   2   1   1   1   2   1   1   1   1   2   1   2   1   1   1   1   1   1   1   1   1   2   2   2   2   2   2   1   1   1   2   1   1   1   1   1   1   2   1   1   2   1   2   2   1   1   2   2   2   1   1   1   1   1   2   1   1   1   1   1   2   1   2   1   2   2   2   2   1   1   1   2   1   1   1   1   2   2   2   2   2   2   2   1   2   1   2   2   2   1   1   2   2   1   1   2   2   2   2   2   1   2   2   1   2   2   2   2   1   2   2   1   2   2   2   1   2   1   2   1   1   2   1
 MK-3-9                 2   2   1   1   2   1   2   2   2   1   1   2   1   2   1   1   2   1   2   2   2   2   1   1   2   2   1   1   1   1   1   1   1   1   2   2   2   2   1   1   1   2   2   2   1   1   1   1   2   2   2   1   1   2   2   2   2   1   2   1   2   1   1   2   1   2   2   1   1   1   2   1   1   2   2   2   2   2   1   1   1   2   1   1   1   1   2   1   1   2   2   2   1   1   2   1   1   1   2   2   2   2   2   2   1   1   1   2   1   1   1   1   1   1   2   1   1   2   1   2   1   1   1   2   2   2   1   1   1   1   1   2   1   1   2   1   1   2   1   2   1   2   1   2   2   1   1   1   1   1   1   1   1   2   2   1   2   2   2   2   1   2   1   2   2   2   1   1   2   2   1   1   1   1   1   1   2   1   2   2   1   1   2   2   2   1   2   2   1   2   2   2   1   2   1   2   1   2   2   1
 MK-3-10                2   2   1   1   2   1   2   2   2   1   1   2   1   2   1   1   2   1   2   2   2   2   2   1   2   2   1   1   1   1   1   1   1   1   1   2   2   2   1   1   1   2   1   2   1   1   1   1   2   2   2   1   1   2   2   2   2   2   2   2   2   1   1   2   1   2   2   1   1   1   2   1   1   2   2   2   2   2   1   1   1   2   1   1   1   1   2   1   1   1   2   2   1   1   2   1   1   2   2   2   2   2   2   2   1   1   2   2   1   1   1   1   1   1   1   1   1   2   1   2   1   1   1   2   2   1   1   1   1   1   1   2   2   1   2   1   1   1   1   2   1   2   2   2   2   1   2   1   1   2   1   1   1   2   1   1   2   2   2   2   1   2   1   2   1   2   1   1   2   2   1   2   1   1   1   1   2   2   2   2   1   2   2   2   2   1   2   2   1   2   2   2   1   2   1   2   1   1   2   1
 MK-3-11                2   2   1   1   2   1   2   2   2   1   1   2   1   2   1   1   1   1   2   2   2   2   2   1   2   2   2   1   2   1   1   1   1   1   2   2   2   2   1   1   1   2   1   2   1   1   2   1   2   1   2   1   1   2   2   2   2   2   2   2   1   1   1   2   1   2   2   2   1   1   2   2   1   2   2   1   2   2   2   1   1   2   1   1   1   1   2   1   1   1   2   2   1   1   2   1   1   2   2   1   2   1   1   2   1   1   1   2   1   1   1   1   1   1   1   1   1   2   1   2   1   2   1   2   2   2   1   1   1   1   1   1   2   1   2   2   1   1   1   2   2   2   2   2   2   1   2   1   1   2   1   1   1   2   1   1   2   2   2   2   1   2   1   2   1   2   2   1   2   2   1   2   1   1   1   1   2   2   2   2   1   2   2   2   2   1   1   2   1   2   2   2   1   2   1   2   1   1   2   1
 MK-3-12                2   2   2   1   2   1   2   2   2   1   1   2   2   2   1   1   1   1   2   2   2   2   2   1   2   2   2   1   2   1   1   1   1   1   2   2   2   2   2   1   1   2   1   2   1   1   2   1   2   1   1   1   1   2   2   2   1   2   2   2   1   1   1   2   1   2   2   2   1   1   2   2   1   2   2   1   2   2   2   1   1   1   1   1   1   1   2   1   1   1   2   2   1   1   2   1   1   2   2   1   2   1   1   2   1   1   1   2   1   1   1   2   1   2   1   1   1   2   1   2   1   2   1   1   2   2   1   1   1   1   2   1   2   2   2   2   1   1   1   2   2   2   2   2   2   1   2   1   1   2   1   1   1   2   1   1   2   2   2   2   1   2   1   2   1   2   2   2   2   2   1   2   1   1   1   1   2   2   2   1   1   2   1   2   2   1   1   2   1   2   2   2   1   1   1   2   1   1   2   1
 MK-3-13                2   2   2   1   2   1   2   2   2   1   1   1   2   2   1   1   1   1   2   2   2   2   2   1   2   2   2   1   1   1   1   2   1   1   2   2   2   2   2   2   2   2   1   2   1   1   1   1   1   1   1   1   1   2   2   2   1   2   2   2   1   1   2   2   1   2   2   2   1   1   2   2   1   2   2   1   2   2   2   2   1   1   1   1   1   1   2   1   1   1   2   2   1   1   2   1   1   2   2   1   2   1   1   2   1   1   1   2   2   1   1   2   1   2   1   1   1   2   1   2   1   2   1   1   2   2   1   1   1   1   2   1   2   2   2   2   1   1   1   2   1   2   1   2   2   1   2   1   1   2   1   2   2   2   1   1   2   2   2   2   1   2   1   2   1   2   2   2   2   2   1   2   1   1   1   1   2   2   2   1   1   2   1   2   2   1   1   2   1   2   2   2   1   2   1   2   1   2   1   1
 MK-3-14                2   1   2   1   2   1   2   2   2   1   1   1   2   2   1   1   1   1   2   2   2   2   2   2   2   2   2   1   1   2   1   2   1   1   2   2   2   2   2   1   2   2   1   2   1   1   1   1   1   1   1   1   1   1   1   2   1   2   2   1   1   1   2   2   1   1   2   2   1   1   2   2   1   2   2   1   2   2   2   1   1   1   1   1   2   1   2   1   1   1   2   2   1   2   2   2   1   1   2   1   2   1   1   1   1   1   1   2   2   1   1   2   1   2   1   1   1   2   1   2   1   2   1   1   2   2   1   1   1   1   1   1   2   2   2   2   1   1   1   2   1   2   1   2   2   1   2   1   1   2   1   1   2   2   1   1   2   2   2   2   1   2   1   2   1   2   2   2   2   2   1   2   1   1   1   1   2   2   2   1   1   2   1   2   2   1   1   2   1   2   1   2   1   2   1   2   1   2   1   1
 MK-3-15                2   1   2   1   2   1   1   2   2   1   1   1   2   2   1   1   1   1   1   2   2   2   1   2   2   2   2   1   2   1   1   2   1   1   2   2   2   2   2   1   2   2   1   2   1   1   2   1   1   1   2   1   1   1   1   2   1   2   2   1   1   1   2   2   1   1   2   2   1   1   2   2   1   2   1   1   2   2   2   1   1   1   1   1   2   1   2   1   1   1   2   2   1   2   2   2   1   1   1   1   2   1   1   1   1   1   1   2   2   2   1   2   1   2   1   1   1   2   1   2   1   2   1   1   2   2   1   1   1   1   1   1   2   2   2   2   1   2   1   2   1   2   1   2   2   1   2   1   1   2   1   2   2   2   1   1   2   2   2   2   1   2   1   2   1   2   2   2   2   2   1   2   1   2   1   1   2   2   2   1   1   2   1   2   1   1   1   2   2   2   1   2   1   2   1   1   1   1   2   1
 MK-3-16                2   1   2   1   2   1   1   2   2   1   1   1   2   2   1   1   1   1   1   2   2   2   1   2   2   2   2   1   2   1   1   2   1   1   2   2   2   2   2   1   2   2   1   2   1   1   2   2   1   2   2   1   1   1   2   2   1   2   2   1   1   1   2   2   1   1   2   2   1   1   2   2   1   2   1   1   2   2   2   1   1   1   2   1   1   1   1   1   1   1   2   2   1   2   2   2   1   1   1   1   2   1   2   1   1   1   1   2   2   2   1   2   1   2   1   1   1   2   1   2   1   1   2   1   2   2   1   2   1   1   1   1   2   1   2   2   2   2   1   2   1   2   2   2   2   1   2   1   1   1   1   2   2   2   1   1   2   2   2   2   1   1   1   2   1   2   2   2   2   2   1   2   1   2   1   1   2   2   2   1   1   1   1   2   1   1   1   2   2   2   1   2   1   2   1   1   1   1   2   1
 MK-4-1                 2   2   1   2   2   1   1   2   1   2   1   1   2   1   1   2   2   1   2   1   1   2   2   2   1   1   2   2   2   1   1   1   1   2   1   2   2   1   1   2   2   2   2   1   2   1   1   2   2   2   1   2   1   1   1   1   1   1   1   2   2   1   2   2   2   2   1   2   1   1   1   1   1   2   1   2   1   1   2   1   2   2   1   2   2   2   1   1   2   1   2   1   1   1   1   1   1   1   1   2   2   1   2   1   1   2   2   2   1   1   1   2   2   2   1   2   1   1   2   2   1   1   2   1   1   1   1   1   2   1   2   2   1   1   2   2   2   2   2   2   2   2   1   2   1   2   2   2   1   1   2   1   2   1   1   2   1   1   1   1   2   1   1   1   2   1   1   1   2   1   2   2   2   1   2   2   1   2   1   2   2   1   2   2   1   1   1   1   1   2   1   1   1   1   2   1   1   2   1   2
 MK-4-2                 2   2   1   2   2   1   1   2   1   2   1   1   2   1   1   2   2   1   2   1   1   1   2   2   1   1   2   2   2   1   1   1   1   2   1   2   2   1   1   2   2   2   2   1   2   1   1   2   2   2   1   1   1   1   1   1   1   1   1   2   2   1   2   2   2   2   2   2   1   1   1   1   1   2   1   2   1   2   2   1   2   2   1   2   2   2   1   1   2   1   2   1   1   1   1   1   2   1   1   2   2   1   2   1   1   2   2   2   1   1   1   2   2   2   1   2   1   1   2   2   1   1   2   1   1   1   2   1   2   1   2   2   1   1   1   2   2   2   2   2   1   1   1   2   1   2   2   2   1   1   2   1   2   1   1   2   1   2   1   1   2   1   2   1   2   1   1   1   2   1   2   2   1   1   2   2   1   2   1   2   2   1   2   2   1   1   1   1   1   2   1   1   1   2   2   1   1   2   1   2
 MK-4-3                 2   2   1   2   2   1   1   2   1   2   1   1   2   1   1   2   2   1   2   1   1   2   2   1   1   1   1   2   2   1   1   1   1   2   1   2   2   1   1   2   2   2   2   1   2   1   1   2   2   1   1   1   1   1   1   1   1   1   2   2   2   1   2   1   2   2   2   2   1   1   1   1   2   1   1   2   1   1   2   1   2   2   1   2   2   2   1   1   2   1   2   2   2   1   1   2   2   1   1   2   2   1   2   1   1   2   2   2   1   1   1   2   2   2   1   2   1   1   2   1   1   1   2   1   1   1   2   1   2   1   2   1   1   1   1   2   2   2   2   2   1   1   1   2   1   2   2   2   2   1   2   1   2   2   1   2   1   2   1   1   2   1   2   1   2   1   1   1   2   1   2   2   1   1   2   2   2   2   2   2   2   1   2   2   1   1   1   1   1   2   2   1   2   2   2   1   1   2   1   2
 MK-4-4                 2   2   1   2   2   1   1   2   1   2   1   2   2   1   1   2   2   1   1   1   1   2   2   1   1   1   1   1   2   1   1   1   1   1   1   2   2   1   1   2   2   2   2   1   2   1   1   2   2   1   1   1   1   1   1   1   1   1   2   2   2   2   2   2   2   2   2   2   1   1   1   1   1   1   1   2   1   1   2   1   2   2   1   1   1   2   2   1   2   2   1   2   2   1   1   2   2   1   1   2   1   1   2   1   1   2   2   2   1   1   1   2   2   2   1   2   2   1   2   1   1   1   2   2   1   1   2   1   2   1   1   1   1   1   1   2   2   2   2   2   1   1   1   2   1   2   2   2   2   1   2   1   2   2   1   1   2   2   1   1   2   1   2   1   1   1   1   1   2   1   2   1   1   1   2   2   2   2   2   2   1   1   2   2   1   1   2   1   1   2   2   1   2   2   2   1   1   2   1   2
 MK-4-5                 2   2   1   2   2   1   1   2   1   2   1   2   2   1   1   2   2   1   1   1   1   2   2   1   1   1   1   1   2   1   1   1   1   1   1   2   1   1   1   2   2   2   1   1   2   1   2   2   2   1   1   1   2   1   1   1   1   1   2   2   2   2   1   2   2   2   2   2   2   1   1   1   1   1   1   2   1   1   2   2   2   2   1   1   1   1   2   1   2   2   1   2   2   2   1   2   2   1   1   2   1   1   2   1   1   2   2   2   1   2   1   2   1   2   1   2   2   1   2   1   1   1   2   2   2   1   2   1   2   1   1   1   1   2   1   2   2   2   2   1   1   1   1   2   1   2   2   2   2   1   2   1   2   2   1   1   2   2   1   1   2   1   2   1   1   1   1   1   2   1   2   1   1   1   2   2   1   2   2   2   1   1   2   2   1   1   2   2   1   2   2   1   2   2   2   1   1   2   1   2
 MK-4-6                 2   2   2   2   2   1   1   2   1   2   1   2   2   1   1   2   2   1   1   1   1   2   2   1   1   1   1   1   1   1   1   1   1   1   2   2   1   1   1   2   2   2   1   1   2   1   2   2   2   1   1   1   2   1   1   1   2   1   2   1   2   2   1   2   2   2   2   2   1   1   1   1   1   1   1   2   1   1   2   2   2   2   1   1   1   1   2   1   2   2   1   2   2   2   1   2   2   1   1   1   1   1   2   1   2   2   2   2   1   2   1   2   1   2   1   2   2   1   2   1   1   1   2   2   2   1   2   1   2   1   1   2   1   2   1   2   1   2   2   1   1   1   1   2   1   2   2   2   1   1   2   1   1   2   1   1   2   2   2   1   2   1   2   1   1   1   1   1   2   1   2   1   1   1   2   2   2   2   2   2   1   1   2   2   1   1   2   2   1   2   2   1   2   2   2   1   1   2   1   2
 MK-4-7                 2   2   2   2   2   1   1   2   1   2   1   2   2   1   1   2   2   1   1   1   1   2   2   1   1   1   1   1   1   1   1   2   1   1   2   2   1   1   1   1   2   2   2   1   2   1   2   2   2   1   1   2   2   1   1   1   2   1   2   1   1   2   1   2   2   2   2   2   1   1   1   1   1   1   1   2   1   1   2   2   2   2   1   1   1   1   2   1   2   2   1   2   2   2   1   2   2   1   1   1   1   2   2   1   2   2   2   2   1   2   2   1   1   2   1   2   2   1   2   1   1   2   2   2   2   1   2   1   2   1   1   2   2   2   2   2   1   2   2   2   1   1   1   2   1   1   2   2   1   1   2   1   1   2   1   1   2   2   2   1   2   1   2   1   1   2   1   1   2   1   2   1   1   1   2   2   2   2   1   2   1   1   2   2   1   1   2   2   1   2   2   1   2   2   2   1   1   2   1   2
 MK-4-8                 2   2   2   2   2   1   2   2   1   2   1   2   2   1   1   2   2   1   1   1   1   2   2   1   1   1   1   1   1   1   1   2   1   1   1   2   1   1   1   1   2   2   1   1   2   1   2   2   2   1   1   2   2   1   1   1   2   1   2   1   1   2   1   2   2   2   2   2   1   1   1   1   1   1   1   2   2   1   2   2   2   2   1   1   1   1   2   1   2   2   1   2   2   2   1   2   2   1   1   2   1   2   2   1   2   2   2   2   1   2   2   1   1   2   1   1   2   1   2   1   1   2   2   2   2   1   2   1   1   1   1   2   2   2   2   2   1   2   2   2   1   1   1   2   1   1   2   2   2   1   2   1   1   2   1   1   2   2   2   1   2   1   2   1   1   2   1   1   2   1   2   1   1   2   1   2   2   2   2   2   1   1   2   1   1   1   2   2   1   2   2   1   2   2   2   1   1   1   1   2
 MK-4-9                 2   2   2   2   2   1   2   2   2   2   1   2   2   2   1   2   2   1   1   1   1   2   2   1   1   2   1   1   1   1   1   2   1   1   1   2   1   1   1   1   2   1   1   1   2   2   2   2   1   1   1   2   2   1   1   1   2   1   1   1   1   2   1   2   2   2   2   2   1   1   2   1   1   1   1   1   2   2   2   2   2   2   1   1   1   1   2   1   2   2   1   2   2   2   1   2   2   1   1   2   1   2   2   1   2   2   2   2   1   2   2   1   2   2   1   1   2   1   2   1   1   2   2   1   2   1   2   1   1   1   1   2   2   2   2   2   1   2   2   2   1   2   1   2   1   1   2   2   2   1   2   1   1   2   1   1   2   2   2   1   1   1   2   1   1   1   2   1   2   1   2   1   1   2   1   2   2   2   2   2   1   1   2   1   1   1   2   2   1   2   2   1   2   2   2   1   1   1   1   2
 MK-4-10                2   2   2   2   2   1   2   1   2   2   1   2   2   2   1   2   2   1   1   1   1   2   2   1   1   2   1   1   1   1   1   2   1   1   1   2   1   1   1   1   2   1   1   1   1   2   2   2   1   1   1   1   2   1   1   1   2   1   1   1   1   2   1   1   1   2   2   2   1   1   2   1   1   1   2   1   2   2   2   2   2   2   1   1   1   1   2   1   2   2   1   1   2   2   1   1   2   2   1   2   1   2   2   1   2   2   2   2   1   2   2   1   2   2   1   1   2   1   2   1   1   2   1   1   2   1   2   1   1   1   1   2   2   2   1   2   1   2   1   2   1   2   1   2   1   1   2   2   1   1   2   1   1   2   1   1   2   2   2   1   1   1   2   1   1   1   2   1   2   2   2   2   1   2   1   2   2   2   2   1   1   1   1   1   2   1   2   2   2   2   1   1   2   2   2   1   1   1   1   2
 MK-4-11                2   2   2   2   2   1   2   1   2   2   1   2   2   1   1   2   2   1   1   1   1   2   2   2   1   2   1   1   1   1   1   2   1   1   1   2   1   1   1   2   2   1   1   1   1   2   2   2   1   2   2   1   2   1   1   2   2   1   1   1   1   1   1   1   1   2   2   2   1   1   2   1   1   1   2   1   2   2   2   2   2   2   1   1   1   1   1   2   2   2   1   1   2   2   1   1   2   2   1   2   1   2   2   1   2   2   2   2   1   2   2   1   1   2   1   1   1   1   2   1   1   2   1   1   2   1   2   2   1   1   1   2   2   2   2   2   2   2   1   2   1   2   1   2   1   1   2   2   1   2   2   1   1   2   1   1   2   2   2   1   1   1   2   1   1   1   2   1   2   2   2   1   1   2   1   2   2   2   2   1   1   1   1   1   2   1   2   2   2   2   2   1   1   2   2   1   2   1   1   2
 MK-4-12                2   2   2   2   2   1   2   1   2   2   1   2   2   1   1   2   2   1   1   1   1   2   2   2   1   2   1   1   1   1   1   2   1   1   1   2   1   1   1   2   2   1   1   2   1   2   2   2   1   2   1   1   2   1   1   2   2   1   1   1   1   1   1   1   1   2   2   2   1   1   2   1   1   1   2   1   2   2   2   2   2   2   1   1   1   1   1   2   2   2   2   1   1   2   1   1   2   2   1   2   1   2   2   1   2   2   2   1   1   2   2   1   1   2   1   1   2   1   2   1   1   2   1   1   1   1   2   2   1   1   2   2   2   2   2   2   2   2   1   2   1   2   2   2   1   1   2   2   1   2   2   1   1   2   1   1   2   2   2   1   1   1   2   1   1   1   2   2   2   2   2   1   1   1   1   2   2   2   2   1   1   1   1   1   2   1   2   2   2   2   2   1   1   2   1   2   2   1   1   2
 MK-4-13                2   2   1   2   2   1   2   1   2   2   1   2   2   1   2   1   2   1   1   1   1   2   2   2   1   2   1   1   2   1   1   2   2   1   1   2   1   1   1   2   2   1   1   1   1   2   2   2   1   2   1   1   2   1   1   2   2   1   2   1   1   1   1   2   1   2   2   2   1   1   2   1   1   2   2   1   2   2   2   2   2   2   1   1   1   1   1   1   2   2   2   2   1   2   1   1   1   2   1   2   1   1   2   1   2   2   2   1   1   2   1   1   1   1   1   1   2   1   2   1   1   1   1   1   1   1   2   2   1   1   2   2   2   2   2   2   2   2   1   2   1   2   2   2   1   1   2   2   1   2   2   1   1   2   1   1   2   2   2   1   2   1   2   1   2   1   2   1   2   2   2   1   1   2   1   2   2   2   2   1   1   1   1   1   2   1   2   1   2   2   2   2   1   2   1   2   2   2   1   2
 MK-4-14                2   1   1   2   2   2   2   1   2   2   1   2   2   1   2   1   2   1   1   1   1   2   2   2   1   2   1   1   2   1   1   1   2   1   1   2   1   1   1   2   2   2   1   1   1   2   2   2   1   2   1   1   2   1   1   2   2   1   2   1   1   1   1   2   1   2   2   2   1   1   2   1   2   1   2   1   2   2   2   2   2   2   1   1   1   1   1   2   2   1   2   2   1   2   1   1   1   2   2   2   1   1   2   1   2   2   2   1   1   2   1   1   1   1   1   1   2   1   2   1   1   1   1   1   1   1   2   2   1   1   2   2   2   2   2   2   2   2   1   2   1   2   2   2   1   1   2   2   1   2   2   1   1   2   2   1   2   2   2   1   2   1   2   1   2   1   2   1   2   2   2   1   1   2   1   2   2   2   2   1   1   1   2   1   2   1   2   1   2   2   2   1   1   1   1   1   2   2   2   2
 MK-4-15                1   2   1   2   2   2   1   1   2   2   2   2   2   1   2   1   2   1   1   1   1   2   2   2   1   2   1   1   2   1   1   1   1   1   1   2   1   1   1   2   2   2   1   1   1   2   2   2   1   1   2   1   2   1   1   2   2   1   1   1   1   1   1   2   1   2   2   2   1   1   1   1   2   1   2   1   2   2   2   2   2   2   1   1   1   1   1   2   2   1   2   2   1   2   1   1   1   2   2   2   1   1   2   1   1   2   2   1   1   2   1   2   1   1   1   1   2   1   2   1   1   1   1   1   1   2   2   2   1   1   2   2   2   2   2   2   1   2   1   2   1   1   2   1   2   1   2   2   1   2   2   1   1   2   2   1   2   1   2   1   2   1   2   1   2   2   2   1   2   2   2   1   1   2   1   2   2   2   2   1   1   1   2   1   2   1   2   1   2   1   2   1   2   1   1   1   2   2   2   2
 MK-4-16                1   2   1   2   2   2   2   1   2   2   2   2   2   1   2   1   2   1   1   1   2   2   2   2   1   2   1   1   1   1   2   1   2   2   1   1   1   1   1   2   2   2   1   1   1   1   2   2   1   1   2   1   2   1   1   2   2   1   2   2   1   1   1   2   1   2   2   2   1   1   2   1   2   1   2   1   2   2   2   2   2   2   2   1   1   1   1   2   2   2   2   2   1   2   1   1   1   2   2   2   1   1   2   2   1   2   2   1   1   2   1   2   1   2   1   1   2   1   2   2   1   1   1   1   1   2   2   1   1   1   2   2   1   1   2   2   1   2   2   2   1   1   2   1   1   1   2   2   1   2   2   1   1   2   2   1   2   1   2   1   2   1   2   1   2   2   2   1   2   2   2   1   2   2   1   2   2   2   2   1   1   1   2   1   2   1   2   1   2   1   1   1   2   1   1   1   2   2   2   2
 MK-5-1                 1   1   1   2   1   1   2   1   1   2   2   2   1   1   1   2   2   1   1   2   2   1   2   1   1   1   2   1   2   1   1   1   1   1   2   1   1   1   2   2   1   2   2   2   2   1   1   1   1   2   1   1   2   1   1   1   2   1   1   2   2   1   2   1   2   1   2   1   2   2   1   1   2   1   1   2   1   2   1   2   2   1   2   1   1   2   2   1   2   1   1   2   1   2   1   1   2   1   1   2   1   1   2   1   1   2   2   2   1   2   1   2   1   2   1   1   1   2   1   1   1   2   2   1   2   1   1   2   2   1   1   1   2   2   2   1   1   1   1   1   1   1   1   1   2   2   2   1   2   1   2   1   1   1   1   1   2   1   1   1   1   1   2   1   1   2   2   1   2   1   2   1   2   1   2   2   2   1   2   2   2   1   2   1   2   1   1   2   2   1   1   2   1   2   2   2   1   2   2   1
 MK-5-2                 1   1   1   1   1   1   2   1   1   2   2   1   1   1   1   2   2   1   1   2   1   1   2   1   1   1   2   2   2   1   2   1   1   1   1   1   1   2   1   2   1   2   2   2   2   2   2   1   1   2   1   1   2   1   1   2   2   1   1   2   2   1   2   1   2   1   2   1   2   2   1   1   2   1   1   1   1   2   1   2   2   1   2   1   2   2   2   1   1   1   2   2   1   1   1   1   2   1   2   2   1   1   2   1   1   1   2   2   1   2   1   2   1   2   1   1   1   2   1   1   1   2   2   1   2   1   1   2   2   1   1   1   2   2   2   1   1   1   1   1   1   1   2   2   2   2   2   1   2   1   2   1   1   1   1   1   1   1   1   1   1   1   2   1   1   2   1   1   2   1   2   1   2   1   2   2   2   1   2   2   1   1   2   1   2   1   1   2   2   1   1   2   1   2   2   2   1   2   2   1
 MK-5-3                 1   1   1   1   1   1   2   1   1   2   2   1   1   1   1   2   2   1   2   2   1   1   2   1   1   1   2   2   2   1   2   1   1   1   1   1   1   2   1   2   1   2   2   2   2   2   2   1   1   2   1   1   2   1   1   2   2   1   1   2   2   1   2   1   2   1   2   1   2   2   2   1   2   1   1   1   1   2   1   2   2   2   1   1   2   1   1   1   1   1   2   2   1   1   1   1   2   1   2   2   1   2   2   1   1   1   2   2   1   2   1   2   1   2   1   1   1   2   1   1   1   2   2   2   2   1   2   2   2   1   1   1   2   2   2   1   1   1   1   1   2   1   2   2   2   2   2   1   2   1   2   1   1   1   1   1   1   1   1   1   1   1   2   2   1   2   1   1   2   1   2   1   2   1   2   2   2   1   2   2   1   1   2   1   1   1   1   2   2   1   1   2   1   2   2   2   1   2   2   1
 MK-5-4                 1   1   1   1   1   1   2   1   1   2   2   1   1   1   1   2   1   2   2   2   1   2   2   1   1   1   2   2   2   1   2   1   1   1   2   1   1   2   1   2   1   2   2   2   2   2   2   1   1   2   1   1   2   1   1   2   2   2   1   2   2   1   2   1   2   1   2   1   2   2   2   1   2   1   1   1   1   1   1   2   2   2   1   1   2   1   1   1   2   2   2   2   1   1   1   1   2   1   2   2   1   2   2   1   1   2   2   2   2   2   1   2   1   2   1   1   1   2   1   1   1   2   2   1   2   1   2   1   2   1   1   1   2   2   2   1   1   1   1   1   2   1   2   1   2   2   2   2   2   1   2   1   2   1   1   1   1   1   1   2   2   1   2   2   1   2   1   1   2   1   2   1   2   1   2   2   2   1   2   2   1   1   2   1   1   1   1   2   2   1   1   2   1   2   2   2   1   2   2   1
 MK-5-5                 1   1   1   1   1   1   2   1   1   2   2   1   1   1   1   2   1   2   2   2   1   2   2   1   1   1   2   2   2   1   2   1   1   1   2   1   1   2   1   2   1   2   2   2   2   2   2   1   1   2   1   1   2   1   1   2   1   2   1   2   2   1   2   2   2   1   2   1   2   2   1   1   2   1   1   1   1   1   1   2   2   2   1   1   2   1   1   1   2   2   2   2   1   2   1   1   2   1   2   2   1   2   2   1   1   2   2   2   2   2   1   2   1   2   1   1   2   1   1   1   1   2   2   2   2   1   2   1   2   1   1   1   2   2   1   1   1   1   2   1   2   1   2   1   2   2   2   2   1   1   2   1   2   1   1   2   1   1   1   2   2   1   2   2   2   2   1   1   2   1   1   1   2   1   2   2   1   1   2   2   1   1   2   1   2   1   1   2   2   1   1   2   1   2   2   2   1   2   2   1
 MK-5-6                 1   1   1   2   1   1   2   1   1   2   2   1   1   1   1   2   1   2   2   2   2   2   2   2   1   1   2   2   2   1   2   1   1   1   2   1   1   2   1   2   1   2   1   2   2   2   2   1   1   2   1   1   2   1   1   2   1   2   1   1   2   1   2   2   1   1   2   1   1   1   2   1   2   1   1   1   2   1   1   2   2   2   2   2   2   1   1   1   2   2   2   2   1   2   1   2   2   1   2   2   1   2   2   1   1   1   2   2   2   2   1   2   1   2   1   1   2   1   1   1   1   2   2   2   2   1   1   1   1   1   1   1   2   2   2   1   1   1   2   2   2   2   2   1   2   1   2   2   1   1   2   1   2   1   1   2   1   1   1   2   2   1   2   2   2   2   1   1   2   1   2   1   2   2   2   2   1   1   2   2   1   1   2   1   2   2   1   2   2   1   1   2   1   2   2   2   1   2   2   1
 MK-5-7                 1   1   1   2   1   1   2   1   2   2   2   1   1   1   1   2   1   1   2   1   2   2   2   2   1   1   2   2   2   1   2   1   1   1   2   2   1   2   1   2   1   2   1   2   2   2   1   1   1   2   1   1   2   1   1   2   1   2   1   1   1   1   2   2   1   1   2   1   1   1   2   1   2   1   1   1   2   1   1   2   2   2   2   2   2   1   1   1   1   2   2   2   1   2   1   2   2   1   2   2   1   2   2   2   2   1   2   2   2   2   1   2   1   2   1   1   1   1   1   1   1   2   2   2   2   2   1   1   2   1   1   1   2   2   2   1   1   1   2   1   2   2   2   1   2   1   2   2   1   1   2   1   2   1   1   2   1   1   1   2   2   1   2   2   2   2   1   1   2   1   2   1   2   2   2   2   1   1   2   2   1   1   2   1   2   2   1   2   2   1   1   2   1   2   2   2   1   2   2   1
 MK-5-8                 1   1   1   2   1   1   2   1   2   2   1   1   1   1   1   2   1   1   2   1   2   2   2   2   1   1   2   2   2   1   2   1   1   1   2   2   1   2   1   2   1   2   1   2   1   2   1   1   1   2   1   2   2   1   2   2   2   2   1   1   1   1   2   2   1   1   2   2   1   1   2   2   2   1   1   1   2   1   1   2   2   2   2   2   2   1   1   1   1   2   2   2   1   2   1   1   2   1   2   2   1   2   2   2   2   1   2   2   2   2   1   2   1   2   1   2   1   1   1   1   2   2   2   2   2   1   1   1   2   1   1   2   2   2   2   2   1   1   2   1   2   2   2   1   2   2   2   2   1   1   1   1   2   1   1   2   1   1   1   2   2   1   2   2   2   2   1   1   2   1   2   1   2   2   2   2   1   1   2   2   1   1   2   1   2   2   1   2   2   1   1   2   1   2   1   2   1   2   2   1
 MK-5-9                 1   1   2   2   1   1   2   1   2   2   1   1   1   1   1   2   1   1   2   1   2   2   1   2   1   1   2   2   2   1   1   1   1   1   2   2   1   2   1   2   1   2   1   2   1   1   2   1   1   2   1   2   2   1   2   2   2   2   1   1   1   1   2   2   1   2   2   2   1   1   2   2   2   1   1   1   2   1   1   2   2   2   2   2   2   1   1   1   1   2   2   2   1   2   1   1   2   1   2   2   1   2   2   2   2   1   2   2   1   2   1   2   1   1   1   2   1   1   1   1   2   2   2   2   2   1   1   1   2   1   1   2   2   2   2   1   1   1   2   1   2   2   2   1   2   2   2   2   1   1   1   1   2   1   1   2   1   2   1   2   2   1   2   1   1   2   1   1   2   1   1   1   2   2   2   2   1   1   2   2   1   1   2   1   2   2   1   2   1   1   1   2   1   2   1   2   1   2   2   1
 MK-5-10                1   1   1   2   1   1   2   1   2   2   1   1   1   1   1   1   1   1   2   1   2   2   1   2   1   1   2   2   2   1   1   1   2   1   2   2   1   2   1   2   1   2   1   2   1   1   2   1   1   2   2   1   2   1   2   2   2   2   1   1   1   1   2   2   1   2   1   2   1   1   2   2   2   1   1   1   2   1   1   2   2   1   2   2   2   1   1   1   1   2   2   2   1   1   2   1   2   1   2   2   1   2   2   2   2   1   2   2   2   2   1   2   1   1   2   2   1   1   1   1   2   2   2   2   2   1   1   1   2   1   1   2   2   2   2   2   1   1   2   1   2   2   2   1   2   2   2   2   1   1   1   1   2   1   2   1   1   2   1   2   2   1   1   1   1   2   1   1   2   1   2   1   2   2   2   2   1   1   2   2   2   1   2   1   2   2   1   1   1   1   1   2   1   2   2   1   1   2   2   2
 MK-5-11                1   1   1   2   1   1   2   1   2   2   1   1   1   1   2   1   2   1   1   1   1   2   1   2   1   1   2   2   2   2   1   1   2   1   2   2   1   2   1   1   2   2   1   2   1   1   2   1   1   2   2   1   2   1   2   2   2   2   1   1   1   1   2   2   1   2   2   2   1   1   2   2   2   1   1   2   2   1   1   2   2   1   2   2   2   1   1   1   1   2   2   2   1   1   2   2   2   1   2   2   1   2   2   2   2   1   2   2   2   2   1   2   1   1   2   2   1   1   1   1   2   2   2   2   2   1   1   1   2   1   1   2   2   2   2   1   1   1   2   1   2   2   2   1   2   1   2   2   1   1   1   1   2   1   2   1   1   2   1   2   2   1   1   1   1   2   1   1   1   1   2   1   2   1   2   2   1   1   2   2   2   1   2   1   1   2   2   1   1   1   1   2   1   2   2   1   2   2   2   2
 MK-5-12                1   1   2   2   1   1   2   1   2   2   1   1   1   1   2   2   2   1   1   1   1   2   1   2   1   1   2   1   2   2   2   1   2   1   2   2   1   2   1   1   2   2   1   2   1   1   2   1   1   2   2   1   2   1   2   2   1   2   1   1   1   1   2   1   1   1   2   1   1   1   2   2   1   1   1   2   2   1   2   2   2   1   2   2   2   1   1   1   1   2   1   2   1   1   2   2   1   1   2   2   1   2   2   1   1   1   2   2   2   1   1   2   1   1   2   2   1   1   2   1   2   2   2   2   2   1   1   1   2   1   1   2   2   2   1   1   1   1   2   1   2   2   2   1   2   1   2   2   1   2   1   1   2   1   2   1   1   2   1   2   2   1   1   1   1   2   1   1   1   1   2   1   2   1   2   2   1   1   2   2   2   1   2   1   1   2   2   1   1   1   1   2   2   2   2   1   2   2   1   2
 MK-5-13                1   2   2   2   1   1   2   1   2   2   1   1   1   1   2   2   2   1   1   1   1   2   1   2   1   1   1   1   2   2   2   2   2   1   2   2   1   2   1   1   2   2   2   2   1   1   2   1   1   2   2   2   2   1   2   2   1   2   1   1   1   1   2   2   1   1   2   1   1   1   2   2   1   1   1   1   2   2   2   2   2   1   2   2   2   1   1   1   1   2   1   1   1   2   2   2   1   1   2   1   1   1   2   2   1   1   2   2   2   1   2   2   1   1   1   2   2   1   2   1   2   2   2   2   2   1   1   1   2   1   1   2   2   2   1   1   2   1   2   1   2   2   2   1   2   1   2   2   1   2   1   1   2   1   1   1   1   2   1   2   2   1   1   1   1   2   1   1   1   1   2   1   2   1   2   1   2   1   1   2   2   1   2   1   1   2   2   1   1   1   1   2   1   2   2   1   2   2   2   2
 MK-5-14                1   2   2   2   1   1   2   1   2   2   1   1   1   1   2   2   2   1   1   1   2   2   1   2   1   1   2   1   2   1   2   2   2   1   2   2   1   2   1   1   2   2   1   2   1   1   2   1   1   2   2   2   2   1   2   2   1   2   1   1   1   1   2   2   1   1   2   1   2   1   2   2   1   1   1   1   2   2   2   2   2   1   2   1   2   1   1   1   1   2   1   1   1   2   2   2   1   1   2   1   1   1   2   2   1   1   2   2   1   1   2   2   1   1   2   2   2   1   2   1   2   2   2   2   2   1   2   1   2   1   1   2   2   2   1   1   2   1   2   1   1   2   2   1   2   1   2   2   1   2   1   1   2   1   1   1   1   2   1   2   2   1   1   1   1   2   1   1   1   1   2   1   2   1   2   2   1   1   1   2   2   1   2   1   1   2   2   1   1   1   1   2   1   2   2   1   2   2   2   2
 MK-5-15                1   2   2   2   1   1   2   1   2   2   1   1   1   2   2   2   2   1   1   1   2   2   1   2   2   1   2   1   1   1   2   2   2   1   2   2   1   2   1   1   2   2   1   2   1   1   2   1   1   2   1   2   2   1   2   2   1   2   1   1   1   1   2   1   1   1   2   2   2   1   2   2   1   1   2   1   2   2   2   2   2   1   2   1   1   1   2   2   1   2   1   1   1   2   2   2   1   1   2   1   1   2   2   2   1   1   2   2   1   2   2   2   1   1   2   1   2   1   2   1   1   2   2   2   2   2   2   1   2   1   1   2   2   2   1   1   2   1   1   1   1   2   2   1   2   1   2   2   1   2   1   1   2   1   1   1   1   2   1   2   2   2   1   1   1   1   1   1   1   1   1   1   2   1   2   2   1   1   1   2   2   1   2   1   1   2   2   1   1   1   1   2   1   2   2   1   2   2   2   2
 MK-5-16                1   2   1   2   1   1   1   1   2   2   1   1   1   2   1   2   2   1   1   1   2   2   1   2   2   1   2   1   1   1   2   2   2   1   2   2   1   2   1   2   2   2   1   2   2   1   2   1   1   2   1   2   2   1   2   2   1   2   1   1   1   1   2   1   1   1   2   2   2   1   2   1   1   2   2   1   2   2   2   2   1   1   1   1   1   1   2   2   1   2   1   1   1   2   2   2   1   1   2   1   2   2   2   2   1   1   2   2   1   2   2   2   1   1   1   1   2   1   2   1   1   2   2   2   2   2   2   1   2   1   1   1   2   2   1   1   2   1   1   1   1   2   1   1   1   1   1   2   1   2   1   1   2   1   1   1   1   2   1   2   2   2   1   1   1   1   1   1   1   1   1   1   2   1   2   2   1   1   2   2   2   1   2   1   1   1   2   1   2   2   1   2   1   2   1   1   2   2   2   2
 MK-6-1                 1   1   1   1   2   2   1   1   2   2   2   1   1   1   2   1   2   1   2   1   1   1   1   2   2   2   2   2   1   1   1   1   1   1   2   1   2   1   1   1   2   2   2   1   2   1   2   2   1   1   1   1   1   1   1   2   1   2   2   1   1   1   2   2   2   1   1   2   1   1   1   1   2   2   2   2   1   1   2   2   1   1   1   1   2   2   2   1   2   2   2   1   1   2   1   1   1   2   1   2   2   1   1   2   1   2   2   2   2   1   2   1   2   2   1   1   1   1   1   2   1   2   1   1   2   1   2   2   1   2   1   2   1   2   1   2   1   1   1   1   2   1   1   1   1   1   2   1   1   2   2   1   2   1   1   2   1   1   2   1   1   2   1   1   1   1   1   2   2   2   2   1   1   1   2   1   2   1   2   1   2   2   2   2   2   2   2   1   1   1   1   1   2   2   2   1   2   1   2   2
 MK-6-2                 1   1   1   1   2   2   1   1   2   2   2   1   2   1   2   1   2   1   2   2   2   1   1   2   2   2   2   2   1   1   1   1   1   1   2   1   2   1   1   1   2   2   2   1   2   1   2   2   1   1   1   1   1   1   1   2   1   2   2   1   1   2   2   2   2   1   1   2   1   1   1   1   2   2   2   2   1   1   2   2   1   1   1   1   2   2   2   1   2   2   2   1   1   2   1   1   1   2   1   2   1   1   1   2   1   2   2   2   2   1   2   1   2   2   1   1   1   1   1   2   1   2   1   1   2   2   2   2   1   2   1   1   1   2   1   2   1   2   1   1   2   1   1   1   1   1   2   1   1   2   2   1   2   1   1   2   2   1   2   1   1   2   1   1   1   1   1   2   2   2   2   1   1   1   2   1   1   1   2   1   2   2   2   2   2   2   2   1   1   1   1   1   2   2   2   1   2   1   2   2
 MK-6-3                 1   1   1   1   2   2   1   2   2   1   2   1   2   1   2   1   2   1   2   2   2   1   2   1   2   2   2   2   1   1   1   1   1   1   2   1   2   1   1   1   2   2   2   1   2   1   2   2   1   1   1   1   1   1   2   2   1   2   2   1   1   2   2   2   2   1   2   2   1   1   1   1   2   2   2   1   2   1   2   2   1   1   1   1   2   2   2   1   2   2   2   1   1   2   1   1   1   2   1   2   1   1   1   2   1   2   2   2   2   1   2   1   2   2   1   1   1   1   1   2   1   2   1   1   1   2   2   2   1   1   1   1   1   1   1   2   2   2   1   1   2   1   1   1   1   2   2   1   1   2   2   1   2   1   1   2   2   1   2   1   1   2   1   1   1   1   1   2   1   2   2   1   1   1   2   1   1   1   2   1   2   2   2   2   2   2   2   1   1   1   1   1   2   2   2   1   2   1   2   2
 MK-6-4                 1   1   1   1   1   2   1   2   2   1   2   2   2   1   2   1   2   1   2   2   2   1   1   2   2   2   2   2   1   1   2   1   1   1   2   1   2   1   1   1   2   2   2   1   2   1   2   2   1   1   1   1   1   1   2   2   1   1   1   1   1   2   2   2   2   1   1   2   1   1   1   1   2   2   1   1   1   2   2   2   1   1   1   1   2   2   2   1   1   2   2   2   1   2   1   1   1   2   1   1   1   2   1   2   1   2   2   2   2   1   2   1   2   2   1   1   1   1   1   2   1   2   1   1   1   2   2   2   1   1   1   1   1   1   1   2   2   1   1   1   2   1   1   1   1   2   2   1   1   2   2   1   2   1   1   2   2   1   2   1   1   2   1   1   1   1   2   2   1   1   2   1   1   1   2   1   1   1   2   1   2   2   2   2   2   2   2   1   1   1   2   2   2   2   2   1   1   1   1   2
 MK-6-5                 1   1   1   1   1   2   1   2   2   2   2   2   2   1   2   1   2   1   2   2   2   1   1   2   2   2   2   1   1   1   2   1   1   1   2   1   2   1   2   1   2   1   2   1   2   1   2   2   1   1   1   1   1   1   2   2   1   1   2   1   1   2   2   2   2   1   1   2   1   1   1   1   2   2   1   1   1   1   2   2   1   1   1   1   2   2   2   1   1   1   2   2   1   1   1   1   1   2   1   2   1   2   1   2   1   2   2   2   2   1   2   1   2   2   1   1   1   1   1   2   1   2   1   1   1   2   2   1   1   1   1   1   1   1   1   2   2   1   1   1   2   1   1   1   1   2   2   1   1   2   2   1   2   1   1   2   2   1   2   1   1   2   1   1   1   2   2   2   1   1   2   1   1   1   2   1   1   2   2   1   2   2   2   1   2   2   2   1   1   1   2   2   2   2   2   1   2   2   1   2
 MK-6-6                 1   1   1   1   1   2   1   2   2   2   2   2   2   1   2   1   2   1   2   2   2   1   1   2   2   2   1   1   1   1   2   2   1   1   2   1   1   1   2   1   2   1   2   1   2   1   2   2   1   1   1   1   1   1   2   2   1   1   2   1   1   2   2   2   2   1   1   2   1   1   1   1   2   2   1   1   1   1   2   2   1   2   1   1   2   2   1   1   1   1   1   2   1   1   1   1   1   2   1   2   1   2   1   2   1   2   2   1   2   1   2   1   2   2   1   1   1   1   2   2   2   2   1   1   1   1   1   1   2   2   1   1   1   1   1   1   2   1   1   1   2   2   1   1   1   2   2   1   1   2   2   1   2   1   2   2   1   1   1   1   1   2   1   1   1   2   2   2   1   1   2   1   1   1   2   1   1   2   2   1   2   2   2   1   2   1   2   1   1   1   2   2   2   2   2   1   2   2   1   2
 MK-6-7                 1   1   1   1   1   2   1   1   2   2   2   2   2   1   2   1   2   1   2   2   2   1   1   2   2   2   1   1   1   1   2   2   1   1   2   1   1   1   2   1   2   2   2   1   2   1   2   2   1   1   1   1   1   1   2   1   1   1   2   1   1   2   2   2   2   1   1   2   1   1   1   2   2   2   1   1   1   1   2   2   1   2   1   1   2   2   1   1   1   1   1   1   1   1   1   1   1   2   1   2   1   1   1   2   1   2   2   1   2   1   2   1   2   2   1   1   1   1   1   2   2   2   1   1   1   1   1   1   1   2   1   1   2   1   1   1   2   1   1   1   2   2   1   1   1   1   1   1   1   2   2   1   2   1   2   2   1   1   1   1   1   2   1   1   1   2   2   2   1   1   2   2   1   1   2   1   1   2   2   1   2   2   2   1   2   1   2   1   1   1   2   2   2   2   2   1   2   2   1   2
 MK-6-8                 1   2   2   2   1   2   1   1   2   2   2   2   1   1   2   1   2   1   2   2   2   2   2   2   2   2   1   1   2   1   2   2   1   1   1   1   1   1   2   1   2   1   2   1   2   1   1   2   1   1   1   1   1   1   2   1   1   1   2   1   1   2   1   2   2   1   1   2   1   1   2   2   2   2   2   2   1   1   2   2   1   2   2   1   2   1   1   1   1   1   1   1   1   2   1   1   1   1   2   2   1   1   1   2   1   2   2   1   2   1   2   1   2   2   1   1   1   1   1   2   2   2   2   1   1   1   1   1   1   2   1   1   2   1   1   1   2   1   1   2   2   2   1   1   2   1   1   1   1   2   2   1   2   1   2   2   1   1   1   1   1   2   1   1   1   2   2   2   1   1   2   1   1   1   2   1   1   2   2   2   2   2   2   1   2   1   2   1   1   1   2   2   2   2   2   1   2   2   1   2
 MK-6-9                 1   2   1   2   1   2   1   1   1   2   2   2   1   2   2   1   1   1   2   2   2   2   2   2   2   2   1   1   1   1   1   2   2   1   1   1   1   1   2   1   2   1   2   1   2   1   1   2   1   1   1   1   1   1   2   2   1   1   2   1   1   2   1   2   2   1   1   2   1   1   2   1   2   2   2   2   1   1   2   2   1   1   2   1   2   1   1   1   1   1   1   1   1   2   1   1   2   1   2   1   1   1   1   2   1   1   2   1   2   1   2   1   1   2   1   1   1   2   1   2   1   2   2   1   1   2   1   1   1   2   1   1   2   1   1   1   2   1   1   2   2   2   1   1   2   1   2   1   1   2   2   2   1   1   2   2   1   1   1   1   1   1   1   1   1   2   2   2   1   2   2   1   2   1   2   1   1   1   2   2   2   2   2   1   2   1   2   1   1   1   2   2   2   2   2   1   2   2   1   2
 MK-6-10                1   2   1   2   1   2   1   1   1   2   2   2   2   2   2   1   1   1   2   2   2   2   1   2   1   2   2   1   2   2   1   2   2   1   1   1   1   1   2   1   2   2   2   2   2   1   1   2   1   1   1   1   1   1   2   2   1   1   2   1   1   2   1   2   2   1   1   2   1   1   1   1   2   1   2   2   1   1   2   2   1   1   2   1   2   1   1   1   2   1   1   1   1   2   1   1   1   2   2   1   1   1   1   2   1   1   2   1   1   2   2   1   1   2   1   1   1   2   1   2   1   2   2   2   1   1   1   1   2   1   1   1   2   1   1   1   2   2   1   2   1   2   1   1   2   1   2   1   1   2   1   2   1   1   2   2   1   1   1   1   1   1   1   2   1   2   2   2   1   2   2   1   2   1   2   1   1   1   2   2   1   2   2   1   2   2   2   2   1   1   2   2   2   2   2   1   2   2   1   2
 MK-6-11                1   2   1   2   1   2   1   1   1   2   2   2   2   2   2   1   1   1   2   2   2   2   1   2   1   2   2   1   2   2   1   2   2   1   1   1   1   1   2   1   2   2   2   2   1   1   2   2   1   1   2   1   1   1   2   1   1   1   2   1   1   1   2   2   2   1   2   2   1   1   1   1   2   1   2   2   1   2   2   2   1   1   2   1   1   1   1   1   2   1   1   1   1   2   1   2   1   2   2   1   1   1   1   2   1   1   1   2   2   2   2   1   1   2   1   1   1   1   2   2   1   2   2   2   1   1   1   1   1   1   1   1   2   1   1   1   2   2   1   2   1   2   1   1   2   1   2   1   1   2   1   2   1   1   2   2   2   1   1   1   2   1   1   2   1   2   2   2   1   1   2   1   2   1   2   1   1   1   2   2   1   2   2   1   2   2   2   2   1   1   2   2   2   2   2   1   2   2   1   2
 MK-6-12                1   2   1   2   1   2   1   1   1   2   2   2   2   2   2   1   1   1   2   2   2   2   2   2   1   2   2   1   2   1   1   2   2   1   1   1   1   1   2   1   2   2   2   2   1   1   2   2   1   1   2   1   2   1   2   1   1   2   2   1   1   1   2   1   1   1   2   2   2   1   1   1   2   1   2   2   1   2   2   2   1   1   2   2   1   1   2   1   2   1   1   1   1   2   1   1   1   2   2   2   1   1   1   1   1   1   1   2   1   2   2   1   1   2   1   1   1   1   2   2   1   2   2   2   1   1   1   1   1   1   1   1   2   1   2   1   2   2   1   2   1   1   1   1   2   1   2   1   1   2   1   2   1   1   2   2   2   1   1   1   2   1   1   2   1   2   2   2   1   1   2   1   1   1   2   1   2   1   2   2   1   2   2   1   2   2   2   2   1   1   2   2   2   2   2   1   2   2   1   2
 MK-6-13                1   2   1   2   1   2   1   1   1   2   2   2   2   2   2   1   1   1   2   2   2   2   2   2   1   2   2   1   2   1   1   1   2   1   1   2   2   1   2   1   2   2   2   2   1   1   2   2   1   1   2   1   2   2   2   1   1   1   2   1   1   1   2   1   1   1   2   2   2   1   1   1   2   1   2   2   1   2   2   2   1   2   2   2   1   1   2   1   2   2   2   1   1   2   1   1   1   2   2   2   1   1   1   1   1   1   1   2   1   2   2   1   1   2   1   1   1   1   2   2   1   2   2   2   2   1   1   1   1   1   1   1   2   2   2   1   2   2   1   2   2   1   2   1   2   1   2   1   1   2   1   2   1   1   2   2   2   1   2   1   2   1   1   2   2   1   2   2   1   1   2   1   1   1   2   1   2   1   2   2   1   2   2   1   2   1   2   2   1   1   2   2   2   2   2   1   2   2   1   2
 MK-6-14                1   2   1   2   1   2   1   1   1   2   2   2   2   2   2   1   1   1   2   2   2   2   2   2   1   2   2   1   2   1   1   1   2   1   1   2   2   1   2   1   2   2   2   2   1   1   2   2   1   1   2   1   2   2   2   1   1   1   2   1   1   1   2   1   1   1   2   2   2   1   1   2   2   1   2   2   2   2   2   2   1   1   2   2   1   1   2   1   2   1   2   1   1   2   1   1   1   2   2   2   1   1   1   1   1   1   1   2   1   2   2   1   1   2   1   1   1   1   1   2   1   2   2   2   2   1   1   1   1   1   1   1   2   1   2   1   2   2   1   2   2   1   2   1   2   1   2   1   1   2   1   2   1   1   2   2   2   1   2   1   2   1   1   2   2   1   2   2   1   1   2   1   1   1   2   2   2   1   2   1   2   2   2   1   2   1   2   2   1   1   2   2   2   2   2   1   2   2   1   2
 MK-6-15                1   2   1   2   1   2   1   1   1   2   2   2   2   2   2   1   1   1   2   1   2   2   2   2   1   2   2   1   2   2   2   1   2   1   1   2   2   1   2   1   2   2   2   1   1   1   2   2   1   1   2   1   2   2   2   1   1   1   2   1   1   1   1   1   2   1   2   2   2   1   2   2   2   1   2   2   2   2   2   2   1   1   1   2   1   1   2   1   2   1   2   1   1   2   1   1   1   2   2   2   1   1   1   1   1   2   1   2   1   2   2   1   1   2   1   1   1   1   1   2   1   2   2   2   1   1   1   1   1   2   1   1   2   1   2   1   2   2   1   2   2   1   2   1   2   1   1   1   1   1   1   1   1   1   1   2   2   1   2   1   2   1   1   2   2   2   2   2   1   1   2   1   1   2   1   2   2   1   2   2   2   2   2   1   2   1   2   2   1   2   2   2   2   2   2   1   2   2   1   2
 MK-6-16                1   2   1   2   2   2   1   1   1   2   2   1   2   2   2   1   1   1   2   1   2   2   2   2   1   1   2   2   2   2   2   1   2   1   1   2   2   2   2   1   2   2   2   1   1   1   2   2   1   1   2   1   2   2   2   1   1   1   2   1   2   1   1   1   2   1   1   2   2   1   1   2   2   1   2   2   2   2   2   2   1   1   1   2   1   1   2   1   1   1   2   1   1   2   1   2   1   2   2   2   1   1   1   2   1   2   2   2   1   2   2   1   1   2   1   1   1   1   2   2   1   2   2   2   1   1   1   1   1   2   1   1   2   1   2   1   2   2   1   2   2   1   2   1   2   1   1   1   1   1   1   1   2   1   1   2   2   1   2   1   2   1   1   2   2   1   2   2   1   2   2   1   1   1   1   2   2   1   2   2   2   2   2   1   2   1   2   2   1   2   2   2   2   2   2   1   2   2   1   2
 
!****************************************** Phenotypic Data **********************************************************
!-100.0 is resevred for missing phenotype
SimulatedTrait1         9.1362    9.0623    9.5575   10.2260   10.4157    9.2250   10.4181   12.4061    9.1523   11.3614    9.4590    9.7679   10.1319   10.5275   10.4402    8.6180   10.6031   10.5693    9.3332    9.8324   11.1132   10.8218   10.8322    8.8229   10.2688    9.4803    8.1965   10.2013    9.6269    8.0955    8.7826   10.0546    9.5731   12.0980   10.3636    8.8836    9.9123   10.0149   10.4124    9.8250    8.9763   11.4637   10.3980    8.8735    9.5083    9.7734    9.2358    9.7310   10.7881   10.5923    8.6268    8.5436   10.7254   12.2170   10.8667    9.0498    8.4050    9.6238    9.8961   11.2544   12.0022   11.2321    8.5696    9.3705    9.9000    9.7242    8.8793   11.9313   10.6963   10.0088    9.9887    8.8343    8.8402    8.9855    9.0544    9.4676    9.4101    9.0322   10.8285   10.5993    9.7605    9.9430    8.5739   10.8333    9.5653   10.3366   11.5438    9.9869    9.5776   10.1557    9.5280   10.9039   10.9281   10.2788    8.1024    9.3541    9.6746    9.5373    9.1053   11.0334    9.6974   10.1065   11.5089   10.6681   12.1217   11.9084   10.3959   10.3937    8.8207    8.2008    9.2319    9.5618    8.4229    9.8145    9.8455    9.5449   10.4170   10.2844   11.8625    9.9126   10.5221    9.0470    9.2217    9.9948   10.1910   10.6425    9.6115    9.8868    7.4333   11.3274    7.6346    9.3686    9.8324   10.9025    9.5789   10.0934   10.0293    9.4479   11.0295    9.7568    9.8482    9.6037    8.3441    9.1603    9.5498    7.8024   10.6445   10.0503   11.2508    9.1755   10.9715   11.5118    9.5287    8.4834    9.5942    9.8289    9.3720    9.6009   11.3590   10.9115   10.8809    9.4163   11.1633    8.2515    8.8472    9.6403   10.7622    7.9354    9.1763   10.1795    7.9083   11.2680    9.2240   10.6670   11.7704    9.0199    8.7883   10.1242    8.9879    8.1631    9.2554   12.1876   11.2189    9.3795    9.8862    8.6335    8.2200    8.0671    9.5521    8.7605   10.5073   11.5047    9.5179   10.8810   11.4925   11.8176   10.8231    8.7760    9.5765    9.9711
 
