# Supplementary material for: Inclusive Composite Interval Mapping of QTL by Environment Interactions in Biparental Populations
Source: PLoS One. 2015 Jul 10;10(7):e0132414. doi: 10.1371/journal.pone.0132414 (PMC4498613; doi:10.1371/journal.pone.0132414)
Supplement: S1 File — (ZIP) [file pone.0132414.s001.zip › BC1 population/e=1/run_00049.met]

!**********************Note: lines staring with "!" are remarks and will be ignored in the program********************
!*********************************General Information**********************************
!Assuming F1 = P1 x P2, populations available in QTL IciMapping are: 
!  1, P1BC1F1 = P1 x F1, the first backcrossing where P1 is used as the recurrent parent;
!  2, P2BC1F1 = P2 x F1, the first backcrossing where P2 is used as the recurrent parent;
!  3, F1DH, F1-derived doubled haploids; 
!  4, RIL or F1RIL, recombination inbred lines through the repeated selfing of F1;
!  5, P1BC1RIL, recombination inbred lines through the repeated selfing of P1BC1F1;
!  6, P2BC1RIL, recombination inbred lines through the repeated selfing of P2BC1F1;
!  7, F2, the selfing generation of F1;
!  8, F3, the selfing generation of F2;
!  9, P1BC2F1, the second backcrossing where P1 is used as the recurrent parent; 
! 10, P2BC2F1, the second backcrossing where P2 is used as the recurrent parent;
! 11, P1BC2RIL, recombination inred lines through the repeated selfing of P1BC2F1; 
! 12, P2BC2RIL, recombination inred lines through the repeated selfing of P2BC2F1; 
! 13, P1BC1F2, the selfing generation of P1BC1F1; 
! 14, P2BC1F2, the selfing generation of P2BC1F1; 
! 15, P1BC2F2, the selfing generation of P1BC2F1; 
! 16, P2BC2F2, the selfing generation of P2BC2F1; 
! 17, P1BC1DH, P1BC1F1-derived doubled haploids; 
! 18, P2BC1DH, P2BC1F1-derived doubled haploids; 
! 19, P1BC2DH, P1BC2F1-derived doubled haploids; 
! 20, P2BC2DH, P2BC2F1-derived doubled haploids; 
   1      !Mapping Population (see remarks above)
   2      !Mapping Function (1 for Kosambi; 2 for Haldane; 3 for Morgan)
   2      !Marker Space Type (1 for intervals; 2 for positions)
   1      !Marker Space Unit(1 for centiMorgans; 2 for Morgan)
   6      !Number of Chromosomes (or Linkage Groups)
 200      !Size of the mapping population
   1      !Number of environments
 
!***************************************** Chromosomes and Linkage Maps **********************************************
!Chromosome                 NumMarkers
-CH1                        16
-CH2                        16
-CH3                        16
-CH4                        16
-CH5                        16
-CH6                        16
!Linkage map (Marker name followed by position or the interval length)
 MK-1-1                1     0.000
 MK-1-2                1    10.000
 MK-1-3                1    20.000
 MK-1-4                1    30.000
 MK-1-5                1    40.000
 MK-1-6                1    50.000
 MK-1-7                1    60.000
 MK-1-8                1    70.000
 MK-1-9                1    80.000
 MK-1-10               1    90.000
 MK-1-11               1   100.000
 MK-1-12               1   110.000
 MK-1-13               1   120.000
 MK-1-14               1   130.000
 MK-1-15               1   140.000
 MK-1-16               1   150.000
 MK-2-1                2     0.000
 MK-2-2                2    10.000
 MK-2-3                2    20.000
 MK-2-4                2    30.000
 MK-2-5                2    40.000
 MK-2-6                2    50.000
 MK-2-7                2    60.000
 MK-2-8                2    70.000
 MK-2-9                2    80.000
 MK-2-10               2    90.000
 MK-2-11               2   100.000
 MK-2-12               2   110.000
 MK-2-13               2   120.000
 MK-2-14               2   130.000
 MK-2-15               2   140.000
 MK-2-16               2   150.000
 MK-3-1                3     0.000
 MK-3-2                3    10.000
 MK-3-3                3    20.000
 MK-3-4                3    30.000
 MK-3-5                3    40.000
 MK-3-6                3    50.000
 MK-3-7                3    60.000
 MK-3-8                3    70.000
 MK-3-9                3    80.000
 MK-3-10               3    90.000
 MK-3-11               3   100.000
 MK-3-12               3   110.000
 MK-3-13               3   120.000
 MK-3-14               3   130.000
 MK-3-15               3   140.000
 MK-3-16               3   150.000
 MK-4-1                4     0.000
 MK-4-2                4    10.000
 MK-4-3                4    20.000
 MK-4-4                4    30.000
 MK-4-5                4    40.000
 MK-4-6                4    50.000
 MK-4-7                4    60.000
 MK-4-8                4    70.000
 MK-4-9                4    80.000
 MK-4-10               4    90.000
 MK-4-11               4   100.000
 MK-4-12               4   110.000
 MK-4-13               4   120.000
 MK-4-14               4   130.000
 MK-4-15               4   140.000
 MK-4-16               4   150.000
 MK-5-1                5     0.000
 MK-5-2                5    10.000
 MK-5-3                5    20.000
 MK-5-4                5    30.000
 MK-5-5                5    40.000
 MK-5-6                5    50.000
 MK-5-7                5    60.000
 MK-5-8                5    70.000
 MK-5-9                5    80.000
 MK-5-10               5    90.000
 MK-5-11               5   100.000
 MK-5-12               5   110.000
 MK-5-13               5   120.000
 MK-5-14               5   130.000
 MK-5-15               5   140.000
 MK-5-16               5   150.000
 MK-6-1                6     0.000
 MK-6-2                6    10.000
 MK-6-3                6    20.000
 MK-6-4                6    30.000
 MK-6-5                6    40.000
 MK-6-6                6    50.000
 MK-6-7                6    60.000
 MK-6-8                6    70.000
 MK-6-9                6    80.000
 MK-6-10               6    90.000
 MK-6-11               6   100.000
 MK-6-12               6   110.000
 MK-6-13               6   120.000
 MK-6-14               6   130.000
 MK-6-15               6   140.000
 MK-6-16               6   150.000
!*********************************** Marker Types ********************************************************************
!Co-dominant marker: When heterozygote F1 is present, P1 is coded as 2, F1 is coded as 1, and P2 is coded as 0; Otherwise, P1 is coded as 2, and P2 is coded as 0. 
!Dominant marker: When heterozygote F1 is present, P1 and F1 are coded as 12, and P2 is coded as 0; Otherwise, P1 is coded as 2, and P2 is coded as 0.  
!Recessive markers: When heterozygote F1 is present, P1 is coded as 2, and F1 and P2 are coded as 10; Otherwise, P1 is coded as 2, and P2 is coded as 0. 
!Missing marker is coded as -1. 
 MK-1-1                 1   2   1   2   2   1   2   2   2   2   2   1   2   1   2   2   2   2   1   2   1   2   1   1   2   1   2   2   2   1   2   1   2   1   1   2   1   1   1   2   1   1   1   2   2   2   2   1   2   2   1   1   1   1   2   2   2   1   1   1   2   2   2   2   2   1   1   1   1   2   2   1   2   1   1   1   1   2   1   2   1   1   1   1   2   2   2   1   1   2   2   1   1   1   2   1   1   2   1   2   2   2   2   1   1   2   2   2   1   2   2   1   2   1   1   1   2   2   1   2   2   1   1   2   1   2   1   1   2   2   1   2   2   2   1   2   1   2   1   1   2   2   1   1   1   2   1   1   2   2   1   2   1   1   1   1   2   1   2   2   2   1   2   1   1   1   1   1   1   2   2   1   1   1   1   2   1   1   2   1   2   2   1   2   1   2   2   2   2   2   1   1   1   2   2   2   1   2   2   1
 MK-1-2                 1   2   1   2   1   1   2   2   2   2   2   1   2   1   2   2   2   2   1   1   1   2   1   1   2   1   2   2   2   1   2   1   2   1   1   2   1   1   1   2   1   1   1   2   2   2   2   2   2   2   1   1   1   1   1   2   2   1   1   1   2   2   2   2   2   1   1   1   1   1   2   1   2   1   1   1   1   2   2   2   1   1   1   1   2   2   2   1   1   2   2   1   1   1   2   1   1   2   1   2   2   2   2   1   1   2   2   2   2   1   2   1   2   1   1   1   2   2   1   2   2   1   1   2   2   2   1   1   2   2   1   2   2   2   1   2   1   2   1   1   2   2   1   1   1   2   1   1   2   2   2   2   2   1   1   1   2   1   2   2   2   1   2   1   2   1   1   1   1   2   2   1   1   1   1   2   1   1   2   2   2   2   1   1   1   1   2   2   1   2   1   1   1   1   2   1   1   2   2   1
 MK-1-3                 1   2   1   2   1   1   2   2   2   2   1   1   2   1   2   2   2   2   1   1   1   2   1   1   2   1   2   2   2   1   2   1   2   1   1   2   1   1   1   2   1   1   1   2   2   2   2   2   2   2   1   1   1   1   1   2   2   1   1   1   1   2   2   2   2   2   1   1   1   1   2   1   2   1   1   1   1   1   2   1   1   1   1   1   2   2   2   1   1   2   2   1   1   2   2   1   1   2   1   2   2   2   2   1   1   2   1   2   2   2   2   1   2   1   1   1   2   2   1   2   2   1   1   2   2   2   1   1   2   2   1   2   2   2   1   2   1   2   1   1   2   2   1   2   1   2   1   1   2   2   2   2   2   1   2   1   1   1   2   2   2   1   2   1   2   2   2   1   1   2   2   1   1   1   1   2   1   1   2   2   2   2   1   1   1   1   2   2   1   1   1   1   1   1   2   1   1   1   2   1
 MK-1-4                 1   2   1   2   1   1   2   2   2   2   1   1   2   2   1   2   1   2   1   1   1   2   1   1   1   1   2   2   2   1   2   1   2   1   1   2   1   1   1   2   1   1   1   2   2   2   2   2   2   2   1   1   1   1   1   2   2   1   1   1   1   2   2   2   2   2   1   1   1   1   2   1   2   1   1   1   1   1   1   1   1   1   1   1   2   2   2   1   1   2   2   1   1   2   2   1   1   2   1   2   1   2   2   1   1   2   1   2   1   2   2   1   2   1   1   1   2   2   1   2   2   1   1   2   2   2   1   1   2   2   1   2   2   2   1   1   1   2   1   1   2   2   2   2   1   2   1   1   2   2   2   2   2   1   2   1   1   1   2   2   2   1   2   2   2   2   2   1   1   2   2   1   1   1   1   2   1   1   2   2   2   2   1   1   1   1   1   2   1   1   2   1   1   1   2   1   1   1   2   1
 MK-1-5                 1   2   1   2   1   1   2   1   2   2   2   1   2   2   1   2   1   2   1   1   1   2   1   1   1   1   2   2   2   1   2   1   2   1   1   1   2   1   1   2   1   1   1   2   1   2   2   2   2   2   1   1   1   1   1   2   1   1   1   1   1   2   2   1   2   2   1   1   1   1   2   1   2   1   1   1   1   1   1   1   1   1   1   1   2   2   2   1   1   2   2   2   1   2   2   1   1   2   1   2   1   2   2   1   1   2   1   2   1   2   2   1   2   1   1   1   2   1   1   2   2   1   1   2   2   2   1   1   2   2   1   2   2   2   1   1   1   2   1   1   2   2   2   2   1   2   1   1   2   2   2   1   2   2   2   1   1   1   2   2   2   1   2   2   2   2   2   1   1   1   2   1   1   1   1   2   1   1   2   2   2   2   1   1   1   1   1   2   1   2   2   1   1   1   2   1   1   1   2   1
 MK-1-6                 1   2   1   2   1   1   2   1   2   1   2   1   2   2   2   2   1   2   1   2   1   2   1   1   1   1   2   2   1   1   2   1   2   1   1   1   2   1   1   2   2   1   1   2   1   2   2   1   1   2   1   1   1   1   1   2   2   2   1   1   1   2   2   1   1   2   1   1   1   1   1   1   2   2   1   2   1   1   1   1   1   1   1   1   2   2   2   1   1   1   2   2   1   2   2   1   1   2   1   2   1   2   2   1   1   2   1   2   1   2   2   1   2   2   1   1   2   1   1   2   2   1   1   2   2   2   1   2   2   2   1   2   2   2   1   1   2   2   2   1   2   2   2   2   1   2   1   1   2   2   2   1   2   2   2   1   1   1   2   2   2   2   2   2   2   2   2   1   1   1   2   1   1   1   1   2   1   1   2   2   2   1   1   2   1   1   2   2   1   2   1   1   1   1   2   1   1   1   2   1
 MK-1-7                 2   2   1   2   1   1   2   1   2   1   2   1   2   2   2   2   1   2   1   2   1   2   2   1   1   1   2   1   1   2   2   1   2   1   1   1   2   1   1   2   2   1   1   2   1   2   2   1   1   2   1   1   1   1   1   2   1   2   1   1   1   2   2   1   1   2   2   1   1   2   1   2   2   2   1   2   1   1   1   1   1   1   1   1   2   1   2   1   2   1   2   2   1   2   2   1   1   2   1   2   1   2   2   1   1   2   1   2   1   2   2   1   2   2   1   1   2   1   1   2   2   1   1   2   2   2   1   2   1   2   1   2   2   2   1   1   2   2   2   1   2   1   2   2   1   2   1   1   2   2   2   1   2   2   2   1   1   1   2   2   2   2   2   2   2   2   2   1   1   1   2   1   1   1   1   2   1   1   2   2   2   1   1   2   1   1   2   2   1   2   1   2   1   1   2   1   1   1   2   2
 MK-1-8                 2   1   1   2   1   1   2   1   2   1   2   1   2   2   2   2   1   2   1   2   1   2   2   1   1   1   2   1   1   2   2   1   2   1   1   1   2   1   1   2   2   1   1   2   1   2   2   1   1   2   1   1   1   2   2   2   1   2   1   1   2   2   2   1   1   2   2   1   1   2   1   2   2   2   1   2   1   1   1   1   1   1   1   1   2   1   2   1   2   1   2   2   1   2   2   1   1   2   2   2   1   2   2   1   1   2   1   1   1   1   1   1   2   2   1   1   2   1   1   2   2   2   1   2   2   2   1   2   1   2   1   2   1   2   1   1   2   2   2   1   2   1   2   2   1   2   2   1   2   2   2   1   2   2   2   1   1   1   2   2   2   1   2   2   2   2   2   1   1   1   2   1   1   1   1   2   1   1   2   2   2   1   1   2   1   1   2   2   1   1   2   2   1   1   2   2   1   1   2   2
 MK-1-9                 2   1   1   2   1   1   2   1   2   1   2   1   2   2   2   2   1   2   1   2   2   1   2   1   1   1   2   1   1   2   2   1   2   1   1   1   2   1   2   2   2   1   1   2   1   2   2   1   1   1   2   1   1   2   2   2   1   2   2   1   2   2   2   1   1   2   2   1   1   2   1   2   2   1   1   2   1   1   1   1   1   1   1   1   2   1   2   1   2   1   2   2   1   2   2   1   1   2   2   2   1   2   2   1   1   2   1   1   1   1   1   2   2   2   1   1   2   1   1   2   2   2   1   2   2   2   1   2   2   2   1   2   1   1   2   1   2   2   1   1   2   1   2   2   1   2   1   1   2   2   2   1   2   2   2   1   1   2   1   2   2   1   2   1   2   2   2   1   1   1   2   1   1   1   1   2   1   1   2   2   2   1   1   2   1   1   2   2   1   1   2   2   1   1   2   2   1   1   2   2
 MK-1-10                2   1   1   2   1   1   2   1   2   1   2   1   2   1   2   2   1   2   1   2   2   1   2   1   2   1   2   1   1   2   2   1   2   1   1   1   2   1   2   2   2   1   1   2   2   2   2   1   1   1   2   1   1   2   2   2   1   2   2   1   2   2   2   1   1   2   2   1   1   2   2   2   1   1   2   2   1   1   1   1   1   2   1   1   2   1   1   1   2   2   2   2   1   2   1   1   1   2   2   2   1   2   2   1   1   2   1   1   1   1   1   1   2   2   1   1   2   1   1   2   2   2   1   2   2   1   1   2   2   2   1   2   1   1   2   1   2   2   1   1   2   1   2   2   2   2   1   1   2   2   2   1   2   2   2   1   1   2   1   2   2   1   2   1   2   2   2   1   1   1   2   1   2   1   1   2   1   1   2   1   2   1   1   1   1   1   2   2   1   1   2   2   1   1   2   2   1   1   2   2
 MK-1-11                2   1   1   2   2   1   2   1   2   1   2   1   1   1   2   2   1   1   1   2   2   1   2   1   2   1   2   1   1   1   2   1   2   2   1   1   1   1   2   2   1   1   1   2   2   2   2   1   1   1   2   1   1   1   2   2   2   2   1   2   2   2   2   2   1   2   1   1   1   2   2   2   1   1   2   2   1   1   1   1   1   2   1   1   1   1   1   1   2   2   2   2   1   2   1   1   1   2   2   2   1   2   2   1   1   2   1   1   1   1   1   1   2   2   1   1   2   1   1   2   2   2   1   2   2   1   1   2   2   2   1   2   1   1   2   1   2   2   1   1   2   1   2   2   2   2   1   1   2   2   2   2   2   2   2   1   1   1   1   2   2   1   2   1   2   2   2   1   1   1   2   1   2   1   1   2   1   1   2   1   2   1   2   1   1   1   2   2   1   1   2   2   1   1   2   2   1   1   2   2
 MK-1-12                2   1   1   2   2   1   2   1   2   1   2   1   1   1   2   2   1   1   1   1   2   1   2   1   2   1   2   1   1   1   2   1   2   2   1   1   1   1   2   1   1   1   2   2   2   2   2   1   1   1   2   1   1   1   2   2   2   1   1   2   2   2   2   2   1   2   1   1   1   2   2   2   1   1   2   2   1   1   1   1   1   2   1   1   1   1   1   1   2   2   2   1   1   1   1   1   1   2   2   1   1   2   2   1   1   1   1   1   1   1   1   1   2   2   1   1   2   1   1   2   2   2   1   2   2   1   1   2   2   2   1   2   1   1   2   1   2   2   1   1   2   1   2   2   2   2   1   2   2   2   2   2   2   2   2   1   1   1   1   2   2   1   2   1   2   2   1   1   1   1   2   1   2   1   1   2   1   2   2   1   2   2   2   1   1   1   2   2   1   1   2   2   1   1   2   2   1   1   2   2
 MK-1-13                2   1   1   2   2   2   2   1   1   2   2   1   2   1   2   1   1   1   1   1   2   1   2   1   2   1   2   1   1   1   2   1   2   2   1   1   1   1   2   1   1   1   2   2   2   2   1   1   1   1   2   2   1   1   2   2   2   1   1   2   1   2   2   2   1   2   1   1   1   1   2   1   1   1   2   2   1   1   1   1   2   2   1   1   1   1   1   2   2   2   2   1   1   1   1   1   2   2   2   1   1   2   2   1   1   1   2   2   1   1   1   1   2   2   1   2   2   1   1   2   2   2   1   2   2   1   1   2   2   2   1   2   1   1   2   1   1   2   1   1   2   1   2   2   2   2   1   2   2   2   2   1   2   2   2   1   1   1   1   2   1   1   2   1   2   2   1   2   1   1   2   1   2   1   1   2   1   2   2   1   2   2   2   1   1   1   2   2   1   2   1   1   1   1   2   2   1   2   2   2
 MK-1-14                2   1   1   2   2   2   2   1   1   2   2   1   2   1   2   1   1   1   1   1   2   1   2   1   2   1   2   1   1   1   2   1   2   1   1   2   1   1   2   1   1   1   2   2   2   2   2   1   1   1   2   2   1   1   2   2   2   1   1   2   1   2   2   2   1   2   1   1   1   1   2   1   1   1   2   2   2   2   1   1   2   1   1   1   1   1   1   2   2   2   1   1   1   2   1   1   2   2   2   1   1   2   2   1   1   1   2   2   1   1   1   2   2   2   1   2   1   2   1   2   2   2   1   2   2   1   1   2   2   2   1   2   1   2   2   1   1   2   1   1   2   1   2   2   2   2   1   2   2   2   2   1   2   2   2   1   1   1   1   2   1   2   2   1   2   2   1   2   2   1   2   1   2   1   1   2   1   2   2   1   2   2   1   1   1   1   2   2   2   2   1   1   1   1   2   2   1   2   2   2
 MK-1-15                2   1   1   2   2   2   2   1   1   2   2   1   2   1   2   1   1   1   1   2   2   1   2   1   2   1   2   1   1   1   2   1   2   1   1   2   1   1   2   1   1   1   2   2   2   2   2   1   1   1   2   2   1   2   2   2   2   1   1   2   1   2   2   2   1   2   2   1   2   1   2   1   1   1   2   2   2   1   2   1   2   2   1   1   1   1   1   2   2   2   1   1   1   2   1   1   2   2   2   1   2   2   2   1   2   1   2   2   1   1   1   1   2   2   1   2   1   2   1   2   2   2   1   2   2   1   1   2   2   2   1   2   1   2   2   1   1   2   1   1   2   1   2   2   2   2   1   2   2   2   2   1   2   1   2   1   2   1   1   2   1   2   2   1   2   2   1   2   2   1   2   1   2   1   1   2   1   2   2   2   2   2   1   1   1   1   2   1   2   2   1   1   2   1   2   2   1   2   2   1
 MK-1-16                1   1   1   2   2   2   2   1   1   2   1   1   2   1   2   1   1   1   1   2   2   1   2   1   2   1   2   1   1   1   2   1   2   1   1   2   1   1   2   1   2   2   2   2   2   2   1   1   1   1   2   2   1   1   2   2   1   1   1   2   1   2   2   2   1   2   2   1   2   1   2   1   1   1   2   2   2   1   2   1   2   2   1   1   1   1   1   2   2   2   1   1   1   2   1   2   2   2   2   1   2   2   2   2   2   1   2   2   1   1   1   1   2   2   1   2   1   2   1   2   2   2   2   2   2   2   1   2   2   1   1   2   1   2   2   1   1   2   1   1   2   1   2   2   2   2   1   1   2   2   2   1   2   1   2   1   2   1   1   2   1   2   2   1   2   2   1   2   2   1   2   1   2   1   1   2   1   2   2   2   2   2   1   1   1   1   2   1   2   2   1   1   2   2   2   2   1   2   2   1
 MK-2-1                 1   1   1   2   1   1   1   1   2   2   1   2   1   2   2   2   1   1   1   1   1   1   2   1   2   1   2   2   2   1   1   1   2   2   2   2   2   1   1   2   2   1   2   1   1   1   1   2   1   2   1   2   2   1   1   1   1   1   2   1   1   2   1   1   2   1   2   1   1   1   2   2   1   1   2   1   2   1   1   2   2   2   1   1   2   2   1   1   1   2   2   2   2   2   1   2   1   2   1   1   2   2   2   1   2   2   2   1   1   1   1   2   1   1   2   2   1   2   2   2   2   1   2   1   1   2   2   1   1   2   1   1   2   1   1   2   2   2   2   2   2   1   1   2   2   1   2   2   1   1   1   2   2   1   2   1   1   1   1   1   2   1   2   1   2   1   1   1   2   2   1   1   2   1   1   2   1   2   2   1   1   2   1   1   2   2   2   1   2   1   2   1   1   2   1   1   1   1   1   1
 MK-2-2                 1   1   1   2   1   1   1   1   2   1   1   2   1   2   2   2   1   1   1   1   1   2   2   1   2   1   2   2   2   2   2   1   2   2   2   2   2   1   1   2   2   1   2   1   1   1   1   2   1   2   1   2   2   1   1   1   1   1   2   2   2   2   1   2   2   1   2   1   1   2   2   2   1   1   2   1   2   1   2   2   2   2   1   1   1   1   1   1   1   1   2   2   2   2   2   2   1   2   1   1   1   2   2   1   2   2   1   1   1   1   1   2   1   1   2   2   2   2   2   2   2   1   2   1   1   2   2   1   1   2   1   1   2   1   1   2   2   2   2   2   2   1   1   2   2   1   2   1   1   1   1   2   2   1   2   1   2   1   1   1   2   1   2   1   2   1   1   1   2   2   1   1   2   1   1   2   1   2   2   2   1   2   2   1   2   2   2   1   2   1   2   1   1   2   1   1   1   2   1   1
 MK-2-3                 1   1   1   2   1   1   1   1   2   1   1   2   1   2   2   2   1   1   1   1   1   2   2   2   2   1   2   1   2   2   2   1   2   1   2   2   2   2   1   2   2   1   2   1   2   1   1   2   1   2   1   2   2   1   1   2   1   1   2   2   2   2   1   2   2   1   2   1   1   2   2   2   1   1   1   1   2   1   2   1   2   2   1   2   1   1   1   1   1   1   2   2   2   2   1   2   2   2   1   1   1   2   1   1   2   2   1   1   1   1   1   2   1   1   2   2   2   2   2   2   2   1   2   1   2   2   2   1   1   2   1   1   2   1   1   2   2   2   2   2   2   2   1   1   2   1   2   1   1   1   1   2   2   1   2   1   2   1   1   1   2   1   1   1   2   1   1   1   2   2   1   1   2   2   1   2   1   2   2   2   1   2   1   2   2   1   2   1   2   1   2   1   1   2   1   1   1   2   1   1
 MK-2-4                 2   1   1   2   1   1   1   1   2   1   1   2   1   2   2   2   1   2   1   1   1   2   1   2   2   1   2   1   2   2   2   1   2   1   2   2   2   2   1   2   2   1   2   1   2   1   1   2   1   2   1   2   2   1   2   2   1   1   2   2   2   2   1   2   2   1   2   1   1   2   2   2   1   2   1   1   2   1   2   1   2   2   1   2   1   2   1   1   2   2   2   2   2   2   1   2   2   2   1   1   1   2   1   1   2   2   1   1   2   1   1   2   1   1   2   2   2   2   2   2   2   1   2   1   2   2   2   1   1   2   1   1   2   1   1   2   2   2   1   2   2   1   1   1   2   2   2   1   1   1   1   2   2   1   2   1   1   2   1   1   2   1   1   1   2   1   1   2   2   2   1   1   2   2   1   2   1   2   2   2   1   2   1   1   2   1   2   1   2   1   2   1   1   2   1   1   1   2   1   2
 MK-2-5                 2   1   1   2   1   1   1   1   2   1   1   2   1   2   2   2   1   2   1   1   1   2   1   2   2   1   2   1   2   2   2   1   2   1   2   2   2   2   1   2   2   2   2   1   2   2   1   2   2   2   1   1   2   1   2   2   1   1   2   2   2   1   1   2   2   2   1   1   1   2   2   2   1   2   1   1   2   1   2   1   1   2   1   2   1   2   1   1   2   2   1   2   2   2   1   2   2   2   1   1   1   2   1   1   2   2   1   2   2   1   2   2   2   1   2   2   2   2   2   1   2   1   2   1   2   2   2   1   1   2   1   1   2   1   1   2   1   2   1   1   2   2   1   1   2   2   2   1   1   1   1   2   2   2   2   1   2   2   1   1   2   1   1   1   2   1   1   1   2   2   1   1   2   1   1   2   1   2   2   2   1   2   1   1   2   1   2   1   2   2   2   2   1   2   1   1   1   2   2   2
 MK-2-6                 2   1   1   2   2   1   1   1   1   1   1   2   1   2   2   2   1   2   1   1   1   1   1   2   2   1   1   1   2   2   2   1   1   1   2   2   2   2   1   1   2   2   2   1   2   2   1   2   2   2   1   1   2   1   2   2   1   1   2   2   2   1   1   2   2   2   1   1   1   2   1   2   1   2   1   1   2   1   2   1   1   1   1   1   1   2   1   1   2   2   1   2   2   2   1   2   2   2   1   1   1   2   1   1   2   2   2   2   2   2   2   2   2   1   2   2   2   2   2   1   1   2   2   1   2   2   2   1   1   2   2   1   2   1   1   2   1   1   1   1   2   2   1   2   2   2   2   1   1   1   1   1   2   2   2   1   2   2   1   1   2   1   1   1   2   1   1   1   2   2   1   2   2   1   1   2   2   1   2   2   1   2   1   1   2   1   2   1   2   2   2   2   1   2   1   1   2   2   2   2
 MK-2-7                 2   1   1   1   2   1   1   1   1   2   1   2   1   2   2   2   1   2   1   1   1   1   1   2   2   1   1   1   2   2   2   1   1   1   2   2   2   2   1   1   2   2   1   1   2   2   1   2   2   2   1   1   1   1   2   1   1   1   2   2   2   1   1   2   2   2   1   1   1   2   1   2   2   2   2   1   1   1   2   1   1   1   1   1   1   2   1   1   2   2   2   2   2   2   1   2   2   2   1   1   1   2   1   1   2   2   2   2   2   2   2   2   2   1   1   2   1   1   2   1   1   2   2   1   2   2   2   1   1   2   1   1   2   1   1   2   1   1   1   1   2   2   1   2   2   2   1   1   1   1   1   1   2   2   2   1   2   2   1   1   1   1   1   1   2   1   1   1   2   2   1   2   2   1   1   2   2   1   2   2   1   2   1   1   2   1   2   1   2   2   2   2   1   2   1   1   2   2   2   2
 MK-2-8                 2   1   1   1   2   1   1   1   1   1   1   1   1   2   2   2   1   2   2   1   1   1   1   2   2   1   1   1   2   2   2   1   1   2   2   2   2   2   1   1   2   1   1   1   2   2   1   2   2   2   1   1   1   1   2   1   2   2   2   2   1   1   2   1   2   2   1   1   1   2   2   2   2   1   2   1   1   1   2   1   1   1   1   1   1   2   1   1   2   1   2   2   2   2   1   2   1   2   1   1   2   2   1   1   2   2   2   2   2   1   2   2   1   1   1   2   1   1   2   1   1   2   2   1   2   2   2   1   1   2   1   1   2   1   1   2   1   1   1   1   2   2   1   2   2   2   1   1   1   1   1   1   2   2   1   1   2   2   1   1   1   1   1   1   2   1   1   1   2   2   1   2   2   1   1   2   1   1   2   2   1   2   1   2   2   1   2   1   2   2   2   2   2   2   1   1   2   2   2   2
 MK-2-9                 2   1   1   1   2   1   1   1   1   1   1   1   1   2   2   2   1   2   2   1   1   1   1   1   2   1   1   1   2   2   2   1   1   2   2   2   2   2   1   1   2   1   1   2   2   2   1   2   2   2   1   2   1   1   2   2   2   2   1   2   2   1   2   1   2   2   1   1   1   2   2   2   2   1   2   1   1   1   2   1   1   1   2   1   1   2   1   1   2   1   2   2   2   2   1   2   1   2   1   1   2   2   1   1   2   2   2   2   2   1   2   2   1   1   1   2   1   1   2   2   1   2   2   1   2   2   2   1   1   2   1   1   1   1   1   2   2   1   1   1   2   2   1   2   2   2   2   1   1   1   1   1   2   2   2   1   2   2   1   1   2   1   1   1   2   1   1   1   2   2   1   2   2   1   1   2   1   1   2   2   2   2   1   2   1   1   2   1   2   2   2   2   2   2   1   2   2   2   2   2
 MK-2-10                2   1   1   2   2   1   1   1   1   1   1   2   1   2   2   2   1   1   1   1   1   1   1   1   2   1   1   1   1   2   2   1   1   2   2   2   2   2   1   1   2   2   1   2   2   2   1   2   1   2   1   2   1   1   2   1   2   2   1   2   2   1   2   1   2   2   1   1   1   2   2   2   2   1   1   1   1   1   2   1   1   1   2   1   1   2   1   1   2   1   2   2   1   2   1   2   1   2   1   1   2   2   1   1   2   2   2   1   2   1   2   2   1   1   1   2   1   1   1   2   1   2   2   1   1   2   2   1   1   2   1   1   1   1   1   2   2   1   1   2   2   2   1   2   2   2   1   1   1   1   1   2   2   2   2   1   2   2   1   1   2   1   1   1   2   1   1   1   2   2   1   1   1   1   1   2   2   1   2   2   2   2   1   2   1   1   2   1   2   2   1   2   2   2   1   1   1   2   1   2
 MK-2-11                2   1   1   2   2   1   1   1   1   1   1   2   1   2   2   2   1   1   2   1   1   1   1   1   2   1   1   1   1   2   2   1   1   2   2   2   2   1   1   1   2   2   1   2   2   2   1   2   1   2   1   2   1   1   2   1   2   1   1   2   2   1   2   1   2   2   2   1   1   2   2   2   2   1   1   1   1   1   2   1   1   1   2   1   1   2   1   1   1   1   2   2   1   2   1   2   1   2   1   1   2   2   1   2   2   2   2   1   2   1   2   2   1   1   1   2   1   1   1   2   1   2   2   1   1   2   2   1   1   2   1   1   1   1   1   2   2   1   1   2   2   2   1   2   2   1   1   1   1   1   1   2   2   2   2   1   2   2   1   1   2   1   1   2   2   2   1   1   2   2   1   1   1   1   1   2   2   1   2   2   2   2   2   2   1   1   2   1   2   2   1   2   2   2   1   2   1   2   1   2
 MK-2-12                2   1   1   2   2   1   1   1   1   1   1   2   1   2   2   2   1   1   2   1   1   1   1   2   2   1   1   1   1   2   2   1   1   2   2   2   2   1   1   1   2   2   1   2   2   2   1   2   1   2   1   2   2   1   2   1   2   1   1   2   1   1   2   1   2   2   2   1   2   2   2   1   2   1   1   1   1   1   1   1   1   1   2   1   1   2   1   1   1   1   2   2   1   2   1   2   1   2   1   1   2   2   1   1   2   2   2   1   2   1   2   2   2   1   1   2   1   1   2   2   1   2   2   1   1   2   2   1   1   2   1   1   2   2   1   2   2   2   1   2   1   2   1   2   2   1   1   1   1   1   1   2   2   2   2   1   2   2   1   1   2   1   1   2   2   2   1   1   2   2   1   1   1   1   1   2   2   1   2   2   2   2   2   2   1   1   2   1   2   2   1   2   2   2   1   2   1   2   1   2
 MK-2-13                2   1   2   2   2   2   1   1   1   1   1   2   1   2   2   2   1   1   2   1   1   1   2   2   2   2   1   1   1   2   2   1   1   2   2   2   2   1   1   1   2   2   1   2   2   2   1   2   1   2   1   2   2   2   2   1   2   2   1   2   1   1   2   1   2   2   1   1   1   2   2   1   2   1   1   1   1   1   1   1   1   1   2   1   1   2   1   1   1   1   2   2   1   1   1   2   1   2   1   1   2   2   1   1   2   2   2   1   2   1   2   2   2   1   1   2   1   1   2   1   1   2   2   2   1   2   2   1   1   2   1   1   2   2   1   2   2   2   1   2   1   2   1   2   2   1   1   1   1   1   1   2   2   2   2   1   2   2   1   1   2   2   1   2   2   2   1   1   2   2   1   1   1   1   1   2   2   1   2   2   2   1   2   2   1   1   2   1   2   2   1   2   2   2   1   2   1   2   1   2
 MK-2-14                2   1   2   2   2   2   1   1   2   1   1   1   1   2   2   2   1   2   2   1   1   1   2   2   2   2   2   1   1   2   2   1   1   2   2   2   2   1   1   1   2   2   1   2   2   2   1   1   1   2   1   2   2   2   2   1   2   2   1   2   1   1   2   1   2   2   1   1   1   2   2   1   2   2   1   1   1   1   1   1   1   1   2   1   1   1   1   1   1   1   2   2   1   1   1   2   1   2   1   1   2   2   1   1   2   2   2   1   2   1   1   2   2   1   1   2   2   1   2   1   1   2   2   2   1   2   2   2   1   2   1   1   2   2   1   2   2   2   1   2   1   2   1   2   2   1   1   1   1   1   1   2   2   2   2   1   2   2   1   1   1   2   1   2   2   2   1   1   2   2   2   1   1   1   1   1   2   1   2   2   2   1   2   2   1   1   1   1   2   2   1   2   2   2   1   2   1   2   1   2
 MK-2-15                2   1   2   2   2   2   1   2   2   1   1   1   1   2   2   2   1   2   2   1   1   1   2   2   2   2   2   2   1   2   2   1   1   2   2   2   2   1   1   1   2   1   1   2   2   2   1   1   1   2   1   2   2   2   2   1   2   2   1   1   1   1   2   2   2   2   1   1   1   2   2   1   2   1   1   1   1   1   1   1   1   1   2   1   1   1   1   1   1   1   2   2   1   1   1   2   1   2   1   1   2   2   1   1   1   2   2   1   2   1   1   2   2   1   1   2   2   1   2   1   1   2   2   2   1   2   2   2   2   2   1   2   2   2   1   2   2   2   1   1   1   2   1   2   2   1   1   1   1   1   1   2   2   2   2   1   2   2   1   1   2   2   1   2   2   2   1   1   2   2   2   1   2   1   1   1   2   1   2   2   2   1   2   2   1   1   1   1   2   2   2   2   2   2   1   2   1   2   1   2
 MK-2-16                2   1   1   2   2   2   1   2   2   1   1   1   1   2   2   2   1   1   2   1   1   1   2   2   2   2   2   2   1   2   2   1   1   2   1   2   2   1   1   1   2   1   1   1   2   2   1   1   1   2   1   2   2   2   2   1   2   2   1   1   1   1   2   2   2   2   1   1   1   2   2   1   2   1   1   1   1   1   1   1   1   1   2   1   1   1   1   1   1   1   2   2   1   1   1   2   2   2   1   1   1   2   1   1   1   2   2   1   2   2   1   2   2   1   1   2   2   1   2   1   1   2   2   2   1   2   2   2   2   2   1   2   2   2   1   1   2   2   1   1   1   2   1   2   2   1   2   1   1   1   1   2   2   2   2   1   1   2   1   1   2   2   1   2   2   2   1   1   2   2   2   2   2   1   1   1   2   1   2   2   2   1   2   2   1   1   1   1   2   2   2   2   2   2   1   2   1   2   1   2
 MK-3-1                 1   1   2   2   1   1   2   1   2   1   2   2   2   1   1   2   2   2   1   2   2   2   2   1   1   1   1   1   1   1   1   2   2   2   2   2   2   2   1   1   1   1   2   2   1   2   1   2   1   2   2   2   2   1   1   2   2   2   1   2   1   2   2   1   1   1   2   2   1   2   2   2   1   2   2   2   2   1   1   2   2   2   1   2   1   2   1   1   2   2   2   2   2   2   1   2   2   1   2   1   2   1   1   2   2   2   2   1   2   1   2   2   2   2   1   1   1   1   1   2   2   2   1   2   2   2   1   2   1   1   1   1   1   2   2   1   2   1   2   2   2   2   2   1   2   2   1   1   1   1   1   2   1   2   1   2   2   1   1   2   1   1   2   2   2   2   2   2   2   2   1   2   1   2   2   1   1   1   2   2   1   1   1   2   1   2   2   1   1   1   1   2   2   2   1   2   2   2   2   2
 MK-3-2                 2   1   1   2   1   1   2   1   2   1   2   2   2   1   1   2   2   2   1   2   2   2   2   1   1   1   1   1   1   1   1   2   2   1   2   2   2   2   1   1   1   1   2   2   1   2   1   2   1   2   2   2   1   1   1   2   2   2   1   2   1   2   2   1   1   1   2   2   1   2   2   2   1   2   2   2   2   1   1   2   2   2   1   2   2   2   1   1   2   2   2   2   2   2   1   2   2   1   2   1   2   1   1   2   1   2   1   1   2   2   2   1   2   2   1   1   2   1   2   1   2   2   1   2   2   1   1   2   1   1   1   1   1   2   2   1   2   1   2   2   2   2   2   1   2   2   1   2   1   1   1   2   1   2   1   2   2   1   1   2   1   1   2   2   2   2   2   2   2   2   1   2   1   2   2   1   1   1   2   2   1   1   1   2   1   2   2   1   1   1   1   2   2   2   1   2   2   2   2   2
 MK-3-3                 2   1   1   2   2   1   2   1   2   1   2   2   2   2   1   2   2   2   1   2   2   2   2   1   2   1   1   1   1   2   1   2   1   1   2   2   2   2   1   1   1   1   2   2   1   2   1   2   1   2   2   2   1   1   1   2   2   2   1   2   1   2   2   1   2   1   2   2   1   2   2   2   1   2   2   2   1   1   1   2   2   2   1   2   2   2   1   1   2   2   1   2   2   2   1   2   2   1   2   1   2   1   1   2   1   2   1   1   2   2   2   1   2   2   1   1   2   1   2   1   2   2   1   2   2   1   1   2   1   1   1   1   1   2   2   1   2   2   2   2   2   2   2   1   2   2   1   2   1   1   1   1   1   2   1   2   2   1   1   2   2   1   2   2   2   1   2   2   1   2   1   2   1   2   2   1   1   1   1   2   1   1   1   2   2   2   2   2   1   1   1   2   2   1   1   1   2   2   1   2
 MK-3-4                 2   1   1   2   2   1   2   1   2   2   2   2   2   2   1   2   2   2   1   2   2   2   2   1   2   1   1   1   1   2   1   2   1   2   2   2   2   2   1   1   1   1   2   2   1   2   1   2   1   2   1   2   2   1   1   2   2   2   1   2   2   2   2   1   2   1   2   2   1   2   2   2   1   2   1   2   1   1   1   2   2   2   1   2   2   2   2   1   1   2   1   2   2   1   1   2   1   1   2   1   1   2   1   2   1   2   1   1   2   1   2   1   2   2   1   1   2   1   1   1   2   2   1   2   2   1   1   1   1   1   1   2   1   2   2   1   2   2   2   2   2   2   2   1   2   2   1   2   1   1   1   1   1   2   1   2   2   1   1   2   2   1   2   2   2   1   2   2   1   2   1   1   1   2   2   1   1   1   1   2   1   1   1   2   2   2   2   2   1   1   1   2   1   1   1   1   2   2   1   2
 MK-3-5                 2   1   1   2   2   1   1   1   2   2   1   2   2   2   1   1   2   2   1   2   2   2   1   1   1   1   1   1   1   2   1   2   1   2   2   2   2   2   1   1   1   1   2   2   1   2   1   2   1   2   1   2   2   1   1   2   2   2   1   1   2   2   2   2   2   1   2   2   1   2   1   2   1   2   1   2   1   1   1   2   2   2   1   2   2   2   2   1   1   2   1   2   2   1   1   2   1   2   2   1   1   2   1   2   1   2   1   1   2   1   2   1   2   1   2   1   2   2   1   1   2   2   1   2   2   1   1   1   1   1   1   2   1   2   2   1   2   1   2   2   2   2   2   1   2   2   1   1   1   1   1   1   1   2   1   1   2   1   1   2   2   1   2   2   2   1   2   2   1   2   1   1   1   2   2   1   1   1   1   2   1   1   1   2   2   2   2   2   1   1   1   2   1   1   1   1   2   2   1   2
 MK-3-6                 2   1   1   2   2   1   1   1   2   2   1   2   2   2   2   1   2   2   1   2   2   1   1   1   1   1   1   2   1   2   1   2   1   2   1   2   2   2   1   1   1   1   2   2   2   2   1   2   1   2   1   1   2   1   1   2   2   2   1   1   2   2   2   2   2   1   2   2   1   2   1   2   1   2   1   2   1   1   1   2   2   2   1   2   2   2   2   1   1   2   1   2   2   1   1   1   1   2   1   1   2   2   1   2   1   2   1   1   2   1   2   1   2   2   2   1   2   2   1   1   2   2   1   2   2   2   1   1   1   1   1   2   1   2   2   1   1   1   2   2   2   2   2   1   2   2   1   1   2   1   2   1   1   2   2   1   2   1   1   2   1   1   2   2   2   1   2   2   1   2   2   1   2   1   2   1   1   1   1   2   1   1   1   2   1   2   2   2   1   1   1   2   1   1   1   2   2   1   1   2
 MK-3-7                 2   2   1   2   2   1   1   1   2   2   1   1   2   1   2   1   2   2   1   2   2   1   1   1   1   1   1   2   1   2   1   2   1   2   1   2   2   2   1   1   1   1   2   2   2   2   1   2   1   2   1   1   2   1   1   2   2   1   1   1   2   2   2   1   2   1   2   2   1   2   1   2   1   2   1   2   2   1   1   2   2   2   1   2   2   2   2   1   1   2   1   2   2   1   1   2   1   2   1   2   2   2   1   2   1   2   1   1   2   1   2   1   2   2   2   1   2   2   1   1   2   2   1   2   2   2   1   1   1   2   1   1   1   2   2   1   1   1   2   2   2   2   2   1   2   2   1   1   2   1   2   1   1   2   2   1   2   2   1   2   1   1   2   2   2   1   2   2   1   2   2   1   2   1   2   1   1   1   1   2   1   1   1   2   1   2   2   2   1   1   1   2   1   2   1   2   2   1   1   2
 MK-3-8                 2   2   2   2   2   1   1   1   2   1   1   1   2   1   1   1   2   2   1   2   2   1   1   2   1   1   2   2   2   2   1   2   1   2   1   2   2   2   1   1   1   1   2   2   2   2   1   2   1   2   1   1   2   1   1   2   2   1   1   1   2   2   2   1   2   1   2   2   1   2   1   2   1   2   1   2   2   1   1   2   1   2   1   2   2   2   2   2   1   2   1   2   2   1   1   2   1   2   1   2   2   2   1   2   1   2   1   1   2   1   2   1   2   2   2   1   2   1   1   1   2   1   1   2   1   2   1   1   1   2   1   1   1   2   2   2   1   1   2   2   2   2   2   1   2   2   1   1   2   1   2   1   1   2   2   1   2   2   1   1   1   1   2   1   2   1   2   2   1   2   2   1   2   1   2   1   1   1   1   2   2   1   2   2   2   2   2   2   2   2   1   1   1   2   2   2   1   1   1   2
 MK-3-9                 2   2   2   2   2   1   1   1   2   1   1   1   2   1   1   1   2   2   1   2   2   1   1   2   1   1   2   2   2   2   1   1   1   2   1   2   2   2   1   1   1   1   2   2   2   2   1   2   1   2   2   1   2   1   1   2   2   1   1   1   2   2   2   1   1   1   2   1   1   2   1   2   1   2   1   2   2   1   1   2   1   2   1   2   2   2   2   2   1   2   1   2   2   1   1   2   1   2   1   1   1   2   1   2   1   2   1   1   2   1   2   1   2   2   2   1   1   2   1   1   2   1   1   2   2   2   1   1   1   1   1   1   1   1   2   2   1   2   2   2   2   1   2   1   2   2   1   1   2   2   2   1   1   2   2   1   2   1   1   1   1   1   1   1   2   2   2   1   1   2   2   1   2   1   2   1   1   1   1   2   2   1   2   2   2   2   1   2   2   2   1   2   1   2   2   1   2   1   1   2
 MK-3-10                2   2   1   2   2   1   1   1   2   1   1   1   2   1   1   1   2   2   1   2   1   1   1   2   1   1   2   2   2   2   1   1   1   2   1   2   2   2   1   1   1   1   2   2   2   2   1   2   1   2   2   1   2   1   1   2   2   1   1   1   2   2   2   1   1   1   2   1   1   2   1   2   1   2   2   2   2   1   1   2   1   2   1   2   2   2   2   2   1   2   1   2   2   1   1   2   1   2   1   1   1   2   1   2   1   2   1   1   2   1   2   1   2   2   2   2   1   2   1   1   2   1   1   1   2   2   1   1   1   1   1   2   1   1   2   2   1   2   2   2   2   1   2   1   2   2   1   1   2   2   2   1   1   2   2   1   2   1   1   1   1   1   1   1   2   2   2   1   1   2   2   1   2   1   2   1   1   1   1   2   2   1   1   2   1   2   1   2   1   2   1   2   1   2   2   1   2   1   1   2
 MK-3-11                2   2   1   1   1   1   2   1   2   1   1   1   2   1   1   1   2   2   1   2   1   1   1   2   1   1   1   2   2   2   1   1   1   2   1   2   1   2   1   1   1   1   2   2   2   2   1   2   1   2   2   1   2   2   1   2   2   1   1   1   2   2   2   1   1   1   2   1   1   2   1   2   1   2   2   2   1   1   1   2   2   2   1   2   2   2   2   2   1   2   1   2   1   1   1   2   1   2   1   1   1   2   1   2   1   2   1   1   2   1   2   2   2   2   2   1   1   2   2   1   2   2   1   1   2   2   1   1   2   1   1   2   1   1   2   2   1   2   2   2   2   1   2   1   2   2   1   1   2   2   2   1   1   2   2   1   2   1   1   1   1   1   1   1   1   2   2   1   1   2   2   1   2   1   2   1   1   1   1   2   2   1   1   2   2   2   1   2   1   2   1   2   1   2   2   1   2   1   1   2
 MK-3-12                2   2   1   1   1   1   2   1   2   1   1   2   2   1   1   1   2   2   1   2   1   1   1   2   1   1   1   2   1   2   1   1   1   2   2   2   1   2   1   1   2   1   2   2   2   2   1   2   1   2   2   1   2   2   1   2   2   1   1   1   2   2   2   1   1   1   2   1   1   2   1   2   1   2   2   2   1   1   1   2   2   2   1   2   2   2   2   2   1   2   1   1   1   1   1   2   1   2   1   1   2   2   1   2   1   2   1   1   2   1   2   2   2   2   2   1   1   2   2   1   2   2   1   2   2   2   1   1   2   1   1   2   1   1   2   2   1   2   2   2   2   1   1   1   2   2   1   1   2   2   2   1   1   2   2   1   1   1   1   1   1   1   2   1   1   2   1   1   1   2   2   1   2   1   2   1   2   1   1   2   2   2   1   2   2   2   2   2   1   2   1   1   1   2   2   1   2   1   1   2
 MK-3-13                2   1   1   2   1   1   2   1   1   1   2   2   2   2   1   1   2   2   1   2   1   1   1   1   1   1   1   2   1   1   1   1   1   2   2   2   1   2   1   2   1   1   2   1   2   2   2   2   1   2   2   1   2   2   1   2   2   1   1   1   2   2   2   1   1   2   2   1   1   1   1   2   2   2   2   2   1   1   1   2   1   2   1   2   2   2   2   2   1   2   1   1   1   2   1   2   1   2   1   1   1   2   1   2   1   2   1   1   2   1   2   2   2   2   2   1   1   2   2   1   2   2   1   2   2   2   1   1   2   1   1   2   1   1   2   2   1   2   2   2   2   2   1   1   1   2   1   1   2   2   2   1   1   2   2   2   1   1   1   1   2   1   2   1   1   2   1   1   1   1   2   1   2   1   2   1   2   1   1   2   2   2   2   2   2   2   2   2   1   2   1   1   1   2   2   1   2   1   1   2
 MK-3-14                2   1   1   2   1   1   2   1   1   1   2   2   2   2   1   1   2   2   1   2   1   1   1   1   1   1   1   2   1   1   1   1   1   1   2   2   1   2   1   2   1   1   2   1   2   2   2   2   1   2   2   2   2   1   1   2   2   1   1   1   2   2   2   1   1   1   2   1   1   1   1   2   2   2   2   2   1   1   1   2   1   2   2   2   2   2   2   2   1   2   1   1   1   2   1   1   1   1   1   1   1   2   1   2   1   2   1   1   2   1   2   2   2   2   2   1   1   2   2   1   2   1   1   2   2   2   1   1   2   1   1   2   1   1   2   2   1   2   2   2   2   2   1   1   1   2   1   1   2   2   2   1   1   2   2   2   1   2   1   1   2   1   2   1   1   2   1   1   1   1   2   1   2   1   2   1   1   1   1   2   1   2   2   2   2   2   2   2   1   2   2   1   1   2   2   1   1   1   1   2
 MK-3-15                2   1   1   2   1   1   2   1   1   1   2   2   2   2   1   2   2   2   1   2   1   1   2   1   1   1   1   2   2   1   1   1   1   1   2   2   1   2   1   2   1   1   2   1   2   2   2   2   2   2   2   2   2   1   1   2   2   1   1   1   1   2   2   1   1   1   2   1   1   1   1   2   2   2   2   2   1   2   1   2   1   2   2   2   2   2   2   2   1   2   1   1   1   2   1   1   1   1   1   1   1   2   2   2   1   1   1   1   2   1   2   2   2   2   2   1   1   1   2   1   2   1   1   2   2   2   1   1   2   1   1   2   1   1   2   2   2   2   2   1   2   2   1   1   1   2   1   1   2   2   1   1   2   1   2   2   1   2   1   1   2   1   2   1   1   2   1   1   1   1   1   1   2   1   2   1   2   1   1   1   1   2   1   2   1   2   2   2   1   2   2   1   1   2   2   1   1   1   1   1
 MK-3-16                2   1   1   2   1   2   2   1   1   1   1   2   2   1   1   2   2   2   2   2   1   2   2   1   1   1   1   2   2   1   2   1   1   1   2   2   1   1   1   2   1   1   2   1   2   2   2   2   2   2   2   2   1   1   1   2   2   1   1   1   1   2   2   1   1   2   2   1   1   1   1   2   2   2   2   2   1   2   1   2   2   2   2   2   2   2   2   2   1   2   1   1   1   2   1   1   2   1   1   1   1   1   2   2   1   1   1   1   2   1   2   1   2   2   2   1   1   1   2   1   2   1   1   2   2   2   1   1   2   1   1   2   1   1   2   1   2   2   1   1   2   2   1   1   1   2   1   1   2   2   2   1   2   1   2   2   1   2   1   1   2   1   2   1   2   2   1   1   1   1   1   1   2   2   2   1   2   1   1   1   1   1   1   2   1   2   1   2   1   2   2   2   1   2   1   1   1   1   1   1
 MK-4-1                 1   1   1   2   2   1   1   1   1   2   2   1   2   1   2   2   2   1   2   2   1   2   1   2   1   1   2   1   2   2   2   1   2   1   2   1   1   2   2   1   1   1   1   2   2   1   2   2   1   1   1   2   1   1   2   1   1   1   1   1   2   2   1   2   2   1   2   2   1   1   2   1   1   1   2   1   2   1   2   1   2   2   1   1   2   1   2   1   2   2   2   1   1   1   2   2   2   1   1   2   2   2   1   2   2   2   1   2   1   1   2   2   2   2   1   2   2   1   2   1   2   1   1   1   1   2   1   2   1   1   1   2   2   2   2   1   1   2   2   2   2   2   1   1   1   1   2   2   1   1   2   1   2   1   2   2   2   2   2   1   1   2   1   1   2   2   1   1   1   2   2   1   2   2   1   1   2   1   1   1   1   1   2   2   1   2   2   2   2   2   2   2   2   1   2   2   1   2   1   1
 MK-4-2                 1   1   1   2   2   1   1   1   1   2   2   1   2   1   2   2   1   1   2   2   2   2   1   2   1   1   2   1   2   2   2   1   2   1   2   1   1   2   2   1   1   2   1   2   1   1   2   2   1   1   2   2   1   1   2   2   1   1   1   1   2   2   1   2   2   1   2   2   1   1   2   1   1   1   2   1   2   1   1   1   2   2   1   1   2   1   2   1   2   2   2   1   1   2   2   2   2   1   1   2   2   2   1   2   1   2   1   2   1   1   2   2   2   2   1   2   2   1   2   1   2   1   1   1   1   2   1   2   2   1   1   2   2   2   2   1   1   2   2   2   2   2   1   1   1   1   2   2   1   1   2   1   2   1   2   2   2   2   2   1   1   2   1   1   2   2   1   1   1   2   2   1   2   2   1   2   2   1   1   1   1   1   2   2   1   2   2   2   2   2   2   2   2   1   2   2   1   2   1   1
 MK-4-3                 1   2   1   2   2   1   1   1   1   1   1   1   2   1   2   2   1   1   2   2   2   2   1   2   1   1   2   1   2   2   2   1   2   1   2   1   1   2   2   2   1   1   1   2   1   1   2   2   1   1   2   2   1   2   2   2   1   1   1   1   2   2   1   2   2   1   1   2   1   1   2   1   2   1   2   1   2   1   1   1   2   2   1   1   2   1   2   1   2   2   1   1   1   2   2   2   2   1   1   2   2   2   1   2   1   2   1   2   1   1   2   2   2   2   1   2   2   1   2   1   2   1   1   1   1   2   1   2   2   1   1   2   2   2   2   1   1   2   2   2   2   2   1   1   1   1   2   2   1   1   2   1   2   1   2   2   1   1   2   1   1   2   1   1   2   2   1   1   1   2   2   1   2   2   1   2   2   1   1   1   1   2   1   2   1   2   2   2   2   2   2   2   2   1   2   2   1   2   1   1
 MK-4-4                 1   2   1   2   2   1   1   1   1   1   1   1   2   1   2   2   1   1   2   2   2   2   1   2   1   1   2   1   2   2   2   1   2   1   2   1   1   2   2   2   1   1   2   2   1   1   2   2   1   1   1   2   1   2   2   2   1   1   1   1   2   2   1   2   2   1   1   2   1   1   2   1   2   1   2   1   2   1   1   1   2   2   1   1   2   1   2   1   2   2   1   1   1   2   2   1   2   1   1   2   2   2   1   2   2   2   1   2   1   1   2   2   2   2   1   2   1   1   2   1   2   1   1   1   2   2   1   2   2   1   1   2   2   2   2   1   1   2   2   1   2   2   1   1   1   1   2   2   1   1   2   1   2   1   2   2   1   1   2   1   2   2   1   1   2   2   1   1   1   2   2   2   2   2   1   2   2   1   1   1   1   2   1   1   1   2   2   2   2   2   1   2   2   1   2   2   1   2   1   1
 MK-4-5                 1   2   1   2   2   1   1   1   1   1   1   1   2   1   2   2   1   1   2   2   2   2   1   2   1   1   2   1   2   2   1   1   2   1   2   1   1   2   2   2   1   1   2   2   1   1   1   2   1   1   1   2   2   2   2   2   1   1   1   1   2   2   1   2   2   1   1   2   1   1   2   1   2   1   2   1   2   1   1   1   2   2   1   1   2   1   2   1   2   2   1   1   1   2   1   1   2   1   2   2   1   2   1   2   2   1   1   2   1   1   2   2   2   2   2   2   1   1   2   1   2   1   1   1   1   2   2   2   2   1   1   2   2   2   2   2   1   2   2   1   2   2   1   1   1   1   1   1   1   1   2   1   2   1   2   2   1   1   2   1   2   2   1   1   2   1   1   1   1   2   2   2   2   2   2   2   2   1   1   1   1   2   1   1   1   2   2   2   2   2   1   2   2   1   2   2   1   2   1   1
 MK-4-6                 1   2   1   1   2   1   1   1   2   1   1   1   2   1   1   2   1   1   2   2   2   2   2   2   1   1   2   1   2   2   1   1   1   2   2   1   1   2   2   1   1   1   2   2   1   1   1   2   1   1   1   2   2   2   2   2   1   1   1   1   2   2   1   2   2   1   1   2   1   2   2   1   2   1   2   1   2   1   1   1   2   1   1   1   2   1   2   2   2   2   1   1   1   2   1   1   2   1   2   2   1   1   1   2   1   1   1   2   1   1   1   2   2   2   2   2   1   2   2   2   2   1   1   1   1   2   2   2   2   1   1   2   2   1   2   2   1   2   2   1   2   1   1   1   1   1   1   1   1   1   2   1   2   1   2   2   1   1   2   1   2   2   1   1   2   1   1   1   1   1   1   2   2   2   2   2   2   1   1   1   1   2   1   1   1   2   2   2   1   2   1   2   2   2   1   2   1   2   1   1
 MK-4-7                 1   2   2   1   2   1   1   1   2   1   1   1   2   1   2   2   1   1   2   2   2   1   2   1   1   1   1   1   2   2   1   1   1   1   2   1   1   2   2   1   1   1   2   2   1   1   1   2   1   1   1   1   2   2   2   2   1   1   1   1   2   2   1   2   2   2   1   2   1   2   2   1   2   1   2   1   2   2   1   1   2   1   1   1   1   1   2   2   2   2   1   1   1   2   2   1   2   1   2   2   1   1   1   2   1   1   1   2   1   1   1   2   2   2   2   2   2   2   2   2   2   1   1   1   1   2   2   2   2   1   1   2   2   2   2   2   1   2   2   1   2   1   1   1   2   1   1   1   1   2   2   1   2   1   2   2   1   1   2   1   2   2   1   1   2   1   1   1   2   1   1   2   2   2   2   2   2   1   1   1   1   2   1   2   1   2   2   2   1   2   1   2   2   2   1   2   1   2   1   1
 MK-4-8                 1   2   2   1   2   2   1   1   2   1   1   1   1   1   2   1   1   1   2   2   2   1   2   1   1   1   1   1   2   2   1   1   1   1   2   1   1   2   2   1   1   1   2   2   1   1   1   2   2   1   1   1   2   2   2   2   1   1   1   1   2   2   1   2   2   2   1   2   1   2   2   1   2   1   2   1   2   2   1   1   2   1   1   1   1   1   2   2   2   2   1   1   1   2   2   1   2   1   1   2   2   2   1   2   1   1   1   2   1   1   1   2   2   1   2   2   2   2   2   2   2   1   1   1   1   2   2   2   2   1   1   1   2   1   2   2   1   2   2   1   2   1   1   1   1   2   1   1   1   2   2   1   2   1   2   2   1   1   2   1   2   2   1   1   1   1   1   1   2   2   1   2   2   2   2   1   2   2   1   1   1   2   1   2   1   2   2   2   1   2   1   2   2   2   1   2   1   2   1   1
 MK-4-9                 1   2   2   1   2   2   1   1   2   1   2   1   1   1   2   1   1   1   1   2   2   1   2   1   1   1   1   1   2   2   2   1   1   1   2   2   1   2   2   1   2   1   2   2   1   1   1   2   2   1   1   1   2   2   1   2   1   1   1   1   2   2   1   2   2   2   1   2   1   2   2   1   2   1   2   1   2   1   1   1   2   1   1   2   1   1   1   2   2   2   1   1   1   1   2   2   2   1   1   2   2   2   1   2   1   1   1   2   1   1   2   1   2   1   2   1   2   2   2   2   2   1   1   1   1   1   2   2   2   1   1   1   2   1   2   2   1   2   2   1   2   1   1   1   1   1   1   2   1   2   2   1   2   1   2   2   2   1   2   1   2   2   1   1   1   1   1   1   1   2   1   2   2   2   2   1   1   2   1   1   1   1   1   2   1   2   2   2   1   2   1   1   2   2   2   2   1   2   1   1
 MK-4-10                1   2   2   1   2   1   1   1   2   1   2   1   1   1   2   1   1   1   1   2   2   1   2   2   1   1   1   1   2   2   2   2   2   1   1   1   1   2   2   1   2   1   2   2   1   1   1   2   2   1   1   1   2   2   1   2   1   1   1   1   1   2   1   1   2   2   1   2   1   2   2   2   2   1   1   1   2   1   1   1   2   1   1   2   1   1   1   2   2   2   1   1   1   1   2   1   2   1   1   2   2   2   1   2   1   1   1   2   2   1   2   1   2   1   2   1   2   2   2   2   1   1   1   1   1   1   2   2   2   1   1   1   2   1   2   2   1   2   2   1   2   1   1   1   1   1   2   2   1   2   2   1   2   1   2   2   2   1   2   1   2   2   1   1   1   1   1   1   1   2   1   2   2   2   2   1   1   2   1   1   1   1   1   2   1   2   2   2   1   2   1   1   2   2   2   2   1   2   1   1
 MK-4-11                1   2   2   1   2   1   1   1   2   1   2   1   1   1   2   1   1   1   1   2   2   1   2   2   1   1   1   1   2   2   2   1   2   1   1   1   2   2   2   1   2   1   2   2   1   1   1   2   2   1   1   1   2   2   1   2   1   1   1   1   1   2   1   1   2   2   1   2   1   2   2   2   2   1   1   1   2   1   1   1   2   1   1   2   1   1   1   2   2   1   1   1   1   1   2   1   2   1   1   2   2   2   1   2   1   1   1   2   2   1   2   1   1   1   2   1   1   2   2   2   1   1   1   1   1   1   2   2   2   1   1   1   2   1   2   2   1   2   2   1   1   1   1   1   1   1   2   2   1   2   1   1   2   1   2   2   1   1   2   1   2   2   1   1   1   1   1   1   1   1   1   2   2   2   2   1   1   2   1   1   1   1   1   2   1   2   2   2   2   2   1   2   2   1   2   2   1   2   1   1
 MK-4-12                1   1   2   1   1   1   1   1   2   1   1   2   1   1   2   1   1   1   1   2   2   1   2   2   1   1   1   1   2   2   2   1   2   1   1   2   2   2   2   1   2   1   2   2   2   1   1   2   2   1   1   1   2   2   1   2   1   1   1   1   1   2   1   1   2   2   1   2   1   2   2   2   2   1   1   2   2   1   1   1   2   1   1   2   1   1   1   2   2   2   1   1   1   1   2   1   2   1   1   2   2   2   1   2   1   1   1   2   2   1   2   1   1   1   2   1   1   2   2   2   1   1   1   1   1   1   1   1   2   1   1   1   2   1   2   2   1   2   2   1   1   1   1   1   1   1   2   2   1   2   1   2   2   1   2   2   1   1   2   1   2   2   2   1   1   1   1   1   1   1   1   2   2   2   2   1   1   2   1   1   1   1   1   2   1   2   2   2   2   2   1   2   2   1   2   2   1   2   1   1
 MK-4-13                2   1   2   1   1   1   1   1   2   1   1   2   1   1   2   1   1   1   1   2   2   1   1   2   1   1   1   1   2   1   2   2   2   1   1   2   2   2   2   1   2   1   2   2   2   1   1   1   1   2   1   1   2   2   1   2   1   1   1   2   1   2   2   1   2   2   1   2   1   2   2   2   2   1   1   2   2   1   1   1   2   1   1   2   1   1   1   2   2   2   1   1   1   1   2   1   2   1   1   2   2   2   1   2   2   1   2   2   2   1   2   1   1   1   2   2   1   2   2   2   1   1   1   1   1   1   1   1   2   1   1   1   1   1   2   2   1   2   2   1   1   1   1   1   1   2   2   2   1   2   1   2   2   1   2   2   1   1   2   1   2   2   2   2   1   1   1   1   1   1   1   2   2   2   2   1   1   2   1   1   1   1   1   1   2   2   2   1   2   2   1   2   2   1   2   2   1   2   1   1
 MK-4-14                2   1   2   1   1   2   1   1   2   1   1   2   2   1   2   1   1   1   1   2   2   1   1   2   1   1   1   1   2   1   2   2   2   1   1   2   2   2   2   1   2   1   2   2   2   1   1   1   1   2   1   1   2   2   1   2   1   1   1   2   1   2   2   1   2   2   2   2   1   2   2   2   2   1   1   1   2   1   1   2   2   1   2   2   1   1   1   2   1   2   1   1   1   1   2   1   2   2   1   2   2   2   1   2   2   2   2   2   2   1   2   2   1   1   2   2   1   2   2   2   1   1   1   1   1   1   1   1   2   1   2   1   1   1   2   2   1   2   2   1   1   1   2   1   1   2   2   2   1   2   1   2   1   1   2   2   1   1   2   1   2   2   2   2   1   1   1   1   1   1   1   2   2   2   2   1   1   2   2   1   2   1   1   1   2   2   1   1   2   1   1   2   1   1   2   2   1   2   1   1
 MK-4-15                2   1   2   1   1   2   1   1   2   1   1   1   2   2   2   1   1   1   1   1   2   1   1   2   1   2   1   1   2   1   2   2   2   2   1   2   2   2   2   1   1   1   2   2   2   1   1   1   1   1   1   2   2   2   1   2   2   1   1   2   1   2   2   1   2   1   2   2   1   2   2   2   2   1   1   1   2   1   1   2   2   1   2   1   2   1   1   2   1   1   1   1   1   1   2   1   2   2   1   2   2   2   1   2   2   2   2   2   2   1   1   2   2   1   2   2   2   2   2   2   2   1   1   2   1   1   1   1   2   1   2   1   1   2   2   2   1   2   2   1   1   1   1   1   1   2   2   2   1   2   2   2   1   1   2   2   1   1   2   1   2   2   2   1   1   1   1   1   1   1   1   2   2   2   2   1   1   2   1   2   1   1   1   2   2   1   2   1   2   1   1   1   1   1   2   2   1   2   1   1
 MK-4-16                1   1   2   1   1   2   2   1   2   1   2   1   2   2   2   1   1   1   1   1   2   1   1   1   1   2   1   1   2   2   2   2   2   1   1   2   2   2   2   1   1   1   2   2   2   1   1   1   1   1   1   2   2   2   1   2   2   1   1   2   1   2   1   1   2   2   2   1   1   1   2   2   2   2   1   1   2   1   1   2   2   1   2   1   2   1   1   2   1   1   2   1   1   1   2   1   2   2   1   2   2   2   1   1   2   2   2   2   2   1   1   2   2   1   2   2   2   2   2   1   2   1   1   2   2   1   1   1   2   1   1   1   2   2   2   2   1   2   2   1   1   1   2   1   1   2   1   2   1   2   2   2   1   1   2   2   1   1   2   1   2   2   2   1   2   1   1   1   1   1   1   2   1   2   2   1   1   2   2   2   1   1   1   2   2   1   2   1   2   1   1   1   1   1   2   2   1   1   1   1
 MK-5-1                 1   1   1   1   2   1   2   1   1   2   1   1   2   2   2   2   1   1   1   2   1   1   1   2   1   1   2   2   1   1   2   1   2   1   1   2   1   1   2   1   2   1   1   1   1   2   1   2   1   2   1   1   1   2   1   2   1   1   2   2   1   2   2   1   1   1   1   1   1   2   2   2   2   1   1   1   2   1   1   2   2   2   2   1   2   1   1   2   1   1   1   1   1   1   1   2   1   2   1   1   2   2   2   2   1   2   2   1   2   2   1   2   2   1   2   2   1   1   2   1   2   1   2   1   1   1   2   1   2   1   2   2   2   1   2   2   1   2   2   2   1   1   2   2   2   2   2   1   2   2   1   2   2   2   1   1   1   2   1   2   1   1   1   1   1   1   2   1   1   1   2   2   2   2   1   1   1   2   1   2   1   2   2   1   2   1   2   1   2   1   2   1   1   2   2   1   2   2   2   1
 MK-5-2                 1   2   1   2   2   1   2   1   1   2   1   1   2   2   2   2   1   1   1   2   1   1   1   2   1   1   2   2   1   1   2   1   2   1   1   2   1   1   2   1   2   1   1   1   1   2   2   2   1   2   1   1   1   2   1   2   1   1   1   2   1   2   2   1   1   2   1   1   1   2   2   2   1   1   1   1   2   1   2   2   2   1   2   1   2   1   1   2   1   1   1   1   1   1   1   2   2   2   1   1   1   2   2   2   1   1   2   1   2   2   1   2   2   1   2   2   1   1   2   2   2   1   2   1   1   1   2   1   2   1   2   2   2   1   2   1   1   2   2   2   2   1   2   2   2   2   2   1   2   2   1   2   2   2   1   1   1   2   1   2   1   2   1   1   1   1   2   1   1   1   2   2   1   2   1   1   1   2   1   2   1   2   2   1   2   1   1   2   2   1   2   1   1   2   2   1   2   2   2   1
 MK-5-3                 1   2   1   2   2   1   2   2   1   2   1   2   2   2   2   2   1   1   1   2   1   1   1   2   1   1   2   2   1   1   2   1   2   1   1   2   1   1   2   1   2   1   1   1   1   2   2   2   1   2   1   1   1   2   1   2   1   1   1   2   1   2   2   1   1   2   1   1   1   2   2   2   1   1   1   1   2   1   2   2   2   1   2   1   2   1   1   1   1   1   1   1   1   1   1   2   1   2   1   1   1   2   2   2   1   1   2   1   2   2   1   2   2   1   2   2   2   1   2   2   2   1   2   1   1   2   2   1   2   1   2   2   2   1   2   1   1   2   2   2   2   2   2   2   2   1   2   1   2   2   1   2   2   2   1   1   2   2   1   2   2   2   1   1   2   1   2   1   1   1   2   2   2   2   1   1   1   2   1   2   1   2   2   1   2   1   1   2   2   1   2   2   1   2   2   1   2   2   2   1
 MK-5-4                 1   2   1   2   2   1   2   2   1   1   1   2   2   2   2   2   1   1   1   2   1   1   1   2   1   1   2   2   1   1   2   1   2   1   2   2   1   1   2   1   2   1   1   1   2   2   2   2   1   2   1   1   1   1   1   2   1   1   1   2   1   2   2   2   1   2   1   1   1   1   1   2   1   1   2   1   2   1   2   2   2   1   2   1   2   1   1   1   2   1   1   1   1   1   1   2   1   2   1   1   1   2   2   2   1   1   2   1   2   2   1   2   2   1   2   2   2   1   2   2   2   1   2   1   1   2   2   1   2   1   1   2   2   1   2   1   1   2   2   2   2   2   2   2   2   1   2   1   2   2   1   1   2   2   1   1   2   2   2   2   1   2   1   1   2   1   2   2   1   1   2   2   2   2   1   1   2   2   1   1   1   1   2   1   2   1   1   2   2   2   2   2   2   1   2   1   1   2   2   1
 MK-5-5                 1   2   1   2   2   2   2   2   1   1   1   2   2   2   1   2   1   1   1   2   1   1   1   2   1   1   2   2   1   1   2   1   2   1   1   2   1   1   2   1   2   1   1   1   2   2   2   2   2   2   1   1   1   1   1   2   1   1   1   2   1   2   1   2   1   2   1   1   1   1   1   2   1   1   2   1   2   1   2   2   1   1   1   1   2   1   1   1   2   1   1   1   1   1   1   2   2   2   1   2   2   2   2   2   1   1   2   1   2   2   1   1   2   1   2   1   2   1   1   2   2   1   1   1   1   2   2   1   1   1   1   2   2   1   2   1   1   2   2   2   1   1   2   2   2   1   2   1   2   2   1   1   2   2   1   2   2   2   2   2   1   2   1   1   2   1   2   1   1   1   2   2   1   2   1   1   2   2   1   1   1   1   2   1   1   1   2   2   2   2   1   2   2   1   2   1   2   2   2   1
 MK-5-6                 1   2   1   2   2   2   2   2   1   1   1   2   2   2   1   1   1   1   1   2   1   1   1   2   1   1   2   2   1   1   1   1   2   1   1   2   1   1   2   1   2   1   1   1   1   2   2   2   2   2   1   1   1   1   1   2   1   1   1   2   2   2   1   2   2   2   1   1   1   1   1   2   2   1   2   1   2   1   2   1   1   1   1   1   2   1   1   1   2   1   1   1   1   1   1   1   2   2   1   2   2   2   2   2   1   1   2   1   2   2   1   1   2   1   2   1   2   1   1   2   1   1   1   2   1   2   2   1   1   1   1   2   1   2   2   1   1   2   2   2   1   1   2   2   2   1   1   1   2   2   1   1   2   2   2   1   2   2   2   2   1   2   1   1   2   1   2   1   1   1   2   2   1   2   1   1   2   2   1   1   1   1   2   1   1   1   2   2   1   2   1   2   2   1   2   1   2   2   2   1
 MK-5-7                 1   2   1   2   2   2   2   2   1   1   1   2   1   2   1   1   1   1   1   2   1   1   1   2   1   1   2   2   1   1   1   1   2   2   1   2   1   1   2   1   2   1   1   1   1   2   2   2   2   2   1   1   1   2   1   2   1   2   1   2   1   2   1   2   2   2   1   1   1   1   1   2   2   1   2   2   2   2   2   1   1   1   1   1   2   1   1   1   2   1   1   1   1   1   1   1   2   2   1   2   2   2   2   2   2   1   2   1   2   2   1   1   2   1   2   1   2   2   1   2   1   1   1   2   2   2   2   1   1   1   2   2   2   2   1   1   1   2   2   2   1   1   2   2   2   1   1   1   2   2   1   1   2   2   2   1   1   2   2   2   1   2   1   1   2   1   2   1   1   2   2   2   2   2   1   1   2   2   1   1   1   1   2   1   1   1   1   2   1   2   1   2   2   1   2   1   2   2   2   1
 MK-5-8                 1   2   1   2   2   2   2   2   1   1   1   2   1   2   2   1   2   1   1   2   1   1   1   2   1   1   2   2   1   1   1   1   2   2   2   2   1   1   2   1   2   1   2   1   1   2   2   2   2   2   1   1   1   2   1   2   1   2   1   2   1   2   1   2   2   2   1   2   1   1   1   2   2   1   2   2   1   2   2   1   1   1   1   1   2   1   2   1   2   1   1   1   1   1   1   1   2   2   1   2   2   2   2   2   2   1   2   1   1   2   1   1   2   2   2   1   2   2   1   2   1   1   1   1   1   2   2   1   1   2   2   2   2   2   1   1   1   2   2   2   1   1   2   2   2   1   1   1   2   2   1   1   2   2   1   1   1   2   2   2   1   2   1   1   2   1   2   1   1   2   2   2   2   2   1   2   1   2   1   1   1   1   2   1   1   1   1   2   1   2   1   2   2   1   2   1   2   2   2   1
 MK-5-9                 1   2   1   2   2   2   2   2   1   1   1   2   1   2   2   1   2   1   1   2   1   1   1   2   1   1   2   2   1   1   1   2   2   2   2   2   1   1   2   1   1   1   2   1   1   2   2   2   1   2   1   1   2   2   1   2   1   2   2   2   1   2   1   2   2   1   1   2   1   1   1   2   2   1   2   2   1   2   2   2   1   1   1   1   2   1   2   1   2   1   1   1   1   1   1   1   2   2   1   2   2   2   2   2   2   1   2   1   2   2   1   1   2   2   2   1   2   2   1   2   1   1   1   1   1   1   2   1   1   1   2   2   2   2   1   1   1   2   1   2   1   1   2   2   2   1   1   1   2   1   1   1   2   2   1   1   1   2   2   2   1   2   1   1   2   1   2   1   1   2   2   2   2   2   1   2   1   2   1   1   1   1   2   1   1   1   1   2   1   2   1   2   2   1   2   2   1   2   2   1
 MK-5-10                1   2   1   1   2   2   2   2   1   1   1   2   1   2   2   1   2   1   1   2   2   1   1   2   1   1   2   2   2   1   1   2   2   2   2   2   1   1   2   1   1   1   2   2   1   2   2   2   1   1   2   1   2   2   1   2   1   2   1   2   1   1   1   2   2   1   1   2   1   1   1   1   2   1   2   2   1   2   1   2   1   1   1   1   2   1   2   1   2   1   1   1   1   1   2   1   2   2   1   2   2   2   2   1   2   2   2   1   2   2   1   1   2   2   2   1   2   2   2   2   1   1   1   1   2   1   2   1   1   1   2   2   2   2   1   1   1   2   1   2   1   1   2   2   2   1   1   1   2   1   1   1   2   2   1   1   1   2   2   2   1   2   1   1   2   1   2   1   1   2   2   2   2   2   1   2   1   2   1   1   1   1   2   1   1   2   1   2   1   2   1   2   2   1   2   2   1   2   1   1
 MK-5-11                1   2   1   1   2   2   2   2   1   1   2   2   1   2   2   1   2   1   1   2   2   1   1   1   1   1   2   2   2   1   1   2   2   2   2   2   1   2   2   1   1   1   2   2   2   2   2   2   1   1   2   1   2   2   1   2   1   2   1   2   1   1   2   2   1   1   1   2   1   1   1   1   2   1   2   1   1   1   1   1   1   1   2   1   2   1   2   1   2   1   1   1   1   1   1   2   2   2   1   1   2   2   2   1   2   2   1   1   2   2   1   2   2   2   2   1   1   2   2   2   1   1   1   1   2   1   2   1   1   1   2   2   2   2   1   1   1   2   1   2   1   1   2   2   2   1   2   1   2   1   1   1   2   2   1   1   1   2   2   2   1   1   1   1   2   1   2   1   2   2   2   2   1   1   1   2   1   2   1   1   1   1   2   1   1   2   1   2   1   2   1   2   2   1   2   2   1   2   2   1
 MK-5-12                1   2   1   1   2   2   2   2   1   1   2   2   1   2   2   1   2   2   1   2   2   1   1   2   1   1   2   2   2   1   1   1   2   2   2   1   2   2   2   1   2   1   2   1   2   2   2   2   1   1   2   1   2   2   1   2   1   2   1   2   2   2   2   2   2   1   1   2   1   1   2   1   2   1   1   1   1   1   1   1   1   1   2   1   2   2   1   1   2   1   1   1   1   1   1   2   2   2   1   1   2   2   1   1   2   2   1   1   2   2   1   2   2   2   2   1   1   2   2   2   1   2   1   1   2   1   2   1   1   1   2   2   2   2   1   1   1   2   1   1   1   1   2   2   2   1   2   1   2   1   1   1   2   2   1   1   1   2   2   2   1   1   1   1   2   1   2   1   2   1   2   2   1   1   1   2   2   2   1   1   1   2   2   1   1   2   1   2   1   2   2   2   2   1   2   2   1   2   1   1
 MK-5-13                1   2   2   1   2   2   1   2   1   1   2   2   1   2   2   1   2   2   2   2   2   1   1   2   1   1   2   1   2   1   1   1   2   2   2   1   2   2   2   1   2   1   2   1   2   2   2   2   1   1   2   1   2   2   1   2   1   2   1   1   2   2   2   2   2   1   1   2   1   1   2   1   2   1   1   1   1   1   1   1   2   1   2   1   2   2   1   1   2   1   1   1   1   1   1   2   2   1   1   1   2   2   1   1   2   1   1   1   2   2   1   2   2   2   2   1   1   1   2   2   1   2   1   1   2   1   2   1   1   1   2   2   2   2   1   1   1   2   2   1   1   1   2   2   2   1   2   1   2   1   1   1   2   2   1   1   1   2   2   2   1   1   1   1   2   1   2   2   2   1   2   2   1   1   1   2   2   2   1   1   1   2   2   1   1   2   1   2   1   2   2   2   2   1   2   2   1   2   1   2
 MK-5-14                1   2   2   1   2   2   2   2   2   1   2   2   1   2   2   1   2   1   2   2   2   1   1   2   1   1   2   2   2   1   1   1   2   2   1   1   2   2   2   1   2   1   2   1   2   2   2   2   1   2   2   1   2   2   1   1   1   2   1   1   1   2   2   2   2   1   1   2   1   1   2   1   2   1   1   1   1   1   1   1   2   1   2   1   2   2   1   1   1   1   1   1   1   1   2   2   2   1   1   1   2   2   1   1   2   2   1   1   2   2   1   2   2   2   2   1   1   1   2   2   1   1   2   1   2   1   2   1   1   1   2   2   2   2   1   1   2   2   2   1   1   1   2   2   2   1   2   1   2   1   1   1   2   2   1   1   1   2   2   2   1   2   1   1   2   1   2   2   2   1   2   1   1   2   2   2   2   2   1   2   1   2   1   1   1   1   1   2   1   2   2   2   2   2   2   2   1   2   1   2
 MK-5-15                1   2   2   1   2   2   2   2   2   1   2   2   1   2   2   1   1   1   2   2   1   2   1   2   1   1   2   2   2   1   1   1   2   1   1   1   2   2   2   1   2   1   2   1   2   2   2   2   1   2   2   1   2   2   1   1   1   2   1   1   1   1   1   2   2   1   1   2   1   1   2   1   1   1   1   1   1   1   1   1   2   1   2   1   2   2   1   1   1   1   1   1   1   1   1   2   2   1   1   1   2   2   1   1   2   2   1   1   2   2   1   2   2   2   2   1   1   1   2   2   1   2   2   1   2   1   2   1   1   1   2   2   2   2   1   1   2   2   2   1   1   1   2   2   2   1   2   1   2   2   1   1   2   2   1   1   1   1   2   2   1   2   2   1   2   1   2   1   2   1   2   1   1   2   2   2   2   1   1   2   1   2   1   1   1   1   1   2   1   1   2   2   2   2   2   1   1   2   1   2
 MK-5-16                1   2   2   1   1   2   2   2   2   1   2   2   1   2   2   1   1   1   1   2   1   2   1   2   1   1   2   1   2   1   1   1   2   1   2   2   2   2   2   1   2   1   2   1   2   1   2   2   1   2   2   1   2   2   1   1   1   2   2   2   1   1   1   2   2   1   1   2   1   1   2   1   1   1   1   1   1   1   1   1   2   1   2   1   2   2   1   1   1   1   1   1   1   1   1   2   2   1   2   1   2   2   1   1   2   2   1   1   2   2   1   2   1   2   2   1   1   1   2   2   1   2   2   1   2   1   2   1   2   1   2   2   2   2   1   1   2   2   2   1   1   1   2   2   2   1   1   1   2   2   1   1   2   2   1   1   1   1   2   2   2   2   2   1   2   1   2   1   2   1   1   1   1   2   2   2   2   1   2   2   1   2   1   1   1   1   1   2   1   1   2   2   2   2   1   1   1   2   1   2
 MK-6-1                 2   2   2   2   1   1   1   1   1   1   2   1   1   2   1   1   1   1   2   2   1   2   2   1   2   2   1   1   2   1   1   2   1   2   1   2   1   2   1   2   1   1   2   2   1   1   1   1   1   1   1   1   2   1   2   2   2   1   1   2   1   1   1   1   2   2   1   2   1   1   1   1   1   1   2   1   1   1   2   2   2   1   1   2   2   1   1   2   1   2   2   1   2   2   2   1   2   2   1   1   1   1   1   2   1   2   1   1   2   2   2   2   2   2   1   2   2   2   1   2   2   2   1   2   1   1   2   2   2   1   1   2   1   1   1   1   1   1   2   2   2   1   2   2   1   1   2   2   1   1   1   2   1   1   2   1   2   1   2   1   1   2   2   2   1   2   1   2   1   1   1   2   2   1   1   2   2   1   1   2   2   1   2   2   1   2   1   2   1   1   1   2   1   2   2   2   1   2   1   1
 MK-6-2                 2   2   2   2   1   1   1   1   1   1   2   1   1   2   1   1   1   1   1   2   1   2   2   1   2   2   1   1   2   1   1   2   1   2   1   2   1   1   1   2   1   2   1   2   1   1   1   1   2   1   1   1   2   1   2   2   1   1   1   2   2   1   1   1   2   2   1   2   1   1   1   1   1   1   2   1   1   1   2   2   2   1   1   2   2   1   2   2   1   2   1   1   2   1   2   1   2   2   1   1   1   1   1   1   1   2   1   1   2   1   2   2   2   2   1   2   2   2   1   2   2   2   2   2   1   1   2   2   2   1   1   2   1   1   1   1   1   1   1   2   2   1   2   2   1   1   2   2   1   1   1   2   1   1   2   1   2   1   2   1   1   2   2   2   1   2   1   2   1   1   1   2   2   1   1   2   2   1   1   2   2   1   2   2   1   2   1   2   2   2   1   2   1   2   2   2   1   2   1   1
 MK-6-3                 2   2   2   2   1   1   1   1   1   1   2   1   2   2   1   1   1   1   1   2   1   2   2   1   2   2   1   1   1   1   1   2   1   2   1   1   2   1   2   2   1   2   1   2   1   1   1   1   2   1   2   1   1   1   2   2   1   1   1   2   2   1   1   1   2   1   1   2   1   1   1   1   1   1   2   1   1   2   2   2   2   1   1   2   1   1   2   1   1   2   1   1   2   1   2   1   2   2   1   1   1   1   1   1   1   2   1   1   2   1   2   1   2   2   2   2   2   2   1   2   2   2   2   2   1   1   2   2   2   1   1   1   1   1   1   2   2   1   1   2   2   1   1   2   1   2   2   2   2   1   1   2   1   1   2   1   2   1   2   2   1   2   2   2   1   2   1   2   1   1   1   2   2   1   1   2   2   1   1   2   2   2   2   2   1   2   1   2   2   2   2   1   1   2   2   2   2   2   1   1
 MK-6-4                 2   2   2   2   1   1   1   1   1   1   2   1   2   2   1   1   1   1   1   2   1   2   2   1   2   2   1   1   1   1   1   2   1   2   1   1   2   1   1   2   2   2   2   2   1   1   1   1   2   2   2   1   2   1   2   2   1   1   2   2   2   1   1   1   2   1   2   2   1   1   1   1   2   1   1   1   1   2   2   2   2   1   1   1   1   1   1   1   1   2   1   1   2   1   2   1   2   1   1   1   1   1   1   1   1   2   2   1   2   1   2   1   2   2   2   2   2   2   2   2   2   2   1   2   1   1   2   2   2   1   1   1   1   1   1   2   1   1   1   2   2   1   1   2   1   2   2   2   1   1   1   1   1   1   2   1   2   1   2   2   1   2   2   1   2   2   1   1   1   2   1   2   2   1   1   2   2   1   1   1   2   1   2   2   1   2   1   2   2   2   2   2   1   2   2   1   1   2   1   1
 MK-6-5                 2   2   1   2   1   1   1   1   1   1   2   1   2   2   1   2   1   1   1   2   1   2   2   1   2   1   1   1   1   1   1   2   1   2   1   1   2   1   1   2   2   2   2   2   1   1   1   1   2   2   2   1   2   1   2   2   1   1   1   2   2   1   1   1   1   1   2   2   1   2   1   1   2   1   1   1   1   1   2   2   2   1   1   2   1   1   1   1   1   2   1   1   1   1   2   1   2   1   1   1   1   1   2   2   2   2   2   1   2   1   2   1   2   1   2   2   2   2   2   1   2   2   1   2   1   1   2   2   2   1   1   2   1   1   1   2   1   1   1   2   2   1   1   2   1   2   2   2   1   2   1   1   1   2   2   1   2   1   2   2   1   2   2   1   2   2   1   1   1   2   1   2   2   2   1   2   2   1   1   1   2   1   2   2   2   2   1   2   2   2   2   1   1   2   2   1   1   1   1   1
 MK-6-6                 2   2   1   2   1   1   1   1   1   1   2   2   2   2   1   2   2   1   1   2   1   2   2   2   2   1   1   1   1   1   1   2   1   2   2   1   2   1   1   2   2   2   2   2   1   1   1   1   2   2   1   2   1   1   2   1   1   1   1   2   2   1   1   1   1   1   2   2   1   2   1   1   2   1   1   1   1   1   2   2   2   1   1   2   1   1   1   1   1   2   1   2   1   1   2   1   2   1   1   1   1   1   2   2   1   2   2   1   2   1   2   1   2   1   2   2   2   1   2   1   2   2   1   2   1   1   2   2   2   1   1   2   1   1   1   1   1   1   1   2   2   1   1   2   1   2   2   2   1   2   1   1   1   2   2   1   2   1   2   2   1   2   2   1   2   2   1   1   2   2   1   2   2   2   1   2   1   1   1   1   2   1   1   2   2   2   2   2   1   2   1   1   2   2   2   2   1   1   1   1
 MK-6-7                 2   2   1   2   1   1   2   1   1   1   2   2   2   2   1   2   2   1   1   2   1   2   2   2   2   1   2   1   1   2   1   2   1   1   2   1   1   1   1   2   2   1   2   2   1   1   1   1   2   2   1   2   1   1   2   1   1   1   1   1   2   1   1   1   1   1   2   2   1   2   1   1   1   1   1   1   1   1   2   2   2   1   1   2   1   1   1   1   1   1   1   2   1   1   1   1   2   1   1   1   1   1   2   2   1   1   2   1   2   1   2   1   2   1   2   2   2   1   2   1   2   2   1   2   1   1   2   2   2   1   1   2   1   1   1   2   1   1   2   2   2   1   1   2   1   2   2   1   1   2   1   2   1   2   2   1   2   1   2   2   1   2   2   1   2   2   1   1   2   2   1   2   2   2   1   2   1   1   1   1   1   1   1   2   2   2   2   2   1   2   1   1   2   1   2   2   1   1   1   1
 MK-6-8                 1   2   1   2   2   1   2   1   1   1   2   2   2   2   1   2   2   1   1   2   2   2   2   2   2   1   2   1   1   2   1   2   1   1   2   1   1   1   1   2   1   1   1   2   1   2   1   1   2   2   1   2   1   1   2   1   1   1   1   1   2   1   1   1   1   1   2   2   1   2   1   1   1   1   1   2   1   1   2   2   2   1   1   1   1   1   1   1   2   1   2   2   1   1   1   2   2   2   1   1   1   1   2   2   1   1   2   1   2   1   2   2   2   1   2   2   2   1   2   1   2   2   2   2   1   1   2   2   2   1   1   2   1   1   1   2   1   1   2   2   2   1   1   2   2   2   2   1   1   2   1   2   1   2   2   1   2   1   1   2   1   1   2   2   2   2   1   1   2   2   1   2   2   2   1   2   1   1   1   1   1   1   1   2   2   2   2   2   1   1   1   1   2   1   2   2   2   1   1   2
 MK-6-9                 1   2   1   2   2   1   2   1   1   1   2   2   2   2   1   2   2   1   1   2   2   2   2   2   2   1   2   1   1   2   1   2   1   1   1   2   1   1   1   2   1   1   1   1   1   2   1   1   1   2   1   2   1   1   2   1   1   1   1   1   2   2   1   1   2   1   2   2   1   2   1   2   2   1   1   2   1   1   1   2   2   1   1   1   1   1   1   1   2   2   2   2   1   1   1   2   2   2   1   1   1   1   2   2   1   1   2   1   2   1   2   1   1   1   2   2   2   1   2   1   2   2   2   2   1   1   2   2   2   1   1   2   1   1   1   2   2   1   2   2   2   1   1   1   2   2   2   1   1   2   1   2   1   2   2   1   2   1   1   2   1   1   1   2   2   1   1   1   1   1   1   2   2   2   1   2   1   1   1   1   1   1   1   2   2   2   2   2   1   1   1   1   2   1   2   2   2   1   1   2
 MK-6-10                1   2   1   2   1   1   2   1   1   1   2   2   2   1   2   2   2   1   2   2   2   1   2   2   2   1   2   1   1   2   1   2   1   1   1   2   1   2   1   2   1   1   1   1   1   2   1   1   1   1   1   2   1   1   2   1   1   1   1   2   2   2   1   1   2   1   2   2   1   2   1   2   2   1   1   1   1   2   1   2   2   1   1   1   1   1   1   1   2   1   2   2   1   1   2   2   2   2   1   1   2   1   2   2   1   1   2   2   1   1   2   1   1   1   2   2   2   1   2   2   2   2   2   2   1   1   2   2   2   1   2   2   1   1   1   2   1   1   2   2   2   1   1   1   2   2   2   1   2   2   1   2   1   2   2   1   2   1   1   2   1   1   1   2   2   2   1   1   1   1   1   2   2   2   1   1   1   2   1   1   1   1   1   2   2   2   2   2   1   2   1   1   2   1   2   2   2   1   1   2
 MK-6-11                1   2   1   2   1   1   1   1   2   1   1   2   2   1   2   2   1   1   2   2   2   1   2   2   2   1   2   1   1   2   2   2   2   1   1   2   1   2   1   2   1   1   1   1   1   2   1   1   1   1   1   2   2   1   2   1   1   1   1   2   2   2   1   1   2   1   2   2   1   2   1   2   1   1   1   2   2   2   1   2   2   1   1   1   1   2   1   1   2   1   2   2   1   1   2   2   1   2   2   1   1   1   2   2   1   1   1   2   1   1   2   1   1   1   1   2   2   1   2   2   1   1   2   2   1   1   2   2   2   1   2   2   1   1   1   2   1   1   2   2   1   1   1   2   2   2   2   2   2   2   1   1   1   2   2   1   1   1   1   2   1   1   1   2   1   2   1   1   1   1   1   2   2   2   1   1   1   2   1   1   1   1   1   2   2   2   2   1   2   2   1   1   2   1   2   2   2   1   1   2
 MK-6-12                1   2   1   2   1   1   1   1   2   1   2   2   2   1   1   2   1   1   2   2   2   1   2   2   2   1   2   1   1   2   2   2   2   1   1   2   1   2   2   1   1   1   1   1   2   2   1   1   2   2   1   2   2   1   2   1   1   1   1   2   2   2   1   1   2   1   2   2   1   2   1   2   1   1   1   2   2   2   1   2   2   1   1   1   1   2   1   1   2   1   2   2   1   1   1   2   1   2   2   1   1   1   2   1   1   1   1   2   1   2   2   1   1   1   1   2   2   1   2   2   1   1   2   2   1   1   1   2   2   1   2   2   1   1   1   2   1   1   2   2   1   1   1   2   2   2   2   1   2   2   1   1   1   2   2   1   1   1   1   2   1   1   1   2   1   2   1   1   1   1   1   2   2   2   2   1   1   2   1   1   2   1   1   2   2   2   2   1   2   2   1   1   2   1   2   2   1   1   1   2
 MK-6-13                1   2   1   2   2   1   1   1   2   1   1   2   2   1   2   2   1   1   2   1   2   1   2   2   2   1   1   1   1   2   2   2   2   1   1   2   1   2   2   1   1   1   1   1   2   2   1   1   1   2   1   1   2   1   2   1   1   1   1   2   2   2   1   2   2   1   1   2   1   2   1   2   1   1   1   2   2   2   1   2   2   1   1   1   1   2   1   1   2   1   2   2   1   1   2   2   1   2   2   1   1   2   2   1   1   1   1   1   1   2   2   1   1   1   1   2   1   1   2   2   1   1   2   2   1   1   1   2   2   1   2   2   1   1   1   2   1   1   2   2   2   1   1   2   2   2   2   2   1   2   1   1   1   2   2   1   1   1   1   2   1   1   1   2   1   2   1   1   1   1   1   2   2   2   2   1   1   2   1   1   2   1   1   2   2   1   2   1   2   2   1   1   1   1   1   2   1   1   1   2
 MK-6-14                1   2   1   1   2   1   1   1   2   1   1   2   2   1   2   2   1   1   2   1   2   1   2   2   1   1   1   1   1   2   1   2   2   1   1   2   2   2   2   1   1   1   1   1   2   2   1   1   1   2   1   1   2   1   2   1   1   1   2   2   2   2   1   2   2   1   1   2   1   2   1   2   1   1   1   2   2   2   1   2   2   1   1   1   1   2   1   1   1   1   2   1   1   1   2   1   1   2   2   1   2   2   2   1   1   1   2   2   1   2   2   1   1   2   1   2   2   1   2   2   1   1   2   2   1   1   1   2   2   1   1   2   1   1   1   2   1   1   2   2   2   2   1   2   2   2   2   2   1   2   1   1   1   2   2   1   1   1   1   2   1   1   1   2   1   2   1   1   1   1   1   2   2   2   1   1   2   2   1   1   2   1   1   2   2   1   2   1   1   2   1   1   2   1   1   2   1   1   1   2
 MK-6-15                1   2   1   1   2   1   1   1   2   1   1   2   2   2   2   2   1   1   2   1   1   1   1   2   1   1   1   1   1   2   2   2   2   1   1   2   2   2   2   1   1   1   1   1   2   2   1   1   2   2   2   1   2   1   2   1   1   2   2   2   2   2   1   2   1   1   1   2   1   2   1   2   1   1   1   2   2   2   1   2   2   2   2   1   1   2   1   1   1   1   2   1   1   1   2   1   1   2   2   1   2   2   2   1   1   1   2   2   1   2   2   1   1   2   1   2   2   2   2   1   1   1   1   2   1   1   1   2   2   1   1   2   1   1   1   2   1   2   2   2   2   2   2   2   2   2   2   2   1   2   1   1   1   2   2   1   1   1   1   2   1   1   2   2   1   2   1   1   1   1   1   2   1   2   2   1   2   2   1   1   2   1   1   1   2   1   2   1   1   2   1   1   2   1   1   1   1   1   1   2
 MK-6-16                1   2   1   1   2   1   1   1   2   2   1   2   2   2   2   2   1   1   2   1   1   1   1   2   1   1   1   1   1   2   2   2   2   1   1   2   2   2   2   1   1   1   1   1   2   2   1   1   2   2   2   1   2   1   2   1   1   2   1   2   2   2   1   2   1   1   2   2   1   2   1   2   1   1   1   1   2   2   1   2   2   2   2   1   1   2   1   1   2   1   2   1   1   1   2   1   1   2   2   1   2   2   2   1   1   1   2   2   1   2   2   1   2   2   1   2   2   2   2   1   2   1   1   2   1   1   1   2   2   1   1   2   1   1   1   2   1   2   2   2   2   2   2   2   2   2   2   2   1   2   1   1   1   2   2   2   1   1   1   2   1   1   2   2   1   2   1   1   1   2   1   2   1   2   2   1   2   2   1   1   2   1   1   1   2   1   2   1   2   1   1   1   2   1   1   1   1   1   1   2
 
!****************************************** Phenotypic Data **********************************************************
!-100.0 is resevred for missing phenotype
SimulatedTrait1         9.8962   10.4607   10.7807   11.9844    8.7627   11.7777   10.5750    9.4392   11.3083   10.7058    9.4367   11.2084    8.8525    9.6097    9.8292   10.6121    8.8811   10.2227    9.6363    9.8715    8.9393   10.0690    9.1151    9.9851   11.8501   10.6126    9.5831   10.9610   11.2722   11.5698    9.9490    8.9491   11.6763    9.5534    9.9422   10.7404    8.5079    9.8047    8.8939   10.4078    9.8671   10.3159   12.3129   10.9622   10.0536   11.2519    9.3654   10.1903   11.7789    7.9666   10.9611   11.0840    9.8847   10.0547    8.9468   10.5545   11.1123   10.4358    9.5811   10.1567   10.3978    9.1381    9.8648   11.3798    9.0545    9.7721   10.5190   10.0547    9.8420   10.5558   10.6873    9.3587    8.7771    8.9987   10.9531    9.9595    6.8168   10.9049    9.0586   11.6278   10.5684    9.6889    9.6678    9.6404    9.4877   10.9317   10.9967    7.7269    9.8076    9.4229   13.3928   10.6672   10.2435    9.0364   10.2364   11.2819   11.0046    8.8834   11.1449   10.9487    8.8855    9.0085    9.1964   11.4062    8.7466    8.8413   11.6248   10.5419   11.7687    9.3641   10.2296   10.9272   10.2386   11.9069    8.5709    8.9695    8.4948   10.5174    8.7853    8.8958    9.5307   10.7432   10.7831    9.6742   10.8677   10.8271    9.5647    9.9786    9.4134   10.0243    9.6874    8.1848   10.8998   10.0748    9.8364   10.2292    9.9522    8.7514   11.1984   12.2859    9.9659    9.6807    9.1994   10.2297   10.9068    9.6917   11.4279   10.9534   10.6886    9.0527    9.8333    9.5364   12.0959   10.6842   10.8275    9.0020    9.7111    9.2691   10.1982   11.2727   10.0794    9.4280    9.5392   11.9072    9.9952   11.7482   10.6777   11.6737   10.5660    9.2748    9.6881   11.7113   11.2209    8.1675   10.0516    8.9718    9.4164    8.5697    9.8007   10.9699   10.7825   10.9859   11.1854   11.7089    9.1989    9.7613    9.2242    9.4077   10.6180    9.8330   10.0074   10.4251    9.2212    8.8946    9.7914    9.9369    9.9774   10.0756    9.7165    8.2154
 
