# Supplementary material for: Inclusive Composite Interval Mapping of QTL by Environment Interactions in Biparental Populations
Source: PLoS One. 2015 Jul 10;10(7):e0132414. doi: 10.1371/journal.pone.0132414 (PMC4498613; doi:10.1371/journal.pone.0132414)
Supplement: S1 File — (ZIP) [file pone.0132414.s001.zip › BC1 population/e=1/run_00050.met]

!**********************Note: lines staring with "!" are remarks and will be ignored in the program********************
!*********************************General Information**********************************
!Assuming F1 = P1 x P2, populations available in QTL IciMapping are: 
!  1, P1BC1F1 = P1 x F1, the first backcrossing where P1 is used as the recurrent parent;
!  2, P2BC1F1 = P2 x F1, the first backcrossing where P2 is used as the recurrent parent;
!  3, F1DH, F1-derived doubled haploids; 
!  4, RIL or F1RIL, recombination inbred lines through the repeated selfing of F1;
!  5, P1BC1RIL, recombination inbred lines through the repeated selfing of P1BC1F1;
!  6, P2BC1RIL, recombination inbred lines through the repeated selfing of P2BC1F1;
!  7, F2, the selfing generation of F1;
!  8, F3, the selfing generation of F2;
!  9, P1BC2F1, the second backcrossing where P1 is used as the recurrent parent; 
! 10, P2BC2F1, the second backcrossing where P2 is used as the recurrent parent;
! 11, P1BC2RIL, recombination inred lines through the repeated selfing of P1BC2F1; 
! 12, P2BC2RIL, recombination inred lines through the repeated selfing of P2BC2F1; 
! 13, P1BC1F2, the selfing generation of P1BC1F1; 
! 14, P2BC1F2, the selfing generation of P2BC1F1; 
! 15, P1BC2F2, the selfing generation of P1BC2F1; 
! 16, P2BC2F2, the selfing generation of P2BC2F1; 
! 17, P1BC1DH, P1BC1F1-derived doubled haploids; 
! 18, P2BC1DH, P2BC1F1-derived doubled haploids; 
! 19, P1BC2DH, P1BC2F1-derived doubled haploids; 
! 20, P2BC2DH, P2BC2F1-derived doubled haploids; 
   1      !Mapping Population (see remarks above)
   2      !Mapping Function (1 for Kosambi; 2 for Haldane; 3 for Morgan)
   2      !Marker Space Type (1 for intervals; 2 for positions)
   1      !Marker Space Unit(1 for centiMorgans; 2 for Morgan)
   6      !Number of Chromosomes (or Linkage Groups)
 200      !Size of the mapping population
   1      !Number of environments
 
!***************************************** Chromosomes and Linkage Maps **********************************************
!Chromosome                 NumMarkers
-CH1                        16
-CH2                        16
-CH3                        16
-CH4                        16
-CH5                        16
-CH6                        16
!Linkage map (Marker name followed by position or the interval length)
 MK-1-1                1     0.000
 MK-1-2                1    10.000
 MK-1-3                1    20.000
 MK-1-4                1    30.000
 MK-1-5                1    40.000
 MK-1-6                1    50.000
 MK-1-7                1    60.000
 MK-1-8                1    70.000
 MK-1-9                1    80.000
 MK-1-10               1    90.000
 MK-1-11               1   100.000
 MK-1-12               1   110.000
 MK-1-13               1   120.000
 MK-1-14               1   130.000
 MK-1-15               1   140.000
 MK-1-16               1   150.000
 MK-2-1                2     0.000
 MK-2-2                2    10.000
 MK-2-3                2    20.000
 MK-2-4                2    30.000
 MK-2-5                2    40.000
 MK-2-6                2    50.000
 MK-2-7                2    60.000
 MK-2-8                2    70.000
 MK-2-9                2    80.000
 MK-2-10               2    90.000
 MK-2-11               2   100.000
 MK-2-12               2   110.000
 MK-2-13               2   120.000
 MK-2-14               2   130.000
 MK-2-15               2   140.000
 MK-2-16               2   150.000
 MK-3-1                3     0.000
 MK-3-2                3    10.000
 MK-3-3                3    20.000
 MK-3-4                3    30.000
 MK-3-5                3    40.000
 MK-3-6                3    50.000
 MK-3-7                3    60.000
 MK-3-8                3    70.000
 MK-3-9                3    80.000
 MK-3-10               3    90.000
 MK-3-11               3   100.000
 MK-3-12               3   110.000
 MK-3-13               3   120.000
 MK-3-14               3   130.000
 MK-3-15               3   140.000
 MK-3-16               3   150.000
 MK-4-1                4     0.000
 MK-4-2                4    10.000
 MK-4-3                4    20.000
 MK-4-4                4    30.000
 MK-4-5                4    40.000
 MK-4-6                4    50.000
 MK-4-7                4    60.000
 MK-4-8                4    70.000
 MK-4-9                4    80.000
 MK-4-10               4    90.000
 MK-4-11               4   100.000
 MK-4-12               4   110.000
 MK-4-13               4   120.000
 MK-4-14               4   130.000
 MK-4-15               4   140.000
 MK-4-16               4   150.000
 MK-5-1                5     0.000
 MK-5-2                5    10.000
 MK-5-3                5    20.000
 MK-5-4                5    30.000
 MK-5-5                5    40.000
 MK-5-6                5    50.000
 MK-5-7                5    60.000
 MK-5-8                5    70.000
 MK-5-9                5    80.000
 MK-5-10               5    90.000
 MK-5-11               5   100.000
 MK-5-12               5   110.000
 MK-5-13               5   120.000
 MK-5-14               5   130.000
 MK-5-15               5   140.000
 MK-5-16               5   150.000
 MK-6-1                6     0.000
 MK-6-2                6    10.000
 MK-6-3                6    20.000
 MK-6-4                6    30.000
 MK-6-5                6    40.000
 MK-6-6                6    50.000
 MK-6-7                6    60.000
 MK-6-8                6    70.000
 MK-6-9                6    80.000
 MK-6-10               6    90.000
 MK-6-11               6   100.000
 MK-6-12               6   110.000
 MK-6-13               6   120.000
 MK-6-14               6   130.000
 MK-6-15               6   140.000
 MK-6-16               6   150.000
!*********************************** Marker Types ********************************************************************
!Co-dominant marker: When heterozygote F1 is present, P1 is coded as 2, F1 is coded as 1, and P2 is coded as 0; Otherwise, P1 is coded as 2, and P2 is coded as 0. 
!Dominant marker: When heterozygote F1 is present, P1 and F1 are coded as 12, and P2 is coded as 0; Otherwise, P1 is coded as 2, and P2 is coded as 0.  
!Recessive markers: When heterozygote F1 is present, P1 is coded as 2, and F1 and P2 are coded as 10; Otherwise, P1 is coded as 2, and P2 is coded as 0. 
!Missing marker is coded as -1. 
 MK-1-1                 1   1   1   1   2   1   1   2   1   2   1   1   1   1   2   1   2   2   2   2   1   2   1   2   2   2   2   1   1   1   2   2   1   1   1   2   2   2   1   2   2   2   1   1   2   2   1   1   1   2   1   1   1   1   1   2   1   2   2   2   1   1   1   1   2   2   2   1   2   2   1   2   2   2   2   2   1   1   1   2   1   1   1   1   1   1   1   1   1   1   1   1   1   1   1   1   2   1   1   1   1   2   1   2   2   1   2   1   1   1   1   1   1   1   1   1   1   2   2   2   1   2   2   2   1   2   1   2   1   1   2   2   2   2   2   2   1   1   1   1   2   1   1   2   2   1   2   2   2   1   2   1   1   2   2   2   2   2   1   2   2   1   2   1   2   1   1   1   1   1   2   2   1   2   1   1   2   1   2   1   2   2   1   1   2   1   2   2   2   2   2   1   1   1   2   1   1   2   1   2
 MK-1-2                 1   1   1   1   2   2   1   2   1   2   1   1   1   1   2   1   2   2   2   2   1   2   1   2   2   2   2   1   1   1   2   2   1   1   1   2   2   2   1   2   2   2   1   2   2   1   1   1   2   2   1   1   1   1   1   2   1   2   2   2   1   1   1   1   2   2   2   2   2   2   1   2   2   2   2   2   1   2   1   2   1   1   1   1   1   1   1   1   2   1   1   1   2   1   1   1   2   1   1   1   1   2   1   2   1   1   2   1   1   1   1   1   1   1   1   1   1   2   2   2   1   2   2   2   1   2   1   2   1   2   2   2   2   2   2   2   2   1   1   2   2   1   1   2   2   1   2   2   2   1   1   1   1   2   2   2   2   2   1   2   2   1   1   1   2   1   1   1   1   1   2   2   1   2   1   1   2   1   2   1   2   2   1   1   2   1   2   2   2   2   2   1   1   1   2   1   1   2   1   2
 MK-1-3                 1   1   1   1   2   2   1   2   1   2   2   1   1   1   2   1   2   2   2   2   1   2   1   2   2   2   2   1   1   1   2   1   2   1   1   2   2   1   1   2   2   2   1   2   2   1   1   1   2   2   1   1   1   1   1   2   2   2   2   2   1   1   1   1   2   2   2   1   2   1   1   1   2   2   2   2   1   2   1   2   1   1   1   1   1   1   1   1   2   1   1   1   2   1   1   1   2   1   1   1   1   2   1   2   1   1   2   1   1   1   1   1   1   1   1   1   1   2   2   2   1   2   2   2   1   2   1   2   1   2   2   2   2   2   2   2   2   1   1   2   2   1   2   2   2   1   2   2   2   1   1   1   1   1   2   2   2   2   1   2   2   1   1   1   2   1   1   1   1   1   2   2   1   1   1   1   1   1   2   1   2   1   1   1   2   1   2   2   2   2   2   1   1   1   2   1   1   2   1   2
 MK-1-4                 1   1   1   2   1   2   1   2   2   2   2   2   1   1   2   2   2   2   2   2   1   2   1   2   2   2   2   1   1   1   2   1   2   2   1   2   2   1   1   2   1   2   1   2   2   1   2   1   2   2   1   1   2   1   1   2   2   2   2   2   1   1   1   1   2   2   1   1   2   1   1   1   2   2   2   1   1   2   1   1   1   1   1   1   1   1   1   1   2   1   1   1   1   1   2   1   1   1   1   1   1   2   1   2   1   1   2   1   1   1   1   1   1   1   2   1   1   2   2   2   1   2   2   2   1   2   1   2   2   2   2   2   2   2   2   2   2   1   1   2   2   1   1   2   2   1   1   2   2   1   1   1   1   1   2   2   2   2   1   2   2   1   1   1   2   1   1   1   1   2   2   2   2   1   1   2   1   1   1   1   2   1   1   1   2   1   2   2   2   2   2   2   1   1   2   1   1   2   1   2
 MK-1-5                 2   2   1   2   1   2   1   2   2   2   2   2   1   1   2   2   2   2   2   2   1   2   1   2   2   2   2   1   1   1   2   1   2   2   2   2   2   1   1   2   1   2   1   2   1   1   2   1   1   2   2   1   2   2   1   2   1   2   2   2   1   1   1   1   2   2   2   1   2   1   1   1   2   1   2   1   1   2   1   2   1   2   1   1   1   1   1   1   2   1   1   1   1   1   2   1   1   1   1   1   1   2   1   1   1   1   2   1   1   1   1   2   1   1   2   1   1   1   2   2   1   1   2   2   1   2   1   2   2   1   1   2   2   2   2   1   2   1   1   2   2   1   1   2   2   1   1   2   2   1   2   1   1   1   2   2   2   2   1   2   2   1   1   1   2   1   1   1   1   2   2   2   2   1   1   2   1   2   1   1   2   1   1   1   1   2   2   2   2   2   2   1   1   1   2   1   1   2   1   2
 MK-1-6                 2   2   1   2   1   2   1   2   2   2   2   2   1   1   2   1   2   2   2   2   1   2   1   2   2   2   2   1   1   1   2   1   2   2   2   1   2   1   1   2   1   2   1   2   1   1   2   1   1   2   2   1   1   2   1   2   1   2   2   2   1   2   1   1   1   2   2   1   2   1   1   1   2   1   2   1   1   2   1   2   1   2   1   1   1   1   1   1   2   1   1   1   1   1   1   1   1   1   1   1   2   2   1   1   1   1   2   1   1   1   2   2   1   1   2   1   2   1   2   2   1   1   2   2   1   1   1   2   2   1   1   2   2   1   2   1   2   2   1   2   2   1   1   2   1   1   1   2   2   1   2   1   1   2   2   2   2   2   1   2   2   1   1   1   2   1   1   1   1   2   2   2   2   1   1   2   1   2   1   1   2   2   1   1   1   2   2   2   2   2   1   1   1   1   2   1   2   2   1   2
 MK-1-7                 1   2   1   2   1   2   1   2   2   2   2   2   1   1   2   2   1   2   2   2   1   2   1   2   1   1   2   1   1   1   2   1   2   2   2   1   2   1   1   2   1   2   1   2   1   1   2   1   1   2   2   1   1   2   1   2   1   2   2   2   1   2   1   1   1   1   2   1   1   1   1   1   2   2   1   2   1   2   1   2   2   2   1   1   2   1   1   1   2   1   2   1   1   1   1   1   1   1   1   2   2   2   1   1   1   2   2   1   1   2   2   2   1   2   2   1   2   1   2   2   1   1   2   2   1   1   2   2   2   1   1   2   2   1   2   1   2   1   1   2   2   2   1   2   1   1   1   2   2   1   2   1   1   1   2   2   2   2   1   2   1   1   1   1   2   1   1   1   1   2   2   2   2   1   1   2   1   2   1   1   2   2   1   1   1   2   2   2   2   2   1   1   1   1   2   1   2   2   1   2
 MK-1-8                 1   2   1   2   1   2   1   2   2   2   2   2   1   1   1   2   1   2   2   2   1   2   1   2   1   1   2   1   2   1   2   1   2   2   2   1   2   1   1   2   1   2   1   2   2   1   2   1   1   2   1   1   1   2   1   2   1   2   2   2   1   2   1   1   2   2   2   1   1   1   1   1   2   2   1   2   1   2   1   2   2   2   1   1   1   2   1   1   2   1   2   2   1   1   1   1   1   1   1   2   2   2   1   1   1   2   2   1   1   2   2   2   1   2   2   1   1   1   2   2   1   1   2   2   1   1   2   1   2   1   1   1   1   1   2   1   2   1   2   1   2   2   2   2   1   1   1   2   2   1   2   1   1   1   2   2   2   2   1   2   1   1   1   1   2   1   1   1   1   2   2   2   2   1   1   1   2   2   1   1   2   2   1   1   1   2   2   2   2   2   1   1   1   1   2   1   2   1   1   1
 MK-1-9                 1   2   1   2   1   2   1   2   2   2   2   1   1   2   1   1   1   2   2   2   1   2   1   2   1   1   2   1   2   1   2   1   2   1   2   1   2   1   1   2   1   1   1   1   2   1   2   1   1   2   1   1   1   2   1   2   1   2   2   2   1   2   2   1   1   2   2   1   2   1   1   1   2   2   1   2   2   2   1   2   2   1   1   1   1   2   1   1   2   1   2   2   1   1   1   1   1   1   1   2   2   2   1   1   1   2   2   1   1   2   2   2   1   2   1   1   1   1   2   1   1   1   2   2   1   1   2   1   2   1   1   1   1   1   2   1   2   1   2   1   2   2   1   2   1   1   1   2   2   2   2   1   1   1   2   2   2   2   1   2   1   1   1   1   2   1   1   1   1   2   2   2   2   1   1   1   1   2   1   1   2   2   1   1   2   2   2   2   1   2   1   1   1   1   2   1   2   1   1   1
 MK-1-10                1   2   1   2   1   1   1   2   2   2   2   1   1   2   1   1   1   2   2   2   1   2   1   2   2   1   2   1   2   1   2   1   2   1   1   1   2   1   1   2   1   1   1   1   2   1   2   1   1   2   1   1   2   2   1   2   1   2   2   2   1   2   2   1   1   2   2   1   2   1   2   1   2   2   1   2   2   2   2   2   2   1   1   1   1   2   1   1   2   2   2   2   1   1   1   2   1   1   1   2   2   2   1   2   2   2   2   1   1   2   1   2   1   2   2   1   1   1   2   1   1   1   2   2   1   1   2   1   2   1   1   1   1   1   2   1   2   2   2   1   2   2   1   2   1   1   1   2   2   2   2   2   2   1   2   1   2   2   1   2   1   1   1   1   1   1   2   1   1   2   2   2   2   1   1   1   1   2   1   1   2   2   1   1   2   2   2   1   1   2   1   1   1   1   2   1   2   1   1   1
 MK-1-11                1   2   1   2   1   2   1   2   2   2   2   2   1   1   1   1   1   2   2   2   1   2   1   2   2   1   2   1   2   1   2   1   2   1   1   1   2   2   1   2   1   2   1   1   2   1   1   1   1   2   1   1   2   2   1   2   1   2   2   2   1   2   2   1   1   2   2   1   2   1   2   1   2   2   1   2   2   2   2   2   2   1   1   1   2   2   1   1   2   2   2   2   1   1   1   2   1   1   1   2   2   2   1   2   2   2   2   1   1   2   1   2   2   2   2   1   1   1   2   1   2   1   2   2   1   1   2   1   2   1   1   1   1   1   2   1   2   2   2   1   2   2   1   2   1   1   2   2   2   2   2   2   2   1   2   1   2   2   1   2   1   1   2   1   2   1   2   1   1   2   2   1   2   1   1   1   1   2   1   2   2   2   2   2   2   2   2   1   2   2   1   2   1   1   2   1   2   1   1   1
 MK-1-12                1   2   1   2   1   2   1   2   2   2   2   2   1   1   1   1   1   2   2   2   1   2   1   1   1   1   2   1   1   2   2   2   2   1   1   1   1   2   1   2   1   2   1   1   2   1   1   2   1   2   1   2   2   2   1   2   1   2   1   2   1   2   2   1   1   2   2   1   2   1   2   2   2   2   1   1   2   2   2   2   2   1   1   1   2   2   1   1   2   2   2   2   2   1   1   2   1   1   1   2   2   2   1   2   2   2   2   1   1   2   1   2   2   2   2   1   1   1   2   1   2   1   2   2   1   1   2   1   2   1   1   1   1   1   2   1   2   2   2   1   1   2   1   2   1   1   2   2   1   2   2   2   2   2   1   1   2   2   1   2   1   1   2   1   2   1   2   1   1   2   2   1   1   2   2   1   1   2   1   2   2   2   2   2   2   2   2   1   2   2   1   2   1   1   2   1   2   1   1   1
 MK-1-13                2   2   1   1   2   2   2   2   2   2   2   2   1   1   1   1   1   2   2   2   1   2   1   2   2   1   2   1   1   2   2   2   2   1   2   2   1   2   1   2   1   2   1   1   2   1   1   2   1   2   1   2   2   2   1   2   2   2   1   2   1   2   2   1   1   2   1   2   2   1   2   2   2   2   1   1   1   2   2   2   2   1   1   1   2   2   1   1   2   2   2   2   2   1   1   2   1   1   1   2   2   2   1   2   2   2   2   1   1   2   1   2   2   2   2   1   1   1   2   1   2   1   2   2   1   1   1   1   2   1   1   1   1   1   2   1   2   2   2   1   1   2   2   2   1   1   2   2   2   2   2   2   2   2   1   1   2   2   1   2   1   1   2   1   2   1   2   1   1   2   2   1   1   2   2   1   1   2   1   2   2   2   2   2   1   2   2   1   2   2   1   2   1   1   2   1   2   1   1   1
 MK-1-14                1   2   1   1   2   2   2   2   2   2   2   2   1   1   1   1   2   2   2   2   2   2   1   2   2   1   2   1   1   2   2   2   2   1   2   2   2   2   1   2   1   2   1   1   2   1   1   2   1   2   1   2   2   2   1   2   2   2   1   1   1   2   2   1   1   2   1   2   2   1   2   1   2   2   1   1   1   2   2   2   2   1   1   1   2   2   1   1   2   2   2   2   2   1   1   2   1   1   1   1   2   2   1   2   1   2   2   1   1   2   1   2   2   2   2   1   1   2   2   1   2   1   2   2   1   2   1   2   2   1   1   1   1   1   2   1   2   2   2   1   2   2   2   1   1   1   2   2   2   2   2   1   2   1   1   1   2   2   1   2   1   1   2   1   2   1   2   1   1   2   1   1   1   2   2   1   2   2   1   2   1   2   2   2   1   1   2   1   2   1   1   1   1   1   1   1   2   1   1   2
 MK-1-15                2   2   1   1   2   2   2   2   2   2   2   2   2   2   1   1   2   2   2   2   2   1   1   2   1   1   2   1   1   2   1   2   2   1   1   2   2   2   2   2   1   2   1   1   2   1   1   2   1   2   2   2   2   2   1   2   2   2   1   1   1   2   2   1   1   2   1   1   2   1   2   1   2   2   2   2   1   1   2   2   1   2   1   1   2   2   1   1   2   2   2   2   2   1   1   2   1   1   1   2   2   2   1   2   1   2   1   1   1   2   1   2   2   2   1   1   1   2   2   2   2   1   2   2   1   1   1   2   2   1   1   1   1   1   2   1   2   2   2   2   2   2   2   1   1   1   2   2   2   2   2   1   2   1   1   2   2   2   1   2   1   1   2   2   2   2   2   1   1   2   1   1   1   1   2   1   2   2   1   2   1   2   2   2   2   1   2   1   2   1   1   1   1   1   1   2   2   2   1   2
 MK-1-16                2   1   1   2   2   2   2   2   2   2   2   1   2   2   1   1   2   1   2   1   2   1   1   2   1   1   1   1   1   2   1   2   2   2   1   2   2   1   2   2   1   2   1   1   1   1   1   2   1   2   2   2   2   2   1   2   2   1   1   2   1   2   1   1   2   2   2   1   2   1   1   1   2   2   2   2   1   1   2   2   1   2   1   1   2   2   1   1   2   2   2   2   2   1   1   2   1   1   1   2   2   1   1   1   1   2   1   1   1   2   1   2   2   2   1   1   1   2   2   1   2   1   2   2   1   1   1   1   2   1   1   2   1   1   2   1   2   2   2   2   2   2   2   2   1   1   2   1   2   2   2   1   2   1   1   2   2   2   1   1   1   1   2   2   1   2   2   1   1   2   1   1   2   1   2   1   2   1   1   2   1   2   2   2   2   1   2   2   2   1   1   1   1   1   1   2   2   2   1   2
 MK-2-1                 1   1   1   2   1   1   1   2   2   1   2   2   2   1   1   2   1   2   1   2   1   1   2   1   2   2   1   1   1   1   2   2   2   2   2   2   1   1   2   2   2   2   2   1   2   2   2   2   2   1   1   2   2   1   2   2   1   1   1   2   1   1   1   2   2   2   2   1   2   1   1   2   1   2   1   2   1   1   1   2   1   1   2   1   2   2   1   1   1   1   2   2   1   2   1   1   1   1   1   1   2   1   2   1   1   1   2   1   2   1   2   2   2   1   1   2   2   1   1   1   2   1   1   1   1   1   1   1   2   2   2   1   1   2   1   1   1   1   1   2   1   2   1   1   1   2   2   2   2   2   1   2   1   1   1   2   2   1   2   2   2   2   1   2   1   1   1   2   2   1   1   1   1   1   1   1   2   1   1   1   2   2   1   2   2   2   1   1   2   1   1   1   1   2   1   1   1   2   1   2
 MK-2-2                 1   1   1   2   1   1   1   2   2   2   2   2   2   1   1   2   1   2   1   2   1   1   2   1   2   2   1   1   1   2   2   2   2   2   2   2   1   1   2   2   2   2   2   1   2   2   2   2   2   1   1   2   2   1   2   2   1   1   1   2   2   1   1   2   2   2   2   1   2   1   1   1   1   2   1   2   1   1   1   2   1   1   2   1   1   2   1   1   1   2   2   2   1   2   1   1   1   1   1   1   2   1   2   1   1   1   1   1   2   1   2   2   2   1   1   2   1   1   1   1   2   1   1   1   1   1   1   1   2   2   2   1   1   2   1   1   1   1   1   1   1   2   1   1   1   2   2   2   2   2   1   2   1   1   1   2   2   1   2   2   2   2   2   1   1   1   1   2   2   1   1   1   1   1   2   1   2   1   2   1   2   2   1   2   2   2   1   1   2   1   1   1   1   2   1   1   1   2   2   2
 MK-2-3                 1   1   1   2   1   1   1   2   2   2   2   2   2   1   1   2   1   2   1   2   1   1   2   1   2   1   1   1   1   2   2   2   2   2   2   2   1   1   2   2   2   2   2   1   2   1   2   1   2   2   1   2   2   1   2   2   1   1   2   2   2   1   1   2   2   2   2   1   2   1   1   1   1   1   1   2   1   1   1   2   1   1   2   1   1   2   1   1   1   2   2   2   1   2   1   1   1   1   1   1   2   1   2   1   1   1   1   1   2   2   2   2   2   1   1   2   1   1   1   1   2   1   1   1   1   1   1   1   1   2   2   1   1   2   1   1   1   1   1   1   1   2   1   1   1   2   1   2   2   2   1   2   1   1   2   2   1   1   2   2   2   2   2   1   1   1   1   2   2   1   1   1   1   1   2   1   2   1   2   1   2   2   2   1   2   2   1   2   2   2   1   1   1   2   1   2   1   2   2   2
 MK-2-4                 2   1   1   2   1   1   1   2   2   2   2   2   2   1   1   2   1   2   1   2   1   1   2   1   2   1   1   1   1   2   1   2   2   2   2   2   1   1   2   2   2   2   2   1   2   1   2   1   2   2   2   2   2   2   2   2   1   1   2   2   2   1   1   2   2   2   2   1   2   1   1   2   1   1   1   2   1   1   1   2   1   1   2   1   1   2   1   1   1   2   2   2   1   2   1   1   1   1   1   1   2   1   2   1   1   1   1   1   2   2   2   2   2   1   1   2   1   1   1   1   2   2   2   1   1   1   2   1   1   2   2   1   1   2   1   1   1   1   1   1   1   2   1   1   1   2   1   2   2   2   1   2   1   1   2   1   2   1   2   2   2   2   2   1   1   1   2   2   2   1   1   1   2   1   2   1   2   1   2   2   2   2   2   1   2   1   1   2   2   2   1   2   1   2   1   2   1   2   2   1
 MK-2-5                 2   1   1   2   1   1   1   2   2   2   2   2   2   1   1   2   1   2   1   2   1   1   1   1   2   1   1   1   1   2   1   2   2   2   2   2   1   1   2   2   2   1   2   2   2   1   2   1   2   2   2   2   2   2   1   2   1   1   2   2   2   2   1   2   2   2   2   1   2   1   1   2   1   1   1   1   1   1   1   2   1   1   2   1   1   2   1   1   1   2   2   2   1   2   1   1   1   1   1   2   2   1   2   1   1   1   1   2   2   2   2   2   2   1   1   2   1   1   1   1   1   2   2   1   2   1   2   1   1   1   2   1   1   2   1   1   1   1   1   1   2   2   1   1   1   2   1   2   2   2   1   2   1   1   2   2   2   1   2   2   2   2   2   1   1   1   2   2   2   1   1   1   2   1   2   1   2   1   2   2   2   2   2   1   1   2   1   2   2   2   1   2   1   2   1   2   1   2   2   1
 MK-2-6                 1   1   1   2   2   2   1   2   2   2   2   2   2   1   1   2   1   1   1   2   1   1   1   1   1   1   1   2   1   2   1   2   2   2   2   2   1   1   2   2   2   1   2   2   2   1   2   1   2   2   2   2   1   1   1   2   1   1   2   2   2   1   1   2   1   2   2   2   2   2   1   2   2   1   1   1   2   1   1   2   1   1   2   2   1   2   1   1   1   2   2   2   1   2   2   1   1   1   1   2   2   1   2   1   1   1   2   2   2   2   2   1   2   1   1   2   1   1   1   1   1   2   2   1   2   2   2   1   1   1   2   1   1   2   1   1   1   1   1   2   2   2   1   1   1   2   1   2   2   2   1   2   1   1   2   2   2   1   2   2   2   2   2   1   2   1   2   2   2   1   1   1   2   1   2   1   2   1   2   2   1   2   2   1   1   2   1   1   2   2   1   2   1   2   2   2   1   2   2   1
 MK-2-7                 1   2   1   2   2   2   1   2   2   2   2   2   2   1   1   1   1   1   2   2   1   1   1   1   2   1   1   2   1   2   1   2   2   2   2   2   1   1   2   2   2   1   1   2   2   1   2   1   2   2   2   1   1   1   2   2   1   1   2   2   2   1   1   2   1   2   2   2   2   2   2   2   2   1   1   2   1   1   1   2   1   1   2   2   1   2   1   1   1   2   2   1   1   2   2   1   1   1   1   2   2   1   2   1   1   1   1   2   2   2   2   1   2   1   1   2   1   1   1   1   1   2   2   1   2   2   2   1   1   2   2   1   1   2   1   1   2   1   1   2   2   2   1   2   1   2   2   2   2   2   2   2   1   1   2   2   2   1   2   2   2   2   2   1   2   1   2   1   2   1   1   1   2   1   2   1   2   1   2   2   1   2   2   2   1   2   1   1   2   1   1   2   1   2   2   2   2   2   2   1
 MK-2-8                 1   2   1   1   2   2   1   2   2   2   2   2   1   1   1   1   1   2   2   2   1   1   1   1   2   1   1   2   1   2   1   2   2   2   2   2   1   1   2   2   2   1   1   2   2   1   2   2   2   2   2   1   1   1   2   2   1   1   2   2   2   1   1   2   1   2   2   2   2   2   2   1   2   1   1   1   2   1   1   2   1   2   2   2   1   2   1   1   1   2   2   1   1   2   2   1   2   1   1   2   2   1   2   1   1   1   1   2   2   1   2   1   2   1   1   2   1   1   1   2   1   2   2   2   2   2   2   1   1   2   2   2   1   2   1   2   2   1   1   1   2   2   1   1   1   2   2   2   2   2   2   2   1   1   2   2   2   1   2   2   2   2   1   1   2   1   2   1   2   1   1   1   2   2   1   1   2   1   2   2   1   2   2   2   1   2   1   1   2   1   1   2   1   2   2   2   2   2   2   1
 MK-2-9                 1   2   1   2   2   2   1   2   2   2   1   2   1   1   1   1   1   2   2   2   1   1   1   2   2   1   1   2   1   2   1   2   1   2   2   2   1   1   2   2   2   1   1   2   2   1   2   2   2   2   2   2   1   1   2   2   1   1   2   2   2   1   1   2   1   2   2   2   2   2   1   1   2   1   2   2   2   1   1   2   1   2   2   2   1   2   1   1   1   2   2   1   1   2   2   1   2   1   1   2   2   1   2   1   1   1   1   2   1   1   2   1   2   1   1   2   1   1   1   2   2   2   2   2   2   2   2   1   1   2   2   2   1   2   1   2   2   1   1   1   2   2   1   1   1   1   2   2   2   2   2   2   1   1   2   1   2   1   2   2   2   2   1   1   2   1   2   1   2   1   1   1   2   2   2   1   1   1   2   2   1   2   2   1   1   2   1   1   2   1   1   2   1   2   2   2   2   2   2   1
 MK-2-10                1   2   1   2   2   2   1   2   2   2   1   2   2   1   1   1   1   2   2   2   1   1   1   2   2   1   1   2   1   2   1   2   2   2   1   2   1   1   2   2   2   2   1   2   2   1   2   2   2   2   2   2   1   1   2   2   1   1   2   2   2   1   1   2   1   2   2   2   2   2   1   1   2   1   2   2   2   1   1   2   1   2   2   2   1   2   1   1   1   2   2   1   1   2   2   1   2   1   1   2   1   1   2   1   1   1   1   1   1   1   2   1   1   1   1   2   1   1   2   2   2   2   2   2   2   2   2   1   2   2   2   2   1   2   1   2   2   1   1   1   2   2   1   1   1   1   2   2   2   2   2   2   1   1   2   1   2   2   2   2   2   2   2   1   2   1   2   1   2   1   1   2   2   1   1   1   1   1   2   2   1   2   2   1   1   2   1   1   2   1   1   2   1   2   2   2   2   2   2   1
 MK-2-11                1   2   1   1   2   2   1   2   2   1   1   2   2   1   1   1   1   1   2   2   1   1   1   2   2   1   1   1   1   2   1   2   1   2   1   1   1   1   2   2   2   2   1   2   2   1   2   2   2   2   2   2   1   2   2   2   1   1   2   2   2   1   1   2   1   2   2   2   2   2   1   1   2   1   2   2   2   1   1   2   1   2   2   2   1   2   1   1   1   1   2   1   1   2   2   1   2   1   1   2   1   1   2   2   1   2   1   1   1   1   2   1   1   1   1   2   1   1   2   2   2   2   2   2   2   1   2   1   1   2   2   2   1   2   1   2   2   1   1   1   1   1   1   1   1   1   2   2   2   2   2   2   1   1   1   1   2   2   2   2   2   2   2   1   2   1   2   1   1   1   1   2   2   1   1   1   1   2   1   1   1   2   2   1   1   1   1   1   2   1   1   2   1   2   1   2   2   2   2   1
 MK-2-12                1   2   1   1   1   2   1   2   2   1   1   1   2   1   1   1   1   1   2   2   2   1   1   2   2   1   1   1   1   2   1   2   1   2   1   1   2   1   2   2   2   2   1   2   2   1   2   2   2   2   2   2   1   2   1   1   1   1   2   2   2   1   1   2   1   1   2   2   2   2   1   1   2   1   2   2   2   1   1   2   1   2   2   2   1   2   1   1   1   1   2   1   1   2   2   1   2   1   1   2   2   1   2   2   1   2   2   1   1   1   2   1   2   1   1   2   1   1   2   2   2   2   2   2   2   1   2   1   1   2   2   2   1   2   1   2   2   1   1   2   1   1   1   1   1   1   2   2   2   2   2   2   1   1   2   1   2   2   1   2   2   2   2   1   2   1   2   1   1   1   1   2   2   1   1   1   1   2   1   1   1   2   2   1   1   1   1   1   2   1   1   2   1   2   1   2   2   2   2   1
 MK-2-13                1   2   1   1   1   2   1   2   2   2   1   1   2   1   1   1   1   2   2   2   2   1   1   2   2   2   1   1   1   2   1   2   1   2   1   1   1   1   2   2   2   1   1   1   2   1   1   2   2   2   2   2   1   2   1   1   1   2   2   2   2   1   2   2   1   1   1   2   2   2   1   1   2   1   2   2   1   1   1   2   1   2   2   2   1   2   1   2   1   1   2   1   1   2   2   1   2   1   1   2   2   2   2   2   1   2   2   1   1   1   2   1   2   1   1   2   2   1   2   2   2   2   2   2   2   1   2   1   2   2   2   2   1   2   1   2   2   1   1   2   1   1   1   2   1   1   2   2   2   2   2   2   1   1   2   1   2   2   1   2   1   1   1   1   1   1   2   2   2   1   1   2   2   2   2   1   1   2   1   1   2   2   2   1   1   1   1   1   2   1   1   2   1   2   1   2   2   2   2   1
 MK-2-14                1   2   1   1   1   2   1   2   2   2   1   1   2   1   1   2   1   2   2   2   2   2   2   2   2   2   1   1   1   2   1   2   1   2   1   1   1   1   2   2   2   2   1   1   2   1   1   2   2   2   2   2   1   2   1   1   1   2   2   2   2   2   2   2   1   1   1   2   1   2   1   1   1   1   2   2   1   1   1   2   1   2   2   2   1   2   1   2   2   1   2   1   1   2   2   1   2   1   1   2   2   2   2   1   1   2   2   1   1   1   2   1   2   1   1   2   2   1   2   2   2   2   2   2   2   1   2   1   2   2   2   2   2   2   1   2   2   1   1   2   1   1   1   2   1   1   2   2   1   2   2   2   1   2   2   1   1   2   1   2   2   1   2   1   1   1   2   2   2   1   1   2   2   2   2   1   1   2   1   2   2   2   2   1   1   1   1   1   1   1   2   2   1   2   1   2   2   2   1   1
 MK-2-15                1   2   1   1   2   2   1   2   2   2   1   1   2   1   1   2   1   2   2   2   1   2   2   2   2   2   1   1   1   2   1   1   1   2   1   1   1   2   2   2   2   1   1   1   2   1   1   1   2   2   2   2   1   2   1   1   1   2   2   2   2   2   2   2   1   1   1   2   2   2   1   1   1   1   2   2   1   1   1   2   1   2   2   2   1   2   1   2   2   1   1   1   2   2   1   1   2   1   1   2   2   2   2   1   1   2   2   1   1   1   1   1   2   1   1   2   2   1   2   2   2   1   2   2   2   1   2   1   2   2   2   2   2   2   1   2   2   1   1   2   1   1   1   2   1   1   2   2   1   2   2   2   1   2   2   1   1   2   1   1   2   1   2   2   1   1   2   2   2   1   1   1   2   2   2   1   1   1   1   2   1   2   2   1   1   2   1   1   1   1   2   2   1   2   1   2   2   2   1   1
 MK-2-16                1   2   1   1   2   2   1   2   2   2   1   1   2   1   1   2   1   2   2   2   1   2   2   2   2   2   1   1   2   2   2   1   1   2   1   1   1   2   2   2   2   1   1   1   1   1   1   1   2   2   2   1   1   2   1   1   1   2   2   2   2   2   2   2   1   1   1   2   2   2   1   1   1   1   2   2   1   1   1   2   1   2   2   2   1   1   1   2   1   1   1   2   1   2   1   1   2   1   1   2   2   2   2   1   2   2   2   1   1   1   1   1   1   1   1   1   2   1   2   2   2   1   2   2   2   1   2   1   2   2   2   2   2   2   1   2   2   1   1   2   2   1   1   2   1   1   2   1   1   2   2   2   1   2   2   1   2   2   1   2   2   1   2   2   1   1   2   2   2   1   1   1   2   2   2   1   1   1   1   2   1   2   2   1   1   1   1   1   1   1   2   2   1   2   1   2   2   2   1   1
 MK-3-1                 1   1   2   2   1   1   2   2   2   1   1   2   1   2   1   2   1   2   2   1   1   2   1   2   2   2   2   1   2   2   2   2   2   2   1   1   2   2   2   1   1   2   2   2   1   1   1   1   2   2   1   1   2   2   2   2   1   1   1   1   2   1   1   1   2   2   2   1   1   1   2   1   1   1   2   1   2   1   2   2   1   2   2   2   1   1   2   2   1   2   2   1   1   2   2   2   2   1   1   2   2   1   1   2   2   1   1   1   1   2   1   1   2   1   1   2   2   1   1   2   1   2   2   2   1   1   2   2   2   2   1   2   1   2   2   2   1   2   1   1   2   1   2   2   2   1   2   2   1   2   1   1   2   2   1   2   1   1   2   2   2   1   1   2   2   2   1   2   2   1   1   1   2   1   1   1   1   1   1   2   1   1   2   2   2   1   2   2   1   2   2   1   1   1   2   2   1   2   1   2
 MK-3-2                 1   1   2   2   1   1   2   2   2   2   1   2   1   2   1   2   1   2   1   2   2   2   2   2   2   2   2   1   2   2   2   2   2   2   1   1   2   2   2   2   1   2   2   2   1   1   1   1   2   1   1   1   2   2   1   2   1   1   2   1   2   1   1   1   2   2   2   1   1   1   2   1   1   2   1   1   2   1   2   2   1   2   2   2   1   1   2   2   1   2   1   1   1   2   2   2   1   1   1   2   2   1   1   2   2   1   1   1   1   2   1   1   2   1   2   2   2   1   1   2   1   2   2   2   2   1   2   2   2   2   1   2   1   2   2   2   1   2   2   1   2   1   2   2   1   1   2   2   1   2   1   1   2   2   1   2   2   1   2   2   2   1   1   2   2   2   1   2   1   1   1   1   2   1   1   1   1   1   1   1   1   1   1   1   2   1   2   2   1   2   2   1   1   1   2   2   1   2   1   2
 MK-3-3                 1   1   2   2   1   1   1   2   2   2   1   2   1   2   1   2   1   2   1   2   2   2   2   2   2   2   2   1   2   2   2   2   2   2   1   1   2   2   2   2   1   2   2   1   1   1   1   1   2   1   1   1   2   2   1   2   1   2   2   1   2   1   1   1   2   2   2   1   1   1   2   1   1   2   1   1   2   1   2   1   1   2   2   2   1   1   2   2   1   2   1   1   1   2   2   1   1   1   1   2   2   1   2   2   1   1   1   1   1   2   1   1   2   1   2   2   2   1   2   2   1   2   2   2   2   1   2   2   2   2   1   2   1   2   2   2   1   2   2   1   2   1   2   2   2   2   2   2   1   2   1   1   2   2   2   2   2   2   2   2   2   1   1   2   2   2   1   2   1   1   1   1   2   1   1   1   1   1   1   2   1   1   1   1   2   1   2   2   1   2   2   1   1   1   2   2   1   2   2   2
 MK-3-4                 1   2   2   2   1   2   2   2   2   2   1   2   1   2   1   2   1   2   1   2   2   1   2   2   1   2   2   1   2   1   2   2   2   2   1   1   2   2   2   2   1   2   2   1   1   1   1   1   2   1   1   1   2   2   1   2   1   2   1   1   2   1   1   1   2   1   2   1   1   1   2   1   2   2   1   1   2   1   1   1   1   2   2   2   1   1   2   2   1   2   1   1   2   2   2   1   1   1   1   2   1   1   2   2   1   1   1   1   1   2   2   1   2   1   2   1   1   1   2   1   1   2   2   2   2   1   2   2   2   2   1   1   1   1   2   2   1   2   2   1   2   1   2   2   2   2   2   2   1   2   1   1   2   2   2   2   2   2   2   2   2   2   1   2   2   2   1   2   2   1   1   1   2   2   1   1   1   1   1   2   1   1   1   1   2   1   2   2   1   2   2   1   1   1   2   2   1   2   2   2
 MK-3-5                 1   2   2   2   1   2   2   2   2   2   1   2   1   2   1   2   1   2   1   1   2   1   2   1   1   2   1   1   2   1   2   2   2   1   1   2   2   2   2   2   1   2   2   1   1   1   2   1   2   1   1   1   2   2   1   2   1   2   1   1   2   1   1   1   2   1   2   1   1   1   2   1   2   2   1   1   2   1   1   1   1   2   2   2   1   1   2   2   1   2   1   1   2   2   2   1   1   1   1   2   1   1   2   2   2   1   1   1   1   2   2   1   2   1   2   1   2   1   2   1   1   1   2   2   2   2   2   2   2   2   1   1   1   1   2   2   1   2   2   1   2   1   2   2   2   2   2   1   2   2   1   1   2   1   2   2   2   2   2   2   2   2   1   1   2   2   1   2   2   1   1   2   2   2   1   1   1   2   1   2   1   1   1   1   2   1   2   2   1   1   1   1   1   1   1   2   1   2   2   2
 MK-3-6                 1   2   2   2   1   2   2   2   2   2   1   2   1   2   1   2   1   2   1   1   2   2   2   1   1   2   1   1   2   1   2   2   2   1   1   2   1   2   2   2   1   2   2   1   1   1   2   1   2   1   1   1   1   2   1   2   1   2   1   1   1   1   1   1   2   2   2   1   1   1   2   1   2   2   1   1   2   1   1   1   1   2   2   2   1   2   2   2   1   2   1   1   2   2   2   1   1   1   1   2   1   1   2   2   1   1   1   1   1   2   1   1   2   1   2   1   2   1   2   1   1   1   2   2   2   2   2   2   2   2   1   1   2   1   2   2   1   2   2   1   1   2   2   2   2   2   2   1   2   2   1   1   2   1   2   2   2   2   2   2   2   2   1   1   2   2   1   2   2   1   1   2   1   2   1   1   1   2   1   2   1   1   1   1   2   1   2   2   1   1   1   1   1   1   1   2   1   2   2   2
 MK-3-7                 1   2   2   2   1   2   1   2   2   2   1   2   1   2   1   2   1   2   1   1   2   2   2   2   1   1   1   1   2   2   2   2   2   1   1   2   1   2   2   1   1   2   2   1   1   1   2   1   2   1   2   1   1   2   1   2   2   1   1   1   1   1   1   1   2   2   2   1   1   1   1   1   2   2   1   1   2   1   1   1   2   2   2   2   1   2   2   2   1   1   1   1   2   2   2   2   1   1   1   2   1   1   2   2   1   2   1   1   1   2   1   1   2   1   2   1   2   2   2   1   1   1   2   2   2   2   2   2   1   2   1   1   2   1   2   2   1   2   2   2   1   2   2   2   2   2   2   1   2   2   1   1   1   1   2   2   2   2   2   2   1   2   1   1   2   2   1   2   2   1   2   2   1   2   2   1   1   2   1   2   1   1   1   1   2   1   2   1   1   1   1   1   1   1   1   2   1   2   2   2
 MK-3-8                 1   2   2   2   1   2   1   2   2   2   1   2   1   1   1   2   1   2   1   1   2   2   1   2   1   1   2   1   2   2   2   2   2   1   1   2   1   2   2   1   1   2   2   1   1   2   2   1   2   2   2   1   1   2   1   2   2   2   2   2   1   1   1   1   2   2   2   1   1   2   1   1   2   2   1   1   2   1   1   1   2   2   2   2   2   2   2   2   1   1   1   1   2   1   2   2   1   2   1   2   1   2   2   2   1   2   1   1   1   2   1   1   2   2   2   1   2   2   2   1   1   1   2   1   2   2   2   2   2   2   1   2   2   1   2   2   1   2   2   2   2   2   2   2   2   2   2   1   2   2   1   1   1   1   2   2   2   2   2   2   2   1   1   1   2   2   1   2   2   1   2   1   1   2   2   2   1   2   2   2   1   2   1   1   2   1   1   1   1   1   1   1   1   1   1   2   1   2   2   2
 MK-3-9                 1   2   2   2   1   2   1   2   2   2   1   2   1   1   1   2   1   2   1   1   2   2   1   2   1   1   2   1   2   2   2   2   2   1   1   1   2   2   2   1   1   2   2   1   1   2   2   1   2   1   2   1   1   1   1   2   2   2   2   2   1   1   1   1   2   2   2   1   2   2   1   1   2   2   1   1   1   1   1   1   2   2   2   2   2   2   2   2   1   2   1   1   2   1   2   2   1   2   2   2   1   1   2   2   1   2   1   1   1   2   1   1   2   2   2   1   2   2   2   1   1   1   2   1   2   2   2   2   2   2   1   2   2   2   1   2   1   2   2   2   1   2   2   1   2   2   2   1   1   2   1   1   1   1   2   2   2   2   2   2   2   2   1   1   2   2   1   2   2   1   2   1   1   2   1   2   1   2   2   2   1   2   1   1   2   1   1   1   1   1   1   1   1   1   2   2   2   1   2   2
 MK-3-10                2   2   2   2   1   2   1   2   2   2   1   2   1   1   1   2   1   2   1   1   2   2   1   2   1   1   2   1   2   2   2   2   2   1   1   1   2   2   2   1   1   2   1   1   1   2   2   1   2   1   2   1   1   1   1   2   2   2   2   2   2   1   1   1   1   2   2   1   2   2   1   1   2   2   1   1   1   1   1   1   2   1   2   2   2   2   2   1   1   2   1   1   1   1   2   2   1   2   2   2   1   1   2   2   1   2   1   1   1   2   1   1   2   1   2   1   2   1   2   1   1   1   2   1   2   2   2   2   2   2   1   1   2   2   1   2   1   2   2   2   1   2   2   1   1   2   2   1   1   1   1   1   1   1   2   2   2   2   2   2   2   2   1   2   2   2   1   2   2   1   2   1   1   1   2   2   1   2   2   2   2   2   1   1   2   1   1   1   1   1   1   1   1   1   2   2   2   1   2   2
 MK-3-11                1   2   1   2   1   2   1   2   1   2   1   2   1   1   1   1   1   1   1   1   1   2   1   2   1   2   2   1   2   2   2   2   2   1   1   1   2   2   2   1   1   2   1   1   1   2   2   1   2   1   2   1   1   1   1   2   2   2   2   2   2   1   1   1   1   2   2   1   2   2   1   1   2   2   1   1   1   1   1   1   2   1   2   2   2   2   1   1   1   2   1   1   1   1   2   2   1   1   2   2   1   1   2   2   1   2   2   2   1   1   1   1   2   1   1   1   2   1   2   2   1   1   2   1   2   2   2   2   1   2   1   1   2   1   1   1   1   2   2   2   1   1   2   1   2   2   2   1   1   1   1   1   1   1   2   2   2   2   2   2   2   2   1   1   2   2   1   2   2   1   2   1   1   1   1   2   2   2   2   2   2   2   2   1   2   2   1   1   1   1   1   1   1   1   2   2   1   1   2   2
 MK-3-12                1   2   1   1   1   2   1   1   1   2   1   2   2   1   1   1   1   2   1   1   1   2   1   2   1   2   2   1   1   2   2   2   2   1   1   1   2   2   2   1   1   2   1   1   1   2   2   1   2   1   2   1   1   1   1   2   2   2   2   2   2   1   1   1   1   2   1   1   2   2   2   2   2   2   1   2   1   1   1   1   2   1   2   2   2   2   1   1   1   2   1   1   1   1   2   2   1   1   2   1   1   1   2   2   1   1   2   2   1   1   1   1   2   1   1   1   2   1   2   2   1   1   2   1   2   2   2   2   1   2   1   1   2   1   1   1   2   2   2   1   1   1   1   1   2   2   2   1   1   1   1   1   1   1   2   2   1   2   2   2   2   2   1   1   2   2   1   2   2   2   2   1   1   1   1   2   2   2   2   2   2   2   2   1   2   2   1   1   1   1   1   1   1   1   2   2   1   1   2   2
 MK-3-13                1   2   1   1   1   2   1   1   1   2   1   2   2   1   1   1   1   2   1   1   1   2   2   2   1   1   2   1   1   2   1   2   2   1   1   1   2   2   2   1   1   2   2   1   1   1   2   2   2   1   2   1   1   1   1   2   2   1   2   2   2   1   1   1   1   2   2   1   2   2   2   1   1   2   2   2   1   1   1   2   2   1   2   1   2   2   1   1   1   2   1   1   1   1   2   2   1   1   2   1   1   2   2   2   1   1   2   2   1   1   2   1   2   1   1   1   2   2   2   2   1   1   2   1   2   2   2   2   1   1   2   1   2   1   1   1   2   2   2   1   1   1   1   1   2   1   2   1   1   1   2   1   1   1   2   2   1   1   2   2   1   2   1   1   2   2   1   2   2   2   2   1   1   2   1   2   2   1   2   2   2   2   2   1   2   2   1   1   1   1   1   1   1   1   2   2   1   1   2   2
 MK-3-14                1   2   2   1   1   2   1   1   1   2   1   2   2   1   1   1   1   2   1   1   1   2   2   2   1   1   2   2   1   2   1   1   2   1   1   1   2   2   2   1   1   1   2   2   1   1   2   2   1   1   2   1   1   1   1   1   2   1   2   2   2   1   1   1   1   2   1   1   2   2   2   1   1   2   2   2   1   1   1   2   2   1   2   1   2   2   1   2   1   2   1   1   1   1   1   2   1   1   2   1   1   2   2   1   1   1   2   2   1   1   2   2   1   1   1   1   2   2   2   2   1   1   1   1   2   2   2   2   1   1   2   1   2   1   1   1   2   2   2   1   1   1   2   1   2   1   2   1   1   1   2   1   1   1   2   2   1   1   2   2   1   2   1   1   1   2   1   2   2   2   2   1   1   2   1   2   2   1   2   2   2   2   2   1   2   2   1   2   1   1   1   1   1   1   2   2   2   1   2   2
 MK-3-15                1   2   2   1   1   2   1   2   1   2   1   1   2   1   1   1   1   2   1   2   1   2   2   2   1   1   2   2   2   2   1   1   2   1   1   1   2   2   2   1   1   1   2   2   1   1   2   2   1   1   2   1   1   1   1   1   2   1   2   2   2   1   2   1   1   2   1   1   2   2   2   1   1   2   2   2   1   1   1   2   2   1   2   1   2   2   1   2   1   2   1   1   1   1   1   2   1   1   2   1   1   2   2   1   2   1   2   2   2   1   2   2   1   1   1   1   2   2   2   2   1   1   1   1   2   1   1   2   1   1   2   1   2   1   1   1   1   2   2   1   1   2   2   1   2   1   2   1   1   1   2   1   1   1   2   2   1   1   2   2   1   1   1   1   1   2   2   2   2   2   2   1   1   2   1   2   2   1   2   1   1   2   2   1   2   2   1   2   1   1   1   1   1   1   2   2   2   1   2   2
 MK-3-16                1   2   2   1   1   2   1   2   1   2   1   1   2   1   1   1   1   2   1   2   1   2   2   2   2   1   1   2   2   2   1   1   2   1   1   1   2   2   2   1   1   1   1   1   1   1   2   2   1   1   2   1   1   2   1   1   2   1   2   2   2   1   2   1   1   2   1   1   2   2   2   1   2   2   2   2   1   1   1   2   2   1   2   2   2   2   1   2   1   2   2   1   1   1   1   2   1   1   2   1   1   1   2   1   2   2   2   1   2   1   1   2   1   1   1   1   2   2   1   2   1   1   1   1   2   1   1   2   1   1   2   1   2   1   1   1   1   2   2   1   1   2   2   1   2   1   2   1   1   1   2   1   2   1   2   2   1   1   2   2   1   1   1   1   1   2   2   2   2   2   2   1   1   2   1   2   2   1   2   1   1   2   2   1   2   2   1   2   1   1   1   1   1   1   2   2   2   1   2   2
 MK-4-1                 1   1   2   1   1   2   1   2   1   1   2   1   1   1   2   2   2   2   1   1   1   2   2   2   2   2   1   1   2   1   1   1   2   1   2   1   2   2   2   2   2   2   2   2   1   2   1   2   1   1   2   2   1   1   2   1   1   1   2   2   2   2   2   2   1   2   1   1   1   2   2   2   1   2   1   1   2   1   2   1   2   1   2   2   2   2   1   1   2   1   2   2   1   2   2   2   1   2   1   1   2   2   1   2   1   1   1   2   1   2   2   2   2   2   1   1   2   2   1   1   2   1   2   2   1   2   2   2   2   2   1   1   1   2   2   1   1   1   1   1   2   1   2   1   2   1   2   2   2   2   2   1   2   2   1   2   1   2   1   2   2   2   1   1   1   1   1   1   2   2   1   2   2   1   2   2   2   1   2   2   1   2   1   2   1   1   1   1   2   2   2   1   2   1   1   1   1   1   1   1
 MK-4-2                 1   1   2   1   1   2   1   2   1   1   1   1   1   1   2   2   1   2   1   1   1   2   2   2   2   2   1   1   2   1   1   1   2   1   2   1   2   2   2   2   2   2   2   2   1   2   1   2   1   1   2   2   1   1   2   1   1   1   2   2   2   2   2   2   2   2   1   1   1   2   1   2   1   1   1   2   2   1   2   1   2   1   2   2   2   2   1   2   2   1   2   2   1   1   2   2   1   2   1   1   2   2   1   2   1   1   1   2   1   2   2   2   2   2   1   1   2   1   2   1   2   1   2   2   1   2   2   2   2   2   1   1   1   2   2   1   1   1   1   2   2   1   2   1   2   2   2   2   2   2   2   1   1   2   1   2   1   2   1   2   2   2   1   1   1   1   1   2   2   2   1   2   2   1   2   2   2   1   2   2   1   2   2   2   1   1   1   1   2   2   2   1   2   1   1   1   1   1   1   2
 MK-4-3                 1   1   2   1   1   2   1   2   1   1   1   1   1   1   2   2   1   2   1   2   1   2   2   2   2   2   1   1   1   1   1   1   2   1   2   1   2   2   2   2   1   2   1   2   1   2   1   2   1   1   2   1   1   1   2   1   1   1   2   1   2   1   2   2   2   2   1   1   1   2   1   2   2   1   1   2   2   1   2   1   2   1   2   2   2   2   1   2   2   1   2   2   1   1   2   1   1   2   1   1   2   2   1   2   1   1   1   2   1   2   2   2   1   2   1   1   2   1   2   1   2   1   2   2   1   2   2   2   2   2   1   1   2   2   2   1   2   1   1   2   2   1   2   1   1   2   1   1   2   2   2   1   1   2   1   2   1   2   1   2   2   2   1   1   1   1   1   2   2   1   1   2   2   1   2   2   1   1   2   2   1   2   2   2   1   1   1   1   2   2   2   2   2   1   1   1   1   1   1   2
 MK-4-4                 2   1   2   1   1   1   1   2   1   1   1   1   1   1   2   2   1   2   1   2   1   2   1   2   2   2   1   1   1   1   1   1   2   1   2   1   2   2   2   2   1   2   1   2   1   2   1   2   1   1   2   1   1   1   2   1   1   1   2   1   2   1   2   2   2   2   1   1   1   2   1   2   2   1   1   2   2   1   2   1   2   1   2   2   1   2   1   2   2   1   2   2   1   1   2   1   1   2   1   2   2   2   1   2   1   1   2   2   1   2   2   2   1   2   1   1   2   1   2   2   2   1   2   2   2   2   2   2   2   2   1   1   2   2   2   1   2   1   1   2   2   1   2   1   1   2   2   2   2   2   2   1   1   2   1   1   1   2   2   2   2   2   1   2   1   1   1   2   1   1   1   2   2   1   2   2   1   1   2   2   1   2   2   2   1   1   1   1   2   1   2   1   2   1   1   1   1   1   1   2
 MK-4-5                 2   1   2   1   1   1   1   2   1   1   1   1   1   1   2   2   1   2   1   2   1   2   1   2   2   2   1   1   1   1   1   1   2   1   2   1   2   2   2   2   1   2   1   2   1   2   2   2   2   1   2   2   1   1   2   1   1   1   2   1   2   1   2   1   2   2   2   1   1   2   1   2   2   1   1   2   2   1   2   1   2   1   2   2   1   2   1   2   2   1   2   2   1   1   2   2   1   1   1   2   2   2   1   2   1   1   2   2   1   2   2   2   1   2   1   1   2   1   1   2   2   1   2   2   2   1   1   2   2   2   1   1   2   1   2   1   2   1   1   2   2   1   2   1   1   2   2   2   2   2   2   1   1   2   1   1   1   2   2   2   1   2   1   2   1   1   1   2   1   1   2   2   2   1   2   2   1   1   2   2   1   2   2   2   1   1   1   2   2   1   2   1   2   1   1   1   1   1   1   2
 MK-4-6                 2   1   1   1   1   1   2   2   1   1   1   1   1   1   2   2   1   1   1   1   1   2   1   2   1   2   1   1   1   1   1   1   2   1   2   1   2   2   2   2   1   2   1   2   2   2   2   2   2   1   2   1   1   1   2   1   1   1   2   1   2   1   2   2   2   2   2   1   1   2   1   2   2   1   1   2   2   1   1   1   2   1   2   2   2   2   1   1   2   1   2   2   1   1   2   2   1   1   1   1   2   2   1   2   1   1   2   2   1   2   2   2   2   2   1   1   2   1   1   2   2   1   2   2   2   1   1   2   1   2   1   1   2   1   2   1   2   1   1   2   1   1   2   1   1   2   2   2   2   2   2   1   1   2   1   1   1   2   2   2   1   2   1   2   1   1   1   1   1   2   2   2   1   1   2   2   1   1   2   1   1   2   2   2   1   1   1   2   2   1   2   1   2   1   1   1   2   1   1   1
 MK-4-7                 2   1   1   2   1   1   2   2   1   1   1   1   1   2   2   2   1   1   1   1   2   2   1   2   1   1   1   1   1   1   1   1   2   1   1   1   2   2   2   2   1   2   1   1   2   2   2   2   2   1   2   1   1   1   2   1   1   1   2   1   2   1   2   2   2   2   2   1   1   2   1   2   2   1   1   2   2   1   1   1   2   1   2   2   2   2   1   1   2   1   2   2   1   1   2   2   1   1   2   1   2   2   1   2   1   1   2   2   1   2   2   2   2   2   1   1   2   1   1   2   2   1   2   1   1   1   1   1   2   2   1   1   2   1   2   1   2   1   1   2   1   1   2   1   1   2   2   2   2   2   2   1   1   2   2   2   1   2   1   2   1   1   1   2   1   1   1   1   1   2   1   2   1   1   1   2   1   1   2   1   1   2   2   2   1   1   1   2   2   1   2   1   2   1   1   1   1   1   1   1
 MK-4-8                 2   1   1   2   1   2   2   2   1   1   1   1   1   2   1   2   1   1   1   1   2   1   1   2   1   1   1   1   1   1   1   1   1   1   1   1   2   1   2   2   1   2   1   1   2   2   2   2   2   1   2   2   1   1   2   1   1   1   2   1   2   1   2   2   2   1   1   1   1   2   1   2   2   1   1   2   2   1   1   1   2   1   2   2   2   2   1   1   1   1   2   2   1   1   2   2   1   2   2   1   2   1   1   2   1   1   2   2   1   2   2   2   2   2   1   1   2   1   1   2   2   1   2   1   1   1   1   1   1   2   1   1   2   1   2   1   1   1   1   2   1   1   2   1   1   2   2   2   2   1   2   1   1   2   2   2   1   2   1   2   2   1   1   2   1   1   2   1   1   2   1   2   1   1   1   2   1   1   2   1   1   2   2   2   1   1   1   2   2   2   2   1   2   2   2   1   1   1   1   1
 MK-4-9                 2   1   2   1   1   2   2   2   1   1   1   1   1   2   1   2   1   1   1   2   2   1   1   2   1   1   1   1   1   1   1   1   1   1   1   1   2   2   2   2   1   2   1   1   1   2   1   2   1   1   2   2   1   1   2   1   1   1   2   1   1   1   2   2   2   1   1   1   1   2   1   2   1   1   1   2   2   1   1   1   2   1   2   2   2   2   1   1   1   1   2   2   1   1   2   2   1   1   2   1   1   1   1   2   1   1   2   2   1   2   1   2   2   2   1   1   2   1   1   2   2   1   2   1   1   1   1   1   1   2   1   2   2   1   2   2   1   1   1   2   1   1   2   1   1   2   2   1   2   1   2   1   1   2   2   2   1   2   1   2   2   1   1   2   1   1   2   2   1   2   1   1   1   2   1   2   1   1   2   1   1   2   2   2   1   1   1   2   1   2   2   1   2   2   1   1   1   1   1   1
 MK-4-10                2   1   2   1   1   2   2   2   1   1   1   1   1   2   1   2   1   1   1   2   2   1   1   2   1   2   1   2   1   1   1   2   1   1   1   1   2   2   1   2   1   2   1   1   1   2   1   2   2   1   1   2   1   1   2   1   1   1   2   1   1   1   2   2   2   1   1   1   1   2   1   1   1   1   1   1   2   2   1   1   2   1   2   2   2   2   1   1   1   1   2   2   1   1   2   2   1   1   2   1   1   1   1   2   2   1   2   2   2   2   2   2   2   2   2   1   2   1   1   2   2   1   2   1   1   1   1   1   1   1   1   2   2   1   2   2   1   1   1   2   2   1   2   1   1   2   1   1   2   2   2   1   1   2   2   2   1   2   1   2   2   2   1   2   1   1   1   2   1   2   1   1   1   2   1   2   1   2   2   1   1   2   2   2   1   1   1   2   1   2   2   1   2   2   1   1   1   1   1   1
 MK-4-11                2   1   1   1   1   2   2   2   1   2   2   2   1   2   1   2   1   1   1   2   2   1   1   2   1   2   1   2   1   1   2   2   1   1   2   1   2   2   1   2   1   2   1   1   1   2   1   2   2   1   1   2   1   1   2   1   1   1   2   1   1   1   2   2   2   1   1   1   1   2   1   1   1   2   1   1   2   1   1   2   2   1   2   2   2   2   1   1   2   1   2   2   1   1   1   2   1   1   2   1   1   1   1   2   2   1   1   2   2   2   2   2   1   2   2   1   2   2   1   1   2   1   2   1   1   1   1   1   2   2   1   2   1   1   2   2   1   1   1   2   2   1   2   1   1   2   1   1   2   2   1   1   2   2   2   1   2   2   1   1   2   2   1   2   1   2   1   2   2   1   1   1   1   2   1   1   1   2   2   1   1   2   2   2   1   1   1   2   1   2   2   2   1   2   1   2   1   1   1   1
 MK-4-12                2   1   2   1   1   2   2   2   1   2   2   2   1   2   1   2   1   1   1   2   2   1   1   2   1   2   1   2   1   1   2   2   1   1   2   1   2   2   1   2   1   2   1   1   2   2   1   2   2   1   1   2   1   1   2   1   1   1   2   1   1   1   2   2   2   1   1   1   1   2   2   1   1   2   1   1   2   1   1   2   2   1   1   2   1   2   2   2   2   1   2   1   1   1   1   2   1   1   2   1   1   2   1   2   2   1   1   2   2   1   2   2   1   1   2   1   2   2   1   1   1   1   2   1   1   2   1   1   2   2   1   2   1   1   2   2   1   1   1   2   2   1   2   1   1   2   1   1   2   2   1   1   2   2   2   1   2   2   2   2   2   1   1   2   1   2   1   2   2   1   2   1   1   1   1   1   1   2   2   1   1   2   2   1   1   1   1   2   1   2   2   2   1   2   1   2   1   1   1   1
 MK-4-13                2   1   1   1   1   2   1   1   1   2   2   2   1   2   1   2   2   1   1   2   2   1   1   1   2   2   1   2   1   1   2   2   1   1   1   1   2   2   1   2   1   2   1   2   2   2   1   1   2   1   1   2   1   1   2   1   1   1   2   1   1   1   2   2   2   1   1   1   1   2   2   1   1   2   1   1   2   1   1   2   2   1   1   2   1   2   2   2   2   1   2   1   1   1   1   2   1   1   2   1   1   1   1   1   2   1   1   2   2   1   2   2   1   1   2   1   2   1   1   1   1   1   2   1   1   2   1   1   2   2   1   2   1   1   2   2   1   1   2   1   1   1   2   1   2   2   1   1   2   2   1   1   2   2   2   1   1   1   2   2   1   1   1   2   1   2   1   2   2   1   2   2   1   1   1   2   2   2   2   1   1   2   1   1   1   1   1   2   1   1   2   2   1   2   1   2   1   1   1   1
 MK-4-14                2   1   2   1   1   2   2   1   1   2   2   2   1   1   1   2   1   1   1   2   2   1   1   1   2   2   1   2   1   1   2   2   1   1   2   1   2   2   1   2   1   2   1   2   2   2   1   1   2   1   1   2   1   1   2   1   1   1   1   2   2   1   2   2   2   1   1   1   1   2   2   1   1   2   1   1   2   1   1   2   2   2   1   2   1   2   2   2   2   1   2   1   1   2   1   2   2   1   2   1   1   1   1   1   2   1   1   2   2   1   2   2   1   1   2   1   2   1   1   1   1   1   2   2   2   2   1   1   2   2   1   2   1   1   2   2   1   1   2   1   1   1   2   1   2   2   2   1   2   1   1   1   2   2   2   1   2   1   2   2   1   1   1   1   1   2   1   2   2   1   2   2   1   1   1   1   2   2   1   1   1   2   1   1   1   1   1   1   1   1   2   2   1   2   1   2   1   1   1   1
 MK-4-15                2   1   1   1   1   2   2   1   1   2   2   1   1   1   1   2   1   1   1   2   2   1   1   1   2   2   1   2   1   1   2   2   1   1   2   1   2   2   1   2   1   2   1   2   2   2   1   1   2   1   1   2   1   2   2   1   1   1   1   2   2   1   2   2   2   1   1   1   1   1   2   1   1   2   1   1   2   1   1   2   2   2   2   2   1   2   2   2   2   1   2   2   1   1   1   2   2   1   2   1   1   1   1   1   2   1   1   2   2   2   2   2   1   1   2   1   2   1   1   1   1   1   2   2   2   2   1   1   2   2   1   2   1   1   2   2   1   1   2   2   2   1   1   1   2   2   2   1   2   1   1   1   2   1   2   1   2   1   2   2   1   1   1   1   1   2   1   2   2   1   2   2   1   1   1   1   2   2   1   1   1   2   1   1   1   1   1   1   1   1   2   2   1   2   1   2   1   1   1   1
 MK-4-16                1   1   1   1   1   2   2   1   1   2   2   1   1   1   1   2   1   1   1   2   2   1   1   1   1   2   2   1   1   2   2   2   1   1   2   1   2   2   1   1   1   2   1   2   2   2   1   1   2   1   1   2   1   1   2   1   2   1   1   1   2   1   2   2   2   1   1   1   1   1   2   1   1   2   2   1   2   1   1   2   2   2   2   1   1   2   2   2   2   1   2   2   1   1   1   2   2   1   2   1   1   1   1   1   1   1   1   2   2   2   2   2   1   1   2   1   2   1   1   1   1   1   2   2   2   2   1   1   2   2   1   2   1   1   2   2   1   1   2   2   2   1   2   1   2   2   2   1   2   1   1   1   2   1   2   1   2   1   2   2   1   1   1   1   1   2   1   2   2   1   2   1   2   1   1   1   2   2   1   1   1   2   1   1   1   1   1   1   1   1   2   2   1   2   1   2   1   2   1   1
 MK-5-1                 1   1   2   1   2   1   1   2   2   2   2   2   2   2   1   2   1   2   1   2   2   2   1   2   2   1   1   1   1   2   2   1   2   2   1   1   1   1   1   2   2   2   1   1   1   2   1   1   2   1   2   2   2   1   1   2   2   1   2   2   2   2   1   1   1   2   1   1   2   1   2   1   2   1   2   2   1   2   2   2   2   2   1   2   1   2   1   2   1   2   1   1   1   1   2   2   1   2   1   1   1   1   2   2   2   1   1   2   1   2   1   1   1   2   2   1   1   2   1   1   2   2   1   1   2   1   1   1   2   1   2   1   1   1   2   2   1   1   2   1   2   2   2   2   2   1   1   1   1   2   1   2   1   1   1   2   2   2   2   2   1   2   1   2   2   2   1   2   1   1   2   1   1   1   1   1   1   1   2   2   1   2   2   1   1   1   2   2   1   2   2   1   2   1   2   2   2   1   1   1
 MK-5-2                 1   1   2   1   2   1   1   2   2   2   2   2   2   2   1   2   1   2   1   2   2   2   1   2   1   1   1   1   1   2   2   1   2   2   1   1   1   1   1   2   2   2   1   1   1   2   1   1   1   1   2   2   2   1   1   2   2   1   2   2   2   2   1   1   1   2   1   1   2   1   2   1   2   1   2   2   1   1   2   2   2   2   1   2   1   2   1   2   1   2   1   1   1   1   2   2   2   2   1   1   1   1   2   2   2   1   1   2   1   2   1   1   1   2   2   1   1   2   1   1   2   2   2   1   2   1   1   1   2   1   2   1   1   1   2   2   1   1   2   1   2   2   2   2   2   1   1   1   1   2   1   2   1   1   1   2   2   2   1   2   1   1   1   2   2   1   1   2   2   1   2   1   1   1   1   1   1   1   2   2   1   2   2   1   2   1   2   1   1   1   1   1   2   1   2   2   2   1   1   2
 MK-5-3                 1   1   2   1   2   1   1   2   2   2   2   2   2   2   1   2   1   2   1   2   2   1   1   2   1   1   1   1   1   2   2   1   2   2   1   1   1   2   1   2   2   2   1   2   1   2   1   1   1   1   2   2   2   1   1   2   1   1   2   2   2   1   1   1   1   2   1   1   2   2   2   1   2   1   2   1   1   1   2   2   2   2   2   2   1   2   1   2   1   2   1   1   1   1   2   2   2   2   1   1   1   1   2   2   2   1   1   1   1   2   1   1   1   2   2   1   1   2   1   2   2   2   2   1   1   1   1   1   2   1   2   1   1   1   2   2   1   1   2   1   2   2   2   2   2   1   1   1   1   2   1   2   1   1   1   2   2   2   1   2   1   1   1   2   2   1   1   2   2   1   2   1   1   1   1   1   1   1   2   2   1   1   2   1   2   1   2   2   1   1   1   1   2   1   2   2   1   1   1   2
 MK-5-4                 2   1   2   1   2   1   1   2   1   2   2   2   2   1   1   2   1   1   1   2   1   1   1   2   1   1   1   2   1   2   2   1   2   2   2   1   1   2   1   2   2   2   1   2   1   2   1   1   1   1   2   1   2   1   1   2   1   2   2   2   2   1   1   1   1   2   1   1   2   2   2   1   2   1   2   1   1   1   2   2   1   2   2   2   1   1   1   2   1   2   1   1   1   1   1   2   2   2   1   1   1   1   2   1   2   1   1   2   1   2   1   1   1   1   2   1   1   2   1   2   2   2   2   1   1   1   1   1   2   1   2   1   1   1   2   2   2   1   2   1   2   2   2   2   2   1   1   1   1   2   2   2   1   1   1   2   2   2   1   2   1   1   1   2   2   1   1   2   2   1   2   1   1   1   1   1   1   1   2   2   1   1   1   1   2   1   2   2   1   1   1   1   2   2   1   1   1   1   1   2
 MK-5-5                 2   2   2   1   1   1   1   2   2   2   2   2   2   1   1   1   1   1   1   2   1   1   1   2   1   1   1   2   1   2   2   1   1   1   2   2   1   2   2   2   2   2   1   2   1   2   1   1   1   1   2   1   2   1   1   2   1   2   2   2   2   1   1   1   1   2   1   1   2   2   2   1   2   2   1   1   1   1   2   2   2   2   2   2   1   1   1   2   1   2   1   1   1   1   1   2   2   2   1   1   1   1   2   1   2   1   1   2   1   2   1   1   2   1   2   1   1   2   1   2   2   2   2   1   1   2   1   1   2   1   2   1   1   1   2   2   2   1   2   1   2   2   2   2   2   1   1   1   1   2   2   2   1   1   1   2   2   2   2   2   1   1   1   1   2   1   1   2   2   1   1   1   1   1   1   1   1   2   2   2   1   1   1   1   1   1   1   2   1   1   1   1   2   2   1   1   1   1   1   2
 MK-5-6                 2   2   2   1   1   1   1   2   2   1   2   2   2   1   1   1   2   1   2   2   1   1   2   2   1   1   1   1   1   2   2   1   1   1   2   2   1   2   2   2   2   2   1   2   1   1   1   1   1   1   2   1   2   1   1   2   1   2   2   2   2   1   1   1   1   2   1   2   2   1   1   1   1   2   1   1   1   1   2   2   1   2   2   2   1   1   1   1   1   2   1   1   1   1   1   2   2   1   1   1   1   1   2   1   2   1   1   2   1   2   1   1   2   1   2   1   1   2   1   2   2   2   2   1   1   2   1   1   2   1   2   1   1   1   2   2   2   1   2   1   2   2   2   2   2   1   1   1   1   2   2   2   1   1   1   2   2   2   2   2   1   1   1   1   2   1   1   2   2   1   1   1   1   1   1   1   1   2   2   2   1   1   1   1   1   1   1   2   1   1   1   1   2   2   1   1   1   1   1   2
 MK-5-7                 2   2   2   1   1   2   1   2   2   1   2   2   2   1   1   1   2   1   2   2   1   1   2   2   1   1   2   1   1   2   2   1   1   1   2   2   1   2   2   2   2   2   1   2   1   1   1   1   1   1   2   2   2   1   1   2   1   2   2   2   2   1   1   1   1   2   1   2   2   2   1   1   1   2   1   1   1   1   2   2   1   2   2   1   1   1   1   1   1   2   1   1   1   1   1   2   2   1   1   1   1   1   2   1   2   1   1   2   1   2   1   1   2   1   2   1   1   2   1   2   2   2   2   2   1   2   1   1   2   1   2   1   2   1   2   2   2   1   2   1   2   1   2   2   2   1   1   1   1   2   2   2   2   1   1   2   2   2   2   2   1   1   1   2   2   1   1   2   2   1   2   1   1   1   1   1   1   2   2   2   1   1   1   1   1   1   1   2   1   1   1   1   2   1   1   1   1   1   1   2
 MK-5-8                 2   1   2   1   2   2   1   2   2   1   2   2   2   1   1   1   2   1   1   2   1   1   2   2   1   1   2   1   1   2   2   2   1   1   2   2   1   2   2   2   1   2   1   2   1   1   1   1   1   1   2   2   2   1   1   2   1   2   2   2   2   1   1   1   1   2   1   2   1   2   1   1   1   2   1   1   1   2   2   2   1   2   2   1   1   1   1   1   1   2   1   1   1   1   1   2   2   1   1   1   1   1   2   1   2   1   1   2   1   2   1   1   2   1   2   1   1   2   2   2   2   2   2   2   1   2   1   2   2   1   2   1   2   1   2   2   2   1   2   1   1   1   2   2   2   1   1   1   1   2   2   1   2   1   1   2   2   2   2   2   1   1   1   2   2   1   1   2   2   1   2   2   2   1   1   1   1   2   2   2   1   2   1   1   2   1   1   2   2   1   2   1   2   1   1   1   1   1   1   2
 MK-5-9                 2   1   2   1   2   2   2   2   2   1   2   2   2   1   1   1   2   1   1   2   1   1   2   2   1   1   2   2   1   2   2   2   1   2   1   2   1   2   2   2   1   2   1   1   1   1   1   1   1   1   2   2   2   1   1   2   1   1   2   2   1   2   1   1   2   2   1   2   1   2   1   2   1   2   1   1   1   2   2   2   1   2   2   1   1   1   1   1   1   2   1   1   1   1   2   2   2   1   1   1   1   1   2   1   2   2   2   2   1   2   1   1   2   1   2   1   1   2   1   2   2   2   2   2   1   1   1   2   2   1   2   1   2   1   2   2   2   1   2   1   1   1   1   1   2   1   1   1   1   1   2   1   2   1   1   2   2   2   2   2   1   1   1   2   1   1   1   2   2   2   2   2   2   1   1   1   2   2   2   2   1   2   1   1   2   1   1   2   2   1   2   1   2   1   1   1   1   1   1   2
 MK-5-10                2   1   2   1   2   2   2   2   2   1   2   2   2   1   1   1   2   1   1   2   1   1   2   2   1   1   2   2   1   2   2   2   1   2   1   2   1   2   2   2   1   2   1   1   1   1   2   1   1   1   2   2   2   1   1   2   1   1   2   2   2   2   1   1   2   2   2   2   2   2   1   1   1   2   1   1   1   2   2   2   1   2   2   1   1   2   1   1   1   2   1   1   1   1   1   2   1   2   1   1   1   1   2   1   1   2   2   2   1   2   1   1   2   1   2   1   1   1   1   2   1   2   2   2   1   2   1   1   2   1   2   1   2   1   2   1   2   1   2   2   1   1   1   1   1   1   1   1   1   1   2   1   2   1   1   2   2   1   2   2   1   1   1   2   1   1   1   2   2   2   2   1   2   1   1   1   2   2   2   2   1   2   1   1   2   1   1   2   2   1   1   1   1   1   1   1   2   1   2   2
 MK-5-11                2   1   2   1   2   2   2   2   2   1   2   2   2   1   1   1   2   1   1   2   2   1   2   2   1   1   2   2   1   2   1   2   1   2   1   2   1   2   1   2   1   2   1   2   1   1   2   1   1   1   2   2   2   2   1   2   1   1   2   2   1   2   1   1   2   2   2   2   2   2   1   1   1   2   2   1   2   2   2   2   1   2   2   1   1   2   1   1   1   2   1   1   1   1   1   2   1   2   1   1   1   1   2   1   2   2   2   2   1   2   1   1   2   1   2   1   1   1   1   2   1   2   2   2   1   1   1   1   2   1   2   1   2   1   2   1   2   2   2   2   1   1   1   1   1   1   1   1   1   1   2   1   2   1   1   2   2   1   2   2   1   1   1   1   1   1   1   2   2   2   2   1   2   2   1   1   2   2   2   2   2   2   1   1   2   1   1   2   1   1   1   1   1   1   1   1   2   1   2   2
 MK-5-12                2   1   2   1   2   2   2   2   2   1   2   2   2   1   1   1   2   1   1   2   2   1   2   2   1   1   2   2   1   2   1   2   1   2   2   2   1   2   1   2   1   2   1   2   1   1   2   1   1   2   2   2   2   2   1   2   1   1   2   2   1   2   1   1   2   2   2   2   2   1   1   1   1   2   2   1   2   1   2   1   1   2   2   1   1   2   1   1   1   2   1   2   1   1   1   2   1   2   1   1   1   1   2   2   2   1   2   2   2   1   1   1   2   1   2   1   1   1   1   2   1   2   2   2   1   1   1   1   2   1   2   1   2   1   2   2   2   1   2   2   1   2   1   1   2   1   1   1   1   1   2   1   1   2   1   2   2   1   2   2   2   1   1   1   1   2   1   2   2   2   2   2   2   2   1   1   2   2   1   2   2   2   1   1   2   2   1   1   1   1   1   1   1   1   1   1   2   1   2   2
 MK-5-13                2   1   2   1   2   2   2   2   2   1   2   2   2   2   1   1   2   1   1   2   2   1   2   2   1   1   2   2   2   2   1   2   1   2   2   2   1   1   1   1   1   2   1   2   1   1   2   1   1   2   2   2   2   2   1   2   1   1   2   2   1   2   1   1   2   2   2   2   1   1   1   1   1   2   2   1   2   1   2   1   1   2   2   1   1   2   1   1   1   2   1   2   2   1   1   2   1   2   1   1   1   1   2   2   2   1   2   2   2   1   1   1   2   1   2   1   1   1   1   2   1   2   2   2   1   1   1   1   2   1   2   1   2   1   2   2   1   1   2   2   1   2   2   1   2   1   1   1   1   1   2   1   1   2   1   1   2   1   2   2   2   1   1   1   1   2   2   2   2   2   2   2   2   2   1   1   2   1   1   2   2   2   1   1   2   2   1   1   1   1   1   1   1   1   1   1   2   1   2   1
 MK-5-14                2   2   2   1   2   2   2   2   2   1   1   2   2   2   1   1   2   1   2   2   1   1   1   1   1   1   2   2   2   2   1   2   1   2   2   2   1   1   1   1   1   2   1   2   1   1   2   1   1   2   2   2   2   2   1   2   1   1   2   2   1   2   1   1   1   2   2   2   1   1   1   1   1   2   2   1   2   2   2   1   2   1   2   1   1   2   1   1   1   2   1   2   2   1   1   2   1   2   1   1   1   2   2   2   2   1   2   2   2   1   1   1   2   1   2   1   1   1   1   2   1   2   2   2   1   1   1   1   2   1   2   1   2   1   2   2   1   1   1   1   1   2   2   1   2   1   1   1   1   1   2   2   1   2   1   1   2   1   2   1   2   1   1   2   1   1   2   2   2   2   2   2   2   2   1   2   1   1   1   2   2   2   1   1   1   2   1   1   1   1   1   1   1   1   1   1   2   1   2   1
 MK-5-15                2   2   2   1   2   2   2   2   2   1   1   2   2   2   1   1   2   1   2   2   1   1   1   1   1   1   2   1   2   2   1   2   1   2   1   2   1   1   1   1   1   2   1   1   1   1   2   1   1   1   2   2   2   2   1   2   1   1   2   1   1   2   1   1   1   2   2   2   1   2   1   1   1   2   2   1   2   2   2   1   2   2   2   1   1   2   1   1   1   1   1   2   2   1   1   2   1   1   1   1   1   2   1   2   2   1   2   2   2   1   1   1   2   1   2   1   2   1   1   2   1   2   2   1   1   1   1   2   1   1   2   1   2   1   2   2   1   1   1   2   1   2   2   2   2   1   1   1   1   1   2   2   1   2   1   1   2   1   1   1   2   1   1   2   1   2   2   2   2   2   2   2   2   2   1   2   2   1   1   2   2   2   1   1   1   2   1   1   1   1   1   1   1   1   1   1   2   2   2   1
 MK-5-16                2   2   2   1   1   2   2   2   2   1   2   2   2   2   1   1   1   1   2   2   1   1   1   1   2   2   2   1   1   2   1   2   1   2   2   2   1   1   1   1   1   1   1   1   1   1   2   2   2   1   2   2   2   2   1   2   1   1   2   1   1   2   2   2   1   2   2   2   1   2   1   1   1   2   2   1   2   2   2   1   2   1   2   1   1   1   1   1   1   1   1   2   2   1   1   2   1   1   2   1   1   2   1   2   2   1   2   2   2   2   1   1   2   1   2   1   2   1   1   2   2   2   2   1   1   2   1   2   1   1   2   1   2   1   2   2   1   1   1   2   1   2   2   2   2   1   1   1   1   2   2   2   1   2   1   1   2   1   1   1   1   1   1   2   1   2   2   2   2   2   1   1   2   1   1   1   2   1   1   2   2   2   1   1   1   2   1   1   1   1   2   2   1   1   1   1   2   2   1   1
 MK-6-1                 1   2   1   2   2   2   1   2   2   1   1   1   2   2   2   2   2   1   1   2   1   1   2   1   2   2   2   2   1   2   1   1   1   2   1   2   1   2   2   2   1   2   1   2   1   2   1   2   2   1   1   1   1   2   2   1   2   1   1   2   2   1   1   2   2   1   2   2   2   1   2   1   1   1   1   2   2   2   1   2   1   1   1   1   2   1   1   1   1   2   2   2   2   1   2   2   1   1   2   1   1   2   1   1   1   1   2   2   2   1   1   2   2   1   1   2   1   1   1   1   1   1   1   2   1   2   2   2   2   2   1   1   1   1   1   1   1   1   1   1   1   1   1   2   1   1   1   2   1   2   1   1   2   1   2   2   2   1   2   1   2   2   2   1   2   2   1   2   2   1   1   1   2   2   2   1   1   2   1   1   1   1   1   2   1   1   2   1   2   2   1   2   2   1   2   2   2   1   2   2
 MK-6-2                 1   2   1   2   1   2   2   2   2   2   1   2   1   2   1   2   2   2   1   2   1   1   1   1   2   2   2   2   1   2   1   1   1   2   1   2   1   2   2   2   1   2   1   2   1   1   2   2   2   1   1   1   2   2   2   1   2   1   1   2   2   1   1   1   2   1   2   2   2   1   2   1   1   1   1   1   2   2   1   2   1   1   1   1   2   1   1   1   2   2   2   2   2   1   2   2   2   1   2   1   1   2   2   1   1   1   2   2   2   1   2   2   2   1   1   2   1   1   1   1   1   1   1   2   1   2   2   2   2   2   1   1   1   1   1   2   1   1   2   1   1   1   1   2   1   1   2   2   1   2   1   1   2   1   2   2   2   1   2   2   2   2   2   1   2   2   1   2   2   1   1   1   2   2   2   1   2   2   1   1   1   1   1   2   1   1   2   1   2   2   1   2   2   1   2   2   2   1   2   1
 MK-6-3                 1   2   2   2   1   2   2   2   2   2   1   2   1   2   1   2   2   2   1   2   1   1   1   2   2   2   2   2   1   2   1   1   1   2   1   2   1   2   2   2   1   2   1   2   1   1   2   2   2   1   1   1   2   2   2   1   2   1   2   1   2   1   1   1   2   1   2   2   2   1   2   1   1   1   2   1   2   2   1   2   1   1   1   1   2   1   1   1   2   2   2   2   2   1   1   2   2   1   1   2   1   2   1   2   1   1   2   1   2   1   2   2   2   2   1   2   1   1   1   1   1   1   1   2   1   2   2   2   1   2   2   1   1   1   1   2   1   1   2   1   1   1   1   2   1   1   2   2   1   1   1   1   2   1   2   2   2   1   2   2   1   1   2   1   2   2   1   2   2   1   1   1   2   2   2   1   2   2   1   1   1   2   1   2   1   1   1   1   2   2   1   2   2   1   1   2   2   1   2   1
 MK-6-4                 1   2   1   2   1   2   2   2   2   2   1   2   1   2   2   2   2   2   1   2   1   2   1   2   2   1   2   2   1   2   1   1   2   2   1   2   1   2   2   2   1   2   1   2   1   1   2   2   2   1   1   1   2   2   2   1   2   1   2   1   2   1   1   1   2   1   2   2   2   1   2   1   2   1   2   1   2   1   1   2   2   1   1   1   2   1   1   1   2   2   1   2   2   1   1   2   2   1   1   2   1   2   1   2   1   1   2   1   2   1   2   2   2   2   1   2   1   1   1   1   1   1   1   2   1   2   2   2   1   2   2   1   1   1   1   2   1   1   2   1   1   1   1   2   1   1   2   1   1   1   1   1   2   1   1   2   2   1   2   2   1   1   2   1   2   2   1   1   2   1   2   1   2   2   2   1   2   2   1   1   1   2   1   1   1   1   1   1   2   2   1   2   2   1   1   2   2   1   2   1
 MK-6-5                 1   2   1   2   1   2   2   2   2   2   1   2   1   2   2   2   2   2   1   2   2   2   1   2   2   1   2   2   1   2   1   1   2   2   1   2   1   2   2   2   1   2   2   2   1   1   2   2   2   1   1   1   2   2   2   1   2   1   2   1   2   1   1   1   2   1   2   2   2   1   2   1   2   1   2   1   2   1   1   2   2   1   2   1   2   1   1   1   2   2   1   2   2   1   1   2   2   1   1   2   2   2   1   2   1   1   2   2   1   1   2   2   2   2   1   1   1   1   1   1   1   1   1   2   1   2   2   2   1   2   2   1   2   1   1   2   1   1   2   1   1   1   1   2   2   1   2   1   2   1   1   1   2   1   1   2   2   1   2   2   1   1   2   1   2   2   1   1   2   1   2   1   2   2   2   1   2   2   1   1   1   2   1   1   1   1   1   1   2   2   1   2   2   2   1   2   2   1   2   1
 MK-6-6                 2   2   1   2   1   2   2   2   2   2   1   2   1   2   2   2   2   2   2   2   2   2   1   2   1   1   2   2   2   2   1   1   2   2   1   2   1   1   2   2   1   2   2   2   1   1   2   2   2   1   1   2   2   2   2   1   1   1   2   1   2   1   1   1   2   1   2   2   2   1   2   1   2   1   2   1   2   1   1   2   2   1   2   1   2   1   1   1   2   2   1   2   2   1   1   2   2   1   2   1   2   2   1   2   1   1   2   2   1   1   2   2   2   1   1   1   1   1   1   1   1   1   1   2   1   2   2   2   1   2   2   2   2   1   1   2   1   1   2   1   1   1   1   2   2   1   1   1   2   1   1   1   2   1   1   2   2   1   2   2   1   1   2   1   2   2   1   1   2   1   2   1   2   2   2   1   2   2   1   1   1   2   1   1   1   2   1   2   1   2   1   2   2   2   1   2   2   1   2   1
 MK-6-7                 2   2   1   2   1   2   2   2   2   2   1   2   1   2   2   2   2   2   2   2   2   2   1   2   1   2   2   2   2   2   1   1   2   2   1   2   1   1   1   2   1   2   2   2   2   1   2   2   1   1   1   2   2   2   2   1   1   1   1   1   2   1   1   2   2   1   2   2   2   1   2   1   2   1   2   1   2   1   1   2   2   1   2   1   2   1   1   1   2   2   1   2   2   1   1   2   2   1   2   1   2   1   1   2   2   1   2   1   1   1   2   2   2   1   1   1   1   1   1   1   1   1   1   2   1   2   2   2   1   2   2   2   2   1   1   2   1   1   2   1   1   1   1   2   2   1   1   1   2   1   1   1   2   1   1   2   1   2   2   2   1   1   1   1   2   2   1   1   2   1   2   1   2   2   2   1   2   2   2   1   1   2   1   1   1   2   1   2   1   2   1   2   2   2   1   2   2   1   2   1
 MK-6-8                 2   2   1   2   1   2   2   2   2   1   1   2   1   2   1   2   2   2   2   1   2   1   1   2   1   2   2   2   2   2   1   1   2   2   1   2   1   1   1   1   1   2   2   2   2   1   1   2   1   1   2   2   2   2   2   1   2   1   1   1   2   1   1   2   1   1   2   2   2   1   2   1   2   2   2   1   2   2   1   2   1   1   2   1   2   1   1   1   2   2   1   2   2   1   1   2   2   1   2   1   2   1   1   2   2   1   2   1   1   1   2   2   2   1   1   1   1   1   1   2   1   1   2   2   1   2   2   2   1   2   2   2   2   1   1   1   1   1   2   1   1   1   1   2   2   1   1   2   1   1   1   1   2   1   1   1   1   2   2   2   1   1   2   1   2   2   1   1   2   1   2   1   2   2   2   1   2   2   2   1   1   2   1   1   1   2   1   2   2   2   1   2   2   2   1   2   2   1   2   1
 MK-6-9                 2   2   1   2   1   2   2   2   2   2   1   2   2   1   1   2   2   2   2   2   1   1   1   2   2   2   2   2   2   2   1   1   2   2   1   2   1   1   1   1   1   2   2   2   2   1   1   2   1   1   2   2   2   2   2   1   2   1   1   1   2   1   1   2   1   1   2   2   2   1   2   1   1   2   2   1   1   2   1   2   1   1   2   2   2   1   1   1   2   2   1   2   2   1   1   1   2   1   2   1   2   1   1   2   2   1   1   1   2   1   2   2   2   1   1   1   1   1   1   2   1   2   2   2   1   2   2   2   1   2   2   2   2   1   1   1   1   1   2   1   1   1   1   2   2   1   1   2   2   1   1   1   2   1   1   1   1   2   2   1   1   1   2   1   2   1   1   1   2   1   2   1   2   2   2   1   2   2   2   1   1   2   1   1   1   2   1   1   2   2   1   2   1   2   2   2   2   1   2   1
 MK-6-10                2   2   2   2   1   2   2   2   2   2   1   1   2   1   1   2   2   2   2   2   1   1   1   1   2   2   2   2   2   2   1   1   2   2   1   2   1   1   1   1   1   2   2   2   2   1   1   2   1   2   2   2   1   2   2   1   2   1   1   1   2   1   1   2   1   1   2   2   2   1   2   1   1   2   2   1   1   2   1   2   1   1   2   1   2   1   1   1   2   2   1   2   2   1   1   1   2   1   2   1   2   1   1   1   2   1   1   1   2   1   2   2   2   1   1   1   1   1   1   2   1   2   2   2   1   2   2   2   1   2   2   1   2   1   1   1   1   1   1   1   1   1   1   2   2   1   1   2   2   1   1   2   2   1   1   1   1   2   2   1   1   1   2   1   2   1   1   1   2   1   2   1   2   2   2   2   1   2   2   2   1   2   1   1   1   2   1   1   2   2   1   2   2   2   2   2   2   1   2   1
 MK-6-11                2   1   2   2   1   2   2   2   2   2   1   1   2   1   1   2   2   2   2   2   1   1   1   1   2   2   2   2   2   2   2   1   2   2   1   1   2   1   1   1   1   2   2   2   2   1   1   2   1   2   2   2   1   2   2   1   2   1   1   1   2   1   1   2   1   1   2   2   2   1   2   1   1   1   2   2   1   2   1   2   1   1   2   1   2   1   1   1   2   2   2   2   2   2   1   2   2   1   2   1   2   1   1   1   2   1   1   2   2   1   2   2   2   1   1   1   1   1   1   2   1   1   2   2   1   2   2   2   1   2   2   2   2   1   1   2   1   1   1   1   2   1   1   2   2   1   1   2   2   1   1   2   2   1   1   1   1   2   2   1   1   1   2   1   2   1   1   2   2   1   2   1   2   2   2   2   1   2   2   2   1   2   1   1   1   2   1   1   2   2   1   2   2   2   1   1   2   1   2   1
 MK-6-12                2   1   2   2   1   2   1   2   2   2   1   1   2   1   1   2   2   1   2   2   1   1   1   1   2   2   2   2   1   2   2   1   2   2   1   1   2   1   1   1   1   2   2   2   2   1   2   2   1   2   2   2   1   2   2   1   2   1   1   1   1   1   2   2   1   1   2   1   2   1   2   1   1   1   2   2   1   2   1   2   1   1   2   1   2   1   1   1   2   2   2   2   2   2   1   2   2   1   2   1   2   1   1   1   2   2   1   2   1   1   2   2   2   2   1   1   1   1   1   2   1   1   2   2   1   2   2   2   1   2   2   2   2   1   1   2   1   1   1   1   1   1   1   2   1   1   1   2   2   1   1   2   2   1   1   1   1   2   2   2   1   1   2   1   2   1   1   2   2   1   2   1   2   2   2   2   1   2   2   2   2   2   1   1   1   1   1   1   2   2   1   2   2   2   1   1   2   1   2   1
 MK-6-13                2   1   2   1   1   2   1   2   2   2   1   1   2   1   1   2   2   1   2   2   1   1   1   1   2   1   2   2   1   2   2   1   2   2   1   1   2   2   1   1   1   1   2   2   2   1   2   2   2   2   2   2   1   2   2   1   2   1   1   1   1   2   2   2   1   1   2   2   1   1   2   1   1   1   2   2   1   2   1   2   1   1   2   1   2   1   1   1   2   2   2   2   2   2   1   2   2   1   2   2   2   1   1   2   2   1   2   2   1   1   2   2   2   2   1   1   1   1   1   2   1   1   2   2   2   2   2   2   1   2   1   2   2   1   1   2   1   1   1   1   1   1   1   2   1   1   1   2   2   1   1   2   2   1   1   1   1   2   2   2   2   1   2   1   1   1   1   2   2   1   2   2   2   2   2   2   2   2   2   2   2   2   2   1   2   1   1   1   2   2   1   2   2   2   1   1   1   1   2   1
 MK-6-14                2   1   2   1   1   2   1   2   2   1   1   1   2   1   1   2   2   1   2   2   1   1   1   2   1   1   2   2   1   2   2   1   2   2   2   2   2   2   1   2   1   1   2   2   2   1   2   1   2   2   2   2   1   2   2   1   2   2   1   1   1   2   2   2   1   1   2   2   1   1   2   1   1   1   2   2   1   2   2   2   2   1   2   1   2   1   1   1   1   2   2   2   2   2   1   2   2   1   2   2   2   1   1   2   2   1   2   2   1   1   2   2   2   2   1   1   1   1   1   1   2   1   2   2   2   2   2   2   1   2   1   2   2   1   1   1   1   1   1   1   1   1   1   2   1   1   1   2   2   1   1   2   2   1   1   1   1   2   2   2   2   1   2   1   1   1   1   2   2   2   2   2   2   2   2   2   1   2   2   1   2   2   2   1   1   2   1   2   2   2   1   2   2   1   1   1   1   1   2   1
 MK-6-15                2   1   2   1   1   2   2   2   2   1   1   1   1   1   1   2   2   1   1   1   2   2   1   1   1   1   2   2   1   2   1   1   2   2   1   2   2   2   1   2   1   1   2   2   2   1   2   1   2   2   2   2   1   2   2   1   2   2   1   1   1   2   2   2   1   1   2   2   1   1   2   1   2   1   2   2   1   2   1   2   2   1   2   1   2   2   1   1   1   2   2   2   2   2   1   2   2   2   2   2   2   1   1   2   2   1   2   2   1   1   2   1   2   2   1   1   1   1   1   1   2   1   1   2   2   2   2   2   1   2   1   2   2   1   1   2   1   1   1   1   1   1   1   2   1   2   1   2   2   1   1   2   1   1   1   1   1   1   2   2   2   1   2   1   1   1   2   2   2   2   2   2   2   2   2   2   2   2   2   1   2   2   2   1   1   2   1   2   2   2   1   2   2   1   1   1   1   1   2   1
 MK-6-16                1   1   2   1   1   2   2   2   2   1   1   2   1   2   1   2   2   1   1   1   2   2   1   1   1   1   2   2   1   2   1   2   2   2   1   2   2   2   1   2   1   1   2   2   2   1   1   1   2   2   1   2   1   1   2   1   2   2   1   1   2   2   2   2   1   1   2   2   1   1   2   1   2   1   2   2   1   2   1   2   2   2   2   1   2   2   1   1   1   2   2   2   2   2   1   2   2   2   2   2   2   1   1   2   2   2   1   1   1   1   2   1   2   2   1   1   1   2   1   1   2   1   1   2   2   2   2   2   1   2   1   2   2   1   1   2   1   1   1   1   1   1   1   2   1   2   1   2   2   1   1   2   1   1   1   1   1   1   2   2   2   1   2   1   2   1   2   2   2   2   1   2   2   2   2   2   2   2   2   1   1   1   2   1   1   2   1   2   2   2   1   2   2   1   1   1   1   1   2   1
 
!****************************************** Phenotypic Data **********************************************************
!-100.0 is resevred for missing phenotype
SimulatedTrait1         8.2478    9.9353   10.5498    9.0346    9.9343    9.4931    9.5709    8.1642    9.9629    9.1409    9.0326   10.5198    9.6482   11.4160   11.0187   10.1404    9.6440    9.0525    8.3706    8.7169   10.9531   10.9807    9.5100    9.5860   10.4032    9.3929    8.5718    9.2740    9.3955    9.0272   10.7629    9.8483   10.9250    8.5826   10.5448    9.8570   10.1500   10.1797   10.1150   10.8917    9.3830   10.0480    9.8022   11.6907   10.7008    9.3513   10.4548   10.4469   10.7661    8.7910   10.4159    8.0363   10.8575   10.3363   10.1042    9.5774   10.4129   10.3374    9.5621    9.7283   11.3217   10.6923   10.5242   11.3249    7.8255   10.5093   10.0889   10.5063    9.1289   10.4320   10.2274   10.0695   11.2425   11.3547    9.8686   10.9809    8.5744   10.8594    9.2695   10.8857    9.0037    9.3419    9.9767   10.0007   10.2415    9.6371   10.5952   10.1086    7.6024    8.8116   11.1014   10.9606    9.3657    9.7544   10.4248    8.5840    9.5116   11.0108    8.6066    9.7304   11.2786   12.5821    8.0345    9.3924    8.8697    9.4990    9.1149    9.8600    9.6402    9.5493   10.4480    9.4741    9.5139    8.6661    8.3249   10.3460   10.1557   11.1219   10.2102   10.3973    8.7645   10.6728    7.7873   10.8801   11.2411   10.3505    9.2841    8.4862   11.0906    9.8265    8.8749   10.3767   10.0300   10.1187   10.2748   10.1627    9.1842    9.3190   10.2706    9.4757    8.7566    9.4326   10.4482    9.7125    8.8194   10.1661    9.9439    9.9626    8.6863   10.2138    9.9774    8.0693    8.6943   10.7987   11.2263    9.0253    8.3442    9.9650   10.6365    9.8614    9.4361   10.9940    9.1382   10.1521   12.4151    8.8116   10.3073   10.6342   10.7550    9.8787    9.3077   10.1700    8.0688    9.2320   11.1202   10.5067   10.8335    9.6253    9.7010   10.6923   10.1775   10.0233    9.4290   11.0892    9.7328    9.7046   11.2602    9.1164   12.4720   10.9230   11.1433    9.2881    8.9810   10.2611    8.6595   11.1481    8.7293   12.2676   10.4918   10.1225
 
