# Supplementary material for: Inclusive Composite Interval Mapping of QTL by Environment Interactions in Biparental Populations
Source: PLoS One. 2015 Jul 10;10(7):e0132414. doi: 10.1371/journal.pone.0132414 (PMC4498613; doi:10.1371/journal.pone.0132414)
Supplement: S1 File — (ZIP) [file pone.0132414.s001.zip › BC1 population/e=1/run_00051.met]

!**********************Note: lines staring with "!" are remarks and will be ignored in the program********************
!*********************************General Information**********************************
!Assuming F1 = P1 x P2, populations available in QTL IciMapping are: 
!  1, P1BC1F1 = P1 x F1, the first backcrossing where P1 is used as the recurrent parent;
!  2, P2BC1F1 = P2 x F1, the first backcrossing where P2 is used as the recurrent parent;
!  3, F1DH, F1-derived doubled haploids; 
!  4, RIL or F1RIL, recombination inbred lines through the repeated selfing of F1;
!  5, P1BC1RIL, recombination inbred lines through the repeated selfing of P1BC1F1;
!  6, P2BC1RIL, recombination inbred lines through the repeated selfing of P2BC1F1;
!  7, F2, the selfing generation of F1;
!  8, F3, the selfing generation of F2;
!  9, P1BC2F1, the second backcrossing where P1 is used as the recurrent parent; 
! 10, P2BC2F1, the second backcrossing where P2 is used as the recurrent parent;
! 11, P1BC2RIL, recombination inred lines through the repeated selfing of P1BC2F1; 
! 12, P2BC2RIL, recombination inred lines through the repeated selfing of P2BC2F1; 
! 13, P1BC1F2, the selfing generation of P1BC1F1; 
! 14, P2BC1F2, the selfing generation of P2BC1F1; 
! 15, P1BC2F2, the selfing generation of P1BC2F1; 
! 16, P2BC2F2, the selfing generation of P2BC2F1; 
! 17, P1BC1DH, P1BC1F1-derived doubled haploids; 
! 18, P2BC1DH, P2BC1F1-derived doubled haploids; 
! 19, P1BC2DH, P1BC2F1-derived doubled haploids; 
! 20, P2BC2DH, P2BC2F1-derived doubled haploids; 
   1      !Mapping Population (see remarks above)
   2      !Mapping Function (1 for Kosambi; 2 for Haldane; 3 for Morgan)
   2      !Marker Space Type (1 for intervals; 2 for positions)
   1      !Marker Space Unit(1 for centiMorgans; 2 for Morgan)
   6      !Number of Chromosomes (or Linkage Groups)
 200      !Size of the mapping population
   1      !Number of environments
 
!***************************************** Chromosomes and Linkage Maps **********************************************
!Chromosome                 NumMarkers
-CH1                        16
-CH2                        16
-CH3                        16
-CH4                        16
-CH5                        16
-CH6                        16
!Linkage map (Marker name followed by position or the interval length)
 MK-1-1                1     0.000
 MK-1-2                1    10.000
 MK-1-3                1    20.000
 MK-1-4                1    30.000
 MK-1-5                1    40.000
 MK-1-6                1    50.000
 MK-1-7                1    60.000
 MK-1-8                1    70.000
 MK-1-9                1    80.000
 MK-1-10               1    90.000
 MK-1-11               1   100.000
 MK-1-12               1   110.000
 MK-1-13               1   120.000
 MK-1-14               1   130.000
 MK-1-15               1   140.000
 MK-1-16               1   150.000
 MK-2-1                2     0.000
 MK-2-2                2    10.000
 MK-2-3                2    20.000
 MK-2-4                2    30.000
 MK-2-5                2    40.000
 MK-2-6                2    50.000
 MK-2-7                2    60.000
 MK-2-8                2    70.000
 MK-2-9                2    80.000
 MK-2-10               2    90.000
 MK-2-11               2   100.000
 MK-2-12               2   110.000
 MK-2-13               2   120.000
 MK-2-14               2   130.000
 MK-2-15               2   140.000
 MK-2-16               2   150.000
 MK-3-1                3     0.000
 MK-3-2                3    10.000
 MK-3-3                3    20.000
 MK-3-4                3    30.000
 MK-3-5                3    40.000
 MK-3-6                3    50.000
 MK-3-7                3    60.000
 MK-3-8                3    70.000
 MK-3-9                3    80.000
 MK-3-10               3    90.000
 MK-3-11               3   100.000
 MK-3-12               3   110.000
 MK-3-13               3   120.000
 MK-3-14               3   130.000
 MK-3-15               3   140.000
 MK-3-16               3   150.000
 MK-4-1                4     0.000
 MK-4-2                4    10.000
 MK-4-3                4    20.000
 MK-4-4                4    30.000
 MK-4-5                4    40.000
 MK-4-6                4    50.000
 MK-4-7                4    60.000
 MK-4-8                4    70.000
 MK-4-9                4    80.000
 MK-4-10               4    90.000
 MK-4-11               4   100.000
 MK-4-12               4   110.000
 MK-4-13               4   120.000
 MK-4-14               4   130.000
 MK-4-15               4   140.000
 MK-4-16               4   150.000
 MK-5-1                5     0.000
 MK-5-2                5    10.000
 MK-5-3                5    20.000
 MK-5-4                5    30.000
 MK-5-5                5    40.000
 MK-5-6                5    50.000
 MK-5-7                5    60.000
 MK-5-8                5    70.000
 MK-5-9                5    80.000
 MK-5-10               5    90.000
 MK-5-11               5   100.000
 MK-5-12               5   110.000
 MK-5-13               5   120.000
 MK-5-14               5   130.000
 MK-5-15               5   140.000
 MK-5-16               5   150.000
 MK-6-1                6     0.000
 MK-6-2                6    10.000
 MK-6-3                6    20.000
 MK-6-4                6    30.000
 MK-6-5                6    40.000
 MK-6-6                6    50.000
 MK-6-7                6    60.000
 MK-6-8                6    70.000
 MK-6-9                6    80.000
 MK-6-10               6    90.000
 MK-6-11               6   100.000
 MK-6-12               6   110.000
 MK-6-13               6   120.000
 MK-6-14               6   130.000
 MK-6-15               6   140.000
 MK-6-16               6   150.000
!*********************************** Marker Types ********************************************************************
!Co-dominant marker: When heterozygote F1 is present, P1 is coded as 2, F1 is coded as 1, and P2 is coded as 0; Otherwise, P1 is coded as 2, and P2 is coded as 0. 
!Dominant marker: When heterozygote F1 is present, P1 and F1 are coded as 12, and P2 is coded as 0; Otherwise, P1 is coded as 2, and P2 is coded as 0.  
!Recessive markers: When heterozygote F1 is present, P1 is coded as 2, and F1 and P2 are coded as 10; Otherwise, P1 is coded as 2, and P2 is coded as 0. 
!Missing marker is coded as -1. 
 MK-1-1                 2   1   2   1   2   2   2   1   2   1   2   2   2   1   2   2   2   2   1   2   1   1   1   1   2   1   2   1   2   1   1   1   2   2   1   1   1   2   1   1   1   1   2   1   1   1   1   1   2   2   2   1   2   1   2   1   2   2   1   1   1   1   1   1   2   2   1   2   1   2   1   2   1   1   1   1   2   2   2   1   2   2   1   1   2   2   2   2   2   1   1   1   2   1   1   2   2   1   1   2   1   2   2   1   2   2   1   1   2   2   1   2   2   2   2   1   1   2   1   2   2   1   1   1   2   1   2   1   1   1   1   2   1   2   1   2   2   2   1   1   1   2   1   1   1   1   2   2   1   1   2   2   1   2   1   2   1   1   2   1   2   1   2   2   1   1   2   1   1   1   2   1   2   1   2   1   1   2   1   2   2   1   2   1   1   2   1   1   1   2   1   2   2   1   2   2   2   2   1   2
 MK-1-2                 2   1   2   1   2   2   2   1   1   1   2   2   2   1   2   2   2   2   1   2   1   1   1   2   2   1   2   1   2   1   1   1   2   2   1   1   1   2   1   1   1   1   1   1   1   1   1   1   2   2   2   1   1   2   2   1   2   2   1   1   1   2   1   1   2   2   1   1   2   1   1   2   2   1   1   1   2   2   2   1   2   2   1   1   2   2   2   2   2   1   1   1   2   2   1   2   2   1   1   2   1   2   2   1   2   2   1   1   2   2   1   2   1   2   2   2   1   2   1   2   2   1   1   1   2   1   2   1   2   1   1   1   1   2   1   2   2   2   1   1   1   2   1   1   1   1   2   2   1   1   2   2   1   2   1   2   1   1   2   1   2   1   2   2   1   1   2   1   1   1   2   1   2   1   2   1   1   2   1   2   2   1   2   1   1   2   1   1   1   2   1   2   2   1   2   2   2   2   1   1
 MK-1-3                 2   1   2   1   2   2   2   1   1   1   2   2   2   1   2   2   2   2   1   2   1   1   1   1   2   2   2   1   2   1   1   1   2   2   1   1   1   2   1   1   1   1   1   1   1   1   1   1   2   2   2   1   1   2   1   2   2   2   2   1   1   2   1   1   2   2   1   1   2   2   2   1   2   1   1   1   2   2   1   1   2   2   1   2   2   1   2   2   2   1   1   1   2   2   1   2   2   1   1   2   1   2   2   1   2   2   1   1   2   2   2   2   1   1   2   2   1   1   1   2   2   1   1   1   2   1   2   1   2   1   1   1   1   2   1   2   2   2   1   1   1   2   1   1   1   2   2   2   1   1   2   2   1   1   1   2   1   1   2   1   1   1   2   1   1   1   2   1   2   1   2   1   2   2   1   2   1   2   1   2   2   1   2   1   1   2   1   1   1   2   1   2   2   1   2   2   2   2   1   1
 MK-1-4                 2   1   1   1   2   2   1   1   1   1   2   2   2   1   2   2   2   2   1   2   1   1   1   1   2   2   2   2   2   1   1   1   2   2   1   1   1   2   1   1   1   1   1   1   1   1   1   1   2   2   2   1   1   2   1   2   1   2   2   1   1   2   1   1   2   2   1   2   2   2   2   1   1   1   1   1   2   2   1   1   2   1   1   2   2   1   1   2   2   2   1   1   2   2   1   2   2   1   1   1   1   2   2   1   2   2   2   1   2   2   2   2   1   1   2   2   1   1   1   2   2   1   1   1   2   1   2   1   2   2   1   1   1   2   1   2   2   2   1   1   1   2   1   1   1   2   2   2   1   1   2   2   1   1   1   2   2   1   1   1   1   1   2   1   1   1   2   1   2   2   2   1   2   2   1   2   2   1   1   2   2   1   1   1   1   2   1   1   2   2   1   2   2   1   2   2   1   2   1   1
 MK-1-5                 2   1   1   1   1   1   2   1   1   1   2   2   2   1   2   2   2   2   1   2   1   1   2   1   2   2   2   2   2   1   1   1   2   2   1   1   1   2   1   1   1   2   1   1   1   1   2   1   2   2   2   1   1   2   1   2   2   2   2   2   1   2   1   1   2   2   2   2   2   2   2   1   1   1   1   1   2   2   1   1   2   1   1   2   2   1   1   2   2   2   1   1   1   2   1   2   2   1   1   1   1   2   2   2   2   2   2   1   2   2   2   2   2   1   2   2   1   1   1   2   2   1   1   1   2   1   2   1   2   2   1   1   2   2   1   2   2   2   1   1   2   2   1   1   1   2   2   2   1   1   2   2   2   1   1   2   2   1   1   1   2   1   2   1   1   1   2   1   2   2   2   1   2   2   1   2   2   1   1   1   2   1   1   1   1   2   1   1   2   2   1   2   2   1   2   1   1   2   2   1
 MK-1-6                 2   2   1   2   1   1   2   1   1   1   2   2   2   1   2   2   2   2   1   2   1   1   2   1   2   2   2   2   2   1   1   1   2   2   1   1   1   2   1   1   1   2   1   1   1   1   2   1   2   2   2   1   1   2   1   2   2   2   2   2   1   2   1   2   2   2   2   2   2   2   2   1   1   1   1   1   2   2   1   1   2   1   1   1   2   1   1   2   2   2   1   1   1   2   1   2   2   1   1   1   1   2   2   2   2   2   2   1   2   2   2   2   2   1   2   2   1   1   1   2   2   1   1   1   2   2   2   1   2   2   1   1   2   2   1   2   2   2   1   1   2   2   1   2   1   2   1   2   1   1   2   2   2   1   1   2   2   1   1   1   2   1   2   1   1   1   2   1   2   2   2   1   2   1   1   2   2   1   1   1   2   1   2   1   1   2   2   1   2   2   1   2   2   1   1   1   1   2   2   1
 MK-1-7                 2   2   1   1   1   1   2   1   1   1   2   2   2   1   2   2   2   2   1   2   1   1   2   1   2   2   2   2   2   1   1   1   2   2   1   1   2   2   1   1   1   2   2   1   2   1   2   1   1   2   2   2   1   2   1   2   2   2   2   2   1   2   1   2   2   2   2   2   2   2   2   1   1   1   1   1   2   2   1   1   2   1   1   1   2   2   1   2   2   2   1   1   1   2   1   2   2   1   1   1   1   2   1   2   2   2   2   1   2   2   2   2   2   2   2   2   1   1   1   2   2   1   1   1   2   2   2   1   2   2   1   1   2   2   1   2   2   1   1   1   2   2   1   2   2   2   1   2   1   1   1   2   2   1   1   2   2   1   1   1   2   1   2   1   1   1   2   1   2   2   1   1   2   2   1   2   2   1   1   1   2   1   2   1   1   2   2   1   2   2   1   2   2   1   1   1   1   2   2   1
 MK-1-8                 2   2   1   1   1   1   1   1   1   1   2   2   2   1   2   2   2   2   1   1   1   1   1   1   2   2   2   2   2   1   1   1   2   2   1   1   2   2   1   1   1   2   2   1   2   1   2   1   1   2   2   1   1   1   1   2   2   2   2   2   1   2   1   2   2   2   1   2   2   2   2   1   1   1   1   1   2   1   1   1   2   1   1   2   2   2   2   2   2   2   1   1   1   2   1   2   2   1   1   1   1   2   1   2   2   2   2   1   2   2   2   2   2   2   2   2   1   2   1   2   2   2   1   1   2   2   1   1   2   2   1   2   2   2   2   2   2   1   1   1   2   2   1   2   2   2   1   2   1   1   1   2   2   1   1   2   2   1   1   1   2   1   1   1   1   1   2   1   2   2   1   1   2   2   2   2   2   1   1   1   2   1   2   1   1   2   2   1   2   2   1   2   2   2   2   1   1   2   2   1
 MK-1-9                 2   2   1   1   1   1   1   1   1   2   1   2   2   1   2   2   2   2   1   2   1   2   2   2   2   2   2   2   2   1   1   1   2   2   1   2   2   2   1   2   1   2   2   1   2   1   1   1   1   1   2   1   1   1   1   2   2   2   2   2   1   2   1   2   2   2   1   2   2   2   1   1   1   1   1   1   1   1   1   1   2   1   1   2   2   2   2   2   2   2   1   1   1   2   1   2   2   1   1   1   1   2   1   2   2   1   1   1   2   2   2   2   2   2   2   2   1   2   1   2   2   2   1   1   2   2   1   2   2   2   1   2   2   2   2   1   2   1   1   1   2   2   1   2   2   2   1   2   1   1   1   2   2   2   1   2   2   1   2   1   1   1   1   1   1   1   2   1   2   2   1   1   1   2   2   2   2   2   1   1   2   1   2   2   1   2   1   2   2   2   1   2   1   2   2   1   1   2   2   1
 MK-1-10                2   1   1   1   1   1   1   2   1   2   1   2   2   1   2   2   2   2   1   2   1   2   2   2   2   2   2   1   1   1   1   1   2   1   1   2   1   2   2   2   1   2   2   1   2   1   1   1   1   1   2   1   2   1   1   2   2   1   2   2   1   2   1   2   2   1   1   2   2   2   1   1   1   1   1   1   1   1   1   1   2   1   1   2   2   2   2   2   1   2   1   1   1   2   1   2   2   1   1   1   1   2   1   2   2   1   1   1   2   2   2   2   2   2   2   2   1   2   1   2   2   2   2   1   2   2   1   2   2   1   1   2   2   2   1   2   2   1   1   1   2   2   1   2   2   2   1   2   1   1   1   2   2   1   1   2   2   1   2   1   2   1   1   1   2   1   2   1   2   2   1   1   1   2   2   2   2   2   1   1   2   1   2   2   1   2   1   1   2   2   1   2   2   2   1   1   1   2   2   1
 MK-1-11                2   1   1   1   1   1   1   2   1   2   1   2   2   1   2   2   2   2   1   2   1   2   2   1   2   2   2   1   1   1   1   2   2   1   1   2   1   2   2   2   1   2   2   1   2   2   1   1   2   1   2   2   2   1   1   2   2   1   2   2   1   2   1   2   2   1   2   2   2   2   1   1   1   1   2   1   1   1   1   1   1   1   1   2   2   1   2   2   1   2   1   2   1   2   1   2   2   1   2   1   1   2   1   2   2   1   1   1   2   2   2   1   2   2   2   2   1   2   1   2   2   2   2   1   2   2   1   2   2   1   1   2   2   2   1   2   2   1   1   1   2   2   1   2   2   2   1   2   1   1   1   2   2   1   1   2   1   1   2   1   2   1   1   2   2   1   2   1   2   2   1   1   1   2   2   2   2   2   1   1   2   1   2   2   1   2   1   1   2   2   1   2   2   2   1   1   1   2   2   1
 MK-1-12                2   1   1   1   1   1   1   2   1   1   1   2   2   1   2   2   2   2   1   2   2   1   2   1   2   2   2   1   2   1   1   2   2   1   1   2   1   2   1   2   1   2   2   1   2   1   1   1   2   1   2   2   2   1   2   2   2   1   2   2   2   2   1   2   2   2   2   2   2   2   1   1   1   1   1   1   1   1   1   1   1   1   1   2   2   1   2   2   1   2   1   2   1   2   1   2   2   1   1   2   1   2   1   2   2   1   1   1   2   2   2   1   1   2   2   2   1   2   1   2   2   2   2   2   2   2   1   2   2   1   1   2   2   2   1   2   2   1   1   1   2   2   1   2   2   1   1   2   1   1   1   2   2   1   1   2   1   1   2   1   2   1   1   2   2   2   2   1   2   2   1   1   1   1   2   2   2   2   1   1   2   1   2   2   1   1   1   1   2   2   2   2   2   2   1   1   1   2   2   1
 MK-1-13                2   1   1   1   1   1   1   1   1   1   1   2   2   1   2   2   2   2   1   2   2   1   2   1   2   2   2   1   2   1   1   2   2   1   1   2   1   2   1   2   1   2   2   2   2   1   1   1   2   1   2   2   2   1   2   1   2   1   2   2   2   2   1   2   2   2   2   2   2   2   1   1   1   1   1   1   1   1   1   1   1   1   1   2   2   1   2   2   1   2   1   2   1   2   1   1   2   1   2   2   1   1   1   2   2   1   1   1   2   2   2   1   1   2   2   1   1   2   1   2   2   2   2   2   2   2   1   1   2   1   1   2   2   2   1   2   2   1   2   1   2   2   1   2   2   1   1   2   1   1   1   2   2   1   1   2   1   2   2   1   1   1   1   2   2   2   2   1   2   1   1   1   1   1   1   2   2   2   1   1   1   1   2   2   1   1   1   1   2   2   2   2   2   1   1   1   1   2   2   1
 MK-1-14                2   1   2   1   1   1   1   1   1   1   1   2   2   1   2   2   2   2   2   2   2   1   2   1   2   2   2   1   2   1   2   1   2   1   1   2   1   2   1   2   1   2   2   2   2   1   1   1   2   1   2   2   2   1   2   1   2   1   2   2   2   2   1   2   2   2   2   2   2   2   2   1   1   1   1   1   1   1   1   1   1   1   1   2   2   1   2   2   2   2   1   2   1   2   1   1   2   1   2   2   1   1   1   2   2   1   1   1   1   1   2   1   1   2   2   2   1   2   1   2   2   1   2   2   2   2   1   1   2   1   1   2   2   2   1   2   2   1   2   1   2   2   1   1   2   1   1   1   1   1   1   2   2   1   2   2   1   2   2   1   1   1   1   1   2   2   2   1   2   2   1   1   1   1   1   2   1   2   1   1   2   1   2   1   1   1   1   2   2   2   2   2   2   2   1   1   1   2   2   1
 MK-1-15                2   1   2   1   1   1   1   1   1   1   1   2   1   1   2   2   2   2   2   1   2   1   2   1   2   2   2   1   2   1   2   1   2   1   1   2   1   2   1   2   1   2   2   2   2   1   1   1   2   1   2   2   2   1   2   1   2   1   2   2   2   2   1   2   1   2   2   2   2   2   2   1   1   1   1   2   1   1   1   1   1   1   2   2   1   1   2   2   2   2   2   1   1   2   1   1   2   1   2   2   1   1   1   2   2   1   1   1   2   1   1   1   1   2   2   2   1   2   1   2   2   1   2   2   2   2   1   1   2   2   1   2   2   2   2   2   2   2   2   1   2   2   1   1   2   1   1   1   1   1   1   2   2   1   2   2   1   2   2   1   1   1   1   1   2   2   1   1   2   1   1   1   1   1   1   2   1   2   2   1   2   1   2   1   1   1   1   2   2   2   1   2   2   2   1   1   1   2   2   1
 MK-1-16                2   1   2   1   2   1   1   1   1   1   1   2   1   1   2   2   2   2   2   2   2   1   1   1   2   2   2   1   2   1   2   1   2   1   2   2   1   2   1   2   1   2   2   2   2   1   1   1   2   1   2   2   2   1   2   1   2   1   2   2   2   2   1   2   1   2   2   2   2   1   2   1   1   1   2   2   1   1   1   1   1   2   2   2   1   1   2   2   2   2   2   1   1   2   1   1   2   1   2   2   1   1   1   2   1   1   1   1   2   1   1   1   1   2   2   2   1   2   2   2   2   1   2   2   2   2   1   1   2   2   1   2   2   2   2   2   2   2   2   1   2   2   1   1   2   1   1   1   1   1   1   2   2   1   2   2   1   2   2   1   1   2   1   1   1   2   1   1   2   1   1   1   2   1   1   1   1   2   2   1   2   1   2   1   1   1   1   2   2   2   2   2   2   2   1   1   1   2   2   1
 MK-2-1                 1   1   1   1   2   1   1   1   2   2   1   2   2   1   1   2   2   1   2   2   2   2   2   1   1   1   1   1   1   2   1   1   1   2   1   1   2   2   2   2   2   1   1   2   1   1   2   1   2   1   2   1   1   2   1   2   2   1   1   1   1   2   1   1   2   2   1   2   2   1   1   1   2   2   1   1   2   1   1   1   1   2   2   1   1   1   1   1   2   2   2   1   2   1   2   1   1   2   2   1   1   2   2   1   2   2   2   2   2   1   2   1   2   2   1   1   2   2   2   1   1   1   2   2   2   1   1   1   1   1   1   1   1   1   1   1   2   2   1   2   1   2   1   2   1   1   2   1   2   1   1   1   1   1   1   2   2   1   1   2   1   1   2   2   2   2   1   1   2   1   2   2   1   2   1   2   2   1   1   1   1   1   2   1   2   1   1   2   1   2   1   1   1   1   1   2   2   2   1   2
 MK-2-2                 1   1   1   1   2   1   1   1   2   2   1   2   2   1   1   2   2   1   2   2   2   1   2   1   1   1   1   1   1   2   2   1   1   2   1   1   2   2   2   2   2   1   1   2   1   1   2   1   2   1   2   1   1   2   1   2   2   1   1   1   1   2   1   1   2   2   2   2   2   1   1   2   1   2   1   1   1   1   1   1   1   2   1   1   1   1   1   1   2   2   2   1   2   1   2   1   2   1   2   1   1   2   2   1   2   2   2   2   2   1   2   1   1   2   1   1   2   2   2   1   2   1   2   2   2   1   1   1   1   1   1   1   1   1   1   1   2   2   1   2   1   2   1   2   1   1   1   1   2   1   2   1   1   1   1   2   2   1   1   2   1   1   2   2   2   2   1   1   1   1   2   1   1   2   1   2   2   1   1   1   1   1   2   1   2   1   1   2   1   2   1   1   1   1   1   2   2   2   1   2
 MK-2-3                 1   2   1   1   2   1   1   1   2   2   1   2   2   1   2   2   2   1   2   2   2   1   2   1   1   1   1   1   1   2   2   1   1   2   1   1   2   2   2   2   2   1   1   2   1   1   2   1   1   1   2   1   1   2   1   2   2   2   1   1   1   2   1   1   2   2   2   2   2   1   1   2   1   1   1   1   1   1   1   2   1   2   1   2   1   1   1   1   2   2   2   1   2   1   2   2   2   1   2   1   1   2   1   1   2   1   2   2   2   1   1   1   1   2   1   1   2   2   2   1   1   1   2   2   2   1   1   1   1   2   1   1   1   1   1   1   2   2   1   2   1   2   1   2   1   1   1   1   2   1   2   1   1   1   2   2   1   1   1   2   1   1   2   2   2   2   1   1   1   1   2   1   1   2   1   2   2   1   1   1   1   1   2   1   1   1   1   2   1   2   1   1   1   1   1   2   2   2   1   2
 MK-2-4                 1   2   1   2   2   1   1   2   2   2   1   2   2   2   2   2   1   1   2   2   2   1   1   1   2   1   1   1   1   2   2   1   1   2   1   1   2   2   2   1   2   1   1   2   1   1   2   1   2   1   2   1   2   2   1   2   2   2   2   1   1   2   1   1   2   2   2   2   2   1   1   2   1   1   2   1   1   1   1   2   1   2   1   2   1   1   1   2   1   2   2   1   2   1   1   2   2   1   2   2   1   2   1   1   2   2   1   2   2   1   1   2   1   2   1   1   2   2   2   1   1   1   2   1   2   1   2   1   1   2   1   1   1   1   1   1   1   2   1   1   2   2   1   2   1   1   1   1   2   1   2   1   1   1   2   2   1   1   2   2   1   1   2   2   2   2   1   1   1   1   2   1   1   2   2   2   2   1   1   1   1   1   2   1   1   2   1   1   1   2   2   1   1   1   1   2   2   2   1   2
 MK-2-5                 1   2   1   2   2   1   1   1   2   2   1   2   2   2   2   2   1   1   2   2   2   1   1   1   2   1   1   1   1   2   2   1   1   1   1   1   2   2   1   1   1   1   1   2   1   1   2   2   2   2   2   1   2   2   1   2   2   2   2   1   1   2   1   1   2   2   2   2   2   1   1   2   1   1   2   1   1   1   1   2   1   2   1   2   1   1   1   2   1   2   2   1   2   2   1   2   2   1   2   2   1   2   1   1   2   2   1   2   2   2   1   2   1   2   1   2   2   2   2   2   1   1   2   1   2   1   2   1   1   2   1   1   1   1   2   1   1   1   1   1   2   2   1   2   1   1   1   1   2   1   1   1   1   1   2   2   1   2   2   1   1   1   2   2   2   2   1   1   1   1   2   2   1   2   2   2   2   1   2   1   1   1   1   1   1   2   1   1   1   2   2   1   1   1   1   2   2   2   1   2
 MK-2-6                 1   2   1   2   2   1   1   1   2   2   1   2   2   1   2   2   1   1   2   2   2   1   1   1   1   1   1   1   1   2   2   1   2   1   1   1   2   2   1   1   1   1   1   2   1   1   1   2   2   2   2   1   2   2   1   2   2   2   2   2   1   2   1   1   2   2   2   1   2   1   1   1   1   1   2   1   1   2   1   2   2   2   1   2   2   2   1   2   1   2   2   1   2   2   1   2   2   1   2   1   1   2   1   1   2   2   1   2   1   2   1   2   1   2   1   2   2   2   2   2   1   1   2   1   2   1   1   1   2   2   2   1   1   1   2   1   1   1   2   1   2   2   2   2   1   2   1   1   2   2   1   1   1   1   2   2   1   2   2   1   1   1   2   2   2   2   1   1   1   1   2   2   1   2   2   2   1   1   2   1   1   1   1   1   1   2   1   1   2   2   2   1   2   1   1   2   2   2   1   2
 MK-2-7                 1   2   1   2   2   1   1   1   1   2   1   2   2   1   2   2   1   1   2   2   2   1   1   1   1   1   1   1   1   2   2   1   2   1   2   1   2   2   1   1   1   1   1   2   1   1   1   2   2   2   2   1   2   2   1   2   2   2   2   2   1   2   1   1   2   2   2   1   2   1   1   1   1   1   2   1   1   2   1   2   2   2   1   2   2   2   1   1   2   1   2   1   1   1   1   2   2   1   2   2   1   2   1   1   2   2   1   2   2   2   2   2   1   1   1   2   2   1   2   2   1   1   2   1   2   1   2   1   1   2   2   2   1   1   2   1   1   1   2   1   2   1   2   2   1   2   2   1   2   2   1   1   1   1   1   2   1   2   2   2   1   1   2   2   1   2   1   2   1   1   2   2   1   2   2   2   1   1   2   1   1   1   1   2   2   2   1   1   2   2   2   1   2   1   1   2   2   2   1   2
 MK-2-8                 1   2   1   2   2   1   1   1   1   2   1   2   2   1   2   2   1   1   2   2   2   2   1   1   1   2   1   1   1   2   2   1   2   1   2   1   2   2   1   1   1   1   1   2   1   1   1   2   1   2   2   1   2   2   1   2   2   2   2   2   1   2   1   1   2   2   1   1   2   1   1   1   1   1   2   1   1   2   1   2   2   2   1   1   2   2   1   1   1   1   2   1   2   1   1   2   2   1   2   2   1   2   1   1   2   2   1   2   2   2   2   2   1   1   1   2   2   1   2   2   1   2   2   1   2   1   1   1   1   2   2   2   1   1   1   1   1   1   2   1   2   2   2   1   1   2   2   1   2   2   2   1   1   1   1   2   1   2   2   2   1   2   2   2   1   2   1   2   1   1   1   2   1   2   2   2   1   1   2   1   1   1   1   1   2   2   1   1   2   2   2   1   2   1   1   2   2   2   1   2
 MK-2-9                 1   2   1   2   2   1   1   1   1   2   1   2   2   1   2   2   1   2   1   2   2   2   1   1   1   2   1   1   1   2   2   1   2   2   2   1   2   2   1   2   1   2   2   2   1   1   1   2   1   2   1   1   2   2   1   2   2   2   2   2   1   2   1   1   2   2   1   1   2   1   1   1   1   1   2   1   1   2   1   2   1   2   1   1   2   2   2   1   1   2   2   1   1   1   1   2   2   2   1   2   1   2   1   1   2   2   1   2   2   2   1   2   1   1   1   2   2   1   2   2   1   1   2   1   2   2   1   2   1   2   2   2   2   1   2   1   1   1   2   1   2   2   2   2   1   2   2   1   2   2   2   1   1   1   1   2   1   2   2   2   1   2   2   2   1   2   1   2   1   1   1   2   1   2   2   2   1   2   2   1   1   2   1   1   2   2   1   1   2   2   2   1   1   1   1   2   2   2   1   2
 MK-2-10                1   2   1   2   2   1   1   1   1   2   1   2   2   1   2   2   1   2   1   2   2   2   1   1   1   2   1   1   2   2   2   1   2   2   2   1   2   1   1   2   1   2   2   2   1   1   1   2   1   2   1   2   2   1   2   2   2   2   2   1   1   1   1   1   2   1   1   1   2   1   1   1   1   1   2   1   1   2   1   2   1   2   1   1   1   2   2   1   1   2   2   1   1   1   1   2   1   2   1   2   1   2   1   1   2   2   1   2   2   1   1   2   1   1   1   2   2   1   2   2   1   1   2   1   2   1   1   2   1   2   2   2   2   1   2   1   1   1   2   2   2   2   2   2   1   2   2   1   1   2   2   1   1   1   1   2   1   2   2   2   1   2   2   2   1   2   1   2   2   2   1   2   1   2   2   2   1   2   2   1   1   2   1   2   2   2   1   1   1   2   2   1   1   1   1   2   1   2   1   2
 MK-2-11                1   2   1   2   2   1   1   1   1   1   1   2   2   1   1   2   1   1   1   2   2   2   1   1   1   2   1   2   2   2   2   1   1   2   2   1   2   1   1   2   1   2   2   2   1   1   1   2   1   2   2   2   2   1   2   2   2   1   2   1   1   1   1   1   2   1   1   1   2   1   2   1   1   2   1   1   1   2   1   2   1   2   1   1   1   2   2   2   1   2   2   1   1   1   1   2   1   2   1   2   2   2   1   1   2   2   1   2   2   1   1   2   1   1   1   2   1   1   2   1   1   1   2   2   2   1   1   2   1   2   2   1   2   1   2   1   1   1   2   2   1   2   2   2   1   2   2   1   1   2   2   1   1   1   1   1   1   2   2   2   1   2   2   1   1   2   1   2   2   2   1   2   1   2   2   2   1   2   2   1   1   2   1   2   2   2   1   2   1   2   2   1   1   1   2   1   1   2   1   2
 MK-2-12                1   2   1   2   2   1   1   1   1   1   1   1   2   1   1   1   1   1   1   2   2   2   1   2   1   2   2   2   2   2   2   1   1   2   2   1   2   1   1   2   2   2   2   2   1   1   1   2   1   2   2   2   2   1   2   1   2   1   2   1   1   1   1   1   2   1   1   1   2   1   2   1   1   2   1   2   1   2   1   2   1   2   1   1   1   2   2   2   1   2   2   1   1   1   2   2   1   2   1   2   2   2   1   1   2   2   1   2   2   1   1   1   1   1   1   2   1   1   2   1   1   1   2   2   2   1   1   2   1   2   2   1   2   1   1   1   1   1   2   2   1   2   2   2   1   2   2   1   1   2   2   2   1   1   2   1   1   2   2   2   1   2   2   1   1   2   1   2   2   2   1   2   2   2   2   2   1   2   1   1   1   2   1   1   1   2   1   2   2   2   2   1   1   2   2   1   1   2   2   2
 MK-2-13                1   2   1   2   2   1   1   1   1   1   1   1   2   1   1   1   1   1   1   2   2   2   1   1   1   2   1   2   2   2   2   1   1   2   2   1   1   1   1   2   2   2   2   2   1   1   1   2   1   2   1   2   2   1   2   1   2   1   2   1   1   1   1   1   2   1   1   1   2   1   2   1   1   2   1   2   1   1   1   2   1   2   1   1   1   2   2   2   1   2   2   1   1   2   2   1   2   2   1   2   2   2   1   1   2   2   1   2   2   1   1   1   1   1   1   2   1   1   2   1   1   1   2   2   2   1   1   2   1   2   2   1   2   1   1   1   1   1   2   2   1   2   2   2   1   2   1   1   1   2   2   1   1   1   2   1   1   2   2   2   1   2   2   1   1   2   1   2   2   2   1   2   2   2   2   2   1   2   1   1   1   2   1   1   1   2   1   2   2   2   2   1   1   2   2   1   1   2   2   2
 MK-2-14                1   2   1   2   1   1   1   2   2   1   1   1   1   1   1   1   1   1   1   2   2   2   1   1   1   1   1   2   2   2   2   1   1   2   1   1   1   1   1   1   2   2   2   2   1   1   1   2   1   2   1   2   2   1   2   1   2   2   2   1   1   2   1   2   2   1   1   1   2   1   2   1   1   2   1   2   1   1   1   2   1   1   1   1   1   2   2   1   1   1   2   1   1   2   2   1   2   2   1   1   2   2   1   1   2   2   1   2   2   1   1   2   1   1   1   2   1   1   2   1   1   2   1   2   1   2   1   2   1   2   2   1   2   1   1   1   1   1   2   2   1   2   2   2   1   2   1   1   1   2   2   1   1   1   2   1   1   2   2   2   1   2   2   1   1   2   2   2   2   2   1   2   2   2   2   2   1   2   1   1   2   2   1   2   1   2   1   1   2   1   2   1   1   2   2   1   1   2   2   2
 MK-2-15                1   1   1   2   1   1   1   1   2   1   1   1   1   2   1   1   1   1   1   2   2   2   1   1   1   1   1   2   1   2   2   2   1   2   1   1   1   1   1   1   2   2   2   2   1   2   1   2   1   2   1   2   2   1   2   1   2   2   2   2   1   2   1   2   2   1   1   2   2   1   2   2   1   2   1   2   1   1   1   2   1   1   1   2   1   2   2   1   1   1   2   2   1   2   2   1   1   2   1   1   2   2   1   2   2   2   1   2   2   1   1   1   1   1   2   2   1   1   2   1   1   2   1   2   2   2   1   2   1   2   2   1   2   1   1   2   1   1   2   2   2   2   2   2   1   2   1   1   1   2   2   2   1   2   2   1   1   2   2   2   1   2   2   1   1   2   1   2   2   2   1   2   2   2   2   2   1   2   1   1   2   2   1   2   1   2   2   1   2   1   1   1   1   2   2   2   2   2   2   2
 MK-2-16                2   1   1   2   1   1   1   1   2   1   1   1   2   1   1   1   1   1   1   2   2   2   1   1   1   1   1   2   1   2   2   2   2   2   1   1   1   1   1   2   2   2   2   2   1   2   1   2   1   2   1   2   2   2   2   1   2   2   2   2   1   2   1   2   2   2   1   2   2   1   2   2   1   2   1   2   2   1   1   2   1   1   1   2   2   2   2   1   1   1   2   2   1   2   2   1   1   2   1   1   2   2   1   2   2   2   1   2   2   1   1   1   1   1   2   2   1   1   2   1   1   2   1   2   2   2   1   2   2   2   2   1   2   1   1   2   1   1   2   2   2   2   2   2   2   2   1   1   1   2   2   2   1   2   2   1   1   2   2   2   1   2   2   1   1   2   1   2   2   2   1   2   2   2   2   2   1   2   1   1   2   1   1   2   1   2   2   1   2   1   1   1   1   1   2   2   2   1   2   1
 MK-3-1                 2   2   1   2   1   2   1   1   2   1   2   1   2   2   2   1   2   2   2   2   1   2   2   2   1   1   1   1   2   1   2   1   2   2   1   2   1   1   2   2   1   2   2   1   1   2   1   2   2   2   1   2   1   2   1   1   1   2   2   2   2   1   1   1   1   2   2   2   2   1   1   1   2   2   2   2   1   1   1   1   2   2   1   2   1   1   2   2   1   2   1   2   2   1   2   2   2   2   2   2   1   1   2   1   1   2   1   1   1   1   1   1   2   2   1   1   1   1   1   1   1   1   2   2   1   1   1   2   1   1   1   2   2   2   1   1   1   1   2   1   1   1   1   1   2   1   1   2   2   2   2   2   2   2   2   2   2   2   1   2   1   1   1   2   1   2   2   2   1   2   2   2   1   1   2   2   1   1   2   1   2   1   1   2   1   1   1   2   1   2   2   2   1   2   2   1   1   2   1   1
 MK-3-2                 2   2   1   2   2   1   1   1   2   2   2   1   2   2   2   1   2   2   2   2   1   2   2   2   1   1   1   1   2   1   2   1   2   2   1   2   1   1   2   2   1   1   2   1   1   2   1   1   1   2   1   2   1   2   1   1   1   2   1   2   1   1   1   1   1   2   2   2   2   1   2   1   2   2   2   2   1   2   1   1   2   2   1   1   1   1   2   2   1   2   1   2   2   1   2   2   2   2   2   2   1   1   2   2   1   2   1   1   1   2   1   1   1   2   1   1   1   1   1   1   1   1   2   2   1   1   1   2   1   1   1   2   2   2   1   1   1   1   2   1   1   1   1   1   2   1   1   2   2   2   2   2   2   2   2   2   2   2   1   2   1   1   1   2   1   2   2   2   1   2   2   2   1   1   2   2   1   1   2   1   2   2   1   2   1   2   1   2   1   2   2   2   1   1   1   1   2   2   1   1
 MK-3-3                 2   1   1   2   2   1   1   1   2   2   2   1   2   2   2   2   2   2   2   2   2   2   2   2   1   1   1   1   2   1   2   1   2   2   2   2   1   1   1   2   1   1   1   1   2   2   1   1   1   2   1   2   1   2   1   1   2   2   1   2   1   1   1   1   1   2   1   2   2   1   2   1   2   2   2   2   1   2   1   2   2   2   1   1   1   1   2   2   1   2   1   2   1   1   2   1   2   2   2   2   2   1   2   2   1   2   1   1   1   2   1   1   1   1   1   1   1   1   2   1   1   1   2   2   1   1   1   2   1   1   1   2   2   1   1   1   1   1   2   1   1   1   1   1   2   1   1   2   2   2   2   2   2   2   2   2   2   2   2   1   1   1   1   2   1   1   2   2   1   1   2   2   1   1   2   1   1   1   2   1   2   2   1   1   1   2   1   2   2   2   2   2   1   1   1   1   2   2   1   1
 MK-3-4                 2   1   1   2   1   1   1   1   2   2   1   1   2   2   2   2   2   2   2   2   2   2   2   2   1   1   1   1   2   1   2   1   2   2   2   2   2   1   1   2   1   1   1   1   2   2   1   1   1   2   1   2   1   2   1   1   1   1   1   2   1   1   1   1   1   2   2   2   2   1   2   1   1   2   2   1   1   2   1   2   1   2   1   1   1   1   2   2   1   2   1   2   1   1   2   1   2   2   2   2   2   1   2   2   1   2   1   1   1   2   1   1   1   1   1   1   1   1   2   1   1   1   2   2   1   1   1   2   2   1   1   2   1   1   1   1   2   1   2   1   1   1   1   1   2   1   1   2   2   2   2   2   2   2   2   2   2   2   2   2   1   1   1   1   1   2   2   2   1   1   2   1   1   1   2   1   1   1   2   1   2   1   1   2   2   2   1   2   1   2   2   2   2   1   1   1   2   2   2   1
 MK-3-5                 2   1   1   2   1   1   1   1   2   2   1   2   2   2   2   2   2   2   1   1   2   2   2   2   1   2   1   2   2   1   2   1   2   2   2   2   2   1   1   2   1   2   2   1   2   2   1   1   1   2   1   2   2   2   1   1   1   1   2   2   1   1   1   1   1   2   2   2   2   1   2   1   2   2   2   1   1   2   2   2   1   2   1   2   1   1   2   2   1   2   1   2   1   1   2   1   2   2   1   2   1   2   2   2   1   2   1   1   1   2   1   1   1   1   1   1   2   1   2   1   1   1   2   2   1   2   1   2   1   1   1   2   2   2   1   1   2   1   2   2   1   1   2   1   2   1   1   2   2   2   2   2   2   1   2   2   2   2   2   2   1   1   1   1   1   2   2   2   2   1   2   1   1   1   2   1   1   1   2   1   2   1   1   2   2   2   1   2   1   2   2   2   2   1   1   1   2   1   2   1
 MK-3-6                 2   1   1   1   1   2   1   1   2   2   1   2   2   2   2   2   2   2   1   1   2   2   2   2   1   2   1   1   2   1   2   1   2   2   2   2   2   1   1   2   1   2   2   1   2   2   1   1   1   2   1   2   2   2   1   1   2   1   2   2   1   1   1   1   1   2   2   2   2   1   2   1   2   1   2   1   1   2   2   1   1   2   1   2   1   1   2   1   1   2   1   2   2   1   2   1   2   2   1   2   1   2   2   2   1   2   1   2   1   2   1   1   1   1   1   1   2   1   2   1   1   1   1   2   1   2   1   2   2   1   1   2   2   2   1   1   2   2   2   2   1   1   1   1   2   1   1   2   2   2   2   2   2   1   2   2   2   2   2   2   1   1   2   1   1   1   2   2   2   1   1   1   1   1   2   1   1   2   2   1   2   1   1   2   2   2   1   1   1   2   2   2   2   1   1   1   2   1   2   1
 MK-3-7                 2   1   1   1   1   1   2   1   2   2   1   2   2   2   1   2   2   2   1   2   2   1   2   1   1   2   1   1   2   1   2   1   2   2   1   2   2   1   1   2   1   2   2   1   2   1   1   2   1   2   1   2   2   2   1   1   2   1   2   2   1   1   1   2   1   2   2   2   2   1   2   1   2   2   2   1   1   2   2   1   1   2   1   1   2   1   2   1   1   2   1   2   2   1   2   1   2   2   1   2   1   2   2   2   1   2   2   2   1   2   1   1   1   1   1   1   2   2   1   1   1   1   1   2   1   2   1   2   2   1   1   2   2   2   1   1   2   1   1   1   1   1   1   1   2   1   1   2   1   1   2   2   2   1   2   2   2   1   2   2   1   1   2   1   1   1   2   2   2   1   1   1   1   1   2   1   1   2   2   1   2   1   1   2   2   2   1   1   2   2   2   1   2   1   1   1   2   1   2   1
 MK-3-8                 2   1   1   1   1   1   2   1   1   2   1   2   2   2   1   2   2   2   2   2   2   1   2   1   1   2   1   1   2   1   2   1   2   2   1   2   2   1   1   2   1   2   2   1   2   1   1   2   1   2   1   2   2   2   2   1   2   1   2   2   1   1   1   1   1   2   2   2   2   1   2   1   2   2   2   1   1   2   2   1   1   2   1   1   2   1   1   1   1   2   1   2   2   1   2   1   1   2   1   2   1   2   2   2   1   2   2   2   1   1   1   1   1   1   1   1   2   2   1   1   2   1   1   2   1   2   1   2   2   1   1   2   2   2   1   1   2   1   1   1   1   1   1   1   2   1   2   2   2   1   2   1   2   1   2   2   2   1   2   2   1   1   2   1   1   1   2   2   2   1   1   1   1   1   2   1   1   2   2   1   2   1   1   2   2   2   1   1   2   2   2   1   2   1   1   1   2   1   2   1
 MK-3-9                 2   2   1   1   2   1   2   1   1   2   1   2   2   2   1   2   2   2   2   2   2   1   2   1   1   2   1   1   2   2   2   1   2   1   1   2   2   1   1   2   1   2   2   1   1   1   1   2   1   2   1   2   2   2   2   1   2   1   2   2   1   2   1   1   1   2   2   2   2   1   2   1   2   2   2   2   1   2   2   1   2   2   1   1   2   1   1   1   1   2   2   2   2   1   1   1   1   2   1   2   1   2   2   2   1   2   2   2   1   1   1   1   2   1   1   1   2   2   1   1   2   1   1   2   1   2   1   2   2   1   1   2   2   1   2   1   1   1   2   1   1   1   1   1   1   1   2   2   1   1   2   1   2   1   2   2   2   2   2   2   1   1   2   1   1   1   1   1   1   1   1   1   2   1   2   1   1   2   1   1   2   1   1   2   2   2   1   1   2   2   2   1   2   2   1   2   2   1   2   1
 MK-3-10                2   2   1   1   2   1   2   1   1   1   1   2   2   2   1   2   1   2   2   1   2   1   2   1   1   2   1   2   2   2   2   1   2   1   1   2   2   2   1   2   1   2   2   2   1   1   1   2   1   1   1   2   2   2   2   1   2   2   2   2   1   2   1   1   1   2   2   2   2   1   2   1   2   2   2   2   1   2   2   1   2   2   1   1   2   1   1   1   1   1   2   2   2   1   1   1   1   2   1   2   1   2   2   2   1   2   2   2   1   1   1   1   1   1   1   1   2   2   1   1   2   1   1   2   1   2   2   2   2   1   1   1   2   1   2   1   2   2   2   1   1   1   1   1   2   1   2   2   1   1   2   1   2   1   2   2   2   2   2   2   1   1   2   1   1   1   1   1   1   1   1   1   2   1   2   2   1   2   1   1   2   1   1   2   2   2   1   1   2   2   2   1   2   2   1   2   1   1   2   1
 MK-3-11                2   2   1   1   1   1   2   1   2   1   1   2   2   2   1   2   1   2   2   1   2   1   2   2   1   2   1   2   2   2   2   2   2   1   1   2   2   2   1   2   1   2   2   2   1   1   1   2   1   1   1   2   2   1   2   1   2   2   2   2   1   2   1   1   1   2   2   2   2   1   2   1   2   2   2   2   1   1   2   1   2   2   1   1   1   1   1   1   1   1   1   2   2   1   1   1   1   2   1   2   1   2   2   2   2   2   2   2   1   1   1   1   1   2   1   1   2   2   1   1   2   2   1   2   1   2   2   2   2   1   2   1   2   1   2   1   2   2   2   1   1   1   1   2   2   1   2   2   2   1   1   1   1   1   2   2   2   2   2   2   1   1   2   1   1   1   1   1   1   1   1   1   2   1   2   2   1   2   1   1   1   1   2   2   2   2   1   1   2   2   2   1   2   2   1   2   1   1   2   1
 MK-3-12                2   2   1   1   1   1   2   1   2   1   1   2   2   2   1   2   1   2   2   1   2   1   2   2   1   1   1   2   2   2   2   2   2   1   1   2   2   2   1   2   1   2   2   2   1   1   1   1   1   2   1   2   2   1   2   1   2   2   2   2   1   2   1   1   1   2   2   2   2   1   2   1   2   2   2   2   2   1   2   1   2   2   2   1   1   1   1   1   1   2   2   2   1   1   1   1   1   2   1   2   1   2   2   2   2   2   2   2   1   1   1   1   1   2   1   1   2   2   1   1   2   2   1   2   1   2   2   2   2   1   2   1   2   1   1   1   1   1   1   1   1   1   2   2   2   1   2   2   2   1   1   1   1   1   2   2   2   2   2   2   1   1   2   1   1   1   1   1   2   1   2   1   2   1   2   2   1   2   1   1   1   1   2   2   1   2   1   1   2   2   2   1   2   2   1   2   1   1   2   1
 MK-3-13                2   2   1   1   1   1   2   1   2   1   1   2   2   2   1   2   1   1   2   1   2   1   2   2   1   1   1   2   2   2   2   2   2   1   1   2   2   2   1   2   1   2   1   2   1   2   1   1   1   2   1   2   2   2   2   1   2   2   2   2   1   2   1   1   1   2   2   2   1   1   2   1   2   2   2   2   2   1   2   1   2   2   2   1   1   1   1   1   1   2   2   2   1   1   1   1   1   2   2   2   2   2   2   2   2   2   2   2   1   2   1   1   1   2   1   1   2   2   1   1   2   2   1   2   1   2   2   2   2   1   2   1   2   1   1   1   2   1   1   1   1   1   2   2   2   2   1   2   2   1   1   1   1   2   2   2   1   2   2   2   1   1   2   1   1   2   1   1   1   1   1   1   2   1   2   2   1   2   1   1   1   1   2   2   1   1   1   1   2   2   2   1   2   2   1   2   1   1   2   1
 MK-3-14                2   2   1   1   1   1   2   1   2   1   1   2   2   2   1   2   1   1   2   1   2   1   2   2   2   1   1   2   2   2   2   2   2   1   1   2   2   1   1   2   1   2   1   2   1   2   1   1   1   2   1   2   2   2   2   1   2   2   2   2   1   2   1   1   1   2   2   2   1   1   2   1   2   2   1   2   2   1   2   1   2   2   1   1   1   2   1   1   1   2   2   2   1   1   1   1   1   2   2   2   2   2   2   2   2   2   2   2   2   2   1   1   1   2   1   1   2   2   1   1   2   2   1   2   2   2   2   2   2   1   1   1   2   1   1   1   1   1   1   1   1   1   2   2   2   2   1   2   2   2   1   1   1   2   2   2   1   2   2   2   1   1   2   1   1   2   1   1   1   1   2   1   1   1   1   2   2   2   1   1   1   1   2   2   1   2   2   1   2   2   2   1   2   2   1   2   1   2   2   1
 MK-3-15                2   2   1   1   1   1   2   1   2   1   1   2   2   2   1   2   1   1   2   1   1   1   2   2   2   1   1   2   2   2   2   2   1   1   1   2   1   1   1   2   1   2   1   2   1   2   1   2   1   1   1   2   2   2   2   1   2   2   2   2   1   2   1   1   1   2   2   2   1   1   2   2   2   2   1   2   2   1   2   1   2   2   1   1   1   2   1   1   1   2   2   2   1   1   1   1   1   2   2   2   2   1   2   2   2   2   2   2   2   2   1   1   1   2   1   1   2   2   1   1   1   2   1   2   2   2   2   1   2   1   1   1   2   1   1   1   1   1   1   1   1   2   2   2   2   2   1   1   2   2   1   1   1   2   2   2   2   2   2   2   1   1   2   2   1   2   1   1   1   1   2   1   1   1   1   1   2   2   1   1   1   1   1   2   1   2   2   1   2   2   2   2   2   2   1   2   2   2   2   1
 MK-3-16                2   1   1   1   1   1   2   1   2   1   1   1   2   2   1   2   1   1   2   1   1   1   2   1   2   1   1   1   2   2   2   2   1   1   1   2   1   1   1   2   1   2   1   2   1   2   1   2   1   1   1   2   2   2   2   1   2   2   2   2   1   2   1   1   1   2   1   2   1   1   2   2   2   2   1   2   2   1   2   1   2   2   1   1   1   1   1   1   1   2   2   2   1   1   1   1   2   2   2   2   2   1   2   2   2   2   2   2   2   2   1   1   1   2   1   1   2   2   1   1   1   2   1   2   2   1   2   1   2   1   1   1   2   1   1   1   1   1   2   1   1   2   2   2   2   2   1   1   2   2   1   1   1   2   2   2   2   2   2   1   1   1   2   2   1   2   1   1   1   1   2   1   1   1   1   2   2   2   1   1   1   2   1   2   1   2   2   1   2   2   2   2   2   1   1   2   2   2   2   1
 MK-4-1                 1   1   2   1   2   2   1   1   2   2   2   1   2   1   2   2   2   1   1   2   1   1   2   1   1   2   2   1   1   2   1   2   2   1   2   1   2   2   2   1   2   1   1   2   2   2   1   1   2   1   1   1   1   2   1   1   2   2   2   2   1   1   2   1   2   2   1   1   2   2   2   1   1   2   2   1   2   1   2   1   1   1   2   1   2   1   2   1   1   2   1   1   1   1   1   1   1   1   1   1   2   2   2   1   1   2   1   1   2   1   2   2   1   2   2   2   1   1   1   2   2   1   1   2   1   2   1   2   1   2   2   1   2   1   1   1   1   2   2   1   1   2   1   2   1   1   2   1   2   1   2   1   1   1   1   2   2   2   2   1   2   2   1   1   1   1   2   1   1   1   1   1   1   1   1   1   2   2   1   1   2   2   2   1   2   1   2   2   1   2   1   1   1   1   1   1   2   1   2   1
 MK-4-2                 2   1   2   1   2   2   1   1   1   2   2   2   2   1   2   2   1   1   1   2   1   1   2   1   1   2   2   1   1   2   1   2   2   1   2   1   2   2   2   1   2   1   1   2   2   2   1   1   2   1   1   1   1   2   1   1   2   2   2   2   1   1   2   1   2   2   1   1   2   2   2   1   1   2   2   1   2   1   2   1   1   1   2   1   2   1   2   1   1   1   1   1   1   2   1   1   1   1   1   1   2   2   2   1   2   2   1   1   1   1   1   2   1   2   2   2   1   1   1   2   1   1   1   2   2   1   1   2   1   2   2   1   2   1   1   1   1   2   2   1   1   2   1   2   2   1   2   1   2   1   2   2   1   1   1   2   2   2   2   1   2   2   1   2   1   1   2   1   1   1   1   1   1   1   1   1   1   2   1   1   1   2   2   1   1   1   2   2   1   1   1   1   1   1   1   1   2   1   2   1
 MK-4-3                 2   1   2   1   2   2   1   1   2   2   2   2   2   1   2   2   1   1   1   2   1   2   2   2   1   2   2   1   1   2   1   1   2   1   2   1   2   2   1   1   2   2   1   2   2   2   1   2   2   1   1   1   1   2   1   1   2   2   2   2   1   1   2   1   2   2   1   1   2   1   2   1   1   2   2   1   2   1   2   2   2   1   2   1   2   1   2   1   1   1   1   1   1   1   1   1   1   1   1   1   2   2   2   1   2   2   1   2   1   1   2   2   1   2   2   2   1   1   1   2   1   1   1   2   2   1   1   2   1   2   2   1   2   1   1   1   1   2   2   1   1   2   2   2   2   1   2   1   2   2   2   2   2   1   1   2   2   2   2   1   2   2   2   2   2   1   2   1   1   1   1   1   1   1   1   1   1   1   1   1   1   2   2   1   1   1   2   2   1   1   1   1   1   1   1   1   2   1   2   1
 MK-4-4                 2   1   2   1   2   2   1   1   2   2   2   1   2   1   2   2   1   1   1   2   1   2   1   2   1   2   2   1   2   2   1   1   2   1   2   1   2   2   1   1   1   2   2   2   2   2   1   2   2   1   1   2   1   2   1   1   2   2   2   2   1   1   2   1   2   2   1   1   2   1   2   1   1   2   2   1   2   1   2   2   2   1   2   1   2   1   2   1   1   1   1   1   1   1   1   2   1   1   1   1   2   2   2   1   2   1   1   2   1   2   2   2   1   2   2   2   1   1   1   2   1   1   1   2   2   1   2   1   1   1   2   1   2   1   1   1   1   2   2   1   1   2   2   2   2   1   2   1   2   2   2   2   2   1   1   2   2   2   2   1   2   2   2   2   2   1   2   1   1   1   1   1   1   1   1   1   2   1   1   1   1   2   2   2   1   1   1   2   1   1   1   1   1   1   1   1   2   1   2   1
 MK-4-5                 2   1   2   1   2   2   1   1   2   1   2   1   2   1   2   1   2   1   1   2   1   2   1   2   1   2   1   1   2   2   1   1   2   1   1   1   2   1   2   1   1   2   2   2   2   2   1   2   2   1   1   2   1   2   1   1   2   2   1   2   1   1   2   1   2   2   1   1   2   1   2   1   1   2   2   1   2   1   2   2   2   1   2   1   2   1   2   1   1   1   1   1   1   1   1   2   1   1   1   1   2   2   1   2   2   1   1   2   1   2   2   2   1   2   2   2   1   2   1   2   1   1   1   2   2   1   2   1   2   1   2   1   2   1   1   1   1   1   2   1   1   2   2   2   2   1   2   1   2   2   2   2   1   1   2   2   1   2   1   2   2   2   2   2   2   1   2   1   1   2   1   1   1   1   1   1   1   2   1   1   2   2   1   2   1   1   1   2   1   1   1   1   1   1   1   1   2   1   2   1
 MK-4-6                 2   1   2   1   2   2   1   1   2   1   2   1   2   1   2   2   2   1   1   1   1   2   1   2   1   2   1   1   2   2   1   2   2   1   1   2   2   1   1   1   1   2   2   2   2   1   1   2   2   1   1   1   1   2   1   1   2   2   1   2   1   1   2   1   2   2   2   1   2   1   2   1   1   2   2   1   2   2   2   2   2   1   2   1   2   1   2   1   2   1   1   1   1   1   1   2   1   1   1   1   2   2   1   2   2   1   1   2   2   2   2   2   1   2   2   2   1   2   1   2   1   1   1   2   2   1   2   1   2   1   2   1   2   1   1   1   1   1   1   1   1   2   2   2   2   1   2   1   2   2   2   2   1   1   2   2   1   2   1   1   1   2   2   2   2   1   2   1   1   2   1   1   1   1   1   1   1   2   1   1   2   2   1   2   1   1   1   2   1   1   2   1   1   1   1   1   2   1   2   1
 MK-4-7                 2   1   2   1   2   2   1   1   2   1   2   1   2   1   1   2   2   1   2   2   1   2   1   2   1   2   1   1   2   2   1   2   2   1   1   2   2   1   1   1   1   2   2   2   2   1   1   2   2   1   1   1   1   2   1   1   2   2   1   2   2   1   1   1   2   2   2   2   2   1   2   1   1   2   2   1   2   2   2   2   1   1   2   1   2   1   1   1   2   1   1   1   1   1   1   2   1   1   1   2   2   2   1   1   2   1   1   2   2   2   2   2   1   2   2   2   1   2   1   2   1   1   1   2   2   1   2   1   1   1   2   2   2   1   1   1   1   1   1   1   1   2   2   2   2   1   2   1   2   2   2   2   2   1   2   2   1   2   1   1   1   2   2   2   2   2   2   2   1   1   1   2   2   1   1   1   1   2   1   1   2   2   1   2   1   1   2   1   1   1   2   1   1   2   2   2   2   1   2   1
 MK-4-8                 2   1   2   1   2   2   1   1   2   1   2   1   2   1   1   2   2   1   2   2   1   2   1   2   1   2   1   1   2   2   1   2   2   1   1   2   2   1   1   1   1   2   2   2   2   1   1   2   2   1   1   1   1   2   1   1   1   2   1   2   2   1   1   1   2   2   2   2   2   1   2   2   1   1   1   1   2   2   2   2   1   1   2   1   2   1   1   1   2   1   2   1   1   1   1   2   1   1   1   1   2   2   1   1   2   1   1   2   1   2   2   2   1   2   2   2   2   2   1   2   2   1   1   2   2   2   2   1   1   1   1   2   1   1   1   1   1   1   1   1   1   2   2   2   1   1   2   1   2   1   2   2   2   1   2   2   1   2   1   1   1   2   2   2   2   2   2   2   1   2   1   2   2   1   1   1   1   2   1   1   2   2   1   2   1   2   2   1   1   1   2   1   1   2   2   2   2   1   2   1
 MK-4-9                 2   1   1   1   2   2   1   1   2   1   1   1   2   1   1   2   2   1   2   2   1   2   1   2   1   2   1   1   2   2   1   2   2   1   2   2   2   1   1   1   1   2   2   2   2   1   1   2   2   1   1   1   1   2   1   1   1   1   1   2   2   1   1   1   2   2   2   2   1   1   2   2   1   1   1   1   2   2   2   2   1   1   2   1   2   1   1   1   2   1   2   1   1   1   1   2   1   1   1   1   2   2   1   1   2   1   1   2   1   2   2   2   1   2   2   2   1   2   1   1   2   1   1   2   2   2   2   1   1   1   1   2   1   1   1   1   1   1   1   1   1   2   2   2   1   1   2   1   2   1   2   2   2   1   2   2   1   2   1   1   1   2   2   1   2   2   1   2   1   2   1   2   2   1   1   2   1   2   1   1   1   2   2   2   1   2   2   1   2   1   2   1   1   2   2   2   2   1   2   1
 MK-4-10                2   1   1   1   2   2   1   1   2   1   1   2   2   1   1   2   2   1   2   2   1   2   1   2   1   2   1   1   2   2   1   2   2   1   2   2   2   1   1   1   1   2   2   2   2   1   1   2   2   1   1   1   1   2   1   1   1   1   1   2   2   1   1   1   2   2   2   2   1   1   2   2   1   1   1   1   2   2   2   2   1   1   2   1   2   1   1   1   2   1   2   1   1   1   2   2   1   1   1   1   2   2   1   1   2   1   1   2   1   2   2   2   1   2   2   2   1   2   1   1   1   1   2   2   2   2   2   2   1   1   1   2   1   2   1   2   1   1   1   1   1   2   2   1   1   1   2   1   2   1   2   2   2   1   2   2   1   2   1   1   1   2   2   1   2   1   1   2   1   2   1   2   2   1   1   2   1   2   1   1   1   2   2   2   1   2   2   1   2   1   2   1   1   2   2   2   2   1   2   1
 MK-4-11                2   1   1   1   2   1   1   1   2   1   1   2   2   1   1   2   2   1   2   1   1   2   1   2   1   2   1   1   2   2   1   2   2   1   2   2   2   1   1   1   1   2   2   1   2   1   1   2   2   1   1   1   2   2   2   1   1   1   1   1   2   1   1   1   2   2   2   2   1   1   2   2   1   1   1   1   1   2   2   2   1   1   2   1   2   2   1   1   2   1   1   1   1   1   2   2   1   1   1   1   2   2   1   1   2   1   1   1   1   2   2   2   1   2   2   2   1   2   1   1   2   1   2   2   1   2   2   2   1   1   1   2   1   2   1   2   1   1   1   1   1   2   2   1   1   1   2   1   2   1   2   2   2   1   1   2   1   2   1   1   1   2   2   1   2   1   1   2   1   2   1   1   2   1   1   2   1   2   1   1   1   1   2   2   1   2   2   1   2   1   2   1   1   2   2   2   2   1   2   1
 MK-4-12                2   1   1   1   2   1   1   1   2   1   1   2   2   1   1   2   1   1   2   1   1   2   1   1   1   2   1   1   2   2   2   2   2   1   2   1   1   1   1   2   1   2   2   2   2   1   1   2   2   1   1   1   2   2   1   1   2   1   1   1   2   1   1   1   2   2   2   2   1   1   2   2   1   1   1   1   1   2   2   2   1   1   2   1   2   2   1   1   2   1   1   1   1   2   2   2   1   1   1   1   2   2   1   1   2   1   1   1   1   2   2   2   1   2   1   2   1   2   1   1   2   1   2   2   1   2   2   2   1   1   1   2   1   1   1   2   1   1   1   1   1   2   2   1   2   1   2   1   2   1   2   2   2   1   1   2   1   2   1   1   2   2   1   1   2   1   1   1   1   2   1   1   2   1   2   2   1   2   1   1   1   2   1   2   1   2   1   1   2   1   2   1   1   2   2   2   2   1   2   1
 MK-4-13                2   2   1   1   2   1   1   1   2   1   1   2   2   1   1   2   1   1   1   1   1   2   2   1   1   2   1   1   2   1   2   2   1   1   2   1   1   1   1   2   1   2   2   2   1   1   1   2   2   1   1   1   2   2   1   2   2   1   1   1   2   1   1   1   2   2   2   2   1   1   2   2   1   1   1   1   1   2   1   2   1   1   1   1   2   2   1   2   1   1   1   1   1   2   2   2   1   2   1   1   2   2   1   1   2   1   1   1   1   1   2   2   2   2   2   2   1   2   1   1   1   1   2   2   1   2   2   2   1   1   1   2   2   1   1   2   1   1   1   1   1   2   2   1   2   1   2   1   2   2   2   2   2   1   1   2   1   2   1   1   1   2   1   1   2   1   1   1   1   2   1   1   2   1   2   2   1   2   1   1   1   2   1   1   1   2   2   1   2   1   2   1   1   1   2   2   2   1   2   1
 MK-4-14                2   2   2   1   2   2   1   1   2   1   1   2   2   1   2   2   1   1   1   1   1   2   2   1   1   2   1   1   2   1   2   2   2   1   2   1   1   2   1   2   1   2   2   2   1   1   2   2   2   1   1   1   2   2   1   2   2   1   1   1   2   2   1   1   2   2   2   2   1   1   2   2   1   1   1   1   1   2   1   2   1   1   1   1   2   2   1   2   1   1   1   1   1   2   2   2   1   2   1   1   2   2   1   1   2   1   1   1   1   1   1   2   2   2   2   2   2   2   1   1   2   1   2   2   1   2   2   2   1   2   1   1   2   1   1   2   1   1   1   1   1   1   2   1   1   1   2   1   2   2   2   2   2   1   1   2   1   2   1   1   1   2   1   1   2   1   1   1   2   2   1   1   2   1   2   2   1   2   1   1   1   2   2   1   1   2   2   2   2   1   2   1   1   1   2   2   2   1   2   1
 MK-4-15                2   2   2   1   2   2   1   1   2   1   1   2   1   1   2   2   1   1   1   1   1   2   2   1   1   2   1   2   2   2   2   2   2   1   2   1   1   2   1   2   1   2   1   2   1   1   1   1   2   1   1   1   2   2   1   2   2   1   1   1   2   2   1   1   2   2   2   1   1   1   2   2   1   1   1   1   1   2   2   2   1   1   1   1   2   2   1   2   1   2   1   1   1   2   2   2   1   1   1   1   2   2   1   1   2   1   1   1   1   2   1   2   2   2   2   2   1   2   1   1   2   1   2   2   1   1   2   2   1   2   1   1   2   1   1   2   1   1   1   1   1   2   2   1   1   2   2   1   2   2   2   2   2   1   1   2   1   2   1   1   1   2   1   1   2   1   1   2   2   2   1   1   2   1   2   2   1   2   2   1   2   2   2   1   1   2   2   2   2   1   2   1   1   1   2   2   2   1   2   1
 MK-4-16                2   2   2   2   2   2   1   1   2   1   1   1   1   1   2   1   1   1   1   1   1   2   2   1   1   2   1   2   2   2   2   2   2   1   1   1   1   2   1   2   1   2   1   1   1   1   1   1   2   1   1   1   2   2   1   2   2   1   2   1   2   2   1   1   2   2   2   1   1   1   2   2   1   1   1   1   1   2   2   2   1   1   1   1   1   2   1   2   1   1   1   1   1   2   2   2   1   1   1   1   2   2   1   1   2   1   1   1   1   2   1   2   2   2   2   2   1   2   1   1   2   2   2   2   1   1   2   2   1   1   1   1   2   1   1   2   2   1   1   2   1   2   2   1   1   2   2   1   2   2   2   2   2   1   1   2   1   2   1   1   1   2   1   1   2   1   1   2   2   2   1   1   2   1   2   2   1   2   2   1   2   2   1   1   1   2   2   2   2   1   2   1   1   1   2   2   2   1   2   1
 MK-5-1                 1   2   2   2   2   1   2   2   2   1   2   1   1   2   1   1   1   2   2   2   2   1   2   1   1   1   2   2   2   2   1   1   1   2   2   1   1   2   1   2   2   2   2   1   1   1   2   2   1   1   2   1   2   1   2   2   1   1   2   2   1   2   1   1   1   2   2   1   1   1   1   2   2   2   2   2   1   1   1   2   1   1   2   1   1   1   1   1   1   1   1   1   1   2   1   2   1   2   2   2   2   2   2   1   2   2   2   1   1   1   1   2   1   2   2   1   2   2   2   2   2   1   2   2   2   2   2   1   1   2   2   2   1   1   1   1   2   2   2   2   1   1   1   1   1   1   1   2   2   2   1   1   1   1   1   2   1   2   1   1   1   1   2   1   1   2   1   2   1   1   2   2   1   1   2   1   2   2   2   2   2   2   1   2   2   1   2   1   1   2   1   2   1   2   2   1   2   2   2   1
 MK-5-2                 1   2   2   2   2   1   2   2   2   1   2   1   1   2   1   1   1   2   2   2   2   1   2   1   1   1   2   2   2   2   2   2   1   1   2   2   1   2   2   2   2   1   2   1   1   1   2   2   1   1   2   1   2   1   2   2   1   1   2   2   1   2   1   1   1   2   2   1   1   2   1   2   2   2   2   2   1   1   1   2   1   1   2   1   1   1   2   1   1   1   1   1   1   2   1   2   1   2   2   2   2   2   2   1   2   2   2   1   1   1   1   2   1   2   1   1   2   2   2   2   2   1   2   2   2   2   2   1   1   2   2   2   1   1   1   1   2   2   2   2   1   1   1   1   1   1   1   2   2   2   2   1   1   1   1   1   1   1   1   1   1   1   2   1   2   2   1   2   1   1   2   2   1   1   2   1   2   2   2   2   1   2   1   2   2   1   2   1   1   2   1   2   1   2   2   1   1   2   2   1
 MK-5-3                 1   2   2   2   2   1   2   1   2   1   2   1   1   2   1   1   2   2   2   2   2   1   2   1   1   1   2   1   2   2   2   2   1   1   2   2   1   2   1   2   2   1   2   1   1   1   2   2   1   1   2   1   2   1   2   2   1   1   2   2   1   2   1   1   1   1   2   2   1   2   1   2   2   2   2   1   1   2   1   2   1   1   2   1   1   1   1   1   1   1   1   1   1   1   1   2   1   2   2   2   2   2   2   1   2   1   2   1   1   1   1   2   1   2   1   1   2   2   2   2   2   1   2   2   1   2   2   1   1   2   2   2   1   1   1   1   2   1   2   2   1   1   1   1   1   1   1   2   1   2   2   1   1   1   1   1   1   1   1   1   2   1   2   1   2   2   1   2   1   1   2   2   1   2   2   1   2   2   2   2   1   2   1   2   2   1   2   1   1   2   1   2   1   2   2   1   1   1   2   1
 MK-5-4                 1   2   2   2   2   1   2   1   2   1   2   2   1   2   2   1   1   2   2   2   2   2   2   1   1   1   2   1   2   1   2   2   2   2   2   2   1   2   1   2   2   1   2   1   1   1   2   2   1   1   2   1   2   2   2   2   2   1   2   2   1   2   1   1   1   1   2   2   1   2   2   2   2   2   2   1   1   1   1   2   1   1   2   1   1   1   1   1   1   1   2   1   2   1   1   2   1   2   2   2   2   2   2   2   2   1   2   2   1   1   1   2   1   2   1   1   1   2   2   1   2   1   2   2   1   1   2   1   1   2   2   2   2   1   2   1   2   1   2   2   1   1   1   1   1   1   1   2   1   2   1   1   2   1   1   1   1   1   1   1   2   1   2   1   2   2   2   2   1   2   2   2   1   2   2   1   2   2   2   2   1   2   1   2   2   1   2   1   1   2   1   2   1   2   2   1   1   1   2   1
 MK-5-5                 1   2   2   2   2   1   2   1   2   1   2   2   1   2   1   1   1   2   2   2   2   2   2   1   1   1   2   1   2   1   1   2   2   2   2   2   1   2   1   2   2   1   2   1   1   1   1   2   1   1   2   1   2   2   2   2   2   1   2   2   1   2   1   1   1   1   2   2   1   2   2   2   2   2   1   2   1   1   1   2   1   1   2   1   1   1   1   1   1   1   2   1   2   1   1   2   1   2   2   2   2   2   2   2   2   1   2   2   1   1   1   2   1   2   1   1   1   2   2   1   2   1   1   2   1   1   2   1   1   1   2   2   2   1   2   1   2   1   1   2   1   1   1   1   1   1   1   2   2   2   1   1   2   1   1   1   1   1   1   1   2   1   2   1   2   2   2   2   1   2   2   2   1   2   2   2   2   2   2   2   1   2   1   2   2   1   2   1   1   2   1   2   1   2   2   1   2   1   2   1
 MK-5-6                 1   2   2   2   2   1   2   1   2   1   2   2   1   2   1   1   2   2   2   1   2   2   2   1   1   1   2   1   2   1   1   2   2   2   2   2   1   2   1   2   2   1   2   1   1   1   1   2   1   1   2   1   2   2   2   2   1   1   2   2   1   2   2   1   1   1   2   2   1   1   1   2   2   2   1   1   1   1   1   2   1   1   2   1   2   1   1   1   1   1   2   2   2   1   1   2   1   2   2   2   2   2   2   2   1   1   2   2   2   1   1   2   1   1   1   1   1   2   2   1   2   1   1   2   1   1   2   1   1   1   2   1   2   1   2   1   1   1   1   2   1   1   1   1   1   1   1   2   2   2   1   1   2   1   1   1   1   1   1   1   2   1   2   1   2   2   2   2   1   2   2   2   1   2   1   2   2   2   2   2   1   2   1   2   2   2   1   1   1   2   1   2   1   2   2   1   2   1   2   1
 MK-5-7                 1   2   2   2   1   1   2   1   2   1   2   2   1   1   1   1   2   2   2   1   2   1   2   1   1   1   2   1   2   1   1   2   2   2   2   2   1   2   2   2   2   1   2   1   1   1   1   2   1   1   2   1   2   2   2   2   1   1   2   2   1   2   2   1   1   1   2   2   1   1   1   2   2   2   1   1   1   1   1   2   1   1   2   1   2   1   1   1   1   1   2   2   2   1   1   2   2   2   2   2   2   2   2   2   1   1   2   1   2   1   1   2   1   1   1   1   1   2   2   1   2   1   1   2   1   1   2   1   1   2   2   1   2   2   1   1   1   1   1   2   1   1   1   1   1   1   1   2   1   2   1   1   2   2   1   1   1   1   1   1   2   1   2   1   1   2   2   2   1   2   2   2   1   2   1   1   2   2   2   2   1   2   1   2   2   2   1   1   1   2   1   2   1   2   2   2   2   1   2   1
 MK-5-8                 1   2   2   2   2   1   2   2   2   1   2   2   1   1   1   1   2   2   1   2   2   1   2   1   1   1   2   2   1   1   2   2   2   2   2   2   1   1   2   2   2   1   1   1   1   1   1   2   1   1   2   2   1   1   2   2   2   1   2   2   1   2   2   1   1   1   2   1   1   1   1   2   2   2   2   1   1   1   1   2   1   2   2   1   2   1   1   1   1   1   2   1   2   1   1   2   2   2   2   2   2   2   2   2   1   1   2   1   2   1   1   2   1   1   1   1   1   2   1   1   2   1   2   2   1   1   2   1   1   2   2   1   2   2   1   1   2   1   1   2   1   1   1   1   1   1   1   2   1   2   1   1   2   2   1   1   1   1   1   1   1   1   2   1   1   2   2   2   1   2   2   2   1   2   1   1   2   2   2   2   1   2   1   2   2   2   1   1   1   2   1   2   1   2   2   2   2   1   2   1
 MK-5-9                 1   2   2   2   2   1   2   2   2   1   2   2   1   1   1   1   2   2   1   2   2   1   1   1   1   1   2   2   1   1   1   2   2   2   2   2   1   1   2   2   2   1   1   1   2   2   1   2   1   1   2   2   1   1   2   2   2   1   2   1   1   2   2   1   1   1   2   2   1   1   1   2   2   2   2   2   1   1   1   2   1   2   2   1   2   2   1   1   1   1   2   1   2   1   1   1   2   2   2   2   2   2   2   2   1   2   2   1   2   1   1   2   1   1   1   1   1   2   1   1   2   1   2   2   1   1   2   1   1   2   2   1   2   2   1   1   2   1   1   2   1   1   1   1   1   1   1   2   1   2   1   1   2   2   1   1   1   1   1   1   1   1   2   1   1   1   1   2   1   1   1   2   1   2   1   1   2   2   2   2   1   2   1   1   2   2   1   1   1   2   1   2   1   2   2   2   2   1   2   1
 MK-5-10                1   2   2   1   1   1   2   2   2   2   2   2   1   1   1   1   1   2   1   2   2   1   1   1   1   1   2   2   1   2   1   2   2   2   2   2   1   1   1   2   2   1   1   2   2   2   1   2   1   1   2   2   1   1   2   2   2   1   2   1   2   2   2   1   1   1   2   2   1   1   1   1   2   2   2   2   1   1   1   2   1   2   2   1   2   2   1   1   1   1   2   1   2   1   1   1   1   2   2   2   2   2   2   2   1   2   2   1   2   1   1   2   1   1   1   1   1   2   1   1   2   1   2   2   1   1   2   1   1   2   2   1   2   2   1   1   2   1   1   2   1   1   2   1   1   1   1   2   1   1   1   2   2   2   2   1   1   1   1   1   1   1   2   1   1   1   1   2   1   1   1   2   1   2   2   1   2   2   2   2   1   1   1   1   2   1   1   1   1   2   1   2   1   2   2   2   2   1   2   1
 MK-5-11                1   2   2   1   1   1   2   2   2   1   2   2   1   1   1   1   1   2   1   2   2   1   1   1   1   1   2   2   1   2   1   2   2   2   2   2   1   1   1   2   2   2   1   2   2   2   1   2   1   1   2   1   2   1   2   2   2   1   1   1   2   2   2   1   1   1   2   2   2   1   1   1   2   2   2   2   1   1   2   2   1   2   2   1   2   2   1   2   1   1   1   1   2   1   1   1   2   2   2   2   2   2   2   2   1   2   2   1   1   1   1   2   1   1   1   1   1   2   1   1   2   1   1   2   1   1   2   1   1   2   1   1   2   2   2   1   1   1   1   2   1   1   2   2   2   1   1   2   1   1   1   2   2   2   1   1   1   1   1   2   1   1   2   1   1   1   2   2   1   1   1   2   1   2   2   1   2   2   2   2   2   1   1   1   2   1   1   1   1   2   1   2   1   2   2   2   2   1   2   1
 MK-5-12                1   2   2   1   1   1   1   2   2   1   1   2   1   1   1   1   1   1   1   2   2   1   1   1   1   1   2   2   1   1   1   2   2   2   1   2   2   1   1   2   2   2   1   2   2   1   1   2   1   2   2   1   2   1   2   2   2   1   2   1   2   2   2   1   1   1   1   2   2   1   1   1   2   2   2   2   1   1   2   2   1   2   2   1   2   2   1   2   1   1   1   1   1   1   1   1   2   1   2   1   2   1   2   2   1   2   2   1   1   1   1   2   1   1   1   1   2   2   2   1   2   1   1   2   1   1   2   1   1   2   1   1   1   2   2   1   1   1   1   2   1   1   2   2   1   1   1   2   1   1   1   2   2   2   1   1   1   1   1   2   1   1   2   1   1   1   2   2   1   1   1   2   1   2   2   1   2   2   2   2   2   1   1   1   1   2   1   1   1   1   1   2   1   2   2   1   2   1   2   1
 MK-5-13                2   1   2   2   1   1   1   2   1   1   2   1   1   2   1   2   1   1   1   2   2   1   2   1   1   1   2   2   1   1   1   2   2   2   1   2   2   1   1   2   2   2   1   2   2   1   1   2   1   2   2   1   2   1   2   2   2   1   2   1   2   2   2   1   1   1   1   2   2   1   1   1   2   2   2   2   1   1   2   2   1   2   2   1   2   2   1   2   1   1   1   1   1   1   1   1   2   1   2   2   2   1   2   2   1   2   2   1   1   1   2   2   1   1   1   1   1   2   2   2   2   1   2   2   1   1   2   1   1   2   1   1   1   2   1   1   1   1   1   1   1   1   2   2   1   1   1   2   1   1   1   2   1   2   1   1   1   1   1   2   1   1   2   1   1   1   2   2   1   1   2   2   1   2   2   1   2   2   2   2   2   1   1   1   1   2   2   1   1   1   1   2   1   2   2   1   2   2   2   1
 MK-5-14                2   1   2   2   1   1   1   2   1   1   2   1   1   2   1   2   2   2   1   2   2   1   2   1   1   1   2   2   1   1   1   2   2   2   1   2   2   1   1   1   2   2   1   2   2   1   1   2   2   2   2   1   1   1   2   2   2   1   2   1   2   1   2   1   1   1   1   2   2   1   1   1   2   2   2   2   2   1   2   2   1   2   2   1   2   2   1   2   1   1   2   1   1   1   2   1   2   1   2   2   1   1   2   2   1   2   2   1   1   1   2   2   1   1   1   2   1   2   2   2   2   1   1   2   1   1   2   1   1   2   1   1   1   2   1   1   1   1   1   1   1   1   2   2   1   1   1   2   1   1   2   2   1   1   1   1   1   1   1   2   1   1   2   1   2   1   2   2   1   1   2   2   1   2   2   1   2   2   2   2   2   1   2   1   1   2   2   1   1   1   1   2   1   2   2   1   2   2   1   1
 MK-5-15                1   1   1   2   1   2   1   2   1   1   2   1   1   2   2   2   2   2   1   2   2   1   1   1   1   1   2   2   1   1   1   2   2   2   1   2   1   1   1   1   2   2   1   2   2   1   1   2   2   2   2   1   1   1   1   2   2   1   2   1   2   1   2   1   1   1   2   2   1   1   1   2   2   2   1   1   2   1   2   2   1   2   2   1   2   1   1   2   1   1   2   1   1   1   2   1   2   1   2   1   1   1   2   2   1   1   2   1   1   1   2   2   1   1   1   1   1   2   2   2   2   1   1   2   1   1   2   1   1   2   1   1   1   2   1   1   1   1   1   1   1   1   2   2   1   1   1   2   1   1   2   2   1   2   1   1   2   2   1   1   1   1   1   1   2   1   2   2   1   1   2   2   1   2   2   1   2   2   2   2   2   1   2   1   1   2   2   2   1   1   1   2   1   2   2   1   2   2   1   1
 MK-5-16                1   1   1   2   1   2   1   2   1   1   2   1   1   2   2   2   2   2   1   1   2   1   2   1   1   1   2   2   1   1   1   2   2   2   1   2   1   1   1   1   2   2   1   2   2   1   1   2   2   2   2   1   1   1   1   2   2   1   1   1   2   1   2   1   1   1   2   2   1   1   2   1   2   1   1   2   2   2   2   2   1   1   2   1   2   1   1   2   1   1   2   1   1   1   2   1   2   1   1   2   1   1   2   2   1   1   2   1   1   1   2   2   1   1   1   1   1   2   2   2   2   1   1   2   1   1   2   1   1   1   1   1   2   2   1   1   1   1   1   1   1   1   2   2   1   2   1   2   1   1   2   2   1   2   1   1   2   2   1   2   1   1   1   1   2   1   2   2   1   1   2   2   1   2   2   1   2   2   2   2   2   1   2   1   1   1   2   2   1   1   1   2   1   2   2   1   2   2   1   2
 MK-6-1                 1   1   1   2   2   2   2   2   1   1   2   1   2   2   1   2   1   1   2   1   2   1   1   1   2   1   1   1   2   1   2   2   1   2   1   2   1   1   2   1   2   2   1   1   2   1   1   2   1   1   2   1   1   1   1   1   1   2   1   2   1   1   2   2   2   1   2   2   2   2   1   1   1   2   2   2   2   1   1   1   2   1   2   1   2   1   2   2   1   1   2   2   1   2   2   1   2   1   2   1   2   2   1   1   2   1   1   1   1   1   2   2   2   1   2   1   1   1   2   1   1   1   2   1   1   1   1   1   2   2   2   1   2   2   1   1   2   1   2   1   2   2   2   1   1   1   1   1   2   2   2   1   2   2   2   1   1   2   1   2   1   2   1   2   2   1   1   1   1   2   1   1   1   2   2   1   1   2   2   1   2   1   2   1   1   2   2   2   2   2   1   2   1   1   1   1   1   1   2   1
 MK-6-2                 1   1   1   2   2   2   2   2   1   1   2   1   2   2   1   2   1   1   2   1   2   1   1   1   2   1   1   1   2   1   2   2   1   2   1   2   1   1   2   1   2   2   1   1   2   1   1   2   1   1   2   1   1   2   1   1   2   2   1   2   1   1   2   2   2   1   2   2   2   2   1   1   1   2   2   2   2   2   1   1   2   1   2   1   2   1   2   2   1   1   2   2   1   2   2   1   2   1   2   1   2   2   1   1   2   2   1   1   1   1   2   2   2   1   2   2   1   1   2   2   1   1   2   1   1   1   1   2   2   1   2   1   2   2   1   1   2   1   1   2   2   2   2   1   1   1   1   1   2   2   2   1   1   2   2   1   1   2   2   2   1   2   1   2   2   2   1   1   1   2   2   1   1   1   2   1   1   2   2   1   2   1   2   1   1   2   2   2   2   2   1   2   1   1   1   1   1   1   2   1
 MK-6-3                 1   1   2   2   2   2   2   2   1   1   2   1   2   2   1   2   1   1   2   1   2   1   1   1   2   2   1   1   2   1   1   2   1   1   1   2   2   1   2   1   2   2   1   1   2   1   1   2   1   1   2   1   1   2   1   1   2   2   1   2   1   1   1   2   1   1   2   2   2   2   1   2   1   2   2   2   2   2   1   1   2   2   2   1   2   1   2   2   1   1   2   2   2   2   2   1   2   1   2   1   2   2   1   1   1   2   1   1   1   1   1   2   2   1   2   2   1   1   2   2   1   1   2   1   1   1   1   2   2   1   2   1   2   2   1   1   2   1   1   2   2   2   1   1   2   1   1   2   2   1   2   1   1   2   2   1   1   1   2   2   1   2   1   2   2   2   1   1   1   2   2   1   1   2   2   1   1   2   2   1   2   1   2   1   1   2   2   2   2   2   1   2   1   1   1   1   1   1   2   1
 MK-6-4                 1   1   2   2   2   2   1   2   1   1   2   1   2   2   1   2   1   1   2   1   1   1   2   1   1   1   1   2   2   1   1   2   1   1   1   2   1   1   2   1   1   1   1   1   1   1   1   2   2   1   2   1   1   2   1   2   2   2   1   2   1   1   1   2   1   2   2   2   2   2   1   2   1   2   2   2   2   2   1   1   2   2   2   1   2   1   2   2   1   1   2   2   2   2   2   1   2   1   2   1   2   2   1   2   2   1   1   1   1   2   1   2   1   1   2   2   1   1   2   1   1   1   2   1   1   1   1   2   1   1   2   2   2   1   1   1   2   1   1   2   2   2   1   1   2   1   1   2   2   1   2   1   1   1   2   1   1   1   2   2   1   2   1   2   2   1   1   1   1   2   2   1   1   2   2   1   1   2   2   1   2   1   2   1   1   1   1   2   2   2   1   2   1   1   1   1   2   1   2   1
 MK-6-5                 1   1   2   2   2   2   1   2   1   1   2   1   2   2   1   2   1   1   1   1   2   1   2   2   1   1   1   2   2   1   1   2   1   1   1   2   1   1   2   1   1   1   1   1   1   1   1   1   2   1   2   1   1   2   1   2   2   2   1   2   1   1   1   2   1   2   2   2   2   1   1   2   1   2   2   1   2   1   1   1   2   2   1   1   2   1   1   2   1   1   2   2   2   2   2   1   2   1   2   1   1   2   1   2   2   1   1   1   1   2   1   2   1   1   2   2   1   1   2   1   1   2   2   1   1   1   1   2   1   1   2   2   2   1   1   2   2   1   1   1   2   2   1   1   2   1   1   2   2   1   2   1   1   1   2   1   1   1   2   2   1   2   1   2   2   1   1   1   1   2   2   1   1   2   2   1   1   2   2   1   2   1   1   1   1   1   2   2   2   2   1   2   1   1   1   1   2   1   2   1
 MK-6-6                 1   1   2   2   2   2   1   2   1   1   2   1   2   2   1   2   1   1   1   1   2   2   2   2   1   1   1   2   1   2   2   2   1   1   1   2   1   1   2   1   1   1   2   1   1   2   1   1   2   1   1   1   1   2   1   2   2   2   1   2   1   1   1   2   1   2   2   2   2   1   1   2   1   2   2   1   2   1   1   1   2   2   1   1   2   1   1   2   2   1   2   2   2   2   2   1   2   1   2   1   1   2   2   2   2   1   1   1   1   2   1   2   1   1   2   2   1   1   2   1   1   2   2   1   1   1   1   2   1   1   2   2   2   1   1   2   2   1   1   1   2   2   1   1   2   1   1   2   2   1   2   1   1   1   1   1   1   1   2   2   1   1   1   2   2   1   1   1   2   2   2   1   1   2   2   1   1   2   2   1   2   1   1   1   1   1   1   2   2   1   1   2   2   2   1   1   2   1   1   1
 MK-6-7                 1   1   2   2   2   2   2   2   1   1   2   1   2   2   1   2   1   1   1   1   2   2   2   2   1   1   1   2   1   2   2   2   1   1   1   2   1   1   2   1   1   1   2   1   1   2   1   1   2   1   1   1   1   2   1   2   2   2   1   2   1   1   1   2   1   2   2   2   2   1   1   2   1   2   2   1   2   1   1   1   2   2   1   1   2   2   1   2   2   1   2   2   2   2   2   1   2   1   2   1   1   2   2   2   2   1   1   1   1   2   1   2   1   1   2   2   1   1   2   1   1   2   2   2   1   1   1   1   1   2   2   2   2   1   1   2   2   1   1   1   2   2   1   1   2   2   1   2   2   1   2   1   1   1   1   2   1   1   2   2   1   1   1   2   2   1   1   1   2   2   1   1   1   1   1   1   1   2   2   2   2   1   1   1   1   2   1   1   2   1   1   2   2   2   1   1   2   1   1   1
 MK-6-8                 1   1   2   2   2   2   2   2   1   1   2   1   2   2   1   1   1   1   1   1   2   2   2   2   1   1   1   2   2   2   2   2   1   2   1   2   1   1   2   1   1   1   2   1   1   2   1   1   2   1   1   1   1   2   1   2   2   2   1   2   1   1   1   2   1   1   2   2   1   1   1   2   1   2   2   2   2   1   1   2   2   2   1   1   2   2   1   2   2   1   2   2   2   2   2   1   1   1   2   1   1   2   2   2   2   1   1   1   1   2   1   2   1   1   1   2   1   1   2   1   1   2   2   2   1   1   2   1   1   2   2   2   2   1   1   2   2   1   2   1   2   2   1   1   2   2   1   2   2   1   2   1   1   1   1   2   1   1   1   2   1   1   1   2   2   2   1   1   2   2   1   1   1   1   1   1   1   2   2   2   2   1   1   1   1   2   1   1   2   1   1   2   2   2   1   1   1   1   1   1
 MK-6-9                 1   1   2   2   2   2   2   2   1   1   2   1   1   2   1   1   1   1   1   1   2   2   2   2   1   1   1   2   2   2   2   2   1   2   1   2   1   1   2   1   1   1   2   1   1   2   1   1   2   2   1   1   1   2   1   2   2   1   1   1   1   1   1   2   1   1   2   2   1   1   1   2   1   1   2   2   2   1   1   2   2   2   1   1   2   2   2   1   2   1   2   1   2   2   2   1   1   2   2   1   1   2   2   2   2   1   1   1   1   2   1   1   2   1   1   2   1   1   2   1   2   2   2   2   1   1   2   1   1   2   2   2   2   1   1   1   2   1   2   1   2   2   1   1   2   2   1   2   2   1   2   1   1   1   1   2   1   1   1   2   1   2   1   2   2   2   1   1   2   2   1   1   1   1   1   1   1   2   2   2   2   1   1   1   1   2   1   1   2   1   1   2   2   2   1   1   1   1   1   1
 MK-6-10                1   1   2   2   2   2   2   1   1   1   2   1   1   1   2   1   1   1   1   1   2   2   2   2   1   1   1   2   1   2   2   2   1   2   1   2   1   1   2   1   1   1   2   1   1   2   1   1   2   2   1   1   1   2   1   2   2   2   1   1   1   1   1   2   1   1   2   1   1   1   2   2   1   1   2   2   1   1   1   2   2   2   1   1   2   2   1   2   2   1   2   1   2   2   2   1   1   2   2   1   1   2   2   2   1   1   1   1   1   2   1   1   2   1   1   2   1   1   2   1   2   2   2   1   1   1   2   1   1   2   2   2   2   1   1   1   2   1   2   1   2   2   1   1   2   2   1   2   2   1   2   1   1   1   1   2   1   2   1   2   1   2   1   2   2   2   1   2   2   2   2   1   1   1   2   1   1   2   2   2   2   1   1   1   1   2   1   2   2   1   1   1   2   2   1   1   1   1   1   2
 MK-6-11                1   1   2   2   2   2   1   2   1   1   2   1   1   1   2   2   1   1   1   1   2   2   2   2   1   1   1   2   1   2   2   2   1   2   1   2   1   1   2   1   2   1   2   1   1   2   2   1   2   2   1   1   1   2   1   2   1   2   1   2   1   1   1   2   1   1   2   1   1   1   2   2   1   1   2   2   1   1   1   2   2   2   1   1   2   2   1   2   2   1   1   1   2   2   2   1   1   2   2   1   1   2   1   2   1   1   1   1   1   2   1   1   2   1   1   2   1   1   2   1   2   2   2   1   1   1   2   1   1   2   2   2   2   1   1   1   2   1   2   1   1   2   1   1   2   2   1   2   2   1   2   1   1   1   1   2   1   2   1   2   1   2   1   2   2   1   1   2   2   2   2   1   1   1   2   1   1   1   2   2   2   1   1   1   1   2   1   2   2   1   1   1   2   2   1   1   1   1   1   2
 MK-6-12                1   1   2   2   2   2   1   1   1   1   2   1   2   1   2   2   1   1   1   1   2   2   2   1   1   1   1   2   1   2   2   2   1   2   1   2   1   1   2   1   1   1   2   1   1   2   2   1   2   2   1   1   1   2   1   2   1   2   1   2   1   1   1   2   1   1   2   1   1   1   2   2   1   2   2   2   1   1   2   2   1   2   1   1   2   2   1   2   2   2   1   1   2   2   2   1   2   2   2   1   1   1   1   2   1   1   1   2   1   2   1   1   1   1   1   2   1   2   2   1   2   2   2   1   1   1   2   1   1   2   1   2   1   2   1   1   2   1   2   1   1   2   1   2   2   2   1   2   2   1   1   2   1   1   1   2   1   2   1   2   1   1   1   2   2   1   1   2   2   2   2   2   1   1   2   1   1   1   2   1   2   1   2   1   1   2   1   2   2   1   1   1   1   2   1   1   1   1   1   1
 MK-6-13                1   1   1   2   2   2   1   1   1   1   2   1   2   1   2   2   1   1   1   1   2   2   2   1   1   1   1   2   1   2   2   2   1   2   1   2   1   1   2   1   1   1   2   1   1   2   1   1   2   2   2   1   1   2   1   2   1   2   2   2   1   1   1   2   1   1   2   1   1   1   2   2   1   2   2   1   1   1   2   2   2   2   1   1   2   2   1   2   1   2   1   1   2   2   1   1   2   2   2   1   1   1   1   1   1   1   1   2   1   1   1   1   1   1   1   2   1   2   2   1   1   1   1   1   1   1   2   1   2   2   1   2   1   2   1   1   2   1   2   1   2   2   1   2   2   2   1   2   2   1   1   2   1   1   1   2   2   2   1   2   1   1   1   2   2   1   1   2   2   2   2   2   1   2   2   1   1   2   2   1   2   1   2   2   1   2   1   2   2   1   1   1   1   2   1   1   1   1   1   1
 MK-6-14                1   2   1   1   2   2   1   1   1   1   2   1   2   1   2   1   1   2   1   2   2   2   2   1   1   1   1   2   1   2   1   2   1   2   1   2   2   1   2   1   1   1   2   1   2   2   1   1   2   2   2   1   1   2   1   2   1   2   2   2   1   1   1   2   2   1   2   1   2   2   1   2   1   2   2   1   1   1   2   2   2   2   1   1   2   2   1   2   1   2   1   2   2   2   1   1   2   2   2   1   1   1   1   1   1   1   1   2   1   1   1   1   1   1   1   2   1   2   2   1   1   1   1   1   1   1   2   1   2   2   1   2   1   2   1   1   2   1   2   1   2   2   1   2   2   2   1   2   2   1   1   2   1   1   1   2   2   2   1   2   1   1   1   2   2   1   1   2   2   2   2   2   1   2   1   1   1   2   2   1   2   2   2   2   1   2   1   2   2   1   1   1   1   2   1   1   1   1   1   1
 MK-6-15                2   2   1   1   2   2   1   1   1   2   2   1   2   1   2   1   1   2   2   2   2   2   2   1   1   1   1   2   1   2   1   2   1   2   1   2   2   1   2   1   2   1   1   1   2   2   2   1   2   2   2   1   1   2   1   2   1   2   2   2   1   2   2   2   2   1   2   1   2   2   2   2   2   2   2   1   1   1   2   2   2   2   1   1   2   2   1   2   2   2   1   2   2   2   1   1   2   2   2   1   1   1   1   1   1   1   1   2   1   1   2   1   1   1   1   2   1   2   2   1   1   1   1   1   1   1   2   1   2   2   2   2   1   2   1   1   2   1   1   1   1   2   1   2   2   2   1   2   2   1   1   2   1   1   1   2   2   2   1   2   1   1   1   2   2   1   1   2   2   2   2   2   2   2   1   2   1   2   2   1   2   1   1   2   2   2   2   2   2   1   1   1   1   2   1   1   1   1   1   1
 MK-6-16                2   2   1   1   2   2   1   1   1   2   2   1   2   2   2   1   2   2   2   2   2   2   2   1   1   2   1   2   1   2   1   2   2   2   2   2   2   1   2   2   2   1   1   1   2   2   1   1   2   2   2   1   1   2   1   2   1   2   2   2   1   1   2   2   2   1   2   2   2   2   2   2   2   2   2   1   1   1   1   2   2   2   1   1   2   2   1   2   2   2   1   2   2   2   1   1   2   2   2   1   1   1   1   1   1   1   1   2   1   1   2   1   1   2   1   1   1   2   2   1   2   2   1   1   1   1   2   1   2   2   2   2   1   2   1   1   2   1   1   1   2   2   1   2   2   2   1   2   2   1   1   2   1   1   1   2   2   2   1   2   1   1   2   2   2   1   1   2   2   2   2   2   2   2   1   2   1   1   2   1   2   1   1   2   2   2   2   2   2   1   1   1   1   2   1   1   1   1   1   1
 
!****************************************** Phenotypic Data **********************************************************
!-100.0 is resevred for missing phenotype
SimulatedTrait1         9.6726   11.3493    8.9593    7.3717    9.1777   10.6207    8.3875   10.7498   10.2013    8.9715    9.3370   10.8038    9.9474   11.3828   11.5989   10.9825    9.7944   10.4037   10.3647    9.2662    8.7689    8.9710    9.2612   11.4653    9.5391   10.3807   10.9645   11.1938   11.0589   10.0880   10.6416   12.1910   10.5134    8.4975   11.4375   10.6766   11.5708    9.5391    7.8955    9.3618   10.0272   10.5293   10.5646   10.7350    9.0632   11.6026   10.4422    8.0258   10.5480   10.5813   10.6070    8.8138    9.1172   10.6408    9.0633   10.3916    8.2819   10.1509    7.8618   10.1456    9.6819    9.3100    9.2227   10.3695   10.2133   11.1128   10.9939   10.2675    9.6729    9.6408    9.5315   10.7720   11.0394    9.2391   11.2064   10.3195    9.9983    9.9069   10.3050    9.4778    7.9162    9.8104    9.3413   11.2802    8.8483   10.8813    9.6162    8.4784    8.3186   10.9181    8.4422   11.4068   10.8860    9.7387   10.1018   11.1049    9.7246   12.9903    9.9699   10.3899    8.5900    9.8113   10.6990    9.3009    9.6310    9.2402    9.4243   11.2020    8.7825   11.6651    9.7929    9.1231    9.8879   10.1755   11.5751    9.5109   10.2675   10.7967    8.9866   10.6805   10.5034    9.4974    9.7411   10.0378   10.7289   10.1065    9.1964   10.4650    9.5248   10.2313    8.6498    9.1839   11.8647   10.9649    8.9707   12.2207   10.3622    8.5409    9.3193    9.0130   10.2539   11.0246   10.2028   10.5082    9.5711   11.4034   10.1643   10.0723    8.8071    9.5294   10.6240   11.9231    9.1880    9.3048   11.1755    8.6922   10.6156    8.9833   10.3978   10.2259   10.1308   10.1364    8.0820   10.4102   10.5714   11.1438    9.1134   10.8472    9.9556   10.8836   10.4184    9.4191   11.5022    9.9596   10.1900    8.9092   10.1179    7.8777    8.9366   10.6875    9.2496   10.5215    8.0791    8.1967    9.1060   10.4309    9.2087    9.7411   10.1641    9.3093    9.5868   10.3013   10.7329   10.6210    9.8715   11.0717    9.9436   11.2767   10.3187   10.6112
 
