# Supplementary material for: Inclusive Composite Interval Mapping of QTL by Environment Interactions in Biparental Populations
Source: PLoS One. 2015 Jul 10;10(7):e0132414. doi: 10.1371/journal.pone.0132414 (PMC4498613; doi:10.1371/journal.pone.0132414)
Supplement: S1 File — (ZIP) [file pone.0132414.s001.zip › BC1 population/e=1/run_00052.met]

!**********************Note: lines staring with "!" are remarks and will be ignored in the program********************
!*********************************General Information**********************************
!Assuming F1 = P1 x P2, populations available in QTL IciMapping are: 
!  1, P1BC1F1 = P1 x F1, the first backcrossing where P1 is used as the recurrent parent;
!  2, P2BC1F1 = P2 x F1, the first backcrossing where P2 is used as the recurrent parent;
!  3, F1DH, F1-derived doubled haploids; 
!  4, RIL or F1RIL, recombination inbred lines through the repeated selfing of F1;
!  5, P1BC1RIL, recombination inbred lines through the repeated selfing of P1BC1F1;
!  6, P2BC1RIL, recombination inbred lines through the repeated selfing of P2BC1F1;
!  7, F2, the selfing generation of F1;
!  8, F3, the selfing generation of F2;
!  9, P1BC2F1, the second backcrossing where P1 is used as the recurrent parent; 
! 10, P2BC2F1, the second backcrossing where P2 is used as the recurrent parent;
! 11, P1BC2RIL, recombination inred lines through the repeated selfing of P1BC2F1; 
! 12, P2BC2RIL, recombination inred lines through the repeated selfing of P2BC2F1; 
! 13, P1BC1F2, the selfing generation of P1BC1F1; 
! 14, P2BC1F2, the selfing generation of P2BC1F1; 
! 15, P1BC2F2, the selfing generation of P1BC2F1; 
! 16, P2BC2F2, the selfing generation of P2BC2F1; 
! 17, P1BC1DH, P1BC1F1-derived doubled haploids; 
! 18, P2BC1DH, P2BC1F1-derived doubled haploids; 
! 19, P1BC2DH, P1BC2F1-derived doubled haploids; 
! 20, P2BC2DH, P2BC2F1-derived doubled haploids; 
   1      !Mapping Population (see remarks above)
   2      !Mapping Function (1 for Kosambi; 2 for Haldane; 3 for Morgan)
   2      !Marker Space Type (1 for intervals; 2 for positions)
   1      !Marker Space Unit(1 for centiMorgans; 2 for Morgan)
   6      !Number of Chromosomes (or Linkage Groups)
 200      !Size of the mapping population
   1      !Number of environments
 
!***************************************** Chromosomes and Linkage Maps **********************************************
!Chromosome                 NumMarkers
-CH1                        16
-CH2                        16
-CH3                        16
-CH4                        16
-CH5                        16
-CH6                        16
!Linkage map (Marker name followed by position or the interval length)
 MK-1-1                1     0.000
 MK-1-2                1    10.000
 MK-1-3                1    20.000
 MK-1-4                1    30.000
 MK-1-5                1    40.000
 MK-1-6                1    50.000
 MK-1-7                1    60.000
 MK-1-8                1    70.000
 MK-1-9                1    80.000
 MK-1-10               1    90.000
 MK-1-11               1   100.000
 MK-1-12               1   110.000
 MK-1-13               1   120.000
 MK-1-14               1   130.000
 MK-1-15               1   140.000
 MK-1-16               1   150.000
 MK-2-1                2     0.000
 MK-2-2                2    10.000
 MK-2-3                2    20.000
 MK-2-4                2    30.000
 MK-2-5                2    40.000
 MK-2-6                2    50.000
 MK-2-7                2    60.000
 MK-2-8                2    70.000
 MK-2-9                2    80.000
 MK-2-10               2    90.000
 MK-2-11               2   100.000
 MK-2-12               2   110.000
 MK-2-13               2   120.000
 MK-2-14               2   130.000
 MK-2-15               2   140.000
 MK-2-16               2   150.000
 MK-3-1                3     0.000
 MK-3-2                3    10.000
 MK-3-3                3    20.000
 MK-3-4                3    30.000
 MK-3-5                3    40.000
 MK-3-6                3    50.000
 MK-3-7                3    60.000
 MK-3-8                3    70.000
 MK-3-9                3    80.000
 MK-3-10               3    90.000
 MK-3-11               3   100.000
 MK-3-12               3   110.000
 MK-3-13               3   120.000
 MK-3-14               3   130.000
 MK-3-15               3   140.000
 MK-3-16               3   150.000
 MK-4-1                4     0.000
 MK-4-2                4    10.000
 MK-4-3                4    20.000
 MK-4-4                4    30.000
 MK-4-5                4    40.000
 MK-4-6                4    50.000
 MK-4-7                4    60.000
 MK-4-8                4    70.000
 MK-4-9                4    80.000
 MK-4-10               4    90.000
 MK-4-11               4   100.000
 MK-4-12               4   110.000
 MK-4-13               4   120.000
 MK-4-14               4   130.000
 MK-4-15               4   140.000
 MK-4-16               4   150.000
 MK-5-1                5     0.000
 MK-5-2                5    10.000
 MK-5-3                5    20.000
 MK-5-4                5    30.000
 MK-5-5                5    40.000
 MK-5-6                5    50.000
 MK-5-7                5    60.000
 MK-5-8                5    70.000
 MK-5-9                5    80.000
 MK-5-10               5    90.000
 MK-5-11               5   100.000
 MK-5-12               5   110.000
 MK-5-13               5   120.000
 MK-5-14               5   130.000
 MK-5-15               5   140.000
 MK-5-16               5   150.000
 MK-6-1                6     0.000
 MK-6-2                6    10.000
 MK-6-3                6    20.000
 MK-6-4                6    30.000
 MK-6-5                6    40.000
 MK-6-6                6    50.000
 MK-6-7                6    60.000
 MK-6-8                6    70.000
 MK-6-9                6    80.000
 MK-6-10               6    90.000
 MK-6-11               6   100.000
 MK-6-12               6   110.000
 MK-6-13               6   120.000
 MK-6-14               6   130.000
 MK-6-15               6   140.000
 MK-6-16               6   150.000
!*********************************** Marker Types ********************************************************************
!Co-dominant marker: When heterozygote F1 is present, P1 is coded as 2, F1 is coded as 1, and P2 is coded as 0; Otherwise, P1 is coded as 2, and P2 is coded as 0. 
!Dominant marker: When heterozygote F1 is present, P1 and F1 are coded as 12, and P2 is coded as 0; Otherwise, P1 is coded as 2, and P2 is coded as 0.  
!Recessive markers: When heterozygote F1 is present, P1 is coded as 2, and F1 and P2 are coded as 10; Otherwise, P1 is coded as 2, and P2 is coded as 0. 
!Missing marker is coded as -1. 
 MK-1-1                 1   1   1   2   2   2   1   1   1   1   1   1   1   1   1   2   1   2   2   2   1   2   2   1   2   1   2   2   1   2   1   2   1   2   1   1   1   2   2   2   2   2   1   1   2   2   1   2   2   2   2   1   2   2   1   1   1   1   1   2   1   1   1   1   1   1   2   1   1   2   1   1   2   2   1   1   1   1   1   2   2   1   2   2   2   1   2   2   2   1   2   2   2   2   2   1   1   2   2   1   1   1   1   2   2   2   2   2   1   2   2   1   2   1   2   1   2   1   1   1   2   2   2   1   1   1   1   1   1   1   1   1   2   2   1   1   2   2   2   2   1   1   2   2   2   2   2   1   1   1   2   2   2   1   2   2   1   1   1   1   2   1   1   1   2   1   1   2   1   2   2   2   2   1   1   1   1   2   2   2   2   1   1   2   2   1   2   1   1   2   2   1   2   2   1   1   1   1   1   2
 MK-1-2                 1   1   1   2   2   2   1   1   1   1   1   1   1   1   1   2   1   2   2   2   2   2   2   1   2   1   2   2   1   2   1   2   1   2   1   1   1   2   2   2   2   2   2   1   2   2   1   2   2   2   2   1   2   1   1   1   1   1   1   2   1   1   1   1   1   1   2   1   1   2   1   1   2   2   1   1   1   1   1   2   2   1   2   2   2   1   2   2   1   1   2   2   2   2   2   1   1   2   2   1   2   1   1   2   2   2   2   2   1   2   1   1   2   1   1   1   2   1   1   1   2   2   2   1   1   2   1   1   1   1   1   1   2   2   1   1   1   2   2   2   1   1   2   2   2   2   2   2   1   2   2   1   2   1   2   2   1   1   1   1   2   1   1   1   1   1   1   2   1   2   1   2   2   1   1   1   1   2   2   2   2   1   1   2   2   1   2   1   1   2   2   2   2   2   1   1   1   1   1   2
 MK-1-3                 1   1   1   2   2   2   1   1   1   1   1   1   1   1   1   2   1   2   2   2   1   2   2   1   2   2   2   2   1   2   1   2   1   2   1   1   1   2   2   2   2   2   2   1   2   2   2   2   2   2   2   1   2   1   1   1   1   1   1   2   1   1   1   1   1   1   2   1   1   2   2   1   2   2   1   1   2   2   1   2   2   1   2   2   2   1   2   1   1   1   2   2   2   2   2   1   1   2   2   1   2   1   1   2   2   2   2   2   1   1   2   1   2   1   1   1   2   1   1   1   1   2   2   1   1   2   1   1   1   1   2   1   2   2   1   1   1   1   1   1   1   2   2   1   2   2   2   2   1   2   2   1   2   1   2   2   1   1   1   1   2   1   1   1   1   1   1   2   2   2   1   2   2   1   1   1   1   2   2   1   2   1   1   2   2   1   2   1   1   2   2   2   2   2   1   1   1   1   1   2
 MK-1-4                 1   2   1   2   2   2   1   1   1   1   1   1   1   1   1   2   1   2   2   2   1   1   2   1   2   2   2   2   1   2   1   2   1   2   1   1   1   2   2   2   2   2   2   1   2   2   2   1   2   2   2   1   2   1   1   1   1   1   1   2   1   1   2   1   1   1   2   1   1   2   2   1   2   2   1   1   1   2   1   2   1   1   2   2   2   1   2   2   1   1   2   1   2   2   2   1   1   2   2   1   2   1   1   2   2   2   2   2   1   1   2   1   2   1   2   1   2   1   1   1   1   2   2   2   1   2   1   1   1   1   2   1   2   2   2   1   1   1   1   1   1   2   2   1   1   2   2   2   1   2   1   1   2   1   2   1   1   1   1   1   2   1   1   1   1   1   1   2   2   2   1   1   2   1   2   1   1   2   2   1   2   1   1   1   2   1   2   1   1   2   2   2   2   2   1   1   1   1   1   2
 MK-1-5                 1   1   1   2   2   2   2   1   1   1   1   1   1   1   1   1   1   1   2   2   1   1   2   1   2   2   1   2   1   2   1   2   1   2   1   1   1   2   2   1   2   2   2   1   2   2   2   1   2   2   2   1   2   1   1   1   2   1   1   2   1   1   2   1   1   1   2   1   1   2   2   1   2   2   1   1   1   2   1   2   1   1   2   1   2   1   2   2   1   1   2   1   2   2   1   1   1   2   2   2   1   1   1   1   2   2   2   2   1   1   2   1   2   1   2   2   2   1   1   1   1   2   2   2   1   2   1   1   1   1   2   2   2   2   1   1   1   1   1   1   1   2   2   1   1   2   2   2   1   2   2   1   2   1   2   1   1   1   1   1   2   1   1   1   1   1   1   1   2   2   1   1   2   1   1   1   1   2   2   1   2   1   1   1   2   1   2   1   1   2   1   2   2   2   1   1   2   2   2   2
 MK-1-6                 1   1   1   2   2   2   2   1   1   1   1   1   1   1   1   1   1   1   2   2   1   1   2   1   2   2   1   2   2   2   1   2   1   2   1   1   1   2   2   1   2   2   2   1   2   2   2   1   2   2   2   1   2   1   2   1   2   1   1   2   1   1   2   1   2   1   2   1   1   2   2   1   2   1   1   1   1   2   2   2   1   1   1   1   2   1   2   2   1   1   2   1   2   2   1   1   2   2   1   2   1   1   2   1   2   2   2   2   1   1   2   1   2   2   2   2   2   2   1   1   1   2   1   2   1   2   1   1   1   1   2   2   2   2   1   1   1   1   1   1   1   2   2   1   2   2   2   2   1   2   2   1   2   1   2   1   1   1   1   1   2   1   1   1   1   1   1   1   2   2   1   1   2   1   1   2   1   2   2   2   2   1   1   1   2   1   2   1   2   2   1   2   2   2   1   1   2   2   1   2
 MK-1-7                 1   1   1   2   2   2   2   1   1   1   1   1   2   1   1   1   1   1   2   2   1   1   2   1   2   2   1   2   2   1   1   2   1   2   1   1   2   2   2   1   2   2   2   1   2   2   2   1   2   2   2   2   2   1   2   2   2   1   1   2   1   1   2   1   2   1   2   1   1   2   2   1   2   1   1   2   1   2   2   2   1   1   1   1   2   1   2   2   1   1   2   1   2   2   1   1   2   2   1   2   1   1   2   1   2   2   2   2   1   1   2   1   2   2   2   2   2   2   1   1   1   2   1   2   1   2   1   2   1   1   2   2   2   2   1   1   1   1   1   1   1   2   2   1   2   2   2   2   1   2   2   1   1   1   2   1   1   1   1   1   2   1   1   1   1   1   1   1   2   2   1   1   2   1   1   1   1   2   2   2   2   1   1   2   2   1   2   1   2   2   1   2   2   2   1   1   2   2   1   1
 MK-1-8                 1   1   1   2   2   2   2   1   2   2   1   1   1   1   2   1   1   1   2   2   2   1   2   1   2   2   2   2   2   1   1   2   1   2   1   1   2   2   2   1   2   2   2   1   2   2   2   1   1   2   2   2   2   1   2   2   2   1   1   2   1   1   2   1   2   1   2   1   1   2   2   1   2   1   1   2   1   2   1   2   1   1   1   1   2   1   2   2   1   1   2   1   2   2   1   1   2   2   1   2   1   1   2   1   2   2   2   2   1   1   2   1   2   2   2   2   2   2   1   1   1   2   1   2   1   2   2   2   1   1   2   2   2   2   1   1   1   1   1   1   1   2   2   1   2   2   2   2   1   2   2   1   1   1   2   1   1   1   1   1   2   1   1   1   2   1   1   1   2   2   2   1   2   1   1   1   1   2   2   2   2   1   1   2   1   1   2   1   2   2   1   2   1   2   1   1   2   2   1   1
 MK-1-9                 1   1   1   2   2   1   2   1   2   2   1   1   1   1   2   1   1   1   2   2   2   1   2   1   2   2   2   1   2   1   1   2   1   2   1   1   2   2   2   1   2   2   2   1   1   2   2   1   1   2   2   2   2   1   2   2   2   1   1   2   1   1   2   1   2   1   2   1   1   2   2   1   2   1   1   2   1   2   1   2   2   1   1   1   2   1   2   2   1   1   2   1   2   2   1   1   2   2   1   2   1   1   2   1   2   2   1   2   1   1   2   1   2   2   2   1   2   2   1   1   1   2   1   2   1   2   2   2   1   1   2   2   2   2   1   1   1   1   1   2   2   2   2   2   2   2   2   2   1   2   2   1   1   1   1   1   1   2   1   1   2   1   1   1   2   2   1   1   2   2   2   1   2   2   2   1   1   2   2   2   2   1   1   2   1   1   2   1   2   2   1   2   1   2   2   1   2   2   1   1
 MK-1-10                1   1   1   2   1   1   2   1   2   1   1   1   1   1   1   1   1   1   2   2   2   1   2   1   2   2   2   1   2   1   1   2   1   2   1   1   2   2   2   1   1   2   2   1   1   2   1   1   1   2   2   2   2   1   2   2   2   1   1   1   1   2   2   1   2   1   2   1   1   2   2   1   2   1   1   2   1   2   1   1   2   1   1   2   1   1   2   2   1   1   2   1   2   2   1   1   2   2   1   2   1   1   2   1   2   2   1   2   1   1   2   1   2   2   2   2   2   2   1   1   1   2   1   2   1   2   1   2   1   1   2   2   2   1   1   2   1   1   1   2   2   2   2   2   2   2   2   2   1   2   2   1   1   1   1   1   1   2   2   1   2   1   1   2   1   2   1   1   2   2   2   2   2   2   1   1   1   2   2   2   2   2   1   2   1   1   2   1   2   2   1   2   1   2   2   1   1   2   1   1
 MK-1-11                1   1   1   2   1   2   2   1   2   1   1   1   1   1   1   1   1   1   2   2   2   1   2   1   2   2   2   1   2   1   1   2   1   2   1   1   2   2   2   1   1   2   2   1   1   2   1   1   1   2   2   2   2   1   2   2   2   1   1   1   1   2   2   2   2   1   2   1   1   2   2   1   2   1   1   2   1   2   1   1   2   1   1   2   1   1   2   2   1   2   2   2   2   2   1   1   1   2   1   2   1   1   2   1   2   2   1   2   1   1   2   2   2   2   2   2   2   2   1   1   1   2   1   2   1   2   1   2   1   1   2   2   2   2   1   2   1   1   1   2   2   2   2   2   2   2   2   2   1   2   2   1   1   1   1   1   1   2   2   1   2   1   1   2   2   2   1   1   2   2   1   2   1   2   2   1   1   2   2   2   2   2   1   2   1   1   2   1   1   1   1   2   1   2   2   1   1   2   1   1
 MK-1-12                1   1   1   2   1   2   2   1   2   1   1   1   2   1   1   1   1   1   2   1   2   1   2   1   2   2   2   2   2   1   1   2   2   2   1   1   2   2   2   1   1   2   2   1   1   2   1   1   1   2   2   2   2   1   2   1   2   1   2   1   1   2   2   2   2   1   2   1   1   2   2   1   2   1   1   2   2   2   1   1   2   1   1   2   1   1   2   2   1   2   2   2   2   2   1   1   1   2   1   2   1   1   2   1   2   2   1   2   1   1   2   2   2   2   2   2   2   2   1   1   1   2   1   2   1   2   1   2   1   1   2   2   2   2   1   2   1   2   1   2   2   2   2   2   1   2   2   2   1   2   2   1   1   1   1   1   1   1   2   1   2   1   1   2   2   2   1   1   2   2   2   2   1   2   2   1   1   2   2   2   2   2   1   2   1   1   2   1   1   2   1   1   1   2   1   1   1   2   1   1
 MK-1-13                1   1   1   2   1   2   2   1   2   1   1   1   2   1   1   1   1   1   2   1   2   1   2   1   1   2   2   2   2   1   1   2   2   2   1   1   1   2   2   1   2   1   2   1   1   2   1   1   1   2   1   2   2   1   2   2   2   2   2   1   1   2   2   2   2   1   2   1   1   2   2   1   1   1   1   2   2   2   1   2   2   1   1   2   1   1   2   2   1   2   2   1   2   2   1   1   1   2   1   2   2   1   2   2   2   1   1   2   1   1   2   2   2   2   2   2   2   2   1   1   1   2   2   2   1   2   1   2   1   1   2   2   2   2   1   2   1   2   1   2   2   2   2   1   1   2   2   2   1   2   2   1   2   1   2   1   1   1   2   1   2   1   1   2   2   2   1   1   2   1   2   2   1   2   2   1   2   2   2   2   2   1   1   2   1   1   1   1   1   2   1   1   2   2   1   1   1   2   1   1
 MK-1-14                1   1   1   2   1   2   2   1   2   1   1   1   2   1   1   1   1   1   2   1   2   1   2   1   1   2   2   2   1   1   1   2   2   2   1   1   1   2   2   1   2   1   2   2   2   2   1   1   1   2   1   2   2   1   2   2   2   2   2   1   1   2   2   2   2   2   2   1   2   2   2   1   1   1   1   2   2   2   1   1   2   1   1   2   1   1   2   2   1   2   2   1   1   1   2   1   1   2   1   2   2   1   2   1   2   2   1   2   1   1   1   2   1   2   2   2   2   2   1   1   1   2   2   2   1   2   1   2   1   1   2   2   2   2   1   2   1   2   1   2   2   2   2   1   1   2   2   2   1   2   2   1   2   1   2   1   1   1   2   1   2   1   1   2   2   2   1   1   2   1   2   1   1   2   2   2   1   2   1   2   2   1   1   2   1   1   1   1   1   2   1   1   2   2   1   1   1   2   1   1
 MK-1-15                2   1   1   2   1   2   2   1   2   1   2   1   2   1   1   1   1   1   2   1   2   1   2   1   1   2   1   2   1   1   2   2   2   2   1   1   1   2   2   1   1   2   2   2   2   2   2   1   1   2   2   2   2   1   2   2   2   2   2   1   1   2   2   2   2   2   2   1   2   2   2   1   1   2   1   2   2   2   1   1   2   1   1   2   1   1   1   2   1   2   1   1   1   1   2   1   1   2   1   2   1   2   2   2   2   1   1   1   1   1   2   2   1   2   2   2   2   2   2   1   1   2   2   2   1   2   1   2   1   1   2   2   2   2   1   2   1   2   1   2   1   2   1   1   2   1   2   2   1   2   2   1   2   1   2   1   1   1   2   1   2   1   1   2   2   2   1   1   2   1   2   1   1   2   2   2   1   2   1   2   2   1   1   2   1   1   1   1   1   1   1   1   2   2   1   2   1   1   1   1
 MK-1-16                2   2   1   2   1   2   2   1   2   1   2   1   2   1   1   1   1   1   2   1   2   1   2   1   1   2   1   2   1   1   2   1   2   2   1   1   1   2   2   1   1   1   2   2   2   2   2   1   1   1   2   2   2   1   2   2   2   2   2   1   1   2   2   1   2   2   2   1   2   1   2   1   1   2   1   2   2   2   1   1   2   1   1   2   1   1   1   2   1   2   1   2   1   1   2   1   1   2   1   2   1   1   2   2   2   1   1   1   1   2   2   2   1   2   2   2   2   2   2   1   1   2   2   2   2   2   1   1   1   1   2   1   2   2   1   2   1   2   1   1   1   2   1   1   2   2   2   2   1   2   2   1   2   1   2   1   1   1   2   1   2   1   1   2   2   2   1   1   2   1   2   1   1   2   2   2   1   2   1   2   2   1   1   2   1   1   1   1   2   1   1   2   2   2   1   2   1   1   1   1
 MK-2-1                 1   2   1   1   1   1   1   1   1   1   1   1   2   2   1   1   1   1   2   2   1   2   2   1   2   2   2   1   1   2   1   1   1   1   2   1   1   1   2   1   1   2   2   2   1   1   2   2   2   1   1   1   1   1   2   1   2   2   1   2   2   1   1   1   1   2   1   2   1   1   2   2   2   1   1   2   2   2   1   1   2   2   2   2   1   1   2   1   2   1   1   1   2   2   1   1   2   1   1   2   1   1   1   1   1   1   2   1   1   2   2   1   2   1   2   2   2   1   2   2   1   2   1   2   1   1   1   1   1   2   1   2   1   2   1   1   2   1   2   1   2   1   1   2   2   2   2   1   1   1   2   2   2   2   2   2   1   1   2   1   2   1   2   1   2   1   2   1   1   1   1   1   1   2   1   2   1   2   2   2   2   1   2   1   2   2   1   2   1   2   1   2   2   1   1   1   1   2   1   2
 MK-2-2                 2   2   1   1   1   1   1   1   1   1   2   1   2   2   1   1   1   1   2   2   1   1   2   1   2   2   2   1   1   1   1   1   1   1   2   1   1   1   2   1   1   2   2   2   1   1   2   2   1   1   1   1   1   1   2   1   2   2   1   2   2   1   1   1   1   2   1   2   2   1   2   2   2   1   1   2   2   2   1   1   2   2   2   2   1   1   1   1   2   1   2   1   2   2   1   1   2   1   1   2   1   1   2   1   1   1   1   1   1   2   2   1   2   1   2   2   2   1   2   2   1   2   1   2   1   1   1   1   1   1   1   2   1   2   1   1   2   2   2   2   2   1   1   2   2   2   2   1   1   1   2   2   2   2   2   2   1   1   2   1   2   1   2   1   2   1   2   1   1   1   1   1   1   2   1   2   1   2   2   2   2   2   2   1   2   2   1   2   1   2   1   2   2   2   2   1   1   2   1   2
 MK-2-3                 2   2   1   1   1   1   1   1   1   1   2   2   2   2   1   1   1   1   2   1   2   1   2   1   2   2   2   1   1   1   1   1   1   1   2   2   1   1   2   1   1   2   2   2   1   1   2   2   1   1   1   2   1   2   2   1   2   2   2   2   2   2   1   1   1   2   1   2   2   1   2   2   2   1   1   2   1   2   1   1   2   2   2   2   1   1   1   1   1   1   2   1   2   1   2   1   2   1   1   2   1   1   2   1   1   1   1   1   1   2   2   1   2   1   2   2   2   2   1   2   1   1   1   2   1   1   1   1   2   1   1   2   1   2   1   1   2   2   2   2   2   1   1   1   2   1   2   2   1   1   2   2   2   2   2   2   1   1   2   1   2   1   2   1   2   1   2   1   1   1   1   1   1   2   1   2   1   2   2   2   2   2   2   1   2   2   1   2   1   2   1   2   2   2   2   1   2   2   1   2
 MK-2-4                 2   1   2   1   1   1   1   1   1   1   2   2   2   2   1   1   1   1   2   1   2   1   2   1   2   2   2   1   1   1   1   1   1   1   2   2   1   1   2   1   1   2   2   2   1   1   2   2   1   1   1   2   1   2   1   1   2   2   2   2   2   1   1   1   1   2   1   2   2   2   2   2   2   1   1   2   1   2   1   1   2   2   2   2   1   2   1   1   1   1   1   1   2   1   2   1   2   1   1   2   1   1   2   2   1   1   1   1   1   2   2   1   2   1   2   2   2   1   1   2   1   1   1   2   1   1   1   1   2   2   1   2   1   2   1   1   2   2   2   2   2   1   1   1   2   1   2   2   1   2   2   2   2   2   2   2   1   1   2   1   2   2   2   1   2   1   2   1   1   1   1   1   1   2   1   2   1   2   2   2   2   2   1   1   2   2   1   2   1   2   1   2   1   2   2   1   2   2   1   2
 MK-2-5                 2   1   1   1   1   1   1   1   1   1   2   2   2   2   1   1   1   1   2   1   2   1   2   1   2   2   2   1   2   1   1   1   1   2   2   2   1   1   2   1   1   2   2   2   1   1   2   2   1   1   1   2   1   2   1   2   2   2   2   2   2   1   1   1   1   1   1   2   2   2   2   2   2   1   1   2   1   2   1   2   2   2   2   2   1   2   1   1   1   1   1   1   2   1   2   1   2   1   1   2   2   1   1   2   1   1   1   1   1   2   2   1   2   1   2   2   2   1   1   2   2   1   1   2   1   1   1   1   2   2   1   2   1   2   1   2   2   2   2   1   2   1   1   1   2   2   2   2   1   2   1   2   2   2   2   2   1   1   2   1   1   2   1   1   2   1   2   1   1   1   1   1   2   2   1   2   1   2   2   2   2   2   1   1   2   2   1   2   1   2   1   1   1   2   2   1   2   2   1   2
 MK-2-6                 2   2   1   1   1   1   1   1   2   1   2   1   2   2   1   1   1   1   2   1   2   2   2   1   2   2   2   1   2   2   1   1   1   2   2   2   1   1   2   1   1   2   2   2   1   1   2   2   1   1   1   2   1   2   1   2   2   2   2   2   2   1   2   1   1   1   1   2   2   2   2   1   2   1   1   2   1   2   1   2   2   2   2   2   1   2   1   1   1   1   1   1   2   1   1   1   1   1   2   2   2   1   1   1   1   1   1   1   1   2   1   1   2   2   2   2   2   1   1   2   2   1   1   2   1   1   1   1   2   2   1   2   1   2   1   2   1   2   2   1   2   1   2   1   1   2   2   2   1   1   2   2   1   2   2   2   1   1   2   1   1   2   2   1   2   2   2   1   1   1   1   1   2   2   1   2   1   2   2   2   2   2   1   1   2   1   1   2   1   2   1   1   1   2   1   1   1   2   1   2
 MK-2-7                 2   2   1   1   1   1   1   1   2   1   2   1   2   2   1   1   1   1   2   1   2   2   2   1   1   2   2   1   2   2   1   1   1   2   2   2   1   1   2   1   1   2   2   2   2   1   2   2   1   2   1   2   1   2   1   2   2   2   2   2   2   1   2   1   1   1   1   2   2   2   2   1   2   1   1   2   1   2   1   1   2   2   2   2   1   2   1   2   1   1   1   1   2   1   1   1   2   1   2   2   2   1   1   1   1   2   1   1   1   2   1   2   1   2   2   2   2   1   1   2   2   1   2   2   1   1   1   1   2   2   1   2   1   2   1   2   1   2   2   1   2   1   2   1   1   2   2   2   1   2   2   2   1   2   2   2   1   1   2   1   1   2   2   1   2   1   2   1   1   1   1   1   2   2   1   1   1   1   2   2   2   1   1   1   2   1   1   2   1   2   2   1   1   2   1   1   1   2   1   2
 MK-2-8                 2   2   1   1   1   1   1   1   2   1   2   1   2   2   1   1   1   1   2   1   1   2   1   1   1   2   2   1   2   2   1   1   1   2   2   2   1   1   2   1   1   2   1   2   2   1   2   2   1   2   1   2   1   2   1   2   2   2   2   2   2   1   2   1   2   2   1   2   1   2   2   1   2   1   1   2   1   2   1   1   1   2   2   2   1   2   1   2   1   1   1   1   2   1   1   2   2   1   2   2   1   1   1   1   1   2   1   1   1   2   1   2   1   2   2   2   2   1   1   2   2   1   2   2   1   1   1   1   1   2   1   2   1   2   1   2   1   2   2   2   2   1   2   1   1   1   2   2   1   2   2   2   1   2   2   2   1   1   2   1   1   2   2   1   1   1   2   1   1   1   1   1   2   2   1   2   1   1   2   2   2   1   1   1   2   1   1   2   1   2   2   1   1   2   2   1   1   2   1   2
 MK-2-9                 1   2   1   1   1   1   1   1   2   1   2   1   2   2   1   1   1   2   2   1   1   2   1   1   1   2   2   1   2   2   2   1   1   2   2   2   1   1   2   2   1   2   1   2   2   2   2   2   1   2   1   2   1   2   1   2   2   2   2   2   2   1   2   1   1   2   1   2   2   2   2   1   2   1   1   2   1   2   1   1   1   2   2   2   1   2   1   2   1   1   1   2   2   1   1   2   2   1   2   2   1   1   1   1   1   2   1   1   1   2   1   2   1   2   2   2   2   1   2   2   2   1   2   2   1   1   2   1   2   2   1   1   1   2   1   2   1   2   2   2   2   1   2   2   1   1   2   2   1   2   1   2   1   2   2   2   1   1   2   2   1   2   2   1   1   1   2   1   1   1   1   1   2   2   1   2   1   1   2   2   2   1   1   1   2   1   1   2   1   2   2   1   1   2   2   1   1   2   2   2
 MK-2-10                1   2   1   2   1   2   1   1   2   1   2   1   2   2   1   1   1   2   1   1   1   2   1   1   1   2   2   1   2   2   2   1   1   2   2   2   1   1   2   2   1   2   1   2   1   2   2   2   1   2   1   2   1   2   1   2   2   2   2   2   2   1   2   1   1   2   1   2   2   2   2   2   1   1   1   2   1   2   1   1   1   2   2   2   1   2   1   2   1   2   1   2   2   1   1   2   2   1   2   2   1   1   1   1   1   2   1   1   1   2   1   2   1   2   2   2   2   1   2   2   2   1   2   2   1   1   2   1   2   2   1   2   1   2   1   2   1   2   1   1   2   1   2   2   1   1   2   2   1   1   2   1   1   2   2   2   1   1   2   2   1   2   2   1   1   1   2   1   1   1   1   2   2   2   1   2   1   1   2   2   2   1   1   1   2   1   1   2   1   2   2   2   1   2   2   1   1   2   2   2
 MK-2-11                1   2   1   2   1   2   1   1   1   1   2   1   2   2   2   1   1   2   1   1   2   2   1   1   1   2   2   1   2   2   2   1   1   2   2   2   1   1   2   1   1   2   1   2   1   2   2   2   1   2   1   2   1   2   1   2   2   2   2   2   2   1   2   1   1   2   1   2   1   2   2   2   1   1   1   2   1   1   1   1   1   1   2   2   1   2   1   2   1   2   1   2   2   1   1   2   2   1   2   1   1   1   1   1   1   2   1   1   1   2   1   2   1   2   2   2   2   1   2   2   2   1   2   2   1   2   2   2   2   2   1   2   1   2   1   1   1   2   1   1   2   1   2   2   1   1   2   2   1   1   2   1   1   2   2   2   1   1   2   2   1   2   2   1   2   1   2   1   2   1   1   2   1   1   1   2   1   1   2   2   2   1   1   2   2   1   2   2   1   2   2   2   1   2   2   1   1   2   2   2
 MK-2-12                1   2   1   1   1   2   1   1   1   1   1   1   2   2   2   2   1   2   1   2   2   2   1   1   1   1   2   1   2   2   2   1   1   2   2   2   2   1   2   1   1   2   1   2   1   1   2   2   1   2   1   2   1   2   1   1   2   2   2   2   2   1   2   1   1   2   2   2   1   2   2   2   1   1   1   2   1   1   2   1   1   1   2   2   1   2   1   2   1   2   1   2   2   1   1   2   2   1   2   1   1   1   1   1   2   2   2   1   1   2   1   1   1   2   2   2   1   1   2   2   2   1   2   2   1   2   2   2   2   2   1   2   1   2   1   1   1   2   1   1   2   1   2   2   1   1   2   2   1   1   2   1   2   2   2   2   1   2   2   2   1   2   2   1   2   1   2   1   1   1   1   1   1   1   1   2   1   1   1   2   2   1   1   2   2   2   1   2   2   2   2   2   2   2   2   1   1   2   2   2
 MK-2-13                1   2   1   1   2   2   1   1   1   1   1   1   2   2   2   2   1   2   1   2   2   2   1   1   1   2   2   1   2   2   2   1   1   2   2   2   2   1   2   1   1   2   1   2   1   1   2   1   1   2   1   1   1   1   1   1   2   2   2   1   2   1   2   1   1   2   2   2   1   2   2   2   1   1   1   2   1   1   2   1   1   1   2   2   1   2   1   2   1   2   2   2   2   1   1   2   2   1   2   1   1   1   1   1   2   2   2   1   1   2   1   1   1   2   2   2   1   1   2   2   2   1   2   2   1   1   2   2   2   2   1   2   1   2   1   1   1   2   1   1   2   1   2   2   1   1   2   1   1   1   2   1   2   1   1   2   1   2   2   2   1   2   1   1   2   1   2   1   1   1   1   1   1   1   2   2   1   1   1   2   2   1   1   2   2   1   1   2   2   2   2   2   2   2   1   1   2   1   2   2
 MK-2-14                1   2   1   1   2   2   1   1   1   1   1   1   2   2   2   2   1   2   1   1   2   2   1   1   1   2   2   1   2   1   2   1   1   1   2   2   2   1   1   1   1   2   1   2   1   1   2   2   1   2   2   1   1   1   1   1   1   2   2   1   2   1   2   1   1   2   2   2   1   1   2   2   1   1   1   2   1   1   1   1   1   1   2   2   1   2   1   2   2   2   1   2   2   1   1   2   2   1   2   1   1   1   1   1   2   2   2   1   1   2   1   1   1   1   2   2   1   1   2   2   1   1   2   2   1   1   2   2   2   2   1   2   1   2   1   1   1   2   1   1   2   2   2   2   1   1   2   1   1   1   2   1   2   1   1   2   2   2   2   2   2   2   1   1   2   1   2   2   1   1   1   1   1   1   2   2   1   1   1   2   1   1   1   2   2   2   1   2   2   2   2   2   2   2   1   1   2   1   2   2
 MK-2-15                1   2   1   1   2   2   1   1   1   1   1   1   2   2   2   2   1   2   1   1   2   2   1   1   1   2   2   1   2   1   2   1   1   1   2   2   2   1   1   1   1   2   1   1   1   1   1   1   1   2   2   1   1   2   2   1   1   2   2   2   2   1   2   1   1   2   2   2   1   1   2   2   2   1   1   2   1   1   1   1   2   1   2   2   1   2   1   2   2   2   1   2   2   1   1   2   2   1   1   1   1   1   1   1   1   2   2   1   1   2   2   1   1   2   2   2   1   1   1   2   1   1   2   1   1   1   2   2   2   2   1   2   1   2   1   1   1   2   1   1   2   1   2   2   1   1   1   2   1   1   2   1   2   1   1   2   2   2   2   2   2   2   1   1   2   1   2   2   1   1   1   1   1   1   2   2   1   1   1   2   1   1   2   2   2   2   1   2   2   2   2   2   2   2   1   1   2   1   2   1
 MK-2-16                1   1   1   1   2   2   1   1   1   1   1   1   2   2   2   2   1   2   1   1   2   2   1   1   1   2   2   1   2   1   2   1   2   1   2   2   2   1   1   1   1   2   1   2   1   1   1   1   1   2   2   1   1   2   2   1   1   2   2   2   2   1   2   1   2   2   2   1   1   1   2   2   2   1   1   2   1   1   1   2   2   1   2   2   1   2   1   2   2   2   1   2   2   2   1   2   2   1   1   2   1   1   1   1   1   2   2   1   1   2   2   1   1   2   2   2   1   1   1   2   2   2   2   1   1   1   2   2   1   2   2   2   1   2   1   1   1   2   1   1   2   1   2   2   1   1   1   2   1   1   2   1   2   1   2   2   2   2   2   2   2   2   1   1   2   1   2   2   1   1   1   1   1   1   2   2   1   1   1   2   1   1   2   2   2   2   1   2   2   1   2   2   2   2   1   1   2   1   2   1
 MK-3-1                 1   1   2   2   1   2   2   2   2   2   1   2   1   1   2   1   2   2   1   1   1   1   2   1   1   1   1   1   2   2   2   2   2   2   1   1   1   2   2   1   1   2   2   2   1   1   2   1   1   2   2   1   1   2   1   1   2   2   2   1   1   1   1   1   2   2   1   2   2   1   2   1   1   2   1   2   2   2   1   1   1   1   1   2   1   2   1   1   2   2   2   1   1   2   1   1   1   1   2   1   2   2   2   1   1   2   2   2   1   1   2   1   2   2   2   1   1   2   2   1   1   1   2   1   1   2   1   2   2   1   2   2   2   2   2   2   2   2   1   1   2   1   1   2   2   2   1   1   1   2   1   2   1   2   1   2   1   1   2   1   2   1   1   2   1   2   2   2   2   1   2   1   2   1   1   1   1   1   1   2   1   2   2   1   1   2   2   2   1   2   2   1   2   1   2   1   2   1   2   1
 MK-3-2                 1   1   1   2   1   2   2   2   2   2   1   2   1   1   2   1   2   2   1   1   1   1   2   1   1   1   1   1   1   2   2   2   2   2   1   1   1   2   2   2   1   1   2   2   1   1   1   1   1   2   2   1   1   2   1   1   1   2   2   1   1   1   1   1   2   2   1   2   2   1   2   2   1   2   1   2   2   2   2   1   1   2   1   2   1   2   1   1   2   2   2   1   1   2   1   1   1   1   2   2   2   2   2   1   1   2   2   2   1   1   2   1   2   1   2   1   1   2   2   1   1   1   2   1   1   2   1   2   2   2   2   1   2   2   2   2   2   2   1   1   2   1   1   2   1   2   1   1   1   2   2   2   1   2   1   2   1   1   2   1   2   1   1   1   1   2   2   2   2   1   1   1   2   1   1   2   1   2   1   2   1   2   2   1   1   2   2   2   1   2   2   2   2   1   2   1   1   1   2   1
 MK-3-3                 1   1   1   2   1   2   2   2   2   2   1   2   1   1   2   1   2   2   1   1   1   2   2   1   1   1   1   2   2   1   2   2   2   2   1   1   1   1   2   2   1   1   2   2   1   1   1   1   1   2   2   1   1   2   1   1   2   2   2   1   1   1   1   1   2   2   1   2   1   1   2   2   2   2   1   2   2   2   2   1   1   2   1   2   1   2   1   1   1   2   2   1   1   2   1   1   1   1   2   2   2   2   2   1   1   2   2   2   1   1   1   1   2   1   2   1   1   2   2   1   1   1   2   1   1   2   1   2   2   2   1   1   2   2   2   2   2   2   1   2   2   1   1   2   1   2   2   1   1   2   2   2   1   1   1   2   1   1   2   2   2   1   1   1   1   2   2   2   2   1   1   1   2   1   1   2   2   2   1   2   1   2   2   1   1   2   1   1   1   2   2   2   2   1   2   1   1   1   2   1
 MK-3-4                 1   1   1   1   1   2   2   2   2   2   1   2   2   1   2   1   2   2   1   2   1   2   1   1   1   1   1   2   2   1   2   2   2   2   1   2   1   1   2   2   1   2   2   2   1   1   1   1   1   2   1   1   1   2   1   1   2   2   2   1   1   1   1   1   2   2   1   2   2   1   2   2   2   2   1   2   2   2   2   2   1   2   1   2   1   2   1   1   1   2   2   1   1   2   1   1   1   1   2   2   2   2   2   1   1   2   2   2   1   1   1   1   2   2   2   1   1   2   2   1   2   1   2   1   1   2   1   2   2   2   1   1   2   2   2   2   2   2   2   2   2   1   1   2   1   2   2   1   2   2   2   2   1   1   1   2   1   1   2   2   2   1   1   1   1   2   1   2   2   1   1   2   2   1   1   2   2   2   1   2   1   2   2   1   1   2   1   1   1   2   2   2   2   1   2   1   1   1   2   1
 MK-3-5                 1   1   1   1   1   2   2   2   2   2   1   2   2   1   2   1   2   2   1   1   1   2   1   1   1   1   1   2   2   1   2   1   2   2   1   2   1   1   2   2   1   2   2   2   1   1   1   1   2   2   1   1   1   2   1   1   2   2   1   1   1   1   1   1   2   2   1   2   2   1   2   2   2   2   1   2   2   2   2   2   2   2   1   1   1   2   1   1   1   2   2   1   1   2   1   1   1   1   2   2   2   2   2   1   1   2   2   2   1   1   1   1   2   2   2   2   1   2   2   1   2   1   2   1   1   1   1   2   2   2   1   1   2   2   2   2   2   2   2   2   2   1   1   2   1   2   2   2   2   2   2   2   1   1   1   2   1   1   2   2   2   1   1   1   1   2   1   2   2   1   1   2   2   1   1   2   2   2   1   2   1   2   2   1   1   2   1   1   1   2   2   2   2   1   1   1   1   1   2   1
 MK-3-6                 1   1   2   1   1   2   2   2   1   2   1   2   2   1   2   1   1   2   1   1   1   2   1   1   1   1   1   2   2   1   1   1   2   2   1   2   1   1   2   2   1   2   2   2   2   1   1   1   2   2   1   1   1   2   1   1   2   2   1   1   1   1   1   1   2   2   1   2   2   1   2   2   2   2   1   2   2   2   2   2   2   2   1   1   1   2   1   1   1   2   1   1   1   2   1   1   1   2   2   2   2   2   2   1   1   2   2   2   1   1   1   1   2   2   2   2   1   2   2   1   2   1   2   1   1   1   1   2   2   2   1   1   2   2   2   2   2   2   2   2   1   1   2   2   1   2   2   2   2   2   2   2   1   1   1   2   1   1   2   2   2   1   1   1   1   2   1   2   2   1   1   2   2   1   1   2   2   2   1   2   1   2   2   1   1   1   1   1   1   2   2   2   2   1   1   1   1   1   2   1
 MK-3-7                 2   1   2   1   1   2   1   1   1   1   1   1   2   1   2   2   1   1   1   1   1   2   1   1   1   1   1   2   2   1   1   1   2   2   1   2   1   1   2   2   1   2   2   2   2   1   1   1   2   2   1   1   1   2   1   2   2   2   1   1   1   1   1   1   2   2   1   2   2   1   2   2   1   2   1   2   2   2   2   2   2   2   1   1   1   2   2   1   1   2   1   1   1   1   1   1   1   2   2   2   2   2   2   2   1   2   2   2   1   1   1   1   2   2   1   1   1   2   2   1   2   1   2   1   1   1   1   2   2   2   1   1   2   2   2   2   2   2   2   2   1   1   2   2   1   1   2   2   2   2   2   2   1   1   1   2   1   1   2   2   2   1   2   1   1   2   2   2   2   1   1   2   2   2   1   2   2   2   1   2   1   2   2   1   1   1   1   1   1   2   2   2   2   1   1   1   1   1   2   1
 MK-3-8                 2   1   2   1   1   2   1   1   1   1   1   1   2   1   2   2   1   1   1   1   2   2   1   1   1   2   1   2   2   1   1   1   2   2   1   1   1   1   2   2   1   2   1   1   1   1   1   1   2   2   1   1   1   1   2   2   1   2   1   1   1   1   1   1   2   2   1   2   2   1   2   2   2   2   1   2   2   1   2   2   2   2   1   1   1   2   2   1   1   2   1   1   1   1   1   1   1   2   2   2   2   2   2   2   1   2   2   2   1   1   1   1   2   2   1   1   1   2   2   2   2   1   2   1   1   1   1   2   2   2   1   2   2   2   1   2   2   2   2   2   1   1   2   2   1   2   2   2   1   2   2   2   2   1   1   2   2   1   2   2   2   1   2   1   1   2   1   2   2   1   2   2   2   2   1   2   2   2   1   2   1   2   2   1   1   1   1   1   1   2   2   2   2   1   1   1   1   2   2   1
 MK-3-9                 2   1   2   1   1   2   1   1   1   1   1   1   2   1   2   2   1   2   2   1   2   2   1   1   1   2   1   2   2   1   1   2   2   2   1   1   1   2   2   2   1   2   1   1   1   1   1   1   1   2   1   1   1   1   2   2   1   2   1   1   2   1   2   1   2   2   1   2   2   1   2   2   2   2   1   2   2   1   1   2   1   2   1   1   1   2   2   2   1   1   1   1   1   1   1   1   2   1   2   2   2   2   2   2   1   2   2   1   2   1   1   1   2   2   1   2   1   2   2   2   2   1   2   1   1   1   1   2   2   2   1   2   2   2   1   2   2   2   2   2   1   1   2   2   1   2   2   1   1   2   2   2   2   1   2   2   2   1   2   2   2   1   1   1   1   1   1   2   2   1   2   2   2   2   2   2   2   2   1   2   1   2   1   1   1   1   1   1   1   2   2   2   2   1   1   1   2   2   2   1
 MK-3-10                1   1   2   1   1   2   1   1   1   2   1   1   2   1   2   2   1   2   2   1   2   2   2   1   1   2   1   2   2   2   1   2   2   2   1   1   1   1   2   1   1   2   1   1   1   1   1   1   1   2   1   1   1   1   2   2   1   2   1   1   2   1   2   2   2   2   1   2   2   1   2   2   2   2   1   2   2   1   1   2   1   2   1   1   1   2   2   2   1   1   1   2   1   1   1   1   2   1   2   2   1   1   2   2   1   2   2   1   2   1   1   1   2   2   1   2   1   2   2   2   2   1   2   1   2   1   1   2   2   2   1   2   2   2   1   2   2   2   2   2   1   1   2   2   1   2   2   1   1   2   2   2   2   1   2   2   2   1   2   2   2   1   1   1   1   1   1   2   2   1   2   2   2   2   2   2   1   2   2   2   1   1   1   1   1   1   1   1   1   2   2   2   2   1   1   1   2   1   2   1
 MK-3-11                1   1   1   1   1   2   1   1   1   2   1   1   2   1   2   2   1   2   2   1   2   2   2   1   1   2   1   2   2   2   1   2   2   2   1   1   1   1   2   1   1   2   1   1   1   1   1   1   1   2   1   1   1   1   2   2   1   2   1   1   2   1   2   2   2   2   1   2   2   1   2   2   2   1   2   2   2   1   1   2   1   2   1   1   1   2   2   2   1   1   1   1   1   1   1   1   2   1   2   1   1   1   2   2   1   2   2   1   2   2   1   1   2   2   1   2   1   2   2   2   2   1   2   1   2   1   1   2   2   2   1   2   2   2   1   2   2   2   2   2   1   2   2   2   1   2   2   1   2   2   1   2   1   1   2   2   2   1   2   2   2   1   1   1   1   1   1   2   2   1   2   2   2   2   2   2   1   2   2   2   1   1   1   1   1   1   1   1   1   2   2   2   2   1   1   1   2   1   2   1
 MK-3-12                1   1   1   1   1   2   1   1   1   2   1   1   2   1   2   2   1   2   2   2   2   1   2   1   1   2   1   2   2   2   1   2   2   2   1   1   1   1   1   1   1   2   1   1   1   1   1   1   1   2   1   2   1   1   2   2   1   2   1   1   2   1   2   2   2   2   1   2   2   1   2   2   2   1   2   2   1   1   1   2   1   2   1   2   1   2   2   2   2   1   1   1   1   1   1   1   2   1   1   1   1   1   2   2   1   2   2   2   2   2   1   1   2   2   2   2   1   2   2   2   1   1   1   1   2   1   1   2   2   2   1   2   2   2   1   2   2   2   2   2   1   2   2   2   1   2   2   1   2   2   1   2   1   1   2   2   2   1   2   2   1   1   1   1   1   1   1   2   2   2   2   2   2   1   2   2   1   2   2   2   1   1   1   2   1   2   1   1   1   1   2   2   2   1   1   1   2   1   2   1
 MK-3-13                1   1   1   1   1   2   1   1   1   1   1   1   2   1   2   1   1   2   2   1   2   1   2   1   1   2   2   2   2   2   1   2   2   2   1   1   2   1   1   1   1   2   1   1   1   1   2   1   1   2   1   2   1   1   2   2   1   2   1   1   2   2   2   2   2   2   1   2   2   1   2   2   2   1   2   2   1   2   1   2   2   1   1   2   1   2   2   2   2   1   1   1   1   1   1   1   2   1   1   1   1   1   2   2   1   2   2   2   2   2   2   1   2   2   2   2   1   2   2   2   1   1   1   1   2   1   1   2   2   2   1   2   2   2   1   2   2   2   2   2   1   2   2   2   1   1   2   1   1   2   1   2   1   1   2   2   2   2   1   2   1   2   1   1   2   1   1   2   2   2   1   2   1   1   2   2   1   2   2   2   1   1   2   2   1   2   1   1   1   1   2   2   2   1   1   1   2   1   2   2
 MK-3-14                1   1   1   1   1   2   1   1   1   1   1   1   2   2   2   1   1   2   2   1   2   2   2   2   1   2   2   2   2   2   1   2   2   2   2   1   2   2   1   1   1   2   1   1   1   1   2   1   1   2   1   2   1   1   2   2   1   1   1   1   2   2   2   2   2   2   1   2   2   1   2   2   2   1   2   2   1   2   1   2   2   1   1   2   1   2   2   2   2   1   1   1   1   2   1   1   2   1   1   1   1   1   2   1   1   2   2   2   2   2   2   1   2   1   2   2   1   2   2   2   1   1   1   1   2   1   1   2   2   2   1   2   2   2   1   2   2   2   2   2   1   2   2   2   1   1   2   1   1   2   1   2   1   1   2   2   2   2   1   2   1   2   1   2   2   1   1   2   2   2   1   2   1   1   2   2   1   2   2   2   1   1   2   2   1   2   1   1   1   1   2   1   2   1   1   1   2   1   2   2
 MK-3-15                1   2   1   1   1   2   1   1   2   1   2   2   1   2   2   1   2   2   2   1   2   1   2   2   2   2   2   1   2   2   1   2   2   2   2   1   1   2   1   1   1   2   1   1   1   1   2   2   1   2   1   2   1   1   2   2   1   1   1   1   1   2   2   2   1   2   1   2   2   1   1   2   2   1   2   2   1   2   1   2   2   1   1   2   1   2   2   2   2   1   1   1   1   2   1   1   2   1   1   1   1   1   2   2   1   1   2   1   2   2   2   1   2   1   2   2   1   2   2   2   1   1   1   1   2   1   1   2   2   2   1   2   2   2   1   2   2   2   2   2   1   2   2   2   1   1   2   1   1   2   2   2   1   1   2   2   2   2   1   2   1   2   1   1   2   2   1   2   2   2   1   2   1   1   2   2   1   2   2   2   1   1   1   2   1   2   2   1   2   1   2   1   2   1   1   1   2   1   1   2
 MK-3-16                1   2   1   1   1   2   1   1   2   1   2   2   1   2   2   1   2   2   2   1   2   1   2   2   2   1   2   1   2   2   2   2   2   2   2   1   1   2   1   1   1   1   1   1   1   1   2   2   1   2   1   2   1   1   2   2   1   1   1   1   1   2   2   2   1   2   1   2   2   1   1   2   2   1   2   2   1   1   2   2   2   1   1   1   1   2   2   2   2   1   1   1   1   2   1   1   2   1   1   1   1   1   2   2   1   1   1   1   2   2   2   1   2   1   2   2   1   2   2   2   1   2   1   1   2   1   1   2   2   2   1   2   2   2   1   2   2   2   2   2   1   2   2   2   1   1   2   1   1   2   1   2   1   1   2   2   2   1   1   2   1   2   1   1   1   2   1   2   2   2   1   2   1   1   2   2   1   2   2   2   1   2   1   2   1   2   2   1   2   1   2   1   2   1   1   1   2   1   1   2
 MK-4-1                 2   1   1   2   2   2   1   1   2   2   1   2   2   1   1   2   2   1   1   1   2   1   1   2   1   2   1   2   2   2   2   2   2   1   1   1   1   1   1   2   2   2   1   2   2   2   1   2   2   1   2   1   2   2   2   1   2   1   1   2   2   2   2   2   1   2   1   2   2   2   1   2   2   2   1   2   1   2   1   1   1   2   2   1   2   1   1   1   1   1   1   1   2   1   1   1   2   1   1   1   2   2   1   2   2   2   1   2   1   1   1   2   1   2   1   1   1   2   1   2   1   2   2   1   1   2   1   1   2   1   1   2   2   1   2   1   1   1   2   2   2   2   1   2   2   1   1   1   1   2   1   1   2   1   2   1   2   2   1   2   1   2   1   2   2   2   2   2   1   2   2   2   2   2   2   2   2   2   1   2   2   2   1   2   2   1   2   1   2   1   1   2   1   1   1   2   1   2   2   1
 MK-4-2                 2   1   1   2   2   2   2   1   2   2   1   2   1   1   1   1   2   1   1   1   2   1   1   2   2   2   1   2   2   2   2   2   2   2   1   2   1   1   1   2   2   2   2   2   2   2   1   2   2   1   2   1   2   2   2   1   2   1   1   2   2   2   2   2   1   2   1   2   2   2   1   2   2   2   1   2   1   2   2   1   1   2   2   1   2   1   2   1   1   1   1   1   1   1   1   1   2   1   1   1   2   1   1   2   2   2   1   2   1   1   1   2   1   2   1   1   1   2   1   1   1   2   2   1   1   2   1   1   2   2   1   2   1   1   2   1   1   1   2   2   2   2   1   1   2   1   2   1   1   2   1   1   2   1   2   1   1   2   1   2   1   2   1   2   2   2   2   1   1   2   2   2   2   2   2   2   2   2   1   2   2   1   1   2   2   1   2   1   2   1   1   2   1   1   1   2   1   2   2   2
 MK-4-3                 2   1   1   2   2   2   1   2   2   2   1   2   1   1   1   1   2   1   1   1   2   1   1   2   2   2   1   2   2   2   2   2   2   2   1   2   1   1   1   2   2   2   2   2   2   2   1   2   2   1   2   1   2   2   2   1   2   2   2   2   2   2   2   2   1   2   1   1   2   2   1   2   2   1   1   2   1   2   2   1   1   2   1   1   2   1   2   1   1   1   1   1   1   1   1   2   2   1   1   1   2   1   1   2   2   2   1   2   1   1   1   2   1   2   1   1   1   1   1   1   1   2   2   1   1   2   1   1   1   2   1   2   1   1   2   1   1   1   2   2   2   2   1   1   2   1   2   1   1   2   1   1   2   1   2   1   1   1   1   2   1   2   1   1   2   2   2   1   1   2   2   2   2   2   2   2   2   2   1   2   2   1   1   2   2   1   1   1   2   1   1   2   1   1   1   2   1   2   1   2
 MK-4-4                 2   1   2   2   2   2   2   2   1   2   1   2   1   2   1   1   1   1   1   1   2   1   1   1   2   2   1   2   2   1   1   2   2   2   1   2   1   1   1   2   2   2   2   2   2   2   1   2   2   1   2   1   2   2   2   1   1   2   2   2   2   2   2   2   1   2   1   1   2   2   1   2   2   1   1   2   1   2   2   1   1   2   2   1   2   1   2   1   1   1   1   1   1   1   1   2   2   1   1   1   2   1   1   2   2   2   1   2   1   1   1   1   1   2   1   2   1   1   1   1   2   1   1   1   1   2   1   1   1   2   1   2   2   1   2   1   1   1   1   2   2   2   1   1   2   1   2   1   1   2   1   1   2   1   1   1   1   1   1   2   2   2   1   1   1   2   2   1   1   2   2   2   2   2   2   2   2   2   1   2   2   1   1   1   2   1   1   1   2   1   1   2   1   1   1   2   1   1   1   2
 MK-4-5                 2   1   2   2   2   2   2   2   1   2   1   2   1   2   1   1   1   1   1   1   2   1   1   2   2   2   1   2   2   1   1   2   2   2   1   2   1   1   1   2   2   2   2   2   2   2   1   2   2   1   2   1   2   2   2   2   1   2   2   2   2   2   2   2   1   2   1   1   2   2   1   2   2   1   2   2   1   2   2   1   1   2   2   1   2   1   1   1   1   1   1   1   1   1   1   2   1   1   1   1   2   1   1   2   2   2   1   2   1   1   1   1   1   2   1   1   1   1   2   1   1   2   1   1   1   2   1   1   1   2   1   2   2   1   2   1   1   1   1   1   2   2   1   1   2   1   2   1   1   2   1   1   2   1   1   2   1   1   1   2   2   2   1   1   1   2   2   2   1   1   2   2   2   2   2   2   2   2   1   2   1   1   1   1   2   1   1   1   2   1   1   2   1   1   1   2   1   2   2   1
 MK-4-6                 2   1   2   2   2   1   2   2   1   2   1   2   1   1   1   1   1   1   1   1   2   1   1   2   2   2   2   2   2   1   1   2   2   2   1   2   1   1   1   2   2   2   2   2   2   2   2   2   2   1   1   1   2   2   2   2   1   2   2   2   2   2   2   2   1   2   1   1   2   2   2   2   2   1   2   2   1   2   2   1   1   2   2   1   2   1   1   1   2   1   1   1   1   1   1   2   1   1   1   1   2   1   1   1   2   2   1   2   1   2   1   1   1   2   1   1   1   1   2   2   1   2   1   1   2   2   1   1   1   2   1   2   2   1   2   1   1   1   1   1   2   2   1   1   2   1   2   1   1   1   1   1   2   1   1   2   1   1   2   2   2   2   1   1   1   2   2   2   1   1   2   2   2   2   2   2   1   2   1   2   1   1   1   1   2   2   1   1   2   1   2   2   1   1   1   2   1   1   2   1
 MK-4-7                 2   1   2   2   2   1   2   2   1   2   1   2   1   1   1   1   1   2   1   1   2   1   1   2   2   2   2   2   2   2   1   2   2   1   1   2   1   1   2   2   2   2   2   2   2   2   2   2   2   1   1   1   2   2   2   2   1   2   2   2   2   2   2   2   1   2   1   2   2   2   2   2   2   1   2   2   1   2   2   1   1   2   2   1   2   1   1   1   2   1   2   1   1   1   1   2   1   1   1   1   2   1   1   1   2   2   1   2   2   2   1   1   1   2   1   1   1   1   2   1   1   2   1   1   2   2   2   1   1   2   1   2   2   1   2   1   1   1   1   1   2   1   1   1   1   2   2   1   1   1   1   1   2   1   1   2   1   1   2   2   2   1   1   1   1   1   2   2   1   1   2   2   2   2   2   2   2   2   2   2   1   1   1   1   2   2   1   1   2   1   2   2   1   1   1   2   1   1   2   1
 MK-4-8                 1   1   2   2   2   1   2   1   1   2   1   2   1   1   1   1   1   2   1   1   2   1   1   2   2   2   2   1   2   2   1   2   2   1   1   2   1   1   2   2   2   2   2   2   2   2   1   1   2   1   1   1   2   2   2   2   2   1   2   2   2   2   2   2   1   2   1   2   2   2   2   2   1   1   2   2   1   2   2   1   1   2   2   2   2   1   1   1   2   1   2   1   1   1   1   2   1   2   2   1   2   1   1   1   2   2   1   2   1   2   1   1   2   2   1   1   1   1   2   1   1   2   1   1   2   2   2   1   1   2   1   2   2   1   2   1   2   1   1   1   2   1   1   1   1   2   2   1   1   1   1   1   2   1   1   1   1   1   2   2   2   1   1   1   2   1   2   2   1   1   2   2   2   2   2   2   2   2   2   2   1   2   1   1   2   2   1   1   2   1   2   2   1   1   1   2   1   1   1   1
 MK-4-9                 1   1   2   2   2   1   1   1   1   2   1   2   2   1   1   1   1   2   1   1   2   1   1   2   2   1   2   1   2   2   1   2   2   1   1   2   1   1   2   2   2   2   2   2   2   2   1   1   1   1   1   1   2   2   2   2   2   1   1   2   2   2   2   2   1   2   1   2   2   1   2   2   2   1   2   2   1   2   2   1   2   2   2   2   2   1   1   1   1   2   2   1   1   1   1   2   1   2   2   1   2   1   1   1   2   2   1   1   2   2   2   1   2   2   1   1   2   1   2   1   1   2   1   1   2   1   2   1   1   2   1   1   2   1   2   1   2   2   1   1   1   2   1   1   1   2   2   1   1   1   1   2   2   1   1   1   1   1   1   2   2   1   1   1   2   1   1   2   1   1   2   2   2   2   2   2   2   2   2   2   2   2   1   1   2   2   1   1   1   1   2   2   1   1   1   2   1   1   1   1
 MK-4-10                1   1   2   1   2   1   1   1   1   2   1   2   2   1   1   1   1   2   1   1   2   2   1   2   2   1   2   1   1   2   1   2   2   1   1   2   1   1   2   2   2   2   2   2   2   1   1   1   1   1   1   1   2   2   1   2   2   1   1   2   2   2   1   2   1   2   1   2   2   2   2   2   2   1   2   2   1   2   2   1   2   2   2   2   2   1   2   2   1   2   2   1   1   2   1   2   2   2   2   2   2   1   1   1   2   2   1   1   2   2   2   1   1   2   2   1   2   1   2   1   1   2   1   1   2   1   2   2   1   2   1   1   2   1   2   1   2   2   1   1   1   2   1   1   1   2   2   1   1   1   1   2   2   1   1   1   1   1   1   2   2   1   1   1   2   1   1   2   1   1   2   2   2   2   2   2   2   2   1   2   2   1   1   1   2   2   1   1   1   1   2   2   1   2   1   2   1   1   1   1
 MK-4-11                1   1   2   1   2   1   1   1   1   2   1   2   2   1   1   1   1   2   1   1   2   2   2   2   2   1   2   1   1   2   1   2   2   1   1   2   1   1   2   2   2   1   2   1   2   1   1   1   1   2   1   1   2   2   1   2   2   1   1   2   2   2   1   2   1   2   1   2   2   1   2   2   2   1   2   2   2   2   1   1   2   2   2   2   2   1   2   2   2   2   2   1   2   2   1   2   2   2   2   2   2   2   1   1   2   2   1   1   2   1   2   1   1   2   2   1   2   2   2   1   1   2   1   1   1   1   2   2   1   2   1   1   2   1   2   1   2   2   1   1   1   2   1   1   1   2   2   1   1   2   1   1   2   1   1   1   1   1   1   2   2   1   2   1   2   1   1   2   1   2   2   2   2   1   2   2   2   2   1   2   2   2   1   2   1   2   1   1   1   1   2   2   2   2   1   2   1   2   1   1
 MK-4-12                1   1   2   1   2   1   1   1   1   2   1   2   2   1   1   1   1   2   1   1   2   2   2   2   2   1   2   2   1   2   1   2   2   1   1   2   1   1   2   2   2   1   2   1   2   1   1   1   1   1   1   1   2   2   2   2   2   1   1   1   1   1   1   2   1   1   1   1   2   1   2   2   2   1   2   2   2   2   1   1   2   2   2   2   2   1   2   2   2   2   2   1   2   2   1   2   2   2   2   2   2   2   1   1   2   2   1   1   2   1   2   1   1   2   2   1   2   2   2   2   1   1   1   1   1   1   2   2   1   2   1   1   2   1   2   1   2   2   1   1   1   2   2   2   1   1   2   1   1   2   1   1   2   1   1   1   1   1   1   2   2   1   2   1   1   2   1   2   1   2   2   2   2   2   2   2   2   2   1   2   2   2   1   2   1   2   2   1   1   2   2   2   2   2   1   2   1   1   1   2
 MK-4-13                1   1   2   1   2   1   1   1   1   2   1   2   2   1   1   1   1   2   1   1   2   2   2   2   2   1   2   1   1   2   1   2   2   1   1   2   1   1   2   2   2   1   2   1   2   1   1   1   1   2   1   1   2   2   2   2   2   1   1   1   1   1   2   2   2   1   1   1   2   1   2   2   2   1   2   2   2   2   1   1   2   2   2   2   2   1   2   2   2   2   2   1   2   2   1   2   2   2   2   2   2   2   1   1   2   2   1   1   2   1   2   2   1   1   2   1   2   2   2   2   1   1   1   1   1   1   2   2   1   2   1   1   2   1   2   1   2   2   1   1   1   2   2   2   2   1   2   1   1   2   1   1   2   1   1   1   1   1   1   2   2   1   2   1   1   2   1   2   1   2   2   2   2   2   2   2   2   2   1   2   2   2   1   2   1   1   2   1   1   2   2   2   1   2   1   2   1   1   1   2
 MK-4-14                1   1   2   1   2   1   1   1   1   2   1   2   1   1   1   1   1   2   1   1   2   2   2   2   2   1   2   1   1   2   1   2   1   1   1   2   1   1   2   2   2   1   2   1   2   1   2   2   1   1   1   1   2   2   2   2   2   1   1   1   1   1   1   2   2   1   1   1   2   1   2   2   2   2   2   2   2   2   1   1   2   2   2   2   2   1   2   2   2   2   2   1   2   2   1   2   2   2   2   2   2   2   1   1   2   2   1   1   2   1   2   2   1   1   2   1   2   2   2   2   1   1   1   1   1   1   2   2   1   2   1   1   2   2   2   1   2   2   1   1   1   2   2   2   2   2   2   1   1   2   1   1   2   1   2   1   1   1   1   2   1   1   2   1   1   2   1   2   2   2   2   2   1   2   2   1   2   2   1   2   2   2   1   2   1   1   2   1   1   2   2   2   1   2   1   2   1   1   1   2
 MK-4-15                1   1   2   2   2   1   1   1   1   2   2   2   1   1   1   1   1   2   1   1   2   2   2   2   2   1   1   1   1   2   1   2   2   1   1   2   1   1   1   2   2   1   2   1   2   2   2   2   1   1   1   1   1   2   2   2   2   1   1   1   1   1   1   2   1   1   1   1   2   1   2   2   2   2   2   2   1   2   1   1   2   2   2   2   1   1   2   2   2   2   2   1   2   2   1   2   2   2   2   2   2   2   1   1   2   2   1   1   2   1   1   2   1   1   2   1   2   2   1   2   1   2   1   1   1   1   2   2   1   1   1   1   2   2   2   1   2   2   1   1   1   2   2   2   2   2   2   1   1   2   1   1   2   1   2   1   2   1   1   2   1   1   2   1   1   2   1   2   2   2   2   2   1   2   2   1   2   2   1   2   2   2   2   2   1   1   2   1   1   2   2   2   1   2   1   1   1   1   2   2
 MK-4-16                1   1   1   2   2   1   1   1   1   2   1   2   1   2   1   1   2   2   1   1   1   2   2   2   2   1   1   1   1   2   1   2   2   1   1   2   1   1   1   2   2   1   2   2   2   2   2   2   1   1   1   1   2   1   1   2   2   1   1   1   1   1   1   2   1   1   1   1   2   1   2   2   2   2   2   2   2   2   1   2   2   2   2   2   2   1   2   2   2   2   2   1   2   2   1   2   2   2   2   2   1   1   1   1   2   2   2   1   2   1   1   2   1   1   2   1   2   2   1   2   1   1   1   1   1   1   2   2   1   2   1   1   2   2   2   1   2   2   1   1   1   2   2   2   2   2   2   2   1   2   1   1   2   1   2   1   2   1   1   2   1   1   2   1   1   2   1   2   2   2   2   2   1   1   2   1   2   2   1   2   1   2   2   2   1   1   2   1   1   2   2   2   1   2   1   1   1   1   2   2
 MK-5-1                 1   2   2   1   2   1   1   1   2   1   1   1   2   1   1   2   1   1   1   1   1   2   2   2   1   2   1   1   2   2   1   2   2   2   2   1   2   2   2   1   2   1   2   1   2   1   2   1   2   2   1   1   1   2   2   1   2   2   1   2   1   1   2   2   1   1   1   2   2   1   1   1   2   2   2   1   2   1   1   2   2   1   1   2   2   1   1   1   1   2   2   2   2   2   2   1   2   1   1   2   2   2   1   2   2   2   2   2   2   1   2   2   1   1   2   2   2   2   1   2   2   2   2   2   1   2   1   2   2   2   2   1   2   1   1   1   1   2   2   1   2   1   2   1   1   1   2   2   2   1   2   1   2   1   2   2   1   2   1   2   1   1   1   1   1   2   1   1   2   2   1   1   2   1   1   2   1   2   1   2   2   2   1   1   1   2   1   2   2   1   1   1   1   2   2   1   2   2   1   1
 MK-5-2                 1   2   2   2   2   1   1   1   2   1   1   1   2   1   1   2   1   1   1   1   2   2   2   2   1   2   1   2   2   2   1   2   2   2   2   1   2   2   2   1   2   1   2   1   2   1   2   1   2   2   1   2   1   2   2   1   2   2   1   2   1   2   2   2   1   1   1   2   2   1   1   1   2   2   2   1   1   1   1   2   2   1   1   2   2   1   1   1   1   2   2   1   2   2   2   1   2   1   1   2   2   2   2   2   2   2   2   2   2   1   2   2   1   1   2   2   1   2   1   2   2   2   2   2   1   2   1   2   2   2   2   2   2   1   1   1   1   2   2   1   2   1   1   2   1   1   2   1   2   1   2   1   2   1   2   2   1   2   1   2   1   1   1   1   1   2   1   1   2   2   1   1   2   1   1   2   1   2   1   2   2   2   1   1   2   2   1   2   2   1   2   1   1   2   2   1   2   1   1   1
 MK-5-3                 2   2   2   2   2   1   1   1   2   1   1   1   2   1   2   2   1   1   1   1   2   2   2   1   1   2   1   2   2   2   1   2   2   2   2   2   2   2   2   1   2   1   2   1   1   1   2   1   2   2   1   2   1   2   2   1   1   2   1   2   1   2   2   2   2   1   1   1   2   1   1   1   2   1   2   1   1   1   1   2   2   1   1   2   2   1   1   1   1   2   2   2   2   2   2   1   2   1   1   2   2   2   2   2   2   2   2   2   2   1   2   2   1   1   2   2   1   2   1   2   2   2   2   2   1   2   1   2   2   2   2   2   2   1   1   1   1   2   2   1   2   1   1   2   1   1   1   1   2   1   2   1   2   1   2   2   2   2   1   2   1   1   1   1   1   2   1   1   2   2   1   1   2   1   1   2   2   2   1   2   2   2   1   1   2   2   1   2   2   1   1   1   1   2   2   1   2   2   2   1
 MK-5-4                 2   2   1   2   2   1   1   1   2   1   1   1   2   1   1   2   1   1   1   1   2   2   2   1   1   2   1   2   2   2   1   2   2   2   2   2   2   2   2   1   2   1   2   1   1   1   2   1   2   2   1   2   1   2   2   1   1   2   1   2   1   2   1   2   2   1   1   1   2   1   1   1   1   1   2   1   1   2   1   2   2   2   2   2   2   1   1   1   1   2   2   2   2   2   2   2   2   1   1   2   2   2   2   2   2   2   2   2   2   1   2   2   1   1   2   2   1   2   1   1   2   2   2   2   1   2   1   2   2   2   2   2   2   1   1   1   1   2   2   1   2   1   1   2   1   1   1   1   2   2   1   1   2   1   2   2   2   2   1   1   1   1   1   1   1   2   1   1   2   2   1   1   2   1   1   2   2   2   2   2   2   2   1   1   1   2   1   2   2   1   1   1   1   2   2   1   2   2   1   1
 MK-5-5                 2   2   2   2   2   2   1   1   2   1   1   1   2   1   1   2   1   1   1   2   2   2   2   1   1   2   1   2   2   2   2   2   2   2   2   1   2   2   2   1   1   1   2   1   2   1   2   1   2   2   1   2   1   2   2   1   1   2   1   2   1   2   1   2   2   1   1   2   2   1   1   1   1   1   2   1   1   2   2   2   2   2   2   1   2   1   1   1   1   2   2   1   2   2   2   2   2   1   1   2   2   2   2   2   1   2   2   2   2   1   2   1   1   1   2   2   1   2   1   1   2   2   2   2   1   2   1   2   1   2   2   2   2   1   1   1   1   2   2   1   2   1   1   2   1   1   1   1   2   2   1   1   2   1   1   2   2   2   1   1   1   1   1   1   1   2   1   1   2   2   1   1   2   1   1   2   2   2   2   2   2   2   1   1   1   2   1   2   2   1   1   2   1   2   2   1   1   2   1   2
 MK-5-6                 2   1   2   2   2   2   2   1   2   1   1   1   2   1   1   2   1   2   1   2   2   2   2   2   1   2   1   2   2   2   2   2   2   2   2   1   2   2   2   1   1   2   2   1   2   1   2   1   2   2   1   2   2   2   2   1   1   2   1   2   1   2   1   2   2   1   1   2   2   1   1   1   1   1   2   1   1   2   2   2   2   2   2   1   2   1   1   1   1   2   2   1   2   2   2   2   1   1   1   2   2   2   2   2   1   2   2   2   2   1   2   1   1   1   2   2   1   2   2   1   2   2   2   2   1   2   1   2   1   2   2   2   2   1   1   1   2   2   2   1   2   1   1   2   1   1   1   1   2   2   2   1   2   1   1   2   2   2   1   1   2   1   1   1   1   2   1   1   2   2   1   2   2   1   1   2   2   2   2   2   2   2   1   1   1   2   1   2   2   1   1   2   1   2   2   1   1   2   1   1
 MK-5-7                 2   1   1   2   2   2   2   1   2   1   1   1   2   1   1   2   1   2   1   2   2   2   2   2   1   2   1   2   2   2   2   2   2   2   2   2   2   2   1   1   1   2   2   1   2   2   1   1   2   2   1   2   2   2   2   1   1   2   1   2   1   2   1   2   2   1   1   2   2   2   1   1   1   1   2   1   1   2   2   2   2   2   2   1   2   1   1   1   1   2   2   1   2   2   2   2   1   1   1   2   2   2   1   2   1   2   2   2   2   1   2   2   1   1   2   2   1   2   2   1   2   2   2   2   2   1   1   2   1   2   2   2   2   1   1   1   2   1   2   1   2   1   2   2   1   1   1   1   2   2   2   1   2   1   1   2   2   1   1   1   2   1   1   1   1   2   1   1   2   2   2   2   2   1   1   2   2   2   2   2   1   2   2   1   1   2   1   2   2   1   1   2   1   2   2   1   1   2   2   1
 MK-5-8                 2   1   1   2   2   2   2   1   2   1   1   1   2   2   1   2   1   1   1   2   2   2   2   2   1   2   1   2   2   2   2   2   2   2   2   2   2   2   1   1   1   2   2   1   2   2   1   1   2   2   1   2   2   2   2   1   1   2   1   2   1   2   1   2   2   1   1   2   2   2   1   1   2   1   2   2   2   2   2   2   2   2   2   1   2   1   1   1   1   2   2   1   2   2   2   2   2   1   1   2   2   2   1   2   1   2   2   2   2   1   2   2   1   1   2   2   2   2   2   1   2   2   2   2   2   1   1   2   1   2   2   2   2   1   1   1   2   1   2   1   1   1   2   2   1   1   1   1   2   1   2   2   2   1   1   2   2   2   1   1   2   1   1   1   1   2   1   1   1   2   2   2   1   1   1   2   2   2   2   1   1   2   2   1   1   2   1   2   2   1   1   2   1   2   2   1   1   2   2   1
 MK-5-9                 2   1   1   2   2   2   2   1   1   1   1   1   2   2   1   2   1   1   1   2   2   2   2   2   1   2   1   2   1   2   2   2   2   2   1   2   2   2   1   1   1   2   2   1   2   1   1   1   2   2   1   2   2   1   2   1   2   2   1   2   1   2   1   2   2   1   1   2   2   2   2   1   2   1   2   2   2   2   2   2   2   2   2   1   2   1   1   1   1   1   2   1   2   2   1   2   2   1   1   2   2   2   1   2   1   2   2   2   2   1   2   2   1   1   2   2   2   2   1   1   1   2   2   2   2   1   1   2   1   1   2   2   1   1   1   1   2   1   2   1   1   2   2   1   1   1   1   2   1   1   2   2   2   1   2   2   2   2   1   1   2   1   1   2   1   2   1   1   1   2   2   2   1   1   1   2   2   2   2   1   1   2   2   1   1   2   2   2   1   1   1   2   1   2   2   1   1   2   2   2
 MK-5-10                2   1   1   2   2   2   2   1   1   1   1   1   2   2   1   2   1   1   1   2   2   2   2   1   1   2   1   2   1   2   2   2   2   2   1   2   2   2   1   2   1   2   2   1   2   1   2   1   2   2   1   2   2   1   2   1   2   2   1   2   1   2   1   2   1   1   1   2   2   2   2   1   2   1   2   2   2   2   2   2   2   2   2   1   2   1   1   1   1   1   2   2   2   2   1   2   2   1   1   2   2   2   1   2   1   2   2   2   2   1   2   2   1   2   2   2   2   2   1   1   1   2   2   2   2   1   1   2   1   1   2   2   1   1   1   1   2   1   2   1   1   2   2   1   1   1   2   2   1   2   2   2   2   1   2   2   2   2   2   1   2   1   1   2   1   2   1   1   1   2   2   2   1   1   1   2   2   2   2   1   1   1   2   1   2   2   2   2   1   1   1   2   1   2   2   1   1   2   2   2
 MK-5-11                2   1   1   2   2   2   2   1   1   1   1   2   2   2   1   2   1   1   1   2   2   2   2   2   1   2   1   2   1   2   2   2   2   2   1   2   2   2   1   2   1   2   2   1   2   1   1   1   2   2   1   2   2   1   2   1   2   2   1   2   1   2   1   2   1   1   1   2   2   2   2   1   2   2   2   2   2   2   2   2   2   2   2   1   2   1   1   1   1   1   2   2   2   2   1   2   2   1   1   2   2   2   1   1   1   2   2   2   2   1   2   2   1   2   2   2   1   2   1   1   1   2   2   2   2   1   1   2   1   1   2   2   1   1   1   1   1   1   2   1   1   2   2   1   1   1   2   2   1   2   1   2   2   1   2   2   2   2   2   1   2   1   1   2   1   2   1   1   1   2   2   2   1   1   1   2   2   2   2   1   1   1   2   1   2   2   2   1   1   1   1   2   1   2   2   1   1   2   2   2
 MK-5-12                2   1   1   2   2   2   2   1   1   1   1   2   2   2   1   2   1   1   2   2   2   2   1   2   1   2   1   2   1   2   2   2   2   2   1   2   2   2   1   2   1   2   2   1   2   1   1   1   2   2   1   2   2   1   2   1   1   2   1   2   2   2   1   2   1   1   1   2   2   2   2   1   1   2   2   2   2   2   2   2   2   2   2   1   2   1   1   2   1   1   2   1   2   2   2   2   2   1   1   2   2   2   1   1   1   2   2   1   2   1   1   2   1   2   2   2   1   2   1   1   1   2   2   2   2   1   1   2   1   1   2   2   1   1   2   1   1   1   2   1   1   2   2   1   2   1   2   2   1   2   1   2   2   1   2   2   2   2   2   1   2   1   1   2   1   2   2   1   1   2   2   2   1   1   1   2   2   1   2   1   1   1   2   1   2   1   2   1   1   1   1   1   2   2   2   1   1   2   2   2
 MK-5-13                2   1   1   2   2   2   1   1   1   1   1   2   2   2   1   2   1   1   2   2   2   2   1   2   1   2   1   2   1   2   2   1   1   2   1   2   2   2   1   2   1   1   2   1   2   1   1   1   2   2   1   2   2   1   1   1   1   2   1   2   2   2   1   2   1   1   1   2   2   1   2   1   1   2   2   2   2   2   2   2   2   2   2   1   2   1   1   2   2   1   2   1   2   2   2   2   2   1   1   2   2   2   1   1   1   2   2   1   2   1   1   2   1   2   2   2   1   2   1   1   1   2   2   2   2   2   1   2   1   1   1   2   1   1   2   1   1   1   2   1   1   2   2   1   2   1   2   2   1   2   1   2   2   1   2   2   2   1   1   1   2   1   1   2   1   2   2   2   1   2   2   2   1   1   1   2   2   2   2   1   1   1   2   1   2   1   2   1   2   2   1   1   2   2   2   1   1   2   1   2
 MK-5-14                2   1   2   2   1   2   1   1   1   1   1   2   2   2   1   2   1   1   2   2   2   2   1   2   1   2   1   2   1   1   2   1   1   2   1   2   2   2   2   2   1   1   2   1   2   1   2   1   2   2   1   2   2   1   1   1   1   2   1   2   2   2   1   2   1   1   1   2   1   1   2   1   1   2   2   2   1   2   2   2   2   2   2   1   2   1   1   2   2   1   2   1   2   2   2   2   2   1   1   2   2   2   1   1   1   2   2   1   2   1   1   2   1   2   1   2   1   2   1   1   1   2   2   2   1   2   1   2   1   1   2   2   1   1   1   1   1   2   2   1   1   1   2   2   2   1   2   2   1   2   1   2   2   1   2   2   2   1   1   1   2   1   1   2   1   2   1   2   1   2   2   2   1   1   1   2   2   2   2   1   1   1   1   1   2   1   2   1   2   2   1   1   2   2   2   1   1   2   1   2
 MK-5-15                2   1   2   2   1   2   1   1   1   1   1   2   2   2   1   2   1   1   2   2   2   2   1   2   1   2   1   2   1   1   2   1   1   2   1   2   2   2   2   2   1   1   2   1   2   1   2   1   2   2   1   2   2   1   1   1   1   2   2   2   2   2   1   2   1   2   1   2   1   1   2   2   1   2   1   2   1   2   2   2   1   2   2   1   2   1   1   1   2   1   2   1   2   2   2   2   2   1   2   2   1   2   1   1   1   2   2   1   2   1   1   2   1   2   1   2   1   2   1   1   1   2   1   2   1   2   1   2   1   1   2   2   1   1   1   1   1   2   2   1   1   1   2   2   2   1   2   2   1   2   1   2   2   2   2   2   2   1   1   1   2   2   1   2   2   2   1   2   2   2   2   2   1   1   1   2   2   2   2   1   1   1   1   2   2   1   2   1   2   2   2   1   1   2   2   1   1   2   1   2
 MK-5-16                2   1   2   2   1   2   1   1   1   1   1   2   2   1   1   2   1   1   2   2   2   2   1   2   1   2   1   2   1   1   1   2   1   2   1   1   2   2   2   1   1   1   2   1   2   1   1   1   2   2   1   2   2   1   1   1   1   1   2   2   2   2   1   2   1   2   1   2   1   1   2   2   1   2   1   2   1   2   2   2   1   2   1   1   2   1   2   1   2   1   2   1   2   2   2   2   2   1   2   2   1   1   1   1   1   2   1   1   2   1   2   2   1   2   1   2   1   2   1   1   1   2   1   2   1   2   1   2   1   1   2   2   1   1   2   1   1   2   2   1   1   1   2   2   2   1   2   2   1   2   1   2   2   2   2   2   2   1   1   1   2   2   1   2   2   2   1   2   2   2   2   1   2   1   1   2   2   2   2   2   1   1   1   2   2   1   2   1   2   2   2   1   1   2   2   1   1   2   1   2
 MK-6-1                 1   1   1   1   2   1   2   2   1   2   1   2   1   1   2   2   1   2   2   1   1   1   2   2   2   1   2   2   1   2   2   2   2   1   2   2   1   1   2   2   1   2   1   1   2   1   1   2   2   2   1   2   2   1   1   2   1   1   2   2   2   1   2   2   1   1   1   1   2   2   2   1   2   1   2   2   1   1   1   2   1   2   2   1   2   1   2   2   1   2   2   1   1   1   2   1   2   2   1   2   2   2   1   2   1   2   1   2   2   2   1   1   1   1   1   2   1   1   1   2   1   2   2   2   2   2   1   2   1   2   1   1   2   2   2   2   2   2   1   1   2   2   2   2   1   1   1   2   1   2   2   2   2   1   2   2   1   2   1   2   2   1   1   1   1   1   1   2   2   1   2   2   1   2   2   2   1   2   2   2   2   1   2   1   2   1   2   1   1   2   1   1   2   1   1   1   2   2   1   2
 MK-6-2                 1   1   1   1   2   1   2   2   1   2   1   2   1   1   2   2   1   2   2   1   1   1   2   2   2   1   2   1   1   1   2   2   2   1   2   2   1   1   2   1   1   2   1   1   2   2   2   2   2   2   2   1   2   1   1   2   1   1   2   2   2   2   2   1   1   1   1   1   2   1   2   1   2   2   2   2   1   1   2   2   1   2   2   1   2   1   2   2   2   2   2   1   1   1   2   1   2   2   1   2   2   2   1   2   1   2   1   2   2   2   1   1   1   2   1   2   1   1   1   2   1   2   2   2   2   2   2   2   1   2   1   1   1   2   2   2   2   2   1   1   2   2   2   2   1   1   1   2   1   2   2   2   2   1   2   2   1   2   1   1   2   1   1   1   1   1   1   2   2   1   2   2   1   2   1   2   1   1   2   2   2   1   2   1   2   1   2   1   1   2   1   1   2   1   1   2   2   2   1   2
 MK-6-3                 1   1   1   1   2   1   2   2   2   2   1   2   1   1   2   2   1   2   2   1   1   1   2   2   2   1   2   1   1   1   2   2   2   1   2   2   1   2   2   1   1   2   1   1   2   2   2   2   2   2   2   1   2   1   1   2   1   1   2   2   2   2   2   1   1   1   1   2   2   1   2   1   2   1   2   2   1   1   2   2   1   2   2   1   2   1   2   2   2   2   2   1   1   1   1   1   1   2   1   2   2   2   1   2   1   2   1   2   2   2   1   2   1   2   1   2   1   2   1   2   1   2   1   2   2   2   2   2   1   2   1   2   1   2   2   2   2   2   1   1   2   2   2   2   1   1   1   1   2   2   2   2   2   1   2   2   1   2   2   1   2   1   1   1   1   1   1   2   2   1   1   2   1   2   1   2   2   1   2   2   2   1   2   1   2   1   1   1   1   2   1   1   2   1   1   2   1   2   1   2
 MK-6-4                 2   1   2   1   1   2   2   2   2   1   1   2   1   1   1   2   1   2   2   1   1   1   2   2   2   1   2   1   1   1   2   2   2   2   2   2   1   1   2   1   1   2   1   1   1   2   2   2   2   2   2   2   2   2   1   2   1   1   2   2   2   2   2   1   1   1   1   2   2   2   2   1   2   2   2   2   1   1   2   2   1   1   2   1   2   1   2   2   2   2   2   1   1   1   1   2   1   2   1   2   2   2   1   2   1   2   1   2   2   2   1   2   1   2   1   2   1   2   1   2   1   2   1   2   2   2   2   1   1   2   2   2   1   2   2   2   2   2   2   1   2   2   2   2   1   1   1   2   1   2   2   2   2   1   2   1   1   2   2   2   1   2   2   1   2   1   1   2   2   1   1   2   1   2   1   2   2   1   2   2   2   1   2   1   2   1   1   1   1   2   1   1   2   1   1   2   1   2   1   2
 MK-6-5                 2   2   2   1   1   2   2   2   2   1   2   2   1   1   1   2   1   2   2   1   1   1   2   2   2   1   2   1   1   1   2   2   2   2   2   2   2   1   2   1   1   2   1   1   1   2   2   2   2   2   2   2   2   2   1   2   1   1   2   1   2   2   2   1   1   2   2   2   2   2   2   1   2   2   2   2   1   2   2   2   1   1   1   2   2   1   2   2   2   2   2   1   1   1   1   2   2   2   1   2   1   1   1   2   1   2   1   2   2   2   1   2   2   2   1   2   1   2   2   2   1   2   1   2   2   2   2   1   1   2   2   2   1   2   2   2   2   2   2   1   1   2   2   2   1   1   1   2   1   2   2   2   2   1   2   1   1   2   1   1   1   2   2   1   2   1   1   1   2   1   1   2   1   1   1   2   2   1   2   2   1   1   2   1   2   1   1   1   1   2   1   1   2   1   1   2   1   2   1   2
 MK-6-6                 2   1   2   2   1   2   2   2   2   1   2   2   1   2   1   2   1   2   2   1   1   1   2   2   2   1   2   1   1   2   2   2   2   2   2   1   2   1   2   1   1   2   1   1   1   2   2   1   2   2   2   2   2   2   1   2   1   1   2   1   2   2   2   1   2   2   1   2   1   2   2   2   2   2   2   2   1   2   2   1   1   1   1   2   2   1   2   2   2   2   2   1   1   2   1   2   2   1   1   2   1   1   1   2   1   2   1   2   2   2   1   1   2   2   2   1   1   2   2   2   1   2   1   1   2   2   2   1   1   2   2   2   1   2   2   2   2   2   2   1   1   2   2   2   1   2   1   2   1   1   2   2   2   1   2   1   1   2   2   1   1   2   2   1   1   1   1   1   2   1   1   2   1   1   1   2   2   1   1   2   1   1   2   1   2   1   1   1   1   2   1   1   2   2   2   2   1   2   1   2
 MK-6-7                 2   1   2   2   1   2   2   2   2   1   2   2   1   2   1   1   1   2   2   1   1   1   2   2   2   1   2   1   2   2   2   2   2   2   2   2   2   1   2   1   1   2   1   1   2   2   2   1   2   2   2   2   2   2   1   2   2   1   1   1   2   2   2   1   1   2   1   2   1   2   2   2   2   2   2   2   1   2   2   1   1   1   1   2   2   1   2   2   2   2   2   1   1   2   1   2   1   1   1   2   1   1   1   1   1   2   1   2   2   2   1   1   2   2   1   1   1   2   2   1   1   2   1   1   2   2   2   1   1   2   2   2   1   2   2   1   1   2   2   1   1   2   2   2   1   2   1   2   1   1   2   2   1   1   2   1   1   2   2   1   1   2   2   1   1   1   1   1   2   1   1   2   1   1   1   2   2   1   1   1   1   1   2   1   1   1   1   1   1   2   1   1   2   2   2   2   1   2   1   2
 MK-6-8                 1   1   2   2   1   1   2   2   2   1   2   2   1   2   1   1   1   2   2   1   1   1   2   1   1   1   2   1   2   2   2   2   2   2   2   2   2   2   2   1   1   2   1   1   1   2   2   1   2   2   2   2   2   2   1   2   2   1   2   1   2   2   1   1   1   2   1   2   1   2   2   2   2   2   2   2   1   2   2   1   2   1   1   2   2   1   2   2   2   2   2   1   1   1   1   1   1   1   1   2   1   1   1   1   1   2   1   2   2   2   1   1   2   2   1   2   1   2   2   1   1   2   1   1   2   2   2   1   1   2   2   2   1   2   2   1   1   2   2   1   1   2   2   2   1   2   1   1   1   1   2   2   1   1   2   1   1   2   2   2   1   2   2   1   1   1   2   1   2   1   1   2   2   1   1   2   2   1   1   1   1   1   2   1   1   1   1   1   1   2   1   1   2   2   2   2   1   2   1   1
 MK-6-9                 1   1   2   2   1   2   2   2   1   1   2   2   1   2   2   1   1   2   2   1   2   1   2   1   2   1   2   1   2   2   2   2   2   2   2   2   2   2   2   1   1   2   1   1   1   2   1   1   2   1   2   2   2   2   1   2   2   1   2   1   2   2   2   1   1   1   1   2   2   2   2   1   1   2   2   1   2   2   2   1   2   1   1   2   2   2   2   2   2   2   2   1   1   1   1   1   1   1   2   2   1   1   1   1   2   2   1   2   1   1   1   1   2   2   1   2   1   1   2   1   2   2   1   1   2   2   2   1   1   2   1   2   1   1   2   1   1   2   2   1   1   2   2   2   1   2   1   1   1   1   2   2   1   2   2   1   1   2   2   2   1   2   1   1   1   1   2   1   1   2   1   2   2   1   1   2   2   1   1   1   1   1   2   1   1   1   1   1   1   2   1   1   2   2   2   2   1   2   1   1
 MK-6-10                1   1   1   1   1   2   2   2   1   2   2   2   1   2   2   1   1   2   2   1   1   1   2   1   2   1   2   1   2   2   2   1   2   2   2   2   2   2   2   1   1   2   1   1   1   2   1   1   2   1   2   2   2   2   2   2   2   1   2   1   2   2   2   1   1   1   1   2   2   2   2   1   1   2   2   1   2   2   2   1   2   1   1   2   2   2   2   2   2   2   2   1   1   1   2   1   1   1   2   2   1   1   1   1   1   2   1   2   1   1   1   2   2   2   1   2   1   1   2   1   2   2   1   2   2   2   2   1   1   2   1   2   1   1   2   1   1   2   2   1   1   2   2   2   1   2   1   1   1   1   2   2   1   2   2   1   1   2   2   2   1   2   1   1   1   1   2   2   1   2   1   2   2   1   1   1   2   1   1   1   1   1   2   1   1   1   2   1   1   2   1   1   2   2   2   2   1   2   1   1
 MK-6-11                1   1   1   1   1   2   2   2   1   2   2   2   1   2   2   1   2   1   2   1   1   1   2   1   2   1   2   1   2   2   2   1   2   2   2   2   2   2   2   1   1   2   2   1   1   2   1   1   2   1   2   2   2   2   2   2   1   1   2   1   2   2   2   1   1   1   1   2   2   2   2   1   1   2   2   1   2   1   2   1   2   1   1   1   2   2   2   2   2   2   2   1   1   2   2   1   1   1   2   2   1   1   1   1   1   2   1   2   1   1   1   2   2   2   1   2   1   1   2   1   2   2   1   2   2   2   1   1   2   2   1   2   1   1   2   1   1   2   2   1   1   2   2   2   1   2   1   1   1   1   2   2   1   2   2   1   1   2   1   2   1   2   1   1   1   1   2   2   1   1   1   2   2   1   1   1   1   2   1   1   1   1   2   2   1   1   2   1   1   1   1   1   2   2   2   2   1   2   1   2
 MK-6-12                1   1   1   1   1   2   2   2   1   1   2   2   2   2   2   1   2   1   2   1   1   1   2   1   2   1   2   1   2   1   2   1   2   2   2   2   2   2   2   1   1   2   2   1   1   2   1   1   2   1   2   2   2   2   2   2   1   1   2   1   2   2   2   1   1   1   1   2   2   2   2   1   1   2   2   1   2   1   2   1   2   1   1   1   2   2   2   2   2   2   2   1   1   2   2   1   1   2   2   2   1   1   1   1   1   2   1   2   1   1   1   2   2   2   1   2   1   1   2   1   2   2   1   2   2   2   1   1   2   1   1   2   1   1   2   1   1   2   1   1   1   2   2   2   1   2   1   2   1   1   2   2   2   2   2   1   1   2   2   2   1   2   1   1   2   1   2   2   1   1   1   2   2   1   1   1   1   2   1   1   1   1   2   2   1   1   2   1   1   1   1   1   1   2   2   2   1   1   1   2
 MK-6-13                1   2   1   1   2   2   2   2   1   1   2   2   2   2   2   1   2   1   2   1   1   1   2   1   2   1   2   2   2   1   2   1   2   2   2   2   2   2   2   1   1   1   1   1   1   2   1   2   2   1   2   2   2   2   2   2   1   1   2   1   1   2   2   1   1   1   1   2   2   2   2   1   1   2   2   1   2   1   2   1   2   1   1   1   2   2   2   2   2   2   2   1   1   2   2   1   1   2   2   2   1   1   1   1   1   2   1   2   1   1   1   2   2   2   1   2   1   1   1   1   2   2   2   2   2   2   1   1   2   1   1   2   1   1   2   1   1   2   1   1   2   1   2   2   1   2   1   2   1   1   2   1   2   2   2   2   1   2   2   2   1   2   1   1   2   1   2   2   1   1   2   2   2   2   1   1   1   2   2   1   1   1   2   2   1   1   2   1   1   1   1   1   1   2   2   1   2   1   1   2
 MK-6-14                1   2   1   1   1   2   2   2   1   1   2   2   2   2   2   1   1   1   2   1   1   1   2   1   2   1   2   1   2   1   2   2   2   2   2   2   2   1   2   1   1   2   1   1   1   2   1   2   2   1   2   2   2   2   2   2   1   1   2   1   1   2   2   1   2   1   1   2   2   2   2   1   1   2   2   1   2   1   2   1   2   1   1   1   2   2   2   2   2   2   2   1   1   2   2   1   1   2   2   2   1   1   1   1   1   2   1   2   1   1   1   2   2   2   1   2   1   1   1   2   2   1   2   2   2   2   1   1   2   1   1   2   1   1   2   1   1   2   1   1   2   1   2   2   1   2   1   2   1   1   1   1   2   2   2   2   1   2   2   2   1   2   1   1   2   1   2   2   1   1   2   2   2   2   1   1   1   2   2   2   1   1   1   2   2   1   2   1   1   1   1   1   1   2   2   1   2   1   1   2
 MK-6-15                1   2   1   1   1   2   2   2   2   1   2   2   2   2   2   1   1   1   2   1   1   1   2   1   2   1   2   1   2   1   2   2   2   2   2   2   2   2   2   1   1   2   1   1   2   2   1   2   2   1   2   2   1   2   2   2   1   1   2   1   1   1   1   1   2   1   1   2   2   2   2   1   1   2   2   2   2   1   2   2   2   1   1   1   2   2   2   2   2   2   2   1   1   2   2   1   1   2   2   2   2   1   1   1   1   2   1   2   1   1   1   2   2   2   1   1   1   1   1   2   2   1   2   2   2   2   1   1   2   1   1   2   1   1   2   1   1   2   1   1   2   1   2   2   1   2   1   2   1   1   1   1   2   1   2   2   1   1   2   2   1   2   1   1   2   1   2   2   1   1   2   2   2   2   1   1   1   2   2   2   2   1   1   2   2   1   2   1   1   2   1   1   1   2   2   1   1   1   1   2
 MK-6-16                1   2   1   1   1   2   2   2   2   1   2   2   2   2   2   1   1   1   2   2   1   1   2   1   2   1   2   1   2   1   1   2   2   2   2   2   2   2   2   1   2   2   1   1   2   2   1   2   2   1   2   2   1   2   2   2   1   1   2   1   1   1   1   1   2   1   1   1   2   2   2   1   1   2   2   2   2   1   2   2   2   1   1   1   2   2   2   2   2   2   2   1   1   2   2   1   1   2   2   2   2   1   1   1   1   2   1   1   1   1   1   2   2   2   1   2   1   1   1   2   2   1   2   2   2   2   1   1   1   1   1   2   1   1   2   1   1   2   1   1   2   1   1   2   2   2   1   2   1   1   1   1   2   1   2   2   1   1   2   2   1   2   1   1   2   2   2   2   1   2   2   2   2   2   2   1   1   2   1   2   2   2   1   2   2   2   2   1   1   2   1   2   1   1   2   1   2   1   2   2
 
!****************************************** Phenotypic Data **********************************************************
!-100.0 is resevred for missing phenotype
SimulatedTrait1         9.5250   11.1094   11.8567   11.4861   10.2163   11.2692   10.1585   11.0417    9.2341    8.6671    9.9394    9.8985   10.6926    9.0265    9.9437   12.1881    9.7297   10.4974   11.2425   10.6898   10.2343   11.1217   11.0237   11.4649   11.3045   10.1956    8.6389   11.3768   11.1263    8.0476    8.8199   11.1320    9.7907    8.3364    9.6169    9.7195    8.9930   10.7392   10.7874   10.1137    9.1285    9.5185   10.5346   10.0049    8.9311   11.3424   10.1184   10.2040   10.5277    8.8892    9.2987    8.9756   11.1500   11.1453    9.0636   10.7496    9.8862    9.4347   10.4088   10.0056   12.0988   10.7044   10.3674    8.2812   11.4761   10.3636    9.6468    9.8325    9.3937    8.1238   10.5519    8.8700   11.5263   11.1412    9.7282   10.6025    9.3707   11.4509    9.4219    9.0669    9.8170    8.7931   10.9739    9.6679    8.6440   10.8951   10.4247   10.5131    9.0552    9.5834   10.1837    9.5388    9.9917    9.3500   10.8069   10.0015    9.2431    9.7686    9.7745    8.7713   11.5346    9.5125    9.8967    9.1554   10.1741   11.2619    9.4735   10.3767    9.1160    9.9474    9.2194    9.5086   10.5369    9.2347    8.6522    9.4152   10.9590   10.4712    9.0267   11.2297    6.9654    9.8506    9.6683    9.6696    9.7038    9.5019   11.0161    9.9602   11.7598    9.0603    9.0244   11.1683   10.1960   10.1769    9.6491    8.7693    9.4431    9.2902    9.2120   10.4493    9.5147    9.7506    8.9698    9.9390   11.4857    8.5638    9.6705    8.5451   11.0332   10.2599   11.4657    9.4432    7.7503   10.6843   10.6906    9.0511   10.8790   10.0631    9.1015   11.6610    9.7686    9.9621   10.5139    9.9839   11.3232    9.6429   10.4875    9.7033    9.3908   10.5012   12.3943    9.5429    9.6917   10.9981    9.6868   10.2871   10.1477    8.4782    7.6243   11.9526   11.1238    8.5497   10.6061   10.7701    8.9418    9.8560   10.9224   12.5773    8.0019    9.6552   10.4000   11.1690    9.8642   10.4262    9.3744    8.6560    9.8196    9.4413   10.5769    9.3443
 
