# Supplementary material for: Inclusive Composite Interval Mapping of QTL by Environment Interactions in Biparental Populations
Source: PLoS One. 2015 Jul 10;10(7):e0132414. doi: 10.1371/journal.pone.0132414 (PMC4498613; doi:10.1371/journal.pone.0132414)
Supplement: S1 File — (ZIP) [file pone.0132414.s001.zip › BC1 population/e=1/run_00053.met]

!**********************Note: lines staring with "!" are remarks and will be ignored in the program********************
!*********************************General Information**********************************
!Assuming F1 = P1 x P2, populations available in QTL IciMapping are: 
!  1, P1BC1F1 = P1 x F1, the first backcrossing where P1 is used as the recurrent parent;
!  2, P2BC1F1 = P2 x F1, the first backcrossing where P2 is used as the recurrent parent;
!  3, F1DH, F1-derived doubled haploids; 
!  4, RIL or F1RIL, recombination inbred lines through the repeated selfing of F1;
!  5, P1BC1RIL, recombination inbred lines through the repeated selfing of P1BC1F1;
!  6, P2BC1RIL, recombination inbred lines through the repeated selfing of P2BC1F1;
!  7, F2, the selfing generation of F1;
!  8, F3, the selfing generation of F2;
!  9, P1BC2F1, the second backcrossing where P1 is used as the recurrent parent; 
! 10, P2BC2F1, the second backcrossing where P2 is used as the recurrent parent;
! 11, P1BC2RIL, recombination inred lines through the repeated selfing of P1BC2F1; 
! 12, P2BC2RIL, recombination inred lines through the repeated selfing of P2BC2F1; 
! 13, P1BC1F2, the selfing generation of P1BC1F1; 
! 14, P2BC1F2, the selfing generation of P2BC1F1; 
! 15, P1BC2F2, the selfing generation of P1BC2F1; 
! 16, P2BC2F2, the selfing generation of P2BC2F1; 
! 17, P1BC1DH, P1BC1F1-derived doubled haploids; 
! 18, P2BC1DH, P2BC1F1-derived doubled haploids; 
! 19, P1BC2DH, P1BC2F1-derived doubled haploids; 
! 20, P2BC2DH, P2BC2F1-derived doubled haploids; 
   1      !Mapping Population (see remarks above)
   2      !Mapping Function (1 for Kosambi; 2 for Haldane; 3 for Morgan)
   2      !Marker Space Type (1 for intervals; 2 for positions)
   1      !Marker Space Unit(1 for centiMorgans; 2 for Morgan)
   6      !Number of Chromosomes (or Linkage Groups)
 200      !Size of the mapping population
   1      !Number of environments
 
!***************************************** Chromosomes and Linkage Maps **********************************************
!Chromosome                 NumMarkers
-CH1                        16
-CH2                        16
-CH3                        16
-CH4                        16
-CH5                        16
-CH6                        16
!Linkage map (Marker name followed by position or the interval length)
 MK-1-1                1     0.000
 MK-1-2                1    10.000
 MK-1-3                1    20.000
 MK-1-4                1    30.000
 MK-1-5                1    40.000
 MK-1-6                1    50.000
 MK-1-7                1    60.000
 MK-1-8                1    70.000
 MK-1-9                1    80.000
 MK-1-10               1    90.000
 MK-1-11               1   100.000
 MK-1-12               1   110.000
 MK-1-13               1   120.000
 MK-1-14               1   130.000
 MK-1-15               1   140.000
 MK-1-16               1   150.000
 MK-2-1                2     0.000
 MK-2-2                2    10.000
 MK-2-3                2    20.000
 MK-2-4                2    30.000
 MK-2-5                2    40.000
 MK-2-6                2    50.000
 MK-2-7                2    60.000
 MK-2-8                2    70.000
 MK-2-9                2    80.000
 MK-2-10               2    90.000
 MK-2-11               2   100.000
 MK-2-12               2   110.000
 MK-2-13               2   120.000
 MK-2-14               2   130.000
 MK-2-15               2   140.000
 MK-2-16               2   150.000
 MK-3-1                3     0.000
 MK-3-2                3    10.000
 MK-3-3                3    20.000
 MK-3-4                3    30.000
 MK-3-5                3    40.000
 MK-3-6                3    50.000
 MK-3-7                3    60.000
 MK-3-8                3    70.000
 MK-3-9                3    80.000
 MK-3-10               3    90.000
 MK-3-11               3   100.000
 MK-3-12               3   110.000
 MK-3-13               3   120.000
 MK-3-14               3   130.000
 MK-3-15               3   140.000
 MK-3-16               3   150.000
 MK-4-1                4     0.000
 MK-4-2                4    10.000
 MK-4-3                4    20.000
 MK-4-4                4    30.000
 MK-4-5                4    40.000
 MK-4-6                4    50.000
 MK-4-7                4    60.000
 MK-4-8                4    70.000
 MK-4-9                4    80.000
 MK-4-10               4    90.000
 MK-4-11               4   100.000
 MK-4-12               4   110.000
 MK-4-13               4   120.000
 MK-4-14               4   130.000
 MK-4-15               4   140.000
 MK-4-16               4   150.000
 MK-5-1                5     0.000
 MK-5-2                5    10.000
 MK-5-3                5    20.000
 MK-5-4                5    30.000
 MK-5-5                5    40.000
 MK-5-6                5    50.000
 MK-5-7                5    60.000
 MK-5-8                5    70.000
 MK-5-9                5    80.000
 MK-5-10               5    90.000
 MK-5-11               5   100.000
 MK-5-12               5   110.000
 MK-5-13               5   120.000
 MK-5-14               5   130.000
 MK-5-15               5   140.000
 MK-5-16               5   150.000
 MK-6-1                6     0.000
 MK-6-2                6    10.000
 MK-6-3                6    20.000
 MK-6-4                6    30.000
 MK-6-5                6    40.000
 MK-6-6                6    50.000
 MK-6-7                6    60.000
 MK-6-8                6    70.000
 MK-6-9                6    80.000
 MK-6-10               6    90.000
 MK-6-11               6   100.000
 MK-6-12               6   110.000
 MK-6-13               6   120.000
 MK-6-14               6   130.000
 MK-6-15               6   140.000
 MK-6-16               6   150.000
!*********************************** Marker Types ********************************************************************
!Co-dominant marker: When heterozygote F1 is present, P1 is coded as 2, F1 is coded as 1, and P2 is coded as 0; Otherwise, P1 is coded as 2, and P2 is coded as 0. 
!Dominant marker: When heterozygote F1 is present, P1 and F1 are coded as 12, and P2 is coded as 0; Otherwise, P1 is coded as 2, and P2 is coded as 0.  
!Recessive markers: When heterozygote F1 is present, P1 is coded as 2, and F1 and P2 are coded as 10; Otherwise, P1 is coded as 2, and P2 is coded as 0. 
!Missing marker is coded as -1. 
 MK-1-1                 1   1   1   2   1   2   2   1   1   2   1   1   2   2   1   2   2   2   1   1   1   2   2   2   1   2   2   2   2   2   2   1   2   2   2   2   2   1   2   2   2   1   1   1   1   2   1   2   2   2   2   1   1   2   1   1   1   2   2   1   2   2   1   2   2   1   1   2   2   2   2   1   1   2   1   2   1   1   2   2   1   2   1   1   2   2   2   1   2   1   1   2   1   1   1   1   1   2   2   2   1   2   2   1   2   2   1   2   2   2   1   2   1   1   2   2   2   2   1   1   1   1   1   2   2   2   2   2   1   2   1   2   1   1   2   2   1   1   1   1   2   1   2   2   2   2   1   2   2   1   2   2   1   1   1   1   1   2   2   2   2   1   2   1   2   2   2   1   2   1   1   2   1   2   1   1   2   1   2   2   2   1   2   2   1   2   1   2   2   1   1   1   1   1   2   2   1   1   2   2
 MK-1-2                 1   1   1   1   1   2   2   1   1   2   1   1   2   2   1   2   2   2   1   1   1   2   2   2   1   2   2   2   2   2   2   1   2   2   2   2   2   1   2   2   2   1   1   1   1   2   1   2   2   2   2   1   2   2   1   1   1   2   2   1   2   2   1   2   2   1   1   2   1   1   2   1   2   2   1   2   1   1   2   1   1   2   1   1   2   2   2   1   2   1   1   2   1   1   1   1   1   1   2   2   1   2   2   1   1   2   1   2   2   2   1   2   1   1   2   2   2   2   1   1   1   1   1   2   2   2   2   2   1   2   1   2   1   1   2   2   1   1   1   1   2   1   2   1   2   2   1   2   2   2   2   2   1   1   1   1   1   2   2   2   2   1   2   1   1   2   2   2   2   1   1   1   1   2   1   1   2   1   1   1   2   2   2   2   1   2   1   2   2   1   1   2   2   1   2   2   1   2   2   2
 MK-1-3                 1   1   1   1   1   2   2   1   1   2   1   2   2   2   1   2   2   2   1   1   1   2   2   2   1   2   2   2   2   2   2   1   2   2   1   2   1   1   2   2   2   1   1   1   1   2   1   2   2   2   2   1   2   1   1   1   1   2   2   1   2   2   1   2   2   1   1   2   1   2   2   1   2   2   1   2   1   1   2   1   1   2   1   1   2   2   2   1   2   1   1   1   1   1   1   2   1   1   2   2   1   2   2   2   1   2   1   2   2   2   1   2   1   1   2   2   2   2   1   2   1   1   1   2   2   2   2   2   2   2   1   2   1   1   2   2   1   1   1   1   2   1   2   1   1   2   1   2   2   2   2   2   1   1   2   1   1   2   2   2   2   1   1   1   1   2   2   2   2   1   2   1   1   2   1   1   2   1   1   1   2   2   2   2   1   2   1   2   2   1   1   2   2   1   2   2   1   2   2   2
 MK-1-4                 1   2   1   1   1   2   2   1   1   2   1   2   2   2   1   2   2   2   1   1   1   2   2   2   1   2   2   2   2   1   2   1   2   2   1   2   1   1   2   2   2   1   1   1   1   2   1   2   2   2   2   1   2   1   1   2   1   2   2   1   1   2   1   2   2   2   1   2   1   2   2   1   2   1   1   2   1   1   1   2   1   1   1   1   1   2   2   1   2   1   1   2   1   1   1   2   1   2   2   2   1   2   2   2   1   2   1   2   2   2   1   2   1   1   1   2   2   2   1   2   1   1   1   2   2   1   2   2   2   2   1   1   1   1   2   2   1   1   1   1   2   1   2   1   1   2   1   2   2   2   2   2   1   1   2   1   1   2   2   2   2   1   1   1   2   2   2   2   2   1   2   2   1   2   1   1   2   1   1   1   2   2   2   2   1   2   1   2   2   1   1   2   2   1   2   2   1   2   2   1
 MK-1-5                 1   2   1   1   1   2   2   1   1   2   1   2   2   2   1   2   2   1   1   1   1   2   2   2   1   2   2   2   2   1   2   1   1   2   2   2   1   1   2   2   2   1   1   1   1   2   1   2   2   2   1   1   2   1   1   2   1   2   2   1   1   2   1   2   2   2   2   2   2   2   2   2   2   1   1   1   1   2   1   1   1   1   1   1   1   2   2   1   2   1   1   1   1   1   1   2   1   2   2   2   1   2   2   2   1   2   1   1   2   2   1   2   1   1   1   2   2   2   1   2   1   1   1   2   2   1   2   2   2   2   1   1   1   1   2   1   1   1   1   1   2   1   2   1   1   2   1   2   2   2   2   2   1   1   2   1   1   2   2   2   2   1   1   1   2   2   2   2   2   1   1   2   1   2   1   1   2   1   1   1   2   2   2   2   1   2   1   2   2   1   1   2   2   1   2   2   1   2   2   1
 MK-1-6                 1   1   1   1   1   2   2   1   2   2   1   2   2   2   1   2   2   1   1   1   1   2   2   2   1   2   2   2   2   2   2   1   1   2   1   2   1   1   2   2   2   1   1   1   1   2   1   2   2   2   1   1   2   1   1   2   1   2   2   1   2   2   1   2   2   2   2   2   2   2   2   2   2   1   1   1   1   2   1   1   2   1   1   1   1   1   1   1   2   1   1   1   1   2   1   2   1   2   2   2   1   2   1   2   1   2   1   2   2   2   1   2   1   1   2   2   2   2   1   2   1   1   1   2   2   1   2   2   2   2   1   1   1   1   2   1   1   1   1   1   2   2   1   1   1   2   2   1   2   2   2   2   1   1   2   1   1   2   2   2   2   1   1   1   2   2   2   2   1   2   1   2   2   2   2   1   1   1   1   1   2   2   2   2   1   1   1   2   2   1   1   2   2   1   2   2   1   2   2   1
 MK-1-7                 2   1   1   1   1   2   2   1   2   1   1   1   1   2   1   2   2   1   1   1   1   2   2   2   2   2   2   2   2   2   2   1   1   2   1   2   1   1   2   2   2   2   1   1   1   2   1   2   2   1   1   1   2   1   1   2   1   2   2   1   2   2   1   2   2   2   2   2   2   2   2   2   2   1   1   1   1   2   1   1   2   1   1   1   1   1   1   1   2   1   1   1   1   2   1   2   1   2   2   2   1   2   1   2   1   2   1   2   2   2   1   2   1   1   2   2   1   2   1   2   2   1   1   2   2   1   2   2   2   2   1   2   1   1   2   1   2   1   1   1   2   2   1   1   1   2   2   1   2   1   2   2   1   1   2   2   1   2   2   2   2   1   1   1   2   2   2   2   1   2   1   2   2   2   1   1   1   1   1   2   2   2   2   2   2   1   1   2   2   1   1   2   2   1   2   2   1   2   2   1
 MK-1-8                 2   1   1   1   1   2   2   1   2   1   1   1   1   2   1   2   2   1   1   1   2   2   2   2   2   2   2   2   2   2   2   2   1   2   1   2   1   1   2   2   2   2   1   2   2   2   1   2   2   1   1   1   2   2   1   2   1   2   2   1   2   2   1   2   2   2   2   2   2   2   2   2   2   1   1   1   1   2   1   1   2   1   1   1   1   1   1   1   2   1   1   1   1   2   1   2   1   2   2   1   2   2   1   2   1   1   1   2   2   2   1   2   1   1   2   2   1   2   1   2   2   1   1   1   2   1   2   2   1   2   1   1   1   1   2   2   2   1   1   1   2   2   2   1   1   2   2   1   2   1   2   2   1   1   2   2   1   2   2   2   2   1   1   1   2   2   2   2   1   2   1   2   2   2   1   1   2   1   1   1   2   2   2   2   2   1   1   2   2   1   1   2   2   1   1   1   1   2   2   1
 MK-1-9                 2   1   1   1   1   2   2   2   2   1   1   1   2   2   1   2   2   1   1   1   2   2   2   1   2   2   2   2   2   2   2   2   2   2   2   1   1   1   1   2   2   2   1   2   2   2   1   1   2   1   1   1   2   2   1   2   1   1   2   1   2   2   1   2   2   2   2   2   2   2   2   2   2   1   1   1   1   2   1   1   2   1   1   1   1   1   1   1   2   1   1   1   1   2   1   2   1   2   2   1   2   2   1   2   1   1   1   2   2   2   1   1   1   1   1   2   1   2   1   2   2   1   1   1   2   1   2   2   1   2   1   1   1   1   2   1   2   1   1   1   2   2   1   1   1   2   2   1   2   1   2   2   1   1   2   2   1   2   2   2   1   1   1   1   2   2   2   2   1   2   1   2   2   2   1   1   2   1   2   1   1   1   2   2   2   1   1   2   2   1   1   2   2   1   1   1   1   2   2   2
 MK-1-10                2   1   1   1   1   2   2   2   2   1   1   1   2   2   1   2   2   1   1   1   2   2   2   2   2   2   2   2   2   1   2   2   2   2   2   1   1   1   1   2   2   2   1   1   2   2   1   1   2   2   1   1   2   2   1   2   1   1   2   1   2   2   1   2   2   2   2   2   1   2   2   2   1   1   1   1   1   2   2   1   2   1   1   1   1   1   1   2   2   1   2   1   1   2   1   2   1   2   2   1   2   2   1   2   1   1   1   2   2   2   1   1   1   1   1   2   1   2   1   2   2   1   1   1   2   1   2   2   1   1   1   1   1   1   2   1   2   1   1   1   2   2   1   1   1   2   2   1   2   1   2   2   1   1   2   2   1   2   2   2   1   1   1   1   2   2   2   2   1   2   1   2   2   2   1   1   2   1   2   1   1   1   2   1   2   1   1   2   2   1   1   2   2   1   1   1   1   2   2   2
 MK-1-11                2   1   1   1   1   2   2   2   2   1   1   1   2   2   1   2   2   1   1   2   2   2   2   1   2   2   2   2   2   1   2   2   2   1   2   1   2   1   1   2   2   2   1   1   2   2   1   1   2   1   1   1   2   2   1   2   1   1   2   1   2   2   1   2   2   2   2   2   1   2   2   2   1   1   2   1   1   2   2   1   2   1   1   1   1   1   1   1   2   1   2   1   1   2   2   2   1   2   2   1   2   2   1   2   1   1   1   2   2   2   1   1   1   1   1   2   1   2   1   2   2   2   1   1   2   1   2   2   1   1   1   1   1   1   2   1   2   1   1   2   2   2   1   1   1   2   2   1   2   1   2   2   1   1   2   2   1   2   2   2   1   1   2   1   2   2   2   2   1   2   1   2   2   2   1   1   2   1   2   1   1   1   2   1   2   1   2   2   2   1   1   2   2   1   1   1   1   2   2   2
 MK-1-12                2   1   1   1   1   2   2   2   2   1   2   1   2   2   1   2   2   1   1   2   2   2   1   1   2   2   2   2   2   1   2   2   2   1   2   1   2   1   1   2   2   2   1   1   2   2   1   1   2   1   1   1   2   2   1   1   1   1   2   1   2   2   1   2   2   2   2   2   1   2   2   2   1   2   2   1   1   1   2   1   2   1   1   1   1   2   1   1   2   1   2   1   2   2   2   2   2   2   2   1   2   2   1   2   1   1   1   2   2   2   1   1   1   1   2   2   1   2   1   2   2   2   1   1   2   1   2   2   1   1   1   1   1   1   2   1   2   1   1   2   2   2   1   1   1   2   2   1   2   1   1   1   1   1   2   2   1   2   2   2   2   1   2   1   1   2   2   2   1   1   1   2   2   2   1   1   2   1   2   1   1   1   2   2   1   1   2   2   2   1   1   2   2   1   1   1   1   2   2   2
 MK-1-13                2   1   1   1   1   2   2   1   2   1   2   1   2   2   1   2   2   2   1   2   2   2   1   1   2   2   2   2   2   1   1   1   2   1   2   1   2   1   1   2   2   2   2   1   2   1   1   1   2   1   1   1   2   2   1   1   1   1   2   1   2   2   1   2   2   2   2   2   1   1   2   2   1   2   2   1   1   1   1   1   2   2   1   1   1   2   1   1   2   1   2   1   1   1   2   2   2   2   2   1   2   2   1   2   1   1   1   2   2   2   1   1   1   1   2   2   1   1   1   2   2   2   1   1   2   2   2   2   1   1   1   1   1   1   2   1   2   1   1   2   2   2   1   1   1   2   2   1   2   1   1   1   1   1   2   1   1   2   2   2   2   1   2   1   1   1   2   2   1   1   1   2   2   2   1   1   2   1   2   2   1   1   2   2   1   2   2   2   1   1   1   2   2   1   1   1   1   2   2   2
 MK-1-14                2   1   2   1   1   2   2   1   2   1   2   1   1   2   1   2   2   2   1   2   2   2   1   1   2   2   2   2   2   1   1   1   2   1   2   1   2   1   1   2   2   2   2   1   2   1   2   1   2   1   1   2   2   2   1   1   1   1   1   1   2   2   1   2   2   1   2   1   1   1   2   1   2   1   1   1   1   1   1   1   2   2   1   1   1   2   1   1   2   1   2   1   1   1   2   2   2   2   2   1   1   2   1   2   1   1   1   2   2   2   1   1   1   1   2   1   1   1   1   2   1   2   1   1   2   2   2   2   2   1   2   1   1   1   2   1   2   1   1   2   2   2   1   1   1   2   2   1   2   1   1   1   1   1   2   1   1   2   2   2   2   2   2   1   1   1   1   2   1   1   1   2   2   2   1   1   2   1   1   2   1   2   2   1   1   2   2   2   1   1   2   2   2   1   1   1   1   2   2   2
 MK-1-15                2   1   2   1   1   2   2   1   2   1   2   1   2   2   2   2   2   2   2   2   2   2   1   2   2   2   2   2   2   1   1   1   2   1   1   1   1   1   1   2   1   2   2   1   2   1   2   1   2   1   1   1   2   2   1   1   1   1   1   1   2   2   1   2   2   1   2   1   1   1   2   1   2   1   1   1   1   1   1   1   2   2   1   1   1   2   1   1   2   1   2   1   1   1   2   2   2   2   2   1   1   2   1   2   2   1   1   2   2   1   2   1   1   1   2   1   1   1   1   2   1   2   1   1   2   2   2   2   2   1   2   1   1   1   1   1   2   1   1   2   2   2   1   1   1   2   2   1   2   1   1   1   1   1   2   2   1   2   2   2   2   2   2   1   1   1   1   2   1   1   1   2   2   2   1   1   2   1   1   2   1   2   2   1   1   2   2   2   1   2   2   2   2   1   1   1   1   1   1   2
 MK-1-16                2   2   2   1   1   2   2   1   2   1   2   1   2   2   1   2   2   2   2   2   2   2   2   2   2   2   1   2   2   1   2   1   2   1   1   1   1   1   1   2   1   2   2   1   2   1   1   1   2   1   1   1   2   1   1   1   1   1   1   1   2   2   1   2   2   1   2   1   1   1   2   1   2   1   1   1   1   1   1   2   2   1   1   2   1   2   1   2   2   1   2   1   1   1   2   2   2   2   2   1   1   2   1   1   1   1   1   2   2   2   2   2   1   1   2   1   1   1   1   2   1   2   2   1   2   2   2   2   2   2   2   1   1   1   1   1   2   1   1   2   1   2   1   1   1   2   2   1   2   1   1   1   1   1   2   2   1   2   2   2   2   2   2   1   1   1   1   2   1   1   1   1   2   2   2   1   1   1   1   2   1   2   2   1   1   2   2   2   1   2   2   2   2   2   1   1   1   1   1   2
 MK-2-1                 1   2   2   1   2   1   1   1   1   1   2   1   2   2   1   1   1   1   2   2   1   2   2   2   2   1   2   2   2   1   1   1   1   2   1   2   1   1   1   1   2   1   2   1   2   2   2   2   2   2   1   1   2   2   1   2   1   2   1   2   2   1   1   1   2   2   1   1   1   1   1   1   2   1   2   1   2   1   1   2   2   1   1   2   2   2   1   2   1   1   1   1   1   1   2   2   1   1   1   2   2   2   1   2   2   1   2   2   1   1   2   2   2   1   2   1   1   2   1   1   1   1   2   1   1   2   2   1   2   1   1   1   2   1   2   1   2   1   2   2   1   2   1   1   2   1   1   1   2   2   1   2   2   2   1   2   2   2   1   2   2   1   1   1   1   2   2   2   2   1   2   1   1   1   1   1   1   1   1   2   1   2   1   2   2   2   1   1   2   2   1   2   1   2   2   1   1   1   2   2
 MK-2-2                 1   2   2   1   2   1   1   1   1   1   2   1   2   2   1   1   1   1   2   2   1   2   2   2   2   1   1   2   2   1   1   1   1   2   1   2   2   1   1   1   2   1   2   1   1   2   2   2   2   1   1   1   2   2   1   2   1   2   1   2   2   1   1   2   1   2   1   1   2   1   1   1   2   1   2   1   2   1   1   2   2   1   1   2   2   2   1   2   1   1   1   1   1   1   2   2   1   1   1   2   1   2   1   2   2   1   2   2   1   1   2   2   2   1   2   1   1   2   1   1   1   1   2   1   1   2   2   1   2   1   1   1   2   1   2   1   2   1   2   2   1   2   1   2   2   1   1   1   2   2   1   2   2   2   1   2   2   2   1   2   2   1   1   1   1   2   2   2   2   1   1   2   1   1   1   1   1   1   1   1   1   2   1   2   2   2   1   1   2   2   1   2   2   2   2   1   1   1   2   2
 MK-2-3                 1   2   2   1   1   1   1   1   1   1   2   1   2   2   2   1   1   1   2   2   1   2   2   2   2   1   1   2   2   1   1   2   1   2   1   1   2   1   1   1   1   1   2   1   1   1   2   2   2   2   1   1   2   2   1   2   1   2   1   2   2   1   1   2   1   2   1   1   2   1   1   1   2   2   2   1   2   1   1   2   2   1   2   2   2   2   1   2   1   1   2   1   1   1   2   2   2   1   1   2   1   1   1   2   2   1   2   2   2   1   2   2   1   1   2   1   1   2   1   1   1   2   1   1   1   2   2   1   2   1   2   1   2   1   2   1   2   1   2   2   1   2   1   2   2   1   2   1   1   2   1   1   2   2   1   2   2   2   1   2   2   1   1   1   1   2   2   2   2   1   2   2   1   1   1   1   2   2   1   1   1   2   1   2   2   2   1   1   2   2   1   2   2   2   2   1   1   1   2   2
 MK-2-4                 1   1   2   1   1   2   1   1   1   1   2   1   2   2   1   1   1   1   2   2   1   2   2   2   2   1   2   2   2   1   1   2   1   2   1   1   2   1   1   1   1   1   2   1   1   1   2   1   2   2   1   1   1   2   1   2   1   2   1   2   1   1   1   2   1   2   1   2   2   1   1   1   2   2   2   1   2   1   1   2   2   1   2   2   2   2   1   2   1   1   2   1   1   1   2   2   2   1   1   2   1   2   1   1   2   1   2   2   2   1   2   2   1   1   2   1   1   2   1   1   1   1   1   1   1   2   2   1   2   1   2   1   2   1   2   1   2   1   1   2   1   2   1   2   2   2   2   1   1   2   1   1   2   2   1   2   2   2   2   2   2   1   1   2   1   2   2   2   2   1   2   2   1   1   1   1   2   2   1   1   1   2   1   2   2   2   1   1   1   2   1   2   2   2   2   1   1   1   2   2
 MK-2-5                 1   1   2   1   1   2   1   2   1   1   2   1   2   2   1   1   1   2   2   1   1   2   2   2   2   1   1   2   2   1   1   2   1   2   1   1   2   1   1   1   1   1   2   1   1   1   1   1   2   2   1   1   1   2   1   2   1   2   1   2   1   1   1   2   1   2   1   2   1   1   2   1   2   2   2   1   2   1   1   2   2   1   2   2   2   2   1   2   1   1   2   1   1   1   2   2   2   1   1   2   1   2   2   1   2   1   1   2   2   1   2   2   1   1   1   1   2   2   1   1   1   1   1   1   1   2   2   1   2   1   2   2   2   1   2   1   2   1   1   2   1   2   1   1   1   1   2   1   1   2   1   1   2   2   1   2   2   2   2   2   2   1   1   2   1   1   2   2   2   1   2   2   1   1   1   1   2   2   1   1   1   2   1   2   2   2   1   1   1   2   2   2   2   2   2   1   1   1   2   1
 MK-2-6                 1   2   1   1   1   2   1   2   1   1   2   1   2   1   1   2   1   2   2   2   1   2   2   1   2   2   1   1   2   1   1   2   1   2   1   1   2   1   1   1   1   1   2   1   1   1   2   1   2   2   1   1   1   2   1   2   1   2   1   2   1   1   1   2   1   2   1   2   1   1   2   1   2   2   1   1   1   1   1   2   2   1   2   2   2   2   1   2   1   2   2   1   2   1   1   2   2   1   1   2   1   2   2   1   2   1   1   2   2   1   2   1   1   1   1   1   2   2   1   1   1   1   1   1   2   2   2   1   1   2   2   2   2   1   2   1   2   1   1   2   1   2   1   1   1   1   1   1   1   2   1   1   2   2   1   2   2   2   2   2   2   2   1   2   1   1   2   2   2   1   2   2   1   1   2   1   2   2   1   1   1   2   1   2   2   2   1   1   1   2   2   2   1   2   1   2   1   1   2   1
 MK-2-7                 1   2   1   1   1   1   1   2   2   1   2   1   2   1   1   2   1   2   2   2   2   2   2   1   2   2   2   1   2   1   1   2   1   2   1   1   2   1   1   1   1   1   2   2   1   1   2   1   2   2   1   1   1   2   1   2   1   2   2   2   1   1   2   2   1   2   1   2   1   1   2   1   2   2   1   1   1   1   1   2   2   1   2   2   2   1   1   2   1   2   2   1   2   1   1   2   1   1   1   2   1   2   1   1   2   1   1   2   2   1   2   1   1   1   1   1   1   2   1   1   2   1   1   1   2   2   2   1   1   2   2   1   2   1   2   1   2   1   1   2   1   2   1   1   2   1   1   1   1   2   1   1   2   2   1   2   1   2   2   2   2   2   1   1   1   1   2   2   2   1   2   2   1   1   2   1   2   2   1   2   1   1   1   2   2   2   1   1   1   2   2   2   1   2   1   2   1   1   2   1
 MK-2-8                 1   1   1   1   1   1   1   2   1   1   2   1   2   1   1   2   1   2   2   2   2   2   2   1   2   2   2   1   2   1   1   2   1   2   2   1   2   1   1   1   1   1   2   2   1   1   2   1   2   2   1   1   1   2   1   1   1   2   2   2   1   1   2   1   2   2   2   2   1   1   2   1   2   2   1   1   1   1   1   2   2   1   2   2   2   1   1   2   1   2   2   2   2   1   1   2   1   1   2   2   1   2   2   1   2   1   1   2   2   1   2   1   1   1   1   1   1   2   1   1   2   1   2   1   1   2   2   1   1   2   2   1   2   1   2   1   2   1   1   2   2   2   1   1   2   1   1   2   1   2   1   1   2   2   1   2   1   2   2   2   2   2   2   1   1   1   2   2   2   1   1   1   1   1   1   1   2   2   1   2   1   1   1   2   2   2   1   1   1   2   1   2   1   2   1   2   1   1   2   1
 MK-2-9                 1   1   1   1   2   1   1   2   1   1   2   1   2   1   1   2   1   2   2   2   2   2   2   1   2   2   2   1   2   1   1   2   1   2   2   1   2   1   1   1   1   1   2   2   1   1   2   1   2   2   1   1   1   2   1   1   1   2   2   1   1   1   2   1   2   2   2   2   1   1   1   1   2   2   1   1   1   2   1   2   2   1   2   2   2   1   1   2   1   2   2   2   2   1   1   2   1   1   2   2   1   2   2   1   2   1   2   2   2   1   2   1   1   1   1   1   1   2   1   1   2   1   2   1   1   1   2   1   1   2   2   1   2   1   2   1   2   1   1   2   2   2   1   1   2   1   1   2   1   2   1   1   2   2   1   2   1   2   2   2   2   2   2   1   2   1   2   2   2   2   1   1   1   1   1   1   2   2   1   1   1   1   1   2   1   2   1   1   1   2   1   2   2   2   1   2   1   1   2   1
 MK-2-10                1   2   1   1   2   1   1   2   1   1   2   1   2   1   1   2   2   2   1   2   2   2   2   1   2   2   1   1   2   1   1   2   1   2   2   2   2   1   1   1   1   1   2   2   1   1   2   1   2   2   1   1   1   2   1   1   1   2   2   1   1   1   2   1   2   2   2   2   1   2   1   1   2   2   1   1   1   2   1   2   2   1   2   2   2   1   1   2   2   2   2   2   2   2   1   2   1   1   2   2   1   1   1   1   2   1   2   2   2   2   2   1   1   1   1   1   1   1   2   1   2   2   1   1   1   1   2   1   2   2   2   1   2   1   2   1   1   1   1   2   2   1   1   1   1   1   1   2   1   2   1   2   2   2   1   2   1   2   2   2   2   2   2   2   2   1   2   1   2   2   1   1   1   1   1   1   2   2   1   1   1   1   1   2   1   1   1   1   1   2   1   2   2   2   1   2   1   2   2   1
 MK-2-11                1   1   1   2   2   1   1   1   1   1   2   1   2   1   1   2   1   2   1   2   2   1   2   1   2   2   1   1   2   1   2   2   2   2   2   2   2   2   1   1   1   1   2   1   1   1   2   1   2   2   1   1   1   2   1   1   1   1   2   2   1   1   2   1   2   2   2   2   1   2   1   1   2   1   1   1   2   2   2   2   2   1   2   2   2   1   1   2   2   2   2   1   2   2   1   2   1   1   1   2   1   1   1   1   2   1   2   2   2   2   2   1   1   1   1   1   1   1   2   1   2   2   1   1   1   1   2   1   2   2   2   1   2   1   2   1   1   1   1   2   2   1   2   1   1   1   1   2   1   2   1   2   2   2   1   2   1   2   2   2   2   2   2   2   2   1   2   1   2   2   2   1   2   1   1   2   2   1   1   1   1   1   1   2   1   1   1   1   1   2   1   2   2   2   1   2   1   2   2   1
 MK-2-12                1   1   1   2   2   1   2   1   1   1   2   1   2   1   1   2   1   1   1   2   2   1   2   1   2   2   2   1   2   1   2   2   1   2   2   2   2   2   1   1   1   1   2   1   1   1   1   1   2   2   1   1   2   2   1   1   1   2   2   2   1   1   2   1   2   2   2   2   1   2   2   1   1   2   1   1   2   2   2   2   2   1   2   2   2   1   1   2   2   2   2   1   2   2   1   1   1   1   1   2   1   1   1   2   2   1   2   2   2   2   2   1   1   1   1   1   1   1   1   1   2   2   1   1   1   2   2   1   2   2   2   1   2   1   2   1   1   1   1   2   2   1   2   1   1   1   2   2   1   2   1   2   2   2   1   2   2   2   2   2   2   2   2   2   2   1   1   1   2   2   2   1   2   1   1   2   2   1   1   1   1   1   1   2   1   2   1   1   1   2   1   2   1   2   1   2   1   2   2   1
 MK-2-13                2   1   1   2   1   1   2   1   1   1   2   1   2   1   1   1   1   1   1   2   2   1   2   1   2   2   1   1   2   1   2   2   2   2   1   2   2   2   1   1   1   1   2   1   1   1   1   1   2   2   1   1   2   2   1   1   1   2   2   2   1   1   2   1   2   2   2   2   1   2   2   1   1   2   1   1   2   2   2   2   2   1   2   2   1   1   1   2   2   2   2   2   2   2   1   1   1   1   1   2   1   1   1   2   2   1   2   2   2   2   2   1   1   2   1   1   1   1   1   1   2   2   1   1   1   2   2   2   2   2   2   1   2   1   2   1   1   1   1   2   2   1   2   2   1   1   2   2   1   2   1   2   2   2   1   2   2   2   2   2   2   2   2   2   2   1   1   1   2   1   2   1   2   1   1   2   2   1   1   2   2   1   2   2   1   2   1   1   1   2   1   2   1   2   1   2   1   2   2   1
 MK-2-14                1   1   1   2   1   1   1   1   1   1   2   1   2   1   1   1   1   1   1   2   2   1   2   1   2   2   1   1   2   2   2   2   2   1   1   2   2   2   1   1   1   1   2   1   1   1   1   1   2   2   1   1   2   2   1   1   1   2   1   2   2   1   2   1   2   2   2   2   1   2   2   1   1   2   1   1   2   2   2   2   2   1   2   2   1   1   1   2   2   2   2   2   2   2   1   1   1   2   1   2   1   1   1   2   2   1   2   1   2   2   2   1   1   2   1   1   1   1   1   1   2   2   2   1   1   2   2   2   2   2   2   1   2   1   2   1   1   1   1   2   2   1   2   2   1   1   2   2   1   2   1   2   2   2   1   2   2   2   2   2   2   2   2   2   2   1   1   1   1   1   2   2   2   2   1   2   2   1   2   2   2   1   1   2   1   2   1   1   1   2   1   2   1   2   1   2   1   2   2   1
 MK-2-15                1   1   2   2   1   1   1   1   1   1   2   2   2   1   1   1   1   1   2   2   2   1   2   1   2   2   1   1   2   2   2   2   2   1   2   2   2   2   1   1   1   1   2   1   1   1   1   1   2   2   1   1   2   2   1   1   1   2   1   2   2   1   2   1   2   2   2   2   1   2   2   1   1   2   1   2   2   1   2   2   2   1   2   2   1   1   1   2   1   2   2   2   2   2   2   1   1   2   1   2   1   1   1   2   2   1   2   1   2   2   2   1   1   2   1   1   1   1   1   1   2   2   2   1   1   2   2   2   2   2   2   1   2   1   2   1   1   1   1   2   2   1   2   2   1   1   2   2   1   2   1   2   2   2   1   2   1   2   2   2   2   2   2   2   2   1   1   1   1   1   2   2   1   2   1   2   2   1   2   2   2   1   2   2   1   2   1   1   1   2   1   2   1   2   1   2   1   1   1   1
 MK-2-16                1   1   2   2   1   1   1   2   1   1   1   1   2   1   1   1   1   1   2   2   2   1   2   1   2   2   2   2   2   2   2   2   2   1   2   2   2   2   1   1   1   1   2   2   1   1   1   1   1   2   1   1   2   2   1   2   1   2   1   2   1   1   2   1   2   2   2   2   1   2   2   2   1   1   1   2   2   2   2   2   2   1   2   2   1   2   1   2   1   2   1   2   2   2   2   1   1   2   1   2   1   1   1   2   2   1   2   1   2   2   1   1   1   2   1   1   1   1   1   1   2   2   2   1   1   2   1   1   2   2   2   1   2   1   2   1   1   1   1   2   2   1   2   2   1   1   2   2   1   2   1   2   2   2   1   1   2   1   2   2   2   2   2   2   2   1   1   2   2   2   1   2   1   2   1   2   2   2   2   2   2   1   2   2   1   2   1   1   1   2   1   2   1   2   1   2   1   1   1   1
 MK-3-1                 2   2   1   2   2   1   2   1   2   1   1   1   2   2   1   2   2   1   2   1   2   1   2   2   2   1   1   1   1   2   2   1   2   2   1   2   1   1   2   1   1   2   2   2   1   1   2   1   2   2   1   2   1   1   1   2   2   2   2   2   2   1   1   2   2   1   2   1   2   2   1   1   1   2   1   2   1   1   2   1   1   2   2   2   2   1   1   2   2   2   2   1   1   2   2   1   1   1   1   1   1   2   1   2   2   2   2   2   1   1   2   2   1   1   1   1   1   1   2   1   1   1   2   1   2   2   1   2   2   1   1   2   1   1   1   2   2   1   2   2   1   1   2   1   2   2   2   1   2   1   1   2   1   2   1   1   1   2   2   1   1   2   1   1   1   2   1   1   1   1   1   1   1   1   1   2   1   1   1   1   1   2   2   1   1   2   1   1   1   1   2   2   1   2   2   1   1   1   1   2
 MK-3-2                 2   2   1   2   2   1   2   1   1   1   1   2   2   2   2   2   2   1   2   1   2   1   2   2   2   1   1   1   1   1   2   1   2   2   1   2   1   1   2   1   2   2   2   2   1   2   2   1   2   2   1   2   1   1   1   2   2   2   2   2   2   1   2   2   2   1   1   1   2   2   1   1   1   1   1   2   1   1   2   2   1   2   2   2   2   1   1   2   2   2   2   1   1   2   2   1   1   1   1   2   1   2   2   2   2   2   2   2   1   1   2   2   2   1   1   1   1   1   2   2   1   1   2   1   2   2   1   2   2   1   1   2   1   1   2   2   2   1   2   1   1   1   2   1   2   1   2   1   2   1   1   2   1   2   1   1   1   2   2   1   1   2   1   1   1   2   1   1   1   1   1   1   1   1   1   2   1   1   1   1   1   2   2   2   1   2   1   1   1   1   2   2   1   2   2   1   1   1   1   2
 MK-3-3                 2   2   1   2   2   1   2   2   1   1   1   2   2   2   2   2   2   1   2   1   2   1   2   2   2   2   1   1   1   1   2   1   2   2   1   2   2   1   2   1   2   2   2   2   1   2   2   1   2   2   1   2   2   1   2   2   2   2   2   2   2   1   2   2   2   1   1   1   2   2   1   1   1   1   1   2   2   2   2   2   1   1   2   2   2   1   1   2   2   2   2   1   2   1   2   1   1   1   1   2   1   2   1   2   2   2   2   2   1   1   2   2   2   1   1   1   1   1   2   2   1   1   2   1   2   1   1   1   2   2   1   2   1   1   2   2   2   1   2   1   1   1   2   1   2   1   2   1   1   1   1   2   1   2   1   1   1   2   2   1   1   2   1   1   1   2   1   1   2   2   1   1   2   1   1   2   1   1   1   1   2   2   2   2   1   2   1   1   1   1   2   2   1   2   2   1   1   1   1   2
 MK-3-4                 2   2   1   2   1   1   2   2   1   1   1   2   2   2   2   2   2   1   2   1   2   1   2   2   2   2   1   1   1   1   2   1   2   2   1   2   2   2   1   1   2   2   1   2   1   1   2   1   2   2   1   2   2   1   2   2   2   2   2   1   2   1   2   2   2   1   1   1   2   2   1   1   1   1   1   2   2   2   2   2   1   1   2   2   2   1   1   2   2   2   2   1   2   1   2   1   1   2   1   2   1   2   1   1   2   2   2   2   1   1   2   2   2   1   1   1   1   1   2   2   1   1   2   1   2   1   1   1   2   2   1   2   1   2   2   2   2   1   2   1   1   2   2   1   2   1   2   1   1   1   1   2   1   2   1   1   1   2   2   1   1   2   1   1   1   2   1   1   2   2   1   1   1   1   1   2   1   1   1   1   2   2   2   2   1   2   1   1   1   1   2   1   1   2   1   1   1   2   1   2
 MK-3-5                 2   2   1   2   1   1   2   2   1   1   1   2   2   2   2   2   2   1   2   1   2   2   2   2   2   1   1   1   1   1   2   1   2   2   1   2   2   2   1   1   2   2   1   2   1   1   2   1   2   2   1   2   2   1   2   1   2   2   2   1   2   1   2   2   2   1   1   2   2   2   1   1   1   1   2   2   2   2   1   2   1   1   2   2   2   1   1   2   2   2   2   1   2   1   2   1   1   2   1   2   1   2   1   1   1   2   2   2   1   2   2   2   2   1   2   1   1   1   2   2   1   1   2   1   1   1   1   1   2   2   1   2   1   2   2   2   2   1   2   1   1   2   2   1   2   1   1   1   1   1   1   2   1   2   1   1   1   2   2   1   1   2   1   1   2   2   2   1   2   2   1   1   1   1   1   2   2   1   1   1   2   2   2   2   1   2   1   1   1   1   2   1   1   2   1   1   1   2   1   2
 MK-3-6                 1   2   1   2   1   1   2   2   1   1   1   2   1   2   2   2   2   1   2   1   2   2   2   2   2   1   2   1   1   1   2   1   2   2   1   2   2   2   1   1   2   2   1   2   1   1   2   1   1   2   1   2   2   1   2   1   2   1   2   1   2   1   2   2   2   1   1   2   2   2   1   1   2   1   2   2   2   2   1   1   1   1   2   2   2   1   1   2   2   2   2   1   1   1   2   2   1   2   1   2   1   2   1   1   1   2   2   2   1   2   2   2   2   1   2   1   2   1   1   2   1   1   2   2   1   1   1   1   2   1   1   2   1   2   2   2   2   1   2   1   1   2   2   1   2   1   1   1   1   1   1   2   1   2   1   1   1   2   1   1   1   2   1   2   2   2   2   1   2   2   1   2   1   1   1   2   2   1   1   1   2   2   2   2   1   2   1   1   1   1   2   1   1   2   1   1   1   2   1   2
 MK-3-7                 1   2   1   2   1   1   2   2   1   1   1   2   1   2   2   2   2   1   2   1   2   1   2   2   2   1   2   1   1   1   2   1   2   2   1   2   2   2   1   1   2   2   2   2   1   1   2   2   1   2   1   1   2   1   2   2   2   1   2   1   1   2   2   2   2   1   1   2   2   2   1   1   2   1   2   2   2   2   1   1   1   1   2   2   2   1   1   2   1   2   2   1   1   1   2   2   1   2   1   2   1   2   1   1   1   2   2   2   1   2   2   2   2   1   2   1   1   1   1   2   1   1   2   2   1   1   1   1   2   1   1   2   1   2   2   2   2   1   2   1   1   2   2   1   2   2   1   1   1   1   1   2   1   2   1   1   1   2   1   1   2   2   1   1   2   2   2   1   2   2   1   2   1   1   1   2   2   1   1   1   2   2   2   1   2   2   1   1   1   1   2   1   1   2   1   1   1   2   1   2
 MK-3-8                 1   2   1   2   1   1   2   2   1   1   1   2   1   2   2   2   2   1   2   1   2   1   2   2   1   1   2   1   1   2   2   1   2   2   1   2   2   2   1   2   2   2   2   2   1   2   2   2   1   2   1   1   2   1   2   2   2   1   2   1   1   2   2   2   2   1   1   2   2   2   1   1   2   1   2   2   1   2   1   1   1   1   2   2   2   1   1   2   1   2   2   1   1   1   2   1   2   2   1   2   1   2   1   1   1   2   2   2   1   2   2   2   2   1   2   1   1   1   1   2   1   1   1   2   1   1   1   1   2   1   1   2   1   2   2   1   2   2   1   1   1   2   2   1   2   2   1   1   1   1   1   2   1   2   1   1   1   2   1   1   2   2   1   1   2   2   1   1   2   2   1   2   1   1   1   2   2   2   1   2   2   2   1   1   2   2   2   1   1   1   2   2   1   2   1   1   2   2   1   2
 MK-3-9                 1   2   1   2   1   1   2   2   1   1   1   2   1   2   2   2   2   2   2   1   2   1   2   2   1   1   1   1   2   1   2   1   2   2   1   2   2   2   1   2   2   2   2   2   2   2   2   2   1   2   1   1   2   2   2   2   1   1   2   1   1   2   2   2   2   1   2   2   1   2   1   1   2   1   2   2   1   2   1   2   1   1   2   2   2   1   1   2   1   2   2   1   2   1   2   1   2   2   2   2   1   2   1   1   1   2   2   2   1   2   2   2   2   1   2   1   1   1   1   2   1   1   1   2   1   1   1   1   2   1   1   2   1   2   2   1   2   2   1   1   1   2   2   1   1   2   1   1   1   1   2   1   1   2   1   1   1   2   1   1   2   2   1   1   2   2   1   1   2   2   1   2   1   1   1   2   2   2   1   2   2   1   1   1   2   2   2   1   1   1   2   2   1   2   1   2   2   2   1   2
 MK-3-10                1   2   1   1   1   1   2   2   1   1   1   2   1   2   2   2   2   2   2   1   2   1   2   2   1   1   1   1   2   1   2   1   1   2   1   2   2   1   2   2   2   2   1   1   2   2   2   2   1   2   1   1   2   2   2   2   1   1   2   1   1   2   2   2   2   1   2   2   1   2   1   1   2   1   2   2   1   2   1   2   1   1   2   1   2   1   1   1   1   2   2   1   1   1   2   1   2   2   2   2   1   2   1   1   1   2   2   2   1   2   2   2   2   1   2   1   1   1   1   1   1   1   1   2   1   1   1   1   2   1   2   2   1   2   2   1   2   1   1   1   2   2   2   1   1   1   1   1   1   1   2   1   1   1   1   1   1   2   1   1   2   2   1   1   2   1   1   1   2   2   2   2   1   1   1   2   2   2   1   2   2   1   1   1   2   2   2   1   1   1   2   2   1   2   1   2   2   2   1   2
 MK-3-11                1   1   1   1   1   1   2   1   1   1   1   2   1   2   2   1   2   2   2   1   1   1   2   2   1   1   1   1   2   1   2   1   1   2   1   2   2   1   2   2   2   2   1   1   2   2   2   2   1   1   1   1   2   2   2   2   1   1   2   1   2   1   2   2   2   1   2   2   1   2   1   1   2   1   2   2   1   2   2   2   1   1   2   1   2   1   1   1   2   2   1   1   1   1   1   1   2   2   2   2   1   2   1   1   1   2   2   2   2   1   2   2   2   1   2   1   1   1   1   1   1   1   1   2   1   1   1   1   2   1   2   2   1   2   2   2   2   1   1   1   2   2   2   2   1   1   1   1   1   1   2   1   1   1   1   1   1   2   1   1   2   2   1   1   2   1   1   1   2   2   2   2   1   1   1   2   2   2   1   2   2   1   1   1   2   2   2   1   1   1   2   2   1   2   1   2   2   2   1   2
 MK-3-12                1   1   1   1   1   1   2   1   1   1   1   2   1   2   1   1   1   2   2   1   1   1   2   2   1   1   1   1   2   1   2   1   1   2   1   2   2   1   2   2   2   2   1   1   2   2   2   2   1   1   1   1   2   2   2   2   1   1   2   1   2   1   2   2   2   1   2   2   1   2   1   2   2   1   2   2   1   2   2   2   1   1   2   1   1   1   1   2   2   1   1   1   1   1   1   1   2   2   2   2   2   2   2   1   1   2   2   2   2   1   2   2   2   1   2   1   1   1   1   1   2   1   1   2   2   1   1   1   2   1   2   2   1   2   2   1   2   1   1   1   2   2   2   2   1   1   1   1   1   1   2   1   1   1   1   1   1   2   1   1   2   2   1   1   2   2   1   1   2   2   2   2   1   1   1   2   2   2   1   2   2   2   1   1   2   2   2   1   1   1   2   2   1   2   1   2   2   2   1   2
 MK-3-13                1   1   1   1   2   1   2   1   2   1   1   2   1   2   1   1   2   2   2   1   1   1   2   2   1   1   2   1   1   1   2   1   1   2   1   2   2   1   2   2   2   2   1   1   2   2   2   2   1   1   1   1   2   2   2   2   1   1   2   1   1   1   2   2   2   1   2   2   1   2   1   2   2   1   2   2   2   2   2   2   2   1   2   1   1   1   1   2   2   1   1   1   1   1   1   1   2   2   1   2   2   2   2   1   1   2   2   2   2   2   2   2   2   2   2   1   1   1   1   1   2   1   2   1   2   1   1   1   2   1   2   2   1   2   2   1   2   1   1   1   1   2   2   2   1   1   2   1   1   2   2   1   1   1   1   1   1   2   1   1   1   2   1   1   2   2   1   1   2   2   2   2   1   1   2   2   2   2   1   2   2   2   2   1   2   2   2   2   1   1   2   2   1   2   1   2   2   2   1   2
 MK-3-14                1   2   1   1   2   1   2   2   1   1   1   2   1   2   1   1   2   2   2   2   1   1   2   2   1   1   1   1   1   1   2   1   1   2   1   2   2   2   2   2   2   2   1   1   2   1   2   2   1   1   1   1   2   2   1   2   1   1   2   1   1   2   1   2   2   1   2   2   1   1   1   2   2   1   2   1   2   2   2   2   2   1   2   2   2   1   1   1   2   1   1   2   1   1   1   1   2   2   1   2   1   1   2   1   1   2   2   2   2   2   2   2   2   2   2   1   1   1   1   1   2   1   2   1   1   1   1   1   2   1   2   2   2   2   2   1   2   1   1   1   1   2   2   2   1   1   2   1   1   2   2   2   1   1   1   1   1   1   1   1   1   2   1   1   2   1   1   1   2   1   2   2   1   2   2   2   2   2   1   2   2   2   2   1   2   2   1   1   1   1   2   2   1   1   1   2   2   2   1   2
 MK-3-15                1   1   1   1   2   2   2   2   1   1   1   2   1   2   1   1   2   2   2   2   2   1   2   2   1   1   1   1   1   1   2   1   2   2   1   2   2   2   2   2   2   1   2   2   2   2   2   2   1   1   1   1   2   2   1   2   1   1   2   1   1   2   1   2   2   1   2   2   1   2   1   2   2   1   2   2   2   2   2   2   2   1   2   2   2   1   1   2   2   1   1   2   1   1   1   1   2   2   1   2   1   1   2   1   1   2   2   2   2   2   2   2   2   2   2   2   1   1   1   1   1   1   2   1   1   1   1   1   2   1   2   2   2   2   2   1   2   1   1   1   1   2   2   2   1   1   1   2   1   2   2   2   1   1   1   1   1   1   1   1   1   2   1   1   2   1   2   1   1   1   1   2   1   1   2   2   2   2   1   2   2   1   2   1   2   2   1   1   1   1   2   2   1   1   1   2   2   1   1   2
 MK-3-16                1   1   1   1   1   2   2   2   1   1   1   2   1   2   1   1   2   2   2   2   2   1   2   2   1   1   1   1   1   1   2   1   2   2   1   2   2   2   2   2   2   1   2   2   2   2   2   2   1   1   1   1   2   2   1   2   1   1   2   1   1   2   1   1   1   1   2   2   1   2   1   2   2   2   2   2   2   2   2   2   2   1   2   2   2   1   1   2   2   1   1   2   1   1   1   1   2   2   1   2   1   1   2   1   1   2   2   2   2   2   2   2   1   2   2   2   1   1   1   1   1   2   2   1   1   1   1   1   2   1   2   2   2   2   2   1   2   2   1   1   1   2   2   2   1   1   1   2   1   2   2   2   1   1   2   1   1   1   1   1   1   2   1   2   1   1   2   1   1   1   1   2   1   1   2   2   2   2   1   2   1   1   1   1   2   2   1   1   1   1   2   2   2   1   1   2   1   1   1   2
 MK-4-1                 1   2   2   2   1   1   2   1   1   2   2   2   2   1   2   1   1   2   1   2   1   1   2   2   1   2   2   2   2   2   1   2   1   1   2   1   1   1   2   2   1   1   1   1   2   1   1   1   1   1   1   2   1   1   2   1   1   2   1   1   2   2   2   1   1   2   1   1   1   1   2   1   2   1   2   1   2   1   1   2   1   1   1   2   2   2   2   1   1   1   2   2   2   1   1   1   1   1   2   2   2   2   1   2   2   2   2   2   2   1   1   1   1   1   2   1   1   1   1   2   1   1   2   2   1   2   1   2   1   2   1   2   1   2   2   1   2   1   2   2   1   2   2   2   1   2   2   2   1   1   2   1   2   1   1   2   2   2   1   2   2   2   1   1   1   1   2   1   2   1   1   1   2   2   2   1   2   2   2   1   1   2   2   1   2   2   1   2   1   1   1   2   2   2   2   1   2   2   1   2
 MK-4-2                 1   2   2   2   1   1   1   1   1   2   2   2   1   1   2   1   2   2   2   2   1   1   2   2   1   2   2   2   2   2   1   2   1   1   2   1   1   1   2   2   1   1   1   1   2   1   1   1   1   1   1   2   1   1   2   1   1   2   1   1   2   2   2   1   1   2   1   1   1   1   2   1   2   1   2   1   2   1   1   2   1   1   1   2   2   2   2   1   1   1   2   2   2   2   1   1   1   1   2   2   2   2   1   2   2   1   2   2   2   1   1   2   1   1   2   1   1   1   1   2   1   1   2   2   1   2   1   2   1   1   1   2   1   2   2   1   2   2   2   2   1   2   2   1   1   2   2   2   1   1   2   1   2   1   1   2   2   2   1   2   2   2   2   1   1   1   2   1   2   1   1   1   2   2   2   1   2   2   2   1   1   2   2   1   2   2   1   2   1   1   1   2   2   2   2   1   2   2   1   2
 MK-4-3                 1   2   2   1   1   1   1   1   1   2   2   2   1   1   2   2   2   2   2   2   1   1   2   2   1   2   2   2   2   2   1   2   1   1   1   2   1   1   2   2   1   1   1   1   2   1   1   1   1   1   1   2   1   1   2   1   1   2   1   1   2   2   2   1   1   2   1   1   1   1   2   1   2   1   2   1   2   1   1   2   1   1   1   2   2   1   2   1   1   1   2   2   2   1   1   1   1   1   2   2   2   2   1   2   2   1   2   2   2   1   1   2   1   1   2   1   1   1   1   2   1   1   2   2   1   2   1   2   1   1   1   2   1   2   2   1   2   2   2   2   1   2   2   1   1   2   2   2   1   1   2   1   2   1   1   2   1   2   1   2   2   2   2   1   1   1   2   1   2   1   1   1   2   2   2   1   2   2   2   1   1   2   2   1   1   2   2   1   2   1   2   2   2   1   2   1   2   2   1   2
 MK-4-4                 1   2   2   1   1   1   1   1   1   2   2   2   1   1   2   2   2   2   2   2   1   1   2   2   1   2   2   2   2   2   1   2   2   1   1   2   1   1   2   2   1   1   1   1   2   1   1   1   1   1   2   2   1   1   2   1   1   2   1   2   2   2   2   1   1   2   1   1   1   1   2   1   2   1   2   1   2   1   1   1   1   1   1   2   2   1   2   1   1   1   2   2   2   1   1   1   1   1   2   2   2   2   2   2   2   1   2   2   2   1   1   2   1   1   2   1   1   1   1   2   1   1   2   2   1   2   1   2   1   1   1   2   1   2   2   1   2   2   2   2   1   2   2   2   2   2   2   2   1   1   2   1   2   1   1   2   1   1   1   2   2   2   2   1   1   1   2   1   1   1   1   1   2   2   2   1   2   2   2   1   1   2   2   1   1   2   2   1   2   1   2   2   1   1   2   1   2   2   1   2
 MK-4-5                 1   2   2   1   1   1   1   1   1   2   2   2   1   1   2   2   2   2   2   2   1   1   2   2   1   1   2   2   2   2   1   2   2   2   2   1   1   1   2   1   1   1   1   1   1   1   2   2   1   1   2   2   1   1   2   1   1   2   1   2   2   2   2   1   1   2   1   1   1   1   1   1   2   2   2   1   2   1   1   1   1   1   1   2   2   1   2   1   1   1   2   2   2   1   1   1   2   1   2   2   2   2   2   2   2   2   2   2   2   1   1   2   1   1   2   2   1   2   1   2   1   1   2   2   1   2   1   2   1   2   1   2   1   2   2   1   1   2   2   2   1   2   2   2   2   2   2   2   1   2   1   2   2   1   1   2   1   1   1   2   2   2   2   1   1   2   2   2   1   1   1   1   2   2   2   1   1   2   2   2   1   2   1   2   1   2   2   1   2   1   2   2   1   1   2   1   2   2   1   2
 MK-4-6                 1   2   2   2   1   1   1   2   1   2   2   2   1   1   2   2   2   2   2   2   1   1   2   2   1   2   2   1   2   2   1   1   2   2   2   2   1   1   2   2   1   1   1   1   1   2   2   2   1   1   2   2   1   1   2   1   2   2   1   2   2   2   1   1   1   2   1   1   1   1   1   1   2   2   2   1   1   2   1   1   1   1   1   2   1   1   2   1   1   1   2   2   2   1   1   1   2   1   2   2   2   2   2   1   1   2   2   2   2   1   1   2   2   1   2   2   1   1   1   2   1   1   2   2   1   2   2   2   1   2   1   2   1   2   2   1   1   2   2   1   1   2   2   2   2   2   2   2   1   1   1   2   2   2   1   2   1   1   1   2   2   2   2   2   2   2   2   2   1   1   1   1   2   2   1   1   1   2   2   2   1   2   1   2   1   2   2   1   1   2   2   2   1   2   2   1   2   2   1   2
 MK-4-7                 1   2   2   2   1   1   1   2   1   2   2   2   1   2   1   2   2   1   2   2   1   1   2   2   1   2   2   1   2   2   1   1   2   2   2   2   1   1   2   2   1   1   1   1   1   2   2   2   1   1   2   2   1   1   2   1   2   2   1   2   2   2   1   1   1   2   1   1   1   1   1   1   2   1   2   1   1   2   1   1   1   1   1   1   1   1   2   2   1   1   2   2   2   1   1   2   2   1   2   2   2   1   2   1   2   2   2   2   2   1   1   2   1   1   2   2   1   2   1   2   1   1   2   2   1   1   2   2   1   2   1   2   1   2   2   1   1   2   2   1   1   2   2   1   2   2   2   2   1   1   1   1   2   2   1   2   1   1   1   2   2   2   2   2   2   2   2   2   2   1   1   1   2   2   1   1   1   2   2   2   1   2   1   2   2   1   2   1   1   2   2   2   1   2   2   1   2   2   1   2
 MK-4-8                 1   2   2   2   1   1   1   2   1   2   2   2   1   2   2   2   2   1   2   2   1   1   2   2   1   2   2   1   2   2   1   1   2   2   2   2   1   1   2   2   1   1   1   1   1   2   2   2   1   1   2   2   1   1   1   1   2   2   1   2   2   2   1   1   1   1   1   1   2   2   1   1   2   1   1   1   1   2   1   2   1   1   1   1   1   1   2   2   1   1   2   2   2   1   1   2   2   1   2   2   2   1   1   1   2   1   2   2   2   1   1   2   1   1   2   2   1   2   1   2   1   1   2   2   2   1   2   2   1   2   2   2   1   1   2   1   1   2   2   1   1   2   2   1   2   2   2   2   1   1   1   1   2   2   1   2   1   1   1   2   2   1   2   2   2   2   2   2   2   1   1   1   1   2   1   1   1   2   2   2   1   2   1   2   2   1   2   1   1   2   1   2   1   2   2   1   2   2   1   2
 MK-4-9                 1   1   2   1   2   1   2   2   1   2   2   2   1   2   2   2   2   1   2   2   1   1   2   2   1   2   2   1   2   2   1   1   1   2   2   2   1   1   2   2   1   1   1   2   2   2   2   2   1   1   2   2   1   1   2   1   1   2   1   2   2   2   1   2   1   2   1   1   2   2   1   1   2   1   1   1   1   2   1   2   1   1   2   1   1   1   2   2   1   1   2   2   2   1   1   2   2   1   2   2   2   1   1   1   2   1   2   2   2   1   1   2   1   1   1   2   1   2   1   2   1   2   2   1   2   1   1   2   1   2   2   2   1   1   2   1   1   2   2   1   1   1   2   2   2   2   2   2   2   1   1   1   1   2   1   2   1   2   1   2   1   1   2   2   2   2   2   2   2   1   1   1   1   2   1   1   1   2   2   2   1   2   1   2   2   1   1   2   1   2   1   2   1   2   2   1   2   2   1   2
 MK-4-10                1   1   2   1   2   1   2   2   1   2   2   2   1   2   2   2   2   1   2   2   2   1   2   2   2   2   2   1   2   2   1   1   1   2   2   1   1   1   2   2   1   1   1   2   2   2   2   2   1   1   2   2   1   1   2   1   1   2   1   2   2   2   1   2   1   2   1   1   2   2   1   1   2   1   1   1   2   2   1   2   1   1   2   1   1   1   2   2   2   1   2   2   2   1   2   2   2   1   2   2   1   1   1   1   2   1   2   2   2   1   1   2   2   1   1   2   1   2   1   2   1   2   1   1   2   2   1   2   1   2   2   2   1   1   2   1   1   2   2   1   1   2   2   2   2   2   2   2   2   1   1   1   1   1   1   2   1   2   1   2   1   1   2   2   2   2   2   2   1   1   1   1   1   1   1   2   1   2   2   2   1   2   1   2   2   1   1   2   1   1   1   2   2   2   2   1   2   2   1   2
 MK-4-11                1   1   1   1   2   1   2   2   1   2   2   2   1   2   2   2   2   1   2   2   2   1   2   2   2   2   1   1   2   2   1   1   1   2   2   1   1   1   1   2   1   1   1   2   2   2   2   2   1   1   2   2   2   1   2   1   1   2   2   2   2   2   1   2   1   2   1   1   2   2   1   1   2   2   1   1   2   2   1   2   1   1   2   1   1   1   2   2   2   1   2   2   2   1   2   1   2   1   2   2   1   1   1   2   2   1   2   2   1   1   1   2   2   1   1   1   1   2   1   2   1   2   1   1   2   2   1   2   1   2   1   2   1   1   2   1   2   2   2   1   1   2   1   2   2   2   2   2   2   2   1   1   1   1   1   2   1   2   1   2   1   1   2   2   1   2   2   2   1   1   1   1   1   1   1   2   1   2   2   1   1   2   1   2   2   1   2   2   1   1   1   2   2   2   2   1   2   2   1   2
 MK-4-12                1   1   1   1   2   1   2   2   1   1   2   2   1   2   2   2   2   1   2   2   2   2   2   2   1   2   1   1   2   2   1   1   1   2   2   1   1   1   1   2   1   1   1   2   2   2   2   2   1   1   1   2   2   1   2   1   1   2   2   1   1   1   1   2   1   2   1   1   2   2   1   1   2   2   1   1   2   2   1   2   1   1   2   1   1   1   2   2   2   1   2   2   2   1   2   1   2   2   2   1   1   1   1   2   2   1   2   2   1   1   1   2   2   1   1   1   1   2   1   2   1   1   1   1   2   2   1   2   2   2   1   2   1   1   2   1   2   2   2   1   1   2   1   2   2   2   2   2   2   2   1   1   1   1   2   1   1   2   1   1   1   1   2   2   1   2   2   2   1   1   1   1   1   1   1   2   2   1   2   1   1   2   1   2   2   2   2   2   1   1   1   2   2   2   2   1   1   2   1   1
 MK-4-13                1   1   1   1   2   1   2   2   1   1   2   2   1   2   2   2   2   1   2   2   1   2   2   2   1   2   1   1   1   2   1   1   2   2   2   1   1   1   1   2   2   1   2   2   2   2   2   2   1   1   1   2   2   1   2   1   1   2   2   1   1   1   1   2   1   2   1   1   2   2   1   1   2   2   1   1   2   2   2   2   2   1   1   1   1   1   2   2   1   1   2   2   2   1   2   1   2   2   2   1   1   1   1   2   2   1   1   2   1   1   1   2   2   1   1   1   1   2   1   2   1   1   1   1   2   2   1   2   2   2   1   2   1   1   2   2   2   2   2   1   2   2   1   2   2   2   2   2   2   2   1   1   1   1   2   1   1   2   1   1   1   1   2   2   1   2   2   2   1   1   1   1   1   1   1   1   2   1   2   1   1   2   1   2   2   2   2   1   1   1   1   2   1   2   2   1   2   2   1   1
 MK-4-14                1   1   1   2   2   1   2   2   1   1   2   2   1   2   2   2   2   1   2   2   1   2   2   2   1   2   1   1   1   2   1   1   2   2   2   1   2   1   1   2   2   1   2   2   2   2   2   2   1   1   1   2   2   1   1   1   2   2   2   2   1   1   1   2   1   2   1   1   2   2   1   1   2   2   1   1   2   2   2   2   2   1   1   1   1   1   2   2   1   1   2   1   2   1   2   1   1   2   2   1   1   1   1   2   2   1   1   1   1   1   2   2   2   1   1   1   1   2   1   1   1   1   1   1   2   2   1   1   1   2   1   2   1   1   1   2   2   2   2   1   2   2   1   2   2   1   2   2   2   2   1   1   1   1   2   1   1   2   1   1   1   1   2   2   1   2   2   2   1   1   1   1   1   1   1   1   2   1   1   1   1   2   1   2   2   2   2   1   1   1   1   2   2   2   2   1   2   2   2   1
 MK-4-15                1   2   1   1   2   1   2   2   1   1   2   2   2   2   2   2   2   1   2   2   1   2   2   2   1   2   1   1   1   2   1   1   2   2   2   1   2   1   1   2   2   1   2   2   2   1   2   1   1   1   1   2   2   1   1   1   2   2   2   2   1   1   1   2   1   2   1   1   1   2   1   1   2   1   1   1   2   2   1   2   2   1   1   1   1   1   2   2   1   1   2   1   1   1   2   1   1   2   2   1   1   1   1   2   2   1   1   1   1   1   2   2   1   1   1   1   1   2   1   1   1   1   1   1   2   2   1   1   1   2   1   2   1   1   1   2   2   2   1   1   2   1   1   2   2   1   2   2   1   2   1   1   1   1   2   1   1   2   1   1   1   1   2   2   1   2   2   2   1   1   1   1   1   1   1   1   2   1   1   1   1   2   1   2   1   2   2   1   2   1   1   2   2   2   2   1   2   1   1   1
 MK-4-16                1   2   1   1   2   1   2   1   1   1   2   2   2   2   2   2   2   1   2   2   1   2   2   2   2   2   1   1   1   2   1   2   2   2   2   1   2   1   1   2   2   1   2   2   2   1   2   1   1   2   1   2   2   1   1   1   2   2   2   2   1   1   1   2   1   2   1   1   1   2   1   1   2   1   1   1   2   2   1   2   2   1   1   1   1   1   2   2   1   1   2   1   1   2   2   1   2   2   2   1   1   2   2   2   2   1   1   1   1   1   2   2   1   1   1   1   1   2   1   1   1   1   1   1   2   2   2   1   1   2   1   2   1   1   1   2   2   2   1   1   2   1   1   2   2   1   2   1   1   2   2   1   2   1   2   1   1   2   2   1   1   1   2   2   1   2   1   2   2   1   1   1   1   2   1   1   2   1   1   1   1   2   1   2   1   1   2   1   2   1   1   2   1   2   2   1   2   1   1   1
 MK-5-1                 1   1   2   2   1   1   2   2   2   2   2   2   2   2   1   1   2   1   1   2   2   2   1   1   1   2   1   2   2   1   1   1   2   1   2   2   2   1   1   1   2   2   1   1   2   2   2   1   1   2   1   2   1   1   2   1   1   1   2   1   2   2   1   2   2   1   2   1   1   2   2   2   1   1   1   1   2   2   2   1   1   1   2   2   2   2   2   2   1   1   2   2   1   2   2   1   1   2   1   2   2   2   1   2   2   2   2   2   2   2   1   1   2   2   1   1   1   1   2   2   1   2   2   1   1   1   2   2   1   1   2   1   2   2   1   1   1   1   1   2   1   1   1   2   1   2   1   1   1   1   2   2   1   2   1   1   2   2   2   1   1   2   2   1   2   1   1   1   2   1   2   2   1   1   1   2   2   2   1   1   1   2   1   2   2   2   2   1   2   2   2   2   2   1   1   1   1   2   2   2
 MK-5-2                 1   1   2   2   1   1   2   2   2   2   2   2   2   2   1   1   2   1   1   2   2   2   2   1   1   2   1   2   1   1   1   1   2   1   2   1   2   1   1   1   2   2   1   1   2   2   2   1   1   1   1   2   2   2   2   1   1   2   2   1   2   2   1   2   2   1   2   1   1   2   2   2   1   1   1   1   2   2   2   1   1   2   2   2   2   2   2   2   1   1   2   2   1   1   2   1   2   2   1   1   2   2   1   2   2   2   1   1   2   2   1   1   1   2   1   1   1   1   2   2   1   2   2   1   1   1   2   2   1   1   2   1   2   2   1   1   1   1   1   2   1   1   1   2   1   2   1   1   1   1   2   2   1   2   1   1   2   2   2   1   1   2   2   1   2   1   1   1   2   1   2   2   1   1   1   2   2   2   1   1   1   2   1   2   2   2   2   1   1   1   2   2   2   1   1   1   2   2   2   2
 MK-5-3                 1   1   1   1   1   1   2   1   2   2   2   1   2   2   1   1   2   2   1   2   2   2   2   1   1   1   1   2   1   1   1   1   1   2   2   1   2   1   1   1   2   1   1   1   1   2   2   1   2   1   1   2   2   2   2   1   1   2   2   1   2   2   1   2   2   1   2   1   1   2   2   2   1   1   1   1   2   2   2   1   2   2   2   2   2   2   2   2   1   2   1   2   1   1   1   1   2   2   1   1   2   2   1   2   2   2   1   1   2   2   1   1   1   2   1   1   1   1   2   2   1   2   2   2   1   1   2   2   2   1   1   1   2   2   1   1   1   1   1   2   1   1   1   2   2   1   1   1   1   1   1   2   1   2   2   1   2   1   2   1   1   1   2   1   2   1   1   1   2   1   2   2   1   1   1   2   2   2   1   1   1   2   1   1   1   2   2   1   1   1   2   2   2   1   1   1   2   2   2   2
 MK-5-4                 1   1   1   1   1   1   2   1   2   2   2   1   2   2   1   1   2   2   1   2   2   2   2   1   1   1   2   2   1   1   1   1   1   2   2   1   2   1   1   1   1   1   1   1   1   2   2   1   2   1   1   2   2   2   2   1   2   2   2   1   2   2   1   2   2   1   2   1   1   2   2   2   1   2   1   1   2   2   2   2   1   2   2   2   2   2   2   1   1   2   1   2   1   1   1   1   2   2   1   1   2   2   2   2   2   2   1   1   2   2   1   2   2   2   1   1   1   1   1   2   1   2   2   2   1   2   2   2   2   2   1   1   2   2   1   1   1   1   1   2   1   1   1   1   2   1   1   1   1   1   1   2   2   2   2   1   2   1   2   1   1   1   2   1   2   1   1   1   2   2   2   2   1   1   1   2   2   2   1   2   1   2   1   1   1   2   2   1   1   1   2   2   2   1   1   1   2   2   2   2
 MK-5-5                 1   1   1   1   1   1   2   1   2   2   2   1   2   2   1   2   2   2   1   2   2   2   1   1   1   2   2   2   1   2   1   1   1   2   2   2   2   1   1   1   1   1   1   1   1   2   2   2   2   1   1   1   2   2   2   1   2   2   2   1   2   1   1   2   2   1   2   1   1   2   2   2   1   1   1   1   2   2   2   2   1   2   2   2   2   2   2   1   1   2   1   2   1   1   1   1   1   2   1   1   2   2   2   2   2   2   1   1   2   2   2   2   1   2   1   2   1   1   1   2   2   2   2   2   1   2   2   2   2   2   1   1   2   2   1   1   1   1   1   2   1   2   1   1   1   2   1   1   1   1   1   2   2   2   1   1   2   1   1   1   1   1   2   1   2   1   1   1   1   2   2   2   1   2   1   2   2   2   2   2   1   2   1   1   1   2   2   1   1   1   2   2   2   1   1   1   2   2   2   2
 MK-5-6                 1   1   1   1   1   1   2   1   2   2   2   1   2   2   1   2   2   1   1   2   2   2   1   1   1   2   2   2   1   2   1   1   1   2   2   2   2   1   1   1   1   1   1   1   1   2   1   2   2   1   1   1   2   2   2   1   2   2   2   1   2   1   1   2   2   1   2   2   1   2   2   2   1   1   2   1   2   1   2   1   1   2   2   2   2   2   2   1   1   2   2   2   1   1   1   1   1   2   1   1   2   1   2   2   1   2   1   1   2   2   2   1   2   1   1   2   1   1   1   2   2   2   2   2   1   2   2   2   2   2   1   1   2   2   1   1   1   1   1   2   1   2   1   1   1   2   1   1   1   1   2   2   1   2   2   1   2   1   1   1   1   1   2   1   2   1   1   1   1   2   2   2   1   2   1   2   2   2   2   1   1   1   1   1   2   2   2   1   1   1   2   2   2   1   1   1   2   2   2   2
 MK-5-7                 1   1   2   1   1   1   2   1   2   2   2   1   2   1   1   2   2   1   1   2   2   2   1   2   1   2   2   2   1   2   1   1   1   2   2   2   2   2   1   1   1   1   1   1   2   2   2   2   2   1   1   1   2   2   2   1   1   2   2   1   2   1   1   2   2   1   2   2   1   2   2   1   1   1   2   1   2   2   1   1   1   2   2   1   2   2   2   1   1   2   2   2   1   1   1   2   1   2   2   1   1   1   2   2   1   2   1   2   2   2   2   1   2   1   1   2   1   1   1   2   2   2   2   2   1   2   1   2   1   2   1   1   2   2   1   1   1   2   1   1   1   2   2   2   2   2   1   1   1   1   1   2   1   2   1   1   2   1   1   1   1   1   1   2   2   1   1   1   1   2   2   2   1   2   1   2   2   2   2   1   1   1   1   1   2   2   1   1   1   1   1   2   2   1   1   1   2   1   2   2
 MK-5-8                 1   1   2   1   1   1   2   1   2   2   2   1   2   1   1   2   2   1   1   2   2   2   1   2   1   2   2   1   1   2   1   1   1   2   2   2   2   2   1   1   1   1   1   1   2   2   2   2   2   1   1   2   1   2   2   1   1   2   2   2   2   2   1   2   2   1   2   1   1   2   2   1   1   1   2   1   2   2   1   2   1   1   2   1   2   2   2   1   1   2   1   2   1   1   1   2   1   2   2   1   1   2   2   2   1   2   1   1   2   1   2   2   2   1   1   2   1   1   1   2   2   2   2   2   2   2   1   2   1   2   1   1   2   1   1   1   1   2   1   1   2   2   2   2   2   2   1   1   1   1   1   2   1   2   2   1   2   1   1   1   1   1   1   2   2   1   1   1   1   2   2   1   1   2   1   2   2   2   2   1   1   1   2   1   2   2   1   1   1   2   1   2   2   1   1   1   2   1   2   2
 MK-5-9                 1   1   2   1   1   1   2   2   2   2   1   1   2   1   1   2   2   1   1   2   2   2   1   2   1   2   2   1   1   2   1   2   1   2   1   2   2   2   1   1   1   1   1   1   2   2   2   2   2   1   1   1   1   2   2   1   2   2   1   2   2   2   1   2   2   1   2   1   1   2   2   1   1   1   2   1   2   2   1   2   1   1   2   1   2   2   2   1   2   1   1   2   1   2   1   2   1   2   2   1   2   2   2   2   1   2   1   2   2   1   2   2   2   1   1   2   1   1   1   2   1   2   2   2   2   2   1   2   2   2   1   1   1   1   1   1   1   2   1   1   1   2   2   2   2   2   1   1   1   2   2   2   2   2   2   1   2   1   1   1   1   1   1   1   2   1   1   1   1   1   2   1   1   2   1   2   2   2   2   1   1   1   2   1   2   2   2   1   1   2   1   1   2   1   1   1   1   1   2   2
 MK-5-10                1   1   2   1   1   1   2   2   1   2   1   1   2   1   1   2   2   1   1   2   2   2   1   2   1   2   2   1   1   2   1   2   1   2   1   2   2   2   1   2   1   1   1   1   2   2   2   2   2   1   1   1   1   2   2   1   2   2   1   2   2   1   1   1   2   1   2   2   1   2   2   1   1   2   2   1   2   2   2   2   1   1   2   1   2   1   2   1   2   1   1   1   1   2   1   2   2   2   2   2   2   2   2   2   1   2   1   2   2   1   2   2   2   1   1   2   1   1   2   2   1   2   2   2   2   2   1   2   2   2   1   1   1   1   1   1   1   2   1   1   1   2   2   2   1   2   1   1   1   2   2   2   2   2   2   1   2   1   1   1   1   1   1   1   2   1   1   1   1   1   1   1   1   2   1   2   1   2   1   1   1   1   2   1   2   1   2   1   1   2   2   1   1   1   1   1   1   1   2   1
 MK-5-11                1   1   1   1   1   1   2   2   1   2   1   1   2   2   1   2   2   1   1   2   2   2   1   2   1   2   2   1   2   2   1   2   1   2   1   2   2   2   1   2   1   1   1   1   2   2   2   2   2   1   1   1   1   2   2   2   2   2   1   1   1   1   1   1   2   1   2   2   1   2   1   1   1   2   2   1   2   1   2   2   1   1   1   1   2   1   2   1   2   1   1   1   2   2   1   2   2   2   2   2   1   2   2   1   1   2   1   2   2   1   2   2   2   2   1   2   1   1   2   2   1   2   2   2   2   2   2   2   2   2   1   1   1   1   1   1   1   2   1   1   2   1   1   2   1   2   1   2   1   2   2   2   2   2   2   1   2   1   1   1   1   1   2   1   2   1   1   2   1   1   1   1   1   2   1   2   1   2   1   1   1   1   2   1   1   1   2   1   1   2   2   1   1   1   1   1   1   1   2   1
 MK-5-12                1   1   1   1   1   2   2   2   1   2   1   2   2   2   1   2   2   1   1   2   2   2   1   2   1   2   2   1   2   2   1   2   1   2   1   2   2   2   1   2   1   1   1   1   2   2   2   2   2   1   1   1   1   2   2   2   2   2   1   1   1   1   1   1   2   1   2   2   1   2   2   1   1   2   2   1   2   1   2   2   1   1   1   1   2   1   2   2   2   1   1   1   1   2   1   1   2   2   2   2   1   2   2   1   1   2   1   1   2   1   1   2   2   2   2   2   1   1   2   1   1   2   2   2   2   2   2   2   2   1   1   1   2   1   1   1   1   2   1   1   2   1   1   2   1   2   1   2   1   2   2   2   2   2   2   1   2   1   1   1   1   1   2   1   2   1   1   2   1   1   1   1   1   2   1   2   1   2   1   1   1   1   2   1   1   1   1   1   1   2   2   1   2   1   1   2   1   2   2   1
 MK-5-13                1   1   1   1   1   2   2   2   1   2   1   2   2   1   1   2   2   1   1   1   2   2   1   2   1   2   2   1   2   2   1   2   1   2   1   1   2   2   2   2   1   1   1   1   2   2   2   2   2   1   1   1   1   2   2   2   2   1   1   1   1   1   1   1   2   1   2   2   1   2   2   1   1   2   2   2   2   1   2   2   1   1   1   2   2   1   2   2   2   1   1   1   1   2   1   1   2   2   2   2   1   2   2   1   1   2   1   1   2   1   1   2   2   2   2   2   1   1   1   1   1   2   2   2   2   2   2   2   2   1   1   1   2   1   1   1   1   2   1   1   2   1   1   2   2   2   1   2   1   2   2   2   2   2   2   2   2   1   1   1   1   1   2   2   2   1   1   2   1   1   1   1   1   2   1   2   1   2   1   1   1   2   2   1   1   2   1   1   1   2   2   1   2   1   1   2   2   1   2   1
 MK-5-14                1   1   1   1   1   2   2   2   1   2   1   2   2   1   1   2   2   2   2   1   2   2   1   2   1   2   2   1   2   1   1   2   1   1   1   1   2   2   2   2   2   1   1   1   2   2   2   2   2   1   2   1   1   1   2   2   2   1   1   1   1   1   1   1   2   1   2   2   1   2   2   1   1   2   2   2   2   1   2   2   1   1   1   2   2   2   1   2   2   1   1   1   1   2   1   1   2   1   2   2   2   2   2   1   1   2   1   1   2   1   1   2   2   2   2   2   1   1   1   1   1   2   2   2   2   2   2   2   2   1   1   1   2   1   1   1   1   2   1   1   2   1   1   2   2   2   1   2   1   2   2   2   2   2   2   2   2   1   1   1   1   1   2   1   2   1   1   2   1   1   1   1   1   2   1   2   2   1   1   1   1   2   2   1   1   2   1   1   1   2   2   1   2   2   1   2   2   1   1   1
 MK-5-15                2   1   1   1   1   2   2   2   1   2   1   2   2   1   1   2   2   2   2   1   2   2   1   2   1   1   2   1   2   1   1   2   1   2   1   2   1   2   2   2   1   2   1   1   2   2   2   2   2   2   2   1   2   2   2   2   2   1   1   1   1   1   1   1   2   1   2   2   1   2   2   1   1   2   2   2   2   1   2   2   2   1   1   2   2   2   1   2   1   1   1   1   1   2   2   2   2   1   2   2   2   2   2   1   1   1   1   1   2   1   1   2   2   2   2   2   1   1   1   1   2   2   2   2   2   2   2   2   2   1   1   1   2   1   1   1   1   2   2   1   2   1   1   2   2   2   1   2   1   2   2   1   2   2   2   2   2   1   1   1   1   2   2   1   2   1   1   2   1   1   1   1   2   2   1   2   2   1   1   1   1   2   2   1   2   2   1   1   1   2   2   1   2   2   1   2   2   1   1   1
 MK-5-16                2   1   2   1   1   2   1   2   2   2   1   2   2   1   1   2   1   2   2   1   1   2   1   2   1   1   1   1   2   1   1   2   1   1   1   2   2   2   2   1   1   2   1   1   2   2   2   2   2   2   2   1   2   2   2   2   2   1   1   1   1   1   1   2   2   1   2   1   1   1   2   2   1   1   2   2   2   1   2   2   2   1   1   1   1   2   1   2   1   2   1   1   1   2   1   2   2   1   2   2   2   1   2   1   1   1   1   2   2   1   1   2   2   2   1   1   1   1   1   1   2   2   2   2   2   2   2   2   2   1   1   1   2   1   1   1   1   2   2   2   2   1   1   2   2   1   1   2   1   2   2   1   2   2   2   1   2   1   1   1   2   2   2   2   2   1   1   2   1   1   1   1   1   1   1   2   2   1   1   2   1   2   2   1   2   2   2   1   1   2   2   1   2   2   1   2   2   1   1   1
 MK-6-1                 1   1   1   1   2   2   2   1   1   2   1   1   2   2   2   1   2   1   1   2   1   1   2   2   2   2   2   1   1   1   2   1   2   1   1   1   2   2   2   2   1   2   2   2   2   1   1   2   2   1   2   1   1   2   2   1   1   1   1   1   2   2   1   1   1   1   1   2   2   2   2   2   2   2   1   1   2   2   2   2   1   2   2   1   2   2   2   1   1   1   2   2   2   1   2   2   1   1   2   1   2   2   2   1   2   1   1   2   2   2   1   2   2   1   2   1   1   2   2   2   2   1   1   2   2   1   2   2   1   1   2   1   1   2   2   1   1   2   1   2   2   2   1   1   1   2   2   1   1   2   2   2   1   1   2   2   2   1   2   2   1   1   2   2   1   2   2   1   1   1   2   1   1   2   1   2   1   1   1   1   1   2   2   2   2   2   1   2   1   1   2   1   1   2   2   1   1   1   2   1
 MK-6-2                 1   1   2   1   2   2   2   1   1   2   1   1   2   2   2   1   2   1   1   2   1   1   2   1   2   2   2   1   1   1   1   1   2   1   1   1   2   2   2   2   1   2   2   2   2   1   1   2   2   1   2   1   1   2   2   1   1   1   1   1   2   2   1   1   1   1   1   2   2   2   2   1   2   2   1   1   2   2   2   2   1   2   2   1   2   1   2   1   1   1   2   2   2   1   2   2   1   1   2   1   1   2   1   1   2   1   1   2   2   2   1   2   1   1   2   2   1   2   2   2   2   1   1   2   2   1   2   2   1   1   2   1   1   2   2   1   1   2   2   2   2   2   1   1   1   2   1   1   1   2   2   2   1   1   2   2   2   1   2   2   1   1   2   2   2   2   2   1   1   1   2   1   1   2   1   2   1   1   1   1   1   2   2   2   2   2   1   1   2   1   2   1   1   2   2   1   1   1   2   1
 MK-6-3                 1   1   2   1   2   2   2   2   1   1   1   1   2   2   2   1   2   1   1   2   1   1   2   1   2   2   2   1   1   1   1   1   2   1   1   1   2   2   2   2   1   2   2   1   2   1   2   2   2   1   2   1   1   2   2   1   1   1   1   1   2   2   1   1   1   1   1   2   2   1   2   1   2   2   1   1   2   2   2   1   1   1   2   1   2   1   2   1   1   1   2   2   2   1   2   2   1   1   2   1   2   1   1   1   2   1   1   2   2   2   1   2   1   1   2   2   1   2   2   2   2   2   1   1   2   1   2   2   1   1   2   1   1   2   2   1   1   2   2   1   2   2   1   1   2   2   1   1   1   2   2   2   1   1   2   2   2   1   2   2   1   1   1   2   2   2   2   1   1   1   2   1   1   2   1   2   1   1   1   1   1   2   1   2   2   1   1   1   2   1   2   2   1   2   2   1   1   1   2   1
 MK-6-4                 1   1   2   1   1   2   2   2   2   1   1   1   2   2   2   1   2   2   1   2   1   1   2   1   2   2   2   1   1   1   1   1   2   1   1   1   2   2   2   2   1   2   2   1   2   1   2   2   2   1   2   1   1   2   2   1   1   1   1   1   2   2   2   1   1   1   1   2   2   1   1   1   2   2   1   1   2   1   2   1   1   1   2   1   2   1   2   2   1   1   2   2   1   1   2   2   1   2   2   1   2   1   1   1   2   1   1   2   2   2   1   2   1   1   2   2   1   2   2   2   2   2   1   1   2   1   2   2   1   1   2   1   2   2   2   1   1   2   2   2   2   2   1   1   2   2   1   2   1   2   2   2   1   1   2   2   2   1   2   2   1   1   1   2   2   2   2   1   1   1   2   2   1   2   1   2   1   1   1   1   1   2   1   1   2   1   1   1   2   1   2   2   1   2   2   1   1   1   2   1
 MK-6-5                 1   1   2   1   1   2   2   2   1   1   1   1   2   2   2   2   2   2   1   2   1   1   2   1   2   2   2   1   1   1   2   1   1   1   1   1   1   2   2   2   1   2   2   1   2   1   2   2   2   1   2   1   1   2   2   1   1   1   2   1   1   2   2   1   1   1   1   2   2   1   1   1   2   2   1   1   1   1   2   1   1   1   2   1   2   1   2   2   1   1   2   2   1   1   2   2   1   2   2   1   2   1   1   1   2   1   2   2   2   2   1   1   1   1   2   2   1   2   2   2   2   2   1   1   2   1   2   2   1   1   2   1   2   2   2   1   1   2   2   2   2   1   1   2   2   2   1   1   1   2   2   2   1   1   2   2   2   1   2   2   1   1   1   2   2   2   2   2   2   1   2   2   1   2   1   2   1   1   1   1   1   2   1   1   1   2   1   1   2   1   2   1   1   2   2   1   1   1   2   1
 MK-6-6                 1   1   2   1   1   1   2   2   1   1   1   1   2   2   2   2   2   2   1   2   1   1   2   1   2   2   2   1   1   1   2   1   1   1   1   1   1   2   2   2   1   2   2   1   2   1   2   2   2   2   2   1   1   2   2   1   2   1   1   1   1   2   2   1   1   1   1   2   2   1   1   1   2   2   1   1   1   1   2   1   1   1   2   2   2   1   2   2   1   1   2   2   1   1   2   2   1   1   2   1   2   1   1   1   2   1   2   2   2   2   1   1   1   1   2   2   1   2   1   2   1   2   1   1   1   1   2   2   1   1   2   2   2   2   1   1   1   2   2   2   2   1   2   2   2   2   1   1   1   2   2   2   1   2   2   2   2   1   2   2   1   1   1   2   2   2   2   2   2   1   2   1   1   2   1   2   1   1   1   1   1   2   1   1   1   2   1   1   1   1   2   1   1   2   2   2   1   1   2   1
 MK-6-7                 2   1   2   1   1   2   2   2   1   1   1   1   2   2   2   2   2   2   2   2   1   1   2   1   2   2   2   1   2   1   2   2   1   1   1   1   1   2   2   2   1   2   2   1   2   1   2   2   2   2   2   1   1   2   2   1   2   1   1   1   1   2   2   1   1   1   2   2   2   1   1   1   2   1   1   1   1   1   1   1   1   1   2   2   2   1   2   2   2   1   2   2   1   1   2   2   1   1   2   1   2   2   1   1   2   1   2   1   2   2   1   1   1   1   2   2   1   2   1   2   1   2   1   1   1   1   2   2   1   1   2   2   2   2   1   1   1   2   2   2   1   1   2   2   2   2   1   1   1   2   2   2   1   2   2   2   2   2   2   2   2   1   2   2   2   2   2   2   2   1   2   1   1   2   1   2   1   1   1   1   1   2   1   1   1   2   1   1   1   1   1   1   1   1   2   2   1   1   2   1
 MK-6-8                 2   1   2   1   1   2   2   2   1   1   1   1   2   2   2   2   2   2   2   2   1   1   2   1   2   2   2   2   2   1   1   2   1   1   1   1   1   2   2   2   1   1   2   1   1   1   2   2   2   2   2   1   1   2   2   1   2   1   1   1   1   2   2   1   1   1   2   2   2   1   1   1   2   1   1   1   1   1   1   1   1   1   2   2   2   1   2   2   2   1   2   2   1   1   2   2   1   1   2   1   2   2   1   1   2   2   2   1   2   1   1   1   1   1   2   2   1   2   1   2   1   2   1   1   1   1   2   2   1   2   2   1   2   2   1   1   1   2   2   2   1   1   2   2   2   2   2   1   1   2   2   2   1   2   2   2   2   2   2   2   2   1   2   2   2   2   2   2   2   1   2   1   1   2   1   2   2   1   1   1   1   2   2   1   1   2   1   1   1   1   1   1   1   1   2   2   1   1   2   1
 MK-6-9                 2   1   2   1   1   2   2   2   1   2   1   1   2   2   2   2   2   2   2   2   1   1   2   2   2   2   2   2   2   1   1   2   1   1   2   1   1   2   2   2   1   1   2   1   1   1   2   2   2   2   2   1   1   2   2   1   2   1   1   1   1   2   2   1   1   1   2   2   1   1   1   1   2   1   1   1   1   1   1   1   1   1   2   2   2   1   1   2   2   1   2   2   2   1   1   2   1   1   2   1   2   2   2   1   2   2   2   1   2   2   1   1   1   1   2   2   1   2   1   2   1   2   1   1   1   1   2   2   1   2   2   1   2   2   1   1   1   2   2   2   1   1   2   2   1   2   2   1   1   2   2   2   1   1   1   2   2   2   1   2   1   1   2   2   2   2   2   2   2   1   2   2   1   2   1   2   2   1   1   1   1   2   2   1   1   2   1   1   1   1   1   1   1   1   2   2   1   1   2   1
 MK-6-10                2   1   2   2   1   2   2   2   1   2   2   1   2   2   2   2   2   2   2   2   1   1   2   2   2   2   2   2   2   1   1   2   2   1   2   1   1   1   2   2   1   1   2   1   1   1   2   2   2   2   2   1   1   2   2   1   2   1   1   1   1   2   1   1   1   1   2   2   1   1   1   1   2   1   1   1   1   1   1   1   1   1   2   2   2   1   1   2   2   1   2   2   2   1   2   2   1   2   1   1   2   2   2   1   2   2   2   1   2   1   1   1   1   1   2   2   1   2   2   2   1   2   1   1   1   1   2   1   1   2   2   1   2   2   1   1   1   1   2   2   1   1   2   2   1   2   2   1   1   2   2   2   1   2   1   2   2   2   1   2   1   1   2   2   2   1   2   1   2   1   2   1   1   2   1   2   2   1   1   1   1   2   2   1   1   2   1   1   1   1   2   1   1   1   2   2   1   1   2   1
 MK-6-11                2   1   2   2   1   2   2   2   1   2   2   1   1   2   2   2   2   2   2   2   1   1   2   2   2   2   2   2   2   1   1   2   2   1   2   1   1   1   2   1   1   2   1   1   1   1   2   2   2   1   2   1   1   2   2   1   1   1   1   1   1   2   1   1   1   1   2   2   1   2   1   1   2   1   1   1   1   1   1   1   1   1   2   1   2   1   1   2   2   2   2   2   2   2   2   2   1   2   1   1   2   2   2   1   2   2   2   1   2   1   1   1   1   1   2   2   1   2   1   2   1   2   1   2   1   1   2   1   1   2   1   1   2   2   1   1   1   1   2   2   1   1   2   2   2   2   2   1   1   2   2   2   1   2   1   2   2   2   1   2   1   2   2   2   2   1   1   1   2   1   2   1   1   2   1   2   2   1   1   1   2   2   2   1   1   2   1   1   1   1   2   1   1   1   2   2   1   2   2   1
 MK-6-12                2   1   2   2   1   2   2   2   1   2   2   1   2   2   2   2   2   2   1   2   1   1   2   2   2   2   2   2   2   1   2   2   2   1   2   1   1   1   2   1   1   2   1   1   1   1   2   2   2   1   2   1   1   2   2   2   1   1   1   2   1   2   1   1   1   1   2   2   1   2   1   1   2   1   2   1   1   1   1   1   1   1   2   1   2   1   1   2   2   2   2   2   2   2   2   2   2   2   1   1   2   2   2   1   2   1   2   1   2   1   1   1   1   1   1   2   1   2   1   2   1   2   2   2   1   1   2   1   1   2   1   1   1   2   2   1   1   1   2   2   1   1   2   2   2   2   2   1   1   2   2   2   1   2   1   2   2   2   1   2   1   2   2   2   2   1   1   1   2   1   1   1   1   2   2   2   2   1   1   1   2   2   2   1   1   2   1   1   1   2   2   1   1   1   2   2   1   2   2   1
 MK-6-13                2   1   2   2   1   2   2   2   1   2   2   1   2   2   2   2   2   2   1   2   1   1   2   2   2   2   2   2   2   1   2   1   2   1   2   1   1   1   2   1   1   2   2   1   1   1   2   2   1   1   2   1   1   2   2   2   1   1   1   2   1   2   1   1   1   1   2   2   1   1   1   1   2   1   2   1   1   1   1   1   1   1   2   2   2   2   1   2   2   2   2   1   2   2   2   2   2   2   1   1   2   2   2   1   2   1   2   1   2   2   1   1   2   1   1   2   1   2   1   2   1   2   2   2   2   1   2   1   1   2   1   1   1   2   2   2   1   1   2   2   1   1   2   2   2   2   2   1   1   1   2   2   1   2   1   2   2   2   1   2   1   2   2   2   2   1   1   1   2   1   1   2   2   2   2   2   1   1   1   2   2   2   2   1   1   2   2   1   1   2   2   1   1   1   2   2   1   2   2   1
 MK-6-14                2   2   2   2   1   2   2   1   2   2   2   1   2   2   2   2   2   2   2   2   1   1   2   2   2   2   2   2   2   1   2   1   2   1   2   1   1   1   2   1   1   2   2   1   1   1   2   2   1   1   2   1   1   2   2   2   2   1   1   2   2   2   1   2   1   1   2   2   1   1   1   1   2   1   2   1   1   1   1   1   1   1   1   2   2   2   1   2   2   1   2   2   2   2   2   2   2   2   1   1   2   2   2   1   2   1   2   1   2   2   1   2   2   1   1   2   1   2   1   2   2   2   2   2   2   1   1   1   1   2   1   1   1   1   2   2   1   1   1   1   1   1   2   2   2   2   2   1   1   2   2   2   1   1   1   2   2   2   1   2   1   2   2   2   2   2   1   1   2   1   1   2   2   2   2   2   1   1   1   2   2   2   2   1   1   2   2   2   1   2   1   1   1   1   2   2   1   2   2   1
 MK-6-15                2   2   2   2   1   2   2   1   2   2   2   1   2   2   2   2   2   2   1   2   1   2   2   2   2   2   2   2   2   2   2   1   2   1   2   1   1   1   2   1   1   2   2   1   1   1   2   2   1   1   2   1   1   2   2   2   2   1   1   2   2   2   1   2   1   1   2   2   1   1   1   1   2   1   1   1   1   1   1   1   1   1   1   2   2   2   1   2   2   1   2   2   1   2   2   2   2   2   1   1   2   2   2   1   2   1   2   1   1   2   1   2   2   1   1   2   1   2   1   2   2   2   2   2   2   1   1   1   1   2   2   1   1   1   2   1   1   1   1   1   1   1   1   2   2   2   2   1   1   1   2   2   2   1   1   2   2   2   1   2   2   2   2   2   2   2   1   1   2   2   1   2   2   2   2   2   1   1   1   1   2   2   1   1   1   2   2   2   2   2   2   1   1   1   2   2   1   2   2   1
 MK-6-16                2   2   2   2   1   2   2   2   2   2   2   1   2   2   2   2   2   2   1   2   1   2   2   2   2   2   2   2   2   2   2   1   2   1   2   1   2   1   2   1   1   2   2   1   1   1   2   2   1   1   1   2   1   2   1   1   2   1   2   2   2   2   1   2   1   1   2   2   1   1   1   1   2   1   1   1   1   1   1   1   1   1   1   2   2   2   1   2   2   1   2   2   1   2   2   2   2   1   1   2   2   2   2   1   2   1   2   1   1   2   1   2   1   2   1   2   1   2   1   2   2   2   2   2   2   1   1   1   2   2   1   1   1   1   2   1   1   2   1   1   1   1   2   2   2   2   2   1   1   1   1   2   2   1   1   2   2   1   1   2   2   2   1   2   2   2   1   1   2   2   1   2   2   2   2   2   1   1   1   1   1   2   1   1   1   2   2   2   2   2   2   1   1   1   2   2   1   1   2   1
 
!****************************************** Phenotypic Data **********************************************************
!-100.0 is resevred for missing phenotype
SimulatedTrait1        10.3754   10.0191   10.1155    9.2902   11.6369   13.3983    9.8325   10.1891    8.3535   10.0108    9.1289    9.2149   11.6252    8.5029    8.9501   10.6687    9.1209   10.4190   10.0207    9.4110   10.6981    9.2986    9.8154   10.8850    9.9244   10.0066    8.0881    8.4132    8.8941    9.9236    8.8561   12.0678   10.4951   10.1873   12.1534   10.9266    9.0378    9.4492   11.3719    9.2090   10.0715    8.7663    9.5977    9.9098   11.0407   11.9484    9.5426   10.2783    9.6770   10.5390   10.4834   11.5849    9.8094   10.5841   10.7694   10.7699   10.6315    9.3978    9.7373   10.2891   10.4476    9.4958    9.4374   10.5123    9.2127    9.3208   10.8871    9.6638    9.4728   10.2957   10.3801    9.6412   12.0169    9.9800   11.9623    8.9131   10.5715    8.9112    9.2406    9.8557    9.2693   10.6633   10.0072    8.5415   10.8398   10.8917   10.3951   10.0452    9.6563   10.0925    8.3905    9.6393   10.9003    9.6371   11.0346   10.5924   11.1078   10.4846    9.5874    9.9488    9.2633   10.2102   11.0828    8.9415   10.4628   10.0932   10.0381   10.4629    8.1212   10.2339   10.2506    9.5524   12.7466   10.5647   10.3805   10.2138   10.1877    9.8577    7.9367   10.6389    8.4726    9.4226    9.8079   10.9468   10.3940    9.8671    8.9060    9.6071   11.1696   10.6398    9.6405   10.9326    9.9293    9.7190    9.5448   10.3951   11.5907    9.2333    9.3097   10.5634   10.6394   11.3456   10.5772    9.7557   11.0118    8.9339   11.1202   11.2624    9.3593   10.2880   10.4126    9.2014   11.5332    8.9969    9.8788   12.3812   10.5017    9.3067   11.1807    7.7721   10.5405    9.5009    9.9912    9.6086    8.2265    9.4486    9.7009   11.8172   10.1180    9.9759   11.0653    9.8222    9.1845   10.2084    8.5999    9.5435   10.7135    9.5924   10.7482   10.8322   11.8431   10.6943   10.0836    9.0878    9.4858   10.2459   10.0532   10.8995   10.9026    6.9823    9.6269   11.0325   10.0582   10.5272    8.6209    8.9273   10.0973    8.9034   10.1885   10.8042
 
