# Supplementary material for: Inclusive Composite Interval Mapping of QTL by Environment Interactions in Biparental Populations
Source: PLoS One. 2015 Jul 10;10(7):e0132414. doi: 10.1371/journal.pone.0132414 (PMC4498613; doi:10.1371/journal.pone.0132414)
Supplement: S1 File — (ZIP) [file pone.0132414.s001.zip › BC1 population/e=1/run_00054.met]

!**********************Note: lines staring with "!" are remarks and will be ignored in the program********************
!*********************************General Information**********************************
!Assuming F1 = P1 x P2, populations available in QTL IciMapping are: 
!  1, P1BC1F1 = P1 x F1, the first backcrossing where P1 is used as the recurrent parent;
!  2, P2BC1F1 = P2 x F1, the first backcrossing where P2 is used as the recurrent parent;
!  3, F1DH, F1-derived doubled haploids; 
!  4, RIL or F1RIL, recombination inbred lines through the repeated selfing of F1;
!  5, P1BC1RIL, recombination inbred lines through the repeated selfing of P1BC1F1;
!  6, P2BC1RIL, recombination inbred lines through the repeated selfing of P2BC1F1;
!  7, F2, the selfing generation of F1;
!  8, F3, the selfing generation of F2;
!  9, P1BC2F1, the second backcrossing where P1 is used as the recurrent parent; 
! 10, P2BC2F1, the second backcrossing where P2 is used as the recurrent parent;
! 11, P1BC2RIL, recombination inred lines through the repeated selfing of P1BC2F1; 
! 12, P2BC2RIL, recombination inred lines through the repeated selfing of P2BC2F1; 
! 13, P1BC1F2, the selfing generation of P1BC1F1; 
! 14, P2BC1F2, the selfing generation of P2BC1F1; 
! 15, P1BC2F2, the selfing generation of P1BC2F1; 
! 16, P2BC2F2, the selfing generation of P2BC2F1; 
! 17, P1BC1DH, P1BC1F1-derived doubled haploids; 
! 18, P2BC1DH, P2BC1F1-derived doubled haploids; 
! 19, P1BC2DH, P1BC2F1-derived doubled haploids; 
! 20, P2BC2DH, P2BC2F1-derived doubled haploids; 
   1      !Mapping Population (see remarks above)
   2      !Mapping Function (1 for Kosambi; 2 for Haldane; 3 for Morgan)
   2      !Marker Space Type (1 for intervals; 2 for positions)
   1      !Marker Space Unit(1 for centiMorgans; 2 for Morgan)
   6      !Number of Chromosomes (or Linkage Groups)
 200      !Size of the mapping population
   1      !Number of environments
 
!***************************************** Chromosomes and Linkage Maps **********************************************
!Chromosome                 NumMarkers
-CH1                        16
-CH2                        16
-CH3                        16
-CH4                        16
-CH5                        16
-CH6                        16
!Linkage map (Marker name followed by position or the interval length)
 MK-1-1                1     0.000
 MK-1-2                1    10.000
 MK-1-3                1    20.000
 MK-1-4                1    30.000
 MK-1-5                1    40.000
 MK-1-6                1    50.000
 MK-1-7                1    60.000
 MK-1-8                1    70.000
 MK-1-9                1    80.000
 MK-1-10               1    90.000
 MK-1-11               1   100.000
 MK-1-12               1   110.000
 MK-1-13               1   120.000
 MK-1-14               1   130.000
 MK-1-15               1   140.000
 MK-1-16               1   150.000
 MK-2-1                2     0.000
 MK-2-2                2    10.000
 MK-2-3                2    20.000
 MK-2-4                2    30.000
 MK-2-5                2    40.000
 MK-2-6                2    50.000
 MK-2-7                2    60.000
 MK-2-8                2    70.000
 MK-2-9                2    80.000
 MK-2-10               2    90.000
 MK-2-11               2   100.000
 MK-2-12               2   110.000
 MK-2-13               2   120.000
 MK-2-14               2   130.000
 MK-2-15               2   140.000
 MK-2-16               2   150.000
 MK-3-1                3     0.000
 MK-3-2                3    10.000
 MK-3-3                3    20.000
 MK-3-4                3    30.000
 MK-3-5                3    40.000
 MK-3-6                3    50.000
 MK-3-7                3    60.000
 MK-3-8                3    70.000
 MK-3-9                3    80.000
 MK-3-10               3    90.000
 MK-3-11               3   100.000
 MK-3-12               3   110.000
 MK-3-13               3   120.000
 MK-3-14               3   130.000
 MK-3-15               3   140.000
 MK-3-16               3   150.000
 MK-4-1                4     0.000
 MK-4-2                4    10.000
 MK-4-3                4    20.000
 MK-4-4                4    30.000
 MK-4-5                4    40.000
 MK-4-6                4    50.000
 MK-4-7                4    60.000
 MK-4-8                4    70.000
 MK-4-9                4    80.000
 MK-4-10               4    90.000
 MK-4-11               4   100.000
 MK-4-12               4   110.000
 MK-4-13               4   120.000
 MK-4-14               4   130.000
 MK-4-15               4   140.000
 MK-4-16               4   150.000
 MK-5-1                5     0.000
 MK-5-2                5    10.000
 MK-5-3                5    20.000
 MK-5-4                5    30.000
 MK-5-5                5    40.000
 MK-5-6                5    50.000
 MK-5-7                5    60.000
 MK-5-8                5    70.000
 MK-5-9                5    80.000
 MK-5-10               5    90.000
 MK-5-11               5   100.000
 MK-5-12               5   110.000
 MK-5-13               5   120.000
 MK-5-14               5   130.000
 MK-5-15               5   140.000
 MK-5-16               5   150.000
 MK-6-1                6     0.000
 MK-6-2                6    10.000
 MK-6-3                6    20.000
 MK-6-4                6    30.000
 MK-6-5                6    40.000
 MK-6-6                6    50.000
 MK-6-7                6    60.000
 MK-6-8                6    70.000
 MK-6-9                6    80.000
 MK-6-10               6    90.000
 MK-6-11               6   100.000
 MK-6-12               6   110.000
 MK-6-13               6   120.000
 MK-6-14               6   130.000
 MK-6-15               6   140.000
 MK-6-16               6   150.000
!*********************************** Marker Types ********************************************************************
!Co-dominant marker: When heterozygote F1 is present, P1 is coded as 2, F1 is coded as 1, and P2 is coded as 0; Otherwise, P1 is coded as 2, and P2 is coded as 0. 
!Dominant marker: When heterozygote F1 is present, P1 and F1 are coded as 12, and P2 is coded as 0; Otherwise, P1 is coded as 2, and P2 is coded as 0.  
!Recessive markers: When heterozygote F1 is present, P1 is coded as 2, and F1 and P2 are coded as 10; Otherwise, P1 is coded as 2, and P2 is coded as 0. 
!Missing marker is coded as -1. 
 MK-1-1                 1   1   2   1   1   1   2   1   1   1   1   2   2   1   2   2   1   2   2   1   2   1   2   1   2   1   1   1   1   2   2   1   1   1   2   2   1   2   1   2   2   1   2   1   2   1   2   1   1   2   1   1   2   2   2   1   2   1   2   2   2   1   1   2   1   1   2   1   1   1   1   1   1   1   2   2   1   1   1   2   2   2   1   2   1   2   1   2   1   1   1   2   2   1   2   2   2   1   1   2   1   2   1   1   1   1   1   2   2   1   2   2   1   2   2   1   1   2   2   1   1   2   1   1   2   1   1   2   1   2   1   1   2   2   2   1   2   1   2   1   2   2   1   2   2   1   1   1   2   2   2   1   2   1   1   2   1   1   2   2   1   1   1   1   2   1   1   2   2   1   1   1   2   2   1   1   1   1   1   1   2   1   1   1   1   2   1   1   2   1   2   2   2   1   2   2   2   2   1   2
 MK-1-2                 1   1   2   1   1   1   1   1   1   1   1   2   2   1   1   2   1   1   2   1   1   1   2   1   2   1   1   1   1   2   2   1   2   1   1   2   1   2   1   2   2   1   2   1   2   1   2   1   2   2   1   1   2   2   2   2   2   1   2   2   2   1   2   2   1   1   2   1   2   1   1   1   1   1   2   2   1   1   1   2   2   2   2   2   1   2   1   2   1   1   1   1   1   1   2   2   2   1   1   2   1   1   1   1   1   1   1   1   2   2   2   2   1   1   2   1   1   2   1   1   1   2   1   1   2   1   1   2   1   2   1   1   2   2   2   1   2   1   2   1   2   2   1   2   1   1   1   1   2   2   1   1   2   1   1   2   2   1   2   2   1   2   1   1   2   1   2   1   2   1   1   1   2   2   2   1   1   1   2   1   2   1   1   1   1   2   1   1   2   1   2   2   1   1   2   2   2   2   1   2
 MK-1-3                 1   1   2   1   1   1   1   1   1   1   1   2   1   1   1   2   1   1   2   1   1   1   2   1   2   1   1   1   1   2   2   1   2   1   1   2   1   2   1   2   1   1   2   1   2   1   2   1   1   2   1   1   2   2   2   2   2   1   2   2   2   1   2   2   1   1   2   2   2   1   1   2   1   1   2   2   1   1   1   2   2   2   2   1   1   2   1   2   1   1   1   1   1   1   2   2   2   1   1   2   1   1   2   2   1   1   2   1   2   1   2   2   1   1   2   2   2   2   1   1   1   2   1   1   2   1   2   2   1   2   1   1   2   2   2   1   2   1   2   1   2   2   1   1   2   1   1   2   2   1   1   1   2   1   1   2   2   1   2   2   1   2   1   1   2   1   2   1   2   1   1   1   2   2   2   1   1   1   2   1   2   1   1   1   1   2   1   1   2   1   2   2   1   1   2   1   1   2   1   2
 MK-1-4                 1   1   2   1   1   1   1   1   2   1   1   2   1   1   1   2   1   1   2   1   1   1   2   1   2   1   2   1   1   2   2   1   2   1   1   2   1   2   1   1   1   1   2   1   2   1   2   2   1   2   1   1   1   2   2   2   2   1   1   2   2   1   2   1   1   1   2   2   2   1   1   2   1   1   2   2   1   2   1   2   2   2   2   1   2   1   1   2   1   1   2   1   1   2   1   2   2   1   1   2   1   1   1   2   1   1   2   1   2   1   2   2   1   1   1   2   2   2   1   1   1   2   1   1   2   1   2   2   1   2   1   1   2   2   2   1   2   1   2   1   2   2   1   1   2   2   1   2   2   1   1   1   2   1   1   2   2   1   2   2   1   2   1   2   2   2   2   2   2   1   1   1   2   2   2   1   2   1   2   1   2   1   1   1   1   2   1   1   2   1   2   2   1   2   2   1   1   2   1   2
 MK-1-5                 1   1   2   1   1   1   1   1   2   1   1   2   1   1   1   2   1   1   2   2   1   1   2   1   1   1   1   1   1   2   2   1   2   1   1   2   2   2   1   1   1   1   2   1   2   1   2   2   1   2   1   1   1   2   2   2   2   1   1   2   2   1   2   1   1   1   2   2   2   1   1   2   1   1   2   2   1   1   1   2   2   1   2   1   1   1   1   2   1   1   2   1   2   2   1   2   2   1   1   2   1   1   1   2   1   1   2   1   2   1   2   1   1   1   1   2   2   2   1   1   1   2   1   1   2   1   2   2   1   2   1   1   2   2   2   1   2   1   1   1   2   1   1   1   2   2   1   2   2   2   2   1   2   1   1   2   2   1   1   2   1   2   1   2   2   2   2   2   2   1   1   1   2   2   2   2   2   1   2   1   2   1   1   2   1   2   1   1   2   1   2   2   1   2   2   1   1   2   2   2
 MK-1-6                 1   1   2   1   1   1   1   1   2   1   1   2   1   1   1   2   1   2   2   2   1   2   2   1   1   1   1   1   1   2   2   1   2   1   1   2   2   1   1   1   1   1   2   2   2   1   2   2   2   1   1   1   1   2   2   2   2   1   1   2   1   1   1   1   1   1   2   2   2   1   1   2   1   1   2   2   1   1   1   1   2   1   2   1   1   1   1   2   1   1   2   1   1   1   1   1   2   1   1   2   1   1   1   2   1   1   2   1   1   1   2   1   1   1   1   2   2   2   1   1   1   2   1   1   2   1   2   2   2   1   1   1   2   2   2   1   2   1   1   1   2   1   2   1   2   2   1   2   2   2   2   1   2   1   1   2   2   1   1   2   1   1   1   2   2   2   2   2   2   1   1   1   1   1   2   2   2   1   2   1   2   1   1   2   1   2   2   2   2   1   2   2   1   2   2   1   1   2   2   2
 MK-1-7                 1   1   2   1   1   1   2   1   2   1   1   2   1   1   1   2   1   2   2   2   1   2   2   1   1   1   1   1   1   1   2   1   2   1   1   2   2   1   2   1   1   1   2   2   2   1   2   2   2   1   1   1   2   2   2   2   2   1   1   1   1   1   1   2   1   1   2   2   2   1   1   2   1   1   2   2   1   1   1   1   2   2   2   1   1   1   1   2   2   1   2   1   1   1   1   1   2   1   1   2   1   1   1   1   1   1   2   1   1   1   2   1   1   1   1   2   2   2   1   1   1   2   1   1   2   1   1   2   2   1   1   1   2   2   2   1   2   1   1   1   2   1   1   1   2   2   1   2   2   2   2   1   2   2   1   2   2   1   2   2   1   1   1   2   2   2   2   1   2   1   1   1   1   1   2   2   1   1   2   1   2   2   1   2   1   2   2   2   2   1   2   2   1   2   2   1   1   2   2   2
 MK-1-8                 1   1   2   1   1   1   2   1   2   1   1   2   1   1   1   2   1   2   2   2   1   2   2   1   1   1   1   1   1   1   2   1   2   1   1   2   2   1   2   1   2   1   2   2   2   1   2   2   2   1   1   1   2   2   2   2   2   1   1   1   1   1   1   2   1   1   2   2   2   2   1   2   1   1   2   2   1   1   1   1   2   2   2   1   1   1   1   2   2   1   2   2   1   1   1   1   2   1   1   2   1   1   1   1   1   1   2   1   1   1   2   1   2   1   1   2   2   2   1   1   1   2   1   1   2   1   1   1   2   1   1   2   2   2   2   1   2   1   2   1   2   1   1   1   1   2   1   2   2   2   2   2   2   2   1   2   2   1   2   2   1   1   1   2   1   2   2   1   2   1   1   1   1   1   2   2   1   1   2   1   2   2   1   2   1   2   2   2   2   2   2   2   1   2   2   2   1   2   2   2
 MK-1-9                 1   1   2   1   1   1   2   1   2   1   1   2   1   1   1   2   1   2   2   2   2   2   2   1   2   1   1   2   1   1   2   1   2   1   1   2   2   1   2   1   2   1   2   2   2   1   2   2   2   1   1   1   2   2   2   2   1   1   1   1   1   1   1   2   1   1   2   2   1   2   1   1   1   1   2   1   1   1   1   1   2   1   2   1   1   1   1   2   2   1   2   2   1   1   1   2   2   1   1   1   1   1   1   1   1   1   2   1   1   1   2   1   2   1   1   2   2   2   1   1   1   2   1   1   2   1   1   1   2   1   1   2   2   2   2   1   2   1   2   1   1   1   1   1   1   1   1   1   2   2   2   2   2   2   1   2   2   1   2   2   2   1   1   2   1   2   2   1   2   1   1   1   1   1   1   2   1   1   2   1   2   2   1   2   1   2   2   2   2   2   1   2   1   1   2   2   1   2   2   2
 MK-1-10                1   1   2   1   1   1   2   1   2   1   1   2   1   1   1   1   1   2   2   2   2   2   1   1   2   1   1   2   1   1   2   1   2   1   1   2   2   1   2   1   2   1   1   2   2   1   2   2   2   1   1   1   2   2   2   2   1   1   1   2   1   1   1   1   1   1   2   2   2   2   1   1   1   1   2   1   1   1   1   1   2   1   2   2   1   2   2   2   2   1   2   2   1   1   1   2   2   1   1   1   1   1   1   1   1   1   2   1   1   1   2   1   1   1   1   1   2   2   1   1   1   2   1   1   2   1   1   1   2   2   1   2   2   1   2   1   2   2   2   2   1   1   1   1   1   1   1   1   2   2   2   1   2   2   1   2   2   1   2   2   2   1   1   2   1   2   2   2   2   1   1   1   1   1   2   2   2   1   1   1   2   1   1   2   1   2   2   2   1   2   1   1   1   1   2   2   1   2   2   2
 MK-1-11                1   2   1   1   1   1   2   1   2   1   1   2   1   1   1   1   1   1   2   2   2   2   1   1   2   1   1   2   1   1   2   2   2   1   1   2   2   1   2   1   2   1   1   2   2   1   2   2   2   1   1   1   2   2   2   2   1   1   1   2   1   1   2   2   1   1   2   1   2   2   1   1   1   1   2   1   1   1   1   1   2   1   2   2   1   2   2   2   2   1   2   1   2   1   1   2   2   1   1   2   1   2   1   1   1   1   2   1   1   1   2   1   1   1   1   1   2   2   1   1   1   2   1   1   2   1   1   1   2   2   1   2   2   1   2   1   2   1   2   2   1   1   1   1   1   1   1   1   2   2   2   1   2   2   1   2   2   1   2   1   2   1   1   1   1   2   2   2   2   1   1   1   2   1   2   2   2   1   1   1   2   1   1   2   1   2   2   2   1   2   1   2   1   1   2   2   1   2   2   2
 MK-1-12                1   2   1   1   1   1   2   1   2   1   1   2   1   1   1   1   1   1   2   2   1   2   1   2   2   1   1   1   1   1   1   2   2   2   1   2   2   1   2   1   2   1   1   1   2   1   2   2   2   1   1   1   2   2   2   2   1   1   1   2   1   1   2   2   1   1   2   1   1   2   2   1   1   2   2   1   1   1   1   1   2   1   2   2   1   2   2   2   2   1   2   1   2   1   1   1   2   1   1   2   2   1   1   1   1   1   2   2   1   1   2   1   1   1   1   1   2   2   1   1   1   2   1   1   2   1   1   1   1   2   2   1   2   1   2   1   2   1   2   2   1   1   1   1   1   1   2   1   2   2   1   1   2   2   1   2   2   1   1   1   2   2   1   1   1   2   2   2   2   1   1   2   2   2   2   2   2   1   1   1   2   1   1   2   1   2   2   2   1   2   1   2   1   1   2   2   1   2   2   2
 MK-1-13                1   2   1   1   1   1   2   1   2   1   1   2   1   2   2   1   1   1   2   2   1   1   1   2   2   1   2   1   1   1   2   2   2   2   1   2   1   1   2   1   2   1   1   1   2   1   1   2   2   1   1   1   2   2   2   1   1   1   1   2   1   1   2   2   1   1   2   1   2   2   2   1   1   2   2   1   1   1   1   1   2   1   2   2   1   2   2   2   2   1   2   1   2   1   1   1   2   2   1   2   2   1   2   1   2   1   2   2   1   1   2   2   1   2   1   1   2   2   1   1   1   2   1   1   2   1   1   1   1   2   2   1   2   1   2   1   2   1   2   2   1   1   1   1   1   1   2   1   2   2   1   1   2   2   1   2   2   1   1   1   2   2   2   1   1   2   1   2   2   1   1   2   2   2   2   2   2   1   1   1   2   1   1   2   1   2   2   2   1   2   1   2   1   1   2   2   1   2   2   2
 MK-1-14                1   2   1   1   2   1   2   1   2   1   1   2   2   2   2   1   2   1   2   2   1   1   1   2   2   2   2   1   2   1   2   1   2   2   1   2   1   1   2   1   2   1   1   1   2   1   1   2   2   1   1   1   2   2   2   1   2   1   1   2   1   1   2   2   2   1   2   1   2   1   2   1   1   2   2   1   1   1   1   1   2   1   2   2   1   2   2   2   2   1   2   1   2   1   1   1   2   2   1   2   2   1   1   1   2   1   1   2   1   1   2   2   1   2   1   1   2   2   1   1   1   2   1   1   2   1   2   1   1   2   2   1   2   1   2   1   1   1   2   2   1   1   1   1   1   1   2   1   2   2   1   1   2   2   1   2   2   2   1   1   2   2   2   1   1   2   1   2   2   1   1   2   2   2   2   2   2   1   1   2   2   1   1   2   2   2   2   2   1   2   1   2   1   1   2   2   1   2   2   2
 MK-1-15                1   2   1   1   2   1   2   1   2   1   2   2   2   2   2   1   2   1   2   2   1   1   1   2   2   2   2   1   2   1   2   1   2   2   1   2   1   1   2   1   2   1   1   1   2   1   1   2   2   1   1   1   2   2   1   1   2   1   1   2   1   1   2   2   2   1   1   1   2   1   2   1   1   2   2   1   2   1   1   1   2   1   2   2   1   2   1   2   2   1   2   1   2   1   1   1   1   2   1   2   2   1   2   1   2   1   1   2   1   1   2   2   1   2   1   1   1   2   1   1   1   2   1   1   2   2   2   1   1   2   2   1   2   1   2   1   1   2   2   2   1   1   1   1   1   1   2   1   2   2   1   1   2   2   1   2   2   2   1   1   2   2   2   2   1   2   2   2   2   1   1   2   2   2   2   2   1   1   1   2   1   1   1   2   2   2   2   2   1   2   1   1   1   1   2   2   1   2   2   2
 MK-1-16                1   2   1   1   2   1   2   1   2   1   2   2   2   2   2   1   2   1   2   2   1   1   1   2   2   2   2   1   2   2   2   1   1   2   1   2   1   2   2   1   2   1   1   1   2   1   1   2   2   1   1   1   2   2   1   1   2   1   1   2   1   1   2   2   2   1   1   1   1   1   2   1   1   1   2   1   2   1   1   1   2   1   2   2   1   2   2   2   2   1   2   1   2   1   1   1   1   2   1   2   2   1   1   1   2   1   1   2   1   1   2   2   1   2   1   1   1   2   1   1   1   2   1   1   2   2   2   1   1   1   2   1   2   1   2   1   1   2   2   2   1   1   2   1   2   1   2   1   2   2   1   1   2   2   1   2   1   2   1   1   1   2   2   2   1   2   2   2   2   1   1   2   1   2   2   2   1   1   1   2   1   1   1   2   2   2   2   2   1   2   1   1   1   1   2   2   1   2   2   2
 MK-2-1                 2   1   1   1   1   1   2   1   1   1   1   2   1   1   1   1   1   1   1   2   1   2   2   1   2   2   1   2   2   2   2   2   1   1   1   1   2   1   2   2   1   1   1   1   2   2   1   2   2   2   1   2   1   2   1   1   2   1   1   2   2   1   2   1   2   1   2   1   2   2   1   2   1   2   1   1   1   2   2   2   2   1   2   1   1   1   2   1   2   2   2   2   1   1   2   2   1   2   1   2   1   2   1   1   2   2   1   1   2   2   1   2   1   1   2   2   1   1   1   2   1   2   1   2   2   1   2   1   1   2   2   2   1   1   2   2   2   2   2   1   1   2   1   1   1   2   1   2   2   2   2   2   2   2   2   2   2   2   1   2   2   2   1   2   1   1   2   1   2   1   2   1   2   2   1   2   2   2   1   1   2   1   1   1   2   1   2   2   2   1   2   1   2   2   2   2   2   2   1   1
 MK-2-2                 2   1   1   1   1   1   2   1   1   1   2   2   1   2   1   1   1   1   1   2   1   2   2   2   2   2   1   2   2   2   2   2   1   1   1   1   2   1   2   2   1   1   1   1   2   2   2   2   2   2   1   2   1   2   1   1   2   1   1   2   2   1   2   1   2   1   2   1   2   2   1   1   1   2   1   1   1   2   2   2   1   2   2   1   1   2   2   2   2   2   2   2   1   1   2   2   1   2   1   1   1   2   1   1   2   2   1   1   2   2   1   2   1   2   2   2   1   1   1   1   1   2   1   2   2   1   2   1   1   2   2   2   1   2   2   2   2   2   2   1   1   2   1   1   1   2   1   2   2   2   2   2   2   2   2   2   2   2   1   2   2   2   1   2   1   1   2   1   2   1   2   1   2   2   1   1   2   2   1   2   2   1   1   1   2   1   2   2   2   1   2   2   2   2   2   2   2   2   1   1
 MK-2-3                 2   1   1   1   1   1   2   1   1   1   2   2   1   2   1   1   1   1   1   2   1   2   1   2   2   2   1   2   2   2   2   2   1   1   1   1   2   1   2   1   2   1   1   1   1   2   2   2   2   2   1   1   1   2   1   1   2   1   1   2   2   1   2   1   2   1   2   1   2   2   1   1   1   1   1   1   1   2   1   2   1   1   2   1   1   2   2   2   2   2   2   2   1   1   2   2   1   2   1   1   1   2   1   1   2   2   1   1   2   2   1   2   2   2   2   1   1   1   1   1   1   2   1   2   2   2   2   1   1   1   1   2   2   2   2   2   2   2   2   1   1   2   1   1   1   2   1   1   2   2   2   1   2   2   2   2   1   2   1   2   2   2   1   2   2   1   2   1   1   1   2   1   2   2   1   1   2   2   1   2   2   1   1   1   2   1   2   2   2   1   2   1   2   2   2   2   2   2   1   1
 MK-2-4                 2   1   1   2   1   1   2   2   1   2   2   2   1   2   1   1   1   1   1   2   1   2   1   2   2   2   1   2   2   2   2   2   1   1   1   1   2   1   2   1   2   1   1   1   1   2   2   2   2   2   1   1   1   1   1   1   2   1   1   2   1   1   2   1   2   1   2   1   2   2   1   1   1   1   1   1   1   2   1   2   1   1   2   1   1   2   2   2   2   2   2   2   2   1   2   2   1   2   1   1   1   2   2   1   2   2   1   1   2   2   1   2   2   2   2   1   1   1   1   1   1   2   1   2   2   2   1   1   2   1   1   2   2   2   2   2   2   2   2   1   1   1   1   1   1   1   1   1   2   2   2   1   1   2   2   2   1   2   1   2   2   2   2   2   2   1   2   1   1   1   2   1   2   2   1   2   2   2   1   2   2   1   1   1   2   1   1   2   2   2   2   1   2   2   1   2   2   2   1   2
 MK-2-5                 2   1   1   2   1   1   2   1   1   2   2   2   1   2   1   1   1   1   1   2   1   2   1   2   2   2   1   2   2   2   2   2   1   1   1   1   2   1   2   1   2   2   1   1   1   1   2   2   2   1   1   1   2   1   1   1   1   1   2   2   1   1   2   1   2   1   2   1   2   2   1   1   1   1   1   1   1   2   1   2   1   1   2   1   1   2   2   1   2   2   2   2   2   1   2   2   1   1   1   1   1   2   2   1   1   2   1   1   2   2   1   2   2   2   1   1   1   1   1   1   1   2   1   2   2   2   2   2   2   1   1   2   2   2   2   2   2   2   2   1   2   1   1   2   1   2   2   1   2   2   2   1   1   2   2   2   1   2   1   2   1   1   2   1   2   1   2   1   1   1   2   2   1   2   1   2   2   2   1   2   2   1   1   1   2   1   1   2   2   2   2   1   2   2   1   1   2   2   1   2
 MK-2-6                 2   1   1   2   1   1   2   1   2   2   2   2   1   1   1   1   1   1   2   1   1   1   1   2   1   2   1   1   2   2   2   2   1   1   1   1   1   2   2   1   2   2   1   1   1   1   2   2   2   1   1   1   2   1   2   1   1   1   2   2   1   1   2   1   2   1   2   1   2   2   1   1   1   1   2   1   2   2   1   2   1   1   2   1   1   2   2   1   2   2   2   2   2   1   2   2   1   1   1   1   1   1   2   2   1   2   1   1   2   2   1   2   2   2   1   1   1   1   1   1   1   2   1   2   2   2   2   2   2   1   1   2   2   2   2   2   2   2   2   1   2   1   1   2   1   1   2   1   2   2   2   1   1   2   2   2   1   2   1   2   1   1   2   1   2   1   2   1   2   1   1   2   1   2   2   2   2   2   1   2   2   1   1   1   2   1   1   2   2   2   2   1   1   2   1   1   2   2   1   2
 MK-2-7                 2   1   1   1   1   1   2   1   2   2   2   2   1   1   1   1   1   1   2   1   1   1   1   2   2   2   1   1   2   2   2   2   1   1   1   1   2   2   2   1   2   2   1   1   1   1   2   2   2   1   1   1   2   1   2   1   1   1   2   2   1   2   2   1   2   1   1   1   2   2   1   1   1   1   2   1   2   2   1   2   1   1   2   1   2   2   2   1   2   2   2   2   2   1   2   1   1   1   1   2   1   1   2   2   1   1   1   1   2   1   1   2   2   2   1   1   1   1   1   1   1   2   1   2   2   2   2   2   2   1   1   2   2   2   1   2   2   2   2   1   2   1   1   2   1   1   2   1   2   2   2   1   1   2   2   2   1   2   1   2   1   1   2   1   2   1   2   1   2   1   1   2   1   2   2   2   2   2   1   1   2   1   1   1   2   1   1   2   2   2   2   1   1   2   1   1   2   2   1   2
 MK-2-8                 2   1   1   1   1   1   2   1   1   2   2   2   1   1   2   1   1   1   2   1   1   1   1   2   1   2   2   1   2   2   2   2   1   1   1   1   2   2   2   1   2   1   1   1   1   1   2   1   2   1   1   1   2   2   2   1   1   1   2   2   1   2   2   1   2   2   1   1   2   2   1   1   1   2   2   1   2   2   2   2   1   1   2   1   2   2   2   2   2   2   2   2   2   1   2   1   1   1   1   1   1   1   2   2   2   1   1   1   2   1   1   2   2   2   1   1   1   1   2   1   1   2   1   1   2   2   2   2   2   1   2   2   2   2   1   2   1   1   2   1   2   1   1   2   1   1   2   1   2   2   2   1   1   2   2   2   1   2   1   2   1   1   2   1   2   1   2   1   2   1   1   2   1   2   2   2   2   2   1   1   2   1   1   1   2   2   1   2   2   2   2   1   2   2   1   1   2   1   1   2
 MK-2-9                 1   1   1   1   1   1   2   1   1   2   2   1   1   1   2   1   1   1   2   1   1   1   1   2   1   2   2   1   2   2   2   2   1   1   1   1   2   2   2   1   2   2   1   1   2   1   2   1   2   1   1   1   1   2   2   1   1   1   2   2   1   2   2   1   2   2   1   2   2   2   1   1   1   2   2   1   2   2   2   2   1   2   2   1   2   2   2   2   1   2   2   1   2   1   2   1   1   1   1   1   1   1   2   2   1   1   1   1   2   1   1   2   2   2   1   1   1   2   2   1   1   2   2   1   2   2   2   2   2   1   1   2   1   2   2   2   1   1   2   1   1   1   1   2   2   1   2   1   2   2   2   1   1   2   2   2   1   1   1   2   1   1   2   1   2   1   2   1   2   1   1   1   1   2   2   2   2   2   1   1   2   1   1   1   2   2   1   2   2   2   1   1   2   2   1   1   2   1   1   2
 MK-2-10                1   1   1   1   1   1   2   2   1   2   2   2   1   1   1   1   1   1   2   1   1   2   1   1   1   2   2   1   1   2   2   2   1   1   1   2   2   2   2   1   2   2   1   1   2   1   2   1   2   1   1   1   1   2   2   1   1   1   2   2   1   2   2   1   2   2   1   2   2   2   2   1   1   2   1   1   2   2   2   2   1   2   1   1   2   2   2   2   1   2   2   1   1   1   2   1   1   2   1   1   1   1   2   2   2   1   1   1   2   1   1   2   2   2   1   1   1   2   2   1   1   2   2   1   2   2   2   2   2   1   1   2   1   2   2   2   1   1   2   1   1   1   1   2   2   1   2   1   2   2   2   2   2   2   2   2   1   1   1   2   1   1   2   1   2   1   2   2   2   1   1   1   1   2   2   2   1   2   1   1   2   1   1   1   2   1   1   2   2   2   1   1   2   1   1   1   2   1   1   2
 MK-2-11                1   1   1   1   1   2   2   2   2   2   2   2   1   2   1   1   1   1   2   1   1   2   2   1   1   2   2   1   1   2   2   2   1   1   2   2   2   2   2   1   2   2   1   1   2   1   2   1   2   1   1   1   1   2   2   1   1   1   2   2   1   2   2   1   2   2   1   2   1   2   2   1   1   2   1   1   2   2   2   2   1   2   2   1   2   2   2   2   1   2   1   1   1   1   2   1   1   2   2   1   1   1   2   2   2   1   1   1   2   1   1   2   2   2   1   1   1   2   2   1   1   2   2   1   2   1   2   2   2   1   1   2   1   2   2   2   1   1   2   1   2   1   1   2   2   2   2   1   2   2   2   2   2   2   2   2   1   1   1   2   1   1   2   1   2   2   2   2   1   1   1   1   1   2   2   2   1   2   1   1   2   1   1   1   2   1   1   2   2   2   1   2   1   1   1   1   2   1   1   2
 MK-2-12                1   1   2   1   1   2   1   2   2   2   2   2   1   2   1   1   1   1   2   1   1   1   1   1   1   2   2   1   1   2   2   2   1   1   2   2   2   2   2   1   2   2   1   1   2   1   2   1   2   1   1   1   1   2   2   1   1   1   1   2   1   2   2   2   2   1   1   2   1   1   2   1   1   2   1   1   2   2   2   2   1   2   2   1   2   2   2   2   1   2   1   1   1   1   2   1   1   2   2   2   1   1   2   2   2   1   1   1   2   1   1   2   2   2   1   1   1   2   2   1   1   2   2   1   2   1   2   2   2   1   1   2   2   2   2   1   1   1   2   1   2   1   1   2   2   2   2   1   2   2   2   2   2   2   2   2   1   1   1   2   1   2   2   1   1   2   2   2   1   1   1   2   1   2   2   2   1   2   1   1   2   1   1   1   2   1   1   2   2   2   1   2   2   1   1   1   2   1   1   2
 MK-2-13                1   1   2   1   1   2   1   2   2   1   2   2   1   2   1   1   1   1   2   1   2   1   1   1   1   2   2   1   1   2   2   2   1   1   1   2   2   2   2   1   2   2   1   1   2   1   2   2   2   1   1   1   1   2   2   1   1   1   1   2   1   2   2   2   2   1   1   1   1   1   2   1   1   2   1   1   2   2   1   2   2   1   2   1   2   2   2   1   1   2   1   1   1   1   2   1   1   2   2   2   1   1   2   2   2   1   2   1   2   1   1   2   2   1   2   1   1   2   2   1   1   2   2   1   2   1   2   1   2   1   1   1   2   2   2   1   1   1   2   1   2   1   1   2   2   2   2   1   2   2   2   2   2   2   2   2   1   1   1   2   1   2   2   1   1   2   2   2   1   1   1   2   1   2   2   2   1   2   1   1   2   1   1   1   1   1   2   2   2   2   1   2   2   1   1   1   2   1   1   2
 MK-2-14                1   1   2   1   1   2   1   2   2   1   2   2   1   2   2   1   1   1   2   1   2   1   1   1   1   2   1   1   1   2   2   2   1   1   1   2   2   2   1   1   1   1   1   1   2   1   2   2   2   1   1   1   1   2   2   1   1   1   1   2   1   2   2   2   2   2   1   1   1   1   2   1   1   2   1   1   2   2   1   2   2   1   2   1   2   1   2   1   1   2   1   1   1   1   2   2   1   2   2   2   1   1   2   2   2   1   2   1   2   1   1   2   2   1   2   1   1   2   2   1   1   2   2   1   2   2   2   1   2   1   2   1   2   2   2   1   1   2   2   1   2   1   1   2   2   2   2   1   2   2   2   2   2   2   2   2   1   1   1   2   1   2   2   1   1   1   2   2   1   2   1   2   1   2   2   2   1   2   1   1   2   1   1   1   1   1   2   2   2   2   1   2   2   1   1   1   2   1   1   2
 MK-2-15                1   1   2   1   1   2   1   1   2   1   2   1   1   2   2   1   1   1   2   1   2   1   1   1   1   2   1   1   1   2   2   1   2   1   1   2   2   2   1   1   1   1   2   1   2   1   2   2   2   1   1   2   2   2   2   1   1   1   1   2   1   2   2   2   2   2   1   1   1   1   2   1   1   2   1   1   2   2   2   2   2   1   1   1   2   1   2   2   1   2   1   1   1   1   2   2   1   2   2   2   2   1   2   2   2   1   2   1   2   1   1   2   2   1   2   1   1   2   2   1   1   2   2   1   2   2   2   1   2   1   2   1   2   2   2   1   1   2   1   1   2   1   2   2   2   2   2   1   2   2   2   2   2   1   2   2   2   1   1   2   1   2   2   1   1   1   2   2   1   2   1   2   1   2   2   2   1   2   1   1   1   1   1   1   1   1   2   2   2   2   1   1   2   1   1   1   1   1   1   2
 MK-2-16                1   1   1   1   1   2   1   1   2   1   2   2   1   2   2   1   1   1   2   2   2   1   1   1   1   2   1   1   1   2   2   1   1   1   1   2   2   2   1   1   1   1   2   1   2   1   1   1   2   1   1   2   2   2   2   1   1   2   1   1   1   2   2   2   2   2   1   1   1   1   1   2   1   2   1   1   2   2   2   2   2   1   1   1   1   1   2   2   1   2   1   1   1   1   2   2   1   2   2   2   2   1   2   2   2   1   2   1   1   1   1   2   2   1   2   1   1   2   2   1   1   2   2   1   2   2   2   1   2   1   2   1   1   2   2   1   1   2   2   2   2   1   2   2   1   2   2   1   2   2   1   2   2   1   2   2   2   1   1   1   1   2   2   1   1   1   2   2   1   2   1   2   2   2   2   2   1   2   2   1   1   1   1   1   2   1   2   2   2   2   1   1   2   1   1   1   2   1   1   2
 MK-3-1                 2   1   1   2   2   1   2   2   1   2   1   1   1   1   1   1   2   1   2   1   2   1   2   1   1   2   2   1   2   2   1   1   2   1   1   2   2   2   1   2   1   2   1   1   1   1   1   1   2   2   1   1   1   2   1   2   1   1   2   1   1   2   2   1   2   1   2   1   1   2   2   2   1   2   2   1   1   1   1   2   1   2   1   2   1   2   1   1   1   2   2   1   1   2   1   1   2   1   2   2   2   1   1   1   1   2   1   1   2   1   1   1   2   1   1   1   2   1   1   2   1   1   1   1   2   2   1   2   2   1   1   2   2   1   1   1   1   1   1   1   2   2   1   2   2   1   1   2   1   1   1   2   1   1   2   2   2   1   2   2   2   1   2   2   1   2   2   1   2   2   1   2   2   2   1   1   1   1   1   2   2   2   2   1   1   2   1   1   1   1   2   1   1   2   2   1   1   1   1   2
 MK-3-2                 2   1   2   2   2   1   1   2   1   2   1   1   1   1   1   1   2   1   2   2   2   1   2   1   1   2   2   1   1   2   1   1   2   1   1   2   2   2   2   2   1   2   1   1   1   2   1   1   2   2   1   1   1   2   1   2   1   1   2   1   1   2   2   2   2   1   2   1   1   2   2   2   1   2   2   2   1   2   1   1   1   2   2   2   1   2   1   1   1   2   1   1   1   2   1   1   2   1   2   2   2   1   1   1   1   2   1   1   2   1   1   2   2   2   1   1   2   1   1   2   1   1   2   1   2   2   1   2   2   1   1   2   2   1   1   2   2   1   1   1   2   2   1   2   2   1   1   2   1   1   1   2   1   1   2   2   2   1   2   2   2   1   2   2   1   2   2   1   2   2   1   2   2   2   1   1   1   1   1   2   2   2   2   1   1   2   1   1   1   1   2   1   2   2   2   1   1   1   1   2
 MK-3-3                 2   1   2   2   2   1   1   2   1   2   1   1   1   1   1   2   2   1   2   2   2   1   2   1   1   2   2   1   1   2   2   1   2   1   1   2   2   2   2   2   1   2   1   1   1   2   1   1   2   2   1   1   1   2   1   2   1   1   2   1   2   2   2   2   2   1   1   1   1   1   1   2   1   2   2   2   1   2   1   1   1   2   2   2   1   2   1   1   1   2   1   1   2   2   1   2   2   1   2   2   2   1   1   1   1   1   1   1   1   2   2   2   2   2   1   1   2   1   1   1   1   2   1   1   2   2   1   2   2   2   2   2   1   1   1   2   2   1   1   1   2   2   1   2   2   1   1   2   1   1   1   2   1   2   2   2   2   1   2   2   2   2   2   1   1   2   2   1   2   2   1   2   2   2   1   1   1   1   1   2   2   1   2   1   1   1   1   1   2   2   2   1   2   2   1   1   1   1   1   2
 MK-3-4                 2   1   2   2   2   1   1   2   1   2   1   1   1   2   1   2   2   1   2   1   2   1   2   1   1   2   2   2   1   2   2   1   2   1   1   2   2   2   2   2   1   2   1   2   1   2   1   2   2   2   1   1   1   2   1   2   1   1   2   1   2   2   2   2   2   1   1   1   1   1   1   2   1   2   2   2   1   2   1   1   1   1   1   2   1   2   1   1   1   2   1   1   2   2   1   2   2   1   2   2   2   1   1   1   2   1   1   1   1   1   2   2   2   2   1   1   2   1   1   1   1   2   1   1   2   2   1   2   2   1   2   2   1   1   1   1   2   1   1   1   2   2   1   2   2   1   1   2   1   1   1   2   2   2   2   2   2   2   2   2   2   2   2   1   1   2   2   1   2   2   1   2   2   2   1   1   1   1   1   2   1   1   2   1   1   1   1   1   2   2   2   1   2   2   1   1   1   1   1   2
 MK-3-5                 2   1   2   2   2   1   1   2   1   2   1   1   1   2   1   2   2   2   2   1   2   1   2   1   1   1   2   2   1   2   2   1   2   1   1   2   2   2   2   2   1   2   1   2   1   2   1   2   2   2   1   1   1   2   1   1   1   1   1   1   2   2   2   2   1   1   1   1   1   1   1   2   1   2   2   2   1   2   1   1   1   1   1   2   1   2   1   1   1   2   2   2   2   2   2   2   2   1   2   2   2   1   1   1   2   2   1   1   1   2   2   2   2   2   1   1   2   1   1   2   1   2   1   1   2   2   1   2   2   1   2   2   1   1   1   1   2   1   1   1   2   2   1   2   2   1   1   2   1   1   1   2   2   2   2   2   2   2   2   2   2   2   2   2   1   2   2   1   2   2   1   2   2   2   1   1   1   1   1   2   1   1   2   1   1   1   1   2   1   2   1   1   2   2   1   1   2   1   1   2
 MK-3-6                 2   2   2   2   2   1   1   1   2   2   1   2   1   2   1   2   2   2   2   1   2   1   2   1   1   1   2   2   1   2   2   1   2   2   1   2   2   1   2   2   1   2   1   2   1   2   1   2   2   1   1   1   1   2   1   1   1   1   1   1   2   2   2   1   2   1   1   1   1   1   1   2   1   2   2   2   1   2   1   1   1   1   1   1   1   2   1   1   1   2   2   1   2   1   2   2   2   1   2   2   2   1   1   1   2   2   1   1   1   2   2   2   2   2   1   1   2   1   1   2   1   2   1   1   2   2   1   2   2   1   2   2   1   1   1   1   2   1   1   1   2   2   1   2   2   1   2   2   2   1   1   2   2   2   2   2   2   1   2   2   2   2   2   1   1   2   2   1   2   2   1   2   2   2   1   1   2   1   1   2   1   1   2   1   1   1   1   2   1   2   1   2   1   2   1   1   2   1   1   1
 MK-3-7                 2   2   2   2   2   1   1   1   2   2   1   2   1   2   1   2   2   2   2   1   2   1   2   1   1   1   2   2   1   2   2   2   2   2   1   2   2   1   2   2   1   1   1   2   2   2   1   2   2   1   1   1   1   2   1   2   1   1   1   1   1   2   2   1   2   1   2   1   1   2   1   2   1   2   2   2   2   2   1   1   1   2   1   1   1   2   1   1   1   2   2   1   2   1   2   2   2   1   2   2   2   1   1   1   1   2   1   1   1   1   2   2   2   2   2   1   2   1   1   2   1   1   1   1   2   2   1   2   2   1   2   2   1   1   1   1   2   1   2   1   2   2   1   2   2   1   2   2   2   1   1   2   1   2   2   1   2   1   2   2   2   2   2   1   1   2   2   1   2   2   1   2   1   2   2   1   2   1   1   2   1   1   2   2   1   1   1   2   2   2   1   2   1   1   1   1   2   1   1   1
 MK-3-8                 2   2   2   2   2   1   1   1   2   2   1   2   1   1   1   2   2   2   2   1   2   1   2   1   2   1   2   2   1   1   2   2   2   2   2   2   2   1   2   1   1   1   1   2   2   2   1   2   2   1   2   1   1   1   1   2   1   1   2   1   2   2   1   1   2   1   2   1   1   2   1   1   2   1   2   2   2   2   1   1   2   2   1   1   2   2   1   1   1   2   2   1   2   1   2   2   2   2   1   2   2   1   1   1   1   2   1   1   1   1   2   2   2   2   2   1   1   1   1   2   1   1   1   1   2   2   2   2   2   1   2   2   1   1   1   1   2   1   2   1   2   2   2   2   1   2   2   2   2   1   1   2   1   2   2   1   2   1   2   2   2   2   2   1   1   2   2   1   2   2   1   1   2   2   2   1   2   1   1   2   1   1   2   2   1   1   1   2   2   2   1   1   1   1   2   1   2   1   1   1
 MK-3-9                 2   2   1   2   2   1   1   1   2   2   1   2   1   1   1   2   2   2   2   1   2   1   2   1   2   1   2   2   1   1   2   2   1   2   2   2   2   2   2   1   1   1   1   2   2   2   1   2   2   1   2   1   1   1   2   2   2   1   2   1   2   1   1   1   2   1   2   1   1   1   1   1   2   1   2   2   2   1   1   1   1   2   1   1   2   2   1   1   1   2   2   1   2   1   2   1   2   2   1   2   2   1   1   1   1   1   1   1   1   1   2   2   2   2   1   1   2   1   1   2   1   2   1   1   2   2   2   2   2   2   2   2   1   1   1   1   2   2   2   1   2   2   2   2   1   2   1   2   2   1   1   2   2   2   1   1   2   1   2   2   2   1   2   1   1   2   2   1   2   2   1   1   2   2   1   1   2   1   1   2   1   1   2   2   2   1   1   2   2   2   1   1   2   1   2   1   1   1   1   1
 MK-3-10                2   2   1   2   2   1   1   1   1   2   2   2   1   1   1   2   2   2   2   1   2   1   2   1   2   1   2   2   1   1   2   2   1   2   2   1   2   2   2   2   1   2   1   2   2   2   2   2   2   2   2   1   1   2   2   2   2   1   2   1   2   1   1   1   2   1   2   1   2   1   1   1   2   1   2   2   2   2   2   1   1   2   1   1   2   2   1   1   2   2   2   1   2   1   1   1   2   2   1   1   2   1   1   1   1   1   1   1   1   1   2   2   2   2   1   1   2   2   1   2   2   2   2   1   2   2   2   2   2   2   1   2   1   1   1   1   2   2   2   1   2   2   2   2   1   2   1   2   2   1   1   2   2   2   2   1   2   1   2   2   2   1   2   1   2   2   2   1   2   2   1   1   2   2   1   1   2   1   1   2   1   1   2   2   2   1   1   2   2   2   1   1   2   1   2   1   2   1   1   1
 MK-3-11                1   2   1   2   2   1   1   1   1   2   1   2   1   1   1   2   2   2   2   1   2   1   2   1   2   1   2   2   1   1   2   2   1   2   1   1   2   2   2   2   1   1   1   2   2   2   2   2   2   2   2   1   1   2   2   1   2   1   2   2   2   1   1   1   2   1   2   1   2   1   1   1   2   1   2   2   2   2   2   1   1   1   2   1   2   2   1   1   2   2   1   1   2   1   1   1   2   2   1   1   2   1   1   1   1   1   1   1   1   1   2   2   2   2   1   1   2   2   1   2   2   2   2   1   2   2   2   2   1   2   1   2   2   1   2   1   2   2   1   1   2   2   2   1   1   2   1   2   2   2   1   2   2   1   2   2   2   2   2   2   2   1   2   1   2   2   2   1   2   2   1   1   2   2   1   1   2   1   1   2   1   1   2   2   2   1   1   2   2   2   1   1   2   1   2   1   2   1   1   1
 MK-3-12                1   2   1   2   2   1   1   2   1   2   1   2   1   1   1   2   2   2   2   1   2   1   2   1   1   1   2   2   1   1   2   2   1   2   1   1   2   2   2   2   1   1   1   2   2   2   2   2   2   1   2   1   1   1   2   1   1   1   2   2   2   1   1   1   2   1   2   1   1   1   2   2   2   2   2   2   2   2   2   1   1   1   2   1   2   2   1   2   2   1   1   1   2   1   1   2   2   1   1   1   2   1   1   1   1   1   1   1   1   1   2   2   2   2   1   2   2   2   1   2   2   2   2   1   2   1   2   2   1   2   1   2   1   1   2   1   2   1   1   1   2   2   2   1   1   2   1   2   2   2   1   2   2   1   2   2   2   1   2   2   2   1   2   1   2   2   2   1   2   2   1   1   2   2   2   1   2   1   1   2   1   1   2   2   2   1   1   2   2   2   2   1   2   1   2   1   2   1   2   1
 MK-3-13                1   2   1   2   2   2   1   2   1   1   1   2   1   1   2   2   1   2   2   1   2   2   2   1   1   1   2   2   1   1   2   2   1   2   1   1   2   2   2   2   1   1   1   2   2   2   2   2   2   1   2   1   2   1   1   1   1   1   2   2   2   2   1   1   2   1   2   1   1   1   2   2   2   1   2   2   2   2   2   1   1   1   2   1   2   2   1   2   2   1   1   1   2   1   1   2   2   2   1   1   2   1   1   1   1   1   1   1   1   1   2   1   2   2   1   2   2   2   1   2   2   2   2   2   2   1   2   2   1   2   1   2   1   1   2   1   2   1   1   1   2   2   1   1   1   2   1   2   2   2   1   2   2   1   2   2   2   1   2   2   2   1   2   1   2   2   2   1   2   2   1   1   2   2   2   1   2   1   1   1   1   1   2   2   2   1   1   2   2   2   2   1   1   1   2   1   2   1   2   1
 MK-3-14                2   1   1   2   1   2   1   2   1   1   1   2   1   1   2   2   2   2   2   1   2   2   2   1   1   1   2   2   1   1   2   2   1   2   1   1   2   2   2   2   1   1   1   2   2   2   2   2   2   1   2   1   2   1   1   2   1   1   2   2   2   2   1   1   2   1   2   1   1   1   2   2   2   1   2   2   2   2   2   1   1   1   2   1   2   2   1   2   2   1   1   2   2   1   1   2   2   1   1   1   2   1   1   1   1   1   1   1   1   1   2   1   2   2   1   2   2   1   1   2   2   2   2   2   2   1   2   2   1   2   1   2   2   1   2   1   2   1   1   1   2   2   1   1   1   2   1   2   2   2   1   2   2   1   2   2   2   1   2   2   2   1   2   1   1   2   2   1   2   2   1   1   2   2   2   1   2   1   2   2   1   1   2   2   2   1   1   2   2   2   2   1   1   1   2   1   2   1   2   1
 MK-3-15                2   1   1   1   1   2   1   2   2   2   2   2   1   1   2   2   2   2   2   1   2   2   2   1   1   1   2   2   1   1   2   2   1   2   1   1   2   2   2   2   1   1   1   2   2   2   1   2   2   1   2   1   2   1   2   2   1   1   1   2   2   2   1   1   2   1   2   1   1   1   2   2   2   1   2   2   2   2   2   1   1   1   2   1   2   1   1   2   2   1   1   2   2   1   1   2   2   1   2   1   2   1   1   1   1   1   1   1   1   1   2   1   2   2   1   2   2   1   1   2   2   2   2   2   2   1   2   2   1   2   2   2   2   1   2   2   2   1   1   2   2   2   1   1   1   2   1   2   1   2   1   2   2   1   2   2   1   1   2   2   2   1   2   1   1   2   2   2   2   2   1   1   2   2   2   1   2   1   2   2   1   1   2   2   2   1   1   2   2   2   2   1   1   1   2   1   2   1   2   1
 MK-3-16                2   1   1   2   1   2   1   2   2   2   2   2   1   1   2   2   2   2   2   1   2   2   2   2   1   1   2   2   1   1   2   1   1   2   1   1   2   2   2   2   1   1   2   2   2   2   2   2   2   1   2   1   2   1   2   2   1   1   1   2   2   2   1   1   2   1   2   1   1   1   2   2   2   2   2   2   2   2   2   1   1   1   2   1   2   1   1   2   2   1   1   2   2   1   1   2   2   1   2   1   2   1   1   1   1   1   1   1   1   1   1   1   2   2   1   2   2   1   1   2   2   2   2   2   2   1   2   2   1   2   2   2   2   1   2   2   2   1   1   2   1   2   1   1   1   2   1   2   1   2   1   2   2   1   2   2   1   1   2   2   2   2   2   1   1   2   2   2   2   2   1   1   2   2   2   1   2   1   2   2   2   1   1   2   2   1   1   2   2   2   2   1   1   1   1   1   2   2   2   2
 MK-4-1                 2   2   1   2   1   2   2   1   2   2   2   1   2   2   1   1   1   1   2   1   1   2   1   2   2   1   2   2   1   2   1   2   1   2   1   1   1   1   2   1   1   2   1   1   2   2   2   2   1   1   1   2   2   2   2   1   2   1   1   1   2   2   2   1   2   1   2   2   2   1   2   2   2   2   1   2   1   2   2   1   2   2   2   1   2   1   2   1   1   2   1   2   2   2   2   1   2   2   2   1   1   2   2   2   1   2   1   1   2   1   2   2   2   1   1   2   1   1   2   1   1   1   2   2   1   2   2   2   2   1   1   1   2   2   1   1   1   1   2   2   2   2   2   1   1   2   1   2   2   2   2   1   1   2   2   2   1   1   2   1   1   1   1   2   2   1   2   1   2   2   2   1   1   2   1   2   2   1   1   1   2   1   1   2   1   2   1   1   2   2   2   2   1   2   2   1   1   2   2   2
 MK-4-2                 2   2   1   2   1   2   2   1   2   2   2   1   2   2   1   1   1   1   2   1   1   1   1   2   2   1   2   2   1   2   1   2   1   2   1   1   1   1   2   1   1   2   1   1   2   2   2   2   1   1   1   2   2   1   2   1   2   1   1   1   2   2   2   1   2   1   2   2   2   1   2   2   1   2   1   2   2   2   2   1   2   2   2   1   2   1   2   1   1   2   1   2   2   2   2   1   2   2   2   1   1   2   2   2   1   1   1   1   2   1   2   2   2   1   2   2   1   1   2   1   1   1   2   2   1   2   2   2   2   1   1   1   2   2   1   2   1   1   2   2   2   2   1   1   1   2   1   2   2   1   2   1   1   2   1   2   1   1   2   1   1   1   1   1   2   1   2   1   2   2   2   1   1   2   1   2   2   1   1   2   2   1   1   2   1   2   1   1   2   2   1   2   1   1   2   1   1   2   2   2
 MK-4-3                 2   2   1   2   1   1   2   1   2   2   2   1   2   2   1   2   1   1   2   1   2   1   1   2   2   1   2   2   1   2   1   2   1   2   1   1   1   1   2   1   1   2   1   1   2   2   2   2   1   1   1   2   2   1   2   1   2   1   1   1   2   2   2   1   1   1   2   2   2   1   2   2   1   2   2   2   2   2   2   1   2   2   1   1   2   1   2   1   1   2   1   2   2   1   2   1   2   2   2   1   1   2   2   2   1   1   1   1   2   1   2   2   2   1   2   2   2   1   1   1   1   1   2   2   1   2   2   2   2   1   1   1   2   2   1   2   1   1   2   2   2   2   1   1   1   2   1   2   2   1   2   1   1   2   2   2   1   1   2   1   1   1   1   1   2   1   2   1   2   2   2   1   1   1   1   2   2   2   1   2   2   1   1   2   1   2   1   1   2   2   1   2   1   1   2   1   2   2   2   2
 MK-4-4                 2   2   1   2   2   1   2   1   1   2   1   1   2   2   1   2   1   1   2   1   2   1   1   2   2   1   2   2   1   2   1   2   1   2   1   1   1   2   2   2   1   2   1   1   2   1   2   2   1   1   1   2   2   2   2   1   2   1   1   2   2   2   2   1   1   1   2   2   2   1   2   2   1   2   2   1   2   2   2   1   2   2   1   2   2   1   2   1   1   2   1   2   2   1   2   1   2   2   2   1   1   2   2   2   1   1   1   1   2   1   2   2   2   1   2   1   2   1   1   1   1   1   2   2   1   2   2   2   2   1   1   1   2   2   1   2   1   1   2   1   1   2   1   1   1   2   1   1   2   1   2   2   1   2   2   2   1   1   2   1   1   1   1   1   1   1   2   1   1   2   2   1   1   1   1   2   2   2   1   2   2   1   1   2   1   1   1   1   2   2   1   2   1   2   2   1   2   2   1   2
 MK-4-5                 2   2   1   2   1   2   1   1   1   1   1   1   2   2   1   2   1   1   2   1   2   1   2   2   2   1   2   2   1   2   2   2   1   2   1   1   1   2   2   2   1   2   1   1   2   1   1   1   1   1   1   2   2   2   2   1   2   1   1   2   2   2   2   1   1   1   2   2   2   1   2   2   1   1   2   1   2   2   2   1   2   1   1   2   2   1   2   1   2   2   1   2   2   1   2   1   2   2   2   1   1   2   2   1   1   2   1   1   1   1   2   2   2   1   2   1   2   1   1   1   1   1   2   1   1   2   2   2   1   2   1   1   2   2   1   2   1   1   2   1   1   2   1   1   1   1   1   1   2   1   2   2   1   1   2   2   1   1   2   1   1   1   1   1   1   1   2   1   1   2   2   1   1   1   1   2   2   2   1   2   2   1   1   2   1   1   1   1   2   2   1   2   1   2   2   1   2   1   1   2
 MK-4-6                 2   2   1   2   1   1   1   1   1   2   1   1   2   2   1   2   1   1   2   1   2   1   2   2   1   1   2   1   1   2   2   2   1   2   1   1   2   2   2   2   1   2   1   1   2   1   1   1   1   1   1   2   2   2   2   1   2   1   1   2   2   2   2   1   1   1   2   1   2   1   2   2   1   1   2   1   2   2   2   1   2   1   1   2   2   1   2   1   2   2   1   1   2   1   1   1   2   1   2   1   1   2   2   1   2   1   1   1   1   1   1   2   1   1   2   1   2   1   1   1   1   1   2   1   1   2   2   2   1   2   1   1   2   1   1   2   1   1   2   1   1   2   1   1   1   2   2   1   2   1   2   2   1   1   2   2   1   1   2   1   1   1   1   1   1   1   2   1   1   2   2   1   1   1   1   2   2   2   1   2   2   1   1   2   1   1   1   1   2   2   1   2   1   2   2   1   2   1   1   2
 MK-4-7                 2   1   1   2   1   1   1   2   1   2   2   1   2   2   1   2   1   1   2   1   2   1   2   2   1   1   2   1   1   1   2   2   1   2   1   1   2   2   2   2   1   2   1   2   2   1   1   1   1   1   1   2   2   2   2   1   2   1   1   2   2   1   2   1   1   1   2   2   2   1   2   2   1   1   2   1   2   2   2   1   2   1   1   1   2   1   2   1   2   2   1   1   2   1   2   1   2   1   2   1   2   2   2   1   2   1   1   1   1   1   1   2   1   1   2   1   2   1   1   1   1   1   2   1   1   2   2   2   1   2   1   1   2   1   1   2   2   1   2   1   1   2   1   1   1   2   2   1   2   1   2   2   1   1   2   2   1   1   2   1   1   1   1   1   1   1   2   1   1   2   2   1   1   1   1   2   2   2   1   2   2   2   1   2   1   2   1   1   2   1   1   2   1   2   1   1   1   1   1   2
 MK-4-8                 1   1   1   2   2   1   1   2   1   2   2   1   2   2   1   2   1   2   2   1   2   1   2   2   2   1   2   1   1   1   2   2   1   2   1   1   2   2   2   2   1   2   1   2   2   1   1   1   1   2   1   2   2   2   2   1   2   1   1   2   2   2   2   1   2   1   2   2   2   1   2   2   1   1   2   1   2   2   1   1   1   2   1   1   2   2   1   1   2   1   1   1   2   1   2   1   2   1   2   1   2   2   1   1   2   1   2   1   1   1   1   2   1   1   2   1   2   1   2   1   1   1   2   2   1   1   2   2   1   2   1   1   1   1   1   2   1   1   2   1   2   2   1   1   1   2   2   1   2   1   2   2   1   1   2   2   1   1   2   1   1   1   1   1   1   1   2   1   2   2   2   1   1   1   1   2   2   2   1   2   2   2   1   2   1   2   1   1   2   1   1   2   1   2   1   1   1   1   2   2
 MK-4-9                 1   2   1   2   2   2   1   2   1   2   2   2   2   2   1   2   1   1   2   1   2   1   1   2   1   1   2   1   1   1   2   2   1   2   1   1   2   2   2   2   1   2   2   2   2   1   1   1   1   2   1   2   2   2   2   1   2   2   1   2   2   2   2   1   2   1   2   2   2   1   2   2   1   1   1   1   1   2   1   1   1   2   1   1   2   1   1   1   2   1   1   1   2   1   2   1   2   1   2   1   2   2   1   1   2   1   2   1   1   1   1   2   1   1   2   1   2   1   2   1   2   1   2   2   1   1   2   2   1   2   1   1   1   1   1   1   1   1   2   1   2   2   1   1   1   2   2   2   2   1   2   2   1   1   2   2   1   1   2   1   1   1   1   1   1   1   2   1   2   2   2   1   1   1   1   2   2   2   1   2   2   2   1   2   2   2   1   1   2   1   1   2   1   1   2   1   1   1   2   2
 MK-4-10                1   2   1   2   2   2   1   2   1   2   2   2   2   2   1   2   1   1   2   1   2   1   1   2   1   1   2   1   1   1   2   2   1   2   1   1   2   2   2   2   1   1   2   2   2   1   1   1   1   2   1   2   2   2   2   1   2   2   1   2   2   2   2   1   2   1   2   2   2   1   2   2   1   1   1   1   1   2   1   1   1   2   2   1   2   1   1   2   2   1   1   1   2   1   2   1   1   1   2   2   2   1   1   1   2   1   2   1   2   1   1   2   1   1   2   1   2   1   2   1   2   2   2   2   1   2   2   2   2   1   1   1   1   2   1   1   1   1   2   1   2   2   1   1   1   2   2   2   2   1   2   2   1   2   2   2   2   1   1   2   1   1   1   1   2   1   2   1   2   2   2   1   1   1   1   2   2   2   1   1   2   2   1   1   1   2   1   1   1   1   1   2   1   1   2   1   2   1   2   2
 MK-4-11                1   2   1   2   2   2   2   2   1   2   2   2   1   1   1   2   1   1   2   1   2   1   1   2   1   1   2   1   1   2   2   2   1   2   1   1   2   2   2   2   2   1   2   2   2   1   1   1   1   2   1   1   1   2   2   1   2   2   1   1   2   1   2   1   2   2   2   2   2   1   2   2   1   1   1   1   1   2   1   1   1   2   2   1   2   1   1   2   2   1   1   1   2   1   2   1   1   1   2   2   2   1   1   1   2   1   2   1   2   1   1   2   2   1   2   2   1   1   2   1   2   2   2   2   1   2   2   2   2   1   1   1   1   2   2   1   2   1   2   1   2   2   1   1   1   2   2   1   2   1   2   2   1   2   1   1   2   1   1   2   2   1   1   1   2   1   2   1   2   1   2   1   1   1   1   2   2   2   1   1   2   2   1   1   2   2   1   1   1   1   1   2   1   1   1   1   2   1   2   2
 MK-4-12                1   2   1   2   2   2   2   2   1   2   2   2   1   1   1   2   1   1   2   1   2   1   1   2   1   1   2   1   1   2   2   2   2   2   1   1   2   2   2   2   2   1   2   2   2   1   1   1   1   2   1   1   1   1   2   1   2   2   1   1   2   1   2   2   2   2   2   1   2   1   2   2   1   1   1   1   2   2   1   1   1   2   2   1   2   1   1   2   2   1   2   1   2   1   2   1   1   1   2   2   2   1   1   1   2   1   2   2   1   1   1   2   2   2   2   2   1   1   2   1   2   2   1   2   1   2   1   2   2   1   1   1   1   2   2   1   2   1   2   1   2   2   1   1   1   2   2   1   1   1   2   2   1   2   1   1   1   1   1   2   2   1   1   1   2   1   2   1   2   1   2   2   1   1   1   2   1   2   1   2   2   2   1   1   1   2   1   1   1   1   2   2   1   1   1   2   2   1   2   2
 MK-4-13                1   2   1   1   2   2   1   2   1   2   2   2   1   1   1   2   1   1   2   1   2   1   1   2   1   1   2   2   1   2   2   2   2   2   1   1   2   2   2   2   2   1   2   2   2   1   1   2   1   2   1   1   2   1   2   1   2   2   1   2   2   1   2   2   2   2   2   1   2   1   1   2   1   1   1   1   2   2   1   1   1   2   2   1   2   1   2   2   2   1   2   1   2   1   2   1   1   1   2   2   2   2   1   1   2   2   2   2   1   1   1   2   2   2   2   2   1   2   1   1   1   2   1   2   1   2   1   2   2   1   1   1   1   2   2   1   2   1   2   1   2   2   1   1   1   2   2   1   1   1   2   2   1   2   1   1   1   2   1   1   2   1   1   1   2   1   2   1   2   1   2   2   1   1   1   2   1   1   2   2   2   2   1   1   2   2   2   1   1   1   2   2   1   1   1   2   2   1   2   2
 MK-4-14                1   2   1   1   2   2   1   2   1   2   2   2   2   1   1   2   1   1   2   1   2   1   1   2   2   1   2   2   1   2   2   2   2   2   1   1   2   2   2   2   2   1   2   2   2   1   1   2   1   2   1   1   2   1   2   1   2   2   2   2   2   1   2   1   1   2   2   1   1   1   1   2   1   1   2   1   1   2   1   1   1   2   2   1   2   1   2   2   2   2   2   1   2   2   2   1   1   2   2   2   2   1   1   1   2   2   2   2   1   1   1   2   2   2   2   1   2   2   1   1   1   2   1   2   1   2   1   1   2   1   1   1   1   2   1   1   2   1   2   1   2   2   1   1   1   2   2   1   1   1   2   2   1   2   1   1   1   2   1   1   2   1   2   1   2   1   2   1   1   1   2   1   1   2   1   2   1   1   2   2   2   2   1   1   2   2   2   1   1   1   2   2   1   1   1   2   2   1   2   2
 MK-4-15                1   2   1   1   2   2   1   2   1   2   2   2   2   1   2   2   1   1   2   2   2   1   1   2   2   1   2   2   1   2   2   2   2   2   1   1   1   2   2   2   2   2   2   2   2   1   1   2   1   2   1   1   2   1   2   1   2   2   2   2   2   1   2   1   1   1   2   2   1   1   1   2   2   1   2   1   1   2   1   1   1   2   2   1   2   1   2   1   2   2   2   1   2   2   2   1   1   2   2   2   1   1   1   1   2   2   2   2   1   1   1   2   2   2   2   1   2   2   1   1   1   2   1   2   1   2   1   1   1   1   1   1   1   2   1   1   2   1   2   1   2   2   1   1   1   2   2   1   1   1   2   2   1   2   1   1   2   2   1   1   2   1   2   1   2   1   2   2   1   2   2   1   1   2   1   2   1   1   2   2   2   2   1   1   2   2   2   1   1   1   2   2   1   1   1   2   2   1   2   2
 MK-4-16                1   2   1   1   2   2   1   2   1   1   2   2   2   1   2   2   1   1   2   2   2   1   1   2   1   1   2   2   2   2   2   2   2   2   1   2   1   2   2   2   2   2   2   1   2   1   1   2   1   2   1   1   2   1   2   1   2   2   1   2   2   1   2   1   1   1   2   2   1   1   1   2   2   1   2   1   1   2   1   1   1   1   2   1   2   1   2   1   2   2   2   1   2   2   2   1   1   1   2   2   1   1   1   1   2   2   2   1   2   1   1   2   2   2   2   1   2   2   1   1   1   2   2   2   1   2   1   1   1   1   1   1   1   2   1   1   2   2   2   1   2   2   1   1   1   1   2   1   2   1   2   2   1   2   1   2   2   2   1   1   2   1   2   2   1   1   2   2   1   2   2   1   1   2   1   1   1   1   2   1   2   2   2   1   2   2   2   1   1   1   2   2   1   2   1   2   2   1   2   2
 MK-5-1                 1   1   2   2   1   1   1   2   2   1   2   2   1   1   1   1   1   2   1   1   1   1   2   2   1   2   2   2   2   1   1   2   2   1   1   1   1   1   1   1   1   2   1   2   2   1   2   2   2   1   2   1   2   2   2   1   1   2   2   2   1   2   2   1   1   1   2   2   1   1   1   1   1   1   1   2   1   2   2   2   2   2   2   1   1   1   2   1   2   1   2   2   1   1   2   1   1   1   2   2   2   1   1   2   1   2   1   1   1   1   1   2   1   1   1   2   1   2   2   2   2   1   1   1   1   1   1   2   1   2   1   2   2   1   2   1   2   2   1   2   1   1   2   1   2   2   2   1   1   2   1   2   1   2   1   2   1   2   2   2   2   1   1   1   1   2   1   2   1   2   2   2   2   2   1   1   1   2   1   1   1   1   2   1   2   1   2   2   1   1   1   2   1   1   2   1   1   2   2   2
 MK-5-2                 1   1   2   2   1   1   1   2   2   2   2   2   1   1   1   1   1   2   1   1   1   1   2   2   1   2   2   2   2   1   1   2   2   1   1   2   1   1   1   1   1   2   1   2   2   1   2   2   2   1   2   1   2   2   2   1   1   2   2   2   1   2   2   1   1   1   2   2   1   1   1   2   1   1   1   2   1   2   2   2   2   2   2   1   1   1   2   2   2   1   2   2   1   1   2   1   1   1   2   2   2   2   1   2   1   2   1   1   1   1   1   2   1   1   1   2   1   2   2   2   2   1   1   1   1   1   1   2   1   2   1   2   2   1   2   1   2   1   1   2   1   1   2   1   2   1   2   1   1   2   1   2   1   2   2   2   2   2   2   2   2   1   1   1   1   2   1   2   1   2   2   2   2   2   1   2   1   2   1   1   1   1   2   1   2   1   2   2   1   1   1   2   1   1   2   1   1   2   2   2
 MK-5-3                 1   1   2   2   1   1   1   2   2   1   2   2   1   1   1   1   1   2   1   1   1   1   2   2   1   2   2   2   2   1   1   2   2   1   1   2   1   1   1   1   1   2   1   2   2   1   2   2   2   1   1   1   2   2   2   1   1   1   2   2   1   1   2   1   1   2   2   2   1   1   1   2   1   1   1   2   1   2   2   1   2   2   2   1   1   2   1   2   2   1   2   2   1   1   2   1   1   1   2   2   2   2   2   2   1   2   2   1   1   1   1   2   1   1   1   2   1   2   2   2   2   1   1   1   1   1   1   2   1   2   1   2   2   1   2   1   1   1   1   2   1   1   2   1   2   1   2   1   1   2   1   2   1   2   2   2   2   2   2   2   2   1   1   1   1   2   1   2   1   2   2   2   2   1   1   2   2   2   1   1   2   1   2   1   2   1   2   2   1   1   1   2   1   1   2   1   1   2   1   2
 MK-5-4                 1   1   2   2   1   1   1   2   2   1   2   2   1   1   2   1   1   2   1   1   1   1   1   2   1   2   2   2   2   2   1   2   2   1   1   1   2   2   2   1   1   2   2   2   2   2   2   2   2   1   1   1   2   2   1   1   1   1   2   1   1   1   2   1   1   2   2   2   1   1   1   2   1   1   1   2   1   2   2   1   2   2   2   1   2   2   1   2   1   1   2   2   1   1   2   1   1   1   2   2   2   2   2   2   1   1   1   1   1   1   1   2   1   1   1   2   1   2   1   1   2   1   1   1   1   1   1   2   1   2   1   2   2   1   2   1   1   1   1   2   1   1   2   1   2   1   2   1   1   2   1   2   1   2   2   2   2   1   2   2   2   1   1   1   1   2   1   1   1   1   1   2   2   1   2   2   2   2   1   1   2   1   2   1   2   1   2   1   1   1   2   2   2   1   2   1   1   2   1   2
 MK-5-5                 1   1   2   1   1   1   1   2   2   1   2   2   1   1   2   2   1   2   2   1   1   1   1   2   1   2   2   2   2   2   1   2   1   1   1   1   1   2   2   2   1   2   1   2   2   2   2   2   2   1   1   1   2   2   1   1   1   1   2   1   1   1   2   1   1   2   2   2   1   1   1   2   1   2   1   1   1   2   2   1   2   2   2   1   2   2   1   2   1   1   2   2   1   1   2   1   2   1   2   2   2   2   2   2   1   1   1   1   1   1   1   2   1   1   1   2   1   2   1   1   2   1   1   2   1   1   1   2   1   2   1   2   2   1   2   1   1   1   1   2   1   1   2   1   2   1   2   1   1   2   1   2   1   2   2   2   2   1   2   2   2   1   1   1   1   2   1   1   1   1   1   2   2   2   2   2   2   2   1   1   2   1   2   2   1   1   2   1   1   1   2   2   1   1   2   1   1   2   1   2
 MK-5-6                 1   1   1   1   1   1   1   2   2   1   2   2   1   1   2   2   2   2   2   2   2   1   1   2   1   2   2   2   2   2   1   2   1   1   1   1   1   2   1   1   1   2   1   2   2   2   2   2   2   1   1   1   2   2   2   1   1   1   2   2   1   1   2   1   2   2   2   2   1   1   1   2   1   2   1   1   1   2   2   2   2   2   1   1   2   2   1   2   1   1   1   2   1   1   2   1   1   1   2   2   2   2   2   2   1   2   1   1   1   2   1   2   1   2   1   2   1   1   1   1   2   1   1   2   1   1   1   1   1   1   1   1   2   1   2   1   1   1   1   2   1   1   2   1   1   1   1   1   2   1   1   2   1   2   2   2   2   1   2   2   2   1   1   1   2   2   1   1   1   1   1   2   2   2   2   2   1   2   2   1   2   2   2   2   1   1   1   1   2   1   2   2   1   2   2   1   1   2   1   2
 MK-5-7                 2   1   1   1   1   1   2   2   2   1   2   1   1   1   2   2   2   2   2   1   2   1   1   2   1   2   2   2   2   2   1   2   1   2   1   1   1   2   1   1   2   2   1   2   2   2   2   2   1   1   1   2   1   2   2   1   1   1   2   2   1   1   2   1   2   2   1   2   1   1   1   2   1   2   1   1   1   2   2   2   2   2   1   1   2   2   1   1   1   1   2   2   1   1   2   1   1   1   2   1   2   2   2   2   1   2   1   1   1   2   1   2   1   1   1   2   1   1   1   1   2   1   1   2   1   1   1   1   2   1   1   1   1   1   2   2   2   2   1   2   1   1   2   2   1   1   1   1   2   1   1   2   1   2   2   2   2   1   2   2   2   1   1   1   2   1   1   1   1   1   1   2   2   2   1   2   1   2   2   1   2   2   2   2   1   1   1   1   2   1   2   2   1   2   1   1   1   2   1   2
 MK-5-8                 1   1   1   1   1   1   2   2   2   1   1   1   1   1   2   2   2   2   2   1   2   1   1   2   1   1   2   2   2   2   1   2   1   2   1   1   1   2   1   1   2   2   1   2   2   2   2   2   1   1   1   2   1   2   2   1   1   1   1   2   1   1   2   1   2   2   1   2   1   1   2   2   1   2   1   1   1   2   2   2   2   2   1   1   2   2   1   1   1   1   2   2   1   1   2   1   1   1   2   1   2   2   1   1   1   2   1   1   1   2   1   2   1   1   1   2   1   1   1   1   1   1   1   2   1   1   1   2   1   1   1   1   1   1   2   2   2   2   1   2   1   1   2   2   2   1   2   2   2   1   2   2   1   2   2   2   2   1   2   2   2   1   1   1   2   1   1   1   1   1   1   2   2   2   1   2   2   1   2   1   2   2   1   2   1   1   1   1   2   1   2   2   1   2   1   1   1   2   1   1
 MK-5-9                 1   1   1   1   1   1   2   2   2   1   1   1   1   1   2   1   2   2   2   1   2   1   1   2   1   1   2   2   2   1   1   2   1   2   1   1   1   2   2   1   2   2   1   2   2   2   2   2   1   1   1   2   1   2   2   1   1   1   1   2   1   1   2   1   2   1   1   1   1   1   2   2   1   2   2   1   1   2   2   1   2   2   1   1   2   2   1   2   1   2   2   2   1   1   2   1   1   2   2   1   2   2   1   1   1   2   1   1   1   2   2   2   1   1   1   2   1   1   1   1   2   1   1   2   1   1   1   2   1   1   2   1   1   1   2   2   2   2   1   2   1   1   2   1   2   1   2   2   2   1   2   2   1   2   2   2   2   1   2   2   2   1   1   1   2   1   1   1   1   1   1   2   2   2   1   2   2   1   1   1   2   2   1   2   1   1   1   2   2   1   2   2   1   2   1   1   1   2   1   1
 MK-5-10                1   1   1   1   1   1   2   2   2   1   1   1   1   1   2   1   2   2   2   1   2   1   2   2   2   1   2   2   2   1   1   2   1   2   1   1   1   2   2   2   2   2   1   2   2   1   2   2   1   1   1   1   1   2   2   1   1   1   1   2   1   1   2   1   2   1   1   1   1   1   2   2   1   2   2   1   1   2   2   1   1   2   1   2   2   2   1   2   1   2   1   2   1   1   2   2   1   2   2   1   2   2   1   1   1   2   1   1   1   2   2   2   1   1   1   1   1   1   1   1   1   1   1   2   1   2   2   2   1   1   2   2   1   1   2   2   2   2   1   2   1   1   2   1   2   1   2   2   1   1   2   2   1   2   2   2   2   2   2   2   2   1   1   1   2   1   1   1   1   1   1   2   2   2   1   2   2   1   1   1   2   2   1   2   1   1   1   2   2   1   2   2   1   2   1   1   1   2   1   1
 MK-5-11                1   1   1   1   1   1   2   2   2   1   1   1   1   1   2   2   2   2   2   1   2   1   2   2   2   1   1   1   2   1   2   2   2   2   1   2   1   2   2   2   2   2   1   2   2   1   2   2   1   1   1   1   1   2   2   2   1   1   1   2   1   1   2   1   2   1   1   1   1   1   2   1   1   2   2   1   1   2   2   1   2   2   1   2   1   2   1   2   1   2   1   2   1   1   2   2   1   2   2   1   2   2   1   1   1   2   1   1   1   2   2   2   1   2   1   2   2   1   1   1   1   1   1   2   1   2   2   1   1   1   2   2   1   1   2   2   2   1   1   2   1   1   2   1   2   1   2   2   1   1   2   2   1   2   1   2   2   2   1   2   2   1   2   1   2   1   1   1   1   1   2   2   2   2   1   2   2   1   1   1   2   2   1   2   1   2   1   2   2   1   2   2   1   2   1   2   1   2   1   1
 MK-5-12                2   1   1   1   2   1   2   2   2   1   1   1   1   1   1   2   2   2   2   1   2   1   2   2   2   1   1   1   2   1   2   2   2   2   1   2   1   2   2   2   2   2   1   2   2   1   2   2   1   1   1   1   1   2   2   2   1   1   1   2   1   1   1   1   2   1   1   1   1   1   1   1   2   2   2   1   1   2   2   1   2   2   1   2   1   2   1   2   1   2   1   2   1   1   2   2   1   2   2   1   2   2   2   2   1   2   1   1   1   2   2   2   1   2   1   1   2   1   1   1   1   1   1   2   1   2   1   1   1   1   2   2   1   1   1   2   2   1   1   2   1   2   2   1   2   1   2   2   1   1   2   2   1   2   1   2   2   2   1   2   1   1   2   1   2   1   1   1   1   1   2   1   2   2   1   2   2   1   1   1   2   2   1   2   1   2   2   2   2   1   2   2   1   2   2   2   1   2   1   1
 MK-5-13                2   1   1   1   2   1   2   1   2   1   1   1   1   1   1   2   2   2   2   2   2   1   2   2   2   2   1   1   2   1   2   2   2   2   1   2   2   2   2   1   2   2   1   2   1   1   2   2   1   1   1   1   1   2   1   2   1   1   1   2   2   1   1   1   2   1   1   1   1   1   1   1   2   2   2   1   1   2   2   1   2   1   1   2   1   2   1   2   1   2   2   2   1   1   2   2   1   2   2   1   2   1   2   2   1   2   1   1   1   2   2   2   1   2   1   1   2   1   1   1   1   1   1   2   2   2   1   1   1   1   2   2   1   1   1   2   2   1   1   2   2   2   2   1   2   1   2   2   1   1   2   2   2   1   1   2   2   2   1   2   1   1   2   1   2   1   1   1   1   2   2   1   2   2   2   2   2   1   1   1   1   2   1   2   1   2   2   2   2   1   2   2   1   2   2   2   1   2   1   1
 MK-5-14                2   1   1   1   2   1   2   1   2   1   1   1   2   1   1   2   1   2   2   2   2   1   2   1   2   2   1   1   2   1   2   2   1   2   2   2   2   2   2   1   2   2   1   2   1   1   2   2   1   1   1   1   1   2   1   2   2   1   1   2   2   1   1   1   2   1   2   1   1   1   1   1   2   2   2   1   1   2   2   1   2   1   1   2   1   1   1   2   1   2   2   2   1   1   2   2   1   2   2   1   2   1   2   2   2   2   1   1   1   1   2   2   1   1   1   1   2   1   1   1   1   1   1   2   2   2   1   1   1   1   2   2   1   2   1   2   2   1   1   2   1   2   2   1   2   1   2   1   1   1   2   2   1   1   1   2   2   2   2   2   1   1   1   1   2   1   1   1   1   2   2   2   2   2   2   2   2   1   1   1   1   2   1   2   1   2   2   2   2   2   2   2   1   2   2   2   1   1   1   1
 MK-5-15                2   1   1   1   2   1   2   1   2   1   1   2   2   1   1   2   1   2   2   2   1   1   2   1   2   2   1   1   2   1   1   2   1   1   2   2   2   1   2   1   2   2   1   2   1   1   2   2   2   2   2   1   1   2   1   2   2   1   1   2   2   2   2   1   2   1   2   1   1   1   1   1   1   2   2   2   1   2   2   1   2   1   1   2   1   1   1   2   1   2   2   1   2   1   2   2   1   2   2   1   2   1   2   1   2   2   1   1   1   1   1   2   1   1   1   1   2   1   1   1   1   2   1   2   1   2   1   1   1   1   1   2   1   2   1   2   1   1   1   2   1   2   2   1   2   1   2   1   1   1   2   2   2   1   1   2   2   2   2   2   1   1   1   1   1   1   1   1   1   2   2   2   2   2   1   2   2   1   1   1   1   2   1   2   1   1   2   2   2   2   2   2   1   2   2   2   1   1   1   1
 MK-5-16                2   1   1   1   1   1   2   1   1   1   1   2   2   1   1   2   1   2   2   1   1   1   2   2   2   2   1   1   2   1   1   2   1   2   2   2   2   2   2   1   2   2   1   2   1   1   2   2   2   2   2   1   1   2   1   2   1   1   1   2   2   2   2   1   1   1   2   1   1   1   1   1   1   1   1   2   2   2   2   1   2   1   1   2   1   1   2   2   1   2   2   2   2   1   2   2   1   2   2   1   1   1   2   1   2   2   1   1   1   1   1   2   1   1   1   1   2   1   1   1   1   2   1   2   1   2   1   1   1   1   1   2   1   2   1   1   1   1   2   2   1   2   2   1   1   1   2   1   1   1   2   2   2   2   1   1   2   2   2   2   1   1   2   1   1   1   1   1   1   2   2   2   2   2   1   2   2   1   1   1   1   2   1   2   1   2   2   1   2   2   2   2   2   2   2   2   1   1   1   1
 MK-6-1                 2   2   1   2   1   2   1   1   1   2   2   1   2   2   1   1   2   1   1   2   1   1   2   1   1   1   2   2   2   2   2   2   2   1   1   2   1   1   2   1   2   2   2   1   1   1   1   1   1   1   2   2   1   2   2   1   2   1   2   1   1   2   1   1   2   1   1   2   1   2   2   1   1   2   2   2   2   1   2   2   2   2   2   1   2   2   1   2   2   1   1   1   2   1   2   2   2   2   1   2   2   1   2   2   2   1   2   2   1   2   2   2   2   2   2   2   1   2   1   1   2   2   1   2   2   2   2   1   2   1   1   1   2   1   2   2   1   2   2   2   1   1   2   1   1   2   1   2   2   2   2   1   1   1   1   1   2   1   1   2   1   2   1   1   2   1   2   2   1   1   1   1   2   2   2   1   2   1   1   1   1   2   2   2   1   2   1   1   1   1   1   2   2   2   1   1   1   2   2   1
 MK-6-2                 2   2   2   2   2   2   1   1   1   2   2   1   2   2   1   1   2   1   1   2   1   1   2   1   1   2   2   2   2   2   2   1   2   1   1   2   1   1   2   1   2   2   2   1   1   1   1   1   1   1   2   2   1   2   2   2   2   1   2   2   1   2   1   1   2   1   1   2   1   2   2   1   1   2   1   1   1   1   2   2   2   1   2   1   2   2   1   2   2   1   1   1   2   1   2   2   2   2   1   2   2   1   2   2   1   1   2   2   1   2   2   2   2   2   2   2   1   2   1   1   2   2   1   2   2   2   2   1   2   1   1   1   2   1   2   2   1   2   2   2   1   1   2   1   1   2   1   2   2   2   2   1   1   1   1   1   2   1   1   2   1   2   1   1   2   1   2   2   1   1   1   1   2   2   2   1   2   1   1   1   1   2   2   2   1   2   1   2   1   1   1   2   2   2   1   1   1   2   2   1
 MK-6-3                 2   2   2   2   2   2   1   1   2   2   2   1   1   2   1   1   1   1   1   2   1   1   2   1   2   2   2   2   2   2   2   1   2   1   2   2   1   1   2   1   1   2   2   1   1   2   1   1   2   1   2   2   1   2   2   2   2   1   2   2   1   2   1   1   2   1   1   2   1   2   2   2   1   2   1   1   1   1   2   2   2   1   2   1   2   2   1   2   2   1   1   1   2   1   2   2   1   2   1   2   2   1   2   2   1   1   2   2   1   1   2   1   2   2   2   2   2   2   1   1   2   2   1   2   2   2   2   1   2   1   1   1   2   2   2   2   1   2   2   2   1   1   2   1   1   2   1   2   2   2   2   1   1   1   1   1   2   2   1   2   1   2   1   1   2   1   2   2   1   1   1   1   2   2   1   1   2   1   1   1   1   2   2   2   1   2   1   2   1   1   1   2   2   2   1   1   1   2   2   1
 MK-6-4                 2   2   2   2   2   2   2   2   2   2   2   1   1   2   1   1   1   1   1   2   1   1   2   1   2   2   2   2   2   2   2   1   2   1   2   2   1   1   2   1   1   2   2   1   2   2   1   1   2   1   2   2   1   2   1   2   2   1   2   2   2   2   1   1   2   2   2   2   1   2   2   2   2   2   1   1   1   1   2   2   2   1   2   1   2   2   1   2   2   1   1   1   2   1   1   2   1   2   1   2   2   1   2   2   1   1   2   2   1   1   2   1   2   2   1   2   2   2   2   1   2   2   1   2   2   2   2   1   2   1   1   1   2   2   2   2   1   2   2   1   1   1   2   1   1   1   1   2   2   2   2   1   1   1   2   1   2   1   2   2   2   2   1   1   2   1   2   2   1   1   1   1   2   2   1   1   2   1   1   1   1   2   2   2   1   1   1   1   1   1   1   2   2   2   1   1   1   2   1   1
 MK-6-5                 2   2   2   2   2   2   2   2   2   2   2   1   1   2   1   1   1   1   1   2   2   1   2   1   2   2   2   2   2   2   2   1   2   1   1   1   1   1   2   1   1   2   2   1   2   2   1   1   2   1   2   2   1   2   1   2   2   1   2   2   2   2   1   1   2   2   2   2   1   2   2   2   1   2   1   1   1   1   2   2   2   1   2   1   2   2   2   2   2   1   1   1   2   1   1   2   1   2   2   2   2   1   2   2   1   1   2   2   1   1   2   1   2   1   1   2   2   2   1   1   2   2   1   2   2   1   2   1   2   1   1   1   2   1   2   2   1   2   2   1   1   1   2   1   1   1   1   2   2   2   2   1   1   1   2   1   2   1   2   2   2   2   1   1   2   1   2   2   2   1   1   1   2   2   1   1   2   1   1   1   2   2   2   2   1   1   1   1   1   1   1   2   2   2   1   1   1   2   1   1
 MK-6-6                 1   2   2   2   2   2   2   2   2   2   2   1   1   2   1   1   1   1   1   2   2   2   2   1   2   2   2   2   2   2   2   2   1   1   1   1   1   1   2   1   1   2   2   1   2   2   1   1   2   1   2   2   1   2   1   2   2   1   2   2   2   2   1   1   2   2   2   2   1   2   2   2   1   2   1   1   1   1   2   2   2   1   2   1   2   1   2   2   2   1   1   1   2   1   1   2   1   2   2   2   2   1   2   2   1   1   2   2   1   1   2   1   2   1   1   2   2   1   1   1   2   2   1   2   2   1   2   1   2   1   1   1   2   1   1   2   1   2   2   1   1   1   2   1   1   1   1   2   2   2   2   2   1   1   2   1   2   1   2   2   2   2   1   1   2   1   1   2   2   1   1   1   2   2   1   1   2   1   1   1   2   2   2   2   1   1   2   1   1   1   1   2   2   2   1   1   1   2   1   1
 MK-6-7                 1   2   1   2   2   2   2   2   2   2   2   1   1   1   1   2   1   1   1   1   2   2   2   1   2   2   2   2   2   2   2   2   1   1   1   2   1   1   2   1   1   2   2   1   2   2   2   1   2   1   2   2   1   2   1   2   2   1   2   2   1   1   1   1   2   2   2   2   1   2   2   2   1   2   1   1   2   1   2   1   2   1   2   1   2   1   2   2   2   1   1   1   2   2   1   2   1   2   2   2   2   1   2   2   1   1   2   2   2   1   2   1   2   2   1   2   2   1   1   1   2   2   1   2   2   1   2   1   2   1   1   1   2   1   1   2   1   2   2   1   1   1   2   1   1   1   1   2   2   2   2   2   1   1   2   1   1   1   2   2   2   2   1   1   2   1   2   2   2   1   2   1   2   2   1   1   2   1   1   1   2   2   2   2   1   2   2   1   1   1   1   2   2   2   1   1   1   2   1   1
 MK-6-8                 1   2   1   2   2   2   2   2   2   2   2   1   1   1   1   1   1   1   1   1   2   2   2   1   2   2   2   2   2   2   2   2   1   1   1   2   2   1   2   1   1   2   1   2   2   2   2   1   2   1   2   2   1   2   1   2   2   1   1   2   1   1   1   1   2   2   2   2   1   2   2   2   2   2   1   1   1   1   2   1   2   1   2   2   1   1   2   2   2   1   1   1   2   2   1   2   1   2   2   2   2   1   1   2   1   1   2   2   2   1   2   1   2   2   1   2   2   1   1   1   2   2   1   1   2   1   2   1   2   1   1   1   2   1   1   2   1   2   2   1   1   2   2   1   1   1   1   2   2   2   2   2   1   1   2   1   1   1   2   2   2   2   1   1   2   1   2   2   2   1   2   1   2   2   2   2   1   1   1   1   2   2   2   2   1   1   1   1   2   1   1   2   2   2   1   1   1   1   1   1
 MK-6-9                 1   2   1   2   2   2   2   2   2   2   2   1   1   1   1   1   1   2   1   1   2   2   2   1   2   2   2   2   2   2   2   1   2   1   1   2   2   2   2   1   1   2   1   2   1   2   2   1   2   1   2   2   1   2   1   1   2   1   1   1   1   1   1   2   1   2   2   2   2   2   2   2   2   2   1   1   1   1   2   1   2   1   1   2   1   1   1   2   2   1   1   1   2   2   1   2   1   2   1   2   2   2   2   2   1   1   2   2   2   1   2   1   2   2   1   2   2   1   1   1   2   2   1   1   2   1   1   1   2   1   1   1   2   1   2   2   2   2   2   1   1   2   2   1   1   1   1   2   2   1   2   2   1   1   2   1   1   1   2   2   2   2   1   1   2   1   2   2   2   1   2   1   1   2   2   1   1   1   1   2   2   2   1   2   2   1   1   1   2   1   1   2   2   2   1   1   1   1   2   1
 MK-6-10                1   2   1   2   2   2   1   2   2   2   2   2   2   1   1   1   1   2   1   1   2   2   2   1   2   2   2   2   2   2   2   1   2   1   1   2   1   2   1   1   1   1   1   2   1   1   2   1   2   1   2   2   1   2   1   1   2   1   2   1   1   1   1   2   2   2   2   2   1   2   2   2   2   2   1   1   1   1   2   1   2   1   1   1   1   1   1   2   1   1   2   1   2   2   1   1   1   2   1   2   2   2   2   2   1   1   2   2   2   1   2   1   2   2   1   2   2   1   1   1   2   2   1   1   2   2   1   1   2   1   1   1   2   1   2   2   2   2   2   1   1   2   2   1   1   1   1   2   2   1   2   2   1   1   2   1   1   1   2   2   2   2   2   1   1   1   2   2   2   1   2   1   1   2   2   1   2   1   1   2   2   2   2   2   2   1   1   1   2   1   1   1   2   2   1   1   1   1   2   1
 MK-6-11                1   2   2   2   2   2   1   2   2   2   2   2   2   1   1   1   1   1   1   1   2   2   2   1   2   2   2   1   2   2   2   1   1   1   1   2   1   2   2   1   1   1   1   2   1   1   2   1   2   1   2   2   1   2   1   1   2   1   2   1   1   1   1   2   2   2   2   2   1   2   2   2   2   2   1   1   1   1   2   1   2   2   2   1   1   1   2   2   1   1   2   1   2   2   1   1   1   2   1   2   2   2   2   2   1   1   2   2   2   1   2   1   2   2   1   2   2   1   1   1   2   2   1   1   1   2   2   2   2   1   1   1   2   1   2   2   2   2   2   1   1   2   2   1   1   1   2   2   1   1   2   2   1   2   1   1   1   1   2   2   2   2   2   1   2   1   2   2   2   1   2   1   1   2   2   1   2   1   1   2   2   2   2   2   2   1   1   1   2   1   1   1   2   2   1   1   2   1   2   1
 MK-6-12                2   2   2   2   2   2   1   2   2   2   2   2   2   1   1   2   1   1   1   1   1   2   2   2   2   2   2   1   2   2   2   1   1   2   1   2   1   2   1   2   1   1   1   2   1   1   2   1   2   1   2   2   1   2   1   1   2   1   2   1   1   1   1   2   2   2   2   2   1   2   2   2   2   1   1   1   1   1   1   1   2   2   1   1   1   1   2   2   1   1   2   1   2   1   1   2   1   2   1   2   2   1   2   2   1   1   2   2   2   1   2   1   2   2   1   2   1   2   1   2   2   2   1   1   1   2   2   2   2   1   1   1   2   1   2   2   2   1   2   1   1   2   2   1   1   1   2   2   1   1   2   2   1   2   1   1   1   1   2   2   2   1   1   1   2   2   2   2   2   1   2   1   1   2   2   1   2   1   1   2   2   2   2   2   1   2   1   1   2   1   1   1   2   2   1   1   2   1   2   1
 MK-6-13                1   2   2   2   2   2   1   2   2   2   2   2   2   1   1   2   1   1   1   1   1   2   2   2   2   1   2   1   2   2   1   1   1   2   1   2   1   2   1   2   1   1   1   2   1   1   2   1   2   1   2   2   1   2   1   1   2   1   2   1   1   1   1   2   1   2   2   2   2   2   2   2   2   1   1   1   1   1   1   1   2   2   1   1   1   1   1   1   1   1   2   1   1   1   1   2   1   2   1   2   2   1   2   2   1   1   2   2   1   1   1   1   2   2   1   2   1   2   2   2   2   2   1   1   1   2   2   2   1   1   1   1   2   1   2   2   2   2   2   1   1   2   2   1   1   1   2   2   2   2   2   1   1   2   1   2   2   1   2   2   2   1   1   1   2   2   2   2   2   1   2   2   2   2   2   2   2   1   1   2   1   2   2   2   1   2   1   1   1   1   1   1   2   2   1   1   2   2   2   1
 MK-6-14                2   2   2   2   2   2   1   2   2   2   1   2   2   1   1   2   1   1   1   1   1   2   2   2   2   1   1   1   2   2   1   1   1   2   1   2   1   2   2   2   1   1   1   2   1   1   2   1   2   1   2   2   2   2   1   1   2   1   2   2   1   1   1   2   1   2   2   2   2   2   1   2   2   1   1   1   1   1   1   2   2   2   1   2   1   1   1   1   1   1   2   1   1   1   1   2   1   1   1   2   2   1   2   2   1   1   2   2   1   1   2   1   2   2   1   2   1   2   2   2   2   2   1   1   1   2   1   2   1   1   1   1   2   1   2   2   2   2   2   1   1   1   2   1   2   1   2   1   2   2   2   1   1   2   1   2   1   1   2   2   2   1   1   1   2   2   2   2   2   1   2   2   2   2   2   2   1   1   1   2   1   2   2   2   1   2   1   1   1   1   1   1   2   2   1   1   2   2   2   1
 MK-6-15                2   2   2   2   1   2   1   2   2   2   1   2   2   1   1   2   1   1   1   2   2   2   1   2   2   1   1   1   2   2   1   1   1   2   1   2   1   2   2   2   1   1   1   2   1   1   2   1   2   1   2   2   2   2   1   1   2   1   2   2   1   1   2   2   1   2   2   2   2   2   1   2   2   1   1   1   1   1   1   2   2   2   1   2   1   1   1   2   1   1   2   1   1   1   2   2   2   1   1   1   1   1   1   2   1   1   2   1   1   1   2   1   2   2   1   2   1   2   2   2   2   2   1   1   1   1   1   2   1   1   1   1   1   1   2   2   2   1   2   1   2   1   2   1   2   1   2   1   2   2   2   1   1   2   1   2   1   1   1   2   1   1   1   1   2   2   1   2   2   1   2   2   2   2   2   1   1   1   1   2   1   2   2   2   1   2   1   1   1   1   1   1   2   2   2   1   2   2   2   1
 MK-6-16                2   2   1   2   1   2   1   2   2   2   1   2   2   1   1   2   1   1   1   2   2   2   2   2   2   1   2   1   2   2   1   1   1   2   1   1   1   2   2   2   1   1   1   2   1   1   2   1   1   1   2   2   2   2   1   1   2   1   2   2   1   1   2   1   1   2   2   2   2   2   1   2   2   1   1   1   1   1   1   2   2   2   1   2   1   1   2   2   1   1   2   1   1   1   2   2   2   1   1   2   1   1   1   2   1   1   2   1   1   1   2   1   2   2   1   2   1   2   2   2   2   2   1   1   1   1   1   2   1   1   1   1   1   1   2   2   2   1   2   1   2   1   2   1   2   1   2   1   2   2   2   1   1   2   1   1   2   2   2   2   1   1   1   1   2   2   1   1   2   1   2   1   2   2   2   1   1   1   1   2   1   2   2   2   1   2   2   1   1   1   1   1   2   2   2   1   2   2   1   1
 
!****************************************** Phenotypic Data **********************************************************
!-100.0 is resevred for missing phenotype
SimulatedTrait1         9.1497    9.8083   10.5564   10.4988    9.1599    9.9413   10.2515    9.6886    9.2684   10.0437   11.1259    8.2157   11.5270    9.3990    8.7607    9.9382   10.6857   11.6466   10.1458   11.3239    9.3324   10.9018    8.9218    9.0627   10.4412   11.2790   11.6599   12.4104   10.6523    8.6277    9.0585    9.6220   10.3093   10.1168   10.1526   10.0393   10.4717   10.6053    9.7508    9.1426   10.1719   10.0046    9.9923   10.6557    9.6999   10.4576   10.8123   10.5490    9.5396   11.6317    8.5702   10.6412   10.8855   11.6000    9.3304    8.5668   11.1813   10.0016   10.7914   10.7332   10.7538   10.9681   10.0917   11.3388   10.4384    8.9916    8.3266   11.1202    9.1574   10.1366    8.5940    9.9754    8.6174   10.8224   12.3203    8.6313    9.9438    8.5761   11.0326    9.6141    9.3007    9.8901   11.6826   10.2116    9.8671    9.6036    9.7721   10.0957   10.0435   11.2226    9.0850    9.8125   11.3488    9.9318    9.7534    8.5249   10.9801    8.8095    9.6810   11.8368    9.6366   10.8919    9.8095   10.6441    8.9325    9.0509    7.8180    8.3252   10.9077   10.2959    9.9929   10.9220    9.9349   11.7489   11.4764   11.4437    9.1613   10.0206    9.5292   10.0322   10.3530    8.3290   10.3384    9.6938   10.1589   10.9751   11.2060    9.9579    8.2821   11.0583    9.6185    9.3180   11.1269    9.8034    9.7904   10.7762   10.5106   11.1552    9.1255    9.1079   11.3113    9.7564   11.4816   10.5924   10.2190   10.0575   11.1577   11.3168    9.4493   10.5027   11.6572    9.2002   10.6473   10.7240   10.5143   12.0882   10.3072   11.4502   11.5588   10.3874   10.8726   11.5305   11.0711   10.4499    9.3171   10.4400   11.7448   10.0636    9.8597   11.8068    9.3575   10.5946   10.7117   10.0396   10.1734   10.5499   10.2510   10.8668    9.5967    8.4475    9.5384   10.2893    9.8518    9.5387   11.3150   10.4393   10.4171    8.7313   10.2784   10.6163   10.8188   10.3883    8.9677   11.1032   11.6850   10.1266   10.6896   11.9593    9.1317   11.0914
 
