# Supplementary material for: Inclusive Composite Interval Mapping of QTL by Environment Interactions in Biparental Populations
Source: PLoS One. 2015 Jul 10;10(7):e0132414. doi: 10.1371/journal.pone.0132414 (PMC4498613; doi:10.1371/journal.pone.0132414)
Supplement: S1 File — (ZIP) [file pone.0132414.s001.zip › BC1 population/e=1/run_00055.met]

!**********************Note: lines staring with "!" are remarks and will be ignored in the program********************
!*********************************General Information**********************************
!Assuming F1 = P1 x P2, populations available in QTL IciMapping are: 
!  1, P1BC1F1 = P1 x F1, the first backcrossing where P1 is used as the recurrent parent;
!  2, P2BC1F1 = P2 x F1, the first backcrossing where P2 is used as the recurrent parent;
!  3, F1DH, F1-derived doubled haploids; 
!  4, RIL or F1RIL, recombination inbred lines through the repeated selfing of F1;
!  5, P1BC1RIL, recombination inbred lines through the repeated selfing of P1BC1F1;
!  6, P2BC1RIL, recombination inbred lines through the repeated selfing of P2BC1F1;
!  7, F2, the selfing generation of F1;
!  8, F3, the selfing generation of F2;
!  9, P1BC2F1, the second backcrossing where P1 is used as the recurrent parent; 
! 10, P2BC2F1, the second backcrossing where P2 is used as the recurrent parent;
! 11, P1BC2RIL, recombination inred lines through the repeated selfing of P1BC2F1; 
! 12, P2BC2RIL, recombination inred lines through the repeated selfing of P2BC2F1; 
! 13, P1BC1F2, the selfing generation of P1BC1F1; 
! 14, P2BC1F2, the selfing generation of P2BC1F1; 
! 15, P1BC2F2, the selfing generation of P1BC2F1; 
! 16, P2BC2F2, the selfing generation of P2BC2F1; 
! 17, P1BC1DH, P1BC1F1-derived doubled haploids; 
! 18, P2BC1DH, P2BC1F1-derived doubled haploids; 
! 19, P1BC2DH, P1BC2F1-derived doubled haploids; 
! 20, P2BC2DH, P2BC2F1-derived doubled haploids; 
   1      !Mapping Population (see remarks above)
   2      !Mapping Function (1 for Kosambi; 2 for Haldane; 3 for Morgan)
   2      !Marker Space Type (1 for intervals; 2 for positions)
   1      !Marker Space Unit(1 for centiMorgans; 2 for Morgan)
   6      !Number of Chromosomes (or Linkage Groups)
 200      !Size of the mapping population
   1      !Number of environments
 
!***************************************** Chromosomes and Linkage Maps **********************************************
!Chromosome                 NumMarkers
-CH1                        16
-CH2                        16
-CH3                        16
-CH4                        16
-CH5                        16
-CH6                        16
!Linkage map (Marker name followed by position or the interval length)
 MK-1-1                1     0.000
 MK-1-2                1    10.000
 MK-1-3                1    20.000
 MK-1-4                1    30.000
 MK-1-5                1    40.000
 MK-1-6                1    50.000
 MK-1-7                1    60.000
 MK-1-8                1    70.000
 MK-1-9                1    80.000
 MK-1-10               1    90.000
 MK-1-11               1   100.000
 MK-1-12               1   110.000
 MK-1-13               1   120.000
 MK-1-14               1   130.000
 MK-1-15               1   140.000
 MK-1-16               1   150.000
 MK-2-1                2     0.000
 MK-2-2                2    10.000
 MK-2-3                2    20.000
 MK-2-4                2    30.000
 MK-2-5                2    40.000
 MK-2-6                2    50.000
 MK-2-7                2    60.000
 MK-2-8                2    70.000
 MK-2-9                2    80.000
 MK-2-10               2    90.000
 MK-2-11               2   100.000
 MK-2-12               2   110.000
 MK-2-13               2   120.000
 MK-2-14               2   130.000
 MK-2-15               2   140.000
 MK-2-16               2   150.000
 MK-3-1                3     0.000
 MK-3-2                3    10.000
 MK-3-3                3    20.000
 MK-3-4                3    30.000
 MK-3-5                3    40.000
 MK-3-6                3    50.000
 MK-3-7                3    60.000
 MK-3-8                3    70.000
 MK-3-9                3    80.000
 MK-3-10               3    90.000
 MK-3-11               3   100.000
 MK-3-12               3   110.000
 MK-3-13               3   120.000
 MK-3-14               3   130.000
 MK-3-15               3   140.000
 MK-3-16               3   150.000
 MK-4-1                4     0.000
 MK-4-2                4    10.000
 MK-4-3                4    20.000
 MK-4-4                4    30.000
 MK-4-5                4    40.000
 MK-4-6                4    50.000
 MK-4-7                4    60.000
 MK-4-8                4    70.000
 MK-4-9                4    80.000
 MK-4-10               4    90.000
 MK-4-11               4   100.000
 MK-4-12               4   110.000
 MK-4-13               4   120.000
 MK-4-14               4   130.000
 MK-4-15               4   140.000
 MK-4-16               4   150.000
 MK-5-1                5     0.000
 MK-5-2                5    10.000
 MK-5-3                5    20.000
 MK-5-4                5    30.000
 MK-5-5                5    40.000
 MK-5-6                5    50.000
 MK-5-7                5    60.000
 MK-5-8                5    70.000
 MK-5-9                5    80.000
 MK-5-10               5    90.000
 MK-5-11               5   100.000
 MK-5-12               5   110.000
 MK-5-13               5   120.000
 MK-5-14               5   130.000
 MK-5-15               5   140.000
 MK-5-16               5   150.000
 MK-6-1                6     0.000
 MK-6-2                6    10.000
 MK-6-3                6    20.000
 MK-6-4                6    30.000
 MK-6-5                6    40.000
 MK-6-6                6    50.000
 MK-6-7                6    60.000
 MK-6-8                6    70.000
 MK-6-9                6    80.000
 MK-6-10               6    90.000
 MK-6-11               6   100.000
 MK-6-12               6   110.000
 MK-6-13               6   120.000
 MK-6-14               6   130.000
 MK-6-15               6   140.000
 MK-6-16               6   150.000
!*********************************** Marker Types ********************************************************************
!Co-dominant marker: When heterozygote F1 is present, P1 is coded as 2, F1 is coded as 1, and P2 is coded as 0; Otherwise, P1 is coded as 2, and P2 is coded as 0. 
!Dominant marker: When heterozygote F1 is present, P1 and F1 are coded as 12, and P2 is coded as 0; Otherwise, P1 is coded as 2, and P2 is coded as 0.  
!Recessive markers: When heterozygote F1 is present, P1 is coded as 2, and F1 and P2 are coded as 10; Otherwise, P1 is coded as 2, and P2 is coded as 0. 
!Missing marker is coded as -1. 
 MK-1-1                 2   2   2   1   2   1   1   2   2   2   1   1   2   2   2   1   2   1   1   1   2   2   1   1   1   1   2   1   1   1   1   2   1   1   2   1   1   1   1   1   2   2   2   2   1   1   1   1   2   2   1   1   2   1   1   2   1   1   1   2   2   1   1   2   2   1   2   2   1   2   1   2   2   2   2   2   1   1   2   2   1   2   1   2   1   1   1   1   1   2   1   2   1   2   2   1   2   2   2   1   2   2   2   1   2   1   2   2   1   1   1   2   1   2   1   1   2   1   1   2   2   2   1   2   2   2   1   1   1   1   1   2   2   2   2   2   1   2   2   1   1   1   2   1   1   2   2   1   1   1   1   1   1   2   2   2   1   2   1   1   2   1   1   1   1   1   1   1   1   2   1   1   1   1   2   1   1   1   2   2   2   2   1   1   1   2   1   1   1   1   1   1   2   2   1   1   2   1   1   2
 MK-1-2                 2   2   1   1   2   1   1   2   2   2   1   1   2   2   2   1   2   1   1   1   2   2   1   1   1   1   2   1   1   1   1   2   1   1   2   1   1   1   1   2   2   2   2   2   1   1   1   1   2   2   1   1   2   1   1   2   1   1   1   2   2   1   1   2   2   1   2   2   1   1   1   2   1   1   2   2   1   1   2   2   1   2   1   2   1   1   1   1   1   2   1   2   2   1   2   1   2   2   2   1   1   2   2   1   2   2   1   2   1   1   1   2   1   2   1   1   2   1   1   2   2   2   1   2   2   2   1   1   1   1   1   2   2   2   2   2   1   2   2   1   1   1   2   1   1   2   2   1   1   1   1   1   1   2   2   2   1   2   1   1   2   1   1   1   1   1   1   1   1   2   1   1   1   1   2   1   1   1   2   2   2   2   1   1   1   2   1   1   2   1   1   1   2   2   1   1   1   1   1   1
 MK-1-3                 2   2   1   1   2   1   1   1   2   2   1   1   2   2   1   1   2   1   1   1   2   2   1   1   1   1   2   1   2   1   1   2   1   1   2   1   1   1   1   2   2   2   2   2   1   1   1   2   2   2   1   1   2   1   1   2   1   1   1   2   2   1   2   2   2   1   2   2   1   2   1   2   1   1   2   2   1   1   1   2   1   2   1   2   1   1   1   1   1   1   2   2   2   1   2   1   2   2   2   1   1   2   2   1   2   2   1   2   1   1   1   2   1   2   1   1   2   1   1   2   1   2   1   2   2   2   1   1   1   1   1   1   2   2   2   2   1   2   2   1   1   1   2   1   1   2   1   1   1   1   1   1   1   2   2   2   1   2   1   1   2   1   1   2   1   1   1   2   1   2   2   2   1   1   2   2   1   1   2   1   2   2   2   1   1   2   1   1   2   1   1   1   2   2   1   1   1   1   1   1
 MK-1-4                 2   2   1   1   2   1   1   1   2   2   1   1   2   2   1   1   2   1   1   1   2   2   1   1   1   1   2   1   2   1   1   2   1   1   2   1   1   1   1   2   2   2   2   2   1   1   2   2   2   2   1   2   2   1   1   2   1   1   1   2   2   1   2   1   2   1   2   2   2   2   1   2   1   1   1   1   1   1   1   2   2   2   1   2   1   1   1   1   1   1   2   2   2   1   2   1   1   2   2   1   1   2   2   1   1   2   1   2   1   1   1   2   1   2   1   1   2   1   2   2   1   1   1   2   2   2   1   1   1   1   1   1   2   1   2   2   2   2   2   1   1   1   2   1   1   2   1   1   1   1   1   1   1   2   2   2   1   2   1   2   2   1   1   2   1   1   1   2   2   2   2   2   1   1   1   2   1   1   1   1   2   1   2   1   2   2   1   1   2   1   1   1   2   2   1   1   1   1   1   1
 MK-1-5                 2   2   1   1   2   1   2   1   2   2   1   1   2   2   1   1   2   1   1   1   2   2   1   2   1   1   2   1   2   1   1   2   1   1   1   2   2   1   1   1   2   2   2   2   1   1   2   2   1   2   1   2   1   1   1   2   1   1   1   2   2   1   2   1   2   1   2   1   2   2   1   2   1   1   1   1   1   2   1   2   2   2   1   2   1   2   1   1   1   1   1   2   1   1   2   1   1   1   2   1   1   2   2   1   1   2   1   2   1   1   1   2   1   2   1   1   2   1   1   2   1   1   1   2   2   2   1   1   1   1   1   1   2   1   2   2   2   2   2   2   1   2   2   2   1   2   1   1   1   1   1   1   1   2   2   2   1   2   1   2   2   2   1   2   1   1   1   2   2   2   2   2   1   1   1   2   1   1   1   1   1   1   2   1   2   2   1   1   2   1   1   1   2   1   1   1   2   2   1   1
 MK-1-6                 2   2   1   1   2   1   1   1   2   2   1   1   2   2   2   1   2   2   1   1   2   2   1   2   1   1   2   1   1   1   1   2   1   1   1   2   2   1   1   1   2   2   2   2   1   1   2   2   1   2   1   2   1   1   1   2   2   1   1   2   2   2   2   1   2   1   2   1   2   1   1   2   1   1   1   2   1   2   2   1   2   2   1   2   1   2   1   1   1   1   1   2   1   1   2   2   1   1   2   2   1   2   1   1   1   2   1   1   1   1   1   2   1   2   2   1   2   1   1   2   1   2   1   2   2   2   1   1   1   1   1   1   2   1   2   1   2   2   2   2   1   2   2   2   1   2   2   1   1   1   1   1   1   2   2   2   1   2   1   2   2   2   1   2   1   1   2   2   2   2   2   2   1   1   1   2   1   2   1   1   1   1   2   2   2   2   1   2   2   1   1   1   2   1   1   1   2   2   1   1
 MK-1-7                 2   2   1   1   2   1   1   1   2   2   2   1   2   2   2   1   2   2   1   1   2   2   1   2   1   1   1   1   1   1   1   2   2   1   1   2   2   1   2   1   2   2   2   2   2   1   2   2   1   2   1   2   1   1   1   2   2   1   1   2   2   2   2   1   2   1   2   1   1   1   1   2   1   1   1   2   1   2   1   1   2   2   1   2   1   2   1   1   1   1   1   1   1   1   2   2   1   1   1   2   1   2   1   1   1   2   1   1   1   1   1   1   1   2   2   1   2   2   1   2   1   2   1   2   1   2   1   1   1   1   1   1   2   1   2   1   2   1   2   2   1   1   2   2   1   2   2   2   1   1   1   1   1   1   2   2   1   2   1   2   2   2   1   2   1   1   2   2   2   2   2   2   1   1   1   2   1   1   1   2   1   1   2   2   2   2   2   1   2   1   1   1   2   1   1   1   2   2   1   1
 MK-1-8                 2   2   1   1   2   1   1   1   2   2   2   1   2   2   2   1   2   2   1   1   2   2   1   2   2   1   2   1   1   1   1   2   2   1   2   2   2   1   2   1   2   2   2   1   2   1   2   2   1   2   1   2   1   1   1   2   2   1   1   2   2   2   2   1   2   1   2   1   1   1   1   1   2   1   1   2   1   2   1   1   2   2   1   1   1   2   1   1   2   2   1   1   1   1   2   2   1   1   1   2   1   1   1   1   1   2   1   1   1   1   2   2   2   2   2   1   2   1   1   2   1   2   1   2   1   2   1   1   1   1   1   1   2   1   2   1   2   1   2   1   1   1   2   2   1   2   2   2   1   1   2   1   1   1   1   2   1   2   1   2   2   2   2   2   1   1   2   2   2   2   2   2   1   1   1   2   2   1   1   2   1   1   2   2   2   2   2   2   2   1   1   1   2   1   1   1   2   1   1   1
 MK-1-9                 2   1   1   1   2   1   1   1   2   2   2   1   2   2   2   1   2   2   1   1   2   1   2   2   2   1   2   1   1   1   1   1   2   1   2   2   2   1   2   1   2   2   2   1   2   2   2   2   1   2   1   1   1   2   1   2   2   1   1   2   2   2   2   1   2   1   2   1   2   1   1   1   2   1   1   1   1   2   1   1   1   1   1   1   1   2   1   1   2   1   1   2   1   1   2   2   1   1   1   2   2   1   1   1   1   2   1   1   1   1   2   2   2   2   2   1   2   1   1   2   1   2   1   2   1   1   1   1   1   2   1   1   2   1   2   1   2   2   2   1   1   1   2   2   1   2   2   2   1   1   2   1   1   1   1   2   1   2   1   2   1   2   2   2   1   2   2   2   1   2   2   2   1   1   1   2   2   1   1   2   1   1   2   1   2   2   2   2   2   1   2   1   2   1   1   1   2   1   1   2
 MK-1-10                2   1   1   1   2   1   1   1   2   2   1   2   2   2   2   1   2   2   1   2   2   1   2   2   2   2   2   1   1   1   1   1   2   1   2   1   2   1   1   1   2   2   2   1   2   2   2   2   1   2   2   1   1   2   1   2   2   1   1   2   2   2   2   1   2   1   2   1   1   1   1   1   2   1   1   2   2   2   2   1   1   1   1   1   1   2   1   1   2   1   1   2   1   1   2   2   1   1   1   2   2   2   2   1   1   2   1   1   1   1   2   2   2   2   2   1   2   1   1   2   1   2   1   2   1   2   1   2   1   2   2   1   2   1   2   1   2   2   2   1   1   1   2   2   1   2   2   2   1   1   2   1   1   1   1   2   1   2   1   2   1   1   2   1   1   2   2   2   1   2   2   1   1   1   1   2   1   1   1   2   1   1   2   1   2   2   2   1   2   1   2   1   2   1   1   1   2   1   1   2
 MK-1-11                2   1   1   2   2   2   1   1   2   2   1   1   2   2   2   1   2   2   1   2   2   1   2   2   2   1   2   2   2   1   1   1   2   2   2   2   2   1   1   1   2   2   1   2   2   2   2   2   2   2   2   1   1   1   1   2   2   1   1   2   2   2   2   1   2   1   1   1   1   1   1   1   2   2   1   2   2   2   2   1   1   1   1   1   1   2   1   1   2   1   1   2   1   1   2   2   1   1   1   2   2   1   2   1   2   2   1   1   1   1   2   2   2   1   2   1   2   1   1   2   1   1   1   2   1   2   1   2   1   2   2   1   2   1   2   1   2   2   2   1   1   1   2   1   1   2   2   2   1   1   2   1   1   1   1   2   1   2   1   2   1   1   2   1   1   2   2   1   1   2   2   1   2   1   1   2   1   1   1   2   1   1   2   1   2   2   2   1   2   1   1   1   2   1   1   1   2   1   1   2
 MK-1-12                2   1   1   2   2   2   1   1   2   2   1   1   2   2   2   1   2   2   1   1   1   1   2   2   2   1   2   2   2   1   1   1   2   2   1   1   2   1   1   1   2   2   1   2   2   2   2   2   2   1   2   1   1   1   1   2   2   1   2   2   2   2   1   1   2   1   2   1   2   1   1   2   2   2   1   2   2   2   2   1   1   1   1   1   1   1   1   1   2   1   1   2   2   1   2   2   2   1   1   2   2   1   2   1   2   1   2   1   1   1   2   2   2   1   1   1   1   1   1   2   1   1   1   2   1   2   1   2   1   1   1   1   1   1   2   2   2   2   2   2   2   2   2   1   1   1   2   2   1   1   1   1   1   1   1   2   1   2   1   2   1   1   2   2   1   2   2   1   1   2   2   1   2   1   1   2   1   1   1   2   1   1   2   1   2   2   2   1   2   2   1   1   2   1   1   1   2   1   1   1
 MK-1-13                2   1   2   2   2   2   1   1   1   2   1   1   2   2   2   1   2   2   2   1   1   1   2   2   2   1   2   2   2   1   2   1   2   1   1   1   2   1   1   1   2   2   1   1   2   1   2   2   2   1   2   1   1   1   1   2   2   1   2   2   2   2   1   1   2   1   2   1   2   2   2   2   2   2   1   2   2   2   2   1   1   1   1   1   2   1   1   2   2   1   2   2   2   2   2   2   2   1   1   2   2   2   2   1   2   1   2   2   1   1   2   2   2   1   1   1   1   1   1   2   1   1   1   2   1   2   1   2   1   1   1   1   1   1   2   2   2   2   2   2   2   2   2   1   1   1   2   2   1   1   1   1   1   1   1   2   1   2   1   2   1   1   2   2   2   2   2   1   1   2   2   1   2   1   1   2   1   1   1   2   1   1   2   1   2   2   2   1   2   2   1   1   2   1   2   1   2   1   1   1
 MK-1-14                2   1   2   2   2   2   1   1   1   2   1   1   2   2   2   1   2   2   2   1   1   1   2   2   2   2   2   2   2   1   2   1   2   1   1   1   2   1   1   1   2   2   1   1   2   1   2   2   2   1   2   1   1   1   1   2   2   1   2   2   2   2   1   1   2   2   2   1   2   2   2   2   2   2   1   2   2   2   2   1   1   1   1   2   2   1   1   2   2   1   2   2   2   1   2   2   2   1   2   2   2   2   2   1   2   1   2   2   1   1   2   2   2   1   1   1   1   1   1   2   1   1   1   2   2   2   1   2   2   1   1   1   1   1   2   2   2   2   2   2   2   2   1   1   1   1   2   2   1   1   1   1   2   1   1   2   1   2   2   2   2   1   2   2   2   2   2   1   1   2   2   1   2   1   1   2   1   1   1   2   1   1   2   1   2   2   2   2   2   2   2   1   1   1   2   1   2   1   1   1
 MK-1-15                2   1   2   2   2   2   1   1   1   2   1   1   2   2   2   2   2   2   2   1   2   1   2   2   2   2   2   1   2   1   2   1   2   1   2   1   2   1   1   1   1   2   1   1   1   1   2   2   2   1   2   1   2   1   1   2   2   1   2   2   2   2   1   1   2   2   2   2   2   2   2   1   2   2   1   2   2   2   2   1   1   1   1   2   2   1   1   2   2   1   2   2   2   1   2   2   2   1   2   2   2   2   2   2   1   1   2   2   2   1   2   2   2   1   1   1   1   1   1   2   1   1   1   2   2   2   2   2   2   1   1   1   1   1   2   2   2   2   2   2   2   2   1   1   1   1   2   2   1   1   1   1   2   1   1   2   1   2   2   2   2   1   2   2   2   2   2   1   1   1   2   1   2   1   1   2   1   1   1   2   1   1   2   1   1   2   2   1   2   2   2   1   2   1   2   1   2   1   1   1
 MK-1-16                2   1   1   1   2   2   1   1   1   2   2   1   2   2   2   1   2   1   2   1   2   1   2   2   2   1   2   1   2   1   2   1   2   2   2   1   2   2   1   1   1   2   2   1   1   1   2   2   2   1   2   2   2   1   1   2   1   2   2   2   2   2   1   1   2   2   1   1   2   2   2   1   2   2   1   2   2   2   2   1   1   1   1   2   2   1   1   2   2   1   2   2   1   1   2   2   2   2   1   2   2   2   2   2   1   1   2   2   2   1   2   2   2   1   1   1   1   1   1   1   1   2   1   2   2   2   2   2   2   2   1   1   1   1   2   2   2   2   2   2   2   2   1   1   1   1   2   2   1   1   1   1   2   1   1   2   1   2   2   2   2   1   2   2   2   2   2   1   1   1   2   1   2   1   1   2   1   1   1   2   1   1   2   2   1   2   2   1   2   2   2   2   2   1   2   1   2   1   1   1
 MK-2-1                 1   2   1   1   2   1   2   2   1   1   1   1   2   1   1   1   1   1   1   2   2   1   1   2   2   2   1   1   1   2   2   1   1   1   1   2   1   1   2   2   2   2   1   2   2   1   1   2   2   1   2   1   1   2   2   2   2   2   1   2   1   1   1   2   2   2   2   2   2   1   2   2   2   2   2   2   1   1   1   1   1   2   1   2   1   2   1   1   1   2   1   2   1   1   2   2   2   2   1   2   2   1   2   1   2   2   1   1   1   1   1   1   1   2   2   1   1   2   1   1   2   1   2   1   2   1   1   1   2   2   1   2   1   1   1   1   2   2   1   1   2   2   2   1   2   2   2   1   1   2   1   2   1   1   1   2   1   2   2   2   2   2   1   1   1   2   2   1   2   2   2   2   1   2   2   2   2   2   2   1   2   2   1   2   1   1   2   2   1   2   2   1   2   1   2   2   2   2   2   2
 MK-2-2                 1   2   1   1   2   1   2   2   1   1   1   1   2   1   1   1   1   1   1   2   2   1   1   2   2   2   1   2   2   2   2   1   1   1   2   2   1   1   2   2   2   1   1   2   2   1   1   2   1   1   2   1   1   2   2   2   2   2   1   2   1   1   1   1   2   2   2   2   2   1   2   1   2   2   2   1   1   1   1   1   2   1   1   2   1   2   1   1   1   2   1   2   1   1   2   1   1   2   1   2   2   1   2   1   2   2   1   1   2   1   1   1   1   2   2   1   1   2   1   1   2   2   2   1   2   1   2   1   2   1   1   2   1   1   1   1   2   1   1   1   2   2   2   1   2   2   2   1   2   2   2   2   1   1   1   1   1   2   2   2   2   2   1   2   1   2   1   1   2   2   2   2   1   2   2   2   2   2   2   1   2   2   1   2   1   1   2   2   1   2   2   1   2   1   2   2   2   2   2   2
 MK-2-3                 1   2   1   1   2   1   2   2   1   2   2   1   2   1   1   1   1   1   1   1   2   1   1   2   2   2   1   2   2   2   2   1   1   1   2   2   1   1   2   2   1   1   1   2   2   2   1   2   1   1   2   1   1   2   2   2   2   2   1   2   1   2   1   1   2   2   2   2   1   1   2   1   2   2   1   1   1   1   1   1   2   1   1   2   1   2   1   1   1   1   1   2   1   1   2   1   1   1   1   2   2   1   2   1   2   2   1   1   2   1   1   1   1   2   2   1   1   1   1   1   2   2   2   1   2   1   2   1   2   2   1   1   1   1   1   1   2   1   1   1   2   2   2   1   1   2   2   1   2   2   2   2   1   1   1   1   1   2   2   2   1   2   1   2   1   2   1   2   2   2   2   2   1   1   2   2   2   2   1   1   2   2   1   2   2   1   2   2   1   2   1   2   2   2   2   2   2   2   2   1
 MK-2-4                 1   2   1   1   1   1   2   2   1   2   2   1   2   1   1   1   1   1   1   1   2   1   1   2   2   2   2   2   2   2   2   1   1   1   2   2   1   1   2   2   2   1   1   2   2   2   1   2   1   1   2   1   1   2   2   2   2   2   1   2   1   2   1   1   2   2   2   2   1   1   2   1   2   2   1   1   1   1   2   1   1   1   1   2   1   2   1   2   1   1   1   2   1   1   2   1   1   1   1   2   2   1   2   1   2   2   1   1   1   1   2   1   1   2   2   1   1   1   1   1   2   2   2   1   2   1   2   1   2   2   1   2   1   1   1   1   2   1   1   1   2   2   2   1   1   2   2   1   2   2   2   2   1   1   2   1   1   2   2   2   1   2   1   1   1   2   1   2   2   2   2   1   1   1   2   2   2   2   1   1   2   2   1   2   2   1   2   2   1   1   1   2   2   2   2   2   2   2   2   1
 MK-2-5                 1   2   1   2   1   1   1   2   1   2   2   1   2   2   1   1   1   1   1   1   2   1   1   2   2   2   1   2   2   2   2   1   1   1   2   2   2   1   2   2   2   1   1   2   2   2   1   2   1   1   2   1   1   2   2   2   2   2   1   2   1   2   1   1   2   2   2   2   1   1   2   1   2   2   1   2   1   1   2   1   1   1   1   2   1   2   1   2   1   1   1   2   1   2   2   1   1   1   1   2   2   1   2   1   2   2   2   1   1   1   2   1   1   2   2   1   1   1   1   1   2   2   2   2   1   1   2   1   2   2   1   2   1   2   1   1   2   1   1   1   2   2   2   1   1   2   2   2   2   2   2   1   1   1   2   1   1   2   2   2   1   2   1   1   1   2   2   2   2   2   2   1   1   1   2   2   1   2   1   1   2   2   1   2   2   1   1   2   1   1   1   2   2   2   2   2   2   2   2   1
 MK-2-6                 1   2   1   2   1   1   1   2   1   2   2   1   2   1   1   2   1   1   1   1   2   1   1   2   2   2   1   2   2   2   2   1   1   1   2   2   2   1   2   2   2   1   1   2   2   2   1   2   1   1   2   2   1   2   2   2   2   2   1   2   1   2   1   1   2   2   2   2   1   1   2   1   2   2   1   2   1   1   2   1   2   1   1   2   1   2   1   2   2   1   1   2   1   2   2   1   1   1   1   2   1   1   2   1   1   2   2   1   1   1   2   1   1   2   2   1   1   1   1   1   2   2   2   2   1   1   1   1   2   2   1   2   1   2   1   1   2   1   1   1   2   2   2   1   1   2   2   2   2   2   2   1   1   1   2   2   1   2   2   2   1   2   1   1   1   2   2   2   2   2   2   1   1   1   2   2   1   2   1   1   2   2   1   2   2   1   1   1   1   2   1   2   2   2   2   2   2   2   1   1
 MK-2-7                 2   2   2   2   1   1   2   2   1   1   2   1   2   1   1   2   1   1   1   1   2   1   1   1   2   2   1   2   2   2   1   2   1   1   2   2   2   1   1   2   2   1   1   2   2   2   1   2   1   2   2   2   1   2   2   2   1   2   1   2   1   2   1   1   2   1   2   1   1   1   2   1   2   2   1   2   1   1   2   1   2   1   1   2   1   2   1   2   2   2   1   2   2   2   1   1   1   2   1   2   1   1   1   1   1   2   1   1   1   2   1   1   1   2   2   1   1   1   1   1   2   1   2   2   1   1   1   1   2   2   1   2   1   2   1   1   2   2   1   1   2   2   2   1   1   2   2   2   2   2   2   1   1   1   2   2   1   2   2   2   1   2   1   1   1   2   2   1   2   2   1   1   1   1   2   2   1   2   1   1   2   2   1   2   2   1   1   1   1   2   1   1   2   2   2   2   2   2   2   1
 MK-2-8                 2   2   2   2   1   2   2   2   1   1   2   1   2   1   1   2   1   2   2   1   2   1   1   1   2   2   2   2   2   2   1   2   1   1   2   2   2   1   1   2   2   1   1   2   1   1   1   2   1   2   2   2   2   2   1   1   1   2   1   2   1   2   1   1   2   1   2   1   1   1   2   1   2   2   1   2   1   1   2   2   2   2   1   2   1   1   2   2   1   2   1   2   2   2   1   1   2   1   1   2   1   1   1   1   1   2   1   1   2   2   1   1   1   2   2   1   2   1   1   2   2   1   2   2   1   1   1   1   1   2   1   2   1   2   1   1   2   1   1   1   2   2   2   1   1   1   2   2   2   2   2   1   1   1   2   2   1   2   2   2   1   1   1   1   1   2   2   1   2   2   2   1   1   1   2   2   1   1   1   1   2   2   1   2   2   1   1   1   1   2   1   1   1   2   2   2   2   2   2   1
 MK-2-9                 2   2   2   2   1   2   2   2   1   1   2   1   2   2   1   1   1   2   2   1   2   1   1   1   2   2   2   2   2   2   1   2   1   1   2   2   2   2   1   2   2   1   2   2   1   1   1   2   1   2   2   2   2   2   1   1   1   2   1   2   1   2   1   1   2   2   2   1   1   2   2   1   2   2   1   2   1   2   2   2   2   2   1   2   1   1   2   2   1   2   1   1   2   2   1   1   2   1   1   2   1   1   1   1   1   2   1   1   2   2   1   1   1   2   2   1   2   1   1   2   2   2   2   2   2   1   1   1   1   2   1   2   1   2   1   1   2   1   1   1   2   2   2   1   1   1   2   2   2   2   2   1   1   1   2   1   1   1   2   2   1   1   1   1   1   1   2   2   2   2   2   1   1   1   2   2   1   1   1   1   2   2   1   2   2   1   2   2   1   2   1   1   1   2   2   2   2   2   2   1
 MK-2-10                1   2   2   2   1   2   2   2   2   1   2   1   2   2   1   1   1   1   2   1   2   1   1   1   1   2   2   2   1   2   1   2   1   1   2   2   2   2   1   2   2   1   2   2   1   1   1   2   1   2   2   2   1   2   1   2   1   2   1   2   1   2   1   1   2   2   2   1   1   2   2   1   2   2   1   2   1   1   2   2   2   2   2   2   1   2   2   2   1   2   1   1   2   2   1   1   2   2   1   2   1   1   1   1   1   2   1   1   2   2   1   1   2   2   2   2   2   1   1   2   2   2   2   2   1   1   1   1   1   2   1   2   1   2   2   1   2   1   1   1   2   2   2   1   1   1   2   1   2   2   2   1   1   1   2   2   1   1   2   2   1   1   1   1   1   1   2   2   2   2   2   1   1   1   2   2   1   1   1   1   2   2   1   1   2   1   2   1   1   1   1   1   1   2   2   2   2   2   2   1
 MK-2-11                1   2   2   2   1   2   2   2   2   1   2   1   2   2   1   2   1   1   2   1   2   2   1   1   1   2   2   2   1   2   1   2   1   1   2   2   2   1   1   2   2   1   2   2   1   2   1   2   1   2   2   2   1   2   1   2   2   2   1   2   1   2   1   1   2   2   2   1   1   2   2   1   2   2   1   2   1   1   2   2   2   2   2   2   1   2   2   1   1   2   1   1   1   2   1   1   2   2   1   2   2   1   2   2   1   2   1   2   2   2   1   1   2   2   2   2   2   1   1   2   2   2   2   2   1   2   1   1   1   1   1   2   1   2   2   1   2   1   1   2   2   2   2   1   1   1   2   1   2   1   2   1   1   1   2   2   1   1   2   1   1   1   1   2   1   1   2   1   2   2   2   1   1   1   2   2   1   1   1   1   2   2   1   1   2   1   2   2   1   1   1   1   1   2   2   2   2   2   2   1
 MK-2-12                1   2   2   2   1   2   2   2   2   1   1   1   1   2   1   2   1   1   2   1   2   2   1   1   1   2   2   1   1   2   1   1   1   1   2   2   2   1   1   2   2   1   1   2   1   2   1   2   1   2   2   2   1   2   2   1   2   2   1   2   2   2   1   1   2   2   2   1   1   2   2   1   1   2   1   2   1   1   2   2   2   2   2   1   1   2   2   1   1   1   1   1   1   2   2   1   2   2   1   2   2   1   2   2   1   2   1   2   2   2   1   1   2   2   2   2   2   1   1   2   2   2   2   2   1   2   2   1   1   1   1   2   1   2   2   1   2   1   1   2   2   2   2   1   1   2   2   1   2   1   2   1   1   2   2   2   1   1   2   1   1   1   1   2   1   1   1   1   2   2   2   2   2   1   2   2   1   1   1   1   2   2   1   1   2   1   2   2   1   1   1   1   2   2   2   2   2   2   2   2
 MK-2-13                1   2   2   2   2   2   2   2   2   1   1   1   1   2   2   2   1   1   2   1   2   2   1   1   1   2   2   1   1   2   1   1   1   1   2   2   2   1   1   1   2   1   1   2   1   2   1   2   1   2   2   2   2   2   1   1   2   2   1   2   2   2   1   1   2   2   2   1   1   2   2   1   1   2   1   2   1   1   2   2   2   1   2   1   1   2   2   1   1   1   1   1   1   2   2   1   2   2   1   2   2   1   2   2   1   2   1   2   2   2   1   1   2   2   2   2   2   1   1   2   2   2   2   2   1   2   2   1   1   1   1   2   1   2   2   1   2   1   1   2   2   2   2   1   1   2   2   1   2   1   2   1   1   2   2   2   1   1   2   1   1   1   2   2   1   1   1   1   1   2   2   2   2   1   2   2   1   2   1   1   2   1   1   1   2   1   2   1   1   2   1   2   2   2   2   2   2   2   2   2
 MK-2-14                1   2   2   2   2   2   2   2   2   2   1   1   1   2   2   2   1   1   2   1   2   2   1   1   1   2   1   1   1   2   1   1   1   2   2   2   2   1   1   1   1   1   1   2   1   2   1   2   1   2   2   2   2   2   1   1   2   2   1   2   2   2   1   1   2   2   2   2   1   1   2   1   1   2   1   2   1   1   2   2   2   1   2   1   1   2   1   1   2   1   1   1   1   2   2   1   2   2   1   2   2   1   2   2   1   2   1   2   2   1   2   1   2   2   2   2   2   1   1   2   2   2   2   2   2   2   2   1   1   1   1   1   1   2   2   1   1   2   1   2   2   2   1   1   1   2   2   1   2   1   2   1   1   2   2   2   1   1   2   1   2   1   1   2   1   1   1   1   1   2   2   2   2   1   2   1   1   2   1   2   2   1   1   1   2   2   2   1   1   2   1   2   1   2   2   2   2   2   1   2
 MK-2-15                1   2   2   2   1   2   2   2   2   2   1   1   1   2   2   2   1   2   2   2   2   2   1   1   1   2   1   1   2   2   1   1   1   2   2   2   2   1   1   1   1   1   1   2   1   2   1   2   1   2   2   2   2   2   1   2   2   2   1   2   2   2   2   1   2   2   2   2   1   1   1   1   1   2   1   2   1   1   2   2   2   1   2   2   1   2   1   1   2   2   1   1   1   2   2   2   2   2   1   2   2   1   2   2   2   2   1   2   2   1   1   1   2   1   2   2   2   1   1   2   2   1   2   2   2   2   2   1   1   2   1   1   1   1   2   1   1   2   1   2   2   2   2   1   1   2   2   1   2   1   2   1   1   2   2   2   2   1   2   1   2   2   2   1   1   1   1   2   1   2   2   2   2   1   2   1   1   2   2   2   2   1   1   1   2   2   1   1   1   2   2   2   1   2   2   2   2   2   1   1
 MK-2-16                1   2   2   2   1   2   2   2   2   2   1   1   1   1   2   2   1   2   2   2   2   2   1   2   1   2   1   2   2   2   1   1   1   2   2   2   2   1   1   1   1   2   1   2   1   2   1   2   1   2   2   2   2   2   1   2   2   2   1   2   2   2   2   2   2   2   2   2   1   1   1   1   1   2   1   2   1   1   1   2   2   1   2   2   1   2   1   1   2   2   1   1   1   2   2   2   2   2   1   2   2   1   2   2   2   2   2   2   2   1   1   1   2   1   1   2   2   1   1   2   2   1   2   2   2   2   2   1   1   1   1   1   1   1   2   1   1   2   1   2   2   2   2   2   1   2   2   1   2   1   2   1   1   2   2   2   1   1   2   1   2   1   2   1   1   1   1   2   1   2   1   2   2   1   2   1   1   2   1   2   2   1   2   1   1   2   1   1   1   2   2   2   1   2   2   2   2   2   1   1
 MK-3-1                 2   2   2   1   1   2   2   1   2   2   2   1   1   2   2   2   2   1   2   2   2   1   2   1   2   1   2   1   2   1   1   1   1   1   1   2   2   1   1   2   1   1   2   2   1   1   1   2   2   1   2   2   1   2   1   1   2   1   1   1   2   1   2   1   1   1   2   1   1   2   2   2   1   2   2   2   1   2   1   1   1   1   2   2   1   2   1   2   2   2   1   1   2   1   2   1   1   1   2   1   2   1   2   2   1   2   1   2   2   1   2   2   1   2   2   2   2   1   2   1   1   2   2   1   2   2   1   2   2   2   1   1   1   2   1   2   1   1   1   1   1   1   2   1   1   2   2   2   2   1   1   1   1   2   2   1   2   1   2   1   1   1   2   1   1   1   2   2   2   2   1   2   1   1   2   2   2   1   1   1   2   1   1   1   1   1   1   2   1   2   2   1   2   2   2   1   1   2   1   1
 MK-3-2                 2   2   2   1   2   2   2   1   2   2   2   1   1   2   2   2   2   1   2   2   2   1   2   1   1   1   2   1   2   1   1   1   1   1   2   2   2   1   1   2   1   1   2   2   1   1   1   2   2   1   2   2   1   2   1   1   2   1   1   1   2   1   2   1   1   1   2   2   1   2   2   2   1   2   2   1   1   2   1   1   1   2   2   2   1   2   1   2   2   2   1   1   1   1   2   2   2   1   2   1   2   1   1   2   1   2   1   1   2   1   2   2   1   2   1   2   2   1   2   1   1   2   1   1   2   2   1   2   2   2   1   1   1   2   1   2   1   2   1   1   1   1   2   1   1   1   2   2   2   1   2   1   1   2   2   1   2   1   1   1   1   1   2   1   1   1   2   2   2   2   1   2   1   1   2   2   2   1   1   1   2   1   1   1   1   1   1   2   2   2   2   1   2   1   2   2   1   2   1   1
 MK-3-3                 2   2   2   1   2   2   2   1   2   2   2   1   1   2   2   2   2   1   2   2   2   1   2   1   1   1   1   1   2   1   1   1   1   1   2   2   2   1   2   2   1   1   2   2   2   1   1   2   2   2   2   2   1   2   1   1   2   1   1   1   2   1   2   1   1   1   2   2   1   2   1   2   2   2   2   1   1   2   1   1   2   1   2   2   1   2   1   2   2   2   1   1   1   1   2   2   2   1   2   2   2   1   1   2   1   2   1   1   2   1   2   2   1   2   1   1   2   2   2   2   1   1   2   1   2   2   1   2   1   2   1   1   1   2   1   2   1   2   1   1   1   1   2   2   1   1   2   2   2   1   2   1   2   2   1   1   2   1   1   1   1   1   2   1   1   1   2   2   2   2   1   1   1   1   2   2   2   1   1   1   2   1   1   1   1   1   1   2   1   2   2   1   2   1   2   2   1   2   2   1
 MK-3-4                 2   2   2   1   2   2   1   1   2   2   2   1   1   2   2   2   2   1   2   1   2   1   2   1   1   1   1   1   2   1   1   2   1   1   2   2   2   1   2   2   1   1   2   2   2   2   1   2   2   2   2   2   1   2   1   1   1   1   1   1   1   2   2   1   1   1   2   2   1   2   1   2   2   2   2   1   2   2   1   1   2   1   2   2   1   2   1   1   1   2   1   1   1   1   2   2   2   1   2   2   2   1   1   2   1   2   1   1   2   1   2   2   1   2   1   1   2   2   2   2   1   1   2   1   2   2   1   2   2   2   1   2   1   2   1   2   1   2   1   1   1   1   2   2   1   1   2   2   2   1   2   1   1   2   1   1   2   1   1   1   1   1   2   1   1   1   2   1   2   1   1   1   1   1   2   2   2   1   1   1   2   1   1   1   1   2   1   2   1   2   2   1   2   1   2   2   1   2   2   1
 MK-3-5                 2   2   2   1   2   2   1   2   2   2   2   1   1   2   2   2   2   1   2   1   2   1   1   1   1   1   1   1   2   1   1   2   1   2   2   2   2   1   2   2   2   1   2   2   2   2   1   2   2   2   2   2   1   2   1   1   2   1   1   1   1   2   2   1   1   1   2   2   1   1   2   2   2   2   2   1   2   2   2   1   2   1   2   2   1   2   1   1   1   2   1   1   1   1   2   2   2   1   2   2   2   1   1   2   1   2   1   1   2   1   2   2   1   2   1   1   2   2   2   2   1   1   2   1   2   2   1   2   1   2   1   2   1   2   1   2   2   2   1   1   1   1   2   2   1   1   2   2   2   1   2   1   1   1   1   1   2   1   1   1   1   1   2   1   1   1   2   1   2   2   1   1   1   1   2   2   2   1   1   2   2   1   1   1   1   2   1   2   1   2   2   1   2   1   2   2   1   2   2   1
 MK-3-6                 2   2   2   1   2   2   2   2   2   2   2   1   1   2   1   1   2   1   2   1   2   2   1   2   2   1   1   1   2   1   1   2   2   2   2   1   2   1   2   2   2   1   2   2   2   2   1   2   2   2   2   2   1   2   1   1   2   1   1   1   1   2   2   1   1   1   2   2   1   2   2   2   2   2   2   1   2   2   2   2   2   1   2   2   1   2   1   1   1   2   2   1   1   1   2   2   2   1   2   1   2   1   2   2   1   2   1   1   2   1   2   1   1   2   1   1   2   2   2   2   2   1   2   1   2   2   1   2   1   2   1   2   1   2   1   2   2   2   1   1   1   1   2   2   1   1   2   1   2   1   2   1   1   1   2   1   2   2   1   1   1   2   2   1   1   2   2   1   2   2   1   1   1   1   2   2   2   1   1   2   2   1   2   1   1   2   1   2   1   2   1   1   2   1   2   2   1   1   2   1
 MK-3-7                 2   1   2   1   2   1   2   2   2   2   2   1   1   2   1   1   1   1   2   1   2   2   1   2   2   1   1   1   2   1   1   1   2   2   2   1   2   1   2   2   2   1   2   2   2   2   1   2   2   2   2   1   1   2   1   1   2   1   1   1   2   2   2   1   1   1   2   2   1   2   2   2   2   1   2   1   2   2   2   2   2   1   2   2   1   2   1   1   1   2   2   1   1   1   2   2   2   1   2   1   1   2   2   2   1   2   2   1   2   1   2   1   1   2   1   1   2   2   2   2   2   1   2   1   2   2   1   2   1   2   1   1   1   2   1   2   2   2   1   1   1   1   2   2   1   1   2   1   2   1   2   1   1   1   2   1   2   2   1   1   1   2   2   1   1   2   2   1   1   2   1   1   1   1   2   2   1   1   1   2   2   1   2   1   1   2   2   2   1   2   1   2   2   1   2   2   1   1   2   1
 MK-3-8                 2   1   2   1   2   1   2   2   2   2   2   1   1   2   1   1   2   1   2   1   1   1   1   2   2   1   1   1   2   1   1   1   2   2   1   1   2   1   1   2   1   1   2   2   2   1   1   2   2   2   2   1   1   2   1   1   2   1   1   1   2   2   2   1   1   1   2   2   1   2   2   2   2   1   2   1   2   2   2   2   2   1   1   2   1   2   1   1   1   2   1   1   1   1   2   2   2   1   2   1   1   2   2   1   2   2   2   1   2   2   1   1   1   1   1   1   2   2   2   2   2   1   2   2   2   2   1   2   2   2   1   1   1   2   1   2   2   2   1   1   1   1   2   2   1   1   2   1   2   1   2   1   1   1   2   1   2   2   2   1   1   2   1   1   1   2   2   2   1   2   1   2   1   1   2   2   1   1   1   2   2   1   2   1   2   2   2   2   1   2   1   2   2   1   1   2   1   1   2   1
 MK-3-9                 2   1   2   1   2   1   2   2   2   2   2   1   1   2   1   1   2   1   2   1   1   1   1   2   2   1   1   1   2   1   1   1   2   2   1   1   2   1   1   2   1   1   2   1   2   1   1   2   2   2   1   1   1   2   1   1   2   1   1   1   1   2   2   1   1   1   2   2   1   2   2   2   2   1   2   1   2   2   2   2   2   1   1   2   1   2   1   1   1   1   1   1   1   1   1   2   2   1   1   1   1   1   2   1   2   2   2   1   2   2   1   1   1   1   1   1   2   2   2   2   2   1   2   2   2   2   2   2   2   2   1   1   1   2   1   2   2   2   1   1   1   1   2   2   2   1   2   1   2   1   2   1   1   1   2   1   2   2   2   1   2   1   1   1   2   2   2   2   1   1   1   2   1   1   2   2   1   1   1   2   2   2   2   1   2   2   2   2   1   2   1   2   1   1   1   2   1   1   2   1
 MK-3-10                2   1   2   1   2   1   2   2   2   2   2   2   2   2   2   1   2   1   2   1   1   1   1   1   2   1   2   1   2   1   1   2   2   1   1   1   2   1   1   1   1   1   2   1   1   1   1   2   2   2   1   2   1   2   1   1   2   1   1   1   1   2   2   2   1   1   2   2   1   2   2   2   2   1   2   1   2   1   2   2   2   1   1   2   1   2   1   1   2   1   1   1   1   1   1   1   2   1   1   1   1   1   2   1   2   2   2   1   2   2   1   1   1   1   1   1   2   1   1   2   2   1   2   2   2   2   2   2   2   2   1   1   2   1   1   2   2   2   1   1   1   2   2   2   2   1   2   1   1   1   2   1   1   1   2   1   2   2   2   1   2   1   1   1   2   2   2   2   1   1   1   2   1   1   2   2   1   1   1   2   2   2   2   1   2   2   2   2   1   2   1   2   1   1   1   2   1   2   2   1
 MK-3-11                2   1   1   2   2   1   2   2   2   2   2   1   2   2   1   2   2   1   2   1   1   1   1   1   2   1   2   2   2   1   1   2   2   1   1   1   2   1   1   1   1   1   1   1   1   1   1   2   2   2   1   2   1   2   1   1   2   1   1   1   1   2   2   2   1   1   2   2   1   2   2   2   2   1   2   1   2   1   2   2   2   2   1   2   1   2   1   1   2   1   1   1   1   1   1   2   2   1   1   1   1   1   2   1   2   2   2   1   2   2   1   1   1   1   1   1   2   1   2   2   2   1   2   2   2   2   2   2   2   2   1   1   2   1   1   2   2   2   1   1   1   2   2   2   2   1   2   1   2   1   2   2   1   1   2   1   2   2   2   2   1   1   1   1   2   2   2   2   1   1   1   2   1   1   2   1   1   1   1   1   2   2   2   1   2   1   2   2   1   2   1   2   1   1   1   2   1   1   2   1
 MK-3-12                1   1   1   2   2   1   2   2   2   2   2   1   2   2   1   2   2   1   2   1   1   2   1   1   2   1   2   2   2   1   1   2   2   1   1   1   2   1   1   1   2   1   1   1   1   1   1   2   2   2   1   2   1   2   1   1   2   1   1   1   1   2   2   2   1   2   2   2   1   2   2   2   2   1   2   1   2   1   2   2   2   2   2   2   1   2   1   1   2   1   1   1   1   1   1   2   2   1   1   1   1   1   2   1   2   2   2   2   2   2   2   2   1   1   1   1   2   1   2   2   2   1   2   2   2   2   2   2   2   2   1   1   2   1   1   2   2   2   1   1   1   2   2   2   2   1   2   1   2   1   2   2   1   1   2   1   2   2   2   2   1   2   1   1   1   2   2   2   1   1   1   2   1   1   2   1   1   1   1   1   2   2   2   1   2   1   2   2   1   2   2   2   1   1   1   2   1   1   2   1
 MK-3-13                2   1   1   2   2   1   2   2   2   2   2   1   2   2   1   2   2   1   2   2   1   1   1   2   2   1   2   2   2   1   1   2   2   1   1   1   2   1   1   1   2   1   1   1   1   1   1   2   2   2   2   2   1   2   1   1   2   1   1   1   1   1   2   2   1   2   2   2   1   2   2   2   1   1   2   1   1   1   2   2   2   1   2   2   1   2   1   1   2   1   1   2   1   1   1   2   2   1   1   1   1   1   2   1   2   2   2   2   2   2   2   2   1   1   1   1   2   1   2   2   2   1   2   2   1   2   2   2   2   2   1   1   2   1   1   2   2   2   1   1   1   2   2   2   2   1   2   1   2   1   2   2   1   1   2   1   2   2   2   2   1   2   1   1   2   2   2   2   1   1   1   2   1   1   2   1   1   1   1   1   2   2   1   1   2   1   2   2   1   2   1   2   1   1   1   2   1   1   2   1
 MK-3-14                2   2   2   2   2   1   2   2   2   2   2   1   2   2   1   1   2   1   2   2   1   1   1   2   2   1   1   2   2   1   1   2   2   1   1   1   2   1   1   1   2   1   1   1   1   1   1   2   2   2   2   2   1   2   1   1   2   1   1   1   1   1   2   2   1   2   1   2   1   2   2   1   1   1   2   2   1   1   2   2   2   2   2   2   1   2   1   1   2   1   1   2   1   1   1   2   2   1   1   2   1   1   2   1   2   2   2   2   2   2   2   2   1   1   2   1   2   1   2   2   2   1   2   2   1   2   2   2   2   1   1   1   2   1   1   2   2   1   1   1   1   2   2   2   2   1   2   1   2   1   2   2   1   1   2   1   2   2   2   2   1   2   1   1   2   2   2   2   1   1   1   2   1   1   2   1   1   1   1   1   2   2   1   1   2   1   2   2   1   2   1   2   1   1   2   2   1   1   2   1
 MK-3-15                2   2   1   2   2   2   2   2   2   2   2   1   2   2   1   1   2   1   2   2   1   1   1   2   2   1   1   2   2   1   1   2   2   1   1   2   2   1   1   1   2   1   1   1   1   1   1   2   1   2   2   2   1   2   2   1   2   1   1   1   1   1   2   2   1   2   1   2   2   2   2   1   1   1   2   2   1   1   2   1   2   1   2   2   1   2   1   1   2   1   1   2   1   1   1   2   2   1   1   2   1   2   2   1   2   2   2   2   2   1   1   2   1   2   2   1   2   1   2   2   2   1   2   2   1   2   2   2   1   1   1   1   2   1   1   1   1   1   1   1   1   2   1   2   2   1   2   1   2   1   2   2   1   1   2   1   2   2   2   2   2   2   1   1   2   1   2   2   1   1   1   2   1   1   2   2   1   1   1   1   1   2   1   2   2   1   2   2   1   2   1   2   2   1   2   2   1   2   2   1
 MK-3-16                2   2   1   2   1   2   2   2   2   2   2   1   1   2   1   1   2   1   1   2   1   1   1   2   2   1   1   2   2   1   1   2   2   1   1   2   2   1   1   1   2   1   1   1   1   1   1   2   1   2   2   2   1   2   2   1   2   1   1   1   1   1   2   2   1   2   1   2   2   2   1   1   1   1   2   2   1   1   2   1   2   1   2   2   1   2   1   1   2   2   1   2   1   1   1   2   2   1   1   2   1   2   2   1   2   2   2   2   2   1   1   2   1   2   2   2   2   1   2   2   2   1   2   2   1   2   2   2   1   1   2   1   2   1   1   1   2   1   1   1   2   2   1   2   2   1   2   1   2   1   2   2   1   1   2   1   2   1   2   2   2   2   1   1   1   1   2   2   1   2   1   1   1   1   2   2   1   1   1   1   1   2   1   2   2   2   2   1   2   2   1   2   2   1   2   2   1   2   1   1
 MK-4-1                 1   2   2   2   2   1   1   2   2   1   2   2   2   2   2   1   2   2   2   2   1   1   1   1   2   1   1   2   1   2   2   1   2   2   2   1   1   1   2   1   2   2   2   2   1   2   1   1   2   1   2   2   2   1   1   2   1   2   2   2   1   2   1   2   1   1   1   1   1   1   2   2   1   1   2   1   2   1   1   1   2   2   1   2   1   2   2   2   2   1   1   2   1   1   2   1   2   2   2   2   2   2   2   2   1   1   1   2   2   2   2   2   2   1   1   1   1   1   2   1   2   2   1   1   2   2   1   2   2   1   1   1   2   2   1   2   2   1   2   2   2   2   1   2   1   2   1   1   2   2   2   2   1   1   2   2   2   2   2   2   2   2   1   2   2   1   2   2   2   1   2   2   1   2   1   2   2   1   2   1   2   2   1   1   2   1   2   2   2   2   2   1   1   1   2   2   1   2   2   1
 MK-4-2                 1   2   1   2   2   1   1   1   2   1   1   2   2   2   2   1   2   2   2   2   1   1   1   1   2   1   1   2   1   2   2   1   2   1   2   1   1   1   2   1   2   2   2   2   1   2   1   1   2   1   2   2   2   2   1   2   1   1   1   2   2   2   1   2   1   2   1   1   1   2   2   1   1   1   2   1   2   1   1   1   2   2   1   2   2   1   2   2   2   1   2   1   1   1   2   1   2   2   2   2   1   2   2   2   1   1   1   2   2   2   2   2   2   1   2   1   2   1   2   2   2   2   1   1   2   2   1   2   2   2   1   1   1   2   1   2   2   1   2   2   2   2   1   2   1   2   1   2   2   2   2   2   1   1   2   2   2   2   2   2   2   2   1   2   1   1   2   2   2   1   2   2   1   2   1   2   2   1   2   1   2   2   1   1   2   1   2   2   2   2   1   1   1   1   2   2   1   2   2   2
 MK-4-3                 1   2   1   2   2   1   1   1   2   1   1   2   2   2   2   1   2   2   2   2   1   1   1   2   2   1   1   2   2   2   2   1   2   1   2   1   1   1   2   1   2   2   2   2   1   2   1   2   2   1   2   2   2   1   1   2   1   1   1   2   1   2   1   2   1   2   1   1   1   2   1   1   1   1   2   1   2   1   1   1   2   2   1   2   2   1   2   2   2   1   2   1   1   1   2   1   2   2   2   2   1   2   2   2   1   2   1   2   1   2   2   2   2   1   2   1   2   1   2   2   2   2   1   1   2   2   1   2   2   2   1   1   1   2   1   2   2   2   2   2   2   2   1   2   1   2   1   2   2   2   2   2   1   1   2   2   2   2   2   2   2   2   1   2   1   1   2   2   2   1   2   2   1   2   1   2   2   1   2   1   2   2   1   1   2   2   1   2   2   1   1   1   1   1   2   1   2   2   2   2
 MK-4-4                 1   2   2   2   1   1   1   1   2   1   1   2   2   2   2   1   2   2   2   2   1   1   1   2   2   1   1   2   2   2   2   1   2   1   2   1   1   1   1   1   2   2   2   2   2   2   1   1   2   2   2   2   2   1   1   2   1   1   1   2   1   2   1   2   1   2   1   1   1   2   1   1   1   1   2   1   2   1   1   1   2   2   1   2   2   1   1   2   2   1   2   1   1   1   2   2   2   2   2   2   1   2   2   2   1   2   1   2   1   2   1   2   2   1   2   1   2   1   2   2   2   2   1   2   2   2   1   2   2   2   2   1   1   2   1   2   2   2   2   2   2   2   1   1   1   2   1   2   2   2   2   2   1   1   2   2   1   2   2   2   2   1   2   1   1   1   1   2   2   1   2   2   1   1   1   2   2   1   2   1   1   2   1   1   2   2   1   2   2   2   1   1   1   1   2   1   2   2   2   2
 MK-4-5                 1   1   2   2   1   1   1   1   2   1   1   2   2   2   2   1   2   2   2   2   1   1   1   2   2   1   1   1   2   2   1   1   2   1   1   1   1   1   2   2   2   2   2   2   2   2   1   1   2   2   2   2   2   1   1   2   1   1   1   2   1   2   1   2   1   2   1   1   1   2   1   1   1   1   2   1   2   1   2   1   2   2   2   2   2   1   1   2   2   2   2   1   1   1   2   2   2   2   2   2   1   2   2   2   1   2   1   2   1   2   1   2   2   1   2   1   2   1   2   2   2   2   1   1   2   2   1   2   2   2   2   1   1   2   1   2   2   2   2   2   2   2   1   1   1   2   1   2   2   2   2   2   1   1   1   2   1   2   2   2   2   1   2   1   1   1   1   2   1   1   2   2   1   1   1   2   2   2   2   1   1   2   1   1   2   2   1   2   2   2   1   1   1   1   2   1   2   1   2   2
 MK-4-6                 1   2   2   2   2   1   1   1   2   1   2   2   1   2   2   1   2   2   2   2   1   1   1   2   2   1   1   1   2   2   1   2   2   1   1   2   1   1   2   2   2   2   2   2   2   2   1   1   1   2   2   2   2   2   1   2   1   1   1   2   1   2   2   2   1   2   1   1   1   2   1   1   1   1   2   1   2   1   2   1   2   2   2   2   2   1   1   1   2   2   2   1   2   2   2   2   2   2   2   2   1   2   2   2   1   2   1   2   1   2   2   2   2   1   2   1   2   1   2   2   2   2   1   2   2   2   1   2   2   2   2   1   1   2   1   2   2   2   2   2   2   1   1   1   1   2   1   2   2   2   2   2   2   1   1   2   1   2   2   2   2   1   2   1   1   1   1   2   1   1   2   2   1   1   1   2   2   2   1   1   1   2   1   1   1   2   1   2   2   2   1   1   1   1   2   1   2   1   2   2
 MK-4-7                 1   2   2   2   2   1   1   1   2   1   2   2   1   1   2   1   2   2   2   2   1   1   1   2   2   1   1   1   2   2   2   2   2   1   1   2   1   1   2   2   2   2   2   2   2   2   1   1   1   2   2   2   2   2   2   2   1   1   1   2   1   2   2   1   1   1   1   1   1   2   1   1   2   1   2   1   2   1   2   1   2   2   2   2   2   2   1   1   2   1   2   1   2   2   2   2   2   2   2   2   1   2   2   2   1   2   1   1   1   2   2   2   2   1   2   1   2   1   2   2   2   2   1   2   2   2   1   1   2   2   2   1   1   2   1   2   2   2   2   2   2   1   1   2   1   2   1   1   2   2   2   2   2   2   1   2   1   2   2   1   2   1   2   1   1   1   1   2   1   1   2   1   1   1   1   2   2   2   1   1   1   2   1   2   1   2   1   2   2   2   1   2   2   1   1   1   2   1   2   2
 MK-4-8                 1   2   2   2   2   1   2   1   2   1   2   2   2   1   2   1   2   2   2   1   1   1   1   2   2   1   1   1   2   2   2   2   2   1   1   2   1   1   2   2   2   2   2   2   1   2   1   1   1   2   2   2   2   2   2   2   1   1   1   2   1   1   2   1   2   1   1   1   1   2   1   2   2   1   2   1   2   1   2   1   2   1   1   2   2   2   1   1   2   1   2   1   2   2   1   2   2   2   2   2   1   2   2   2   1   2   2   1   1   2   2   2   2   1   2   1   2   1   2   2   2   2   1   2   2   2   1   1   2   2   2   1   1   1   1   2   2   2   1   2   2   1   1   2   1   2   1   1   2   1   2   1   2   2   1   2   1   2   2   1   2   1   2   1   1   1   1   2   1   2   2   1   2   1   1   2   2   2   1   1   1   2   1   2   1   2   1   2   2   2   1   1   2   1   1   1   2   1   2   2
 MK-4-9                 1   2   2   2   1   1   2   1   2   1   1   2   2   2   2   1   2   2   2   1   1   2   1   2   2   2   1   1   2   1   2   2   2   1   1   2   1   1   2   1   2   2   2   2   1   2   1   1   2   2   1   2   2   2   2   2   2   2   1   2   1   2   2   1   2   1   1   2   1   2   1   2   2   1   2   1   2   1   2   1   2   1   2   2   1   2   1   1   2   1   2   1   1   1   1   2   2   2   1   2   1   2   2   2   1   2   2   2   1   2   2   2   2   1   2   1   2   1   2   2   2   1   1   2   2   2   1   1   2   2   2   1   1   1   1   2   2   2   1   2   2   1   1   2   1   2   1   1   2   1   2   2   2   1   1   2   1   2   1   1   2   1   2   2   1   2   2   2   1   2   2   1   2   1   1   2   2   2   1   1   1   2   2   2   1   2   1   2   2   2   1   1   2   1   1   1   2   1   1   2
 MK-4-10                1   2   2   2   1   1   2   1   2   1   1   2   2   2   2   1   1   2   2   2   1   2   1   2   2   2   1   1   2   2   2   2   2   1   1   2   2   1   2   1   2   2   2   2   1   2   1   1   2   2   1   2   2   2   2   1   1   2   1   2   1   2   2   1   2   1   1   2   1   1   1   2   2   1   2   1   2   1   2   1   2   1   1   2   1   2   1   1   2   1   2   1   1   2   1   2   2   1   1   2   1   2   2   2   1   2   1   2   1   1   2   2   2   1   2   1   2   1   2   2   2   1   1   2   2   2   1   1   2   2   2   1   1   1   1   2   2   2   1   2   2   2   1   2   1   2   1   1   2   1   2   2   2   1   1   2   1   2   1   1   2   1   2   2   1   2   2   2   1   2   2   1   2   1   1   2   2   2   1   1   2   2   2   2   1   2   1   2   1   2   1   1   2   1   1   1   2   2   1   2
 MK-4-11                2   2   2   2   1   2   2   2   2   1   1   2   2   2   2   1   1   2   2   2   1   2   1   2   2   1   1   1   2   2   2   2   1   1   1   2   2   1   1   1   2   2   2   2   1   2   1   1   2   2   1   2   2   2   2   1   1   2   1   2   2   2   2   1   2   1   1   1   1   1   1   2   2   1   2   1   2   1   1   1   2   1   1   2   1   2   1   1   1   2   2   1   1   2   1   2   2   1   1   2   1   2   2   2   1   2   1   2   2   1   2   2   2   1   2   1   2   1   2   2   2   1   1   2   2   2   1   1   2   2   2   1   1   1   1   2   2   2   1   2   2   2   1   2   1   2   1   1   2   1   2   2   2   1   1   2   1   2   1   1   2   1   2   2   1   2   2   2   1   1   2   1   2   1   1   1   1   2   1   1   2   2   2   2   2   2   1   2   1   2   1   2   2   1   1   1   2   2   1   2
 MK-4-12                2   2   2   2   2   2   1   2   2   1   1   2   2   2   2   1   1   2   2   2   1   2   1   2   2   2   1   1   2   2   2   2   1   1   2   2   2   1   2   1   2   2   2   2   1   2   1   1   1   2   2   2   2   2   2   1   1   2   1   2   1   2   2   1   1   1   1   1   2   1   1   2   2   1   2   1   2   1   1   1   2   1   1   2   1   2   1   1   2   2   2   1   2   2   1   2   2   1   1   1   1   2   2   2   1   2   1   2   2   1   2   2   2   1   2   1   2   1   2   2   2   1   2   2   1   2   1   1   2   2   2   1   1   1   1   2   2   2   1   1   2   2   1   2   1   2   1   1   1   1   2   2   2   1   1   2   1   2   1   1   2   1   2   2   1   2   2   2   2   1   1   1   2   1   1   1   1   2   2   1   2   2   2   2   2   2   1   1   1   2   1   2   2   1   1   1   2   2   1   2
 MK-4-13                2   2   2   2   2   2   1   2   2   1   2   2   2   1   2   1   2   2   1   2   1   1   1   2   2   2   1   1   2   2   2   2   1   1   2   1   2   1   1   1   2   2   2   2   1   2   1   1   1   1   2   2   2   2   2   1   1   2   1   2   1   2   2   1   1   1   1   1   2   1   1   2   2   1   2   1   2   1   1   1   2   1   1   2   1   2   1   1   2   2   2   1   2   2   1   2   2   1   1   1   1   1   2   2   1   1   1   2   2   1   2   2   2   1   2   1   2   1   2   1   2   1   2   2   1   1   1   2   2   2   2   1   1   1   2   2   2   2   2   1   2   2   2   2   1   2   1   2   1   1   1   1   1   1   1   2   1   2   1   1   2   2   2   2   1   2   2   2   2   1   2   1   2   1   1   2   1   2   1   1   2   2   2   2   2   2   1   1   1   2   1   2   2   1   1   1   2   1   1   2
 MK-4-14                2   2   2   2   2   1   1   2   2   1   1   2   2   1   2   1   2   2   1   2   1   1   1   2   2   2   2   1   2   2   2   1   1   1   2   1   2   1   1   1   2   2   2   2   1   2   1   1   1   1   2   1   1   2   1   1   1   2   2   2   1   2   2   1   1   1   2   1   2   1   1   2   2   1   2   1   2   1   1   2   2   1   1   2   1   1   1   1   2   1   2   1   2   2   1   2   2   1   1   2   1   1   2   2   1   1   1   2   2   1   2   1   2   1   2   1   2   1   2   1   2   1   2   1   2   1   1   2   2   2   2   1   1   1   2   2   2   2   2   1   2   2   2   2   1   1   1   2   1   1   1   1   1   1   1   2   1   2   1   1   2   2   2   2   1   2   2   2   2   1   2   1   2   2   1   2   1   1   1   1   2   2   2   2   1   2   1   2   1   2   1   2   2   1   1   2   2   1   1   2
 MK-4-15                2   2   2   2   2   1   1   2   2   1   1   2   2   1   2   1   2   2   1   2   1   1   1   2   2   2   2   2   2   2   2   1   1   1   2   1   2   1   1   1   2   2   2   2   1   2   1   1   1   1   2   1   2   2   1   1   1   2   2   2   1   2   2   1   1   1   2   2   2   1   1   2   2   1   2   1   2   1   1   2   2   1   1   2   1   1   1   1   2   1   2   2   2   2   1   2   2   1   1   2   1   1   2   2   1   1   1   2   2   1   2   1   2   1   2   1   2   1   2   1   2   2   2   1   2   2   1   2   2   2   2   1   1   1   2   2   2   2   2   2   2   1   1   2   1   1   1   2   1   1   1   1   1   1   2   2   1   2   1   1   2   2   2   2   1   2   2   2   2   1   2   1   2   2   1   2   1   1   1   1   2   2   2   1   1   2   1   2   1   1   1   2   2   1   1   2   2   1   1   2
 MK-4-16                2   2   1   2   2   1   1   2   2   1   1   1   2   1   2   2   2   2   1   1   1   1   2   2   2   2   2   2   2   1   2   1   1   1   2   1   2   1   1   1   2   2   2   2   1   2   1   1   1   1   1   2   2   1   1   1   1   2   2   1   1   2   1   1   1   1   2   2   1   1   1   2   2   1   2   1   2   2   1   1   1   2   1   2   1   1   1   1   2   1   2   2   2   1   1   2   2   1   1   2   1   1   2   2   1   1   1   2   2   1   2   1   2   1   2   1   2   1   2   1   2   2   2   2   2   2   1   2   2   2   2   1   1   1   2   2   2   2   2   2   2   1   1   2   1   1   1   2   2   1   1   1   1   1   2   2   1   1   1   1   2   2   2   1   1   2   2   2   2   1   2   1   1   2   1   2   1   1   2   1   2   2   2   1   2   2   1   1   1   1   2   1   2   1   1   2   2   1   1   2
 MK-5-1                 1   2   1   2   1   2   1   2   1   2   1   1   2   1   2   1   1   1   2   1   2   1   2   1   1   1   2   1   1   2   2   2   1   2   2   1   1   1   2   1   1   1   1   1   2   2   1   1   1   2   1   1   1   1   1   2   1   2   2   2   2   1   2   2   1   1   2   1   1   1   2   2   2   2   2   2   2   1   2   1   2   1   1   1   1   2   2   2   1   2   2   2   1   2   2   1   2   2   1   1   2   1   1   2   1   1   1   1   1   1   1   2   2   2   1   2   2   2   2   2   2   1   2   1   2   2   1   2   1   1   1   2   2   2   2   1   1   1   2   2   1   2   2   2   2   1   1   1   2   2   1   2   1   1   2   2   2   1   2   2   1   1   1   2   1   1   2   1   2   1   1   1   2   2   2   1   1   1   2   1   1   1   1   2   2   1   1   1   2   1   1   2   2   1   1   2   2   1   2   2
 MK-5-2                 1   1   1   1   1   2   1   2   1   2   1   1   2   1   1   1   1   1   2   1   1   1   2   1   1   1   1   1   1   2   2   2   1   2   2   1   1   1   2   1   1   1   1   1   2   2   1   1   1   2   1   1   1   1   1   2   1   2   2   2   2   1   2   2   1   2   2   1   1   1   2   2   2   2   2   2   2   1   1   1   2   1   1   1   1   2   2   2   1   2   2   2   1   2   1   1   2   2   2   1   1   1   1   2   2   1   1   1   1   1   1   2   2   2   1   2   2   2   2   2   2   2   2   1   2   2   1   2   1   1   2   2   2   2   1   1   1   1   2   2   1   2   2   2   2   1   2   1   2   2   1   2   1   1   2   2   2   1   2   2   1   1   1   2   1   2   2   1   2   1   1   1   2   2   2   1   1   1   2   2   1   1   1   2   2   2   2   1   2   1   1   2   2   1   2   2   1   1   1   2
 MK-5-3                 1   1   2   2   1   2   1   2   1   2   1   1   2   1   1   1   2   1   2   2   1   1   2   1   1   1   1   1   1   2   2   2   1   2   2   1   1   1   2   1   1   1   1   1   2   2   2   1   1   2   2   1   1   1   1   2   1   1   2   2   2   2   2   2   1   2   2   1   1   1   2   2   2   2   2   2   2   1   1   1   2   1   1   1   1   2   2   1   1   2   2   2   1   2   1   1   2   2   2   1   1   1   1   2   1   2   1   1   1   1   1   1   2   2   1   2   1   2   2   2   2   1   2   1   2   2   1   1   1   1   2   2   2   2   1   1   1   1   2   2   1   2   2   2   2   1   2   1   2   1   1   1   1   2   1   2   2   1   2   2   1   1   1   2   1   2   2   2   2   1   1   1   2   1   2   1   1   1   2   2   1   1   1   2   2   2   2   1   2   1   1   2   2   2   2   2   1   1   1   2
 MK-5-4                 1   1   2   1   1   2   1   2   1   2   1   1   2   1   1   1   2   1   2   2   1   2   2   2   1   1   1   1   1   2   2   2   1   2   2   1   1   1   2   1   1   1   1   1   2   1   2   1   1   2   2   1   1   1   1   2   1   2   2   2   2   2   2   2   1   2   1   1   1   1   2   2   2   2   2   2   2   1   1   1   1   1   2   2   1   2   2   1   1   2   2   2   1   2   1   1   2   2   2   1   1   1   1   2   2   2   1   1   1   1   1   1   2   2   1   2   1   2   2   2   2   1   2   1   2   2   1   1   1   1   2   2   2   2   1   1   1   1   2   2   1   2   2   2   2   1   2   1   2   1   2   1   1   2   1   2   2   1   2   2   1   1   1   2   1   1   2   1   2   1   1   1   2   1   2   1   1   1   2   2   1   1   1   2   2   2   2   1   2   1   1   2   2   2   2   2   1   1   1   2
 MK-5-5                 1   2   2   1   1   2   1   2   1   2   1   1   2   2   1   1   2   1   1   2   1   2   2   2   1   2   1   2   1   1   2   2   1   2   2   1   1   1   1   1   1   2   1   1   2   1   2   1   1   2   2   2   1   1   1   2   1   2   2   1   2   2   2   2   1   2   1   1   1   1   2   2   2   2   2   2   2   1   1   1   1   1   2   2   1   2   2   1   1   1   2   2   2   1   2   1   2   2   2   1   1   1   1   2   2   2   1   1   1   1   1   1   2   2   2   2   1   2   2   2   2   1   2   1   2   2   1   1   1   1   2   1   2   2   2   1   1   1   2   2   2   2   2   1   2   1   2   1   2   2   2   1   1   2   1   2   2   1   2   2   1   1   1   2   2   1   2   1   2   1   1   1   2   1   2   1   1   1   2   2   1   1   1   2   2   2   2   1   2   1   1   2   2   2   2   2   1   1   1   2
 MK-5-6                 1   2   2   1   1   2   1   2   1   2   1   1   2   2   1   1   2   1   1   1   1   2   2   2   1   1   1   2   1   1   2   2   1   2   2   1   1   1   1   1   1   2   1   1   2   1   2   1   1   2   2   2   1   1   1   2   1   2   2   1   2   2   2   2   1   2   1   1   1   1   2   1   2   2   2   2   2   1   1   1   1   1   2   2   1   2   2   1   1   2   1   2   2   1   2   1   2   2   2   2   1   1   2   2   2   2   1   1   2   1   2   2   1   2   2   2   1   2   2   2   1   1   2   1   2   2   1   1   1   1   2   1   2   2   2   1   1   1   2   2   1   2   2   1   2   1   2   1   2   2   2   1   1   2   1   2   2   1   2   2   1   1   1   2   2   1   2   1   2   1   1   1   2   1   2   1   1   1   2   2   1   1   1   2   2   2   2   1   2   1   1   2   2   2   1   2   1   1   1   2
 MK-5-7                 1   2   2   1   1   2   1   2   1   2   1   1   2   1   1   1   2   1   1   1   1   2   2   2   1   1   1   2   1   1   2   1   2   2   2   1   1   1   1   1   1   2   1   1   2   1   2   1   1   2   2   2   1   1   1   2   1   1   2   2   2   2   2   2   1   2   2   1   1   1   2   1   2   2   2   2   2   1   1   1   1   1   2   1   1   2   2   1   1   2   1   2   2   1   1   1   2   2   2   2   1   1   2   2   2   2   1   2   1   2   2   2   1   1   2   2   1   2   2   2   1   1   2   1   2   2   1   1   1   1   2   2   2   2   2   1   2   1   2   2   1   2   1   1   2   1   2   1   1   2   2   1   1   1   1   2   2   1   2   2   2   1   1   2   1   1   2   1   1   1   1   2   1   1   2   1   1   1   2   2   1   1   1   2   2   2   2   1   1   1   1   1   2   2   1   2   1   1   1   2
 MK-5-8                 1   2   2   1   1   2   1   2   1   2   1   1   2   2   1   1   1   2   1   1   1   1   2   2   1   1   1   2   1   1   2   1   2   2   2   1   1   1   1   2   1   2   1   1   2   1   2   1   1   2   2   2   1   1   1   2   1   1   2   2   2   2   2   2   1   2   2   1   1   1   2   1   2   2   2   2   2   2   1   2   2   1   2   1   1   2   2   1   1   2   1   2   2   1   1   1   2   2   2   2   1   1   2   2   2   2   1   2   1   2   1   2   1   1   2   2   1   2   2   2   1   1   2   1   2   1   1   1   1   1   1   2   2   2   2   1   2   1   2   2   2   2   1   1   2   1   2   1   1   2   2   1   1   1   1   2   1   1   2   2   2   1   1   1   1   1   2   1   2   1   1   2   1   1   1   1   2   1   2   1   1   1   1   2   2   1   2   1   1   1   1   1   2   1   1   2   1   1   1   2
 MK-5-9                 1   2   2   1   1   2   1   2   1   2   1   1   2   2   1   1   1   1   1   1   1   1   2   2   1   1   1   2   1   1   2   2   2   2   2   1   2   1   1   2   1   1   1   1   2   2   2   1   1   2   2   2   1   1   1   1   1   1   2   2   2   2   2   2   1   1   2   1   1   1   2   1   2   2   2   2   2   2   2   2   2   1   1   1   1   2   2   1   1   2   1   2   2   1   1   1   2   2   2   2   1   1   2   2   2   2   1   2   1   2   1   2   1   1   2   2   1   2   2   2   1   1   1   1   2   2   1   1   1   1   1   2   2   2   2   1   2   1   2   2   2   2   1   1   1   2   2   1   1   2   2   1   1   2   1   2   1   1   2   2   2   2   1   1   1   1   2   1   2   1   1   1   1   1   1   1   2   1   2   1   1   1   1   2   2   1   1   1   1   1   1   1   2   2   1   2   2   1   1   2
 MK-5-10                1   2   2   1   1   2   2   2   1   2   1   1   2   2   1   1   1   1   2   1   1   1   2   2   1   2   1   2   1   2   2   2   2   2   2   1   1   1   1   2   1   1   1   1   2   2   2   1   1   2   2   2   1   1   1   1   1   1   2   1   2   2   1   2   2   1   2   2   1   1   2   1   2   2   2   2   2   2   2   2   2   2   1   1   1   2   2   1   1   1   1   2   2   1   1   1   2   2   2   2   1   1   2   2   2   2   1   1   1   2   1   2   1   1   2   2   2   2   2   2   1   1   1   2   2   2   1   1   1   1   1   2   2   2   2   1   2   1   2   2   2   2   1   1   1   2   2   1   1   2   2   1   1   2   1   2   1   2   2   2   2   2   1   1   1   1   2   1   2   1   2   1   1   1   1   1   2   1   1   1   1   1   1   2   2   1   1   1   1   1   1   1   2   2   1   2   2   1   1   2
 MK-5-11                1   2   2   1   1   2   2   2   1   2   2   1   2   2   1   1   1   1   2   1   1   1   2   2   1   2   1   2   1   2   2   2   2   2   2   1   1   1   1   2   1   1   1   1   2   2   2   1   1   2   1   2   1   1   2   1   1   1   2   1   2   2   1   2   2   1   2   2   1   1   2   1   2   2   2   2   2   2   2   1   2   2   1   1   1   1   2   1   1   1   1   2   2   1   1   1   2   2   2   2   1   2   2   2   2   2   1   1   1   2   1   2   1   1   2   2   2   2   2   2   1   1   1   2   2   2   1   1   1   1   1   2   2   2   2   1   2   1   2   2   2   2   2   1   1   2   2   1   1   2   2   1   1   2   1   2   2   2   2   2   2   2   1   1   2   1   2   1   2   1   2   1   1   1   1   1   2   1   1   1   1   1   1   2   1   1   1   1   1   1   1   1   2   2   1   2   1   1   1   2
 MK-5-12                1   2   2   1   1   1   2   2   1   1   2   1   2   2   1   1   2   1   2   1   1   1   2   2   2   2   1   2   1   2   1   2   2   2   2   1   1   1   1   1   2   1   1   1   2   1   2   1   1   2   1   2   2   1   2   2   1   1   2   1   2   2   1   2   2   1   2   2   1   1   2   1   2   2   2   2   2   2   2   1   2   2   1   1   1   1   2   1   1   1   1   2   2   1   1   1   2   2   1   2   1   2   2   2   2   2   1   1   1   2   1   2   1   1   2   2   2   2   2   2   1   1   1   2   2   2   1   1   2   1   1   2   2   2   2   1   2   1   2   2   1   2   2   1   1   2   2   2   1   2   2   1   1   2   1   2   2   2   2   2   1   1   1   1   2   2   2   1   2   1   2   1   2   1   1   1   2   1   1   2   1   1   1   2   1   2   2   1   1   1   1   1   2   2   1   2   1   1   1   2
 MK-5-13                1   2   2   1   1   1   2   2   1   1   2   1   2   2   1   1   2   1   2   1   1   1   2   2   2   2   1   2   1   2   1   2   2   2   2   1   2   2   2   1   2   2   1   1   2   1   2   1   1   2   1   2   2   1   2   2   1   1   2   1   1   2   2   2   2   2   2   2   1   1   2   1   2   2   2   2   2   2   2   1   2   2   1   1   2   2   2   1   2   1   1   2   2   1   1   1   2   2   1   2   1   2   2   2   2   2   2   1   1   2   1   2   1   1   2   2   2   2   2   2   1   1   1   2   1   2   1   1   2   1   1   2   2   2   2   1   1   1   2   2   1   2   2   1   1   2   2   2   1   2   2   2   2   2   1   2   2   2   2   2   1   1   1   1   1   2   2   1   2   1   1   1   2   1   1   1   2   1   1   2   1   1   1   2   2   2   2   1   1   1   1   2   2   2   1   2   1   1   1   2
 MK-5-14                2   2   1   1   1   1   2   2   1   2   1   1   1   2   1   1   2   1   2   1   1   1   2   2   2   2   1   2   1   2   2   2   2   2   2   1   2   2   2   1   2   2   1   1   2   1   2   2   1   2   2   2   2   1   2   2   2   1   2   1   1   2   2   2   2   2   2   2   2   1   2   1   2   2   2   2   2   1   2   1   2   2   2   1   2   2   2   1   2   2   2   2   2   1   1   1   2   2   1   2   1   2   2   2   2   2   2   1   1   2   2   2   1   1   2   2   2   2   2   2   1   1   1   2   1   2   1   1   2   1   1   1   2   2   2   1   1   1   2   1   1   2   2   1   1   2   2   2   1   2   2   2   2   2   1   2   2   2   2   2   1   1   1   1   1   2   2   1   2   1   1   1   2   1   1   2   1   1   1   2   1   1   2   2   2   2   2   1   1   1   1   2   2   2   1   2   1   1   1   1
 MK-5-15                2   2   2   1   1   1   2   2   1   2   1   2   1   2   1   1   2   2   2   2   1   1   2   2   2   2   1   2   2   2   2   2   2   2   2   1   2   2   2   1   2   2   1   1   2   1   2   2   1   2   2   2   2   1   2   2   2   1   2   1   1   2   2   2   2   2   1   2   2   1   2   1   2   2   2   1   1   1   2   1   2   2   2   2   2   2   2   1   2   2   2   2   2   1   1   1   2   2   1   2   1   2   2   1   2   2   1   1   1   2   2   2   2   1   1   2   2   1   2   1   2   1   1   2   1   2   1   1   2   1   1   1   2   2   2   1   2   1   2   1   1   2   2   1   1   2   2   2   1   2   2   1   2   2   1   2   2   2   2   2   1   1   1   1   1   2   2   1   2   1   1   1   2   1   1   2   1   1   1   2   2   1   2   2   2   2   2   1   1   1   1   2   2   1   1   2   1   1   1   1
 MK-5-16                2   1   2   1   2   1   2   2   1   2   1   2   1   2   1   1   2   2   2   2   1   1   2   2   2   2   1   1   2   2   2   2   2   1   2   1   2   2   2   1   2   2   1   1   2   1   2   2   1   1   2   2   2   1   2   2   2   1   2   1   2   2   2   2   2   2   1   2   1   1   1   1   2   1   2   1   1   1   2   2   2   2   2   2   2   2   2   1   2   2   2   1   2   1   1   1   2   2   1   2   1   2   1   1   2   2   1   1   1   2   2   2   2   1   1   2   2   1   2   1   2   1   1   2   1   2   1   1   2   1   2   1   2   2   2   1   2   1   2   2   1   2   2   1   1   2   2   2   1   2   2   1   2   2   1   2   2   2   2   2   1   1   1   1   1   1   2   1   2   1   1   1   2   1   1   2   1   1   1   2   2   1   2   2   2   2   2   1   1   2   2   2   2   1   1   2   1   1   1   1
 MK-6-1                 2   2   2   1   1   1   1   2   2   1   1   1   1   2   1   1   1   1   2   2   1   1   2   2   2   2   2   2   2   1   1   2   2   1   2   2   1   1   2   2   2   2   1   2   1   1   1   1   2   1   1   1   1   2   1   2   1   2   2   1   1   2   1   2   2   2   1   2   1   2   2   1   2   2   2   1   2   1   1   2   1   1   1   2   1   2   1   1   2   2   2   1   1   2   2   1   2   1   2   1   1   1   1   1   2   2   2   2   1   2   1   2   1   2   2   2   1   2   1   2   2   1   2   1   1   2   1   1   2   2   1   2   1   1   2   1   2   1   1   1   2   2   1   1   2   1   1   2   2   2   1   1   1   1   1   2   1   1   2   2   2   2   2   1   2   2   1   2   2   2   2   1   1   1   1   1   1   2   1   1   2   1   1   2   2   2   1   1   2   1   2   1   1   2   1   2   1   1   2   1
 MK-6-2                 2   2   2   1   1   1   1   2   2   1   1   2   1   2   1   1   2   1   2   2   1   1   2   2   2   2   2   2   2   1   1   2   2   1   2   2   1   1   2   2   2   2   1   1   1   1   1   2   1   1   1   1   1   2   1   2   1   2   2   2   1   2   1   2   2   2   1   2   1   2   2   1   2   2   2   1   2   1   1   2   1   1   2   2   1   2   2   1   2   1   2   1   1   2   2   1   2   1   2   1   1   1   1   1   2   2   1   2   1   2   1   2   1   2   2   2   1   2   1   2   2   1   2   1   1   2   1   1   2   2   1   2   2   1   1   1   2   1   1   1   2   2   1   1   2   1   1   2   2   2   1   1   1   1   1   1   1   1   2   2   1   2   2   1   2   2   1   2   2   2   2   1   1   1   1   1   1   2   1   1   2   1   1   2   2   2   1   1   2   1   1   1   1   1   1   1   2   1   2   1
 MK-6-3                 2   2   2   1   1   1   1   2   2   1   1   2   1   2   1   1   2   1   2   2   1   1   2   2   1   2   2   2   2   1   1   2   2   1   2   2   1   1   1   2   2   2   1   1   1   1   2   2   1   1   1   1   1   2   1   2   2   2   2   2   1   1   1   1   2   2   1   2   1   2   2   1   2   2   2   1   2   1   1   2   1   1   2   2   1   2   2   1   2   1   2   1   1   2   1   1   2   1   2   1   1   1   1   1   2   2   1   1   1   2   1   2   1   2   2   2   1   2   1   2   2   1   2   1   1   2   1   1   2   2   1   2   2   1   2   2   2   1   1   1   2   2   2   1   2   1   1   2   1   2   1   1   1   1   2   1   1   1   2   2   1   2   2   1   2   2   1   2   1   2   2   1   1   1   1   1   1   2   1   1   2   1   1   2   2   2   1   2   2   1   1   1   1   2   1   1   2   1   2   1
 MK-6-4                 2   2   2   1   1   1   1   2   2   1   1   2   2   1   1   1   2   1   2   2   1   1   2   2   1   2   2   2   2   1   1   2   2   1   1   2   2   1   1   2   2   2   1   1   1   1   2   2   1   1   1   1   1   2   2   2   2   2   2   2   1   1   1   1   2   2   1   2   1   2   2   1   2   2   1   2   2   1   1   2   1   1   2   2   1   2   2   1   2   1   2   1   1   2   1   1   2   1   2   1   1   1   1   2   2   2   2   1   1   2   1   2   1   2   2   1   1   2   1   2   2   1   2   1   1   2   1   1   2   2   1   2   2   1   2   2   2   1   1   1   2   2   2   1   2   1   1   2   1   2   1   2   1   1   2   1   1   1   2   2   1   2   2   1   2   2   1   2   1   2   2   1   1   1   2   1   2   2   1   1   1   1   1   2   2   2   1   1   2   1   1   1   1   2   1   1   2   1   2   1
 MK-6-5                 2   2   2   1   2   1   1   2   2   1   1   1   2   2   1   1   2   1   2   2   1   1   2   1   2   2   2   2   2   1   1   2   2   1   1   2   2   1   1   2   2   2   1   1   1   1   2   2   1   2   1   1   1   2   2   2   2   2   2   2   1   1   1   1   2   1   1   2   1   2   2   1   2   2   1   2   2   1   1   2   1   1   2   2   1   2   1   1   2   1   2   1   1   2   1   1   2   1   2   2   1   1   1   2   2   2   2   1   1   2   1   2   1   2   2   1   1   2   1   2   2   1   2   2   1   2   1   1   2   1   1   1   2   1   2   2   2   1   2   1   2   2   1   1   2   1   1   2   1   2   1   2   1   1   2   1   1   1   2   2   1   2   2   1   2   2   1   2   1   2   2   1   1   1   2   1   2   2   1   1   1   2   1   2   2   2   1   1   2   1   2   1   2   2   1   1   2   1   2   1
 MK-6-6                 2   2   2   1   2   1   1   2   2   1   1   1   2   2   1   1   2   1   2   2   1   1   2   1   1   2   2   1   2   1   1   2   1   2   1   2   2   1   1   2   2   1   1   1   1   1   2   2   1   2   1   1   1   2   2   2   2   2   2   1   1   1   1   1   2   1   1   2   1   2   2   1   2   2   1   2   2   1   2   2   1   1   1   2   1   2   1   1   2   1   2   1   2   2   1   1   2   1   2   2   1   2   1   2   2   2   1   1   2   2   1   2   1   2   1   1   1   2   1   2   2   1   2   2   1   1   1   1   1   1   1   2   1   1   2   2   2   1   2   1   1   1   1   2   2   1   1   2   2   2   1   2   1   1   1   1   2   2   2   2   1   2   2   1   2   2   1   2   1   2   2   1   2   1   2   1   2   1   2   1   1   2   1   2   2   2   1   1   2   1   2   1   2   2   1   1   2   1   2   1
 MK-6-7                 2   2   2   1   1   1   1   2   2   2   1   1   2   2   1   2   2   1   2   2   1   1   2   1   1   1   2   1   2   1   1   2   1   2   1   2   2   1   1   2   2   2   1   1   2   1   2   2   1   2   1   1   1   2   2   2   2   2   2   1   1   1   1   1   2   1   1   2   1   2   2   1   2   2   2   1   1   1   2   2   1   1   1   2   1   2   1   1   2   1   2   1   2   1   1   1   1   1   2   1   1   2   2   2   2   2   1   1   2   2   1   2   1   2   1   1   1   1   1   2   2   1   2   2   1   1   1   1   1   1   1   2   1   1   2   2   2   1   2   1   1   1   1   2   2   1   1   2   2   2   1   2   1   1   1   1   2   1   2   2   1   2   2   1   1   2   1   2   1   1   2   1   2   1   2   2   1   1   2   1   1   2   1   2   2   2   1   1   2   1   2   1   2   2   1   1   2   1   2   2
 MK-6-8                 2   2   2   1   2   1   2   2   2   2   1   1   1   2   1   2   2   1   2   2   1   1   2   1   1   1   2   1   2   1   1   2   1   2   1   2   2   1   1   2   2   1   1   1   2   1   2   2   1   2   1   1   1   2   2   2   2   2   2   1   1   1   1   1   2   1   1   2   1   2   2   1   2   2   2   1   1   1   2   2   1   1   1   2   1   2   1   1   2   1   2   1   2   1   1   1   1   1   2   1   1   2   2   2   2   2   1   1   2   2   1   2   1   2   1   1   1   1   1   2   2   1   2   2   2   1   1   1   2   2   1   2   1   1   2   1   2   1   2   1   1   1   1   1   2   1   1   2   2   2   1   2   1   1   2   1   2   1   2   2   1   2   2   1   1   1   1   2   1   1   2   1   2   1   2   2   1   1   1   1   1   2   1   2   2   1   1   1   2   1   2   1   2   2   1   2   2   1   1   2
 MK-6-9                 2   2   2   1   2   1   2   2   2   2   1   1   1   2   1   2   2   1   2   2   1   1   2   2   1   1   2   1   2   1   1   2   1   2   1   2   2   1   2   2   2   1   1   1   2   1   1   2   1   2   1   1   1   1   2   2   2   1   2   1   1   1   1   1   2   1   1   2   1   2   2   1   2   2   2   1   1   1   2   2   1   1   2   2   1   2   1   1   2   2   2   1   2   1   2   1   1   1   2   1   1   2   2   2   2   2   1   1   2   2   1   2   1   2   1   1   1   1   1   1   2   1   1   2   2   1   1   1   2   2   1   2   1   1   2   1   2   1   2   1   1   1   1   1   2   1   1   2   2   2   2   2   1   1   2   1   2   1   2   1   1   2   2   1   1   1   1   2   1   1   2   1   2   1   2   2   1   1   1   1   1   2   1   2   2   1   1   1   2   1   2   1   2   2   2   2   2   1   1   2
 MK-6-10                2   2   2   1   2   1   1   2   2   2   1   1   1   2   1   2   2   1   2   2   1   1   2   2   1   1   2   1   2   2   1   2   1   2   1   2   2   1   2   2   2   1   1   1   2   1   1   2   1   2   1   1   1   1   2   2   2   1   1   1   1   1   1   1   2   2   1   2   1   2   2   1   2   2   2   1   1   1   2   2   1   2   2   2   1   2   1   2   2   2   1   1   2   1   2   1   1   1   2   1   1   2   2   1   2   2   1   1   2   2   1   2   1   2   1   1   1   1   1   1   2   1   1   2   2   1   1   2   2   2   1   2   1   1   2   1   2   2   1   1   1   1   1   2   2   1   1   2   2   2   2   2   1   1   2   1   2   1   2   1   1   2   1   1   1   1   1   2   2   1   2   1   2   1   2   2   1   2   1   1   1   2   1   2   2   1   1   1   2   1   2   1   2   2   2   2   1   2   1   1
 MK-6-11                2   2   2   1   2   1   1   1   2   2   1   1   1   2   1   2   2   1   2   2   2   1   2   2   2   1   2   2   2   2   1   2   1   2   1   2   2   1   2   2   2   2   1   1   2   1   1   2   1   2   1   1   1   1   2   1   2   1   1   1   1   1   1   1   2   2   1   1   2   2   2   1   2   2   2   2   1   2   2   2   2   2   2   1   1   2   1   2   2   2   1   1   2   1   2   1   1   1   2   1   1   2   2   1   1   2   1   2   2   2   1   2   1   1   1   1   1   1   1   1   2   1   1   2   2   1   1   2   2   2   1   2   1   1   2   1   2   2   1   1   1   1   1   2   2   1   1   2   2   2   2   2   1   1   2   1   2   2   2   1   1   2   1   1   1   1   1   2   2   1   2   1   2   1   2   2   1   2   1   1   1   1   1   2   2   2   2   1   2   1   2   1   2   2   2   2   1   2   1   1
 MK-6-12                2   2   2   1   2   1   1   1   2   2   1   1   1   2   1   2   2   1   2   2   2   1   2   2   2   1   2   2   2   1   1   2   2   2   2   2   2   1   2   2   2   2   2   1   1   1   1   2   1   2   1   2   1   1   2   1   2   1   1   1   1   1   1   1   2   2   1   1   2   2   2   1   2   2   2   2   1   2   2   2   2   2   2   1   1   2   1   2   2   2   1   1   2   1   2   1   1   1   2   1   1   2   2   1   1   2   1   2   2   2   1   2   1   1   1   1   1   1   1   1   2   1   1   2   2   1   1   2   2   2   1   2   1   1   2   1   2   2   1   1   1   2   1   2   2   1   2   1   2   2   2   2   1   1   1   1   2   2   2   1   1   2   1   1   2   1   1   2   2   1   2   2   2   1   2   2   1   1   1   1   1   1   1   1   2   2   2   1   2   1   2   2   2   2   2   2   1   2   1   1
 MK-6-13                2   1   2   2   2   2   1   1   2   2   1   1   1   2   1   2   2   1   2   2   2   1   2   2   2   1   2   2   2   1   1   2   1   2   2   2   2   1   2   2   2   2   2   1   1   1   1   2   1   2   1   1   1   1   2   1   2   1   1   1   2   1   2   1   2   1   1   1   1   2   1   1   2   1   2   2   1   2   2   2   1   2   2   1   2   2   1   2   2   2   2   1   2   1   2   1   1   1   2   1   1   2   2   2   1   2   1   2   2   2   1   2   1   1   1   1   1   1   1   1   2   1   2   2   2   1   2   2   2   2   1   2   1   1   2   2   2   2   1   1   1   2   1   2   2   1   2   1   2   2   2   2   1   1   1   1   2   2   2   1   1   2   1   1   2   1   1   2   2   1   2   2   2   1   1   2   1   1   1   1   1   1   1   1   1   2   2   1   2   1   2   2   2   2   2   1   1   2   1   1
 MK-6-14                2   1   2   2   2   2   1   1   2   2   1   1   1   2   1   2   2   1   2   2   2   1   2   1   2   1   1   2   2   1   1   2   1   2   2   2   2   1   2   2   2   2   2   1   1   1   1   2   1   2   1   1   1   1   2   1   2   2   1   1   2   1   2   1   2   1   1   1   1   2   1   1   2   1   2   2   1   2   1   2   1   2   2   1   1   2   1   2   2   2   2   1   2   1   2   2   1   2   2   1   1   1   2   2   1   2   2   2   2   2   1   2   1   1   1   1   1   1   1   1   2   1   2   2   2   1   2   2   2   2   1   1   1   1   2   2   2   2   1   1   1   2   1   2   2   1   2   1   2   2   2   2   1   1   1   1   2   2   2   1   1   2   1   1   2   1   1   2   2   1   2   2   2   1   1   2   1   1   1   1   1   1   1   2   1   2   2   1   2   2   2   2   1   2   2   1   1   2   1   1
 MK-6-15                2   1   2   2   2   2   1   1   2   2   1   2   1   1   2   2   2   1   2   2   1   1   2   1   2   1   1   2   2   1   1   2   1   2   2   2   2   1   2   2   2   2   1   1   1   1   1   2   1   1   1   1   1   1   1   1   1   2   1   1   2   1   2   2   2   1   1   1   1   2   1   1   2   1   2   2   1   2   1   2   1   2   2   1   1   2   1   2   1   2   2   1   2   1   2   2   1   2   2   1   1   1   2   2   1   2   2   2   1   1   1   2   1   1   1   1   2   1   1   1   1   1   2   2   2   1   2   2   2   2   1   1   1   2   2   2   2   2   1   1   1   2   1   2   2   1   2   1   2   2   2   2   1   1   2   1   2   2   1   1   1   2   1   1   2   2   1   2   2   1   1   2   2   1   1   2   1   2   1   2   1   1   1   2   1   2   2   1   2   2   2   1   1   2   2   1   1   2   1   1
 MK-6-16                2   1   2   2   2   2   1   2   2   2   1   2   1   1   2   2   2   1   1   2   1   1   2   1   1   1   2   2   2   1   1   2   1   2   2   2   2   1   2   2   2   2   1   1   1   1   1   2   1   1   1   1   1   1   1   1   1   2   1   1   2   1   1   2   2   2   1   1   1   1   1   2   2   1   2   2   1   2   2   2   1   2   2   1   1   1   1   2   1   2   2   1   2   1   2   2   1   2   2   1   1   1   2   2   1   2   2   2   1   1   1   2   1   2   1   1   1   1   1   1   1   1   2   2   2   1   2   2   2   2   1   1   1   2   2   2   2   2   1   1   1   2   1   2   2   1   2   1   2   2   2   2   1   1   2   1   2   2   1   1   1   2   1   1   2   2   1   2   2   1   2   2   2   1   2   2   1   2   1   2   2   1   1   2   1   2   2   1   2   2   2   1   1   2   2   2   1   1   1   1
 
!****************************************** Phenotypic Data **********************************************************
!-100.0 is resevred for missing phenotype
SimulatedTrait1        10.7993    8.6007    9.8841   10.8480    8.1313    9.4360    9.5340   10.9631   10.7071   10.1614   10.3268   10.3768   11.0943   11.3032   10.0535   10.1519    8.5781   10.8758    8.7907    8.4495   11.1663    9.2002   10.1235   11.0691    9.1552    9.9603    9.2683    9.2423    9.6898    9.1811    9.7956    8.7496   10.5091   11.6852    7.7955    8.8547    9.3066   10.5006    9.4127   10.6821    9.5750   10.3008    8.4980    8.7576    9.1964    9.9459    9.9707    9.3877    8.1494    8.4557   10.0927   10.0962    9.2187   11.0875   11.7552    9.9079   10.2105   10.1723    9.4872    9.1813    9.8020    9.2774    9.7131   10.1476   10.5775    9.9067    9.6662    8.5364    8.5011   12.0687    9.8523    9.4174   10.5447   10.8808   11.4598   11.5583   10.0528   10.3686   10.0418    9.8021    9.9738   11.4260   12.2761    9.4079    8.1105    9.5746    9.8354    9.5219    9.3009   11.9095    9.9466   10.4313    9.3223   10.1723   10.9860   10.5960    9.3852    9.2285   10.9899    9.8091   10.8164   10.2531    8.2798   10.9791   10.8490    9.7457   10.9654   10.1625   10.0817    9.9682   10.4320    9.5188   10.5245   10.6013   10.8367   10.7500    9.8257    8.4143    9.0946   10.5969    9.6273   11.1225    8.6004    8.7802    9.6896    8.6920    9.0016   11.1698    9.1183    9.7839    8.8255    9.8674    7.8641    8.9062   10.1751   10.1442    9.5201    7.4796   10.8253   10.2443   10.5825   10.4276   10.4171    9.0454   13.1364    9.8122   11.0442    9.4076   10.0782    8.7230    9.7517   11.6313   10.1494   10.6196   10.4512   10.1314   10.7626    9.0448   10.7430   10.5268   10.9314   11.5944    9.5239    9.1545    9.1174   11.4939   10.0822    9.1094   11.7969   10.8704   10.8425   11.4540    7.2679    9.8583    8.9239   11.2871   10.8484    9.3440   10.4895   10.4886   10.8025   10.8064   10.8712    9.7800   11.6307   10.9175    8.9634   10.4504   11.8723    9.8602   11.2863   10.7367   10.6872   10.2717   10.0762    9.1373   10.2018    8.7196   10.0111   11.4170
 
