# Supplementary material for: Inclusive Composite Interval Mapping of QTL by Environment Interactions in Biparental Populations
Source: PLoS One. 2015 Jul 10;10(7):e0132414. doi: 10.1371/journal.pone.0132414 (PMC4498613; doi:10.1371/journal.pone.0132414)
Supplement: S1 File — (ZIP) [file pone.0132414.s001.zip › BC1 population/e=1/run_00056.met]

!**********************Note: lines staring with "!" are remarks and will be ignored in the program********************
!*********************************General Information**********************************
!Assuming F1 = P1 x P2, populations available in QTL IciMapping are: 
!  1, P1BC1F1 = P1 x F1, the first backcrossing where P1 is used as the recurrent parent;
!  2, P2BC1F1 = P2 x F1, the first backcrossing where P2 is used as the recurrent parent;
!  3, F1DH, F1-derived doubled haploids; 
!  4, RIL or F1RIL, recombination inbred lines through the repeated selfing of F1;
!  5, P1BC1RIL, recombination inbred lines through the repeated selfing of P1BC1F1;
!  6, P2BC1RIL, recombination inbred lines through the repeated selfing of P2BC1F1;
!  7, F2, the selfing generation of F1;
!  8, F3, the selfing generation of F2;
!  9, P1BC2F1, the second backcrossing where P1 is used as the recurrent parent; 
! 10, P2BC2F1, the second backcrossing where P2 is used as the recurrent parent;
! 11, P1BC2RIL, recombination inred lines through the repeated selfing of P1BC2F1; 
! 12, P2BC2RIL, recombination inred lines through the repeated selfing of P2BC2F1; 
! 13, P1BC1F2, the selfing generation of P1BC1F1; 
! 14, P2BC1F2, the selfing generation of P2BC1F1; 
! 15, P1BC2F2, the selfing generation of P1BC2F1; 
! 16, P2BC2F2, the selfing generation of P2BC2F1; 
! 17, P1BC1DH, P1BC1F1-derived doubled haploids; 
! 18, P2BC1DH, P2BC1F1-derived doubled haploids; 
! 19, P1BC2DH, P1BC2F1-derived doubled haploids; 
! 20, P2BC2DH, P2BC2F1-derived doubled haploids; 
   1      !Mapping Population (see remarks above)
   2      !Mapping Function (1 for Kosambi; 2 for Haldane; 3 for Morgan)
   2      !Marker Space Type (1 for intervals; 2 for positions)
   1      !Marker Space Unit(1 for centiMorgans; 2 for Morgan)
   6      !Number of Chromosomes (or Linkage Groups)
 200      !Size of the mapping population
   1      !Number of environments
 
!***************************************** Chromosomes and Linkage Maps **********************************************
!Chromosome                 NumMarkers
-CH1                        16
-CH2                        16
-CH3                        16
-CH4                        16
-CH5                        16
-CH6                        16
!Linkage map (Marker name followed by position or the interval length)
 MK-1-1                1     0.000
 MK-1-2                1    10.000
 MK-1-3                1    20.000
 MK-1-4                1    30.000
 MK-1-5                1    40.000
 MK-1-6                1    50.000
 MK-1-7                1    60.000
 MK-1-8                1    70.000
 MK-1-9                1    80.000
 MK-1-10               1    90.000
 MK-1-11               1   100.000
 MK-1-12               1   110.000
 MK-1-13               1   120.000
 MK-1-14               1   130.000
 MK-1-15               1   140.000
 MK-1-16               1   150.000
 MK-2-1                2     0.000
 MK-2-2                2    10.000
 MK-2-3                2    20.000
 MK-2-4                2    30.000
 MK-2-5                2    40.000
 MK-2-6                2    50.000
 MK-2-7                2    60.000
 MK-2-8                2    70.000
 MK-2-9                2    80.000
 MK-2-10               2    90.000
 MK-2-11               2   100.000
 MK-2-12               2   110.000
 MK-2-13               2   120.000
 MK-2-14               2   130.000
 MK-2-15               2   140.000
 MK-2-16               2   150.000
 MK-3-1                3     0.000
 MK-3-2                3    10.000
 MK-3-3                3    20.000
 MK-3-4                3    30.000
 MK-3-5                3    40.000
 MK-3-6                3    50.000
 MK-3-7                3    60.000
 MK-3-8                3    70.000
 MK-3-9                3    80.000
 MK-3-10               3    90.000
 MK-3-11               3   100.000
 MK-3-12               3   110.000
 MK-3-13               3   120.000
 MK-3-14               3   130.000
 MK-3-15               3   140.000
 MK-3-16               3   150.000
 MK-4-1                4     0.000
 MK-4-2                4    10.000
 MK-4-3                4    20.000
 MK-4-4                4    30.000
 MK-4-5                4    40.000
 MK-4-6                4    50.000
 MK-4-7                4    60.000
 MK-4-8                4    70.000
 MK-4-9                4    80.000
 MK-4-10               4    90.000
 MK-4-11               4   100.000
 MK-4-12               4   110.000
 MK-4-13               4   120.000
 MK-4-14               4   130.000
 MK-4-15               4   140.000
 MK-4-16               4   150.000
 MK-5-1                5     0.000
 MK-5-2                5    10.000
 MK-5-3                5    20.000
 MK-5-4                5    30.000
 MK-5-5                5    40.000
 MK-5-6                5    50.000
 MK-5-7                5    60.000
 MK-5-8                5    70.000
 MK-5-9                5    80.000
 MK-5-10               5    90.000
 MK-5-11               5   100.000
 MK-5-12               5   110.000
 MK-5-13               5   120.000
 MK-5-14               5   130.000
 MK-5-15               5   140.000
 MK-5-16               5   150.000
 MK-6-1                6     0.000
 MK-6-2                6    10.000
 MK-6-3                6    20.000
 MK-6-4                6    30.000
 MK-6-5                6    40.000
 MK-6-6                6    50.000
 MK-6-7                6    60.000
 MK-6-8                6    70.000
 MK-6-9                6    80.000
 MK-6-10               6    90.000
 MK-6-11               6   100.000
 MK-6-12               6   110.000
 MK-6-13               6   120.000
 MK-6-14               6   130.000
 MK-6-15               6   140.000
 MK-6-16               6   150.000
!*********************************** Marker Types ********************************************************************
!Co-dominant marker: When heterozygote F1 is present, P1 is coded as 2, F1 is coded as 1, and P2 is coded as 0; Otherwise, P1 is coded as 2, and P2 is coded as 0. 
!Dominant marker: When heterozygote F1 is present, P1 and F1 are coded as 12, and P2 is coded as 0; Otherwise, P1 is coded as 2, and P2 is coded as 0.  
!Recessive markers: When heterozygote F1 is present, P1 is coded as 2, and F1 and P2 are coded as 10; Otherwise, P1 is coded as 2, and P2 is coded as 0. 
!Missing marker is coded as -1. 
 MK-1-1                 2   2   1   2   2   1   1   2   1   1   1   2   2   2   1   2   1   2   2   1   1   2   2   2   2   2   2   2   1   2   2   2   1   1   2   2   2   2   1   1   1   2   1   2   1   2   1   1   1   2   2   2   1   2   2   2   1   1   2   2   1   1   2   2   1   2   1   2   1   1   1   2   1   1   2   2   2   1   2   1   2   2   1   1   2   1   1   1   2   2   2   1   2   1   1   1   2   1   2   2   2   1   2   2   2   2   2   1   2   1   1   1   1   1   2   2   2   2   1   2   2   1   2   1   2   1   1   2   1   2   2   1   1   2   1   2   2   1   2   1   1   2   2   1   1   1   1   1   2   2   1   1   1   2   1   2   1   2   2   1   2   1   2   2   1   1   1   1   1   1   1   1   1   2   1   2   2   1   2   2   1   1   1   1   1   1   1   1   2   2   1   1   1   1   1   1   1   1   1   2
 MK-1-2                 2   2   1   2   1   1   1   2   1   1   1   2   2   2   1   2   1   2   2   1   1   2   2   2   2   2   2   2   1   2   2   2   1   2   1   2   2   2   1   1   1   2   1   2   1   2   1   1   1   2   2   2   1   2   1   2   1   1   2   2   1   1   2   2   1   2   1   1   1   1   1   2   1   1   2   2   1   1   2   1   2   2   1   2   2   1   1   1   2   2   2   1   2   1   1   1   2   1   2   2   2   2   2   2   1   2   2   1   2   1   1   1   1   1   2   2   2   2   1   2   1   1   2   1   2   1   2   2   1   2   2   1   1   1   2   2   2   1   2   1   1   2   2   1   1   1   1   1   2   2   1   1   1   2   1   1   1   2   2   1   2   1   2   2   1   1   1   1   1   1   1   1   1   2   1   2   2   1   2   2   1   2   1   1   1   2   1   1   2   2   1   1   2   1   1   1   1   1   1   2
 MK-1-3                 2   2   1   2   1   1   1   2   2   1   1   2   2   2   1   2   1   1   2   1   1   2   2   2   2   2   2   2   1   2   2   1   1   2   1   1   2   2   2   1   1   2   1   2   1   2   1   1   1   2   2   2   1   2   1   2   1   1   2   2   1   1   2   2   1   2   1   1   1   1   1   2   1   1   2   2   1   1   2   1   1   2   1   2   2   1   1   1   2   2   2   1   2   1   1   1   2   1   1   2   2   2   2   1   1   2   2   1   2   1   2   1   1   1   2   2   2   2   1   2   1   1   2   1   2   1   2   2   1   2   2   1   1   1   2   2   2   1   2   1   1   2   2   1   1   1   1   1   2   2   1   1   1   2   2   1   1   2   2   1   2   1   2   2   1   1   1   1   2   1   1   1   1   2   1   2   2   1   2   1   1   2   1   1   1   2   1   1   2   2   1   1   1   1   1   1   1   1   1   2
 MK-1-4                 2   2   1   2   1   1   1   2   2   1   1   2   2   2   2   2   1   1   2   1   1   2   2   2   2   2   2   2   1   1   2   1   1   2   1   1   2   2   2   1   1   1   1   2   1   2   1   1   1   2   2   2   1   2   1   2   1   2   2   2   1   1   2   2   1   2   1   1   1   1   1   2   1   1   2   2   1   1   2   1   1   2   1   2   2   1   1   1   2   2   2   1   2   2   1   1   2   1   1   2   2   2   2   1   2   2   2   1   2   1   2   1   1   1   2   2   2   2   1   2   1   1   2   1   2   1   2   2   1   2   2   1   1   1   2   2   1   1   2   1   2   2   2   1   1   1   1   1   2   2   1   1   1   2   2   1   1   2   2   1   2   1   2   2   1   1   1   2   2   1   2   1   1   2   2   2   2   2   2   1   1   2   1   1   1   2   2   1   2   1   1   1   1   1   1   1   1   1   1   2
 MK-1-5                 2   2   2   2   1   1   1   2   2   2   1   2   2   2   2   2   1   1   2   1   1   2   2   2   2   2   2   2   1   1   2   1   1   2   1   1   2   2   2   1   1   1   1   2   1   2   1   1   1   2   2   2   1   2   1   2   2   2   2   2   1   1   2   2   1   2   1   1   1   1   1   2   1   1   2   2   1   1   2   2   1   2   1   2   2   2   1   1   2   2   2   1   2   2   1   2   2   1   1   1   2   2   2   1   2   2   2   1   2   2   2   1   1   1   2   2   2   2   1   2   1   1   2   1   2   1   1   2   1   2   2   1   1   1   2   2   1   1   2   1   2   2   1   1   1   1   1   1   2   2   1   1   1   2   2   2   1   2   2   2   2   1   2   2   1   1   1   2   2   1   2   1   1   2   2   2   2   1   2   1   1   2   1   1   1   2   2   1   2   1   1   1   1   1   1   1   1   1   1   2
 MK-1-6                 2   2   2   2   1   1   1   2   2   2   1   2   2   2   2   2   1   1   2   2   1   2   2   2   2   2   2   2   1   1   2   1   1   2   1   1   2   2   2   1   1   1   1   2   1   2   1   1   1   2   2   1   2   2   1   1   2   2   2   2   1   1   2   2   1   2   1   1   2   1   1   2   1   1   1   2   1   1   2   1   1   1   1   2   2   2   1   1   2   2   2   1   2   2   2   2   2   1   1   1   2   2   2   1   2   2   2   1   2   2   1   1   1   1   2   2   2   1   2   2   2   1   2   1   2   1   2   2   2   2   2   1   1   1   2   2   2   1   2   1   2   1   2   1   1   1   1   1   2   2   1   1   1   2   2   2   1   2   2   2   2   1   2   2   1   1   1   2   2   2   1   2   1   2   2   2   2   1   2   1   1   2   1   1   1   2   2   1   2   1   1   1   1   1   1   1   1   1   2   2
 MK-1-7                 2   2   2   2   1   1   1   2   2   2   1   2   2   2   1   2   1   1   2   2   1   2   2   2   2   2   2   2   1   1   2   1   1   2   1   1   2   2   2   1   1   1   2   2   1   2   1   1   1   2   2   1   2   1   2   1   2   2   2   2   2   1   2   2   1   2   1   2   2   1   1   2   1   1   1   2   1   1   2   2   1   1   1   2   2   2   1   1   2   2   2   1   2   2   2   2   1   2   2   1   2   2   2   2   2   2   2   1   2   1   1   1   1   1   2   2   2   1   2   2   2   1   2   1   2   1   2   2   1   2   1   1   2   2   2   2   2   1   2   1   2   1   2   1   1   1   1   1   2   2   1   2   1   2   2   2   1   2   2   2   2   1   2   2   1   1   2   2   2   2   1   2   1   2   2   1   2   1   2   1   2   2   1   1   1   1   1   1   2   1   2   1   1   1   1   1   1   1   2   2
 MK-1-8                 2   2   2   2   1   1   1   2   1   2   1   2   2   2   1   2   1   1   2   2   1   2   2   2   2   2   1   2   2   1   2   1   1   2   1   1   2   2   2   1   1   2   2   2   1   2   1   1   1   2   2   1   2   1   2   1   2   2   1   1   2   1   2   2   1   2   1   2   2   1   1   2   1   1   2   2   1   1   1   2   1   1   2   2   2   2   1   1   2   2   1   1   2   1   2   2   1   2   2   1   2   2   2   2   2   2   2   1   2   1   1   1   1   2   2   2   2   1   2   2   1   1   2   2   2   1   1   2   1   2   1   1   2   2   2   2   2   2   2   1   1   2   2   1   1   1   2   1   2   2   1   2   1   2   2   2   1   2   2   2   2   1   2   2   1   1   2   2   2   1   1   1   1   2   2   1   2   1   2   2   2   2   1   1   1   2   1   1   2   1   2   1   1   1   1   1   1   1   2   2
 MK-1-9                 2   2   1   2   1   2   1   2   1   2   1   2   2   2   2   2   1   1   2   2   1   2   2   2   2   2   1   2   2   1   2   1   1   2   1   1   2   2   2   1   1   2   2   2   1   2   1   1   1   2   2   1   2   2   1   1   2   2   1   1   2   1   2   2   1   2   1   2   2   1   2   2   1   1   2   2   1   1   1   1   1   1   2   2   2   2   1   1   2   2   1   1   2   1   2   2   1   2   2   1   2   1   2   2   2   2   2   1   2   1   1   1   1   2   2   2   2   1   2   2   1   1   2   2   2   1   1   2   1   2   1   1   2   2   2   2   2   2   2   1   1   2   2   2   1   1   2   1   2   2   1   2   1   2   2   2   2   2   2   2   2   2   2   2   1   1   2   2   1   1   1   1   2   2   2   1   2   1   2   2   2   2   1   1   1   2   2   2   2   1   2   1   1   1   1   1   1   1   2   2
 MK-1-10                2   2   1   2   1   2   1   2   1   2   1   1   2   2   1   2   1   1   2   2   1   2   2   2   1   1   1   2   2   1   2   1   2   2   1   1   2   2   2   1   1   2   2   2   1   2   2   1   1   2   2   1   2   2   1   1   2   2   1   1   2   1   2   2   2   2   1   2   2   1   2   2   1   1   2   2   1   2   1   1   1   1   2   2   2   2   1   1   2   2   2   1   2   1   2   2   1   2   2   1   2   1   2   2   1   2   2   1   2   1   1   1   1   2   2   2   2   1   2   2   1   1   2   2   2   2   1   2   1   2   1   1   2   1   2   2   2   2   1   1   1   1   2   2   1   1   1   1   2   1   1   2   1   1   2   2   2   2   2   2   2   2   2   2   2   2   2   2   1   1   1   1   2   2   2   1   2   1   2   1   2   2   1   2   1   2   2   1   2   1   2   1   1   2   1   1   1   1   2   2
 MK-1-11                2   1   1   2   1   2   1   2   1   1   1   1   1   2   1   2   1   1   2   2   1   2   2   2   2   1   1   2   2   1   1   1   2   2   1   1   2   2   2   1   1   2   2   2   1   2   2   1   1   2   2   1   2   2   1   2   2   2   1   1   2   1   2   2   1   2   1   2   2   1   2   2   1   1   2   2   1   2   1   2   1   1   2   2   2   2   1   1   2   2   1   1   2   1   2   2   1   2   2   1   2   1   2   2   1   2   1   1   2   1   2   1   1   2   2   2   2   1   1   2   2   1   2   2   2   2   1   2   1   2   2   1   2   1   1   2   2   2   1   2   1   1   2   2   1   1   1   1   2   2   1   2   1   1   2   2   2   2   2   2   2   2   2   2   2   2   2   2   1   1   2   1   2   2   2   2   2   1   2   1   2   2   1   2   1   2   2   1   2   1   2   1   1   2   1   1   1   1   2   2
 MK-1-12                2   1   1   2   2   2   1   2   2   1   1   1   1   2   1   2   1   1   2   2   2   2   2   2   2   1   1   2   2   1   1   1   2   2   1   1   2   2   1   1   1   2   1   2   1   2   2   1   1   2   2   1   2   2   1   2   2   1   1   1   2   1   2   2   1   2   1   1   2   1   2   2   2   1   1   2   1   2   1   1   1   1   2   2   2   1   1   1   2   2   1   1   1   1   2   2   2   2   2   1   2   2   2   1   1   2   1   1   2   1   2   1   1   1   2   2   2   1   1   2   2   1   2   2   2   2   1   2   1   2   2   1   2   1   1   2   2   2   1   2   1   1   2   2   1   1   1   1   2   2   1   2   1   2   1   2   1   2   1   2   2   2   2   2   2   2   2   2   1   1   2   2   2   2   2   2   2   1   2   1   2   2   1   1   1   2   2   1   2   1   2   2   1   2   1   1   1   1   1   2
 MK-1-13                2   2   2   2   2   2   1   2   2   1   1   1   1   2   1   2   1   1   2   2   2   2   2   2   2   1   1   1   2   1   1   1   2   2   1   1   2   2   1   2   1   1   1   2   1   2   2   2   1   2   2   1   2   2   1   1   2   2   1   1   2   1   2   2   1   2   1   1   2   1   2   2   2   1   1   2   1   2   1   1   1   1   2   2   2   2   2   1   2   2   1   1   2   1   2   2   2   2   2   1   2   2   2   1   1   2   1   1   2   1   2   1   1   1   2   2   2   1   1   2   2   1   2   2   2   2   2   2   1   1   2   1   2   2   1   2   2   2   1   2   1   1   2   2   1   2   1   1   2   2   1   2   1   2   1   2   1   2   1   2   2   2   1   2   2   2   2   2   1   1   1   2   2   2   1   2   2   1   2   1   2   1   2   1   1   2   2   2   2   1   2   2   1   2   1   1   1   1   1   2
 MK-1-14                2   2   2   2   2   2   1   2   2   1   1   1   1   1   1   2   1   1   2   2   2   2   2   2   1   2   1   1   2   1   1   1   2   2   1   1   2   2   2   1   1   2   2   2   1   2   2   2   1   2   2   1   2   2   1   1   1   1   1   1   2   1   2   2   1   1   1   1   2   1   2   2   1   1   1   2   1   2   1   1   1   1   2   2   2   2   2   1   2   2   1   1   2   1   2   2   1   2   2   1   2   2   2   1   1   2   2   1   2   1   2   1   1   1   2   2   2   1   1   2   2   1   2   2   2   2   2   2   1   1   2   1   2   2   1   2   2   2   1   2   1   2   2   2   1   2   1   2   2   2   1   2   1   2   1   1   1   1   1   2   2   2   2   1   2   2   2   2   1   2   1   2   2   2   1   2   2   1   2   1   2   1   2   1   1   2   2   1   2   1   2   2   1   2   1   1   1   1   1   2
 MK-1-15                2   2   2   2   1   2   1   2   2   1   1   1   1   1   1   2   1   1   2   2   2   1   2   2   1   1   1   1   2   1   1   1   2   2   2   1   2   2   2   1   1   2   2   2   1   2   2   1   2   2   2   1   2   2   2   1   2   1   1   1   2   1   2   2   1   1   1   1   2   1   2   2   1   1   1   2   1   2   1   1   1   1   2   2   2   1   2   1   2   2   2   1   2   1   2   2   1   2   2   1   2   2   1   1   1   2   2   1   2   1   2   1   1   1   2   2   2   2   1   2   2   1   2   2   1   2   2   2   2   1   2   1   2   2   1   2   2   2   1   2   1   1   2   2   1   2   1   2   2   2   1   2   2   2   2   2   1   1   1   1   2   2   2   1   2   2   2   2   2   2   1   2   2   2   1   2   2   2   2   1   2   1   2   1   1   2   2   1   2   1   2   2   1   2   1   1   1   1   1   2
 MK-1-16                2   2   2   2   1   2   1   2   2   1   1   1   1   1   1   2   1   1   2   2   2   1   2   2   1   1   1   1   2   1   1   2   2   2   2   1   2   2   2   1   1   2   2   1   1   2   2   1   1   2   2   1   2   2   2   1   2   1   2   1   2   1   2   2   1   1   1   1   2   1   2   2   1   1   1   2   1   2   1   1   1   1   2   2   2   2   2   1   2   2   2   1   2   2   2   2   1   2   2   1   2   2   1   1   1   2   2   1   2   1   2   1   2   1   2   2   2   2   1   2   2   1   2   2   1   2   2   2   2   1   2   1   2   2   1   1   2   2   1   2   1   1   2   1   1   2   2   2   2   2   2   2   2   2   2   2   1   1   1   1   2   2   2   1   2   2   2   2   2   2   1   2   2   2   1   2   2   2   2   1   2   1   2   2   1   2   2   1   2   1   2   2   1   2   1   1   1   1   1   2
 MK-2-1                 2   2   2   1   2   2   1   1   2   2   1   2   1   2   1   1   2   2   2   1   2   2   1   2   1   1   1   2   1   2   2   1   2   2   2   1   1   1   1   1   2   2   2   1   1   2   2   1   1   2   2   2   1   2   2   1   1   1   1   1   2   1   1   2   1   2   2   2   1   2   2   2   1   1   1   1   1   1   1   1   1   2   2   2   1   1   2   2   1   2   1   2   2   2   2   1   1   1   1   1   2   1   2   2   2   2   2   2   1   2   1   1   1   2   2   2   2   1   1   2   2   1   2   1   2   1   1   1   1   2   1   2   2   2   2   2   1   2   1   2   2   2   1   2   2   1   2   2   2   1   1   2   2   2   1   1   2   1   1   2   1   2   1   2   2   1   1   2   2   1   1   2   1   1   1   1   2   2   1   2   1   2   2   2   2   2   1   1   2   1   1   1   2   1   2   2   2   1   1   1
 MK-2-2                 2   2   2   1   2   2   1   1   1   2   1   2   1   2   1   1   2   2   2   1   2   2   1   2   1   1   1   2   1   2   1   1   1   2   2   1   1   1   1   1   2   2   2   1   2   2   2   1   1   2   2   2   1   2   1   1   1   1   1   2   2   1   1   2   1   2   2   1   1   2   2   2   1   2   1   1   1   1   1   1   2   2   2   2   1   1   2   2   1   2   1   2   2   2   2   1   1   1   1   1   2   1   2   2   2   2   2   2   2   2   1   1   1   1   1   2   2   1   1   2   1   1   2   1   2   1   1   1   1   2   1   2   2   2   2   1   1   2   1   2   2   1   1   2   2   2   2   2   2   1   1   2   2   2   1   1   2   1   1   2   1   2   1   2   2   2   1   2   2   1   1   2   1   2   1   1   2   2   1   1   1   2   2   2   2   2   1   2   2   1   1   1   2   1   1   2   2   1   1   1
 MK-2-3                 1   2   2   1   2   2   1   1   1   2   1   1   1   1   1   1   2   2   2   1   2   2   1   2   1   1   1   2   1   2   1   1   1   2   2   1   1   1   1   1   2   2   2   2   2   2   2   1   1   2   2   2   1   1   1   1   1   1   1   2   2   1   1   2   1   2   2   1   1   2   2   2   2   1   1   1   1   1   1   1   2   2   2   1   1   1   2   2   1   2   1   2   2   2   2   1   1   1   1   1   2   1   2   2   2   2   2   2   2   2   1   1   1   1   1   2   2   1   2   1   2   1   2   2   2   1   1   1   1   2   1   1   2   2   2   1   1   2   1   2   2   1   1   2   1   2   2   2   2   1   1   2   2   1   1   1   2   1   1   2   2   2   1   2   2   2   1   2   2   1   1   2   1   2   1   1   2   2   1   1   1   2   2   2   2   2   1   2   2   1   1   1   2   1   1   2   2   1   1   1
 MK-2-4                 1   1   2   1   2   2   1   1   1   2   1   1   1   1   1   1   2   2   1   1   2   2   1   2   2   1   1   1   1   2   1   1   1   2   2   1   1   1   1   1   2   2   2   2   2   2   2   1   1   2   2   2   2   1   1   1   1   1   1   1   2   1   1   2   1   2   2   1   1   2   2   2   2   1   1   1   1   1   1   1   2   2   2   1   2   1   2   1   1   2   1   1   2   2   2   1   1   1   1   1   2   1   2   1   2   2   2   2   2   2   1   1   2   1   1   2   2   1   2   1   2   1   2   2   1   1   1   1   1   2   2   1   1   2   2   1   1   2   2   2   1   1   1   2   1   2   2   1   2   1   1   2   2   1   1   1   2   2   1   1   2   2   1   1   2   2   1   2   2   1   1   2   1   2   2   1   1   2   1   1   1   2   1   2   2   2   1   1   2   1   1   1   2   1   1   2   2   1   1   1
 MK-2-5                 1   1   1   1   2   2   1   1   1   1   1   1   1   1   1   1   2   2   1   1   2   2   1   2   2   1   1   1   1   2   1   1   1   2   2   1   1   1   1   1   2   2   2   1   2   2   2   1   1   2   2   2   2   1   1   1   1   1   1   1   2   1   1   2   1   2   2   2   2   1   2   2   2   1   2   1   1   1   1   1   2   2   2   1   2   1   2   1   1   2   2   1   2   2   2   1   1   1   1   1   1   1   1   1   2   1   2   2   2   2   1   1   2   1   2   2   2   1   2   1   2   1   2   2   2   1   1   1   2   1   2   1   1   2   2   1   1   2   2   2   1   1   1   2   1   2   2   1   2   1   1   2   2   1   1   1   2   2   1   1   2   2   1   2   2   2   1   2   2   1   1   2   1   2   2   1   1   2   2   1   2   2   1   1   2   2   1   1   2   1   2   1   2   1   1   2   2   1   1   2
 MK-2-6                 1   1   1   1   2   2   1   1   1   1   1   2   1   1   1   1   2   2   1   1   2   2   1   2   2   1   1   1   1   1   1   2   1   2   2   1   1   1   1   1   2   2   2   1   2   2   2   2   1   1   2   1   1   1   2   1   1   1   1   1   2   1   1   2   1   1   2   2   2   1   2   2   2   1   2   1   1   1   1   1   2   2   2   2   2   1   2   1   1   2   2   1   2   2   2   1   2   1   1   1   1   1   1   1   2   1   2   2   2   2   1   1   2   1   2   2   2   1   2   1   1   1   2   2   2   1   1   1   2   1   1   1   1   2   2   1   1   2   2   1   1   1   1   2   1   2   2   1   2   1   1   2   2   1   1   1   2   2   1   1   2   2   1   2   2   2   1   1   2   1   1   2   1   1   2   1   1   2   2   1   2   2   1   1   2   2   1   1   2   1   1   1   2   1   1   2   2   2   1   2
 MK-2-7                 2   1   1   1   1   2   1   1   1   1   1   2   2   1   1   1   2   2   1   1   2   2   1   2   2   1   1   1   1   1   1   2   1   2   2   1   1   2   1   1   2   2   2   1   2   2   2   2   1   1   2   1   1   2   2   1   1   1   1   1   2   1   1   2   1   1   2   2   2   1   1   1   2   1   2   1   1   1   1   1   2   2   2   2   2   1   2   1   1   2   2   1   2   2   2   1   2   1   1   1   1   1   1   1   2   1   2   2   2   2   1   1   2   1   2   2   2   1   2   1   1   1   2   2   2   1   1   2   2   1   1   1   2   1   2   1   1   2   2   1   1   1   1   2   1   2   2   1   2   1   1   2   2   1   1   1   2   2   1   1   1   2   1   2   2   2   1   1   2   1   1   2   1   1   2   2   1   2   2   1   2   2   1   1   2   2   1   1   2   1   1   1   2   1   1   2   2   2   1   2
 MK-2-8                 2   1   1   1   1   2   1   1   1   1   1   2   2   1   1   1   2   2   1   1   2   2   1   2   2   1   1   1   1   1   1   2   1   2   2   2   2   1   1   1   2   2   2   1   2   1   2   2   1   1   2   1   1   2   2   1   1   1   1   1   2   1   1   2   1   1   2   2   2   1   1   1   2   1   2   1   1   1   1   1   2   2   2   2   2   1   2   1   1   2   1   1   2   1   2   1   1   1   1   1   1   1   1   1   2   1   2   2   2   1   1   1   2   1   1   2   2   1   2   1   1   1   2   1   2   1   1   2   2   1   1   1   2   1   2   1   1   2   2   1   1   1   1   2   1   2   2   1   2   2   1   2   2   1   1   1   2   2   1   1   1   2   1   2   2   2   1   1   2   1   2   2   1   1   2   2   1   1   2   1   2   2   1   1   2   2   1   1   2   1   1   1   2   1   1   2   2   2   1   2
 MK-2-9                 2   1   1   1   1   2   1   1   1   1   1   2   2   1   1   1   2   2   1   1   1   2   1   2   2   1   1   1   1   1   1   2   1   2   2   1   2   2   1   1   2   2   2   1   2   1   2   2   1   1   2   2   1   2   2   1   1   1   1   1   2   1   1   1   1   1   2   2   2   1   2   1   2   1   2   1   2   1   1   1   2   2   2   2   2   2   2   1   1   2   1   1   2   1   2   1   2   1   1   1   1   1   2   1   2   1   2   2   1   1   1   1   2   1   1   2   2   1   2   1   2   1   2   1   2   2   1   2   2   1   1   1   2   1   2   1   1   2   2   1   1   1   1   1   1   1   2   1   2   1   1   2   2   1   1   1   2   2   1   1   1   2   1   2   1   2   1   1   2   1   2   1   1   1   2   2   1   1   2   1   2   2   1   1   2   2   1   1   1   1   1   1   2   1   1   2   2   2   1   2
 MK-2-10                2   1   2   1   1   2   1   1   1   1   1   2   2   1   1   1   2   2   1   1   1   2   1   2   2   1   1   1   1   1   1   2   1   2   2   1   2   2   1   1   2   2   2   1   2   1   2   2   1   1   1   1   1   2   1   1   1   1   1   1   2   1   1   1   1   1   2   2   2   1   2   1   2   1   2   1   2   1   1   1   2   2   2   2   2   2   2   2   1   2   1   1   2   1   2   1   2   1   1   1   1   2   2   1   2   1   2   2   1   1   1   1   1   1   2   2   1   1   2   1   1   1   2   1   2   2   1   2   2   2   1   1   2   1   2   1   1   1   2   1   1   1   1   1   2   1   2   1   2   1   1   2   2   1   1   1   2   2   1   1   1   2   1   2   1   2   1   1   2   1   2   1   1   1   2   2   1   1   2   1   2   2   1   1   2   2   1   1   2   1   1   1   2   1   1   2   2   2   1   2
 MK-2-11                2   1   2   1   1   2   1   1   1   1   1   1   2   1   1   1   2   2   1   1   1   2   2   2   2   1   1   1   1   1   1   2   1   2   2   1   2   2   1   1   2   1   1   1   2   1   2   2   1   1   1   1   1   2   1   1   1   1   1   1   2   1   1   1   1   2   2   2   2   1   2   1   2   1   2   1   2   1   1   1   1   2   1   2   2   2   2   2   1   2   1   1   2   2   2   2   2   1   1   1   1   2   2   1   1   1   1   1   1   1   1   2   1   1   2   2   1   1   2   1   2   2   2   1   2   2   1   2   2   2   1   1   2   1   1   1   1   1   2   1   1   1   1   2   2   1   2   1   2   1   1   2   2   1   1   1   2   2   1   1   1   2   1   2   1   2   1   1   2   1   2   1   1   1   2   2   2   1   2   1   2   2   1   1   2   2   2   1   1   1   1   1   2   1   1   2   2   2   1   2
 MK-2-12                2   1   2   2   1   2   1   1   1   1   1   1   2   1   1   1   2   2   1   2   1   2   2   2   2   1   1   2   1   1   1   2   1   2   2   1   1   2   1   1   2   1   1   1   1   1   2   2   1   1   2   1   1   1   1   2   1   1   1   1   2   1   1   1   1   2   2   2   2   1   2   1   2   1   2   1   2   1   1   1   1   2   1   2   2   1   2   2   1   2   1   1   1   2   1   2   2   1   1   1   1   2   1   1   1   1   1   1   1   1   1   2   1   2   2   2   1   1   2   1   1   2   1   1   2   2   1   1   2   1   2   1   2   1   1   1   1   1   2   1   1   1   1   2   1   1   2   2   2   1   1   2   2   1   1   1   1   2   2   1   1   2   1   2   1   2   1   1   1   1   2   1   1   1   2   2   2   1   2   1   2   2   1   1   2   2   2   1   1   1   1   1   2   1   1   1   2   2   2   2
 MK-2-13                2   1   2   2   1   2   1   1   1   1   2   1   2   2   1   1   2   2   1   1   1   2   2   2   1   1   1   2   1   2   2   2   1   2   2   1   1   2   1   1   2   1   1   1   1   1   2   2   1   1   2   1   1   1   1   2   1   1   1   2   1   1   2   1   1   2   2   2   2   1   2   1   2   1   2   1   1   1   1   1   1   2   1   2   2   1   2   2   1   2   1   2   1   2   1   2   2   1   1   1   1   2   1   1   1   1   2   1   1   1   1   2   1   2   2   2   1   2   2   1   1   2   1   2   2   1   1   1   1   1   1   1   2   1   1   1   1   1   2   1   1   1   2   2   1   1   2   2   2   1   1   2   2   1   1   1   1   2   1   1   1   2   1   2   1   2   1   1   1   1   2   1   1   1   2   2   2   1   2   1   2   2   1   1   2   2   2   1   1   1   1   1   2   1   1   1   2   2   2   2
 MK-2-14                2   1   2   2   2   2   1   1   1   1   2   1   2   2   1   1   2   2   1   1   1   2   2   2   1   1   1   2   1   2   2   2   1   2   2   1   1   2   1   1   2   1   1   1   1   1   2   2   1   1   2   1   1   1   1   2   1   1   1   1   1   1   2   1   1   2   2   2   1   1   2   1   2   1   2   1   1   1   1   1   1   2   2   2   2   1   2   2   1   2   1   2   1   2   1   2   2   1   1   1   1   2   1   1   1   1   2   1   1   1   1   2   1   2   2   2   1   2   2   1   1   2   1   2   1   2   1   1   2   1   1   1   2   1   1   1   1   2   2   1   1   1   2   2   1   1   2   2   1   1   1   2   2   1   1   1   1   2   1   1   1   2   1   2   1   2   1   2   1   1   2   1   1   1   2   2   2   1   2   1   2   2   1   1   2   2   2   1   1   1   1   1   2   1   1   1   2   2   2   2
 MK-2-15                2   1   2   2   2   2   1   1   1   1   1   1   2   2   1   1   2   2   1   1   1   2   2   2   1   2   1   2   1   2   1   1   1   2   2   1   1   2   1   1   2   2   1   1   1   1   2   2   1   2   2   1   1   1   1   1   1   1   1   1   1   1   2   1   1   2   2   2   1   1   1   1   2   1   2   1   1   2   1   2   1   2   2   2   2   1   2   1   1   2   1   2   1   2   1   2   2   1   1   1   1   2   2   1   1   1   2   1   1   1   1   2   1   2   2   2   1   2   2   1   1   2   1   2   1   2   1   1   2   1   1   1   2   1   1   1   1   2   2   1   2   1   2   2   1   1   2   2   1   2   1   2   2   1   1   1   1   2   1   1   1   2   1   2   1   2   1   2   2   1   2   1   1   1   2   2   2   1   2   1   2   2   1   1   2   2   2   1   2   1   1   1   2   1   1   1   2   2   1   2
 MK-2-16                2   1   2   2   2   1   1   1   1   1   1   1   2   2   1   1   1   2   1   1   1   2   2   2   1   2   1   2   1   2   1   1   1   2   2   1   1   2   1   2   2   2   1   1   1   1   1   2   1   2   2   1   1   2   1   2   1   2   1   1   2   1   2   1   1   2   2   2   1   1   1   1   2   1   1   1   2   2   1   2   1   2   1   2   2   1   2   1   1   2   1   2   1   2   1   2   2   1   1   1   1   2   2   1   1   2   2   1   2   1   1   2   1   2   2   2   1   2   2   1   1   2   1   2   1   2   1   1   2   1   1   1   1   1   1   1   1   2   2   1   1   1   2   2   1   1   2   2   1   2   1   1   1   1   1   1   1   2   1   2   1   2   1   2   1   2   1   2   2   1   2   1   2   2   2   1   2   1   2   1   1   2   1   2   1   2   1   2   2   1   1   1   2   1   1   1   2   2   1   2
 MK-3-1                 2   2   1   1   1   1   1   2   2   1   2   1   2   1   1   1   2   2   2   2   2   2   2   1   1   1   2   2   1   1   2   2   1   2   1   2   1   2   1   2   2   1   1   1   1   1   2   2   1   1   2   2   1   1   1   1   2   2   2   1   2   2   1   2   2   1   1   1   2   1   1   2   2   2   1   1   1   2   2   1   2   2   1   2   1   1   1   2   2   1   2   1   1   1   1   1   1   1   2   1   2   2   1   2   2   1   2   1   1   1   2   1   1   2   2   1   1   2   2   2   1   1   1   2   1   1   1   1   1   1   1   1   1   1   1   2   1   1   2   1   2   2   1   1   2   1   1   2   2   1   1   2   1   2   1   2   2   1   2   1   1   2   1   1   2   2   2   2   1   1   1   2   1   1   2   2   1   1   2   1   2   1   2   1   2   1   2   2   1   2   1   2   1   2   1   2   2   2   2   2
 MK-3-2                 1   2   2   1   1   1   1   2   2   1   2   1   1   1   1   1   2   1   2   2   2   2   2   1   1   1   2   2   1   1   2   1   1   2   2   2   1   1   1   2   2   1   1   2   1   1   2   1   1   1   2   2   1   1   1   1   2   2   2   1   2   2   1   2   2   1   1   1   2   1   1   2   2   2   1   1   1   2   2   1   2   2   1   2   1   1   1   2   2   1   2   1   2   1   1   1   1   1   2   2   2   2   1   2   2   2   2   1   1   1   2   1   1   2   2   1   1   2   2   2   1   1   1   2   1   1   1   2   1   1   1   1   1   1   1   2   1   1   2   1   2   1   1   1   2   1   1   2   2   1   1   2   1   2   1   2   2   1   2   1   1   2   1   1   2   2   1   2   1   1   1   1   1   1   2   2   1   1   1   1   1   1   2   1   1   1   2   1   1   2   1   2   1   2   1   2   2   2   2   2
 MK-3-3                 1   2   1   1   1   2   1   2   2   1   2   1   2   1   1   1   2   1   2   2   2   2   2   1   1   1   2   2   1   1   2   1   1   2   2   2   1   1   1   2   1   1   1   2   1   1   2   1   1   1   2   2   1   1   1   1   2   2   2   2   2   2   1   2   2   1   1   1   2   1   1   2   2   2   1   2   1   2   1   1   2   2   1   2   1   1   1   2   2   1   2   1   2   2   1   1   1   1   2   2   2   2   1   2   2   2   2   1   1   2   2   1   1   1   2   1   1   2   2   2   1   1   1   2   1   1   2   2   1   1   1   1   1   1   1   2   1   1   2   1   2   1   1   1   2   1   1   2   2   1   1   2   1   2   1   2   2   1   2   1   1   2   1   1   2   2   1   2   1   1   1   1   1   1   2   2   1   1   1   1   1   1   2   1   1   1   2   1   1   2   1   2   1   2   1   2   2   2   2   2
 MK-3-4                 1   2   1   1   1   2   1   2   2   1   2   1   2   2   1   1   2   2   2   1   2   2   1   1   1   1   2   2   1   1   2   1   1   2   1   2   1   1   1   2   1   1   2   2   1   1   2   1   1   1   2   1   1   1   1   1   2   2   2   2   2   2   1   2   2   2   1   1   2   1   1   2   2   2   1   2   1   2   1   2   2   2   1   2   1   1   2   2   2   1   2   1   2   2   1   1   1   2   2   2   2   2   1   1   2   2   2   1   1   2   2   1   1   1   2   1   1   2   2   2   1   1   2   2   1   1   2   2   1   1   1   1   1   1   1   2   2   1   2   1   2   1   1   1   2   1   1   2   2   1   1   2   1   2   1   2   2   1   2   2   1   2   1   1   2   2   1   2   1   1   1   1   1   1   2   2   1   1   1   1   1   1   2   1   1   1   2   1   1   2   1   2   1   2   1   2   2   2   2   2
 MK-3-5                 1   2   1   1   1   2   1   1   1   2   2   1   2   2   1   1   2   2   2   1   2   2   1   1   1   1   2   2   1   1   2   1   1   2   1   2   1   1   1   2   1   1   2   2   1   1   2   1   1   1   2   1   1   1   1   1   2   2   2   2   2   2   1   2   2   2   1   1   2   1   1   2   2   2   1   2   1   2   2   2   2   1   1   2   1   2   2   2   2   1   2   1   2   2   1   1   2   1   2   1   2   1   1   2   2   2   2   1   1   2   2   1   1   1   2   1   1   2   2   2   1   1   2   1   1   2   2   2   1   1   1   1   1   1   1   2   2   1   2   1   1   1   1   1   2   1   1   2   1   1   1   2   1   2   1   2   1   1   2   2   1   2   1   1   2   2   1   2   1   1   1   1   1   1   2   2   1   1   1   1   1   1   2   1   1   2   2   1   1   2   1   2   1   2   1   2   2   2   2   2
 MK-3-6                 1   1   1   1   1   2   1   1   1   2   2   1   2   2   1   1   2   2   2   1   2   2   1   1   1   2   2   2   1   1   2   1   1   2   1   2   1   1   1   2   1   1   2   1   1   1   2   1   1   1   2   2   1   1   1   1   2   1   2   2   2   2   1   2   2   2   1   1   2   1   1   2   2   2   1   2   1   2   2   2   2   1   1   2   1   2   2   2   2   1   2   1   2   2   1   1   2   1   2   1   2   1   2   2   2   2   2   2   1   2   2   1   2   1   2   1   1   2   2   2   1   1   2   1   1   2   2   2   1   1   1   1   1   1   2   2   1   1   2   1   1   1   1   1   2   1   1   2   1   2   2   2   1   2   1   2   1   1   2   2   1   2   1   2   2   2   2   2   1   1   1   1   1   1   2   2   1   1   1   1   2   1   2   1   1   2   2   1   1   2   2   2   2   2   1   2   2   2   1   2
 MK-3-7                 1   1   1   1   1   2   1   1   1   2   2   1   2   2   1   1   2   2   2   1   2   1   1   1   1   2   2   2   1   2   2   2   1   2   1   1   1   1   2   2   1   1   2   1   1   1   2   1   1   1   2   2   1   1   1   1   2   1   2   2   2   1   1   2   2   2   1   1   2   2   1   2   2   2   1   2   1   2   2   2   2   1   2   2   1   2   2   2   2   1   1   1   2   2   1   2   2   1   2   1   2   2   2   2   2   2   2   1   1   2   1   1   2   1   2   1   1   2   2   2   1   1   2   2   1   2   2   2   1   1   1   2   1   1   2   2   1   1   2   1   1   1   1   1   2   1   1   2   1   2   2   2   1   2   1   2   1   1   2   2   1   2   1   2   2   1   2   2   2   2   1   1   1   1   2   2   1   1   1   1   2   1   2   1   1   2   2   2   1   2   2   2   2   1   1   2   2   1   1   2
 MK-3-8                 1   1   1   1   2   1   2   1   2   1   2   1   2   2   1   1   2   2   1   1   2   2   1   1   1   2   2   2   1   2   1   2   1   1   1   1   1   2   2   2   1   1   2   1   2   1   2   1   1   1   2   2   1   1   2   1   2   1   1   2   2   1   1   1   2   2   2   1   2   2   1   2   2   2   1   2   1   1   2   2   1   1   2   2   1   1   2   2   1   1   1   1   2   2   2   2   2   2   2   1   2   2   2   1   2   2   2   2   1   2   1   1   2   1   2   1   1   2   2   2   1   1   2   2   1   1   2   2   1   1   1   2   1   1   2   2   1   2   2   1   1   2   1   1   2   1   1   2   1   2   2   2   1   2   1   2   1   1   2   2   1   2   2   2   2   1   2   2   2   2   1   1   1   1   2   2   1   1   1   2   2   1   2   2   1   2   2   2   1   2   2   1   2   2   2   2   2   1   1   2
 MK-3-9                 2   1   1   1   2   1   2   1   2   1   2   1   2   1   1   1   1   2   1   1   2   2   1   1   1   2   2   2   1   2   1   2   1   1   1   1   1   1   2   1   1   1   2   1   2   1   2   1   1   1   2   1   1   1   2   1   2   2   1   2   1   1   1   1   2   2   2   1   2   2   2   2   2   2   1   2   1   1   2   2   1   1   1   2   1   1   2   2   1   1   1   1   2   2   2   2   2   2   2   1   2   2   2   1   2   2   1   2   1   2   1   1   2   1   2   1   1   2   2   2   1   1   2   2   1   1   2   2   1   1   2   2   1   1   2   2   1   2   1   1   1   2   1   1   2   1   1   1   1   2   2   2   1   2   1   1   1   2   1   2   1   2   2   1   2   1   2   2   2   2   1   1   1   1   2   2   1   1   1   2   2   1   2   2   1   2   1   2   1   2   2   1   2   2   2   2   2   1   1   2
 MK-3-10                2   1   1   1   2   1   2   1   1   1   2   1   2   1   1   1   1   1   1   1   1   2   1   1   1   2   2   2   1   2   1   2   1   1   1   1   2   2   2   1   1   1   2   1   2   1   2   1   1   1   2   1   1   1   2   1   1   2   1   1   1   1   1   1   1   1   2   1   2   1   2   2   2   2   1   2   1   1   1   2   1   1   1   2   1   1   2   1   2   2   1   2   2   1   2   2   2   2   2   1   2   2   2   1   2   2   1   2   1   2   1   2   2   1   2   1   1   2   2   2   1   1   2   2   1   1   2   2   1   2   2   2   1   1   2   2   1   1   1   1   1   2   1   1   2   2   2   1   1   2   2   2   1   2   1   1   1   2   1   2   1   2   2   1   2   1   2   2   2   2   1   1   1   1   2   2   1   1   2   2   1   1   2   2   1   2   1   2   1   2   2   1   2   2   1   2   2   1   1   2
 MK-3-11                2   1   1   1   2   1   2   1   1   1   2   1   2   1   1   2   1   1   1   1   1   2   1   1   1   1   1   2   2   2   1   2   2   1   1   1   2   2   2   1   1   1   2   1   2   1   2   1   1   1   2   1   1   1   2   1   1   2   1   1   1   1   1   1   1   1   2   1   2   1   2   2   1   2   1   2   1   1   1   1   2   1   1   2   1   1   1   1   2   2   1   2   2   1   2   2   2   2   2   1   2   2   2   1   2   2   1   2   1   2   1   1   2   1   2   1   1   1   2   2   1   1   1   2   1   2   2   2   2   2   1   2   1   1   2   2   1   1   1   1   1   1   1   2   2   2   2   1   1   2   2   2   1   2   1   1   1   2   1   1   1   2   2   1   2   2   1   2   2   2   1   1   1   1   2   2   1   1   2   2   1   2   2   2   2   2   1   2   1   2   2   1   2   2   1   1   2   1   1   2
 MK-3-12                2   1   1   1   2   1   2   1   1   1   2   1   1   1   1   2   1   1   2   2   1   2   1   1   1   1   1   2   2   2   1   2   2   1   1   1   1   2   2   1   2   1   2   1   2   2   2   1   1   1   2   2   1   1   1   1   1   2   1   1   1   1   1   1   2   1   2   1   1   1   2   2   1   2   1   2   1   1   1   2   2   1   1   2   1   1   1   1   2   2   1   2   2   1   2   2   2   2   2   1   2   2   2   1   2   1   1   2   1   2   1   1   2   1   2   2   1   2   2   2   1   1   1   2   1   2   2   2   2   2   1   2   1   1   2   1   1   1   1   1   1   1   1   2   2   2   2   1   1   2   2   2   1   2   1   1   1   2   1   1   1   2   2   1   2   2   1   2   2   2   1   1   1   1   2   2   1   1   2   1   1   2   2   2   2   2   1   2   1   2   2   1   2   2   1   2   2   1   1   2
 MK-3-13                2   1   1   2   2   1   2   1   1   1   2   1   1   2   1   2   1   1   2   2   1   2   2   1   1   1   1   2   2   2   2   2   2   1   1   1   1   1   2   1   2   1   2   2   2   2   2   1   1   1   2   2   1   1   1   1   1   2   1   1   1   1   1   1   2   1   2   2   1   1   2   2   1   2   1   2   1   1   1   2   2   1   1   2   1   1   1   1   2   2   1   2   2   1   2   2   2   2   2   2   2   2   2   1   2   1   1   2   1   2   1   1   2   1   2   2   1   2   2   2   1   2   1   2   2   2   1   1   2   2   1   1   2   1   2   1   1   1   1   1   1   1   1   2   2   2   2   1   1   2   2   2   1   2   1   2   1   2   1   1   1   2   2   1   2   2   1   2   1   2   1   1   1   1   2   2   1   1   2   1   1   2   1   2   2   2   1   2   1   2   2   1   2   1   1   2   2   1   1   1
 MK-3-14                2   1   1   1   2   2   2   1   1   1   1   2   1   2   1   2   1   2   2   2   1   2   2   1   1   1   1   2   2   2   2   2   2   1   1   1   1   1   1   1   2   1   2   2   2   1   2   1   2   1   2   2   1   2   1   1   1   2   1   1   1   1   2   1   2   2   2   1   1   1   2   2   2   2   1   2   1   1   1   1   2   1   2   2   1   1   1   1   2   2   1   2   2   2   1   2   2   2   2   2   1   1   1   2   2   1   1   2   1   2   1   2   2   1   2   2   1   2   2   2   1   2   1   2   2   2   1   1   2   2   1   1   2   1   2   1   1   1   1   1   1   1   2   1   2   2   2   1   1   2   2   2   1   2   1   1   1   2   1   1   1   2   2   1   2   2   1   2   1   2   1   2   1   1   2   2   1   1   2   1   1   2   1   2   2   1   1   2   1   2   2   1   2   1   1   2   2   1   1   1
 MK-3-15                2   1   1   1   2   2   2   1   1   1   1   2   1   2   2   1   1   2   2   2   2   2   2   1   1   1   1   2   2   1   2   2   2   1   1   1   1   1   1   1   2   1   1   2   2   1   1   1   2   1   2   2   1   2   1   2   1   2   1   1   1   1   2   1   2   2   2   2   1   1   2   2   2   2   1   2   1   1   1   1   2   1   2   2   2   1   1   1   2   2   1   2   2   2   1   2   2   2   2   2   1   1   1   2   1   1   1   2   1   2   1   2   2   1   2   2   1   2   1   2   1   2   2   2   2   2   2   2   1   2   1   1   2   1   2   1   1   1   1   1   1   2   2   1   2   2   2   1   1   2   2   2   1   1   1   2   1   2   1   1   1   2   2   1   2   2   1   2   1   2   1   2   1   1   2   2   1   1   2   1   1   2   1   2   2   1   1   2   1   2   2   1   2   1   1   2   2   1   1   1
 MK-3-16                2   1   1   1   2   2   2   1   1   1   1   2   1   2   2   1   1   2   2   1   2   2   2   1   2   1   1   2   2   1   2   1   1   1   1   1   1   2   1   1   2   1   1   2   2   1   1   1   2   1   2   2   1   2   1   2   1   1   1   1   1   2   2   1   2   2   2   2   1   1   2   2   2   2   1   2   1   1   1   1   1   2   2   2   2   1   1   1   2   2   1   2   2   2   1   2   2   2   2   2   1   1   1   2   1   1   1   2   1   2   1   2   2   1   2   2   1   2   1   2   1   2   2   2   2   2   2   2   1   2   1   1   2   1   2   1   1   1   1   1   1   2   2   1   2   2   1   1   1   2   2   2   1   1   1   2   1   2   1   1   1   2   2   1   2   2   1   2   1   2   1   2   1   1   2   2   1   1   2   1   1   2   1   2   2   1   1   2   1   2   2   1   2   1   1   2   2   1   2   1
 MK-4-1                 1   2   2   1   2   2   2   2   2   2   1   2   2   1   2   1   1   2   1   2   2   1   1   2   1   1   2   2   1   2   2   2   2   1   2   1   1   1   1   1   1   1   2   1   2   1   2   2   1   1   2   2   2   2   2   2   1   2   2   2   2   1   2   2   2   2   2   1   1   2   1   2   1   1   2   2   2   2   1   2   2   1   1   2   2   1   1   2   1   2   1   1   1   1   2   1   2   1   1   2   2   1   2   1   1   2   2   2   1   1   2   1   2   1   1   2   2   1   2   2   1   2   1   2   2   2   1   1   2   2   1   1   1   2   1   1   2   2   2   1   1   1   1   2   2   2   1   1   2   1   1   1   1   1   1   1   2   1   2   1   2   1   1   2   1   2   1   2   2   1   1   2   2   1   1   1   1   2   1   2   2   2   2   1   2   1   2   2   1   1   1   1   2   1   1   1   2   2   2   2
 MK-4-2                 1   2   2   1   2   2   2   2   2   2   1   2   2   2   2   1   1   2   1   2   2   1   1   2   1   1   2   2   1   2   2   2   2   1   2   1   1   1   1   1   1   1   2   1   2   1   2   1   2   1   2   2   2   2   2   2   1   2   2   1   1   1   2   2   2   2   2   1   1   2   1   2   1   1   2   2   2   2   1   2   2   1   1   2   2   1   1   2   1   2   1   1   2   1   2   2   2   1   1   2   2   1   2   2   1   2   2   2   1   1   2   2   2   1   1   2   2   1   2   2   1   2   1   2   2   2   1   1   2   1   1   1   1   2   1   1   2   2   2   1   2   1   1   1   1   2   1   1   1   1   1   1   1   1   1   1   2   1   2   1   2   1   1   1   1   2   1   2   2   1   1   2   2   1   1   1   1   2   1   2   2   2   1   1   1   1   2   2   1   2   1   1   2   1   1   1   2   2   2   2
 MK-4-3                 1   2   2   1   2   2   2   2   2   2   1   2   2   2   2   1   1   2   1   2   2   1   1   2   1   1   2   2   1   2   2   2   2   2   2   1   1   1   2   1   1   2   2   2   2   1   2   1   2   1   2   2   2   2   2   2   1   2   2   1   1   2   2   2   2   2   1   2   1   2   1   2   1   1   2   2   2   2   1   2   2   1   2   2   2   1   1   2   1   2   1   1   2   2   2   2   2   1   1   2   1   1   2   2   1   2   2   2   2   1   1   2   2   1   1   1   2   1   2   2   2   2   1   2   2   2   1   1   2   1   1   1   1   2   1   2   2   2   1   1   2   1   1   1   2   1   1   1   1   1   1   1   1   1   2   1   2   1   2   1   2   2   1   1   1   2   1   1   2   1   1   2   1   1   1   1   1   2   1   1   2   2   1   1   1   1   2   2   1   2   1   1   2   1   2   1   2   2   2   2
 MK-4-4                 1   1   2   1   2   2   2   2   2   2   1   1   2   2   2   1   1   2   1   2   2   1   1   2   1   1   2   2   1   2   2   2   2   2   2   1   1   1   2   2   1   2   2   2   2   1   2   2   2   1   2   2   2   2   2   2   1   2   2   1   1   2   2   2   2   1   1   2   1   2   1   2   1   1   2   2   2   2   1   2   2   1   2   2   2   1   1   2   1   2   2   1   2   2   2   2   2   1   1   2   1   1   2   2   1   2   2   2   2   1   1   2   1   1   1   1   2   1   2   2   2   2   2   2   2   2   1   1   2   2   1   1   1   2   1   2   2   2   1   1   2   1   1   1   2   1   1   2   1   1   1   1   2   1   2   1   2   2   1   1   2   2   1   1   1   2   1   1   2   1   1   2   1   1   1   1   1   2   1   1   2   2   1   1   1   1   2   2   1   2   1   1   2   1   2   1   2   2   2   2
 MK-4-5                 1   1   2   1   2   2   2   2   1   2   1   1   1   2   2   1   1   1   1   2   2   1   1   2   1   1   2   1   1   2   2   2   2   2   2   1   1   1   2   2   1   2   2   2   2   1   2   2   2   1   2   2   2   2   2   2   1   2   2   1   1   2   2   2   2   1   1   2   1   2   1   2   1   1   2   2   2   2   1   2   2   1   1   2   2   1   1   2   1   2   2   1   2   2   2   2   2   1   1   2   1   1   2   1   1   2   2   2   2   1   1   2   1   1   1   1   2   1   2   2   2   2   2   2   2   2   1   1   1   2   1   1   1   2   1   1   2   2   1   1   2   1   1   1   2   1   1   2   1   1   1   1   2   1   2   1   1   2   1   1   2   2   1   1   1   2   1   1   2   1   1   2   1   1   1   1   1   2   1   1   2   2   1   1   1   1   1   2   1   2   1   1   2   1   2   1   2   1   2   2
 MK-4-6                 1   1   2   1   2   2   2   1   1   2   1   1   1   2   2   2   1   1   2   2   2   1   1   2   1   1   2   1   1   2   2   2   2   2   2   1   1   1   2   2   1   2   2   2   2   2   2   2   2   1   1   2   2   2   2   2   1   2   2   1   2   2   2   2   2   1   1   1   1   2   1   2   2   1   2   1   1   2   1   2   2   1   1   2   2   1   2   2   1   2   2   1   2   2   2   2   2   1   1   1   1   1   2   1   1   1   2   2   2   1   1   2   1   1   1   1   2   2   2   2   2   2   2   2   2   2   1   1   2   2   1   1   2   2   1   1   2   2   1   1   2   1   1   2   2   1   1   2   1   1   1   1   1   1   2   1   1   2   1   1   2   2   1   1   2   2   1   2   2   1   1   2   1   1   1   1   1   2   1   1   2   2   1   1   1   1   1   2   2   2   1   1   2   1   2   1   2   1   2   2
 MK-4-7                 1   1   1   2   2   2   1   2   1   1   1   1   1   2   1   2   1   1   2   2   2   1   1   2   1   1   2   1   1   2   2   2   2   2   2   1   1   2   2   1   1   2   2   2   2   2   2   2   2   1   1   2   2   2   2   2   1   2   2   1   2   2   2   2   2   1   1   1   1   2   1   2   2   2   2   1   1   2   1   2   1   1   1   2   2   1   2   2   1   2   2   1   2   2   2   2   2   1   1   1   1   1   2   1   1   1   2   2   2   1   1   1   1   1   1   1   2   2   2   2   2   2   2   2   2   2   1   1   2   2   1   1   2   2   1   1   2   2   1   1   2   1   1   2   2   1   2   2   1   2   1   1   1   1   2   1   1   2   1   1   2   2   1   1   2   2   1   2   1   2   1   2   1   1   1   1   1   2   1   1   2   2   1   1   1   1   1   2   2   2   1   2   2   1   2   1   1   1   2   2
 MK-4-8                 1   1   1   2   2   2   1   2   1   2   1   2   1   2   1   2   1   1   2   2   2   1   1   2   1   1   2   1   1   2   2   2   2   2   2   1   1   2   2   2   2   2   2   2   2   2   2   2   2   1   1   2   2   2   2   2   1   2   2   1   2   2   2   2   2   1   1   2   1   2   1   2   2   2   2   2   1   2   1   2   1   1   1   2   2   1   1   2   1   2   2   1   2   2   2   2   2   1   1   1   1   2   1   1   1   1   2   2   1   1   2   1   1   1   1   1   2   2   2   2   2   2   2   2   2   2   1   1   2   2   1   1   2   1   1   1   2   2   1   1   1   1   1   2   2   1   2   2   1   2   1   1   1   1   2   1   1   2   1   1   2   2   1   1   2   2   1   2   1   2   1   2   1   1   1   1   1   2   1   1   2   2   1   1   1   1   1   2   2   2   1   2   2   1   2   1   1   1   2   2
 MK-4-9                 1   2   1   2   2   2   1   2   1   2   1   2   1   1   1   2   1   1   2   2   2   1   1   2   1   1   2   1   1   2   2   2   2   2   2   1   1   2   2   1   2   2   2   2   2   2   2   1   2   1   1   2   2   2   2   2   2   2   2   1   1   2   2   2   2   1   1   2   1   2   1   2   2   2   2   2   1   2   1   2   1   1   1   1   2   1   2   2   1   2   2   1   2   1   2   2   2   1   1   1   1   2   1   1   1   1   2   2   1   1   2   1   1   1   1   1   2   2   2   2   2   2   2   2   2   2   2   1   2   2   1   1   2   1   1   1   2   2   1   1   1   1   1   2   2   1   1   2   1   2   1   1   2   2   2   1   1   2   1   1   2   2   1   2   2   2   1   2   1   2   2   2   2   1   1   1   1   2   1   1   2   2   1   1   1   1   1   2   2   2   1   2   2   1   2   1   1   2   2   2
 MK-4-10                1   2   1   2   2   2   1   2   1   2   1   2   1   1   1   2   1   1   1   2   2   1   1   2   2   1   2   2   1   1   2   2   2   2   2   1   1   2   2   1   2   2   1   2   2   2   2   1   2   1   1   2   2   1   2   2   1   2   2   1   1   2   2   1   2   1   1   2   1   2   1   2   2   1   2   2   1   2   1   1   1   1   1   1   2   1   2   2   1   2   2   1   1   1   2   2   2   1   1   1   1   2   1   1   1   1   2   2   1   1   2   1   1   1   1   2   2   2   1   2   2   1   2   2   2   2   2   1   2   2   1   1   2   1   1   1   2   2   1   1   1   1   1   2   2   1   1   2   1   2   1   1   2   2   2   1   1   2   2   1   2   2   1   2   1   2   1   2   1   2   2   2   2   1   1   2   1   2   1   1   2   2   1   1   1   1   1   2   2   2   2   2   2   1   2   1   1   2   2   2
 MK-4-11                1   2   1   2   2   2   1   2   1   2   2   2   1   1   1   2   1   1   2   1   2   1   2   2   1   1   2   2   1   1   2   2   2   2   2   1   1   2   2   1   2   2   1   2   2   2   2   1   2   1   1   2   2   1   2   2   1   2   2   1   2   2   2   2   2   1   1   2   1   2   1   2   2   1   2   1   1   2   1   1   1   1   1   1   2   2   2   2   1   2   1   1   1   1   2   2   2   1   1   1   1   2   1   1   1   1   2   1   1   2   2   1   1   1   1   2   2   2   1   2   2   1   2   2   2   2   2   1   2   2   1   2   2   1   2   1   2   2   1   1   1   1   1   2   2   1   1   2   1   2   1   1   1   2   2   1   1   2   2   1   2   2   1   2   1   2   1   2   1   2   1   2   2   1   1   2   1   2   1   1   2   2   1   1   1   1   1   2   2   2   2   2   2   1   1   1   1   2   2   2
 MK-4-12                2   2   1   2   2   2   1   2   1   2   2   2   1   1   2   2   1   1   2   1   2   1   2   2   2   1   2   2   1   1   2   2   2   2   2   1   1   2   2   1   2   2   1   2   2   1   1   1   2   1   1   2   2   1   2   2   1   2   2   2   2   2   2   2   2   2   1   2   1   2   1   2   2   1   2   1   1   1   1   2   1   1   1   1   2   1   2   2   1   2   1   1   2   1   2   2   2   1   1   1   1   2   1   1   1   1   2   1   1   1   2   1   1   1   1   2   2   2   1   2   2   1   1   2   2   1   2   1   2   2   1   2   2   1   2   1   2   2   1   1   1   2   2   2   2   1   1   2   1   2   1   1   1   2   1   1   1   2   2   1   2   2   1   2   1   2   1   2   1   2   1   2   2   1   1   2   1   2   1   1   2   2   1   1   1   1   1   2   2   2   2   2   2   1   1   1   1   2   2   2
 MK-4-13                2   1   1   1   2   2   1   2   1   2   1   2   1   1   2   2   1   1   2   1   2   1   2   2   2   1   2   2   1   1   2   2   2   2   2   1   1   2   2   1   2   2   1   1   2   1   1   1   2   1   1   2   2   1   2   2   2   2   2   2   2   2   2   2   2   2   1   2   1   2   1   2   1   1   2   1   1   1   1   2   1   1   1   1   2   1   2   2   1   2   2   1   2   1   2   2   2   1   1   1   1   1   2   1   2   1   2   2   2   1   2   1   1   1   1   2   2   2   1   2   2   1   1   2   2   1   2   1   1   2   1   2   2   2   2   1   2   2   1   1   1   2   2   2   2   2   1   2   1   2   1   2   1   1   1   1   1   2   2   1   2   2   1   2   1   2   1   2   1   1   1   2   1   1   2   1   1   2   1   1   2   2   1   1   1   1   1   2   2   2   2   2   2   1   1   2   1   2   2   2
 MK-4-14                2   1   1   1   2   2   1   2   1   2   1   2   1   1   2   2   2   1   1   1   2   2   2   2   2   2   2   2   1   2   1   2   2   2   2   2   1   2   2   1   2   1   1   2   2   1   1   1   2   1   1   1   2   1   2   2   2   2   2   2   2   2   2   2   2   2   1   2   1   2   1   2   1   2   2   1   1   1   1   2   1   1   1   1   2   1   2   2   1   2   2   1   2   1   2   2   1   1   1   1   1   1   2   1   2   1   2   2   2   1   2   1   1   1   1   1   2   1   1   2   2   1   1   2   1   1   1   1   1   2   1   2   2   2   2   1   2   2   1   1   1   2   1   2   2   2   1   2   1   2   1   2   1   1   1   1   1   1   2   1   2   2   2   2   1   2   1   2   1   2   1   1   1   1   2   1   1   2   1   1   2   2   1   1   1   1   1   2   2   2   2   2   2   1   1   2   1   2   2   2
 MK-4-15                2   1   1   1   1   2   1   2   1   2   1   2   1   1   2   2   2   1   1   1   2   2   2   2   2   2   2   2   1   2   1   2   2   2   2   2   1   2   2   1   2   1   1   1   2   2   1   1   2   2   1   2   2   1   1   2   2   2   2   2   2   2   2   2   2   2   2   2   1   2   1   2   1   2   2   1   1   1   1   2   1   1   1   1   2   1   2   2   1   2   1   1   2   1   2   2   2   1   2   1   1   1   2   1   2   1   1   2   2   2   2   1   1   1   1   1   2   1   1   2   2   2   1   2   1   1   1   1   2   2   1   1   2   1   2   1   1   2   1   1   1   2   2   2   2   1   1   1   1   2   1   2   1   1   1   1   1   1   2   1   2   2   2   2   1   2   1   2   1   1   1   1   2   1   2   1   1   2   1   1   2   2   1   1   1   1   1   2   2   2   2   2   2   1   1   2   1   2   1   2
 MK-4-16                2   1   1   1   1   2   1   2   1   2   2   2   1   1   2   2   2   2   1   1   1   2   2   2   2   2   2   1   1   1   1   2   2   2   2   2   1   2   2   1   2   1   1   1   1   1   1   1   2   2   1   2   2   1   1   2   2   2   2   1   2   2   2   2   2   2   2   2   1   2   1   2   1   2   2   1   1   1   1   2   1   1   1   2   1   1   2   2   1   2   1   1   2   1   2   1   1   1   2   2   1   1   2   1   2   2   1   2   2   2   1   1   1   1   1   2   2   1   1   2   2   2   1   2   2   1   1   1   2   1   1   1   2   1   2   1   1   2   1   2   1   2   2   2   2   1   1   1   1   2   1   2   1   2   1   1   2   1   2   1   2   1   2   2   1   2   1   2   1   1   1   1   2   1   1   2   1   2   1   1   2   1   1   1   1   1   1   2   2   2   2   2   1   1   1   2   1   2   1   2
 MK-5-1                 2   2   1   2   2   2   1   2   2   1   1   1   2   2   2   1   2   1   1   2   1   2   2   1   2   2   1   2   2   2   1   2   1   2   1   2   1   2   2   2   1   1   2   2   1   2   2   1   1   2   2   1   2   1   1   1   2   2   1   1   2   1   2   1   2   1   2   2   1   2   2   1   1   1   2   1   2   1   1   2   1   2   2   2   1   1   1   2   1   1   1   2   1   1   2   2   2   2   1   2   2   2   1   2   2   1   1   2   1   1   2   2   2   1   2   1   2   2   2   1   1   2   2   2   2   1   1   1   1   2   2   2   2   1   2   1   1   1   2   2   1   1   1   1   1   1   1   2   1   1   1   2   2   2   1   2   2   1   2   1   1   1   2   2   1   1   2   1   2   2   1   1   2   1   2   2   2   1   2   1   1   1   1   2   1   1   1   1   1   1   2   2   2   2   2   1   2   1   2   1
 MK-5-2                 2   2   1   2   2   2   1   2   2   1   1   1   2   2   2   1   2   1   1   2   1   2   2   1   2   2   1   2   2   2   2   2   1   2   1   2   1   2   2   2   1   1   2   2   1   2   2   2   1   2   2   1   2   1   1   1   2   2   1   1   2   1   2   1   2   1   2   2   1   2   2   1   1   1   2   1   2   1   1   2   1   2   2   2   2   1   2   2   1   1   1   2   1   1   2   2   2   2   1   2   2   2   1   2   2   1   1   2   1   1   2   2   2   1   2   1   2   2   2   1   1   2   2   2   2   1   1   1   1   1   2   1   2   1   2   1   1   1   2   2   1   1   1   1   1   1   1   2   1   1   1   2   2   2   1   2   2   1   2   1   2   1   2   2   1   2   2   1   2   2   1   1   2   1   2   2   2   1   2   1   1   1   1   2   1   1   1   1   1   1   2   2   2   2   2   1   2   1   2   2
 MK-5-3                 2   2   1   2   2   2   1   2   2   1   1   1   2   2   2   1   2   1   1   1   1   1   1   1   2   2   1   2   2   2   2   1   1   2   1   2   1   1   2   2   1   1   2   2   1   2   2   2   1   2   2   1   2   1   1   1   2   2   1   1   2   1   2   2   1   1   2   2   2   2   2   1   1   1   2   1   2   1   1   2   1   2   2   2   2   1   2   2   1   1   1   2   1   1   2   2   2   2   2   2   2   2   1   2   1   1   1   2   1   1   2   2   2   1   2   1   2   2   2   1   1   2   2   2   2   1   1   1   1   1   2   1   2   1   2   1   1   1   2   2   1   1   1   1   1   1   1   2   1   1   1   2   2   2   1   2   2   1   2   1   2   1   2   2   1   2   2   1   1   2   1   1   2   1   2   2   2   1   2   2   1   1   1   2   1   1   1   1   1   1   2   2   2   2   2   1   2   1   2   2
 MK-5-4                 1   2   1   2   1   2   2   2   2   1   1   1   2   2   2   1   1   1   1   1   1   1   1   1   2   2   2   2   2   2   2   1   1   2   1   2   1   1   1   2   1   1   2   2   1   2   2   2   1   2   2   1   2   1   1   1   2   2   1   1   1   1   2   2   1   1   2   2   2   2   2   1   1   1   2   1   2   1   1   2   1   2   1   2   2   1   2   1   1   1   1   2   1   1   2   2   2   2   2   2   2   2   1   2   1   2   1   2   1   1   2   2   2   1   2   1   2   1   2   2   1   2   2   2   2   1   1   1   1   1   2   1   2   2   1   1   1   1   2   2   1   1   1   1   1   1   1   2   2   1   1   2   2   2   1   1   2   1   2   1   2   1   2   2   1   2   2   1   1   2   1   1   2   1   2   2   2   1   2   2   1   1   1   2   1   1   2   1   1   1   2   2   2   2   1   1   1   1   2   2
 MK-5-5                 1   2   1   2   1   2   2   2   2   1   1   1   2   2   1   1   1   1   1   1   1   1   1   1   2   2   2   2   2   2   2   1   1   2   2   2   1   1   1   2   1   1   2   2   1   1   2   1   1   2   2   1   2   1   1   1   2   2   2   1   1   1   2   2   1   1   1   2   2   2   2   2   1   1   1   1   2   1   1   2   2   2   1   2   2   1   1   1   1   1   2   2   1   1   2   2   2   2   2   2   2   2   1   2   1   2   1   2   1   1   2   2   2   1   2   1   2   1   2   2   2   2   1   2   2   1   1   1   1   1   2   1   2   2   1   1   1   1   2   2   1   1   1   1   1   1   1   1   2   1   1   2   2   2   1   1   2   2   2   1   2   2   2   2   1   2   2   1   1   2   1   1   2   1   2   2   2   1   2   2   1   1   1   2   1   1   2   2   1   1   2   1   2   2   1   1   1   1   2   2
 MK-5-6                 1   2   1   2   1   2   2   2   2   1   1   2   2   2   1   1   2   1   1   1   1   1   1   1   2   2   2   2   2   2   2   1   1   2   2   2   1   1   1   2   1   1   2   2   1   1   2   1   1   2   2   1   2   1   1   1   2   2   2   1   1   1   2   2   1   1   1   1   2   2   2   2   1   1   1   2   2   1   1   1   2   2   1   2   2   1   1   1   1   1   2   2   1   1   2   2   2   2   2   2   2   2   1   2   1   2   2   2   1   1   2   2   2   1   1   1   2   1   2   2   2   2   1   2   2   1   2   1   1   1   2   1   2   2   1   1   1   1   2   2   1   1   1   1   2   1   1   1   2   1   1   1   2   2   1   1   2   2   2   1   2   2   2   2   1   2   2   2   1   2   1   1   2   1   2   2   2   1   2   2   1   2   1   2   1   1   1   2   1   1   2   1   2   2   1   1   1   1   1   1
 MK-5-7                 1   2   1   1   2   2   2   2   2   1   1   1   2   2   1   1   2   2   1   1   1   1   1   1   1   2   2   2   2   1   2   1   1   2   2   1   1   2   1   2   2   1   2   2   1   1   2   1   1   2   2   1   2   1   1   2   2   2   2   1   1   1   2   2   1   1   2   1   2   2   2   2   1   1   1   2   2   1   1   1   1   2   1   2   2   1   1   1   1   1   2   2   1   1   2   2   2   1   2   2   2   2   1   2   1   1   2   2   1   1   2   2   2   2   1   1   2   1   2   2   2   2   1   2   2   1   2   1   1   1   2   1   2   2   1   2   1   1   2   2   1   2   1   2   2   1   1   1   2   1   1   1   2   2   2   1   2   2   2   1   2   2   2   2   1   2   2   2   1   2   1   1   2   2   2   2   2   1   2   2   1   2   1   2   1   2   1   2   1   1   2   1   2   2   1   1   1   1   1   1
 MK-5-8                 1   2   1   1   1   1   2   2   2   1   1   1   2   2   1   1   2   2   1   1   1   1   1   1   1   1   2   2   2   1   2   1   1   2   2   1   1   2   1   2   2   2   1   2   1   1   1   1   1   2   2   1   2   1   1   1   2   2   2   1   1   1   2   2   1   1   2   1   2   2   2   2   1   1   1   2   2   1   1   1   2   2   1   2   2   1   2   1   2   1   2   2   2   1   2   2   1   1   2   2   2   2   2   2   1   1   2   2   1   1   2   2   2   2   1   1   2   1   2   2   2   2   2   2   2   1   2   1   1   1   2   1   2   2   1   2   1   1   2   2   1   2   1   2   1   2   1   1   2   2   1   2   2   2   2   1   2   1   2   1   2   2   1   2   1   2   2   2   1   2   1   1   2   2   2   2   2   1   2   2   1   2   1   2   1   2   1   2   1   1   2   1   2   2   1   1   1   1   1   1
 MK-5-9                 1   2   1   1   1   1   2   2   2   1   1   1   2   2   1   1   2   2   1   1   1   1   2   2   1   1   2   2   2   1   2   1   2   2   2   1   1   2   2   2   2   2   1   2   1   1   2   1   1   2   2   1   2   1   1   2   1   2   2   1   1   1   2   2   1   1   2   1   2   2   2   2   1   1   1   2   2   1   1   1   2   2   1   2   2   1   2   1   2   1   2   1   2   1   2   2   1   1   2   2   2   2   2   2   1   1   2   2   1   1   2   2   2   2   2   1   2   1   2   1   2   2   1   2   2   1   2   1   1   1   2   1   2   2   1   2   1   1   2   2   1   1   1   2   1   2   2   1   2   2   1   2   1   2   2   1   2   1   2   1   2   2   1   2   2   2   2   2   1   2   1   2   2   1   2   2   2   1   1   2   1   2   1   2   1   2   1   2   1   1   2   1   2   2   1   1   2   1   2   1
 MK-5-10                1   2   1   1   1   1   2   2   2   2   1   1   2   2   1   1   2   2   1   2   1   1   2   1   1   1   2   2   2   1   2   1   2   2   2   1   1   2   2   2   2   2   1   2   1   1   2   1   1   2   2   1   2   1   1   2   1   2   2   1   1   1   2   2   1   1   2   1   2   2   2   2   1   1   1   2   2   1   1   1   1   2   1   2   2   1   2   1   2   1   2   1   2   1   2   2   1   1   2   2   2   2   2   2   1   2   2   2   1   1   2   2   2   2   2   2   2   1   2   1   2   2   1   2   2   1   2   1   1   1   2   1   2   2   1   2   2   1   1   2   1   2   1   2   1   2   2   1   1   2   1   2   1   2   2   1   2   1   2   1   2   2   1   2   2   2   2   2   1   2   2   2   2   1   1   2   2   1   1   2   1   2   2   1   1   1   1   2   1   1   2   1   2   1   2   1   2   2   1   1
 MK-5-11                1   2   1   2   1   1   2   2   2   2   1   1   2   1   1   1   2   2   1   2   1   1   2   1   1   1   2   2   2   1   2   1   2   2   2   1   1   1   1   2   2   2   1   1   1   1   2   1   1   2   2   1   2   1   1   2   1   2   2   1   1   1   2   1   1   1   2   1   2   2   2   2   1   1   1   1   2   2   1   1   1   2   1   2   2   1   2   1   2   1   2   1   2   1   2   1   1   2   2   2   2   2   2   2   1   2   2   2   1   1   2   2   2   2   2   2   2   1   2   1   2   2   1   2   2   1   1   1   1   1   2   1   2   2   1   2   2   1   1   2   1   2   1   2   1   2   2   1   1   2   1   2   1   2   1   1   1   2   2   1   2   2   1   2   2   2   2   2   1   2   2   2   2   1   1   2   2   1   1   2   1   2   2   2   1   1   1   2   1   1   1   1   2   1   2   1   1   2   1   1
 MK-5-12                1   2   1   2   1   1   2   2   2   2   1   1   2   1   1   1   2   2   1   2   1   1   2   1   2   1   2   2   2   1   1   1   2   2   2   1   1   2   1   2   2   2   1   1   1   1   2   1   2   2   2   1   2   1   1   1   1   2   2   1   1   1   2   1   1   1   2   1   1   2   2   2   1   1   1   1   2   2   1   2   1   2   1   2   2   1   2   1   2   1   2   1   2   1   1   1   1   2   2   2   2   2   2   2   1   2   2   2   1   1   2   1   2   2   2   2   2   1   1   2   2   2   1   2   2   1   2   1   1   1   2   1   2   2   1   2   2   1   1   2   1   2   1   2   2   2   2   1   1   2   1   2   1   1   1   1   1   2   2   1   2   2   1   2   2   2   2   2   1   2   2   2   2   1   1   2   2   1   1   2   2   2   2   2   1   1   1   2   1   1   1   1   2   1   2   1   1   2   1   1
 MK-5-13                1   2   1   2   1   1   2   2   1   2   1   1   2   1   1   1   2   2   1   2   1   1   2   1   2   1   2   2   2   1   1   1   2   2   2   1   1   2   1   2   2   1   2   1   1   1   2   2   2   2   2   1   2   1   1   1   1   2   1   1   1   1   2   1   1   1   2   2   1   1   2   2   2   1   1   1   2   2   1   2   1   2   1   2   2   1   2   1   1   1   2   1   2   1   1   1   2   2   2   2   2   2   2   2   1   2   2   1   1   1   2   1   2   2   2   2   2   1   1   2   1   2   1   2   1   1   2   1   1   1   2   1   2   1   1   2   2   1   1   2   1   2   1   2   2   2   2   1   1   2   1   2   1   1   1   2   1   2   1   1   2   2   1   2   2   2   2   2   1   2   1   2   2   1   1   2   2   1   1   2   2   2   2   2   1   1   1   2   1   2   1   1   2   1   2   1   1   1   1   1
 MK-5-14                1   2   1   2   1   1   2   2   1   2   1   1   2   1   1   2   2   2   1   2   1   1   2   1   2   1   2   2   2   1   1   1   2   2   2   1   1   1   1   2   2   1   2   1   1   1   2   2   1   2   2   1   2   1   1   1   1   2   1   1   1   1   2   1   1   1   2   1   1   1   2   2   2   1   1   1   2   2   1   2   1   2   1   1   2   1   2   1   1   1   2   2   2   1   1   1   2   2   2   2   2   2   2   1   1   2   2   1   1   1   2   1   2   2   2   2   2   2   1   2   1   2   1   2   2   1   2   1   1   1   2   1   2   1   1   2   2   1   1   2   1   2   1   2   2   2   2   2   1   2   1   2   1   2   1   2   1   1   1   1   2   2   1   2   2   2   2   2   1   2   1   2   2   1   1   2   2   1   1   2   2   2   2   1   1   1   1   1   1   1   1   1   2   1   1   1   1   1   1   1
 MK-5-15                1   2   1   1   1   1   2   2   1   2   1   1   2   2   1   2   2   2   1   2   1   1   2   1   2   1   2   1   2   1   1   1   2   2   2   2   2   1   1   2   1   1   2   1   2   1   2   2   2   2   1   1   2   1   1   1   1   2   1   1   1   1   2   2   1   2   2   1   1   1   2   2   2   1   1   1   2   2   2   2   1   2   1   1   2   1   2   1   1   1   1   2   2   1   1   1   2   2   2   2   2   2   2   1   1   2   2   1   1   2   2   1   2   2   1   2   2   2   1   2   1   2   1   2   1   1   2   1   1   1   2   1   2   1   1   2   2   1   2   2   1   2   1   2   2   2   2   2   1   2   1   2   1   2   1   2   1   1   1   1   2   2   1   2   2   2   2   2   1   2   2   2   2   1   1   2   2   1   1   2   2   1   1   1   1   1   1   1   1   1   1   1   2   1   1   1   1   2   1   1
 MK-5-16                1   1   1   1   2   1   2   2   1   2   1   1   2   2   1   2   2   2   1   2   1   2   2   1   2   1   2   1   2   1   1   1   2   2   2   2   1   1   1   2   1   1   2   1   2   1   1   2   2   2   1   2   2   1   1   1   2   2   1   1   1   1   2   2   1   2   2   1   1   1   2   2   2   1   1   1   2   2   2   2   1   2   2   1   2   1   2   1   1   1   1   2   2   1   1   1   2   2   2   2   2   2   2   2   1   2   2   1   1   2   2   1   2   2   1   2   2   2   1   2   1   2   1   2   1   1   2   2   1   1   2   1   2   1   1   2   2   1   2   2   2   2   1   2   2   2   2   2   1   2   1   2   1   2   1   2   1   1   1   1   2   2   1   2   2   1   2   2   1   2   2   1   2   1   1   2   1   2   1   2   2   1   2   1   1   1   2   1   1   1   1   1   2   1   1   1   1   2   2   2
 MK-6-1                 1   1   2   2   2   1   1   1   2   1   1   1   2   2   2   1   2   2   1   1   1   2   1   1   1   2   2   1   1   1   1   2   1   1   1   1   1   2   1   1   2   2   1   2   1   2   1   1   1   1   1   1   1   1   2   2   1   2   2   2   2   1   1   2   1   1   1   2   1   1   2   2   1   2   1   1   1   1   2   2   2   1   1   2   1   1   2   2   2   2   1   1   1   2   1   1   1   1   1   2   2   2   2   2   2   2   1   2   2   2   1   1   1   2   1   2   2   2   1   2   1   1   2   2   1   1   2   2   2   1   2   1   1   1   1   2   2   2   2   2   1   1   1   1   1   2   2   2   2   2   1   2   2   2   1   1   2   2   1   2   2   1   1   2   1   1   2   2   2   1   1   2   2   2   1   1   1   1   2   1   2   1   2   2   1   1   1   1   2   2   1   2   2   2   2   2   1   1   1   2
 MK-6-2                 1   1   2   2   2   1   1   1   2   2   1   2   2   2   2   1   2   2   1   1   1   2   1   1   1   2   2   1   1   1   1   2   1   1   2   1   1   2   1   1   2   2   1   2   1   2   1   1   1   1   1   1   1   1   2   2   1   2   2   2   2   1   1   2   1   1   2   1   1   1   2   1   2   2   1   1   1   1   2   2   2   1   1   2   1   1   2   2   2   2   1   1   1   2   1   1   1   1   1   2   2   2   2   2   2   2   1   2   2   2   1   1   1   2   2   2   2   2   1   2   1   1   2   2   1   1   2   2   2   1   2   1   1   1   1   2   2   2   2   2   1   1   1   1   1   2   2   2   2   2   1   1   2   2   1   1   2   2   1   2   2   1   1   2   1   1   2   2   2   1   2   2   2   2   1   1   1   1   2   1   2   1   2   2   1   2   1   1   2   1   1   2   2   2   2   2   2   1   1   2
 MK-6-3                 1   1   2   2   2   1   1   1   2   2   1   2   2   2   2   1   2   2   1   1   1   2   1   1   1   1   2   1   1   1   1   2   1   1   2   1   1   2   2   2   2   2   1   2   1   2   1   1   1   1   1   1   2   1   2   2   1   1   2   1   2   1   1   2   1   1   2   1   1   2   2   1   2   2   1   1   2   1   2   2   2   1   1   2   1   1   2   2   2   2   2   1   1   2   1   1   1   1   1   2   2   2   2   2   2   2   1   2   2   2   1   1   1   2   2   2   1   2   1   2   1   1   2   2   1   2   2   2   2   1   2   1   1   1   1   2   2   2   2   2   1   1   1   1   1   2   2   2   2   2   2   1   2   1   1   2   2   2   1   2   2   1   1   2   1   1   2   1   2   1   2   2   2   2   1   1   1   1   2   1   2   1   2   2   1   2   1   1   2   1   1   2   1   2   2   2   2   1   1   2
 MK-6-4                 1   1   2   2   1   1   1   1   2   1   1   2   2   2   2   1   2   2   1   1   1   2   1   2   1   1   2   1   1   1   1   2   1   1   2   1   1   2   2   2   2   2   1   2   1   2   2   1   1   1   1   1   2   1   2   2   1   1   2   1   2   1   1   2   1   1   2   1   1   2   2   1   2   2   1   1   1   1   2   1   2   1   1   2   1   1   2   1   2   2   2   1   1   2   2   1   1   1   2   2   2   2   2   2   2   2   1   2   2   2   1   1   1   2   2   1   1   2   1   2   1   2   2   2   1   2   2   1   2   1   2   1   1   1   1   1   2   2   1   2   2   1   1   1   1   2   2   1   2   2   2   1   2   1   2   1   2   2   1   2   2   1   1   2   1   1   2   1   2   1   2   2   2   2   1   1   1   1   2   1   2   1   2   2   1   2   1   1   2   1   1   2   1   2   2   2   2   1   1   2
 MK-6-5                 1   2   2   1   1   1   1   1   2   1   1   2   2   2   2   1   2   2   2   1   1   2   1   2   1   1   1   1   1   1   1   2   1   1   2   1   1   2   2   2   2   2   1   2   1   2   2   1   1   1   1   1   2   1   2   2   1   1   2   1   2   1   1   2   1   1   2   1   1   2   2   1   2   2   2   1   1   1   2   1   2   1   1   2   1   1   2   1   2   2   2   1   1   2   2   1   1   1   2   1   2   2   2   2   2   2   1   2   2   2   1   1   1   2   2   2   1   2   1   2   1   2   2   2   1   2   2   1   2   1   2   1   2   1   1   1   2   2   1   2   2   1   1   1   1   2   2   1   2   2   1   1   2   1   2   1   2   2   1   2   2   2   1   2   1   1   2   1   2   1   2   2   2   2   2   1   1   1   1   1   1   1   2   2   1   2   1   1   2   1   2   2   1   2   2   2   2   1   1   2
 MK-6-6                 2   2   2   1   1   1   1   1   2   1   1   2   2   2   2   2   2   2   2   1   1   2   1   2   1   1   2   1   1   1   2   2   1   1   2   1   1   2   2   2   2   2   1   2   1   2   2   1   1   1   1   1   2   1   1   2   1   1   2   1   2   1   1   2   1   1   2   1   1   2   2   1   2   2   2   1   1   1   2   1   2   1   1   2   1   1   2   1   2   2   2   1   1   2   1   1   1   1   2   2   2   2   2   2   2   2   1   2   1   2   1   1   2   2   2   2   2   2   1   2   1   2   2   2   1   2   2   1   1   1   2   1   1   1   1   2   2   2   1   2   2   1   2   1   1   2   2   1   2   2   1   1   2   1   2   1   2   2   1   2   2   2   1   2   1   2   2   1   2   1   2   2   2   2   2   1   1   1   1   1   1   1   2   2   1   2   1   1   2   1   1   2   2   2   2   2   2   1   1   2
 MK-6-7                 1   2   2   1   1   1   2   1   2   1   1   2   2   2   2   2   2   2   2   1   1   2   1   2   1   1   2   1   1   1   2   2   2   1   2   1   1   2   2   2   2   2   1   2   1   2   2   1   1   1   1   1   2   2   1   1   1   2   2   1   2   1   1   2   2   1   2   1   1   2   2   1   2   2   2   1   1   1   2   1   2   1   1   2   2   1   2   1   2   2   2   1   1   1   1   1   1   1   2   2   1   1   2   2   2   2   1   2   1   2   1   1   2   2   2   2   2   2   1   2   1   2   1   2   1   2   2   1   1   1   2   1   1   1   1   2   2   2   1   1   2   1   2   1   1   2   2   1   2   2   1   1   2   1   2   1   2   2   1   2   2   2   1   2   1   2   2   1   2   1   2   2   2   2   2   1   1   1   1   1   2   1   2   2   1   2   1   1   2   1   1   1   2   2   2   2   2   1   1   2
 MK-6-8                 1   1   2   1   2   2   2   1   2   1   1   2   1   2   2   2   2   2   2   1   1   2   1   2   1   2   2   1   2   1   1   2   2   1   2   2   1   2   2   2   2   2   1   2   1   2   2   1   1   1   2   1   1   2   1   1   2   2   2   1   2   1   1   2   2   1   1   1   1   2   2   1   2   1   2   1   1   1   1   1   2   1   1   2   2   1   2   1   2   2   2   1   1   1   1   1   1   1   2   1   1   1   2   2   2   2   1   2   1   2   2   1   1   2   2   2   2   2   1   2   1   2   1   2   2   2   2   1   1   1   2   1   1   1   1   2   2   2   1   1   2   1   2   1   1   2   2   2   2   2   1   1   2   1   2   2   2   2   1   2   2   2   1   2   1   2   2   1   2   1   2   2   2   2   2   2   1   1   1   1   2   1   2   2   1   2   1   1   2   1   1   1   2   2   2   2   2   1   2   2
 MK-6-9                 1   1   2   1   2   2   2   1   2   2   1   2   1   2   2   2   1   2   2   1   2   2   1   2   1   2   2   1   2   1   1   2   2   1   2   1   1   2   2   2   2   2   1   2   1   2   2   1   1   1   2   1   1   2   1   1   2   1   1   1   2   2   1   2   1   1   1   1   2   2   2   1   2   1   2   1   2   1   1   1   2   1   1   2   2   1   2   2   2   2   2   1   1   1   1   1   1   1   2   1   1   1   2   2   2   2   1   2   1   2   1   1   1   2   2   2   2   2   1   1   1   2   1   2   2   2   2   1   1   1   2   1   1   1   1   2   2   2   1   1   2   1   2   1   1   2   2   2   1   2   1   1   2   1   2   2   2   2   1   2   2   2   1   2   1   2   2   2   2   1   2   1   2   2   2   2   1   1   1   2   2   1   2   2   1   2   1   2   2   1   2   1   2   2   2   2   2   1   2   2
 MK-6-10                2   1   2   1   2   2   2   1   2   2   1   2   1   2   2   1   1   2   2   1   2   2   1   2   1   2   2   2   2   1   1   2   2   1   2   1   1   2   2   2   2   2   1   2   1   2   2   1   1   1   2   1   1   1   1   1   2   1   1   1   2   2   1   2   1   1   1   2   2   2   2   1   2   1   2   1   1   1   1   1   1   1   1   2   2   1   2   2   2   2   2   1   1   1   1   1   1   1   2   1   1   1   2   2   2   2   1   1   1   2   2   1   1   2   2   2   2   2   1   1   1   2   1   2   2   2   2   1   1   1   1   1   1   1   1   2   2   2   1   1   1   1   2   1   1   2   2   2   1   2   1   1   2   1   2   2   2   2   1   2   1   2   1   2   1   2   2   2   2   1   2   1   2   1   2   2   1   1   1   2   2   1   2   2   1   2   2   2   2   1   2   1   2   2   2   2   2   1   2   1
 MK-6-11                2   1   2   2   2   2   2   2   2   2   1   2   1   2   2   1   1   2   2   1   1   2   1   2   1   2   2   2   2   1   1   2   2   1   2   1   1   2   2   2   2   2   2   1   1   2   2   1   1   1   2   1   1   1   1   1   1   1   1   1   2   2   1   2   1   1   1   2   2   2   2   1   2   1   2   2   2   1   1   1   1   1   1   2   2   1   2   2   2   2   2   1   1   1   1   1   2   1   1   1   1   1   2   1   2   2   1   1   1   2   2   2   1   2   2   1   1   2   2   1   1   2   1   2   2   2   2   2   1   1   1   1   1   1   1   2   2   1   1   2   1   1   2   2   1   2   1   1   1   2   1   1   2   1   2   2   2   2   1   2   1   2   1   2   1   2   2   2   2   1   2   1   2   1   1   2   1   1   1   2   2   1   2   2   2   2   2   2   2   1   1   1   2   2   2   2   2   2   2   1
 MK-6-12                2   1   2   2   2   2   2   2   2   1   1   2   2   2   1   1   1   2   2   1   1   2   2   2   1   2   2   2   2   1   1   2   2   1   2   1   2   2   2   2   2   2   2   1   1   2   2   1   1   1   2   1   1   1   1   1   1   1   1   1   2   2   1   2   1   1   1   2   2   2   2   1   2   1   2   2   2   1   1   1   1   1   1   2   1   1   2   2   2   2   1   2   1   2   1   1   2   1   1   1   1   1   2   1   1   2   1   1   1   2   2   2   1   2   2   1   1   2   2   2   1   2   1   2   2   2   2   2   1   1   1   1   1   1   1   2   2   1   1   2   1   2   2   1   1   2   1   1   1   2   1   1   2   1   2   2   2   2   1   2   1   2   2   2   1   2   1   2   2   1   2   1   2   1   1   2   1   1   1   2   2   2   2   1   2   2   2   2   2   1   1   1   2   2   2   2   1   2   2   1
 MK-6-13                2   1   1   2   2   2   2   2   1   1   1   2   2   2   1   1   1   2   2   1   1   2   2   2   1   2   1   1   2   1   1   2   2   1   2   1   2   1   2   2   2   2   2   2   1   2   2   1   1   1   2   1   1   1   1   1   1   1   1   1   2   2   1   2   1   1   1   1   2   2   2   2   2   1   2   2   1   1   1   1   1   1   1   2   1   1   2   1   2   2   1   2   1   2   1   1   2   1   1   1   1   2   2   1   1   2   1   1   1   2   2   2   1   2   2   1   1   2   2   2   1   2   1   2   2   2   2   2   1   2   1   1   1   1   1   1   2   1   1   2   1   2   2   1   1   2   1   1   1   2   1   2   1   1   1   2   2   2   1   2   1   2   2   2   1   2   1   2   2   1   1   1   2   1   1   2   1   1   1   2   2   1   2   1   2   2   2   2   2   1   1   1   2   2   2   2   1   2   2   1
 MK-6-14                2   1   1   2   2   2   2   2   2   1   1   2   2   1   1   1   1   2   2   1   1   2   2   2   1   2   1   1   2   1   1   1   2   1   1   2   2   1   2   2   2   2   2   2   2   2   2   1   1   1   2   1   1   1   1   1   2   1   1   1   1   2   1   2   1   1   1   1   1   2   2   2   1   1   2   2   1   1   1   1   1   1   1   2   1   1   2   1   2   2   1   2   1   2   2   2   2   1   1   1   1   2   2   1   1   1   1   1   1   2   2   2   1   2   2   1   1   1   2   2   1   2   2   2   2   2   2   2   1   2   1   1   1   1   1   2   2   1   1   2   1   2   2   1   1   2   1   1   1   2   1   2   1   1   1   1   1   2   1   2   1   2   2   2   1   2   1   2   2   1   1   1   2   1   1   2   1   1   1   2   2   1   2   1   2   2   1   2   2   1   1   1   2   2   2   2   1   2   2   1
 MK-6-15                2   1   1   2   2   2   2   2   2   1   1   2   2   1   1   1   1   2   2   1   1   2   2   2   1   2   1   1   2   1   2   1   2   1   1   2   2   1   2   2   2   2   2   2   2   2   1   1   1   1   2   1   1   1   1   1   2   1   2   1   1   2   1   2   1   1   1   1   1   2   2   2   1   1   2   2   1   1   1   1   1   1   2   1   1   1   2   1   2   2   1   2   2   1   2   2   2   1   1   1   1   1   2   1   1   1   1   1   1   2   2   2   2   2   2   1   1   1   2   2   1   2   2   2   1   2   2   2   1   2   1   1   1   1   1   2   2   1   1   2   1   2   2   2   1   2   1   1   1   2   1   2   1   1   1   2   1   2   1   2   1   2   2   2   1   2   1   2   2   1   2   1   2   1   1   2   1   1   1   1   2   1   2   2   2   2   1   2   2   1   1   1   2   2   2   2   1   2   2   1
 MK-6-16                2   1   1   2   2   2   2   2   2   1   1   2   2   1   1   1   1   1   2   1   1   2   2   2   1   2   1   2   2   2   2   1   2   1   1   2   2   1   1   2   2   2   1   2   2   2   1   1   1   1   2   1   1   1   2   2   2   1   2   1   1   2   1   2   1   1   1   2   1   2   2   2   2   1   2   2   1   1   1   2   1   2   2   1   1   1   2   1   2   2   1   2   2   1   2   2   2   1   2   1   1   1   2   1   1   1   1   1   2   2   2   2   2   2   2   1   2   2   2   2   2   2   2   2   1   2   2   2   1   1   2   1   1   1   1   2   2   1   1   2   1   2   2   2   2   2   1   1   1   1   2   2   1   1   1   2   1   2   1   2   2   2   2   2   1   2   1   2   2   1   2   1   2   1   2   2   1   1   1   1   2   1   2   2   2   2   1   2   2   1   1   1   2   2   2   2   1   2   2   2
 
!****************************************** Phenotypic Data **********************************************************
!-100.0 is resevred for missing phenotype
SimulatedTrait1         9.1322    9.3458    9.2278   10.3806    9.6913    9.7066   10.6996    9.3640    7.2891    9.5465   10.8593    9.8676   10.6095   10.2874   10.1920   10.6591    9.2431   10.6070   11.6832   10.1313    9.3683   10.4067   10.1372    8.9846    9.9068   10.1035   10.6433    9.6474    8.3077    7.8667   10.3700   11.5978   10.8699    9.6875    8.8254   10.1217    9.9379   11.4471   10.0604    9.6326    9.2776   10.6056   11.5846   10.7277    9.2842   10.1442    8.0334   11.1386    8.9808   10.7276   10.6212    8.7873   11.0593    9.9036   10.6674   10.0403    9.5740    9.8075    9.9965   10.2088   10.2235   10.1690   10.7536    9.4725    9.7395   11.6942   10.1985    9.8475   10.0355   10.6090    8.3530   10.5464    9.3960    9.9695    9.5787    8.3934    7.5016   10.6225    9.4931    9.0751    8.3440   10.6986    9.7853   10.6621   10.4666    9.4483    9.7548   10.6721   10.1596    9.7572   10.3827   12.0578   11.7027    9.1064    9.0408   10.0782   11.2049    9.0994   10.8504    9.4181   11.4053   11.5177   10.6317   10.1385   10.7681   10.7799   10.4236    8.2445    8.5413   10.1195    9.4535    8.3655   10.1153   10.8392    9.6324   10.3612    8.1639   11.6696    6.8924    9.8587    9.6644    9.3510    9.9765   10.4407   10.1171   10.5536    9.9700   10.2366   11.0165   12.3797    9.2255   10.1876   10.5105    9.5404    9.9640    9.6360    8.8070    8.2490    9.5689    9.8069    9.8324   10.3390   11.3746    9.2549   10.3654   10.8080   11.7410   10.1288    8.7677    9.8061   10.4215    8.3391    8.8807    8.9191    9.5351   10.2162   11.0708    9.9880    8.7170    9.0625   11.8343   10.8978   12.3996    8.2479   10.2961   11.4406    7.8600    8.1411    9.6136    7.7281   12.3476    9.5878    9.0720    9.9120    8.4067    7.6178   11.7652   10.2457    9.8078   10.5145    9.4122    9.6687   10.6242   10.0053    8.1281    8.4692   11.8260   10.6144    9.2600   11.6917    7.5851    9.8299   10.7321   11.0265    9.0595   10.6283   10.6387   10.0009   10.4499    8.8356
 
