# Supplementary material for: Inclusive Composite Interval Mapping of QTL by Environment Interactions in Biparental Populations
Source: PLoS One. 2015 Jul 10;10(7):e0132414. doi: 10.1371/journal.pone.0132414 (PMC4498613; doi:10.1371/journal.pone.0132414)
Supplement: S1 File — (ZIP) [file pone.0132414.s001.zip › BC1 population/e=1/run_00057.met]

!**********************Note: lines staring with "!" are remarks and will be ignored in the program********************
!*********************************General Information**********************************
!Assuming F1 = P1 x P2, populations available in QTL IciMapping are: 
!  1, P1BC1F1 = P1 x F1, the first backcrossing where P1 is used as the recurrent parent;
!  2, P2BC1F1 = P2 x F1, the first backcrossing where P2 is used as the recurrent parent;
!  3, F1DH, F1-derived doubled haploids; 
!  4, RIL or F1RIL, recombination inbred lines through the repeated selfing of F1;
!  5, P1BC1RIL, recombination inbred lines through the repeated selfing of P1BC1F1;
!  6, P2BC1RIL, recombination inbred lines through the repeated selfing of P2BC1F1;
!  7, F2, the selfing generation of F1;
!  8, F3, the selfing generation of F2;
!  9, P1BC2F1, the second backcrossing where P1 is used as the recurrent parent; 
! 10, P2BC2F1, the second backcrossing where P2 is used as the recurrent parent;
! 11, P1BC2RIL, recombination inred lines through the repeated selfing of P1BC2F1; 
! 12, P2BC2RIL, recombination inred lines through the repeated selfing of P2BC2F1; 
! 13, P1BC1F2, the selfing generation of P1BC1F1; 
! 14, P2BC1F2, the selfing generation of P2BC1F1; 
! 15, P1BC2F2, the selfing generation of P1BC2F1; 
! 16, P2BC2F2, the selfing generation of P2BC2F1; 
! 17, P1BC1DH, P1BC1F1-derived doubled haploids; 
! 18, P2BC1DH, P2BC1F1-derived doubled haploids; 
! 19, P1BC2DH, P1BC2F1-derived doubled haploids; 
! 20, P2BC2DH, P2BC2F1-derived doubled haploids; 
   1      !Mapping Population (see remarks above)
   2      !Mapping Function (1 for Kosambi; 2 for Haldane; 3 for Morgan)
   2      !Marker Space Type (1 for intervals; 2 for positions)
   1      !Marker Space Unit(1 for centiMorgans; 2 for Morgan)
   6      !Number of Chromosomes (or Linkage Groups)
 200      !Size of the mapping population
   1      !Number of environments
 
!***************************************** Chromosomes and Linkage Maps **********************************************
!Chromosome                 NumMarkers
-CH1                        16
-CH2                        16
-CH3                        16
-CH4                        16
-CH5                        16
-CH6                        16
!Linkage map (Marker name followed by position or the interval length)
 MK-1-1                1     0.000
 MK-1-2                1    10.000
 MK-1-3                1    20.000
 MK-1-4                1    30.000
 MK-1-5                1    40.000
 MK-1-6                1    50.000
 MK-1-7                1    60.000
 MK-1-8                1    70.000
 MK-1-9                1    80.000
 MK-1-10               1    90.000
 MK-1-11               1   100.000
 MK-1-12               1   110.000
 MK-1-13               1   120.000
 MK-1-14               1   130.000
 MK-1-15               1   140.000
 MK-1-16               1   150.000
 MK-2-1                2     0.000
 MK-2-2                2    10.000
 MK-2-3                2    20.000
 MK-2-4                2    30.000
 MK-2-5                2    40.000
 MK-2-6                2    50.000
 MK-2-7                2    60.000
 MK-2-8                2    70.000
 MK-2-9                2    80.000
 MK-2-10               2    90.000
 MK-2-11               2   100.000
 MK-2-12               2   110.000
 MK-2-13               2   120.000
 MK-2-14               2   130.000
 MK-2-15               2   140.000
 MK-2-16               2   150.000
 MK-3-1                3     0.000
 MK-3-2                3    10.000
 MK-3-3                3    20.000
 MK-3-4                3    30.000
 MK-3-5                3    40.000
 MK-3-6                3    50.000
 MK-3-7                3    60.000
 MK-3-8                3    70.000
 MK-3-9                3    80.000
 MK-3-10               3    90.000
 MK-3-11               3   100.000
 MK-3-12               3   110.000
 MK-3-13               3   120.000
 MK-3-14               3   130.000
 MK-3-15               3   140.000
 MK-3-16               3   150.000
 MK-4-1                4     0.000
 MK-4-2                4    10.000
 MK-4-3                4    20.000
 MK-4-4                4    30.000
 MK-4-5                4    40.000
 MK-4-6                4    50.000
 MK-4-7                4    60.000
 MK-4-8                4    70.000
 MK-4-9                4    80.000
 MK-4-10               4    90.000
 MK-4-11               4   100.000
 MK-4-12               4   110.000
 MK-4-13               4   120.000
 MK-4-14               4   130.000
 MK-4-15               4   140.000
 MK-4-16               4   150.000
 MK-5-1                5     0.000
 MK-5-2                5    10.000
 MK-5-3                5    20.000
 MK-5-4                5    30.000
 MK-5-5                5    40.000
 MK-5-6                5    50.000
 MK-5-7                5    60.000
 MK-5-8                5    70.000
 MK-5-9                5    80.000
 MK-5-10               5    90.000
 MK-5-11               5   100.000
 MK-5-12               5   110.000
 MK-5-13               5   120.000
 MK-5-14               5   130.000
 MK-5-15               5   140.000
 MK-5-16               5   150.000
 MK-6-1                6     0.000
 MK-6-2                6    10.000
 MK-6-3                6    20.000
 MK-6-4                6    30.000
 MK-6-5                6    40.000
 MK-6-6                6    50.000
 MK-6-7                6    60.000
 MK-6-8                6    70.000
 MK-6-9                6    80.000
 MK-6-10               6    90.000
 MK-6-11               6   100.000
 MK-6-12               6   110.000
 MK-6-13               6   120.000
 MK-6-14               6   130.000
 MK-6-15               6   140.000
 MK-6-16               6   150.000
!*********************************** Marker Types ********************************************************************
!Co-dominant marker: When heterozygote F1 is present, P1 is coded as 2, F1 is coded as 1, and P2 is coded as 0; Otherwise, P1 is coded as 2, and P2 is coded as 0. 
!Dominant marker: When heterozygote F1 is present, P1 and F1 are coded as 12, and P2 is coded as 0; Otherwise, P1 is coded as 2, and P2 is coded as 0.  
!Recessive markers: When heterozygote F1 is present, P1 is coded as 2, and F1 and P2 are coded as 10; Otherwise, P1 is coded as 2, and P2 is coded as 0. 
!Missing marker is coded as -1. 
 MK-1-1                 2   1   2   1   2   1   1   1   1   1   2   2   1   1   2   1   1   2   1   2   2   2   2   2   2   2   2   2   2   2   2   2   1   2   2   1   2   2   2   2   1   2   1   2   1   2   2   2   2   1   1   1   2   2   2   1   1   2   2   2   2   2   1   2   1   2   2   2   2   1   2   1   2   2   1   2   1   2   1   1   2   1   2   2   1   1   1   1   2   1   1   2   1   2   2   1   1   2   1   2   2   1   2   1   1   2   1   1   1   1   1   1   1   2   2   1   2   1   1   1   2   2   1   2   2   1   2   2   2   2   2   2   1   2   2   2   2   1   1   2   1   1   1   1   2   2   2   1   2   1   1   2   2   1   2   1   2   2   2   1   2   2   1   1   2   2   2   1   2   1   1   2   2   1   1   1   1   2   2   1   2   1   1   1   1   2   1   2   1   2   1   2   2   1   1   1   1   2   2   1
 MK-1-2                 2   1   2   1   2   1   1   1   1   1   2   2   1   1   2   1   1   2   1   2   1   2   2   2   2   2   2   2   2   2   2   2   1   2   2   1   2   2   1   2   1   1   1   2   1   2   2   2   2   1   2   1   2   2   2   1   1   2   2   2   2   2   1   2   1   2   1   2   2   1   2   1   2   1   2   2   1   2   1   1   2   1   2   2   1   1   1   2   2   1   1   1   1   2   1   2   1   2   1   2   2   2   2   1   1   2   1   1   1   1   1   1   1   2   2   1   2   2   1   2   2   2   1   2   2   1   1   2   2   2   2   2   1   2   2   2   2   1   1   2   1   1   1   1   2   2   2   1   2   1   2   2   2   1   2   1   2   2   2   1   2   2   1   1   2   2   2   1   2   1   1   2   2   2   1   1   1   2   2   1   2   1   1   1   1   2   2   2   1   2   1   2   2   1   1   1   1   2   2   1
 MK-1-3                 1   1   2   1   2   2   1   1   1   1   2   2   1   1   2   1   1   1   1   2   2   2   2   2   2   2   2   2   2   2   2   2   1   2   2   1   2   2   1   2   1   1   1   2   1   2   2   2   2   1   2   1   2   2   1   1   1   2   1   2   2   2   1   2   1   2   1   2   2   2   2   1   2   1   2   1   1   2   2   1   2   1   2   2   1   1   1   2   2   1   1   1   1   2   1   2   1   2   1   2   2   2   2   1   1   2   1   1   1   1   2   1   1   1   1   1   2   2   1   2   2   2   1   2   2   2   1   1   2   2   2   2   1   2   2   2   2   1   1   2   1   1   1   1   2   2   2   1   2   1   2   1   2   1   2   1   2   2   1   1   2   1   1   1   2   2   2   1   2   1   1   2   2   2   1   1   1   2   2   1   2   1   1   1   1   1   2   1   1   2   1   2   2   1   1   1   1   1   2   1
 MK-1-4                 1   1   2   1   2   2   1   1   1   2   2   2   2   1   2   1   1   1   1   2   2   2   2   2   2   2   2   2   2   2   2   2   1   2   2   1   2   2   1   2   1   1   1   2   1   2   2   2   2   1   2   1   2   2   1   1   2   2   1   1   2   1   1   2   2   2   1   2   2   2   2   1   1   1   2   1   1   2   2   1   2   1   2   2   1   1   1   2   2   1   1   1   1   1   1   2   1   2   1   2   2   2   2   1   1   2   1   1   1   2   1   1   1   1   1   1   2   2   2   2   2   2   2   2   2   2   1   1   2   2   2   2   1   2   2   2   2   1   1   2   1   1   1   1   2   2   2   1   2   1   2   1   2   1   2   1   2   2   1   1   1   1   1   1   2   2   2   1   2   1   1   2   2   2   1   1   1   2   2   1   2   1   1   1   1   1   2   1   1   2   1   2   2   1   1   2   1   2   2   1
 MK-1-5                 1   1   2   1   2   2   1   1   1   1   2   2   2   1   2   1   1   1   1   1   2   2   2   2   1   1   2   2   2   2   2   2   1   2   2   1   2   2   1   2   1   1   1   2   1   2   2   2   2   2   2   1   2   2   1   1   2   2   1   1   1   1   1   2   2   2   1   2   2   2   2   1   1   1   2   1   1   2   2   1   2   1   2   2   1   1   1   1   2   1   1   1   2   1   1   2   1   2   1   2   2   2   2   1   1   2   1   1   1   2   1   1   1   1   1   1   1   2   2   2   2   2   2   2   2   2   1   1   2   2   2   2   1   1   2   2   1   1   1   2   1   1   1   1   2   2   2   1   2   1   2   1   1   1   1   1   2   2   1   1   2   1   1   1   2   2   2   1   2   1   1   2   2   2   1   1   1   2   2   1   2   1   1   1   1   1   2   1   1   2   1   2   2   2   1   2   1   2   2   2
 MK-1-6                 1   1   2   1   2   2   2   1   1   1   1   2   2   1   2   1   1   1   1   1   2   2   2   2   1   1   2   2   2   1   1   2   1   2   2   1   2   1   1   2   1   1   1   1   1   2   2   1   1   2   2   1   1   2   2   1   2   2   1   1   1   1   2   1   2   2   1   2   2   2   2   1   1   1   1   1   1   2   2   1   2   1   2   1   1   1   1   1   2   1   1   1   2   1   1   2   1   1   1   2   2   2   2   1   1   2   1   1   1   2   1   2   1   1   1   1   1   2   2   2   2   2   2   2   2   2   1   1   2   2   2   2   1   1   2   2   1   1   1   2   1   1   2   1   2   2   1   1   2   1   2   1   1   2   1   1   2   2   1   1   2   1   1   1   2   2   2   1   2   1   1   1   2   2   1   1   2   2   2   1   2   1   1   2   1   1   2   1   1   2   1   2   2   2   1   2   1   1   2   2
 MK-1-7                 1   1   2   1   2   2   2   1   1   1   1   2   2   1   2   1   1   1   1   1   2   2   2   2   1   1   2   2   2   1   1   2   1   2   2   2   1   1   1   2   1   1   2   1   1   2   2   1   1   2   2   1   1   2   2   2   2   1   1   1   1   1   2   1   2   2   1   2   2   2   2   2   1   1   1   1   1   2   2   1   2   2   2   1   1   1   1   1   1   1   1   1   2   1   1   2   1   1   1   2   2   2   2   1   2   2   1   1   2   2   1   2   1   1   1   1   1   2   2   2   2   2   2   1   2   2   1   1   2   1   2   2   1   2   2   2   2   1   1   2   2   1   2   1   2   2   1   1   2   1   2   1   1   2   1   1   2   2   1   1   2   1   1   1   2   2   2   1   2   1   2   1   2   2   1   1   2   1   2   1   2   1   1   2   1   1   2   2   1   2   1   2   2   1   1   2   1   1   2   2
 MK-1-8                 2   1   2   1   2   2   2   1   1   1   1   2   2   1   2   1   1   1   1   1   2   2   2   2   1   1   1   2   2   1   1   2   1   2   2   2   1   1   2   1   1   1   2   1   1   2   2   2   1   1   2   1   1   2   1   2   2   1   1   1   1   2   2   1   2   2   1   2   2   2   2   2   1   1   1   1   1   2   2   1   2   2   2   1   1   1   1   1   1   1   1   1   2   1   1   2   1   1   1   2   2   2   2   1   2   2   1   1   2   2   1   2   1   1   1   1   2   2   2   1   2   2   2   1   2   2   2   1   2   1   2   2   1   2   2   2   2   1   1   2   2   1   1   1   1   2   1   1   2   1   2   1   1   2   1   1   2   2   1   1   2   1   1   1   2   2   2   2   2   1   2   1   2   2   1   1   1   1   2   1   2   1   1   2   1   1   2   2   1   1   1   2   2   1   2   2   1   1   2   2
 MK-1-9                 2   1   2   1   2   2   2   1   1   1   1   2   2   1   2   1   1   1   2   1   2   2   2   2   1   1   1   2   2   1   1   1   1   1   2   2   1   1   2   1   1   1   2   1   1   2   2   2   1   1   2   1   1   2   2   2   2   1   1   1   1   2   2   1   1   2   1   1   2   2   1   2   1   1   1   1   1   2   2   1   2   1   2   1   1   1   1   2   1   1   1   1   2   2   1   2   1   1   2   2   2   2   2   1   2   2   1   1   2   2   1   2   1   1   1   1   2   2   2   1   2   2   2   1   2   2   2   1   2   2   2   2   1   2   2   2   2   1   1   2   2   1   2   1   1   2   1   1   2   1   2   1   2   2   1   1   2   2   1   1   2   1   1   1   2   2   2   2   2   1   2   1   2   2   1   1   2   1   1   1   1   1   2   2   1   1   2   2   1   1   1   2   2   1   2   2   1   1   2   2
 MK-1-10                2   1   2   1   2   2   2   1   1   2   1   2   1   1   2   1   1   1   2   1   2   2   2   2   1   1   2   2   2   1   1   1   1   1   2   1   1   1   2   1   1   1   2   1   1   2   2   2   1   1   2   1   1   2   2   2   2   1   2   1   1   2   2   1   1   2   1   1   2   2   1   2   1   1   1   1   1   2   2   1   2   1   2   1   1   1   1   2   1   1   1   1   2   2   1   2   1   2   2   2   2   2   2   1   2   2   1   1   2   2   1   2   1   2   1   1   2   2   2   1   2   1   2   1   2   2   2   1   2   2   2   2   2   2   2   2   2   1   1   2   2   1   2   1   1   1   1   1   2   1   2   1   2   2   1   1   2   2   1   1   2   1   1   2   2   2   2   2   2   1   2   1   2   2   1   1   2   1   1   1   1   1   2   2   1   1   2   2   1   1   1   2   2   1   2   2   1   1   1   2
 MK-1-11                2   1   2   2   2   2   2   1   1   2   1   2   1   1   2   1   1   1   2   1   2   2   2   2   1   1   2   2   2   2   1   1   1   1   2   1   1   1   2   1   1   1   2   1   1   2   2   2   1   2   2   1   1   2   1   2   1   1   2   1   2   2   2   1   1   2   2   1   2   2   1   2   1   1   1   1   1   2   2   1   2   1   2   1   1   1   1   2   1   1   1   1   2   2   1   2   1   2   2   2   2   2   2   1   2   2   1   1   1   2   1   2   2   2   1   1   2   2   2   1   1   1   1   1   2   2   2   1   2   2   2   2   2   2   1   2   2   1   1   2   1   1   2   1   1   1   2   1   2   1   2   1   2   2   1   2   2   2   1   1   2   1   1   2   2   2   2   1   2   1   1   1   2   2   1   1   2   2   1   1   1   1   2   2   1   1   2   2   1   1   2   2   2   1   2   2   1   2   1   2
 MK-1-12                1   1   2   2   2   2   2   1   1   2   1   2   1   1   2   1   1   2   2   1   2   2   2   2   2   1   2   2   2   2   1   1   1   1   2   1   2   1   2   1   2   1   1   1   1   2   2   2   1   2   2   1   1   2   1   2   1   1   2   1   2   2   2   1   1   1   2   1   2   2   1   2   1   1   1   1   1   2   2   1   2   1   2   1   1   1   1   2   2   1   1   1   2   2   1   2   1   2   2   2   2   2   2   1   2   2   2   2   1   2   1   2   2   2   1   1   2   2   2   1   1   1   2   1   2   2   2   1   2   2   2   2   2   2   1   2   2   1   1   2   1   1   2   1   1   1   2   2   2   1   2   1   1   2   2   2   2   2   1   2   2   1   1   1   2   2   2   1   2   1   1   1   2   2   1   2   2   2   2   1   1   2   2   2   1   1   2   2   1   1   2   2   2   1   2   2   1   2   1   2
 MK-1-13                2   1   2   2   2   2   2   1   1   2   1   2   1   2   2   1   1   2   2   1   2   2   1   2   2   1   2   1   1   2   1   1   1   1   2   1   2   1   2   1   1   1   1   1   1   2   2   2   1   2   2   1   1   2   1   2   1   1   2   1   2   2   2   1   1   1   2   1   2   2   1   2   1   1   1   1   1   1   2   1   2   1   2   1   1   1   1   2   2   1   2   1   1   2   1   2   1   2   2   2   2   2   2   1   2   2   2   2   1   2   1   2   2   2   1   2   2   2   1   1   1   1   2   2   2   2   2   1   2   1   2   2   2   2   1   1   2   2   1   2   1   1   2   1   2   1   2   2   2   1   2   1   1   2   2   1   1   2   1   2   2   1   1   1   1   2   2   1   2   1   1   1   2   2   1   2   1   2   2   1   1   2   2   2   2   1   2   2   1   1   2   2   2   1   2   2   1   2   1   2
 MK-1-14                2   1   2   2   2   1   2   1   1   1   1   2   1   2   2   1   1   2   2   1   2   2   1   2   2   1   2   1   2   2   1   1   1   2   2   1   1   1   2   2   1   1   1   1   1   2   2   2   1   2   1   1   1   2   1   2   1   1   2   1   2   2   2   1   1   1   1   1   2   2   1   2   1   1   1   1   1   1   2   1   2   1   2   1   1   1   1   1   2   1   2   1   1   2   1   2   1   2   2   2   1   2   2   1   2   2   2   2   1   1   1   2   2   2   1   2   2   2   2   1   1   2   2   2   2   2   2   1   2   2   2   2   2   2   1   1   2   2   1   2   1   1   2   1   2   1   2   2   2   1   2   1   1   2   1   1   1   2   1   2   2   1   1   1   1   2   2   1   2   1   2   2   1   2   1   2   1   2   2   1   1   2   2   2   2   1   2   2   1   1   2   2   2   1   2   2   1   2   1   2
 MK-1-15                2   1   2   2   2   1   2   1   1   1   1   2   1   2   2   1   1   2   2   1   2   2   1   2   2   1   2   1   2   2   1   1   1   2   2   1   1   1   2   2   1   1   1   1   1   2   2   2   1   2   1   2   1   2   1   2   1   1   2   1   2   2   2   1   1   1   1   1   2   1   1   2   1   1   1   1   1   1   2   2   2   2   2   1   1   1   1   1   2   1   2   1   1   2   1   2   1   2   2   2   1   2   2   1   2   2   2   2   2   1   1   2   2   2   1   2   2   2   2   1   1   2   2   2   2   2   2   1   2   1   2   2   2   2   1   1   2   2   1   2   2   1   2   1   2   1   2   2   1   2   2   1   1   2   2   1   1   2   1   2   2   1   1   1   1   2   1   1   2   1   2   2   1   2   1   2   1   2   2   1   1   2   2   2   1   1   2   2   1   1   2   2   2   1   2   2   2   2   2   2
 MK-1-16                2   1   2   2   2   1   2   1   1   1   1   2   1   2   2   1   2   2   2   1   2   1   1   2   2   1   2   1   2   2   1   1   1   2   2   1   1   1   2   2   1   1   1   1   1   2   2   2   1   2   1   2   1   2   1   1   1   1   2   1   2   2   2   1   1   1   1   1   2   1   1   2   1   1   1   1   2   1   2   2   2   1   2   1   1   1   1   1   1   1   2   1   1   2   1   2   1   2   2   2   1   2   2   1   2   1   2   2   2   1   1   2   2   2   2   2   2   2   2   1   1   2   2   2   1   2   2   1   2   1   2   2   2   2   1   1   2   2   1   2   2   1   2   1   2   1   2   2   1   2   2   1   1   2   1   1   1   2   1   2   2   1   1   1   1   2   1   1   2   2   1   2   1   2   1   2   1   2   1   1   1   2   2   2   1   1   2   2   1   1   2   2   2   1   2   2   2   2   2   2
 MK-2-1                 1   1   1   2   2   2   2   1   2   2   1   2   1   1   1   1   1   2   1   1   2   2   2   1   1   1   2   1   2   1   1   2   1   2   1   1   1   2   1   2   2   2   1   1   1   2   1   1   2   2   1   2   2   2   1   2   2   2   1   2   2   1   2   1   1   2   2   2   1   1   1   1   2   1   1   1   1   2   2   1   2   1   2   1   1   2   1   1   1   2   2   2   2   1   1   1   2   2   2   2   1   1   1   2   1   2   1   2   1   1   1   2   1   2   1   1   2   1   2   1   2   2   2   1   2   2   1   1   1   1   1   2   1   2   2   2   1   2   1   2   1   2   1   2   1   1   1   2   1   2   2   2   1   1   1   2   2   1   1   2   2   1   2   1   2   1   2   1   2   2   1   2   2   1   2   1   1   1   2   1   2   2   2   2   1   1   1   2   2   1   2   1   1   2   1   2   2   1   2   2
 MK-2-2                 1   1   1   2   2   2   2   1   2   2   1   2   1   1   1   1   1   2   1   1   2   2   2   1   1   1   2   1   2   1   2   2   1   2   1   1   1   2   1   2   2   1   1   1   1   2   1   1   2   2   1   2   1   2   1   2   2   2   1   2   2   1   2   1   1   2   2   2   1   1   1   1   2   1   1   1   1   2   2   1   2   1   2   1   1   2   1   2   1   2   2   2   2   1   1   1   2   2   2   2   1   1   1   2   1   2   1   2   1   1   2   2   1   2   1   1   1   1   2   1   2   2   2   1   2   2   1   1   1   1   1   2   1   2   2   1   1   2   1   2   1   1   1   1   1   1   1   2   1   2   2   2   1   1   1   2   2   1   1   2   2   1   2   1   2   1   1   1   2   2   1   2   2   1   2   1   1   1   2   2   2   2   2   1   1   1   1   2   2   1   2   1   1   2   1   2   2   1   2   2
 MK-2-3                 1   1   1   2   2   2   2   1   2   2   1   2   1   1   1   2   1   2   1   2   2   2   2   1   1   1   1   2   2   1   2   2   1   2   1   1   1   2   1   2   2   1   1   1   1   2   1   1   2   2   1   2   1   2   1   2   2   2   1   2   2   1   2   1   2   2   1   2   1   2   2   1   2   1   1   1   1   2   2   1   2   1   2   1   1   2   1   2   1   2   2   2   2   1   1   1   2   2   2   2   1   1   1   2   1   1   1   2   1   1   2   2   1   2   1   1   1   1   2   1   1   2   2   1   2   2   2   1   1   2   1   2   1   2   2   1   1   2   1   2   1   1   1   1   1   1   1   2   1   2   2   2   1   1   1   2   2   1   1   2   2   1   2   1   2   1   1   1   2   1   1   2   2   1   2   1   1   1   2   2   2   2   2   1   1   1   1   2   2   1   1   1   2   2   1   2   2   1   2   2
 MK-2-4                 1   2   1   1   2   2   2   2   2   2   1   2   1   1   1   2   1   2   1   2   2   2   2   1   1   1   1   2   2   1   1   2   1   2   2   1   1   2   1   2   1   1   1   1   1   2   1   1   2   2   1   2   1   2   1   2   2   2   1   2   2   1   2   1   2   2   1   2   1   2   2   1   2   1   1   1   1   2   2   1   2   1   2   1   1   2   1   2   2   2   2   2   2   1   1   1   2   2   2   2   1   1   1   2   1   1   1   1   1   1   2   2   1   2   1   1   1   1   2   1   1   2   2   1   2   1   2   1   1   2   1   2   1   2   2   2   1   2   1   2   1   1   1   1   1   1   1   2   1   2   2   2   1   1   1   2   1   1   1   2   2   1   2   1   2   1   1   1   2   1   1   2   1   1   2   1   1   1   2   2   2   1   2   1   1   1   1   2   2   1   2   1   2   2   2   2   2   2   2   2
 MK-2-5                 1   2   1   2   2   2   2   2   2   2   1   1   1   1   1   2   1   2   1   2   2   2   2   1   1   1   1   2   2   1   1   1   1   2   2   1   1   2   1   2   1   1   1   1   1   2   1   2   2   2   1   2   1   2   1   2   2   2   2   2   2   1   2   1   2   1   1   2   1   2   2   1   2   2   1   1   1   1   2   1   2   1   2   1   1   2   1   2   2   2   2   1   2   1   1   1   1   2   2   2   1   1   2   2   1   1   1   1   1   2   2   2   1   2   2   1   1   1   2   1   1   2   2   1   2   1   2   1   1   2   1   2   1   2   2   2   1   2   1   1   1   1   2   1   2   1   1   2   1   2   1   2   1   1   1   2   1   1   1   2   2   1   2   2   2   1   1   1   2   1   1   2   1   1   1   1   2   1   2   2   2   1   2   1   1   1   1   2   2   1   2   1   2   2   2   2   2   2   1   1
 MK-2-6                 1   2   1   2   2   2   2   2   2   2   1   1   1   1   1   2   1   2   1   1   2   2   1   2   1   1   1   1   2   1   1   1   2   2   2   1   1   2   1   2   1   1   1   1   1   2   1   2   2   2   1   2   1   1   1   2   2   2   2   2   2   1   2   1   2   1   1   2   1   2   2   1   2   2   1   1   1   1   2   2   2   1   2   1   1   2   1   2   2   1   2   1   2   1   1   1   1   2   2   2   1   1   1   2   1   1   1   1   1   2   2   2   1   2   2   1   1   1   2   1   1   2   2   1   2   1   2   1   1   2   1   2   1   2   2   2   1   2   1   1   1   1   2   1   2   1   1   2   2   2   1   2   1   1   1   2   1   1   1   2   2   1   2   2   2   1   1   1   2   1   1   2   1   1   1   1   1   1   2   2   2   1   2   1   1   1   1   2   2   1   2   1   2   2   2   2   2   2   2   1
 MK-2-7                 1   2   1   1   2   2   2   2   2   2   2   1   1   1   2   2   1   2   2   1   1   2   2   2   1   1   1   1   2   1   1   1   2   2   2   1   1   2   1   2   1   1   1   1   1   2   1   2   2   2   1   2   1   1   1   2   2   2   2   2   1   1   1   1   2   1   2   2   2   2   2   1   2   2   1   1   2   1   2   2   2   1   2   1   1   2   2   2   2   1   2   1   2   1   1   1   1   2   2   1   1   1   1   2   2   1   1   1   1   2   2   1   1   2   2   1   1   1   2   1   1   2   2   1   2   1   2   1   1   2   2   1   1   2   1   2   1   2   1   1   2   1   2   1   2   1   1   2   2   2   1   1   1   1   1   2   1   1   1   2   2   1   2   2   2   1   1   1   2   1   2   2   1   1   1   1   1   1   2   2   2   1   2   1   2   1   1   1   2   1   2   1   2   2   2   1   2   2   2   1
 MK-2-8                 1   2   1   1   2   2   2   2   2   2   1   1   1   1   1   2   1   1   2   1   1   2   2   2   1   2   1   1   2   1   1   1   2   2   2   1   1   2   1   2   1   1   2   1   1   2   1   1   2   2   1   2   1   1   1   2   2   2   2   2   1   1   1   1   2   1   1   2   2   2   2   1   2   2   1   1   2   1   2   2   2   1   2   1   1   2   2   2   2   1   1   1   2   2   1   1   1   2   2   1   1   1   1   2   2   1   1   1   2   2   2   1   1   2   2   1   1   1   2   1   1   2   2   1   1   1   2   1   1   2   2   1   1   2   1   2   1   2   1   1   1   1   2   1   2   1   1   2   1   2   1   1   2   1   2   2   1   1   1   1   1   1   2   2   2   1   1   1   2   1   1   2   1   1   1   1   2   1   2   2   2   1   1   1   1   1   1   1   2   1   2   1   2   2   1   1   2   2   2   1
 MK-2-9                 1   1   1   1   2   2   2   2   2   2   1   1   1   1   1   2   2   1   2   1   1   2   2   2   1   2   1   1   2   2   1   1   2   2   2   1   1   2   1   2   1   1   2   1   1   2   1   1   2   2   1   2   1   1   1   2   2   2   2   2   1   1   1   2   2   1   2   2   2   2   1   1   2   2   1   1   2   1   2   2   2   1   2   1   1   2   2   2   2   1   1   1   2   2   1   1   1   2   2   1   1   1   1   2   2   1   1   1   2   2   1   1   1   2   2   2   1   1   2   1   1   2   2   2   1   1   2   1   1   2   2   1   1   2   1   2   1   2   1   1   1   1   2   1   1   1   1   2   1   2   1   1   2   1   2   2   1   1   1   1   1   1   2   2   2   2   1   1   2   2   1   2   2   1   1   1   2   1   2   2   2   1   1   1   1   1   2   1   2   1   2   1   1   2   1   1   2   2   2   2
 MK-2-10                1   2   1   1   2   2   2   1   2   2   1   1   1   1   1   2   2   2   1   1   1   2   2   2   1   2   1   1   1   2   1   1   2   2   2   1   1   2   1   2   1   1   2   1   1   2   1   1   2   2   1   2   1   1   1   2   2   2   2   2   1   1   1   1   2   1   2   2   2   2   1   1   1   2   1   1   2   1   2   2   2   1   2   1   1   2   2   2   2   2   1   1   1   2   1   1   1   2   2   1   1   1   1   2   2   1   2   1   2   2   1   1   1   1   2   2   1   2   2   1   1   2   2   2   2   1   2   1   1   1   2   1   1   1   1   2   1   2   1   1   1   2   2   1   1   1   1   2   1   2   1   1   1   1   2   2   1   1   1   1   1   1   2   2   2   2   1   1   2   2   1   2   2   1   1   1   2   1   2   2   2   1   1   2   1   2   2   1   2   1   2   1   1   1   1   1   2   2   2   2
 MK-2-11                1   2   1   1   2   2   2   1   1   2   1   1   1   1   1   2   2   2   1   1   1   2   2   2   1   2   1   1   1   2   2   1   2   2   1   1   1   1   1   2   1   1   2   1   1   2   1   1   2   2   1   2   1   1   1   2   2   2   2   2   1   1   1   1   2   1   2   2   2   2   2   1   1   2   1   1   2   1   2   2   2   1   2   1   1   2   1   2   2   2   1   1   1   2   1   1   1   2   2   1   1   1   1   2   2   1   2   1   2   2   1   1   1   1   1   2   1   2   2   1   1   2   2   1   1   1   2   1   1   2   2   2   1   1   1   2   1   2   1   1   1   2   2   1   1   1   1   2   1   2   1   1   1   2   2   2   1   1   1   1   1   1   2   2   2   2   1   1   2   2   1   2   2   2   1   1   1   1   2   2   1   1   1   2   1   2   2   2   2   1   2   2   2   1   1   1   2   2   2   2
 MK-2-12                1   2   1   1   2   2   2   1   1   1   1   1   1   2   1   2   1   1   1   1   1   2   2   2   1   2   1   1   1   2   2   2   2   1   1   1   1   1   1   2   1   1   2   1   1   2   1   1   2   2   1   2   1   1   1   2   2   2   2   2   2   1   2   1   2   1   2   2   2   2   1   1   1   2   2   1   2   1   2   2   2   1   2   1   1   2   1   2   2   2   1   1   1   1   1   1   1   2   2   1   1   1   1   2   2   1   2   2   2   2   1   1   1   1   1   2   2   2   2   2   1   2   2   1   1   2   2   1   1   2   2   2   1   1   1   2   1   2   1   1   1   2   2   1   1   1   1   2   1   2   1   1   1   2   2   2   1   1   1   1   1   2   1   2   2   2   1   1   2   2   1   2   2   2   1   1   1   1   2   2   1   1   1   2   1   2   2   2   2   1   2   1   2   1   2   2   2   2   2   2
 MK-2-13                1   2   1   1   2   2   2   2   1   1   1   1   1   2   1   2   1   1   1   2   1   1   2   2   1   2   1   1   1   2   2   2   2   1   1   1   2   1   1   2   2   1   2   1   1   2   1   1   2   2   1   2   1   1   1   2   2   2   2   2   2   1   2   1   2   1   2   2   1   2   1   1   1   2   2   1   2   1   2   2   2   1   2   1   1   2   1   2   2   2   1   1   1   1   1   2   1   2   1   1   1   1   1   2   2   1   2   2   2   2   1   1   1   1   1   2   2   2   2   1   1   2   2   1   1   1   2   1   1   2   2   2   1   2   1   2   2   2   1   1   1   2   2   1   2   1   1   2   1   2   1   1   1   2   2   2   1   1   2   1   1   2   2   2   2   2   1   1   2   2   1   2   2   2   1   1   1   1   2   2   1   1   1   2   1   2   2   1   2   1   1   1   2   1   2   2   2   2   2   2
 MK-2-14                1   2   1   1   2   2   2   2   1   1   1   2   1   2   1   2   1   1   2   2   2   1   2   1   2   2   1   1   1   2   2   2   2   1   1   1   2   1   1   2   2   1   2   1   1   2   1   1   2   1   1   2   1   1   1   2   2   2   2   2   2   1   2   1   2   1   2   2   1   1   1   1   1   2   2   2   2   1   2   2   2   1   2   1   1   2   1   2   2   2   1   1   1   1   1   1   1   2   1   1   1   1   1   2   2   1   2   2   2   2   1   1   1   1   1   2   2   2   2   1   1   2   2   1   1   1   2   1   1   2   1   2   1   2   1   2   2   2   1   1   2   2   2   1   2   1   1   2   1   2   1   1   1   2   2   2   1   1   2   1   2   2   2   2   2   2   1   1   2   2   1   2   2   2   1   1   1   1   2   2   1   1   1   2   1   2   2   1   2   1   1   1   2   1   2   2   2   2   2   2
 MK-2-15                1   2   1   1   2   2   2   2   2   1   1   2   1   2   1   2   1   1   2   2   2   1   2   1   2   2   1   1   1   2   2   2   2   1   1   1   2   1   1   1   2   1   2   1   1   2   1   1   2   1   1   1   1   1   1   2   2   2   2   1   2   1   2   2   1   1   2   2   1   1   1   1   1   2   2   2   2   1   2   1   1   1   2   1   1   2   1   2   2   2   1   2   1   1   1   1   1   2   1   1   1   1   1   2   2   1   1   2   2   2   1   1   2   2   1   2   2   2   2   1   1   2   2   1   1   1   2   1   1   2   2   2   1   2   1   2   2   2   1   2   2   2   2   1   2   1   2   2   1   2   1   1   1   2   2   2   2   1   2   1   1   2   2   2   2   2   2   2   2   2   1   2   2   2   1   1   1   1   2   2   1   2   1   2   2   2   2   1   2   1   1   1   2   1   2   2   2   2   2   2
 MK-2-16                1   2   1   1   2   2   2   1   2   1   1   2   1   2   1   2   1   1   2   2   1   1   2   1   2   2   1   1   1   2   2   2   2   1   1   1   2   1   1   1   2   1   2   1   1   2   1   1   2   1   1   1   1   1   1   2   2   2   2   1   2   1   1   1   1   1   2   1   1   1   1   2   2   2   2   2   2   2   2   1   1   1   2   1   2   2   1   2   2   2   2   2   1   1   1   1   1   2   1   1   1   1   1   2   2   1   1   2   2   2   1   1   1   2   1   2   2   2   2   1   1   2   2   1   1   1   2   1   1   2   2   2   1   2   1   2   2   2   1   2   2   2   2   1   2   1   2   2   1   2   1   1   1   2   2   2   2   2   1   1   1   2   2   2   2   2   2   2   2   2   1   2   2   2   1   1   1   1   2   2   1   2   1   2   2   2   2   2   2   1   1   2   1   1   2   1   2   1   2   1
 MK-3-1                 2   1   1   1   1   1   1   2   2   2   1   2   1   2   1   2   2   1   2   1   2   1   2   2   1   1   2   1   2   2   1   1   1   2   1   1   1   2   2   2   2   2   2   2   1   1   1   2   2   2   1   2   1   2   2   1   2   1   2   2   2   2   1   1   1   2   2   1   2   2   1   2   1   2   2   2   1   1   2   2   2   2   1   1   1   2   1   1   2   1   2   2   1   2   2   2   1   1   2   1   1   2   2   1   1   2   2   2   1   2   1   1   1   2   1   1   2   2   1   1   2   1   1   2   2   2   2   2   2   1   2   2   2   1   1   2   2   2   2   1   2   1   1   1   1   1   1   2   2   2   2   1   2   1   1   1   1   1   1   2   1   2   1   2   1   2   2   1   2   1   1   2   2   2   1   2   1   2   2   2   2   2   1   2   2   2   2   2   1   1   1   1   1   2   1   1   1   2   1   2
 MK-3-2                 2   1   1   1   1   1   1   2   2   2   1   2   1   2   1   2   2   1   2   1   2   1   2   2   1   1   2   1   2   2   1   1   1   2   1   1   1   2   2   2   2   2   1   1   1   1   1   2   1   2   1   2   1   2   2   1   2   1   2   2   2   2   1   1   1   1   1   1   2   2   1   2   1   2   2   2   1   1   2   2   2   2   1   1   2   2   2   1   2   1   1   2   1   2   2   2   1   1   2   1   1   2   2   1   1   2   2   2   1   2   1   1   1   2   1   2   2   2   1   1   2   1   1   2   2   2   2   2   2   1   1   2   2   1   1   2   2   1   2   1   2   1   1   1   1   1   1   2   2   2   2   1   2   1   1   1   1   1   1   2   1   2   1   2   1   2   2   1   2   1   1   2   2   1   1   2   1   2   1   2   2   2   2   2   2   2   2   2   1   1   1   1   1   1   1   1   2   2   1   2
 MK-3-3                 2   1   1   1   1   1   1   1   2   2   1   2   1   1   1   2   2   1   2   1   2   1   2   2   1   1   2   1   2   2   1   1   1   2   2   1   1   2   2   2   2   2   2   2   1   1   1   2   1   2   1   2   1   2   2   1   2   1   2   2   2   2   2   1   1   1   1   1   2   2   2   2   1   2   2   2   1   1   2   2   2   2   1   1   2   2   2   1   2   1   1   1   1   1   2   2   1   2   2   2   1   2   2   1   1   2   2   2   1   2   1   1   1   2   1   2   2   2   1   1   2   1   1   1   2   1   1   2   2   1   1   2   2   1   2   2   2   1   2   1   2   1   1   1   1   1   1   2   2   2   2   1   2   1   1   1   1   1   1   2   1   2   1   2   1   2   2   1   2   1   1   2   2   1   1   2   1   2   1   2   2   2   2   2   2   2   2   2   2   1   1   1   2   1   1   1   2   2   1   2
 MK-3-4                 2   1   1   1   1   1   1   1   2   2   1   2   1   1   1   2   1   1   2   1   2   1   2   2   1   1   2   1   2   2   1   1   1   2   2   1   1   2   2   2   2   2   2   2   1   1   1   2   1   2   1   2   1   2   2   1   2   1   2   2   2   2   2   1   1   1   1   1   2   2   2   2   1   2   1   2   1   1   2   2   2   2   1   1   2   1   2   2   2   1   1   2   1   1   2   2   1   1   2   2   1   2   2   1   2   1   2   2   1   2   1   1   1   2   1   2   2   2   1   1   2   1   1   1   2   1   2   2   2   1   2   2   2   1   2   2   2   1   2   1   2   1   1   1   1   1   2   2   2   2   2   1   2   1   2   1   1   1   1   2   1   2   1   1   1   2   2   1   2   1   1   2   2   2   1   2   2   2   1   1   2   2   2   2   1   2   2   2   2   1   1   1   2   1   2   1   2   2   1   2
 MK-3-5                 1   1   1   1   1   1   2   1   2   2   1   2   1   1   1   2   1   1   2   1   2   1   2   2   1   1   2   1   2   2   1   1   1   2   2   1   1   2   1   2   2   2   2   2   1   1   1   2   1   2   1   2   1   2   2   1   2   1   2   2   2   1   2   1   1   1   1   1   2   1   2   2   2   2   1   2   1   1   2   1   2   2   1   1   1   1   2   2   2   1   1   2   1   1   2   2   1   1   2   2   2   2   2   1   2   1   2   2   1   2   1   1   1   2   1   2   2   1   1   2   2   1   1   1   2   1   2   2   2   1   1   2   2   1   1   2   2   2   2   2   1   1   1   1   1   2   2   2   2   2   2   1   2   1   2   1   1   1   1   2   2   2   1   1   1   2   2   1   2   1   1   1   1   2   1   2   2   2   1   1   2   2   2   2   1   2   2   2   2   1   1   1   2   2   2   1   2   2   1   2
 MK-3-6                 1   1   1   1   1   1   1   1   2   2   2   1   2   1   1   2   1   1   2   1   2   1   2   2   1   1   2   1   2   2   1   2   1   2   2   1   2   2   1   2   2   2   2   2   1   1   1   1   1   2   1   2   1   2   2   1   2   1   2   2   2   1   2   1   1   1   1   1   2   1   2   2   2   1   1   2   1   2   2   2   2   2   1   1   1   1   2   1   2   1   1   2   1   1   2   2   1   2   2   2   2   2   2   1   1   1   1   2   1   2   1   1   2   2   1   1   2   1   1   2   2   2   1   1   2   1   2   2   2   1   1   2   2   1   1   2   2   2   2   1   1   1   2   1   1   2   2   2   2   2   2   1   2   1   1   1   1   1   1   2   1   2   1   1   1   1   1   1   2   1   1   1   1   2   1   2   2   2   1   1   2   2   1   2   1   2   2   2   1   1   1   1   2   2   2   1   2   2   2   2
 MK-3-7                 1   1   1   1   1   1   1   1   2   2   2   1   2   1   1   2   1   1   2   1   2   2   2   2   1   1   1   1   2   2   1   2   1   2   2   1   2   2   1   1   2   1   2   1   1   1   1   1   1   2   1   2   1   2   2   1   2   2   2   2   2   1   1   1   2   1   1   1   2   1   2   2   1   1   2   1   1   2   2   2   2   1   1   1   1   1   2   1   2   2   1   2   1   1   2   2   1   2   2   2   2   2   2   1   1   1   1   2   1   2   1   2   1   2   1   1   2   1   1   2   2   2   1   1   2   1   1   2   1   1   1   2   2   1   1   2   2   2   2   1   1   1   2   1   1   1   2   2   2   2   2   1   2   1   1   1   1   1   1   1   1   2   1   1   1   1   2   1   2   1   1   1   1   2   1   2   2   2   1   2   2   2   1   2   1   2   2   2   1   1   1   1   2   2   2   1   2   2   1   2
 MK-3-8                 2   2   1   1   2   1   1   1   2   2   1   1   2   1   1   2   1   1   2   1   2   2   2   2   1   1   2   1   2   2   1   2   1   2   2   1   1   2   1   1   1   1   2   1   1   1   1   2   1   2   1   2   1   2   2   2   1   1   2   2   2   1   1   1   1   2   1   1   2   1   2   2   1   1   2   1   1   2   2   2   2   1   1   1   1   1   2   1   2   2   2   2   1   1   2   2   1   2   2   2   2   2   2   1   1   1   1   2   1   2   1   2   1   2   1   1   2   1   1   2   2   2   1   1   2   1   1   1   1   1   1   2   2   1   1   2   2   2   1   1   1   1   2   1   1   1   2   2   2   2   2   1   2   1   1   1   1   1   1   1   1   2   1   1   1   1   2   1   2   1   1   1   2   2   1   1   2   2   1   2   2   2   1   2   1   2   2   2   1   2   1   1   1   2   2   1   2   2   1   2
 MK-3-9                 2   2   1   1   2   1   2   1   2   2   1   1   2   1   1   2   1   1   2   1   2   1   2   2   1   1   2   1   2   2   1   2   1   1   2   1   1   2   1   1   1   1   2   1   1   1   1   2   1   2   2   2   1   2   2   1   1   1   2   2   2   1   1   1   1   2   1   1   1   1   2   2   1   1   2   1   1   2   2   2   2   1   1   1   1   1   2   1   2   2   2   2   1   1   2   2   1   2   2   2   2   2   2   1   1   1   1   2   2   2   1   2   2   2   1   1   2   1   1   2   2   2   1   1   2   1   1   1   2   1   1   2   2   1   1   2   2   2   1   1   1   1   2   1   1   1   1   2   2   2   2   1   2   2   1   1   1   1   1   2   1   2   1   2   1   2   2   1   2   1   2   1   2   2   1   2   2   1   2   2   2   2   1   2   1   2   2   2   1   2   1   1   1   2   2   1   2   2   1   2
 MK-3-10                2   2   2   1   2   1   2   1   2   1   2   1   2   1   2   2   1   1   2   1   2   1   2   2   1   1   1   1   2   2   1   1   1   1   2   1   1   2   1   1   2   1   2   1   1   1   1   2   1   1   2   2   1   2   2   1   1   1   2   2   2   2   1   1   1   2   1   1   1   2   2   2   1   1   1   1   1   2   2   2   2   1   1   1   1   1   1   1   2   2   2   2   1   1   2   2   2   2   2   2   2   2   1   1   1   1   1   1   2   1   1   2   1   2   1   1   2   1   1   2   1   2   1   1   2   1   1   1   2   1   1   2   2   1   1   2   2   2   1   1   1   1   2   1   1   1   1   2   2   2   2   1   2   2   1   1   2   1   1   2   1   2   1   2   1   2   2   1   2   1   2   1   2   2   1   1   2   2   2   2   2   2   1   2   1   2   1   2   1   1   1   1   1   2   2   1   2   2   1   2
 MK-3-11                2   1   2   2   2   1   2   1   2   1   1   1   2   1   1   2   2   1   2   1   2   1   2   2   1   1   1   2   2   2   1   1   1   2   2   2   1   2   1   1   2   1   2   2   1   1   1   2   1   1   2   2   1   2   2   1   1   1   2   2   2   2   1   1   1   2   1   1   1   2   2   1   2   1   1   1   1   1   2   2   2   1   1   1   1   1   1   2   2   2   2   2   1   1   2   2   2   1   2   2   2   2   1   1   1   1   1   1   2   1   1   2   1   2   1   1   2   1   1   1   1   2   1   1   2   1   2   1   2   1   1   1   2   1   1   2   2   2   1   1   1   1   2   1   1   1   2   2   2   2   2   1   2   2   1   1   2   1   1   2   1   2   1   1   2   2   1   1   1   1   2   1   2   2   2   2   2   2   2   2   2   2   1   2   1   2   1   2   1   1   1   1   1   2   1   1   2   2   1   2
 MK-3-12                1   1   2   2   2   1   2   1   2   1   1   1   2   1   1   2   1   1   2   1   2   1   2   2   1   1   1   2   1   2   1   1   1   2   2   2   1   2   1   1   2   1   2   2   1   1   2   2   1   1   2   2   1   2   2   1   1   1   2   2   1   2   1   1   1   2   1   1   1   2   2   1   2   1   2   2   1   1   2   2   2   1   1   1   1   1   1   2   1   2   1   2   1   1   2   2   2   1   1   2   2   2   1   1   1   1   1   1   2   1   1   2   1   2   1   1   2   1   1   1   1   2   1   1   1   1   2   1   2   1   1   1   2   1   1   2   2   2   1   1   1   1   2   1   1   1   1   2   2   2   1   1   2   2   1   1   2   1   1   2   1   2   1   1   2   2   2   2   1   1   2   1   2   2   2   2   2   2   2   2   2   2   1   2   1   2   1   2   1   1   1   1   2   2   1   1   2   2   1   2
 MK-3-13                1   1   2   2   2   1   1   1   2   2   1   1   2   1   1   2   2   1   1   2   2   1   1   2   1   1   1   2   1   2   1   1   1   2   1   2   1   2   1   1   2   1   2   2   1   1   2   2   1   1   2   2   1   2   2   1   1   1   2   1   1   2   1   1   1   2   1   2   1   1   2   1   2   1   1   2   1   1   2   2   2   1   1   1   1   1   1   2   1   2   1   2   1   2   2   2   2   1   1   2   2   2   1   1   1   2   2   1   1   1   1   2   1   2   1   1   2   2   1   1   2   2   1   1   1   2   2   2   1   1   1   1   1   1   1   2   2   2   1   1   1   1   2   2   2   1   1   1   2   2   1   1   2   2   1   1   2   1   1   2   1   2   1   1   2   2   2   2   1   1   2   1   2   2   2   2   2   2   2   2   2   2   2   2   1   2   1   2   1   1   1   1   2   2   1   1   2   2   1   2
 MK-3-14                1   1   2   2   2   1   2   1   2   2   1   1   2   1   1   2   2   1   1   2   2   1   2   2   1   1   1   2   1   2   1   2   1   2   1   2   1   2   1   2   1   1   2   2   1   1   2   2   1   1   2   2   1   2   2   1   1   2   2   1   1   2   2   1   1   2   1   2   1   1   2   1   2   1   1   2   1   1   2   2   2   1   1   1   1   1   1   2   1   2   1   2   1   2   2   2   2   1   1   2   2   2   1   1   1   1   2   1   1   1   1   2   1   2   1   1   1   2   1   1   2   2   1   1   1   1   2   2   2   1   1   2   1   1   2   2   2   2   1   1   1   1   2   2   2   2   1   2   2   2   2   1   2   2   1   1   2   1   1   2   2   2   1   1   2   2   2   2   1   1   2   1   2   2   2   2   2   2   2   2   2   2   2   2   1   2   1   2   1   1   1   1   2   1   1   1   2   2   1   1
 MK-3-15                1   1   2   2   2   1   2   1   2   2   1   1   2   1   1   2   2   1   1   2   2   1   2   2   2   1   1   2   1   2   1   2   1   2   2   2   1   2   1   2   1   1   2   2   1   2   2   2   2   1   2   2   1   2   2   1   1   2   2   1   2   2   2   1   1   2   1   2   1   1   2   1   2   1   1   2   1   1   2   2   2   1   1   1   1   1   1   2   1   1   1   2   1   2   1   2   2   1   1   2   2   2   1   1   2   1   1   1   1   1   1   2   1   2   1   1   1   2   1   1   2   2   1   1   1   1   2   2   2   1   1   2   1   2   2   2   2   2   2   1   1   1   2   2   2   2   1   2   2   2   2   1   2   2   1   1   2   1   1   2   2   2   1   1   2   2   2   2   1   2   2   1   2   2   1   2   2   2   2   2   2   2   2   2   1   1   1   2   1   1   1   1   2   1   1   1   2   2   1   1
 MK-3-16                1   1   1   2   2   1   2   1   2   2   1   1   2   1   1   2   2   1   2   2   2   1   2   2   2   1   1   2   1   2   1   2   1   2   2   2   1   2   1   2   1   1   2   2   2   2   2   1   2   2   2   2   1   2   2   1   1   1   2   1   2   2   2   2   1   2   1   1   2   1   2   1   2   2   1   2   1   1   2   2   2   1   1   1   1   2   1   2   1   1   1   1   1   2   2   2   2   1   1   2   2   2   1   1   2   1   1   1   1   1   1   1   2   2   1   1   2   2   1   1   2   2   1   1   1   1   2   2   2   1   1   2   1   2   2   2   2   2   2   1   1   1   2   2   2   2   1   2   2   2   2   1   1   2   1   1   2   2   1   2   2   2   1   1   1   2   2   1   1   2   2   1   2   2   1   2   2   2   2   2   2   2   1   2   1   1   1   2   1   1   1   2   2   1   1   1   2   2   1   1
 MK-4-1                 2   2   1   2   1   2   2   2   2   1   2   1   2   1   1   1   1   1   1   1   2   1   2   2   2   1   1   1   1   1   1   2   1   2   2   1   2   1   1   2   2   1   1   2   2   2   2   2   2   2   2   1   2   1   2   1   1   2   1   1   1   1   2   2   2   2   2   2   1   2   1   1   2   1   1   2   1   2   1   1   2   1   1   1   2   1   1   1   2   2   1   1   1   1   2   2   1   2   1   2   1   1   2   2   2   1   1   2   2   2   2   1   2   1   1   2   2   1   1   2   1   2   1   2   2   2   1   1   2   2   2   1   2   1   1   2   1   1   2   2   1   2   1   1   2   2   1   1   2   2   2   1   2   2   1   2   2   1   2   2   1   1   1   2   1   2   1   2   1   2   1   2   2   1   1   2   2   1   2   2   2   1   2   2   1   2   1   2   1   1   1   1   1   1   2   1   2   1   1   1
 MK-4-2                 2   2   1   2   1   2   2   2   2   1   2   1   1   1   1   1   1   1   1   1   2   1   2   2   2   1   1   1   1   1   1   2   1   2   2   1   2   1   2   2   2   1   1   2   1   2   2   2   2   1   2   1   2   1   2   1   1   2   1   1   1   1   1   2   2   2   2   2   1   1   1   1   2   1   1   2   1   2   1   1   2   1   1   1   2   1   1   1   2   2   1   1   1   1   1   2   2   2   1   2   1   1   2   2   2   1   1   2   2   2   2   1   2   1   2   2   2   2   1   2   1   2   1   2   2   2   1   1   2   2   2   1   2   1   1   2   1   1   2   2   1   2   1   1   2   1   1   2   2   2   2   1   2   2   1   2   2   1   2   2   1   1   1   2   1   2   1   2   1   2   1   2   2   1   1   2   2   2   2   2   1   1   2   1   2   2   1   2   1   1   1   1   1   1   2   1   2   1   1   1
 MK-4-3                 2   2   1   2   1   2   1   1   2   1   2   1   1   1   1   1   1   1   1   1   2   1   1   2   2   1   1   1   1   1   1   2   1   2   2   1   1   1   2   2   2   1   1   2   1   2   2   2   2   1   2   1   2   1   2   1   1   1   1   2   2   1   1   2   2   2   2   2   1   1   1   1   2   1   2   1   1   2   1   1   2   1   1   1   2   2   1   1   1   2   1   1   1   1   1   1   2   2   1   2   1   1   2   2   2   1   2   2   2   2   2   1   2   1   2   1   2   2   1   2   1   2   1   2   2   2   1   1   2   2   2   1   1   1   1   2   1   1   1   2   1   2   1   2   2   1   1   2   2   2   2   1   2   2   1   2   2   2   2   2   1   2   1   2   1   2   1   2   1   2   1   2   2   1   1   2   2   2   2   2   1   1   2   1   2   2   1   2   1   1   1   2   1   1   2   1   1   1   1   1
 MK-4-4                 2   2   1   1   1   2   1   2   2   1   2   1   1   2   1   1   1   1   1   1   2   1   1   2   2   1   1   1   1   1   1   1   1   1   1   1   1   2   2   2   2   1   1   2   1   2   2   2   2   1   2   2   2   1   2   1   1   1   1   2   2   1   1   2   2   2   2   2   1   1   1   1   2   2   2   1   1   2   1   1   2   1   1   1   2   2   1   1   1   1   1   1   1   1   1   1   2   2   1   2   1   1   2   2   2   1   2   2   2   2   2   1   2   1   1   1   2   2   1   2   1   2   1   1   2   1   1   1   2   2   2   1   1   1   1   2   1   1   1   2   1   2   2   2   2   1   1   2   2   2   2   2   2   1   1   2   2   1   2   2   1   2   1   2   1   2   1   2   1   2   1   2   2   1   1   2   2   2   2   2   1   1   2   1   2   2   1   2   1   1   1   2   1   1   2   1   1   1   1   1
 MK-4-5                 2   1   2   1   1   2   1   2   2   2   1   1   1   2   1   1   1   1   1   1   2   1   1   2   2   1   1   1   2   1   1   1   1   1   1   2   2   2   2   2   2   1   1   2   1   2   2   2   2   1   2   2   2   1   2   1   1   1   2   2   2   1   1   2   2   2   2   2   1   1   1   1   2   2   2   1   2   2   1   1   2   1   1   2   2   2   1   1   1   1   1   1   1   1   1   2   2   2   1   2   1   1   2   2   2   1   1   2   2   2   2   1   2   1   1   1   2   1   1   2   1   2   1   1   2   1   1   1   2   2   1   1   2   1   2   2   1   1   1   1   1   2   2   2   2   1   1   2   2   2   1   2   2   2   1   1   2   2   2   2   1   2   1   2   1   2   1   2   2   2   1   2   2   1   1   2   2   2   2   2   2   1   2   1   2   2   1   2   1   1   1   2   1   1   2   1   1   1   1   1
 MK-4-6                 2   1   2   1   1   2   1   2   2   2   1   1   1   1   1   1   1   1   1   1   2   1   1   2   2   1   1   1   2   1   1   1   1   1   1   2   2   2   2   1   2   1   1   2   1   2   2   1   1   1   2   2   2   1   2   1   1   1   2   2   2   1   1   2   2   1   2   2   2   1   1   1   2   2   2   1   1   2   1   1   2   1   1   2   1   2   1   1   1   1   1   1   1   1   1   2   2   2   1   2   1   1   2   2   2   1   1   2   2   1   2   1   2   1   1   1   2   1   1   2   1   2   1   1   2   1   1   1   2   2   1   1   2   1   2   2   1   1   1   1   1   2   2   2   2   1   1   2   2   2   1   2   2   2   1   2   2   2   2   2   1   2   1   2   1   2   1   2   2   2   1   2   2   1   1   2   2   1   2   2   2   1   2   1   2   2   1   1   1   1   1   2   1   1   1   1   1   1   1   2
 MK-4-7                 2   2   2   1   1   2   1   2   2   2   1   1   1   1   1   1   1   1   1   1   2   1   1   2   2   1   1   1   2   1   1   1   1   2   1   2   2   2   2   1   1   1   1   2   1   2   2   2   1   2   2   2   2   1   2   1   2   2   2   1   2   1   1   2   2   2   2   2   2   1   1   1   2   2   1   1   1   2   1   2   2   1   2   2   2   2   1   1   1   1   1   1   1   1   1   2   2   2   1   2   1   1   2   2   1   1   1   2   2   1   2   1   2   1   1   1   2   1   1   1   1   2   2   1   2   1   1   1   2   2   2   1   2   1   2   1   2   1   1   1   2   2   2   2   2   2   1   2   2   2   1   2   1   2   1   1   2   2   2   2   1   2   1   1   1   1   1   2   2   1   1   2   2   1   2   2   2   1   2   1   2   1   2   1   2   1   1   1   1   1   2   2   1   1   1   1   2   1   1   2
 MK-4-8                 2   2   2   1   1   2   1   2   2   2   1   1   1   1   1   1   2   1   1   1   2   1   1   2   2   1   1   1   2   1   1   1   1   2   1   2   2   2   2   1   1   1   1   2   1   2   2   2   1   2   2   1   2   2   2   2   2   2   2   1   2   1   1   2   2   1   2   2   1   1   1   1   2   2   1   1   1   2   1   2   2   2   2   2   2   2   2   1   1   1   1   1   1   1   1   2   2   2   1   2   1   1   2   2   1   1   1   2   2   1   2   1   2   2   1   1   2   1   1   1   2   2   2   1   2   1   2   1   2   2   2   2   2   1   2   1   2   2   1   1   2   2   2   1   1   2   2   2   2   2   1   1   1   2   1   1   1   2   1   2   1   2   1   1   1   1   1   2   2   1   1   2   2   1   2   2   2   2   2   1   2   1   2   1   2   1   2   1   1   1   1   2   1   1   1   1   2   1   1   2
 MK-4-9                 2   2   2   1   1   2   1   1   1   2   2   1   1   1   2   2   2   1   1   1   2   1   1   2   2   1   1   1   2   1   1   1   1   2   1   2   2   1   2   1   1   1   1   2   1   2   2   2   1   2   2   1   1   1   2   2   2   2   2   2   2   1   1   2   2   2   2   2   1   1   1   1   2   2   1   1   1   2   1   2   2   2   2   2   2   2   2   1   1   1   1   1   1   1   1   2   2   2   1   2   1   1   2   2   1   1   1   1   2   2   2   1   2   2   1   1   2   1   1   1   2   2   2   1   2   2   2   1   1   2   2   2   2   1   2   1   2   2   1   1   2   2   1   1   1   2   2   2   2   1   1   1   1   2   1   1   2   2   1   2   1   1   1   1   1   1   1   2   2   1   1   2   2   1   2   2   2   2   1   1   2   1   2   1   2   1   2   1   1   1   1   2   1   1   1   1   2   1   1   2
 MK-4-10                2   2   2   1   1   2   2   1   1   2   2   1   1   1   2   2   2   1   1   1   2   1   1   2   2   1   1   1   2   2   1   2   1   2   1   2   2   1   2   1   2   2   1   2   1   2   2   2   2   2   2   1   1   1   1   2   2   2   2   2   2   1   1   2   2   2   2   2   2   1   1   1   2   2   1   1   1   2   1   2   2   2   2   2   2   2   2   2   1   1   1   1   1   1   1   1   1   2   1   2   1   1   2   2   1   1   1   1   1   2   2   1   2   2   1   1   2   1   1   1   2   2   2   1   2   2   2   1   1   2   2   2   2   1   2   1   2   2   1   1   2   2   1   1   2   2   1   2   2   1   2   1   1   2   1   1   2   2   1   2   1   1   1   1   1   1   1   1   2   1   1   2   2   1   2   2   2   2   1   1   2   1   2   1   2   1   2   1   1   1   1   2   1   1   1   1   2   1   2   2
 MK-4-11                2   2   2   1   1   2   2   1   1   2   1   1   1   1   2   2   2   1   1   1   2   1   2   2   2   1   1   1   2   2   1   2   1   2   2   2   2   1   2   1   2   2   1   2   1   2   2   2   2   2   2   1   1   1   1   2   2   2   2   2   2   1   1   2   2   2   2   2   2   1   2   1   2   2   1   1   1   2   1   2   2   2   2   2   2   2   2   2   1   2   1   1   1   1   2   1   1   1   1   2   1   1   2   2   1   1   1   1   1   2   2   1   2   2   1   1   2   1   1   1   1   2   2   1   2   2   2   1   1   2   2   2   2   1   2   1   2   2   1   1   1   2   1   1   2   2   1   2   2   2   2   1   2   2   1   1   2   2   1   2   1   2   1   1   1   1   1   1   2   1   2   2   2   1   2   2   2   1   1   1   2   1   1   1   2   1   2   1   1   1   1   2   1   1   1   1   2   1   2   2
 MK-4-12                2   2   2   1   2   2   2   1   1   2   1   1   2   1   1   2   2   1   1   1   2   1   2   2   2   1   1   1   2   2   1   2   2   2   1   2   2   1   2   2   2   2   1   2   1   2   2   2   2   2   2   1   1   1   1   2   2   2   2   2   2   1   1   2   2   2   2   2   2   1   2   1   2   2   1   1   1   2   1   1   2   2   2   2   2   2   2   2   1   2   2   1   1   1   2   1   1   1   1   2   1   1   2   2   1   1   1   1   1   1   2   1   2   2   1   1   2   1   1   1   1   2   2   1   2   2   2   1   1   2   2   2   2   1   2   1   2   2   1   1   1   2   1   2   2   2   2   2   2   1   2   1   2   2   1   1   2   2   1   2   1   1   1   2   2   1   1   1   2   1   2   2   2   1   2   2   2   1   1   1   2   1   1   2   2   1   2   1   1   1   1   2   1   1   1   1   2   1   2   2
 MK-4-13                2   2   2   1   2   2   2   1   1   2   1   2   2   1   1   1   2   1   1   1   2   1   2   2   2   1   1   1   2   2   1   2   2   1   2   2   2   1   2   2   1   2   1   2   1   2   2   2   2   2   2   1   1   1   2   2   2   2   2   2   1   1   1   2   2   1   2   1   2   1   2   1   2   1   1   1   1   2   2   1   2   2   2   2   2   2   2   2   1   2   1   1   1   1   2   1   1   1   1   2   1   1   2   2   1   1   1   1   1   1   2   1   2   2   1   1   2   1   1   1   1   2   2   1   2   2   2   1   1   2   2   2   2   1   2   1   2   2   1   1   2   2   1   2   2   2   2   2   2   1   2   1   2   2   2   1   2   2   2   2   1   1   1   2   2   2   1   1   2   1   1   2   2   2   2   2   2   1   1   1   2   1   1   2   2   1   2   1   1   1   1   2   1   1   1   1   2   2   2   2
 MK-4-14                2   2   1   2   2   2   2   1   1   2   1   2   2   1   1   1   2   1   1   1   2   1   1   2   2   2   1   1   2   2   1   2   2   1   2   2   2   1   2   2   1   2   1   2   1   2   2   2   2   2   2   1   1   1   2   2   1   2   2   2   1   1   1   2   2   1   2   1   2   1   2   2   2   1   1   1   1   2   1   1   2   2   2   2   2   2   2   1   2   2   1   1   1   1   2   1   1   1   1   2   1   2   2   2   1   1   1   1   1   1   2   1   2   2   1   2   2   1   1   1   1   2   2   2   2   2   2   1   1   2   2   2   2   1   2   1   2   2   1   1   2   2   1   2   2   2   2   2   2   1   2   2   2   2   1   1   2   1   2   2   1   1   1   2   2   2   1   1   2   1   1   2   2   2   2   1   1   1   1   1   2   1   1   2   2   1   2   2   1   1   1   2   1   2   1   1   2   2   2   2
 MK-4-15                2   2   1   2   2   2   2   1   1   2   1   2   2   1   1   1   2   2   1   1   2   1   1   2   2   2   1   1   2   2   1   2   1   1   2   2   2   1   2   2   1   2   1   2   1   2   2   2   2   2   2   1   1   1   2   2   1   2   2   1   1   1   1   2   2   1   1   1   2   2   2   2   2   1   1   1   1   1   1   1   2   1   2   2   2   2   2   1   2   2   1   1   1   1   2   1   1   1   1   2   1   2   2   2   1   1   1   1   1   1   2   1   1   2   1   2   2   2   1   1   1   2   2   2   2   2   2   1   1   2   2   2   2   1   2   1   2   2   1   1   2   2   1   2   2   2   2   1   2   1   1   2   2   2   1   1   2   1   2   2   1   1   1   2   2   2   1   1   2   1   1   2   2   2   2   1   1   1   1   1   2   1   1   2   2   1   2   2   1   1   1   2   1   2   2   1   2   2   2   2
 MK-4-16                1   2   1   2   2   2   2   1   1   2   1   2   1   1   1   1   1   2   1   1   1   1   1   2   2   2   1   2   2   2   1   2   2   2   2   2   2   1   2   2   1   2   1   2   2   2   2   2   2   2   2   1   1   1   2   2   1   1   2   1   1   1   1   2   1   2   2   1   2   2   2   2   2   1   1   1   1   1   1   1   2   1   2   2   2   2   2   1   2   2   1   1   1   2   2   1   1   1   1   2   1   2   2   2   1   1   1   1   1   1   2   1   1   2   1   2   2   2   1   1   1   2   2   2   2   2   2   1   1   2   2   2   2   1   2   1   2   2   1   1   2   2   1   2   2   2   1   1   2   1   1   2   2   2   2   1   2   1   2   2   1   1   1   2   2   2   1   1   2   1   1   2   2   2   2   1   1   1   1   1   2   1   1   2   2   1   2   2   1   1   1   2   1   1   2   1   2   2   1   2
 MK-5-1                 1   2   2   2   1   2   1   2   2   1   1   1   1   2   2   1   2   1   1   1   2   2   1   1   2   1   2   1   2   1   2   2   2   2   1   2   2   2   1   1   2   2   2   2   2   1   2   2   1   1   1   1   2   1   1   1   2   1   2   1   1   2   1   2   2   2   1   1   2   1   2   2   2   2   1   1   2   2   1   1   2   1   2   2   2   2   1   1   2   2   2   2   1   2   2   1   1   1   2   2   1   2   2   2   2   1   1   1   1   2   1   2   1   1   2   2   2   1   2   2   1   1   2   2   2   1   2   2   2   2   2   1   1   2   2   2   2   2   2   2   2   2   2   2   2   1   1   1   2   1   2   2   2   2   2   2   2   1   1   1   2   2   2   2   2   2   1   2   2   1   2   1   2   2   1   2   1   2   1   2   2   2   1   1   1   2   1   2   2   1   1   1   1   2   2   1   1   1   1   2
 MK-5-2                 1   2   2   2   1   2   2   2   2   1   2   2   1   2   2   1   2   1   1   1   2   2   1   1   2   1   2   2   2   1   2   2   2   2   1   2   2   1   1   1   1   2   1   2   2   1   1   2   1   1   1   1   2   1   1   1   2   2   2   1   1   2   1   2   2   2   1   1   2   1   2   2   2   2   1   1   2   2   1   1   2   1   2   2   2   2   1   1   2   2   2   2   1   2   2   1   1   1   2   2   1   2   2   2   2   2   2   1   1   2   1   2   1   1   1   1   2   1   1   2   1   1   2   2   2   1   2   2   2   2   2   1   1   2   1   2   2   2   2   2   2   2   2   2   2   2   1   1   2   1   1   2   2   2   2   2   2   1   1   1   2   2   1   2   2   2   1   2   2   1   2   1   2   1   1   2   1   2   1   2   2   2   1   1   1   2   1   2   2   1   2   1   2   2   2   1   1   1   1   2
 MK-5-3                 1   2   2   2   1   2   2   2   2   2   2   1   1   2   2   1   1   2   1   1   2   2   1   1   2   2   2   2   2   1   2   2   2   2   1   2   2   1   1   1   1   2   1   2   2   1   1   2   1   1   1   1   2   1   1   1   2   2   2   1   1   2   1   2   1   2   1   1   2   1   2   2   2   2   1   1   2   2   1   1   1   1   2   2   2   2   2   1   2   2   2   2   1   2   2   1   1   1   1   1   1   2   2   2   2   2   2   1   1   2   1   2   1   1   1   1   2   1   1   2   1   1   2   2   1   1   2   2   2   1   2   1   1   2   1   2   1   2   2   2   2   1   2   2   1   2   2   1   2   1   1   2   2   1   2   2   2   1   1   1   2   2   1   2   2   2   1   2   2   1   2   1   2   1   1   2   1   2   2   1   2   2   1   1   1   2   1   1   2   2   2   1   1   2   2   2   1   1   1   2
 MK-5-4                 1   2   2   2   1   2   2   2   2   2   2   1   1   2   2   1   1   2   1   1   2   2   1   1   2   2   2   2   2   1   2   2   2   2   1   2   2   1   1   1   1   2   1   2   2   1   1   2   1   1   1   1   2   1   1   1   2   2   2   2   1   2   1   2   1   2   1   1   2   1   2   2   2   2   1   1   1   2   1   1   2   1   2   2   2   2   2   1   2   2   2   2   1   2   2   1   1   2   1   1   1   2   2   2   1   2   2   1   1   2   1   2   1   2   1   1   2   1   1   1   1   1   2   2   1   1   2   1   1   1   2   1   2   2   1   2   1   1   2   2   2   1   2   2   1   1   2   1   2   2   1   1   2   1   2   2   2   1   1   1   2   2   1   2   2   2   1   2   2   1   2   1   2   1   1   2   1   2   2   1   2   2   1   1   1   2   1   1   2   2   2   2   1   2   1   2   1   1   1   2
 MK-5-5                 1   2   2   1   1   2   2   2   2   2   2   1   1   2   2   1   1   2   1   1   2   2   1   1   2   2   2   2   2   1   2   1   2   2   1   2   2   1   1   1   1   2   1   2   2   1   2   2   1   2   1   1   1   1   1   1   2   2   1   2   1   2   1   2   1   2   1   2   1   1   2   2   2   1   2   1   1   2   1   1   2   1   2   2   2   2   2   1   2   2   2   2   1   2   2   1   1   2   1   1   1   2   1   2   1   2   2   1   1   2   1   2   1   2   1   1   2   1   1   1   1   1   2   2   1   1   2   1   1   1   1   1   2   2   1   2   1   1   2   2   2   1   2   2   1   1   1   1   2   1   1   1   1   1   2   2   2   1   1   1   2   2   1   2   2   2   1   2   2   1   2   1   2   1   1   1   1   2   2   1   2   2   1   1   1   2   1   1   2   2   2   2   1   2   1   2   1   1   1   2
 MK-5-6                 1   2   2   1   1   2   2   2   2   2   1   1   1   2   2   1   1   2   1   1   2   2   1   1   2   2   2   2   1   1   2   1   2   2   1   1   2   1   1   1   1   2   1   1   2   1   2   1   1   2   1   1   1   1   1   1   2   1   1   2   1   2   1   1   1   2   1   2   1   1   2   2   1   1   2   1   1   2   1   1   2   1   2   2   2   2   1   1   2   2   2   2   1   2   2   1   1   2   1   1   1   2   1   2   1   1   2   1   1   1   1   2   1   2   1   1   2   1   1   1   1   1   2   1   1   1   2   1   1   1   1   1   2   2   1   1   1   1   2   1   2   1   2   2   1   1   1   1   2   1   1   1   1   2   2   2   2   2   1   1   2   1   1   2   2   2   1   2   2   1   2   1   2   1   1   1   1   2   2   1   2   1   1   1   2   2   1   1   2   2   2   2   1   2   1   2   1   1   1   2
 MK-5-7                 1   2   2   1   1   2   2   2   2   2   1   1   1   2   2   1   1   1   2   1   1   2   1   1   2   2   2   2   1   1   2   1   2   2   1   1   2   2   2   2   1   2   2   1   2   1   2   1   1   2   1   1   1   1   1   1   2   1   1   2   2   2   1   1   1   2   1   2   1   1   2   2   1   2   2   1   1   2   1   1   2   1   2   2   2   2   1   1   2   2   2   2   1   2   2   1   1   2   2   1   1   2   1   2   2   1   2   1   2   1   1   2   1   2   1   2   1   1   1   1   1   2   2   1   1   1   2   1   1   1   2   1   2   2   1   1   2   2   2   1   2   1   2   2   1   1   1   1   2   1   1   1   1   2   2   2   2   1   1   1   2   1   1   1   2   2   1   1   2   1   2   1   2   1   1   1   1   2   2   1   2   1   1   1   2   2   1   1   2   2   2   2   1   2   1   1   1   1   1   2
 MK-5-8                 1   2   2   1   1   2   2   2   2   2   1   1   1   2   2   1   1   1   2   1   1   2   1   1   1   2   2   1   1   1   2   1   2   2   1   1   2   2   2   2   1   2   2   1   2   1   2   1   1   2   2   1   1   1   1   1   2   2   1   2   2   2   1   1   1   2   1   2   1   2   2   2   1   2   2   2   1   2   1   1   1   2   2   1   2   2   1   1   2   2   2   2   1   2   2   1   1   2   2   1   2   1   1   2   2   1   1   1   2   1   1   1   1   2   1   2   1   1   2   1   1   2   2   1   1   1   2   1   2   1   2   1   2   2   1   2   2   2   1   1   2   1   2   2   1   1   1   1   2   1   1   1   1   2   2   2   2   1   1   1   2   1   1   1   2   2   2   1   2   1   2   2   2   1   1   2   1   2   2   1   1   1   1   2   2   2   1   1   2   2   2   2   1   2   1   1   1   1   1   2
 MK-5-9                 1   2   2   1   1   1   2   1   2   2   1   1   1   2   2   1   1   1   2   1   1   1   1   1   1   2   2   1   1   1   2   2   2   2   1   1   2   2   2   2   1   2   2   1   1   1   2   1   2   2   1   1   1   1   1   1   2   2   1   2   2   2   1   1   1   2   1   2   1   2   2   2   1   2   2   2   1   2   1   1   1   2   2   1   2   1   1   1   2   2   2   2   1   2   2   1   1   2   2   1   2   1   2   2   2   2   1   1   2   2   2   1   1   2   1   2   1   1   2   1   1   2   2   1   1   1   2   1   2   1   1   1   2   2   1   2   2   2   1   1   2   2   2   2   1   1   1   1   2   1   1   1   1   2   1   2   2   1   1   1   2   1   2   1   2   2   2   1   2   1   2   2   2   1   2   2   1   2   2   1   1   1   2   2   2   2   1   1   2   2   2   2   1   2   1   1   1   2   1   2
 MK-5-10                2   2   2   2   1   1   2   1   2   2   1   1   1   2   2   1   1   1   2   1   1   1   1   1   1   2   2   1   1   1   2   2   2   2   1   1   2   2   2   2   1   1   2   1   1   1   2   1   1   2   1   1   2   1   1   1   2   2   1   2   2   2   2   1   1   2   1   2   1   2   2   2   1   2   1   2   1   2   2   2   1   2   2   2   2   1   1   1   1   2   1   2   1   2   2   1   1   2   2   1   2   2   2   1   1   2   1   1   2   1   2   1   1   2   1   2   1   1   2   1   1   2   2   1   1   1   2   1   2   1   1   1   2   2   1   2   2   2   1   1   1   2   2   2   1   1   1   1   2   1   1   1   2   2   2   2   2   1   1   1   2   1   1   1   2   2   2   2   2   1   2   2   2   1   2   2   2   2   2   1   1   1   2   2   2   2   1   1   2   2   2   2   1   2   1   1   1   2   1   2
 MK-5-11                1   2   2   2   1   1   2   1   2   2   1   1   1   2   2   1   1   1   1   1   1   1   2   1   1   1   2   1   1   1   1   2   2   2   1   1   2   2   2   2   1   1   2   2   1   1   2   1   1   2   2   1   1   1   1   2   2   1   1   2   2   2   2   1   1   2   1   2   1   2   2   1   1   2   1   2   1   2   1   2   1   2   2   2   2   1   2   2   1   2   1   2   1   2   2   1   1   2   2   1   2   2   2   1   1   2   1   1   2   1   2   2   1   2   1   2   1   1   2   1   1   2   2   1   1   1   2   1   2   1   1   1   1   2   1   2   2   2   1   1   1   2   2   2   1   1   1   1   2   1   1   1   2   2   2   2   2   1   1   1   1   1   1   1   2   2   2   2   2   1   2   2   2   1   2   2   2   2   2   1   1   2   1   2   2   2   1   1   2   2   2   2   1   2   2   1   1   2   1   2
 MK-5-12                1   2   2   2   2   1   2   2   1   2   1   2   1   2   2   1   1   1   1   1   1   1   2   1   1   1   2   1   1   1   1   2   2   2   1   1   2   2   2   2   2   1   1   2   1   1   2   1   2   2   2   1   1   1   1   2   2   1   1   2   1   1   2   1   1   2   2   2   1   2   2   1   1   2   1   2   2   2   2   2   1   2   2   2   2   1   2   2   1   2   1   2   2   1   2   1   1   2   2   1   2   2   2   1   1   2   1   1   2   1   2   2   1   2   1   2   1   1   2   1   1   2   1   1   2   1   2   1   2   1   1   1   1   2   1   2   2   2   1   2   1   2   2   2   1   1   1   1   2   1   1   1   2   2   1   2   1   1   1   1   1   1   1   1   2   2   2   2   2   1   2   2   2   1   2   2   2   2   2   1   1   2   1   2   2   1   1   1   2   2   2   2   1   2   2   1   1   2   1   2
 MK-5-13                1   2   2   2   2   2   2   2   1   2   1   2   1   2   2   1   1   1   1   2   1   1   2   1   1   1   2   2   1   1   1   2   2   2   1   1   2   2   2   1   2   1   1   2   1   1   2   1   1   2   2   1   1   1   1   2   2   1   1   2   1   1   2   1   1   2   2   2   1   2   2   1   1   2   1   2   2   2   2   2   1   2   2   2   2   1   2   2   1   2   1   1   2   1   2   1   1   2   2   1   2   2   2   1   1   2   1   1   2   1   2   2   1   1   1   1   1   1   2   2   1   2   1   1   2   1   2   1   2   1   1   1   1   1   1   2   2   2   1   2   1   2   1   2   1   1   1   1   2   1   1   1   2   1   1   2   1   1   1   1   1   1   1   2   2   1   2   2   1   1   1   1   2   1   2   2   2   2   2   1   1   2   1   2   2   1   1   1   2   1   2   1   1   2   2   1   1   2   1   2
 MK-5-14                1   2   2   2   2   2   2   2   1   2   1   1   1   2   2   1   1   1   1   2   1   1   2   1   1   2   2   2   1   1   1   2   2   2   1   1   2   2   2   1   1   1   1   1   1   1   2   1   1   2   2   1   1   1   1   2   2   1   1   2   1   1   2   1   1   2   2   2   1   2   1   1   1   2   1   2   2   2   2   2   2   2   1   2   2   1   2   2   1   2   1   1   2   1   2   2   2   2   2   1   2   2   2   1   1   2   1   1   1   1   2   2   1   1   1   1   1   1   2   2   2   2   1   1   2   1   2   1   2   1   1   1   1   1   1   2   2   2   1   2   1   2   1   2   1   1   1   1   1   1   1   2   2   1   1   2   1   1   1   1   1   1   1   2   2   1   2   2   1   2   1   2   2   1   2   2   2   2   2   1   1   1   1   2   2   1   1   1   2   1   2   1   1   2   2   1   1   2   1   2
 MK-5-15                1   2   2   2   2   2   2   2   2   2   1   1   1   2   2   1   1   1   1   2   1   1   2   1   1   1   2   1   1   2   1   1   2   2   1   1   2   2   2   2   1   1   1   1   2   1   2   2   2   2   2   1   1   1   1   2   2   1   1   2   2   1   2   1   2   2   2   2   1   2   1   1   1   2   1   2   2   2   2   2   2   2   1   2   2   1   2   2   1   2   2   1   2   1   2   2   2   2   2   1   2   2   2   1   1   2   1   1   1   1   2   2   1   1   1   1   1   1   2   2   1   2   1   1   2   1   2   1   2   1   1   1   1   1   1   2   2   2   1   2   2   1   1   2   1   2   2   1   1   1   1   2   2   1   1   2   1   1   1   1   1   2   1   1   2   1   2   2   1   2   1   1   2   1   2   2   1   2   1   1   1   1   1   2   2   2   1   1   2   1   2   2   1   2   2   1   1   2   1   2
 MK-5-16                1   2   2   2   2   1   2   2   2   2   1   1   1   2   2   1   1   1   1   2   1   1   2   1   1   1   2   2   1   2   2   1   2   2   1   1   2   2   2   2   1   1   1   1   2   1   2   2   2   2   1   1   1   1   1   2   2   2   1   2   2   1   2   1   1   2   1   2   1   2   1   1   1   2   1   2   2   2   2   2   2   2   1   2   2   1   2   2   1   2   2   1   1   1   2   2   2   1   2   1   2   2   2   1   1   2   1   1   1   1   2   2   1   1   1   1   2   1   2   2   1   2   1   1   2   1   2   1   2   1   1   1   1   1   1   2   2   1   1   2   2   1   1   2   1   2   2   1   1   1   1   2   1   2   2   2   2   1   1   1   1   2   1   1   2   1   2   2   1   2   1   1   2   1   2   2   1   2   1   1   1   1   2   2   2   2   1   1   2   1   2   2   1   2   2   2   1   2   1   2
 MK-6-1                 1   1   2   2   2   2   1   2   2   2   2   2   1   1   2   1   2   2   1   1   2   1   2   1   2   1   1   1   2   1   2   2   1   2   2   1   2   1   1   2   2   1   1   2   1   1   1   2   2   1   2   2   1   2   1   2   1   2   1   1   1   2   1   1   1   1   1   2   1   2   2   1   1   1   1   1   2   2   2   2   1   1   1   1   2   1   2   2   1   1   2   2   2   1   1   2   2   2   1   2   2   2   2   1   2   2   1   1   2   2   2   1   1   1   1   1   2   1   1   2   2   1   2   1   1   2   1   2   2   1   2   1   1   1   1   1   1   2   2   1   2   2   2   1   2   1   1   1   2   1   1   1   1   1   1   2   1   1   1   1   2   2   1   2   2   1   1   2   1   2   2   2   1   1   1   2   1   1   1   2   2   1   2   1   2   1   1   2   2   2   2   1   2   1   1   2   2   1   1   1
 MK-6-2                 1   1   2   2   2   2   1   2   2   2   2   2   1   1   2   1   1   2   1   1   2   1   2   1   2   1   1   1   2   1   1   2   1   2   2   1   2   1   1   2   2   1   1   2   1   2   1   2   1   1   2   2   1   2   2   2   1   2   1   1   1   2   1   1   1   1   1   2   1   2   2   2   2   1   1   1   2   2   2   2   1   1   1   1   2   2   2   2   1   1   2   2   2   1   2   2   1   2   1   2   2   2   2   1   2   1   2   1   2   2   2   1   1   1   1   1   2   1   1   2   2   1   2   1   1   2   1   2   2   1   2   1   1   1   1   1   1   2   2   1   1   2   1   1   2   1   1   1   2   1   1   1   1   1   1   1   1   2   1   1   2   2   2   1   2   1   1   2   1   2   2   2   1   1   1   2   1   1   1   2   2   1   1   1   2   1   1   2   2   2   2   1   2   2   1   2   2   1   1   1
 MK-6-3                 1   1   2   2   2   2   1   2   2   1   2   2   1   1   2   1   1   2   1   1   2   1   2   1   2   1   1   1   2   1   1   2   1   2   2   2   2   1   1   2   2   1   1   1   1   2   1   2   1   1   1   2   1   2   2   2   1   2   1   1   1   2   1   1   1   2   1   2   1   2   2   2   1   1   1   1   2   2   2   2   1   1   1   1   2   2   2   2   2   1   2   2   2   1   2   1   1   2   1   2   2   2   2   1   1   1   2   1   2   2   2   1   1   1   1   1   2   1   1   2   2   2   2   2   1   2   1   2   2   1   2   1   1   1   1   1   1   1   2   1   1   2   1   1   2   1   1   1   2   1   1   1   1   1   1   1   1   2   1   1   2   2   2   1   2   1   1   1   1   2   2   2   1   1   1   2   2   1   1   2   2   1   1   1   2   1   1   2   2   2   2   1   2   2   1   2   2   1   1   1
 MK-6-4                 1   1   1   2   2   2   1   2   2   1   2   2   1   1   1   1   1   2   2   1   2   1   2   1   2   1   1   1   2   1   1   2   1   2   2   2   2   1   1   2   2   1   2   1   1   2   1   2   1   2   2   2   1   2   2   2   1   1   1   1   1   2   1   1   2   2   1   1   1   2   2   2   1   1   1   1   2   2   2   2   1   1   1   1   2   2   2   2   1   1   2   2   2   1   2   1   1   2   1   2   2   2   2   1   2   1   1   2   2   1   2   1   1   1   1   1   1   1   1   2   2   2   2   2   1   2   1   2   2   1   2   1   1   1   1   2   1   2   2   1   1   2   1   2   1   1   1   1   2   1   1   1   1   1   1   1   1   1   1   1   2   2   2   1   2   1   1   1   1   2   2   2   1   1   1   1   2   1   1   2   2   1   1   1   2   1   2   2   2   2   2   1   2   2   1   2   2   1   1   1
 MK-6-5                 1   2   1   2   2   2   1   2   2   1   2   2   1   1   1   1   1   2   1   1   2   1   2   1   2   1   1   1   2   1   1   2   1   2   2   2   2   1   2   2   2   1   2   1   1   1   1   2   1   2   2   1   1   2   2   2   1   1   1   2   1   2   1   1   2   2   1   1   1   2   2   2   1   1   1   1   2   2   2   1   1   1   1   1   2   2   2   2   1   1   2   2   2   1   2   2   1   2   1   2   2   2   2   1   2   1   1   2   2   1   2   1   1   1   1   1   1   2   1   2   2   2   2   2   1   2   1   2   2   1   2   1   1   1   1   2   2   1   2   1   1   2   1   2   1   1   1   2   2   1   1   1   1   1   1   1   1   1   2   1   2   2   2   1   2   1   1   1   1   2   1   2   1   2   2   1   2   1   1   2   2   2   1   1   2   1   2   2   1   1   1   1   2   2   1   2   2   1   1   1
 MK-6-6                 1   2   1   1   2   2   1   2   2   1   2   1   1   2   1   1   1   1   1   1   2   1   2   1   2   1   1   1   2   1   1   2   1   2   1   2   2   1   2   2   2   1   1   1   1   1   1   2   2   2   2   1   1   1   2   1   1   1   1   1   1   2   1   2   2   2   1   1   1   2   2   2   1   1   1   1   2   2   2   1   1   1   1   1   2   1   1   1   1   1   2   2   2   1   2   2   1   2   1   1   2   2   2   1   1   1   1   2   1   1   2   2   1   1   1   1   1   2   1   2   2   2   2   2   2   2   1   2   2   1   2   1   1   2   1   2   2   1   2   1   1   1   1   2   1   1   1   2   2   2   1   1   1   1   1   1   1   1   2   1   2   2   2   2   2   1   1   1   1   2   1   2   1   2   1   1   2   1   1   2   2   2   1   1   2   1   2   2   1   1   1   1   2   2   1   2   2   1   1   1
 MK-6-7                 1   2   1   1   2   2   1   2   2   1   2   1   1   2   1   1   1   1   1   1   2   2   2   1   2   1   1   1   2   1   1   1   1   2   1   2   2   1   2   2   2   1   1   1   1   1   1   2   2   2   2   1   1   1   2   1   1   1   1   1   1   2   1   2   1   2   1   1   1   2   2   2   1   2   1   1   2   2   2   1   1   1   1   1   2   1   2   1   1   1   2   2   2   1   2   1   1   2   1   1   2   2   2   1   2   1   1   2   1   1   2   2   1   1   1   2   1   2   1   2   2   2   2   2   2   2   2   2   2   1   2   1   1   2   2   2   2   1   2   2   1   1   1   2   1   1   1   2   2   2   1   1   1   1   1   1   1   1   2   1   2   2   2   2   2   1   1   1   1   2   1   2   1   1   1   1   2   1   1   2   2   2   1   1   2   1   1   2   1   1   1   1   2   2   1   2   2   1   1   1
 MK-6-8                 1   1   1   1   2   2   1   2   1   1   2   1   1   2   1   1   1   1   1   1   2   1   2   1   2   1   1   2   2   1   1   1   1   2   1   2   2   1   2   2   2   1   1   1   1   1   1   2   2   2   2   1   1   1   2   1   1   1   1   1   1   1   1   2   1   2   1   1   1   2   2   2   1   2   2   1   2   2   2   1   2   1   1   1   2   2   2   1   1   1   2   2   2   1   2   2   1   2   1   1   1   2   2   1   2   1   1   2   1   1   1   2   1   1   1   2   1   2   1   2   2   2   2   2   2   2   2   2   2   1   2   1   1   2   2   2   2   1   1   2   1   1   1   2   2   1   1   2   2   2   1   1   1   1   1   1   1   1   1   1   2   1   2   2   2   1   1   1   1   2   1   1   1   1   1   1   2   1   1   2   2   2   1   2   1   1   1   2   1   1   1   1   2   2   1   2   2   1   2   1
 MK-6-9                 1   1   1   1   2   2   1   2   1   1   2   1   1   2   1   1   1   1   1   1   2   1   2   1   1   1   1   1   2   2   2   1   1   2   1   2   2   2   2   1   2   1   1   1   1   1   1   2   2   2   2   1   1   1   2   1   2   1   1   2   1   1   1   2   1   1   2   1   1   2   2   2   1   2   2   1   2   2   2   1   2   1   1   1   2   2   2   1   1   1   2   2   2   2   2   2   1   1   1   1   1   2   1   1   2   1   1   2   1   1   1   2   1   1   1   2   1   2   1   2   2   2   2   2   2   2   1   2   2   1   2   1   1   2   2   2   2   1   2   2   1   1   2   2   2   2   1   2   2   2   1   1   1   2   1   2   1   1   1   2   1   1   2   2   2   1   1   1   1   2   2   1   1   1   1   1   2   1   1   2   2   2   1   2   1   1   2   2   1   1   1   1   2   2   1   1   2   1   2   1
 MK-6-10                1   1   1   1   1   2   1   2   1   1   2   1   2   2   1   1   1   1   1   1   2   1   2   1   1   1   1   1   2   2   2   1   1   2   1   2   2   2   2   1   2   1   1   1   1   1   1   2   2   2   1   2   1   1   2   1   2   1   1   2   1   1   1   2   1   1   2   1   1   2   2   2   1   2   2   2   1   2   2   1   2   1   1   1   1   2   2   2   1   1   1   2   2   2   2   2   2   1   2   1   1   2   1   1   2   1   1   2   1   1   1   2   2   1   1   2   1   2   1   2   2   2   2   2   2   2   1   1   2   1   2   1   1   2   2   2   2   1   2   2   1   2   2   2   2   2   2   1   2   2   1   1   1   2   1   2   1   1   1   2   1   1   2   2   2   1   1   2   1   2   2   1   1   1   1   1   2   1   1   2   2   2   2   2   1   1   2   1   1   1   1   1   2   1   1   1   2   1   2   1
 MK-6-11                2   1   1   2   1   2   1   2   1   1   1   1   1   2   1   1   1   1   1   2   2   1   2   1   1   1   1   2   2   2   2   1   1   2   1   2   1   2   2   1   1   1   1   2   1   2   1   2   2   2   1   2   1   1   2   1   2   1   1   2   1   1   1   1   1   1   2   2   1   2   1   2   1   2   2   2   1   2   2   1   2   2   1   1   1   2   2   2   1   1   2   2   2   2   2   2   2   2   2   1   1   2   1   2   2   1   1   2   1   1   1   1   2   1   1   2   1   2   1   2   2   2   1   2   1   2   1   1   2   1   2   1   1   2   2   2   2   1   2   2   1   2   2   2   2   2   1   1   2   2   1   1   2   2   1   2   1   1   1   2   1   1   2   2   2   1   1   2   1   2   2   1   1   1   1   1   2   1   1   2   2   2   2   2   2   1   2   1   1   1   1   1   2   1   1   1   2   1   2   1
 MK-6-12                2   1   1   2   2   2   1   2   1   1   1   1   1   1   1   1   1   1   1   2   2   1   2   1   1   1   1   2   2   2   2   1   2   2   2   2   2   1   2   1   1   1   1   2   1   1   2   2   2   2   1   2   1   1   2   1   2   2   1   1   1   1   1   1   1   1   1   2   1   2   1   2   1   2   2   1   1   2   2   2   2   2   1   1   1   1   2   2   1   1   2   2   2   2   2   2   2   2   2   1   1   2   1   2   2   1   1   2   1   1   2   1   2   1   1   2   1   2   1   2   1   2   1   2   1   2   1   1   2   1   2   1   1   2   2   2   2   1   2   2   1   2   2   2   2   2   1   1   2   2   1   1   1   2   1   2   1   1   1   2   1   1   2   2   2   1   2   2   1   2   2   1   1   1   1   1   2   1   1   2   2   2   2   2   2   1   2   1   1   1   1   2   2   1   1   1   2   1   2   1
 MK-6-13                2   1   1   2   2   2   1   2   1   1   1   1   1   1   2   1   1   1   1   2   1   1   2   1   1   1   1   2   2   2   2   1   2   2   2   2   2   1   1   1   1   1   1   2   1   1   2   2   2   2   1   1   1   2   2   1   2   2   2   1   1   1   1   1   1   1   1   1   1   2   1   2   1   2   2   1   1   2   2   2   2   2   1   1   1   1   2   2   1   1   2   2   2   2   2   2   2   2   2   1   1   2   1   1   2   1   1   1   1   1   1   1   2   1   1   2   1   2   1   2   2   2   1   2   1   2   1   1   2   1   2   2   2   2   2   2   2   1   2   1   1   2   2   1   2   2   1   1   2   2   1   1   1   2   1   2   1   2   1   2   1   1   2   2   2   1   2   2   1   2   2   1   1   1   1   1   2   1   1   2   2   2   1   2   2   1   2   1   1   1   1   2   2   1   1   2   2   2   2   1
 MK-6-14                2   1   1   1   2   2   1   1   1   2   1   2   2   2   2   2   1   1   1   2   1   1   1   1   1   1   2   2   2   2   2   1   2   1   2   2   2   1   1   1   1   1   1   2   1   1   2   1   2   2   1   1   1   1   1   1   2   2   2   1   1   1   1   1   1   2   1   1   2   2   1   2   1   2   2   1   1   2   2   2   2   2   1   1   2   1   2   2   2   1   2   2   2   2   2   2   2   2   2   1   1   2   2   1   2   1   2   1   1   1   1   1   2   1   2   2   1   2   1   1   2   2   1   2   1   2   1   1   2   1   2   2   2   2   2   2   2   1   2   1   1   2   2   1   2   2   1   1   1   2   1   1   1   2   1   2   1   1   1   2   2   2   2   2   2   1   2   2   1   2   2   1   1   1   1   2   2   2   1   2   1   1   1   2   2   1   2   1   1   1   1   2   2   1   1   2   2   2   2   1
 MK-6-15                2   1   1   1   2   2   1   1   2   2   1   2   2   2   1   2   1   1   1   2   1   1   1   2   2   1   2   2   2   2   2   1   1   1   2   2   2   1   1   1   1   2   1   2   1   1   2   1   2   2   1   1   1   1   2   1   2   2   2   1   1   1   2   1   2   2   1   1   2   2   1   2   1   2   2   1   1   1   2   2   2   2   1   1   2   1   2   2   2   1   1   1   2   2   2   2   2   2   2   1   1   2   2   2   2   1   1   1   1   1   1   1   2   1   2   1   1   2   1   1   2   2   1   2   1   2   1   1   2   1   2   2   2   2   2   2   2   1   2   1   1   2   2   1   2   2   1   1   1   2   1   1   1   2   1   2   1   1   1   1   2   2   2   2   2   1   2   2   2   2   2   1   1   1   2   2   2   2   1   2   1   1   1   2   2   1   2   1   1   1   1   2   2   2   2   2   1   1   2   1
 MK-6-16                2   1   1   1   2   2   1   1   2   2   1   2   2   2   1   2   1   1   1   2   2   1   1   2   2   1   2   2   1   2   2   1   1   2   2   2   2   1   1   1   1   2   1   2   1   1   2   1   2   2   1   1   1   1   2   1   2   2   2   1   1   1   2   1   2   2   2   1   2   2   1   2   1   1   2   1   1   1   2   2   2   2   1   1   1   1   2   1   2   1   1   1   2   2   2   2   2   2   2   1   1   2   2   1   1   1   1   1   1   1   1   2   1   1   2   1   1   2   1   1   2   1   1   2   1   2   1   1   2   1   2   2   2   2   1   2   2   1   2   1   1   1   1   1   2   2   1   1   1   2   2   1   1   2   1   2   1   1   1   1   2   2   2   2   2   1   2   2   1   2   2   1   1   1   2   2   1   2   1   2   1   1   1   2   2   1   2   1   2   1   1   2   2   1   2   2   1   1   2   1
 
!****************************************** Phenotypic Data **********************************************************
!-100.0 is resevred for missing phenotype
SimulatedTrait1         9.1074    9.5654    6.1423   10.3007   10.7196    9.0366    9.2304   11.2268    8.7471   10.5364   11.0590   10.7042    9.2024    9.5414   11.9681    9.2335   10.5204    9.8929   11.8066   11.7948    9.6309   10.6442   10.9447   10.5078    9.4558    9.5675    9.6423   11.4081    9.1482   10.2936   10.5146    8.1422    8.6255   10.2024    8.6012   10.0950    9.2524   11.2031   10.8308   12.0009    8.9983    8.3356    9.9054    9.6881   10.7420   10.4759   10.8750   11.1286   10.3716   10.3403   11.9428   10.4065   10.2765    8.3789   11.1562   11.9719   10.4967    9.9828   10.4143    9.8650   10.3213   10.6348   10.6082    9.5967    9.0439    9.3409    8.4436    9.6490    9.1345    9.0431   10.3287   10.6542   10.9407   11.3490   10.9237   10.4289   11.3396    9.4321    8.8025    9.1399    9.9582    9.5020    7.8490    9.1995    9.1396   10.3321   10.1789   10.6576   10.1367   11.5753    9.7868   10.9162   10.2055   10.5309    8.8929    9.7094   11.2038   10.2343    9.2683   12.6584   10.7211    9.5263   11.9477   11.4111   10.7432    9.2611    8.1917    9.4464   10.3754    8.9122   10.0699    9.8661   12.1266   10.7417    7.8377   10.2874    8.7297    9.1055   10.9581   10.1949    9.7996    8.5082   10.1127   10.7270    9.8630   10.1319    9.1468   11.7062   10.0121   10.4913   10.8492    8.5361   11.4886   10.4722   10.5173   10.4620    9.3992    9.8126   10.5934    9.7724   10.8085    9.7040   10.9504   10.5106   11.4269    9.1670    9.7782   10.7295    8.8753   10.6310    8.7439    9.8074    9.2582   13.5484    9.4833    9.0798   11.4850    8.9705    9.7635    9.3461   10.6408   11.4816   10.8742   10.0835   10.1824   10.3540    8.8497   10.9831   10.6948   13.1656   11.0693    8.9873    9.3415   11.4258    9.8801   11.4988    9.3043    9.1503   10.8128   10.4471    9.6994    9.1923    9.3962    9.4212    9.3749   10.7881    9.4215    8.1269   11.7500   11.4666    8.6496   10.5265    8.6642   11.4274    9.4983    9.2192    9.1522    8.5309   10.7348    9.2827
 
