# Supplementary material for: Inclusive Composite Interval Mapping of QTL by Environment Interactions in Biparental Populations
Source: PLoS One. 2015 Jul 10;10(7):e0132414. doi: 10.1371/journal.pone.0132414 (PMC4498613; doi:10.1371/journal.pone.0132414)
Supplement: S1 File — (ZIP) [file pone.0132414.s001.zip › BC1 population/e=1/run_00058.met]

!**********************Note: lines staring with "!" are remarks and will be ignored in the program********************
!*********************************General Information**********************************
!Assuming F1 = P1 x P2, populations available in QTL IciMapping are: 
!  1, P1BC1F1 = P1 x F1, the first backcrossing where P1 is used as the recurrent parent;
!  2, P2BC1F1 = P2 x F1, the first backcrossing where P2 is used as the recurrent parent;
!  3, F1DH, F1-derived doubled haploids; 
!  4, RIL or F1RIL, recombination inbred lines through the repeated selfing of F1;
!  5, P1BC1RIL, recombination inbred lines through the repeated selfing of P1BC1F1;
!  6, P2BC1RIL, recombination inbred lines through the repeated selfing of P2BC1F1;
!  7, F2, the selfing generation of F1;
!  8, F3, the selfing generation of F2;
!  9, P1BC2F1, the second backcrossing where P1 is used as the recurrent parent; 
! 10, P2BC2F1, the second backcrossing where P2 is used as the recurrent parent;
! 11, P1BC2RIL, recombination inred lines through the repeated selfing of P1BC2F1; 
! 12, P2BC2RIL, recombination inred lines through the repeated selfing of P2BC2F1; 
! 13, P1BC1F2, the selfing generation of P1BC1F1; 
! 14, P2BC1F2, the selfing generation of P2BC1F1; 
! 15, P1BC2F2, the selfing generation of P1BC2F1; 
! 16, P2BC2F2, the selfing generation of P2BC2F1; 
! 17, P1BC1DH, P1BC1F1-derived doubled haploids; 
! 18, P2BC1DH, P2BC1F1-derived doubled haploids; 
! 19, P1BC2DH, P1BC2F1-derived doubled haploids; 
! 20, P2BC2DH, P2BC2F1-derived doubled haploids; 
   1      !Mapping Population (see remarks above)
   2      !Mapping Function (1 for Kosambi; 2 for Haldane; 3 for Morgan)
   2      !Marker Space Type (1 for intervals; 2 for positions)
   1      !Marker Space Unit(1 for centiMorgans; 2 for Morgan)
   6      !Number of Chromosomes (or Linkage Groups)
 200      !Size of the mapping population
   1      !Number of environments
 
!***************************************** Chromosomes and Linkage Maps **********************************************
!Chromosome                 NumMarkers
-CH1                        16
-CH2                        16
-CH3                        16
-CH4                        16
-CH5                        16
-CH6                        16
!Linkage map (Marker name followed by position or the interval length)
 MK-1-1                1     0.000
 MK-1-2                1    10.000
 MK-1-3                1    20.000
 MK-1-4                1    30.000
 MK-1-5                1    40.000
 MK-1-6                1    50.000
 MK-1-7                1    60.000
 MK-1-8                1    70.000
 MK-1-9                1    80.000
 MK-1-10               1    90.000
 MK-1-11               1   100.000
 MK-1-12               1   110.000
 MK-1-13               1   120.000
 MK-1-14               1   130.000
 MK-1-15               1   140.000
 MK-1-16               1   150.000
 MK-2-1                2     0.000
 MK-2-2                2    10.000
 MK-2-3                2    20.000
 MK-2-4                2    30.000
 MK-2-5                2    40.000
 MK-2-6                2    50.000
 MK-2-7                2    60.000
 MK-2-8                2    70.000
 MK-2-9                2    80.000
 MK-2-10               2    90.000
 MK-2-11               2   100.000
 MK-2-12               2   110.000
 MK-2-13               2   120.000
 MK-2-14               2   130.000
 MK-2-15               2   140.000
 MK-2-16               2   150.000
 MK-3-1                3     0.000
 MK-3-2                3    10.000
 MK-3-3                3    20.000
 MK-3-4                3    30.000
 MK-3-5                3    40.000
 MK-3-6                3    50.000
 MK-3-7                3    60.000
 MK-3-8                3    70.000
 MK-3-9                3    80.000
 MK-3-10               3    90.000
 MK-3-11               3   100.000
 MK-3-12               3   110.000
 MK-3-13               3   120.000
 MK-3-14               3   130.000
 MK-3-15               3   140.000
 MK-3-16               3   150.000
 MK-4-1                4     0.000
 MK-4-2                4    10.000
 MK-4-3                4    20.000
 MK-4-4                4    30.000
 MK-4-5                4    40.000
 MK-4-6                4    50.000
 MK-4-7                4    60.000
 MK-4-8                4    70.000
 MK-4-9                4    80.000
 MK-4-10               4    90.000
 MK-4-11               4   100.000
 MK-4-12               4   110.000
 MK-4-13               4   120.000
 MK-4-14               4   130.000
 MK-4-15               4   140.000
 MK-4-16               4   150.000
 MK-5-1                5     0.000
 MK-5-2                5    10.000
 MK-5-3                5    20.000
 MK-5-4                5    30.000
 MK-5-5                5    40.000
 MK-5-6                5    50.000
 MK-5-7                5    60.000
 MK-5-8                5    70.000
 MK-5-9                5    80.000
 MK-5-10               5    90.000
 MK-5-11               5   100.000
 MK-5-12               5   110.000
 MK-5-13               5   120.000
 MK-5-14               5   130.000
 MK-5-15               5   140.000
 MK-5-16               5   150.000
 MK-6-1                6     0.000
 MK-6-2                6    10.000
 MK-6-3                6    20.000
 MK-6-4                6    30.000
 MK-6-5                6    40.000
 MK-6-6                6    50.000
 MK-6-7                6    60.000
 MK-6-8                6    70.000
 MK-6-9                6    80.000
 MK-6-10               6    90.000
 MK-6-11               6   100.000
 MK-6-12               6   110.000
 MK-6-13               6   120.000
 MK-6-14               6   130.000
 MK-6-15               6   140.000
 MK-6-16               6   150.000
!*********************************** Marker Types ********************************************************************
!Co-dominant marker: When heterozygote F1 is present, P1 is coded as 2, F1 is coded as 1, and P2 is coded as 0; Otherwise, P1 is coded as 2, and P2 is coded as 0. 
!Dominant marker: When heterozygote F1 is present, P1 and F1 are coded as 12, and P2 is coded as 0; Otherwise, P1 is coded as 2, and P2 is coded as 0.  
!Recessive markers: When heterozygote F1 is present, P1 is coded as 2, and F1 and P2 are coded as 10; Otherwise, P1 is coded as 2, and P2 is coded as 0. 
!Missing marker is coded as -1. 
 MK-1-1                 1   2   1   2   1   1   1   1   1   1   2   1   2   1   2   2   1   1   2   2   1   1   2   2   1   2   1   1   2   2   1   2   1   1   1   2   2   2   1   2   1   2   1   2   1   1   1   2   1   1   2   1   1   1   1   1   1   1   1   2   1   2   1   1   2   1   1   1   2   1   1   2   2   2   1   1   1   1   1   1   1   1   1   2   1   2   2   1   2   1   2   2   1   2   1   1   1   1   1   1   2   2   2   2   1   1   2   2   2   1   2   2   2   1   2   2   1   1   2   2   1   2   1   1   2   2   2   1   2   1   1   1   2   2   2   1   2   2   1   2   2   2   1   1   2   1   1   2   2   1   1   1   1   1   1   1   2   2   1   1   1   1   1   2   1   1   1   1   1   1   2   2   2   2   2   2   2   1   1   1   2   2   2   1   2   1   1   1   1   1   1   2   2   2   1   1   1   1   2   1
 MK-1-2                 1   2   1   2   1   1   1   1   1   1   2   1   2   1   1   2   1   1   2   2   1   1   2   2   1   2   1   1   2   2   2   2   1   1   1   2   2   2   1   2   1   2   1   2   1   2   1   1   1   1   1   1   1   1   2   1   1   1   1   2   1   2   1   1   2   1   1   1   2   1   1   2   2   1   1   1   1   1   1   1   1   1   1   2   1   2   2   1   2   1   2   2   1   2   1   1   1   1   1   1   2   2   2   2   2   1   2   2   2   1   2   2   2   1   2   2   2   1   2   2   1   2   1   1   2   1   2   1   2   1   1   1   2   2   2   1   2   2   1   2   2   1   1   2   2   1   1   2   2   1   1   1   1   1   2   2   2   2   1   1   1   1   1   2   1   1   1   1   1   1   2   2   2   2   2   2   1   1   1   1   2   2   2   1   2   2   1   1   1   1   1   2   2   2   2   2   1   1   2   2
 MK-1-3                 1   2   1   2   2   1   1   1   1   1   2   1   2   1   1   2   1   1   2   2   1   1   2   2   1   2   1   1   2   2   2   2   1   1   1   2   2   2   1   2   1   1   1   2   1   2   1   1   1   1   1   1   1   1   2   1   2   1   1   2   1   2   1   2   2   1   2   1   2   1   1   2   2   1   1   1   1   1   1   1   2   1   1   2   1   2   2   1   2   1   2   1   1   2   1   1   1   1   1   1   2   2   1   2   2   1   2   2   2   1   2   2   2   1   2   2   2   1   2   2   2   2   1   1   2   1   2   1   2   1   1   1   2   2   2   1   2   2   1   2   2   1   1   2   2   1   1   2   2   1   1   1   1   2   2   2   2   2   1   1   1   1   1   2   1   2   1   1   1   1   2   2   2   2   2   2   1   1   1   1   2   2   2   1   2   2   1   1   1   2   1   2   2   2   2   2   1   1   2   2
 MK-1-4                 1   2   1   1   2   1   2   1   1   1   2   1   2   1   1   2   1   1   2   2   1   1   2   2   1   2   1   1   2   2   1   2   1   1   1   2   2   2   1   2   1   1   1   2   1   2   1   1   1   2   1   1   1   1   2   1   2   1   1   2   1   2   1   2   2   1   2   1   2   1   1   2   2   1   1   1   1   1   1   1   2   1   1   2   1   2   2   1   2   1   2   1   1   2   1   1   1   1   1   1   2   2   1   2   2   1   2   2   2   1   2   2   2   1   2   2   2   1   2   2   2   2   1   1   2   1   2   1   2   1   1   1   2   2   1   2   2   2   1   2   2   1   2   2   2   2   1   2   2   1   1   2   1   2   2   2   2   2   1   1   1   2   1   2   1   2   1   1   2   1   2   1   2   1   2   2   1   1   1   1   2   2   2   2   2   1   1   1   1   2   2   1   1   1   1   2   1   1   2   2
 MK-1-5                 1   1   1   2   2   1   2   1   1   2   2   1   2   1   1   2   1   1   2   2   1   1   1   2   1   2   1   2   2   2   1   2   1   1   1   2   2   2   1   1   1   1   1   2   1   2   1   1   1   1   1   1   1   1   2   1   2   1   1   2   1   1   1   2   2   1   2   2   1   1   1   2   2   1   1   1   1   1   1   1   2   1   1   2   1   2   2   1   2   1   1   1   1   2   1   1   1   1   1   1   2   2   2   2   2   1   2   1   2   1   2   1   2   1   2   2   1   1   2   2   2   2   1   1   1   1   2   1   1   1   1   1   2   2   1   2   1   2   1   2   2   1   2   2   2   2   1   2   2   1   1   2   1   2   2   2   2   2   1   1   1   2   1   2   1   2   1   1   2   2   2   1   2   1   2   2   1   1   1   1   2   2   2   2   2   1   1   2   1   2   2   1   1   2   1   2   2   1   1   2
 MK-1-6                 1   1   1   2   1   1   2   1   1   2   2   1   2   1   1   2   1   1   2   2   1   1   1   1   1   2   1   2   2   2   2   2   1   1   1   2   2   2   1   1   1   1   1   2   1   2   1   1   1   1   1   1   1   1   1   2   2   1   1   2   1   1   2   2   2   1   2   2   1   2   2   2   2   1   1   1   1   1   1   1   2   1   1   2   2   2   2   1   2   1   1   1   1   2   1   1   1   1   1   1   2   2   2   2   1   1   1   1   2   1   2   1   2   1   2   2   1   1   2   2   2   2   1   1   1   1   2   1   1   1   1   1   2   2   1   2   1   2   2   2   2   1   1   1   2   1   1   2   2   1   1   2   1   2   2   2   2   2   1   1   1   1   1   2   1   2   1   1   2   2   2   1   2   1   2   2   1   1   1   1   2   2   2   2   1   1   1   2   1   1   2   1   2   2   1   1   2   1   1   2
 MK-1-7                 1   1   1   2   2   1   2   1   1   2   1   1   2   1   1   2   1   1   1   2   1   2   1   1   1   1   1   2   2   2   2   2   1   1   1   2   2   2   1   1   1   1   1   2   1   2   2   1   1   1   1   1   1   1   1   2   1   2   1   2   1   1   2   2   2   1   2   2   1   2   2   2   2   1   1   2   1   1   1   1   2   1   2   2   1   2   2   2   2   1   1   2   1   2   1   1   1   1   1   1   2   2   2   2   1   1   1   1   2   1   2   1   2   2   1   2   1   1   2   2   2   1   1   1   2   2   2   1   1   1   1   1   2   2   1   1   1   2   2   2   2   2   1   1   2   1   1   2   2   2   1   2   1   2   2   2   2   1   1   1   1   1   1   1   1   2   1   1   2   2   1   1   2   2   2   2   1   1   1   1   2   2   2   2   1   1   1   2   1   2   1   1   2   2   1   1   2   1   1   2
 MK-1-8                 1   2   1   2   1   1   2   1   1   2   1   1   2   1   1   2   1   1   1   2   2   2   1   2   1   1   1   2   2   2   2   2   1   1   1   2   2   2   1   1   1   1   2   2   1   2   2   2   2   1   1   1   1   1   1   2   1   2   1   2   1   1   2   1   2   1   2   2   1   2   1   1   2   1   1   2   1   1   1   1   2   1   2   2   1   2   2   2   2   1   1   1   1   2   1   1   1   1   1   1   2   2   2   2   1   1   1   1   2   1   2   2   2   2   1   2   1   1   2   2   2   1   1   1   2   2   2   1   2   1   1   1   2   2   1   1   1   2   2   2   2   2   1   1   2   1   1   2   2   2   1   2   1   2   2   2   1   1   1   1   1   1   1   2   1   2   1   1   2   2   1   1   2   2   2   2   1   1   1   1   2   2   2   2   2   1   1   2   1   2   1   2   2   2   2   1   2   1   1   2
 MK-1-9                 1   2   1   2   1   1   2   1   1   2   1   1   1   2   1   2   1   1   1   2   2   2   1   2   1   1   2   2   2   2   2   2   2   2   1   2   2   2   1   1   1   1   2   2   1   2   2   2   2   1   1   1   1   1   1   2   1   1   1   2   2   1   2   1   1   1   2   2   1   2   1   1   2   1   1   2   2   1   1   2   2   1   1   2   1   2   2   2   2   1   1   1   1   2   1   1   1   1   2   1   1   2   1   2   2   1   2   2   2   1   2   2   2   2   1   2   1   1   1   2   2   1   1   1   2   2   2   1   2   1   1   1   2   2   1   1   1   2   2   2   2   2   2   1   1   1   1   2   2   2   1   2   1   2   2   2   1   1   1   1   1   1   1   2   1   2   1   1   2   2   1   1   2   2   2   2   1   1   1   2   2   1   2   2   2   2   1   2   1   1   1   2   2   2   2   1   2   1   1   2
 MK-1-10                1   2   1   2   1   1   2   1   1   2   1   1   1   1   1   2   1   1   2   2   2   2   1   2   1   1   2   2   1   1   2   1   2   2   1   2   2   1   1   1   1   1   2   2   1   2   2   1   2   1   1   1   1   1   2   2   1   1   1   2   2   1   2   1   1   1   2   2   1   2   1   2   2   1   1   2   2   1   1   1   2   1   1   2   1   2   2   2   2   1   1   1   1   2   1   1   1   1   2   1   1   2   1   2   2   1   2   2   1   1   2   2   2   2   1   2   1   2   1   2   1   2   1   1   2   2   2   2   1   1   1   1   2   2   1   1   1   2   2   2   2   2   2   1   1   1   1   2   2   1   1   2   1   2   2   2   1   1   1   1   1   2   1   2   1   2   1   2   2   2   1   1   2   2   2   2   1   2   1   2   2   1   2   2   2   2   1   2   1   1   1   2   2   1   1   1   2   1   1   2
 MK-1-11                1   2   1   2   1   1   2   1   1   2   1   1   1   1   1   2   1   1   2   2   2   2   1   2   1   1   2   2   1   1   2   1   2   2   1   2   2   1   1   1   1   1   2   2   1   2   2   1   2   1   1   1   1   1   2   2   1   2   1   2   1   1   2   1   1   2   2   2   1   2   1   2   2   1   1   2   2   1   1   1   2   1   1   2   1   2   2   2   1   1   2   1   1   2   1   1   1   1   2   1   1   2   1   2   2   1   2   2   1   1   2   2   2   2   1   2   1   2   1   2   1   2   1   1   2   2   2   2   1   1   1   1   2   2   2   1   2   2   2   2   2   2   2   1   1   1   1   2   1   1   1   2   1   2   2   2   1   2   1   1   1   2   1   2   1   2   1   2   2   2   1   1   2   2   2   2   1   1   1   1   2   1   2   2   1   2   1   2   1   1   1   2   2   1   1   1   2   1   1   2
 MK-1-12                1   2   1   2   1   1   2   1   1   2   1   1   1   1   2   2   1   1   2   2   2   2   1   2   1   1   2   1   1   1   2   1   2   2   1   2   2   1   1   1   1   1   2   2   1   2   1   1   2   1   1   1   1   2   2   2   1   2   1   2   1   1   2   1   1   2   2   2   1   2   1   2   2   1   1   2   2   1   1   1   2   1   1   2   1   2   2   2   1   1   2   1   1   1   1   1   1   1   2   1   1   2   1   2   2   1   2   2   1   1   2   2   1   2   1   2   2   2   1   2   1   2   1   1   2   2   2   2   1   1   1   1   2   2   2   1   2   2   2   2   2   2   2   1   1   1   1   2   1   1   1   2   1   1   2   2   1   2   1   1   1   2   1   2   1   2   1   2   2   2   1   1   1   2   1   2   1   1   2   1   2   1   2   2   1   2   1   2   1   1   1   2   2   2   1   1   2   1   1   2
 MK-1-13                1   2   1   1   1   1   2   1   1   2   2   1   1   1   2   2   1   1   1   2   1   2   1   2   2   1   2   1   1   1   2   1   2   1   1   2   2   1   1   1   1   1   2   2   1   1   1   1   2   1   1   1   1   1   2   2   1   2   1   2   2   1   2   1   1   2   1   2   1   2   1   2   2   1   1   2   2   1   2   2   2   2   1   2   1   1   2   2   1   1   2   2   1   1   1   1   1   1   2   1   1   2   1   2   2   2   2   2   1   1   2   2   1   2   1   2   2   2   1   2   1   2   1   1   2   2   2   2   1   1   1   1   2   2   2   1   2   2   2   1   2   2   2   1   2   1   1   2   1   1   1   2   1   1   2   2   1   1   1   1   1   2   2   2   2   2   1   2   2   2   1   1   2   2   1   2   1   1   2   1   2   1   2   2   1   2   1   2   1   1   1   2   2   2   2   1   2   1   1   2
 MK-1-14                1   2   1   1   1   1   2   2   1   2   2   1   1   1   2   2   1   1   2   2   1   2   1   2   2   1   2   1   1   1   2   1   1   1   2   2   2   1   1   1   1   1   2   2   1   2   1   1   2   1   1   1   1   1   2   2   1   2   1   2   2   1   2   1   1   2   1   2   1   2   1   2   2   2   2   2   2   1   2   2   2   2   2   2   1   1   1   2   1   1   2   2   1   1   1   1   1   1   1   1   2   2   1   2   2   1   2   2   1   1   2   2   1   2   1   2   2   2   1   2   1   2   1   1   2   2   2   1   1   1   1   1   2   1   2   1   2   2   2   1   2   2   2   1   2   1   1   2   1   1   1   2   2   1   2   2   1   1   1   1   1   2   2   2   2   2   1   2   2   2   2   1   2   2   1   2   1   1   2   1   2   1   2   1   1   2   1   2   1   1   1   2   2   2   2   1   2   1   1   2
 MK-1-15                1   2   1   2   1   1   2   2   2   2   2   1   1   1   2   2   1   1   1   2   1   2   1   2   2   1   2   1   1   1   2   1   2   1   2   2   2   1   1   1   1   1   2   1   1   2   1   1   1   1   1   1   1   1   2   2   1   2   1   2   2   1   2   1   1   2   1   2   1   2   1   2   2   2   2   1   2   1   2   2   2   2   1   2   1   1   1   2   1   2   2   2   1   1   1   1   1   1   1   1   2   2   1   2   2   1   2   2   1   1   2   2   1   2   1   2   2   2   1   2   1   2   2   1   1   1   2   2   1   1   1   1   2   1   2   1   2   2   2   2   2   2   2   1   2   1   1   2   1   1   1   2   2   1   2   2   1   2   1   1   1   2   2   2   2   1   1   2   2   2   2   1   2   2   2   2   1   1   2   1   2   1   2   1   1   1   1   2   1   1   1   2   2   2   1   1   2   1   1   2
 MK-1-16                1   2   1   2   1   1   2   2   2   2   2   1   1   1   2   2   1   1   1   2   1   2   1   2   2   2   2   1   1   2   2   1   2   1   2   1   2   1   1   1   1   1   2   1   1   2   1   1   1   1   1   1   1   1   2   2   1   2   1   2   2   1   2   1   2   2   1   2   1   2   1   1   2   2   2   1   2   1   2   2   2   2   1   2   1   1   1   2   1   2   2   2   1   1   1   1   2   1   1   1   2   2   1   2   2   1   2   2   2   1   2   2   1   2   1   2   2   2   1   2   1   2   2   1   1   1   2   2   1   1   1   1   1   1   1   1   2   1   2   2   2   2   2   1   2   1   1   1   1   1   1   2   2   1   2   2   1   2   1   1   1   2   2   2   2   1   1   2   2   2   2   1   2   2   2   2   1   1   2   1   2   1   2   1   1   1   1   2   1   1   1   2   2   2   2   1   2   1   1   2
 MK-2-1                 1   2   2   2   2   1   2   2   2   2   1   2   2   2   2   2   1   1   1   2   1   1   1   2   2   2   1   2   1   1   2   2   1   2   2   2   2   1   2   2   1   2   2   1   2   2   1   2   1   2   1   1   2   1   1   2   2   1   2   2   2   1   1   2   2   1   2   1   1   2   2   1   2   2   2   2   2   2   2   1   1   2   2   1   2   1   1   2   1   1   1   2   1   2   2   1   2   2   2   2   1   2   1   1   2   1   2   1   2   1   2   1   2   2   1   1   1   1   2   2   1   2   1   1   2   1   1   2   2   2   2   1   2   2   2   2   1   2   1   2   2   2   1   1   2   2   1   2   2   1   2   2   2   2   2   1   1   1   1   1   2   2   2   2   1   1   1   1   1   1   1   2   2   2   2   2   2   2   2   1   2   2   1   2   1   1   2   1   2   2   1   1   2   1   1   1   1   1   1   1
 MK-2-2                 1   2   1   2   1   1   2   2   2   2   2   2   1   2   2   2   1   1   1   2   1   1   1   2   2   2   1   2   1   1   2   2   1   2   2   2   2   1   2   2   1   2   2   1   2   2   2   2   1   2   1   1   1   1   1   1   2   1   2   2   2   1   1   2   2   1   2   1   2   2   2   1   2   2   2   2   2   1   2   1   1   2   2   1   2   1   1   2   1   1   1   2   1   2   1   1   2   2   2   2   2   2   1   1   2   1   1   1   2   1   2   1   2   2   1   1   1   1   2   2   1   1   1   1   2   1   1   2   1   2   2   1   2   2   2   2   1   2   1   2   2   2   1   1   2   2   1   2   2   1   2   2   2   2   2   1   1   2   1   1   2   2   2   2   1   1   1   1   1   1   1   2   2   2   2   2   1   2   2   1   2   2   1   2   1   1   2   1   2   2   1   1   2   1   1   2   1   1   1   1
 MK-2-3                 1   2   1   2   1   1   2   2   2   2   2   2   1   2   2   2   1   1   1   2   1   1   1   2   2   2   1   2   1   1   2   2   1   2   2   2   2   1   2   2   2   2   2   1   2   2   2   2   1   2   1   1   1   1   1   1   2   1   2   2   2   1   1   2   2   1   1   1   2   2   2   2   2   2   2   2   2   1   2   1   1   2   2   1   2   1   1   2   1   1   1   2   1   2   1   1   2   2   2   2   2   2   1   1   2   1   1   2   2   1   2   1   2   1   1   1   1   1   1   1   1   1   1   1   1   1   1   2   1   2   2   1   2   2   2   2   1   2   1   2   2   2   1   1   2   2   1   2   2   2   2   2   2   2   2   1   1   2   1   1   2   2   2   2   1   2   2   1   1   1   1   2   2   2   2   2   1   2   2   1   2   2   1   2   1   2   2   2   2   2   1   1   1   1   1   1   1   1   1   1
 MK-2-4                 1   2   2   2   1   1   2   2   2   1   1   2   1   2   2   2   1   1   1   2   1   1   1   2   2   2   1   2   1   2   2   2   2   2   2   2   2   1   2   2   2   2   2   1   2   2   2   2   1   2   1   1   1   1   1   1   2   1   2   1   2   1   1   2   2   1   1   1   2   2   2   2   2   2   2   2   2   1   2   1   1   2   2   1   2   1   1   2   1   1   1   1   1   2   2   1   2   2   2   2   2   1   1   1   2   1   1   2   2   1   2   1   2   1   1   1   1   1   1   1   1   1   1   1   1   1   1   2   1   2   2   1   2   2   2   2   1   2   1   2   2   2   1   1   2   2   1   2   2   2   1   2   2   2   2   1   1   2   1   2   2   2   2   2   1   2   2   1   1   1   1   2   2   2   2   2   1   2   2   1   1   2   1   1   1   1   2   2   2   2   1   1   1   1   1   1   1   1   1   1
 MK-2-5                 1   2   2   2   1   1   2   1   2   2   1   2   1   1   2   2   1   1   1   2   1   1   1   2   2   2   1   1   1   1   2   2   2   2   2   2   2   1   2   2   2   1   2   1   2   2   2   2   1   2   1   1   1   1   1   1   1   1   2   1   2   1   1   2   2   1   1   1   2   2   2   1   2   2   2   1   2   1   2   1   2   2   2   1   2   1   1   2   1   1   1   1   1   2   2   1   2   2   2   2   1   1   1   1   2   2   2   2   2   1   2   1   2   1   1   1   2   1   2   1   1   1   1   1   1   1   1   2   2   2   2   1   2   2   2   2   1   2   1   2   2   2   1   1   2   2   1   2   2   2   1   2   1   2   2   1   1   1   1   2   2   1   2   2   1   2   2   1   1   1   1   2   2   2   2   2   2   2   2   1   1   1   1   1   1   1   2   2   2   2   1   1   1   1   1   1   1   1   1   1
 MK-2-6                 1   2   2   2   1   2   2   1   2   1   1   1   1   1   2   2   1   1   2   2   1   1   1   2   2   2   1   1   1   1   2   2   2   1   2   2   1   1   2   2   2   1   2   1   2   2   2   2   1   2   1   1   1   1   1   1   1   1   2   1   2   1   1   2   1   2   1   1   2   2   1   1   2   2   2   1   2   1   2   1   2   2   2   1   2   1   2   2   1   1   1   1   1   2   2   1   2   2   2   2   1   1   1   1   2   2   2   2   2   1   2   1   2   1   1   2   2   1   2   2   1   1   2   1   2   1   1   2   2   2   2   1   2   2   2   2   1   2   1   2   2   2   1   1   2   2   1   2   2   2   2   2   1   2   1   1   1   1   1   1   2   1   2   2   1   2   2   1   2   1   1   2   2   2   2   2   2   2   2   1   1   1   1   1   1   1   2   1   2   2   1   1   1   1   1   1   2   1   1   1
 MK-2-7                 1   2   2   2   1   2   1   1   2   1   1   1   1   1   2   2   1   1   1   2   1   1   1   2   2   1   1   1   1   1   2   2   2   1   2   2   1   1   2   2   2   1   2   1   2   1   2   2   1   2   1   1   2   1   1   1   2   2   2   2   2   1   2   2   1   2   1   1   1   2   1   1   1   2   2   1   2   1   2   1   2   2   2   1   2   1   2   2   1   1   1   1   1   2   2   1   2   2   2   2   1   1   1   1   2   2   1   2   2   1   2   1   2   1   1   2   2   1   1   2   1   1   2   1   2   1   1   2   2   2   2   1   2   2   1   2   1   2   1   2   2   2   1   1   2   2   1   2   2   2   2   2   1   2   1   1   1   1   1   1   1   1   2   2   1   2   2   1   2   1   1   2   2   1   2   2   2   2   2   1   1   1   2   1   1   1   2   1   2   2   1   1   1   2   1   1   2   1   1   1
 MK-2-8                 1   2   2   1   1   2   1   1   2   1   1   1   1   1   2   2   1   1   1   1   1   1   1   2   2   1   1   1   1   1   2   2   2   1   2   2   1   1   2   2   2   2   2   1   2   2   2   2   1   1   2   1   2   1   1   1   2   2   2   2   2   2   2   2   1   2   1   1   1   2   1   1   1   2   2   2   2   1   2   1   2   2   2   1   2   1   2   2   1   1   1   1   1   2   2   1   2   2   2   2   1   1   1   1   2   2   1   2   2   1   2   1   1   2   1   2   2   1   1   1   1   2   2   1   2   1   1   2   2   2   2   1   2   2   1   2   1   2   1   2   2   1   1   1   1   2   1   2   2   2   2   2   1   2   2   1   1   1   1   1   1   1   2   2   1   2   2   1   2   1   1   2   2   1   2   2   2   2   2   1   1   1   2   1   2   1   2   1   2   2   1   1   1   2   1   1   2   1   1   1
 MK-2-9                 1   2   2   1   1   1   1   1   2   1   1   1   1   1   1   2   1   1   1   1   1   2   2   2   2   1   1   1   1   1   2   2   2   1   2   2   1   1   2   2   2   2   2   1   2   2   2   2   1   1   2   1   2   1   2   1   2   2   2   2   2   2   2   1   1   2   1   1   1   2   1   1   1   2   1   1   2   1   2   1   2   2   2   1   2   1   2   2   1   2   1   1   1   2   2   1   2   2   2   1   1   2   1   1   2   2   1   2   2   1   2   2   1   2   1   2   2   1   1   1   1   2   2   1   2   1   1   2   2   2   2   1   2   2   1   2   1   2   1   2   2   1   1   1   1   1   1   2   2   2   2   2   1   2   2   1   1   1   1   1   1   1   1   2   1   2   1   1   2   1   1   2   2   1   2   2   2   2   2   1   1   2   2   1   2   1   2   1   2   2   1   1   1   2   1   1   2   2   1   1
 MK-2-10                1   2   2   1   1   1   1   1   2   1   1   1   1   1   1   2   1   2   1   1   1   2   2   2   2   1   1   1   1   1   2   2   2   1   2   2   1   1   2   2   2   2   2   2   2   2   2   2   1   1   2   1   2   1   2   1   2   2   2   2   2   2   2   1   1   2   1   1   2   2   1   1   1   2   1   1   2   1   2   1   2   2   2   1   2   1   2   2   1   2   1   1   1   2   1   1   2   1   2   1   1   2   1   1   2   2   1   2   2   1   2   2   1   1   1   2   2   1   1   2   1   2   2   1   2   1   1   1   2   2   2   1   2   2   1   2   1   2   1   2   2   1   1   1   2   1   1   2   2   1   2   2   1   1   2   1   1   1   1   1   1   1   1   2   1   2   1   1   2   1   1   2   2   1   2   2   2   2   2   1   2   2   2   1   1   1   2   1   2   2   1   1   1   2   1   1   2   2   1   2
 MK-2-11                1   1   2   1   1   1   1   1   2   1   1   1   1   1   1   2   1   2   1   1   1   2   2   1   2   1   1   1   1   2   2   2   2   1   2   2   1   1   2   2   2   1   2   2   2   2   2   2   1   1   2   1   2   2   2   1   2   2   2   2   2   2   2   1   1   2   2   1   2   2   1   1   1   1   1   1   2   1   2   1   2   1   2   1   2   1   2   2   1   2   1   1   1   2   1   1   2   1   2   1   1   2   1   1   2   2   1   2   2   1   2   2   1   2   1   2   2   1   1   2   1   2   2   2   2   1   2   2   2   2   2   1   2   2   1   2   1   2   1   1   2   1   2   1   2   1   1   2   2   1   2   2   1   1   1   2   1   1   1   1   1   1   1   2   1   2   1   1   2   1   1   2   2   1   2   2   2   2   2   1   1   2   2   1   2   2   2   1   2   2   1   1   1   2   1   1   2   2   1   2
 MK-2-12                1   2   2   1   1   1   1   1   2   1   1   1   1   2   1   2   1   2   1   1   2   2   2   1   2   1   1   2   1   2   2   2   2   1   2   2   1   1   2   2   1   2   2   2   1   2   1   2   1   1   2   1   2   2   2   1   2   2   2   2   2   2   2   1   1   2   2   1   2   1   1   1   1   1   1   1   2   1   2   1   1   1   2   1   1   1   2   2   1   2   1   1   1   2   1   1   2   2   2   1   1   2   2   1   2   2   2   2   2   1   2   2   1   2   1   2   2   1   1   2   1   2   2   2   2   1   2   1   2   2   2   1   2   2   2   2   1   2   1   1   2   1   2   1   2   2   1   2   2   1   2   1   1   1   1   2   1   1   1   1   1   1   1   2   1   2   1   1   2   1   2   2   2   1   2   1   2   2   1   1   1   2   2   1   2   2   2   1   2   2   1   1   1   2   1   1   2   2   1   2
 MK-2-13                1   2   2   1   1   1   1   1   2   1   1   1   1   2   1   2   2   2   1   1   1   2   2   2   2   2   1   2   1   2   2   1   2   1   2   2   1   1   2   1   1   2   2   2   1   2   1   1   1   1   2   1   2   2   2   1   2   1   2   2   2   2   2   1   2   2   2   1   2   1   1   1   1   1   2   2   2   1   2   1   2   1   2   1   1   1   2   2   1   2   2   1   1   2   1   1   2   2   2   1   1   2   2   1   2   2   1   2   2   1   2   2   1   2   1   2   2   1   2   2   1   2   2   2   2   1   2   1   2   2   2   1   2   2   2   2   1   2   1   1   2   1   2   1   2   2   1   2   2   1   2   1   1   1   1   1   1   1   1   1   1   1   1   2   1   2   1   1   2   1   2   2   1   1   1   1   2   2   1   1   1   2   1   1   2   2   2   1   2   2   1   1   1   2   1   1   2   2   1   2
 MK-2-14                1   2   2   1   1   1   1   1   2   1   1   1   1   2   1   2   2   2   1   1   1   1   2   1   2   2   1   2   1   2   2   1   2   1   2   1   1   1   2   1   1   1   1   1   1   2   1   1   1   1   2   1   2   2   2   1   2   1   2   2   2   2   2   1   2   2   2   1   2   1   1   1   1   1   2   2   2   1   2   1   2   1   2   1   2   1   1   2   1   2   2   1   1   2   1   1   2   2   2   1   1   2   2   1   2   2   1   2   1   1   2   2   1   2   1   2   2   1   2   2   1   2   2   2   2   1   2   1   2   2   2   1   2   2   1   2   1   2   1   1   2   1   2   1   2   2   1   2   2   1   2   1   1   1   1   1   1   1   1   1   1   1   1   2   1   2   1   1   2   1   2   2   2   2   1   1   2   2   1   1   1   2   1   1   2   2   1   1   2   2   1   1   1   2   1   1   1   2   1   2
 MK-2-15                1   2   2   1   1   1   1   1   2   1   2   1   1   1   1   2   2   2   1   1   1   1   2   1   1   2   1   2   1   2   2   1   2   2   2   1   1   2   2   1   1   1   1   1   1   2   1   2   1   1   2   1   2   2   2   1   2   1   2   2   2   2   2   1   2   2   1   1   2   1   1   1   1   1   2   2   2   1   2   1   2   1   2   1   2   1   1   2   1   2   2   1   1   2   1   1   2   2   2   1   1   2   2   1   2   2   1   2   1   1   2   2   1   2   1   2   2   2   1   2   1   2   2   2   2   1   2   1   2   2   2   1   2   2   1   2   2   2   2   1   2   1   2   1   2   2   1   2   2   1   2   1   1   1   1   1   1   1   1   1   2   1   1   2   1   2   1   1   2   1   2   2   1   2   1   2   2   2   1   1   1   2   1   2   2   2   1   1   2   2   1   1   1   2   1   1   2   2   1   2
 MK-2-16                1   2   2   1   2   1   1   1   2   1   2   1   1   1   1   2   2   2   1   2   1   1   2   1   1   2   1   2   1   2   2   1   2   2   2   1   2   2   2   1   1   1   1   1   1   2   1   2   1   1   2   1   2   2   1   1   2   2   2   2   1   2   2   1   2   2   2   1   2   1   1   1   1   1   2   2   2   1   2   1   2   2   2   1   2   1   1   2   1   2   2   1   2   2   1   1   2   2   2   1   1   2   2   2   2   2   1   2   1   1   2   2   1   2   1   2   2   2   2   2   1   2   2   2   2   1   2   1   2   2   2   1   2   2   1   2   2   2   2   1   1   1   2   1   2   2   1   2   2   1   2   1   1   2   1   1   1   1   1   1   2   1   2   2   1   2   1   1   2   1   2   2   1   2   1   2   2   2   1   1   1   2   1   2   2   2   1   1   2   2   1   1   1   1   1   1   2   2   1   2
 MK-3-1                 1   2   1   2   1   2   1   2   2   1   2   1   2   2   2   1   2   2   1   1   2   1   1   1   1   1   1   2   1   2   1   2   1   2   2   2   1   1   2   2   2   2   2   1   2   2   2   2   2   2   1   2   2   1   2   2   1   2   1   1   2   1   1   1   2   2   1   1   1   1   2   1   2   1   2   1   2   2   2   2   2   2   2   1   2   1   1   2   2   2   2   1   1   1   2   1   2   1   1   2   1   2   2   2   2   2   2   1   2   1   2   1   1   1   1   2   2   1   2   2   2   2   2   2   1   1   1   2   1   2   1   1   1   1   2   2   1   1   2   2   1   2   2   2   1   2   2   2   2   2   2   1   1   1   2   1   1   2   2   2   2   1   1   1   2   1   2   2   2   1   1   2   1   1   1   2   2   2   1   2   1   1   1   2   1   1   2   1   1   2   1   1   1   1   2   1   1   1   2   2
 MK-3-2                 1   1   1   2   1   2   1   2   1   1   2   1   2   2   2   1   2   1   1   2   2   1   1   1   2   1   2   2   1   2   1   2   1   2   2   1   1   1   1   2   2   2   2   1   2   2   2   2   2   2   1   2   2   1   2   2   1   2   1   1   2   1   1   1   2   2   1   1   1   1   2   1   2   1   2   1   2   2   2   2   2   2   1   1   2   1   1   2   1   2   2   1   2   1   2   1   2   1   1   2   1   2   2   2   2   2   2   1   2   1   2   1   1   1   1   2   2   1   2   2   2   2   2   2   1   1   2   2   1   2   1   1   1   1   2   2   1   1   2   2   1   2   2   1   1   2   2   2   2   2   2   1   1   1   2   1   1   2   2   2   2   1   1   1   2   1   2   2   2   1   1   2   1   1   1   2   2   2   1   2   1   1   1   2   1   1   2   1   2   2   1   1   1   1   2   1   1   1   2   1
 MK-3-3                 1   1   1   2   1   2   1   2   1   1   2   1   2   2   2   1   2   1   1   2   2   1   2   1   2   1   2   2   1   2   1   2   1   2   1   1   1   1   1   1   2   2   2   1   2   2   2   2   2   2   1   2   2   1   2   2   1   2   1   1   2   1   1   1   2   2   1   1   1   1   2   1   2   1   2   1   2   2   2   2   2   2   1   1   2   1   1   1   1   2   1   1   2   1   2   1   2   1   1   2   1   2   2   2   2   2   2   1   2   1   2   1   1   1   1   2   2   1   2   2   2   2   2   2   1   1   2   2   1   2   1   1   1   1   2   2   1   1   1   2   1   2   2   1   1   2   2   2   2   2   2   1   1   1   2   2   1   2   2   2   2   1   1   1   2   1   2   2   2   1   1   2   1   1   1   2   2   2   1   2   1   1   1   2   1   1   2   1   2   1   1   1   1   1   2   1   1   2   2   1
 MK-3-4                 1   1   1   1   1   2   1   2   1   1   2   1   2   2   2   1   2   1   1   2   2   1   2   1   2   1   2   2   1   2   1   2   1   2   1   1   1   1   1   1   1   2   2   1   2   2   2   1   1   2   1   2   2   1   2   2   1   2   1   1   2   1   1   1   2   2   1   1   1   1   2   1   2   1   1   1   2   1   2   2   2   2   1   1   2   1   1   1   1   2   1   2   2   1   2   1   2   1   1   2   1   2   2   2   2   2   2   1   2   1   2   1   1   1   1   2   2   1   2   2   2   1   2   2   1   1   2   2   2   2   1   1   1   1   2   2   1   1   1   2   1   2   2   1   1   2   2   2   2   2   2   1   1   1   2   2   1   2   2   2   2   1   1   1   2   1   2   2   2   1   1   2   1   1   1   2   2   2   1   2   1   1   1   2   1   1   1   1   2   1   1   1   1   1   2   1   1   2   2   1
 MK-3-5                 1   2   1   1   1   2   2   2   1   2   2   1   2   2   2   1   2   1   1   2   1   1   2   2   2   1   2   2   1   2   1   2   1   2   1   2   1   1   1   1   1   2   2   1   2   2   1   1   1   2   1   2   2   1   2   2   1   2   1   2   2   1   1   1   2   2   1   1   1   1   2   1   1   1   1   1   2   1   2   2   2   2   1   1   2   1   1   1   1   2   1   2   2   1   2   1   2   1   1   2   1   1   2   2   2   1   2   1   1   1   2   1   1   2   1   2   2   1   2   1   2   1   2   1   1   1   2   2   2   2   1   1   1   1   2   2   1   1   1   2   1   2   1   1   1   2   2   2   2   2   2   1   1   1   2   1   1   2   2   2   2   1   1   1   2   1   2   2   2   1   1   2   1   1   1   2   2   2   1   1   1   1   1   2   1   1   1   1   2   2   1   1   1   1   2   1   1   2   2   1
 MK-3-6                 1   2   1   1   1   2   2   1   1   2   1   1   2   1   2   1   2   2   1   2   1   1   1   2   2   1   2   2   1   2   1   2   1   2   1   2   1   1   2   2   1   2   2   1   2   2   1   1   2   2   1   2   2   1   2   2   1   2   1   2   2   1   1   1   2   2   1   1   1   1   2   1   1   1   1   1   2   1   2   1   2   1   1   1   2   1   1   1   1   1   1   2   2   1   2   1   2   1   1   2   1   1   2   1   2   1   2   1   1   1   2   1   2   2   1   2   2   1   2   1   2   1   2   1   1   2   2   2   2   2   1   1   1   2   2   1   1   1   1   2   1   2   1   1   1   2   2   2   2   2   2   1   1   1   2   1   1   2   2   2   2   1   1   1   1   1   1   2   2   1   1   2   1   1   1   2   2   2   1   1   1   1   1   2   1   1   2   1   2   2   1   1   1   1   2   1   1   2   2   1
 MK-3-7                 1   2   1   1   1   2   2   1   1   2   1   1   2   1   2   1   2   2   1   2   2   2   1   2   2   1   2   2   1   2   1   2   1   2   1   2   1   1   2   2   1   2   2   1   2   2   1   1   2   2   1   2   1   1   2   2   1   2   1   2   2   1   1   1   2   2   1   1   1   1   2   1   1   1   1   2   2   1   2   1   2   1   1   1   2   2   1   1   2   1   1   2   2   1   2   1   1   1   1   2   1   1   2   2   2   2   2   1   1   1   2   1   2   2   1   2   2   1   2   1   2   1   2   1   1   2   2   2   2   2   1   1   1   2   2   1   1   1   1   2   1   2   1   1   1   2   2   2   2   1   1   1   1   1   2   1   1   2   2   2   2   1   1   1   1   1   1   2   2   1   1   2   1   1   1   2   2   2   1   1   1   1   1   2   2   1   2   1   2   2   1   1   1   1   2   1   1   2   2   1
 MK-3-8                 1   2   1   1   1   2   2   1   1   2   2   1   2   1   1   1   2   2   1   2   2   2   1   2   2   1   2   2   1   2   1   2   1   2   1   2   1   1   2   2   1   2   2   1   2   2   1   1   2   2   1   2   1   1   2   2   1   1   1   2   2   1   1   1   2   2   1   1   1   1   2   1   1   1   1   2   2   1   2   2   2   1   1   1   2   2   1   1   2   1   1   1   2   1   2   1   1   1   1   2   1   1   1   2   2   2   2   1   1   1   2   1   2   2   1   1   2   1   2   1   1   2   2   1   1   2   2   2   1   2   1   1   1   1   2   1   1   1   1   2   2   2   1   1   1   2   2   2   2   1   1   1   1   2   2   1   1   2   2   2   2   1   1   1   1   1   1   2   2   1   1   2   1   1   1   2   2   2   1   1   2   1   1   2   2   1   2   1   1   2   1   1   1   1   2   1   1   2   2   1
 MK-3-9                 1   2   1   2   2   2   2   1   1   2   2   1   2   1   1   1   2   2   1   2   2   2   1   2   2   1   2   2   2   2   1   2   1   2   1   2   1   1   2   2   1   2   2   1   2   2   1   1   2   2   1   2   1   1   2   2   1   1   1   2   2   2   1   1   2   2   1   1   1   1   2   1   1   1   1   2   2   2   2   2   2   1   2   1   2   2   1   1   2   1   1   1   2   1   2   1   1   1   2   2   1   1   1   2   2   2   1   1   1   1   1   1   2   2   2   1   2   2   2   1   1   2   2   1   1   2   2   2   1   2   1   1   1   1   2   1   2   1   1   2   2   2   1   1   1   2   2   2   2   1   1   1   1   2   2   1   1   2   2   2   2   2   1   1   2   1   1   2   2   1   1   2   1   1   2   2   2   2   1   1   2   1   1   2   2   1   2   1   1   2   1   1   1   1   2   1   1   2   1   1
 MK-3-10                1   2   1   2   1   2   2   1   1   2   2   1   2   1   1   1   1   2   1   2   2   2   1   2   2   1   2   2   2   2   1   1   1   2   1   2   1   1   2   2   1   2   2   1   2   2   1   1   2   2   1   2   1   1   2   2   1   1   1   2   2   2   1   1   2   2   1   1   1   1   2   1   1   2   1   2   2   2   2   2   2   1   2   1   1   2   1   2   1   1   2   1   2   1   2   1   1   1   2   2   1   1   1   2   2   2   1   1   2   1   1   1   2   2   2   1   2   2   2   1   1   2   2   1   1   2   2   2   1   2   2   1   1   1   1   1   2   2   1   2   2   2   1   1   1   2   2   2   2   1   1   1   1   1   2   1   1   2   2   1   2   2   1   1   2   1   1   2   2   1   1   2   1   1   2   2   2   2   2   1   2   1   1   2   2   1   2   1   1   2   1   2   1   1   2   1   1   2   1   1
 MK-3-11                1   2   2   2   1   2   2   1   1   2   2   2   2   1   1   1   1   2   1   2   2   2   1   2   2   1   2   2   2   1   1   1   1   2   1   2   1   1   2   2   2   2   2   1   2   2   1   1   2   2   1   2   1   1   2   2   2   1   1   1   2   2   1   1   2   2   1   1   1   1   2   1   2   2   1   2   2   2   2   2   2   1   2   1   1   1   1   2   1   1   2   1   1   1   2   1   1   1   2   2   1   1   2   2   2   2   1   1   2   1   1   1   2   2   2   1   2   2   2   2   1   2   2   1   1   2   2   2   1   1   2   1   1   1   1   1   2   2   1   2   2   2   1   1   1   2   2   2   2   1   1   1   2   1   2   2   1   2   2   1   2   2   1   1   2   1   1   2   2   1   1   2   1   1   2   2   2   2   2   1   2   1   1   1   2   1   2   1   1   2   1   2   2   2   2   1   1   2   1   1
 MK-3-12                1   2   1   2   1   2   2   1   1   2   2   2   2   1   1   1   1   2   2   2   2   2   1   1   2   1   2   2   2   1   1   1   1   1   1   2   1   1   2   2   2   2   2   1   2   2   1   1   2   2   1   2   1   1   2   2   2   1   1   1   2   2   1   1   2   2   1   1   1   1   2   1   2   2   1   2   2   2   2   2   2   1   2   2   1   1   1   2   1   1   2   1   1   1   2   1   1   1   2   2   1   1   2   2   2   2   1   1   2   1   1   1   2   2   2   2   2   2   2   2   1   2   2   1   2   2   2   2   1   1   2   1   1   2   1   1   2   2   1   1   2   2   1   1   2   2   2   1   2   1   1   1   2   1   1   2   1   2   2   1   2   2   1   1   2   1   1   2   2   1   1   2   1   2   2   2   2   2   2   1   2   1   1   1   2   1   2   1   1   2   1   2   1   2   2   1   1   2   1   1
 MK-3-13                1   2   1   2   2   1   2   2   1   2   2   2   2   1   1   1   1   2   2   2   2   2   1   1   2   1   2   2   2   1   1   2   1   1   1   2   2   1   1   2   2   2   2   1   2   2   1   1   2   2   1   2   1   1   2   2   2   1   1   1   2   2   1   1   2   2   1   1   1   1   1   2   2   2   1   2   2   2   2   2   2   1   2   2   1   1   1   2   1   1   2   1   1   1   2   1   2   1   2   2   1   1   2   2   2   2   1   2   2   1   1   1   1   2   2   2   2   2   2   2   1   2   2   1   2   2   2   2   1   1   2   1   1   2   1   1   2   2   2   1   2   2   2   1   2   1   2   1   2   1   1   1   2   1   1   2   1   2   2   1   2   2   1   1   2   1   1   2   2   1   1   2   1   2   2   2   2   2   2   1   2   1   1   2   2   1   1   1   1   1   1   2   2   2   2   1   1   2   1   1
 MK-3-14                1   2   1   2   2   1   2   2   1   2   2   2   2   1   1   1   1   2   2   2   2   1   1   1   2   1   2   2   2   2   1   2   1   1   1   1   2   1   1   2   2   2   2   1   2   2   1   1   2   2   1   2   1   1   2   2   2   2   1   1   2   2   1   1   2   2   2   2   1   1   1   2   1   2   1   2   2   2   2   2   2   1   2   2   1   1   1   2   2   2   2   2   1   2   2   2   2   1   2   2   1   1   2   2   2   1   1   2   2   1   2   1   2   2   1   1   2   2   2   2   1   2   2   1   2   2   2   2   1   1   2   1   1   2   1   1   1   2   2   2   2   2   2   1   2   1   2   2   2   1   1   1   2   1   1   1   1   2   1   1   2   2   1   1   2   1   1   2   2   1   1   2   1   2   1   2   1   2   2   1   1   1   1   2   2   2   1   1   1   1   1   2   2   1   2   1   1   2   1   1
 MK-3-15                2   2   1   2   2   2   2   2   2   2   2   2   2   1   1   1   1   2   2   2   2   1   2   1   2   1   2   1   2   2   1   2   1   2   1   1   2   1   1   2   2   2   2   1   2   2   1   1   2   2   2   2   1   1   1   1   2   2   1   1   2   2   1   1   2   2   2   2   1   2   1   2   1   2   2   2   2   1   2   2   2   1   2   2   1   1   1   1   2   1   1   2   1   2   2   2   2   1   2   2   1   1   2   2   1   1   1   2   2   1   2   1   2   2   1   1   2   2   2   2   1   2   2   1   1   2   2   2   1   2   2   1   1   2   1   1   1   2   2   2   2   2   2   1   2   1   2   2   2   1   1   2   2   1   1   1   1   2   1   1   2   2   1   1   2   1   1   2   2   1   1   2   1   1   1   2   1   2   2   1   1   1   1   2   2   2   1   2   1   1   2   2   2   1   2   1   1   2   1   1
 MK-3-16                2   2   1   2   2   2   2   2   2   2   2   2   2   1   1   1   1   2   2   2   2   1   2   1   2   1   2   1   2   2   1   2   1   2   1   1   1   1   1   1   2   2   2   1   2   2   1   1   2   2   2   2   2   1   1   2   2   2   1   1   2   2   1   1   2   2   2   2   1   2   1   2   1   2   2   2   2   1   2   2   2   1   2   2   1   1   1   1   2   1   1   2   1   2   2   2   1   1   2   2   1   1   2   2   1   1   1   2   2   1   2   1   2   2   1   1   2   2   2   2   2   2   2   1   1   2   1   2   1   2   2   1   2   2   1   1   1   2   2   2   2   2   2   1   2   1   2   2   1   1   1   2   2   1   1   1   1   1   1   1   2   2   1   1   2   1   1   2   2   1   1   2   1   1   1   2   1   2   2   1   1   1   1   2   2   2   1   2   1   1   2   2   2   1   2   1   1   2   1   1
 MK-4-1                 2   1   1   2   1   2   1   1   1   1   2   1   2   1   2   2   1   2   2   1   1   2   1   2   2   2   2   2   1   1   1   2   2   1   2   2   1   1   1   1   1   2   1   1   2   1   1   2   1   2   1   2   1   2   2   1   1   1   2   2   1   2   1   2   1   2   1   1   1   2   1   2   1   1   1   2   1   2   2   2   1   1   1   2   2   2   2   2   2   2   2   2   1   2   2   1   1   1   1   2   2   2   2   1   2   1   1   2   2   1   1   2   2   2   1   1   1   1   1   1   2   2   1   2   2   1   1   2   1   1   2   2   1   1   1   2   1   1   2   1   2   2   1   1   2   1   2   2   1   1   2   1   1   2   1   1   2   1   1   1   2   1   2   1   2   1   1   1   1   2   2   2   1   2   2   2   1   1   2   1   1   1   1   2   2   2   1   2   2   2   1   1   2   1   2   1   1   1   2   1
 MK-4-2                 1   2   1   2   1   1   1   2   1   1   2   1   2   2   2   2   1   2   2   1   1   2   1   2   2   2   1   2   1   1   1   2   2   1   2   2   1   1   1   1   1   2   1   1   2   1   2   2   1   1   1   2   1   2   1   1   1   1   2   1   2   2   1   2   1   2   2   1   1   2   2   2   1   1   1   2   1   2   2   2   1   1   1   2   2   2   2   2   2   2   2   2   2   2   2   1   2   1   1   2   2   2   1   1   2   1   1   2   2   2   1   2   2   1   1   1   1   1   1   1   2   1   1   2   2   2   1   2   1   1   2   2   1   1   1   2   1   2   2   1   2   2   1   1   2   1   2   2   1   1   1   1   1   2   1   1   2   1   1   1   2   2   2   1   2   1   1   1   1   2   2   2   1   2   2   2   2   1   2   1   1   1   1   2   2   2   1   2   2   2   1   1   2   1   2   1   1   1   2   1
 MK-4-3                 1   2   2   2   1   1   1   2   1   1   2   1   2   2   1   2   1   2   2   1   1   2   1   2   2   2   1   2   1   1   2   2   2   1   2   2   1   1   1   1   1   2   1   1   2   1   2   2   1   1   1   2   2   2   1   1   1   1   2   2   2   2   1   2   1   2   1   1   1   2   1   1   1   1   1   2   1   1   2   2   1   1   1   1   2   2   2   2   2   2   2   2   2   2   2   1   2   1   1   2   2   2   1   1   2   1   1   2   2   2   1   2   2   1   2   1   1   2   1   1   1   1   1   2   2   2   1   2   1   1   2   2   2   1   1   2   1   2   2   1   2   2   1   1   2   1   2   2   1   2   2   1   1   2   1   1   2   1   1   1   2   2   2   1   2   2   1   1   1   2   2   2   1   2   2   2   2   1   2   1   1   2   1   2   2   2   1   1   2   2   1   1   2   1   2   1   1   1   2   1
 MK-4-4                 1   2   2   2   1   1   1   2   1   1   2   1   2   2   1   2   1   2   2   1   1   2   1   2   2   2   1   2   1   1   2   1   1   2   1   1   1   1   1   1   1   2   1   1   2   2   2   2   1   1   1   2   2   1   1   1   1   1   2   2   2   2   1   2   1   2   1   2   1   1   1   1   1   1   1   2   1   1   2   2   1   1   1   1   2   2   2   2   2   2   2   2   2   2   2   1   1   1   1   2   2   2   1   1   2   1   1   2   2   2   1   2   2   1   2   1   1   2   1   2   1   1   1   2   2   2   1   2   1   1   2   2   2   1   1   2   1   2   2   1   2   2   1   1   1   1   2   2   2   2   2   1   2   2   1   1   2   1   1   1   2   1   2   1   2   2   2   1   1   2   2   2   1   2   2   2   2   1   2   2   1   1   1   2   2   2   1   1   2   2   1   2   2   1   2   1   1   1   2   1
 MK-4-5                 1   2   2   2   1   1   1   2   1   1   2   1   2   2   1   2   1   2   2   2   1   2   1   2   1   2   1   2   1   1   2   1   1   1   1   1   1   1   1   1   1   2   1   1   2   2   2   2   1   2   1   2   2   1   1   1   1   1   2   2   2   2   1   2   1   2   1   2   2   1   1   1   1   1   1   2   1   1   2   2   1   1   1   1   2   2   2   2   2   2   1   2   2   2   2   1   1   1   1   2   2   2   1   2   2   2   1   2   2   2   1   2   2   1   2   1   2   2   1   2   1   2   1   2   2   2   1   2   1   1   2   2   2   2   1   2   2   2   2   1   2   2   1   1   1   1   2   1   2   2   2   1   2   2   1   1   2   1   1   1   2   1   2   1   2   1   2   1   1   2   2   2   1   2   2   2   2   1   2   2   1   1   1   1   2   2   1   1   2   2   1   1   2   1   2   1   2   1   2   1
 MK-4-6                 1   2   2   2   1   1   1   2   1   1   2   1   2   2   1   2   1   2   2   2   1   2   1   2   1   2   1   2   2   1   1   1   1   1   1   1   1   1   1   1   1   2   1   1   2   2   2   2   1   2   1   2   1   1   1   1   1   1   2   2   2   2   1   1   1   2   1   2   2   2   1   2   1   1   1   2   2   1   2   2   1   1   1   1   1   2   2   2   2   2   1   2   2   2   2   1   1   1   1   1   2   2   1   2   2   1   1   1   2   2   1   2   2   1   2   1   1   2   1   2   1   2   1   2   2   2   1   1   1   1   2   2   2   2   1   1   2   2   2   1   2   2   1   1   1   1   2   1   2   2   2   1   2   2   1   2   2   1   1   1   2   1   2   1   1   1   2   1   1   2   1   2   2   1   2   2   2   1   2   2   2   1   1   1   2   2   2   1   2   2   1   2   2   2   2   1   2   1   2   1
 MK-4-7                 1   2   2   1   1   1   1   2   1   1   2   1   2   2   1   2   1   2   2   2   1   2   1   2   1   2   1   2   2   1   1   1   1   1   1   1   1   1   1   1   1   2   1   1   2   2   2   2   1   2   1   2   1   1   1   1   1   1   2   2   2   2   1   1   1   2   1   2   2   2   2   1   1   1   1   1   2   1   1   2   2   1   1   1   1   2   2   2   2   1   1   2   2   2   2   2   1   1   1   1   1   2   1   1   2   1   1   1   2   2   1   2   2   1   2   1   1   2   1   2   1   2   1   2   2   2   1   2   1   1   2   2   2   1   1   1   2   1   1   2   2   2   1   1   1   1   2   1   2   2   2   1   2   2   1   2   2   1   1   1   2   1   2   1   1   1   2   2   1   2   1   2   2   1   2   2   2   1   2   2   2   2   1   1   2   2   2   1   2   2   1   2   2   2   2   1   2   1   2   1
 MK-4-8                 1   2   2   1   1   1   1   2   1   1   2   1   1   1   1   2   1   1   2   2   2   2   1   2   1   1   1   2   2   1   1   1   1   1   1   1   1   2   1   1   1   2   1   2   1   2   2   2   2   1   2   1   1   1   1   1   1   1   2   2   2   2   1   1   1   2   1   2   2   2   2   1   1   1   1   1   2   1   1   2   2   1   1   1   1   2   2   2   2   1   1   2   2   2   2   2   2   1   1   1   1   2   1   1   2   1   1   1   2   1   1   1   2   1   2   1   1   2   1   2   1   2   1   2   2   2   1   2   1   1   2   2   2   1   1   1   2   1   2   2   2   2   1   1   1   1   1   1   2   2   2   1   2   2   1   2   2   1   1   1   2   1   1   1   1   2   2   2   1   2   1   2   2   2   2   2   2   1   2   2   1   1   1   1   2   2   2   1   2   2   1   2   2   2   1   1   2   2   2   1
 MK-4-9                 1   2   2   1   1   1   2   2   1   1   2   1   1   1   1   2   1   1   2   2   2   1   1   2   1   1   1   2   2   1   1   1   1   1   1   1   1   2   1   1   1   2   1   2   1   2   2   2   2   1   1   1   1   1   1   1   1   1   2   2   2   2   1   1   1   2   1   2   2   2   2   1   1   1   1   1   2   1   1   2   2   1   1   1   1   2   1   2   1   1   1   2   2   2   1   2   2   1   1   1   1   2   1   1   2   1   1   1   2   1   1   1   2   1   2   1   1   2   1   2   1   2   1   2   2   2   1   2   2   1   2   2   2   2   1   1   2   1   2   2   1   2   1   1   1   2   1   1   2   2   2   1   1   2   1   2   2   1   1   1   2   1   1   1   2   2   1   2   1   2   1   2   1   2   2   1   2   1   2   2   1   2   1   1   2   2   2   2   2   2   1   2   2   2   1   1   2   2   2   1
 MK-4-10                1   2   2   1   1   1   2   2   1   1   2   1   1   1   1   2   1   1   2   2   2   1   1   2   1   2   1   1   2   1   1   1   1   1   1   1   1   1   1   1   1   2   2   2   1   2   2   1   1   1   1   1   1   1   1   1   1   1   1   2   2   2   1   1   1   2   1   2   2   2   2   1   1   1   1   1   2   1   1   2   2   1   1   1   1   2   1   2   1   2   1   2   2   2   1   2   2   2   1   1   1   2   1   2   2   2   1   1   2   1   1   1   2   1   2   1   1   2   1   2   1   2   1   2   2   2   1   2   2   1   2   2   2   2   1   1   2   1   2   2   1   1   2   1   1   2   2   1   2   2   2   1   1   2   1   2   2   1   1   1   2   2   1   1   2   2   2   1   1   1   1   2   1   2   2   1   2   1   2   2   1   2   1   1   2   2   2   2   2   2   1   2   2   2   1   1   1   2   2   1
 MK-4-11                1   2   2   1   1   2   2   2   2   2   2   1   1   1   1   2   1   1   2   2   2   1   1   2   2   2   1   1   2   1   1   1   1   1   1   1   1   1   1   2   1   2   2   1   1   1   2   1   1   1   1   1   1   1   1   2   1   1   1   1   2   2   1   1   1   2   1   2   2   2   2   1   1   2   1   1   2   1   1   2   2   1   1   1   2   2   1   2   1   2   1   2   2   2   1   2   2   2   1   1   2   2   1   2   2   2   1   1   2   2   1   1   2   1   2   1   1   2   1   2   1   2   1   2   2   2   1   2   1   1   2   2   2   2   1   1   1   1   2   2   1   1   2   1   1   2   2   1   2   2   2   1   1   2   1   2   2   1   1   1   2   2   1   1   2   2   2   1   1   1   1   2   1   2   2   1   2   1   2   2   1   2   1   1   2   2   2   1   2   2   1   2   2   1   1   1   1   2   2   2
 MK-4-12                2   2   2   1   1   2   2   2   2   2   2   1   1   1   1   2   1   1   2   2   2   1   1   2   2   2   1   1   2   1   1   1   1   1   2   1   1   1   1   2   1   2   2   1   1   1   2   1   2   1   1   1   1   1   1   2   1   1   1   1   2   2   1   1   1   2   1   2   2   2   2   1   1   2   1   1   2   1   1   2   2   1   1   1   2   2   1   2   1   2   1   2   2   2   1   2   2   2   1   1   1   2   1   2   2   2   1   1   2   2   1   1   2   1   2   1   1   2   1   2   1   2   1   2   2   2   1   2   1   1   2   1   2   2   2   1   1   1   2   2   1   1   2   1   1   2   2   1   2   2   2   1   1   2   1   2   2   1   1   1   2   2   1   1   2   2   2   1   1   1   1   2   1   2   2   1   2   1   2   2   1   2   1   1   2   2   2   1   2   2   2   2   2   1   1   1   1   2   2   2
 MK-4-13                2   1   2   1   1   2   1   2   1   2   2   1   1   1   1   2   1   2   2   2   2   1   1   2   2   2   1   1   1   1   1   1   1   1   2   1   1   1   1   2   2   2   2   1   1   2   2   1   2   1   1   1   1   1   1   2   1   1   1   1   1   2   1   1   1   2   1   2   2   2   2   1   1   2   1   1   2   1   1   2   2   1   1   1   2   2   1   2   1   2   1   2   2   2   1   2   2   1   1   1   1   2   2   2   2   2   1   1   2   2   1   1   2   2   2   1   1   2   1   1   1   2   1   2   2   2   2   1   1   2   1   1   1   2   2   1   1   1   2   2   1   1   2   1   1   2   2   2   2   2   2   1   1   2   1   2   2   1   1   1   2   2   1   1   2   2   2   1   1   1   1   2   1   2   2   1   2   1   2   2   1   2   1   1   2   2   2   1   2   2   2   2   2   1   1   1   1   2   1   2
 MK-4-14                2   1   2   1   1   2   1   1   1   2   2   1   1   1   2   2   1   1   2   2   2   1   1   1   2   1   1   1   1   1   1   1   1   1   2   1   1   2   1   2   2   2   2   1   1   2   2   1   2   1   1   1   1   1   1   2   2   1   1   1   2   2   2   1   1   2   1   2   1   2   2   1   1   2   1   1   2   1   2   1   2   1   1   1   2   2   1   2   1   2   1   2   2   1   1   2   2   1   1   1   1   2   2   2   2   2   1   1   2   2   1   1   2   1   2   1   1   2   1   2   1   2   2   2   2   2   2   1   1   2   2   2   1   2   2   1   1   1   2   1   1   1   2   1   1   2   2   2   2   2   2   1   1   2   1   2   2   1   1   1   2   2   1   1   2   2   2   2   1   1   1   2   1   2   2   1   2   1   2   2   1   2   1   1   2   2   2   1   2   2   2   2   2   1   1   1   1   2   1   2
 MK-4-15                2   1   2   1   1   2   2   1   1   2   2   1   1   1   2   2   1   1   2   1   2   1   1   1   2   1   1   2   1   1   2   1   1   1   2   1   1   2   1   2   2   2   2   1   1   2   2   1   2   1   1   1   1   1   2   2   2   2   1   2   2   2   2   1   1   2   2   2   1   2   2   1   1   2   2   1   2   1   2   2   2   1   1   1   2   2   1   2   1   2   1   2   1   1   1   1   1   1   1   1   1   2   2   2   2   2   1   1   2   2   1   1   2   1   2   1   1   2   1   2   1   2   2   2   2   2   2   2   1   1   2   2   1   1   2   1   1   1   2   1   1   1   2   1   1   2   2   2   1   2   2   2   2   1   1   2   2   2   1   1   2   2   1   1   2   2   1   2   1   1   2   2   1   2   2   1   1   1   2   2   1   2   1   1   2   2   1   1   2   2   2   2   2   1   1   1   2   2   1   2
 MK-4-16                2   2   2   1   1   2   2   1   1   2   2   2   1   1   2   2   1   1   2   1   2   1   1   1   2   1   1   2   1   1   2   1   1   1   2   1   1   2   1   2   2   2   1   1   1   2   2   1   2   1   1   1   1   1   2   2   2   2   1   2   2   2   2   1   1   2   2   2   1   2   2   1   1   2   2   1   2   1   2   2   2   1   1   1   2   1   1   2   1   2   1   1   1   1   1   1   1   1   2   1   1   2   2   2   2   2   1   1   2   2   1   1   2   1   2   1   1   2   1   2   1   2   2   2   2   2   1   2   1   1   2   2   1   1   2   1   1   1   1   1   2   1   2   1   1   2   2   2   1   2   2   2   2   1   1   1   2   2   1   1   2   2   1   1   2   2   1   2   2   1   2   2   2   2   2   1   1   1   2   2   1   2   1   1   2   2   1   2   2   2   2   2   2   1   2   1   1   2   1   2
 MK-5-1                 2   1   1   1   2   2   1   2   1   1   2   1   1   1   2   1   1   1   1   2   2   2   1   1   1   1   1   1   2   2   1   2   1   2   2   2   2   2   1   1   1   2   2   1   2   1   1   2   1   2   2   1   1   2   1   2   1   2   2   1   1   2   2   2   2   2   1   1   2   1   1   1   1   1   1   2   1   1   2   1   1   1   2   1   1   2   1   1   2   1   1   2   2   2   1   2   1   1   1   2   2   1   2   1   1   1   1   2   2   2   1   2   2   2   2   2   1   1   1   2   1   2   2   2   2   1   2   1   2   2   2   2   2   1   1   1   2   2   2   2   1   1   1   1   1   1   2   2   2   1   1   1   2   2   2   2   1   2   2   1   1   2   1   2   1   2   1   2   1   1   1   2   1   2   1   2   2   1   2   1   2   1   2   1   2   1   2   2   2   2   2   1   1   2   2   1   2   2   2   2
 MK-5-2                 2   1   1   1   2   1   1   2   2   1   2   1   1   1   2   1   1   1   1   1   2   2   1   1   1   1   1   1   2   2   1   2   1   2   2   2   2   2   1   2   1   2   2   1   2   1   1   2   1   2   2   1   1   2   1   2   1   2   2   1   1   1   2   1   2   2   1   1   2   1   1   1   2   1   1   2   1   1   2   1   1   1   2   1   1   2   2   1   2   1   2   2   1   2   1   1   1   1   1   2   1   1   2   1   1   1   1   2   2   2   1   2   2   1   1   2   1   1   1   1   1   2   2   2   2   1   2   1   2   2   1   2   2   1   1   1   2   2   2   2   1   1   1   1   1   1   2   2   2   1   1   1   2   2   2   2   1   2   2   1   1   2   1   2   1   2   1   2   2   2   1   1   1   2   1   2   2   1   2   1   2   1   2   1   2   1   2   1   2   2   1   1   1   2   1   1   2   2   2   2
 MK-5-3                 2   1   1   1   2   1   1   2   2   1   2   2   1   1   2   1   1   1   1   1   2   2   1   1   1   1   1   1   2   2   1   2   1   2   2   2   2   2   1   2   1   2   2   1   2   2   1   2   1   1   2   1   1   2   1   2   1   2   2   1   1   2   2   1   2   2   1   1   1   2   1   2   2   1   1   2   1   1   2   2   1   1   2   1   1   2   2   1   1   2   2   2   1   2   1   1   1   1   1   2   1   1   2   1   1   1   1   2   2   2   1   2   2   1   1   2   1   1   1   1   1   2   2   1   2   2   2   1   2   2   1   2   2   1   1   1   2   1   2   2   1   1   1   1   1   1   2   2   2   1   1   1   2   2   1   2   1   2   1   2   1   2   1   2   1   2   2   2   2   2   1   1   1   2   1   2   2   1   2   1   2   1   2   1   2   1   2   2   1   2   1   1   1   2   1   1   2   2   2   2
 MK-5-4                 2   1   1   2   1   1   1   2   2   1   2   2   1   1   2   1   1   1   1   1   2   2   1   1   1   1   1   1   2   2   1   1   1   2   2   2   2   2   1   2   2   2   2   1   2   1   1   2   1   1   2   1   1   2   1   2   1   2   2   1   1   2   2   1   1   2   1   1   1   2   1   1   2   1   1   2   1   1   2   2   1   1   2   1   1   2   2   1   1   2   2   2   1   2   1   1   1   1   1   2   1   1   2   1   1   1   1   2   2   2   1   2   2   1   1   2   1   1   1   1   1   2   1   1   2   2   2   1   2   1   2   2   2   1   1   1   2   1   1   2   1   1   1   1   1   1   2   2   1   1   2   1   2   2   1   2   1   2   1   2   1   2   1   2   1   2   2   2   2   2   1   1   1   2   1   2   2   1   2   1   2   1   2   1   2   1   2   2   1   2   2   1   1   2   1   1   2   2   1   2
 MK-5-5                 2   2   1   2   1   1   1   2   2   1   2   2   1   2   2   1   1   1   1   1   1   2   1   1   1   1   1   1   2   2   1   1   1   2   2   2   2   2   1   2   1   2   2   2   2   1   1   2   1   1   1   1   1   2   1   2   1   2   2   1   1   2   2   1   1   2   1   1   1   2   1   1   2   1   1   2   1   1   2   2   1   1   2   1   2   2   2   2   1   2   2   1   1   2   1   1   1   1   1   2   1   1   1   1   1   1   1   2   1   2   1   2   2   1   2   2   1   1   1   1   1   2   1   1   2   2   2   1   2   1   2   2   2   1   1   1   1   2   1   2   1   2   2   1   1   2   2   2   1   1   1   1   2   2   1   1   1   2   1   2   1   2   1   2   1   2   2   2   2   2   1   1   1   2   1   1   2   1   1   1   2   1   2   1   2   1   2   2   2   2   2   1   2   1   1   1   2   1   1   2
 MK-5-6                 2   2   1   2   1   1   1   2   2   2   2   2   1   2   2   1   1   1   1   1   1   2   1   1   1   2   1   1   2   2   1   1   1   2   2   2   2   1   1   2   1   2   2   2   2   1   1   2   1   1   1   1   1   2   1   2   1   2   2   1   2   2   2   1   1   2   2   1   1   2   1   1   2   2   1   2   1   1   2   2   1   1   2   1   2   2   2   1   2   2   2   1   1   2   1   1   1   1   1   2   1   1   2   1   1   1   1   2   1   2   1   2   2   1   2   1   1   1   1   1   1   1   2   1   2   2   2   1   2   1   2   2   2   1   1   1   1   1   1   1   1   2   2   1   1   2   2   2   1   1   1   1   2   2   1   1   1   2   1   2   1   2   1   1   1   2   2   2   1   1   1   1   2   2   1   1   2   1   1   1   2   2   2   1   2   1   2   2   2   2   2   2   2   1   1   1   2   1   1   2
 MK-5-7                 2   2   1   2   1   1   1   2   2   2   2   2   1   2   2   2   1   1   1   1   1   2   1   1   1   2   1   1   2   2   1   1   2   2   2   2   2   1   2   2   1   2   2   2   2   1   1   2   1   1   1   2   1   1   1   2   1   2   2   1   2   2   2   1   1   2   2   1   1   2   2   1   2   2   1   2   1   1   2   2   1   1   2   1   2   1   2   1   2   2   2   1   1   2   1   1   1   1   1   2   1   1   2   1   1   1   1   2   1   2   1   2   2   1   2   1   1   1   1   1   1   1   2   1   2   2   2   1   2   1   2   2   2   1   1   1   2   1   1   1   1   2   2   2   2   2   2   2   1   1   1   1   2   2   1   1   1   1   1   2   1   2   1   2   2   1   2   2   1   1   1   1   2   2   1   1   2   1   1   1   2   2   1   1   2   1   2   1   2   2   2   2   2   1   1   1   2   1   1   2
 MK-5-8                 2   2   1   2   1   1   1   2   2   2   2   2   1   2   2   2   1   1   1   1   1   2   2   1   1   2   1   1   2   2   1   1   2   2   2   2   2   1   2   2   1   2   2   2   2   1   1   2   1   1   1   2   1   1   1   2   1   2   1   1   2   2   2   1   1   2   2   1   1   2   2   1   2   2   2   2   2   1   2   2   1   1   2   1   2   1   2   1   2   2   1   1   1   2   1   1   1   1   2   2   1   1   2   1   1   1   2   2   1   2   1   2   2   1   2   1   1   1   1   2   1   1   1   1   2   2   2   1   1   1   2   2   2   2   1   1   2   1   1   1   1   2   2   2   2   2   2   2   1   1   1   1   2   2   1   1   1   2   2   2   1   2   1   2   1   2   2   2   1   1   1   2   2   2   1   1   1   1   1   1   2   2   1   1   2   1   2   2   2   2   2   2   2   1   1   1   2   1   1   2
 MK-5-9                 2   2   1   2   1   2   1   2   2   2   2   2   1   2   2   1   1   1   1   1   1   2   2   1   1   2   1   1   2   2   1   1   1   2   2   2   2   1   2   2   1   2   2   2   2   1   1   2   1   1   1   2   1   1   1   2   1   1   1   1   2   2   2   1   1   2   2   2   1   2   2   1   2   1   2   1   2   2   2   2   1   1   2   1   2   1   1   1   2   2   1   1   2   2   1   1   1   1   2   2   1   1   2   1   1   1   2   2   1   2   1   2   2   1   2   1   1   1   1   2   1   2   1   1   2   2   1   2   1   1   2   2   2   2   1   1   2   1   2   1   1   2   2   2   2   2   2   2   1   1   1   1   2   2   1   2   1   2   2   2   1   1   1   2   1   2   2   2   1   1   1   2   2   2   1   1   1   1   1   1   2   2   1   1   1   1   2   2   1   2   2   2   2   1   2   1   2   1   2   2
 MK-5-10                2   2   1   2   1   2   1   2   2   2   2   2   1   2   2   1   1   1   1   1   1   1   1   2   1   2   1   1   2   2   2   1   1   2   2   2   2   1   2   2   1   2   1   2   2   1   1   1   2   1   1   2   2   1   1   2   1   1   1   1   2   2   2   1   1   2   2   2   1   2   2   2   2   1   2   1   2   2   2   2   1   1   2   1   1   1   2   1   2   2   1   2   2   2   1   1   2   1   2   2   2   1   2   1   2   1   2   2   1   2   1   2   2   1   2   1   1   2   2   2   1   2   1   1   2   2   1   2   1   1   2   2   2   2   1   2   1   2   2   1   1   2   2   2   2   2   2   2   1   1   2   1   2   1   1   2   1   2   2   2   1   1   1   2   1   1   1   1   2   1   1   1   2   2   1   1   1   1   1   1   2   1   1   1   1   1   2   2   2   2   2   2   2   1   2   1   2   1   2   2
 MK-5-11                2   1   1   2   1   2   1   2   2   1   2   2   1   2   2   1   1   1   1   1   1   1   2   1   2   2   1   1   2   2   2   1   2   2   2   2   2   1   2   2   2   2   1   2   2   1   1   1   2   1   1   2   2   1   1   2   1   1   1   1   2   2   2   1   1   2   2   1   1   2   2   2   2   1   2   1   1   2   2   2   1   1   2   1   1   1   1   1   1   1   1   2   2   1   1   1   2   1   2   2   2   1   2   1   2   1   2   2   1   2   1   1   2   1   2   1   1   2   2   2   1   2   1   1   2   2   1   2   1   1   1   2   2   2   1   2   1   2   2   1   1   2   2   2   2   2   2   2   1   1   2   1   2   1   1   2   1   2   2   2   1   1   2   2   1   1   2   2   1   1   1   1   2   2   2   1   1   1   1   1   2   1   1   1   1   1   2   2   2   2   2   2   2   1   2   1   2   1   2   2
 MK-5-12                2   1   1   2   1   2   2   2   2   1   2   2   2   2   2   1   1   1   2   1   1   1   2   1   2   2   2   2   2   1   2   1   2   2   2   2   2   1   2   2   2   2   1   2   2   1   1   1   2   1   1   2   2   2   1   2   1   1   1   1   2   2   2   2   1   2   2   1   1   2   2   2   2   1   2   1   1   2   1   2   1   1   2   1   1   1   1   1   1   1   1   2   2   1   1   1   2   1   2   2   2   1   2   1   2   1   2   2   1   1   1   1   2   1   2   1   2   2   1   2   1   2   1   1   2   2   1   2   1   1   1   2   2   2   1   1   1   2   1   1   1   2   2   2   2   2   2   2   1   1   2   1   2   1   2   2   2   2   2   2   2   1   2   2   1   1   2   2   1   1   1   1   2   2   2   1   1   1   1   1   2   1   1   1   1   1   2   2   2   2   2   2   2   1   2   1   2   1   2   2
 MK-5-13                2   1   1   2   1   2   2   2   2   1   2   2   1   2   2   2   1   1   1   1   1   1   2   1   2   2   2   2   1   1   2   1   2   1   2   2   2   1   1   2   2   2   1   2   2   1   1   2   2   1   1   2   2   2   1   2   1   1   1   1   2   2   2   2   1   2   2   2   1   2   2   2   2   1   2   1   1   2   1   2   1   1   1   1   1   1   1   1   1   1   2   1   2   1   1   1   2   1   2   2   2   1   2   1   2   1   2   2   1   1   1   2   2   1   2   1   2   2   1   2   1   2   1   1   2   2   1   2   2   1   1   2   2   2   1   1   1   2   1   1   1   2   2   2   2   2   2   2   1   1   2   1   1   1   1   2   2   2   2   2   2   1   2   2   1   1   2   2   2   1   1   1   2   2   2   1   1   1   1   1   1   1   1   1   1   1   2   2   2   2   2   2   2   1   1   1   2   1   2   2
 MK-5-14                2   1   1   2   1   2   2   2   2   1   2   2   2   2   2   2   1   1   1   1   2   1   2   1   2   1   2   1   1   2   2   1   2   1   2   2   2   1   1   2   2   2   1   2   2   1   1   2   2   1   1   2   2   2   1   2   2   2   1   1   2   2   2   2   1   2   2   2   1   2   2   2   2   1   2   1   1   2   1   2   1   1   1   1   1   1   1   1   1   1   2   1   2   1   1   1   1   1   2   2   2   1   2   1   2   1   2   2   1   1   1   2   2   1   2   1   2   2   1   2   1   2   1   1   2   2   1   2   2   1   1   2   2   2   1   1   1   2   2   1   1   1   2   2   1   2   2   2   1   1   2   1   1   1   1   2   2   2   2   2   2   1   2   2   1   1   2   2   2   1   2   1   2   2   2   1   1   1   1   1   1   1   1   1   1   1   2   2   2   2   2   2   2   1   1   1   2   1   2   2
 MK-5-15                2   2   1   1   2   2   2   2   2   1   2   2   2   2   2   2   1   1   1   1   2   1   2   1   2   2   2   1   1   2   2   1   2   1   2   2   2   1   1   2   2   2   1   2   2   1   2   2   2   1   1   2   2   2   1   2   2   2   1   1   2   1   2   2   1   1   2   2   2   2   2   2   2   1   2   1   1   2   1   1   1   1   1   1   1   1   1   1   1   2   2   1   2   1   1   1   1   1   2   2   2   1   2   1   2   2   2   2   1   1   1   2   1   1   2   1   2   2   1   2   2   2   1   1   2   2   1   2   2   1   1   2   1   2   1   1   1   2   2   1   1   1   2   2   1   2   2   2   1   1   2   1   1   1   2   2   2   2   1   2   2   1   2   2   1   1   2   2   2   1   2   1   2   2   2   1   1   1   1   1   1   1   2   2   1   1   2   1   2   2   2   2   1   1   1   1   2   1   2   2
 MK-5-16                2   2   1   1   2   2   2   2   2   2   2   2   2   1   2   2   1   1   1   1   2   1   2   1   2   2   2   1   1   2   2   1   2   1   2   1   2   1   1   2   2   2   1   2   1   1   2   2   2   1   1   2   2   2   1   2   1   2   1   1   2   1   2   2   1   1   2   2   2   2   2   2   2   1   2   1   1   2   1   1   1   1   1   1   1   1   1   1   1   2   2   1   2   1   1   1   1   1   2   2   2   1   2   1   2   2   2   2   1   1   2   2   1   1   2   1   2   2   1   1   2   2   1   1   2   2   1   2   2   1   1   2   1   2   1   1   1   2   2   1   2   1   1   2   1   2   2   1   2   1   2   1   1   1   2   2   2   2   1   2   2   1   2   2   1   1   2   2   2   1   2   2   2   2   2   1   1   1   1   1   1   1   2   1   1   1   2   1   2   2   2   2   1   1   1   2   2   1   2   2
 MK-6-1                 1   1   1   2   1   1   2   2   2   2   1   1   2   1   2   2   2   2   1   1   1   1   1   1   1   2   1   1   2   1   2   2   2   1   1   1   1   1   1   2   1   2   1   2   2   1   1   1   1   2   2   1   2   2   2   1   1   1   2   2   1   1   1   1   1   2   1   2   1   1   1   2   1   2   1   2   2   1   2   1   2   2   2   2   1   1   2   2   1   1   2   2   1   2   1   2   2   1   1   1   1   1   2   1   2   1   1   1   1   2   2   1   1   2   2   2   1   1   1   2   1   1   1   1   2   1   2   2   1   2   2   1   1   1   2   2   2   2   2   2   1   1   2   1   2   2   2   2   1   1   2   1   1   2   1   2   1   2   2   1   2   1   1   2   2   1   2   2   2   1   2   2   2   2   1   2   2   1   1   2   1   1   2   1   1   1   1   1   1   1   1   2   2   2   2   2   1   1   2   2
 MK-6-2                 1   1   1   2   1   1   2   2   1   2   2   2   2   1   2   2   2   2   1   1   1   1   1   1   1   2   2   1   2   1   1   2   2   2   1   1   1   1   1   2   1   2   2   2   2   1   1   1   1   2   2   1   2   2   2   1   1   1   2   2   1   1   1   1   1   1   1   2   1   1   1   2   1   2   1   2   2   1   2   1   2   2   2   1   1   1   2   2   1   2   2   2   1   2   2   2   2   1   1   2   1   2   2   1   1   1   1   1   1   2   2   1   1   2   2   2   1   1   1   2   1   1   1   1   2   1   2   2   1   2   2   1   1   1   2   2   2   2   2   2   1   1   2   1   2   2   2   1   1   2   2   1   1   2   1   2   1   2   2   1   2   1   2   2   1   1   2   2   2   1   2   2   2   2   1   2   2   2   1   2   1   1   2   1   1   1   1   1   1   1   1   2   2   2   2   2   1   1   2   2
 MK-6-3                 1   1   1   2   1   1   2   2   1   2   2   2   2   1   2   2   2   2   1   1   1   1   1   2   1   2   2   1   2   1   1   2   2   2   1   1   1   1   1   2   1   2   1   2   2   1   1   1   1   2   2   1   2   2   2   1   1   1   2   2   2   1   1   1   1   1   1   2   1   1   1   2   1   2   1   2   2   1   2   2   2   2   2   1   2   1   2   1   1   2   2   2   1   2   2   2   2   2   1   2   1   2   2   1   1   1   1   1   1   2   2   1   1   1   2   2   1   1   1   2   1   1   1   1   2   1   2   2   1   2   2   1   1   1   2   2   2   2   2   2   1   1   2   1   2   2   2   1   1   2   2   1   1   2   1   2   1   2   2   1   1   1   2   2   1   1   2   2   2   1   2   2   2   2   1   2   2   2   1   2   1   1   2   1   1   1   1   1   1   2   1   2   2   2   2   2   1   1   2   2
 MK-6-4                 1   1   1   2   1   1   2   2   1   2   1   2   2   1   1   2   2   2   1   2   1   1   1   2   1   2   2   1   2   1   1   2   2   2   2   1   1   1   1   2   1   2   1   2   2   2   1   1   1   2   2   1   2   2   2   1   1   1   2   2   2   1   1   1   1   1   1   2   1   1   1   2   1   2   1   2   2   1   2   2   2   2   2   1   2   1   2   1   1   2   2   1   1   2   2   2   2   1   1   2   1   1   1   1   1   1   1   1   1   2   2   1   2   2   1   2   1   1   1   2   1   1   1   1   2   1   2   2   1   2   2   1   1   2   2   1   2   2   2   2   1   1   2   1   1   1   2   1   1   2   2   1   1   2   1   2   1   2   1   1   1   1   1   2   2   1   2   1   2   1   1   2   2   2   1   2   2   1   1   2   1   1   2   1   1   1   1   1   1   2   1   2   2   2   2   2   1   1   2   2
 MK-6-5                 1   1   1   2   1   1   2   2   1   2   1   2   2   1   1   2   2   2   1   2   1   1   1   2   2   2   2   1   2   1   2   2   2   2   1   1   1   2   1   2   1   1   1   2   2   2   1   2   1   2   2   1   2   2   2   1   1   1   2   2   2   1   1   1   1   2   1   2   1   1   1   1   1   2   1   2   2   1   2   2   2   2   2   1   2   1   2   1   1   2   2   1   1   2   2   2   2   1   1   2   1   1   2   1   2   2   2   1   1   2   2   1   2   2   1   2   1   1   1   2   1   1   1   1   2   1   2   2   1   2   2   1   1   2   1   1   1   2   2   2   1   1   2   1   1   1   2   1   1   2   2   1   1   2   1   2   1   2   1   1   1   1   1   2   2   1   1   1   2   1   2   1   2   2   1   2   2   1   1   2   1   1   2   1   1   1   1   1   1   2   1   2   1   2   2   2   1   1   2   2
 MK-6-6                 1   1   1   2   1   1   2   2   1   2   1   2   2   1   1   2   2   1   1   2   1   1   1   2   2   2   2   1   2   1   2   2   2   2   1   1   1   2   1   1   1   1   1   2   2   2   1   2   1   2   2   1   2   2   1   1   1   1   1   2   2   2   1   1   1   2   1   1   1   1   1   1   1   2   1   2   1   1   1   2   2   2   2   1   2   1   2   1   1   2   2   1   1   2   1   2   2   1   1   2   1   1   2   1   2   2   2   1   1   2   2   1   1   2   1   2   1   1   1   2   1   1   2   2   2   1   2   2   1   2   2   2   2   2   1   1   1   2   1   2   1   1   2   1   1   1   2   1   1   2   2   1   1   2   1   2   2   2   1   1   1   1   1   2   2   1   1   1   2   1   2   2   2   2   1   2   2   1   1   2   1   1   2   1   1   2   1   1   1   2   2   2   1   2   2   2   1   1   2   2
 MK-6-7                 1   1   2   1   1   1   1   2   1   2   2   2   2   1   1   2   2   1   1   2   1   1   1   1   2   2   2   1   2   1   2   2   2   2   1   1   1   2   1   1   1   1   1   1   2   2   1   2   1   2   2   1   2   2   1   1   1   1   1   2   2   2   1   1   1   2   1   1   1   1   1   1   2   2   2   2   1   2   1   2   2   2   2   2   2   1   2   1   1   2   2   1   1   2   1   2   2   1   1   2   1   1   2   2   2   2   2   1   1   2   2   1   1   2   1   2   2   1   1   1   1   2   2   2   2   1   2   2   2   2   2   2   2   2   1   1   1   2   1   2   1   1   2   1   1   1   2   1   1   2   2   1   1   2   1   2   2   1   1   1   1   1   1   2   2   2   1   1   2   1   1   2   2   2   2   2   2   1   1   2   1   1   2   1   2   2   1   1   1   2   2   2   1   2   2   2   1   1   2   2
 MK-6-8                 1   1   2   1   1   1   1   2   1   2   2   2   2   1   1   1   2   1   1   2   1   1   1   1   2   2   2   1   2   1   2   2   2   2   1   2   1   2   1   2   1   1   1   1   2   2   1   2   1   2   2   2   2   2   1   1   1   1   1   2   2   2   1   1   1   2   1   1   1   1   1   1   2   2   2   2   1   2   1   2   2   2   2   2   2   1   2   2   2   2   2   1   1   2   1   2   2   1   1   2   1   1   2   2   1   2   1   1   1   2   2   2   1   2   1   2   2   1   1   1   1   2   2   1   2   1   2   2   2   2   2   2   2   2   1   1   1   2   1   2   1   1   2   1   2   1   2   1   1   2   2   2   2   2   1   2   2   1   1   1   1   1   1   2   2   2   2   1   2   1   1   2   2   2   2   2   2   1   1   2   1   1   2   1   2   2   1   1   1   1   2   2   1   2   2   2   2   1   2   2
 MK-6-9                 2   2   2   1   1   1   1   2   1   2   2   2   2   1   1   1   2   2   1   2   1   1   2   1   2   2   1   1   2   1   2   2   2   2   1   2   2   2   1   2   2   1   2   1   2   2   1   2   1   2   2   2   2   2   2   1   1   1   1   2   2   2   1   1   1   2   2   1   1   2   1   1   2   2   1   2   1   2   1   2   2   2   1   2   2   1   2   2   2   2   2   1   1   2   1   2   2   1   1   2   1   1   2   2   1   2   1   1   1   2   2   2   1   2   1   2   1   1   1   1   1   2   2   1   2   1   2   2   2   2   2   2   2   2   1   1   1   2   1   2   1   1   2   1   2   2   2   1   1   2   2   2   2   2   1   2   2   1   1   1   1   1   1   2   2   2   2   1   2   1   1   2   2   2   2   2   2   1   1   2   1   1   2   1   2   2   1   1   1   1   2   2   1   2   2   2   2   1   2   2
 MK-6-10                2   2   2   1   1   1   1   2   1   2   2   1   2   1   1   2   2   2   1   2   1   1   2   1   2   1   1   1   2   1   2   2   2   2   2   2   1   2   1   2   2   1   2   1   2   2   1   2   1   2   2   2   2   2   2   1   1   1   1   2   1   2   1   1   1   2   1   2   1   2   1   1   2   2   1   2   1   2   1   2   2   2   1   2   2   1   2   2   2   2   2   1   1   2   2   2   2   1   1   2   2   1   2   2   1   2   1   1   1   2   2   2   1   1   1   2   1   1   1   1   1   1   2   1   2   1   2   2   2   1   2   2   2   2   1   1   1   2   1   2   1   1   2   1   2   2   2   1   1   2   2   2   2   2   1   2   2   1   1   1   1   1   1   2   1   2   2   1   2   1   1   2   2   2   2   2   2   1   1   2   1   1   2   1   2   2   1   1   1   2   2   2   1   2   2   2   2   1   2   2
 MK-6-11                2   2   2   1   1   1   1   2   1   2   2   1   2   1   1   2   2   1   1   2   1   1   2   1   2   2   1   2   2   1   2   2   2   2   2   2   1   2   1   1   2   1   2   1   2   1   1   2   1   2   2   2   2   2   2   1   1   1   2   2   1   2   1   1   1   1   1   2   1   2   1   1   2   2   1   2   1   2   1   2   2   2   1   2   2   1   2   1   2   2   2   1   1   2   2   2   2   1   1   2   1   1   2   2   2   1   1   1   1   2   2   2   1   1   1   2   1   1   1   1   1   1   2   1   2   1   2   2   2   1   2   2   2   2   1   1   1   2   1   2   1   1   2   1   2   2   2   1   1   2   2   2   2   2   1   2   2   1   1   1   1   1   1   1   1   2   2   1   2   1   1   2   2   2   2   2   1   1   1   2   1   1   2   1   2   2   2   1   1   2   2   2   1   2   2   2   2   1   2   2
 MK-6-12                2   1   2   1   1   1   1   2   1   2   2   1   2   1   1   2   2   1   1   2   1   1   2   1   2   2   1   1   2   1   2   2   2   2   1   2   1   2   1   1   2   1   2   2   2   1   1   2   1   2   2   2   2   2   2   1   1   1   2   2   1   2   1   1   1   1   1   2   1   2   1   1   1   2   1   2   1   2   1   2   2   1   1   2   1   1   2   1   2   2   2   1   1   2   1   2   2   1   1   2   1   1   2   2   2   1   1   1   1   2   2   2   1   1   2   2   1   1   1   1   1   1   2   1   2   2   2   2   2   2   2   2   1   2   1   1   1   2   1   2   1   1   2   1   2   2   2   1   1   2   2   2   2   2   2   2   2   1   1   1   1   2   1   2   1   1   2   1   2   1   2   2   2   2   2   2   1   1   1   2   1   1   2   1   2   2   2   1   1   2   2   2   1   2   2   2   2   1   2   2
 MK-6-13                2   1   2   1   1   1   1   2   1   2   2   1   2   1   1   2   2   1   1   2   1   1   2   2   2   2   1   1   2   1   2   2   2   2   1   2   1   2   2   1   2   1   2   2   2   1   1   2   1   2   1   2   2   2   2   1   1   1   2   2   1   2   1   1   1   1   1   2   1   2   1   1   1   2   1   2   1   2   1   2   2   1   1   2   1   1   2   1   2   2   2   1   1   2   2   2   2   1   1   2   1   1   2   2   2   1   1   1   1   2   2   2   1   2   1   2   2   1   2   1   1   1   2   1   2   2   2   2   2   1   2   2   1   2   1   1   1   1   1   2   1   1   2   2   2   2   2   1   2   2   2   2   2   2   2   2   2   1   1   1   1   2   1   2   1   2   2   1   2   1   1   2   2   2   2   2   1   1   1   2   1   1   1   1   2   2   2   1   1   2   2   2   1   2   2   2   2   1   2   2
 MK-6-14                2   1   2   1   1   1   1   2   1   2   2   1   2   1   2   2   2   1   1   2   1   1   2   2   1   2   1   1   2   1   2   2   2   2   1   2   1   1   2   1   1   1   2   2   2   1   1   2   1   2   1   2   1   2   2   1   1   1   2   1   1   2   1   1   1   1   1   2   1   1   1   1   1   2   1   2   1   2   1   2   2   1   1   1   1   1   2   1   2   2   1   1   1   2   2   2   2   1   1   2   1   1   2   2   2   1   1   1   1   2   2   2   1   2   1   2   2   1   2   1   1   1   2   1   2   2   2   2   2   1   2   2   1   2   1   1   1   1   1   2   1   1   2   2   1   2   2   1   2   2   2   2   2   2   2   2   2   1   1   1   1   2   1   2   1   2   2   1   2   1   1   2   2   2   2   2   1   1   1   2   1   1   1   1   2   2   2   1   1   2   2   2   2   2   2   2   2   1   2   2
 MK-6-15                2   1   2   1   1   2   2   2   1   2   1   1   2   1   2   2   2   1   2   2   1   1   2   2   1   2   1   1   1   1   2   2   2   2   1   2   1   1   2   2   1   1   2   2   2   1   1   2   1   2   1   2   1   2   2   1   2   2   2   1   1   2   1   1   2   1   1   2   1   1   1   1   2   2   1   2   1   2   1   2   1   1   1   1   1   1   2   1   1   2   1   2   1   2   2   2   2   1   1   2   1   1   2   2   2   1   1   1   1   2   2   2   1   2   1   2   2   1   2   1   1   1   1   1   2   2   2   2   2   1   2   2   1   2   1   2   1   1   2   2   1   1   2   2   1   2   1   1   1   2   2   2   2   2   2   2   2   1   1   1   1   2   1   2   1   1   2   1   2   1   1   2   2   2   1   2   2   1   1   2   1   1   1   1   1   2   2   1   1   2   1   2   2   2   2   2   2   1   1   2
 MK-6-16                2   1   2   1   1   2   2   2   1   2   2   1   2   1   2   1   1   1   1   2   2   1   2   2   1   1   1   1   1   1   2   2   2   2   1   2   1   1   2   2   1   1   2   2   2   1   1   2   1   2   1   2   1   2   2   2   2   2   2   2   1   2   1   1   2   2   1   2   1   1   1   1   2   2   1   2   1   2   1   2   1   1   1   1   1   1   1   1   1   2   1   2   1   2   2   2   2   1   1   1   1   1   2   2   2   1   1   1   1   2   2   2   1   2   1   2   2   1   1   1   1   1   1   1   2   2   2   1   2   2   2   2   1   2   1   2   1   1   2   2   1   1   2   2   1   1   1   1   1   2   2   2   1   2   2   2   1   1   1   1   1   2   1   2   2   1   2   1   2   2   1   2   2   2   1   2   2   1   1   2   1   1   1   1   1   2   2   1   2   2   2   2   2   2   2   2   2   1   1   2
 
!****************************************** Phenotypic Data **********************************************************
!-100.0 is resevred for missing phenotype
SimulatedTrait1        10.7671    8.9301   10.7260   12.0070   10.7442    8.1443    9.8683    8.7992   12.4821    9.0205    9.1272    9.1808   10.5895    8.9042    8.3666    9.2813    7.5561    9.5732   10.3166    9.6626   13.3302    9.3943    9.6808    9.7642    9.8655   10.1787    9.1431    9.5477    9.6462   11.2182   10.3356    8.4563   10.4788   10.1891    9.9077    7.5415    9.5090   11.8702   10.5392    9.1498   10.5718    9.6915   11.1347    8.4157   10.7914   11.1022   11.2166   10.3255   10.7987   10.0747   11.3296   11.2185    9.3586    9.5268   10.2864   12.3124    9.6469    8.3180    9.9311    8.2512   10.4781    9.6296    9.7944    9.8233   10.0676   10.8760    8.7269   10.6483    9.2580   11.3715    9.7462   10.0452   10.8993   11.1860    9.5581    9.7097    8.6066   10.8069    8.3471   10.7463    9.3350   10.4909   11.4103    8.8713   11.4920    9.5844   10.5984    9.3352   10.6825    9.4269   10.9796    9.8956    9.0017    7.3930   11.4900   10.0608    8.8705    9.2976   10.2382    9.6381    7.2842   10.7984   10.0495   10.7106   10.5173    9.9087   10.9247    9.2050    7.3182    9.8760   10.5576   11.2941    8.0374   10.5738   10.5343   10.0116   11.1751    9.7606   11.9072   10.6740    9.8110   10.6673   10.9556    9.1212    9.6258    9.5394   10.4849    7.0187   11.8659    9.5696    9.2901    9.4765    9.0438    9.4830   10.0315   10.7421   10.5677   11.0012    9.3613   10.5685    9.6078    9.9919    9.7954    9.7496   12.1881   10.2560    9.2727    9.2543    9.9725    9.9558    7.7026   10.7270   10.7798    9.0918    8.7206    8.8445    9.4231   10.1527    8.7454   11.0506   10.0477    8.8773    8.3227    9.2683   10.0804   11.0456    7.7147    8.9332   11.2291    7.5665    9.2155   10.0370   10.5047    9.6831    9.5518    9.3811   10.6780    9.8454   10.2657    8.1562    7.9982   10.0602   10.1169    9.1402    8.4061   10.7239   10.0876    9.6455   11.9269   12.1353    8.3573    8.2041   10.5896    9.9647    9.9088    8.9974   10.4753    8.8855   10.7301   11.5587
 
