# Supplementary material for: Inclusive Composite Interval Mapping of QTL by Environment Interactions in Biparental Populations
Source: PLoS One. 2015 Jul 10;10(7):e0132414. doi: 10.1371/journal.pone.0132414 (PMC4498613; doi:10.1371/journal.pone.0132414)
Supplement: S1 File — (ZIP) [file pone.0132414.s001.zip › BC1 population/e=1/run_00059.met]

!**********************Note: lines staring with "!" are remarks and will be ignored in the program********************
!*********************************General Information**********************************
!Assuming F1 = P1 x P2, populations available in QTL IciMapping are: 
!  1, P1BC1F1 = P1 x F1, the first backcrossing where P1 is used as the recurrent parent;
!  2, P2BC1F1 = P2 x F1, the first backcrossing where P2 is used as the recurrent parent;
!  3, F1DH, F1-derived doubled haploids; 
!  4, RIL or F1RIL, recombination inbred lines through the repeated selfing of F1;
!  5, P1BC1RIL, recombination inbred lines through the repeated selfing of P1BC1F1;
!  6, P2BC1RIL, recombination inbred lines through the repeated selfing of P2BC1F1;
!  7, F2, the selfing generation of F1;
!  8, F3, the selfing generation of F2;
!  9, P1BC2F1, the second backcrossing where P1 is used as the recurrent parent; 
! 10, P2BC2F1, the second backcrossing where P2 is used as the recurrent parent;
! 11, P1BC2RIL, recombination inred lines through the repeated selfing of P1BC2F1; 
! 12, P2BC2RIL, recombination inred lines through the repeated selfing of P2BC2F1; 
! 13, P1BC1F2, the selfing generation of P1BC1F1; 
! 14, P2BC1F2, the selfing generation of P2BC1F1; 
! 15, P1BC2F2, the selfing generation of P1BC2F1; 
! 16, P2BC2F2, the selfing generation of P2BC2F1; 
! 17, P1BC1DH, P1BC1F1-derived doubled haploids; 
! 18, P2BC1DH, P2BC1F1-derived doubled haploids; 
! 19, P1BC2DH, P1BC2F1-derived doubled haploids; 
! 20, P2BC2DH, P2BC2F1-derived doubled haploids; 
   1      !Mapping Population (see remarks above)
   2      !Mapping Function (1 for Kosambi; 2 for Haldane; 3 for Morgan)
   2      !Marker Space Type (1 for intervals; 2 for positions)
   1      !Marker Space Unit(1 for centiMorgans; 2 for Morgan)
   6      !Number of Chromosomes (or Linkage Groups)
 200      !Size of the mapping population
   1      !Number of environments
 
!***************************************** Chromosomes and Linkage Maps **********************************************
!Chromosome                 NumMarkers
-CH1                        16
-CH2                        16
-CH3                        16
-CH4                        16
-CH5                        16
-CH6                        16
!Linkage map (Marker name followed by position or the interval length)
 MK-1-1                1     0.000
 MK-1-2                1    10.000
 MK-1-3                1    20.000
 MK-1-4                1    30.000
 MK-1-5                1    40.000
 MK-1-6                1    50.000
 MK-1-7                1    60.000
 MK-1-8                1    70.000
 MK-1-9                1    80.000
 MK-1-10               1    90.000
 MK-1-11               1   100.000
 MK-1-12               1   110.000
 MK-1-13               1   120.000
 MK-1-14               1   130.000
 MK-1-15               1   140.000
 MK-1-16               1   150.000
 MK-2-1                2     0.000
 MK-2-2                2    10.000
 MK-2-3                2    20.000
 MK-2-4                2    30.000
 MK-2-5                2    40.000
 MK-2-6                2    50.000
 MK-2-7                2    60.000
 MK-2-8                2    70.000
 MK-2-9                2    80.000
 MK-2-10               2    90.000
 MK-2-11               2   100.000
 MK-2-12               2   110.000
 MK-2-13               2   120.000
 MK-2-14               2   130.000
 MK-2-15               2   140.000
 MK-2-16               2   150.000
 MK-3-1                3     0.000
 MK-3-2                3    10.000
 MK-3-3                3    20.000
 MK-3-4                3    30.000
 MK-3-5                3    40.000
 MK-3-6                3    50.000
 MK-3-7                3    60.000
 MK-3-8                3    70.000
 MK-3-9                3    80.000
 MK-3-10               3    90.000
 MK-3-11               3   100.000
 MK-3-12               3   110.000
 MK-3-13               3   120.000
 MK-3-14               3   130.000
 MK-3-15               3   140.000
 MK-3-16               3   150.000
 MK-4-1                4     0.000
 MK-4-2                4    10.000
 MK-4-3                4    20.000
 MK-4-4                4    30.000
 MK-4-5                4    40.000
 MK-4-6                4    50.000
 MK-4-7                4    60.000
 MK-4-8                4    70.000
 MK-4-9                4    80.000
 MK-4-10               4    90.000
 MK-4-11               4   100.000
 MK-4-12               4   110.000
 MK-4-13               4   120.000
 MK-4-14               4   130.000
 MK-4-15               4   140.000
 MK-4-16               4   150.000
 MK-5-1                5     0.000
 MK-5-2                5    10.000
 MK-5-3                5    20.000
 MK-5-4                5    30.000
 MK-5-5                5    40.000
 MK-5-6                5    50.000
 MK-5-7                5    60.000
 MK-5-8                5    70.000
 MK-5-9                5    80.000
 MK-5-10               5    90.000
 MK-5-11               5   100.000
 MK-5-12               5   110.000
 MK-5-13               5   120.000
 MK-5-14               5   130.000
 MK-5-15               5   140.000
 MK-5-16               5   150.000
 MK-6-1                6     0.000
 MK-6-2                6    10.000
 MK-6-3                6    20.000
 MK-6-4                6    30.000
 MK-6-5                6    40.000
 MK-6-6                6    50.000
 MK-6-7                6    60.000
 MK-6-8                6    70.000
 MK-6-9                6    80.000
 MK-6-10               6    90.000
 MK-6-11               6   100.000
 MK-6-12               6   110.000
 MK-6-13               6   120.000
 MK-6-14               6   130.000
 MK-6-15               6   140.000
 MK-6-16               6   150.000
!*********************************** Marker Types ********************************************************************
!Co-dominant marker: When heterozygote F1 is present, P1 is coded as 2, F1 is coded as 1, and P2 is coded as 0; Otherwise, P1 is coded as 2, and P2 is coded as 0. 
!Dominant marker: When heterozygote F1 is present, P1 and F1 are coded as 12, and P2 is coded as 0; Otherwise, P1 is coded as 2, and P2 is coded as 0.  
!Recessive markers: When heterozygote F1 is present, P1 is coded as 2, and F1 and P2 are coded as 10; Otherwise, P1 is coded as 2, and P2 is coded as 0. 
!Missing marker is coded as -1. 
 MK-1-1                 1   2   1   1   2   1   2   2   2   2   2   1   2   2   1   2   2   1   2   2   1   2   1   1   2   2   1   1   2   2   2   2   2   2   2   2   2   2   1   2   1   2   2   1   2   1   2   1   1   2   1   2   1   1   1   2   2   1   2   1   2   1   2   1   1   1   1   2   1   2   1   2   1   1   1   1   1   2   1   2   2   2   1   1   2   1   2   2   1   1   2   2   2   1   2   2   1   1   1   1   2   2   1   1   1   1   2   1   2   1   2   2   1   1   2   2   2   1   1   1   2   2   1   2   1   2   2   1   2   1   2   1   1   1   2   2   1   2   2   1   2   2   2   2   1   2   2   1   2   1   2   1   1   2   2   1   2   2   1   1   2   2   1   2   1   2   2   1   1   1   2   2   2   1   1   2   2   2   1   1   1   1   1   2   1   1   1   1   1   1   1   2   2   1   2   2   2   1   2   2
 MK-1-2                 1   2   1   1   2   1   2   2   2   2   2   1   2   2   1   1   2   1   2   2   1   2   1   1   2   2   1   1   2   2   2   2   2   2   2   2   2   2   1   2   1   2   2   1   2   2   1   1   1   2   1   2   1   1   1   2   2   1   2   1   2   1   2   1   1   1   1   2   1   1   1   2   1   1   1   1   1   1   1   2   2   2   1   1   2   1   2   2   1   1   2   2   2   2   1   2   1   1   2   1   2   2   1   1   1   1   2   1   2   1   2   2   1   1   2   2   2   1   1   1   2   2   1   2   1   2   2   1   2   1   2   1   1   1   2   2   1   2   2   1   2   2   2   2   1   2   1   1   2   1   2   1   1   2   2   1   2   2   1   1   2   2   1   2   1   2   2   1   1   1   2   2   2   2   1   2   2   2   1   1   1   1   1   2   1   1   1   1   1   1   1   1   2   2   2   2   1   1   2   2
 MK-1-3                 1   2   1   1   2   1   2   2   2   2   2   1   1   2   1   1   2   1   2   2   1   2   1   1   2   2   1   1   2   2   2   2   2   2   2   2   2   2   1   2   1   2   1   1   1   2   2   1   1   2   1   1   1   1   2   2   2   1   2   1   2   1   2   1   1   1   1   2   1   1   1   2   1   1   1   1   1   1   2   2   1   2   2   1   2   1   2   2   2   1   2   2   2   2   1   2   1   1   2   2   2   2   1   1   1   1   2   1   2   1   2   2   1   1   2   2   2   2   1   1   2   2   1   2   1   1   2   1   2   2   2   2   1   2   1   2   1   2   2   1   2   2   2   2   1   2   1   1   2   1   2   1   1   2   2   1   2   2   1   1   2   2   1   2   1   2   2   1   2   1   2   2   2   2   1   2   2   2   1   1   2   1   1   2   1   1   1   1   1   1   1   1   2   2   2   2   1   1   2   2
 MK-1-4                 1   2   1   1   2   1   2   2   2   2   2   1   1   2   1   1   2   1   2   2   1   2   1   1   2   2   1   1   2   1   2   2   2   2   2   2   2   2   1   2   1   1   2   1   1   2   2   1   1   2   1   1   1   1   2   1   2   2   1   1   2   1   1   1   1   1   2   2   1   1   1   2   1   1   1   1   1   1   2   2   1   1   2   1   2   1   2   2   2   1   2   2   2   2   1   2   2   1   2   2   2   2   1   1   1   1   2   1   2   1   2   1   1   1   2   2   2   2   1   2   2   1   2   2   1   1   2   1   2   2   2   2   1   2   1   2   1   2   2   1   2   1   2   2   1   2   1   1   2   2   2   1   1   2   2   1   2   2   1   1   2   2   1   2   1   2   2   1   2   1   2   2   1   2   2   2   2   2   1   2   1   1   1   2   1   1   1   1   1   1   1   1   2   2   1   2   1   1   2   1
 MK-1-5                 1   2   1   1   2   1   2   2   2   2   2   1   1   2   1   1   2   2   1   2   1   2   1   1   2   2   1   2   2   1   2   2   2   2   2   2   2   2   1   2   2   1   2   1   1   1   2   1   1   2   1   1   1   1   2   1   2   2   2   1   2   2   1   1   1   1   2   2   2   1   2   2   1   1   1   1   1   1   2   2   1   1   2   2   2   2   2   2   2   1   2   2   1   2   1   2   2   1   2   1   2   2   1   1   1   1   2   1   2   1   2   1   2   1   2   2   2   2   2   2   2   1   2   2   1   1   2   1   2   2   2   2   1   2   1   2   1   1   2   1   2   1   2   2   1   2   1   1   2   2   2   1   1   2   2   1   2   1   1   1   2   2   1   2   1   2   2   1   2   1   2   2   1   2   2   2   2   2   1   2   1   1   2   2   2   1   1   1   1   1   2   1   2   2   1   1   1   2   1   1
 MK-1-6                 1   2   1   2   2   1   2   2   2   2   2   1   1   2   1   1   1   2   1   2   1   1   1   1   2   2   1   2   2   1   2   2   2   2   2   2   1   2   1   2   2   1   2   1   1   1   2   2   1   2   1   1   1   1   2   1   2   2   2   2   2   2   1   1   2   1   2   1   2   1   2   2   1   1   1   1   1   1   2   2   1   1   2   2   2   2   2   2   2   1   2   2   1   2   1   2   2   1   2   1   2   2   1   1   1   1   2   1   2   1   2   1   2   1   2   2   1   2   2   2   2   1   2   2   2   1   2   1   2   2   2   2   1   1   1   2   1   1   2   2   2   1   2   2   1   2   1   1   2   2   2   1   1   2   2   1   2   1   1   1   2   2   1   2   1   1   2   1   2   1   2   2   1   1   2   2   2   1   1   2   1   1   1   1   2   1   1   1   1   1   2   1   2   2   1   1   1   2   1   1
 MK-1-7                 2   2   1   2   2   1   2   1   2   2   2   2   1   2   1   1   1   2   1   2   1   1   1   1   2   2   1   1   2   1   2   2   2   2   2   2   1   2   1   1   2   1   1   1   1   1   2   2   1   2   1   1   1   1   2   1   2   2   2   2   2   2   1   1   2   1   2   1   2   1   2   2   1   1   1   1   2   1   2   1   1   2   2   2   2   2   2   1   2   1   2   2   1   2   1   2   2   1   2   1   2   2   1   1   1   1   2   2   2   1   2   1   2   1   2   2   1   2   2   2   2   1   2   2   2   1   2   1   1   2   2   2   1   2   1   2   1   1   2   2   2   1   2   2   1   2   1   1   2   2   2   1   1   2   2   1   2   1   1   1   2   2   1   2   1   1   2   1   2   1   2   2   2   1   2   2   2   1   2   2   2   1   1   1   2   1   1   1   1   1   2   1   2   2   1   2   1   2   1   1
 MK-1-8                 2   2   2   2   2   1   2   1   2   2   2   2   1   2   1   1   1   2   2   2   1   1   1   1   2   2   1   1   2   1   2   2   1   2   2   2   2   2   1   1   1   1   1   1   1   2   2   2   1   2   1   1   1   1   2   1   2   2   2   2   2   2   1   1   2   1   2   1   2   1   2   2   1   1   1   1   2   1   2   1   1   2   2   2   1   2   2   1   2   2   2   2   1   2   1   2   2   2   2   1   2   2   1   1   1   1   2   2   2   1   2   1   2   1   2   2   1   2   2   2   2   1   2   1   2   1   2   1   1   1   2   2   1   2   1   2   1   1   2   2   2   1   2   2   1   2   1   1   2   2   2   1   1   2   1   1   2   2   1   1   2   2   1   2   1   2   2   1   2   1   2   2   2   1   2   2   2   1   2   2   1   1   1   1   2   1   2   1   1   1   2   1   2   2   1   2   1   2   1   1
 MK-1-9                 2   2   2   2   2   1   2   1   2   2   2   2   1   2   1   1   2   2   2   2   1   1   1   1   2   2   1   1   2   1   2   2   1   2   2   2   2   2   1   1   1   1   1   1   1   2   2   2   1   2   1   1   1   1   2   1   2   1   2   2   2   2   1   1   2   1   2   1   2   1   2   2   1   1   1   1   2   1   2   1   1   1   2   2   1   1   2   1   2   2   1   2   1   1   1   2   2   2   1   1   2   2   1   1   1   1   2   2   2   1   2   1   2   1   2   2   1   2   2   1   2   1   2   1   2   1   2   1   1   1   2   2   1   2   1   1   1   1   2   2   2   1   2   2   2   2   1   1   2   2   2   1   1   2   1   1   2   2   1   1   2   2   1   2   1   2   2   1   1   1   2   2   2   1   2   2   2   1   2   2   2   2   1   1   2   1   2   1   1   1   2   1   2   2   1   2   1   2   1   1
 MK-1-10                2   2   2   2   2   1   2   2   2   2   2   2   1   2   1   1   2   2   2   2   1   1   1   1   2   2   1   1   2   1   2   2   1   2   2   2   2   2   1   1   2   2   2   1   1   2   2   2   1   2   1   1   1   1   2   1   2   1   2   2   2   2   1   1   2   1   2   1   2   1   2   2   1   2   1   1   2   2   2   1   1   1   2   2   1   1   2   1   2   2   1   2   1   1   1   2   2   2   1   1   2   2   1   1   2   1   2   2   2   1   2   1   2   1   2   2   1   2   2   1   2   1   2   1   2   1   1   1   1   1   2   2   1   2   1   1   1   1   2   2   2   1   2   2   2   2   1   1   2   2   2   1   1   2   1   1   2   2   1   2   2   1   1   2   1   2   2   1   1   1   2   2   2   1   2   2   1   1   1   1   2   2   1   2   2   1   2   2   1   2   2   1   2   2   1   2   1   2   1   1
 MK-1-11                2   2   1   2   2   1   2   2   1   2   2   2   1   2   1   1   2   2   2   2   1   2   1   1   2   2   1   1   2   1   2   2   2   1   2   2   2   2   1   1   2   2   2   1   1   2   2   1   1   2   1   2   1   1   1   2   2   1   1   2   2   2   1   1   2   1   2   1   2   1   1   2   1   2   1   2   2   2   2   1   1   2   1   2   1   1   2   1   2   2   1   2   1   1   1   2   2   2   1   1   2   2   1   1   2   1   2   2   2   1   2   1   2   1   2   2   1   2   2   1   2   2   1   1   2   1   1   1   2   1   2   2   1   2   1   1   1   1   2   2   2   1   2   2   2   2   1   1   2   2   2   1   1   2   1   1   2   2   1   2   2   1   1   2   1   2   2   1   2   1   2   2   2   1   1   2   1   1   2   2   2   2   1   2   2   1   2   2   1   2   2   1   1   2   1   2   1   2   1   1
 MK-1-12                2   2   1   2   2   1   2   1   1   2   2   2   1   2   1   1   2   2   2   2   1   2   1   1   2   2   1   1   2   1   2   2   2   1   1   2   2   2   1   1   2   2   2   2   1   2   2   1   1   2   1   2   2   1   1   2   2   1   1   2   2   2   1   1   1   1   2   2   2   1   1   2   1   2   2   2   1   2   2   1   1   2   1   2   1   1   2   1   2   2   1   2   1   1   1   2   2   2   1   1   2   2   1   1   2   1   2   2   2   1   2   2   2   1   2   1   1   1   2   1   2   2   1   1   2   1   1   1   2   1   2   2   1   2   1   1   1   1   2   2   2   1   2   1   2   2   1   1   2   2   2   1   1   2   1   1   2   2   1   2   2   1   2   1   1   2   2   1   2   1   2   2   2   1   1   2   1   1   2   1   2   2   1   2   2   1   2   2   1   2   2   1   1   2   1   2   1   2   1   1
 MK-1-13                2   2   1   1   2   2   2   1   1   2   2   2   1   2   1   1   2   2   2   2   1   2   1   1   2   2   1   1   2   1   2   2   2   1   1   2   2   2   1   1   2   2   2   2   1   2   2   1   1   2   1   2   2   1   1   2   2   1   1   2   2   2   1   1   1   1   2   2   2   1   1   2   1   2   2   2   1   2   2   1   1   2   1   2   1   1   2   1   2   1   2   2   1   1   1   2   2   2   1   1   2   2   1   1   2   1   2   1   2   1   2   2   2   1   2   2   1   1   2   1   2   1   2   2   2   1   1   1   2   2   2   2   1   2   2   1   2   1   1   2   2   1   2   1   2   2   1   1   2   2   2   1   1   2   1   1   2   2   1   2   2   1   2   1   1   2   2   1   2   2   2   2   2   1   1   2   1   1   2   1   2   2   1   1   2   1   2   2   1   2   2   1   1   2   1   2   1   2   1   1
 MK-1-14                2   2   1   2   2   2   2   1   1   2   2   2   1   2   1   1   2   2   2   2   1   2   1   1   2   2   1   2   2   1   2   2   1   1   1   2   2   2   1   1   2   2   2   2   2   2   2   1   1   2   1   2   2   1   1   2   2   1   1   1   2   2   2   1   1   1   2   2   1   1   1   2   1   2   2   2   1   2   2   1   1   2   1   2   1   1   2   1   2   1   2   1   1   1   1   2   2   2   1   2   2   2   1   2   2   1   2   1   2   1   2   2   2   1   2   2   1   1   2   1   2   2   2   2   2   1   1   2   1   2   2   2   1   2   2   1   2   1   1   2   2   1   2   1   2   2   1   1   2   2   2   1   1   2   1   1   2   1   1   2   2   1   1   1   1   2   2   1   2   2   2   2   2   1   1   2   2   1   2   1   2   2   1   1   2   1   2   2   1   2   2   1   1   1   2   2   1   2   1   1
 MK-1-15                2   2   1   2   2   2   2   1   1   2   2   2   1   2   1   1   2   1   2   2   1   2   1   2   2   2   1   2   2   1   2   2   1   1   1   2   2   2   1   1   2   2   2   2   2   2   2   1   1   1   1   2   2   1   1   2   2   1   1   2   2   2   2   1   1   1   2   2   1   2   1   2   1   2   2   2   1   2   2   1   1   2   1   2   1   1   2   1   2   1   2   1   1   1   2   2   2   2   1   2   1   2   1   2   2   1   2   2   1   1   2   2   2   1   2   2   1   2   2   1   1   2   2   2   2   1   1   2   1   2   2   2   2   2   2   1   2   1   1   2   2   1   2   1   2   2   1   1   2   1   2   1   1   2   2   1   2   1   1   2   2   1   2   1   1   2   2   1   2   2   2   2   2   1   1   1   2   2   2   1   2   2   1   1   2   1   2   2   1   2   2   1   1   1   2   1   1   2   1   1
 MK-1-16                2   2   1   2   2   2   2   1   1   2   2   2   1   2   1   1   2   1   2   2   1   2   1   2   1   2   1   2   2   1   2   2   1   1   1   2   2   1   1   1   2   2   2   2   2   2   2   1   1   1   1   2   2   1   1   2   2   2   1   1   1   2   2   1   1   1   2   2   2   2   1   2   1   1   2   1   1   2   2   1   1   2   1   1   1   1   2   1   2   1   2   1   2   1   2   2   2   2   1   2   2   2   1   2   2   1   2   2   1   1   2   1   2   1   2   2   1   2   2   1   1   2   1   2   2   1   2   2   1   2   2   2   2   2   2   1   2   1   1   2   2   1   2   1   2   1   1   1   2   1   2   1   1   2   2   1   2   1   1   2   2   1   2   2   1   2   2   1   1   2   2   2   2   1   1   1   2   2   2   1   2   2   1   1   2   1   2   2   1   2   2   1   1   1   2   1   1   2   1   1
 MK-2-1                 1   1   2   1   2   1   2   2   1   2   2   1   2   1   2   2   2   1   1   1   2   2   2   1   2   1   2   2   1   2   1   1   2   1   2   1   1   1   1   2   2   1   1   1   2   1   2   1   1   1   1   2   1   1   1   1   2   2   1   1   1   1   2   1   2   2   1   1   2   1   1   2   1   2   2   1   2   1   2   1   2   2   2   1   2   1   2   1   2   2   1   1   1   1   2   1   1   2   2   1   2   2   2   2   1   1   1   2   2   1   1   1   2   2   1   2   1   2   2   2   2   2   1   2   2   1   1   1   2   2   2   2   1   1   1   1   2   2   2   2   2   2   1   2   2   2   1   1   1   2   1   2   1   1   2   2   2   2   1   2   2   1   2   2   1   2   2   1   1   1   1   1   1   1   2   1   1   1   2   1   1   2   2   2   1   2   2   1   1   1   2   1   1   1   1   1   1   1   2   2
 MK-2-2                 1   1   2   1   2   1   2   2   1   2   2   1   2   1   2   2   2   1   1   1   2   2   2   1   2   1   2   2   1   2   1   1   2   1   2   1   1   1   1   2   2   1   1   1   2   1   2   1   1   1   1   2   1   1   2   1   2   2   1   1   1   1   2   2   2   2   1   1   2   1   1   2   1   2   2   1   2   1   2   1   1   1   2   1   2   1   2   1   2   2   1   1   1   1   2   1   1   2   2   1   2   2   2   2   1   1   1   2   2   1   1   1   2   2   1   2   1   2   2   2   2   2   1   2   2   2   2   2   2   2   2   2   1   1   1   1   2   2   2   2   2   2   1   2   2   2   1   1   2   2   1   2   1   1   2   2   2   2   1   2   2   1   2   2   1   2   2   1   1   1   1   1   1   1   2   1   1   1   2   1   1   2   2   2   2   2   2   1   1   1   2   1   1   1   1   1   1   1   2   1
 MK-2-3                 1   1   2   1   2   1   2   2   1   2   2   1   2   2   2   2   2   1   1   1   2   2   2   1   2   1   2   2   1   2   1   1   2   1   2   1   1   1   1   2   1   1   1   1   2   1   2   1   1   1   1   2   1   1   2   1   1   2   1   1   1   1   1   2   2   2   1   1   2   1   1   1   1   2   2   1   2   1   2   2   1   1   2   1   2   1   2   1   2   2   1   2   1   1   2   2   1   2   2   1   2   2   2   2   1   1   1   2   2   1   1   1   2   2   1   2   1   2   1   2   2   2   1   2   2   2   2   2   2   2   2   2   1   1   1   1   2   2   1   2   2   2   1   2   2   2   1   1   2   2   1   2   1   1   2   2   2   2   1   2   2   2   2   2   1   2   2   1   1   1   1   1   1   1   2   2   1   1   1   2   1   2   2   2   2   2   2   1   1   2   2   1   1   1   1   1   1   1   2   1
 MK-2-4                 2   1   2   1   2   1   1   2   1   2   2   1   2   2   2   2   2   2   1   1   2   1   2   1   1   1   2   2   1   1   1   1   2   1   2   1   1   1   1   2   1   1   1   1   2   1   2   1   1   2   1   2   1   1   1   1   1   2   1   1   1   1   1   2   2   2   1   1   2   1   1   2   1   1   2   1   2   1   1   2   1   1   2   1   2   2   2   1   2   2   1   2   1   1   2   2   1   2   2   1   1   2   2   2   1   1   1   2   2   2   1   1   2   2   1   2   1   2   1   2   1   2   1   2   2   1   2   2   2   2   2   2   1   1   1   1   2   2   1   2   2   2   1   2   1   2   1   1   2   1   1   2   1   1   2   2   2   2   1   2   2   2   2   2   2   2   2   1   1   1   1   1   1   1   2   2   1   1   1   2   1   2   2   2   2   2   2   1   1   2   2   1   1   1   1   1   1   1   2   1
 MK-2-5                 2   2   2   1   2   1   1   2   1   2   2   1   2   1   1   1   2   2   1   1   2   1   1   1   1   2   2   2   2   1   2   1   1   1   2   1   2   1   1   2   1   1   1   1   2   1   2   1   1   2   1   2   1   1   1   1   1   1   1   1   1   1   1   2   2   2   1   1   1   1   1   2   1   1   2   1   2   1   1   2   1   1   2   1   2   2   2   1   1   2   1   2   2   1   2   1   1   2   2   1   1   2   2   2   1   1   1   2   2   2   1   1   2   2   2   2   2   2   1   1   1   2   1   2   2   1   2   2   2   2   2   1   1   1   2   1   2   2   1   2   2   2   1   2   1   2   1   1   2   1   1   2   1   1   2   2   2   2   1   2   2   2   2   2   2   2   2   1   1   1   1   1   1   1   2   2   1   1   1   2   1   2   2   2   2   2   2   1   1   2   2   1   1   1   1   2   1   1   2   1
 MK-2-6                 2   2   2   1   2   1   1   2   1   2   2   2   2   1   1   1   2   2   1   1   2   1   1   1   1   2   2   2   2   1   1   1   1   1   2   1   2   1   1   2   1   1   1   1   2   1   2   1   1   2   1   2   1   1   2   1   2   1   1   1   1   1   1   2   2   2   1   1   1   1   1   2   1   1   2   1   2   2   1   2   1   1   2   1   2   2   2   2   1   2   1   2   2   1   2   1   1   2   2   1   1   2   2   1   1   1   1   1   1   2   1   1   2   2   1   2   2   2   1   1   2   1   1   2   2   1   2   1   2   2   2   1   1   1   2   1   2   2   1   2   2   2   1   2   1   2   1   1   2   1   1   2   1   1   2   2   2   2   1   2   2   2   2   1   1   2   2   1   1   1   1   2   1   1   2   2   1   1   1   2   1   2   2   2   2   2   2   1   1   2   2   1   1   1   1   1   1   1   2   1
 MK-2-7                 2   2   2   1   2   1   2   2   1   2   2   1   2   1   1   1   2   1   2   1   2   1   1   1   1   2   2   2   2   1   1   1   2   1   2   1   2   1   2   2   1   1   1   1   2   1   2   1   1   2   1   1   2   1   2   1   2   1   1   1   1   1   1   2   2   2   1   1   1   1   1   2   1   1   2   1   2   2   1   2   1   1   2   1   2   2   2   2   1   2   1   2   2   1   1   1   1   1   2   1   1   2   2   2   1   1   2   1   1   2   1   1   2   2   2   2   2   2   1   1   2   2   1   2   2   1   2   1   2   1   2   1   1   2   2   1   2   2   1   1   2   2   1   2   1   2   2   1   1   2   1   2   1   2   2   2   2   2   2   2   2   1   2   1   1   2   1   1   1   1   1   2   1   1   2   1   1   1   1   2   1   2   2   2   2   2   2   1   1   2   2   1   1   2   1   1   1   1   2   1
 MK-2-8                 2   2   2   1   2   1   2   1   1   2   2   1   2   1   1   1   2   1   2   1   2   1   1   1   1   2   2   2   1   1   1   1   2   1   2   1   1   2   2   2   2   1   1   1   2   1   2   1   1   2   2   2   2   1   1   1   1   1   1   1   1   1   1   2   2   2   1   1   1   1   1   2   1   1   2   1   2   2   1   2   2   1   2   1   2   2   2   2   2   2   1   1   2   2   1   1   1   2   2   1   1   2   2   2   1   1   2   1   1   2   1   1   2   2   2   2   2   2   1   1   2   2   1   2   2   1   2   2   1   2   2   1   1   1   2   1   2   2   1   1   1   2   2   2   1   2   2   1   1   2   1   2   2   1   2   2   2   2   2   2   2   1   2   1   1   1   1   1   1   1   2   2   1   1   1   1   1   1   1   1   1   2   2   1   2   1   2   1   1   2   2   1   1   2   1   1   1   1   1   1
 MK-2-9                 2   2   2   1   2   1   2   1   1   2   2   1   2   1   1   1   2   1   2   2   2   1   1   2   1   2   2   2   1   1   1   1   2   1   2   1   1   2   2   2   2   1   1   1   2   1   2   1   1   2   2   2   2   1   1   1   1   1   1   1   1   1   1   2   2   2   1   1   1   1   1   2   1   2   2   2   2   2   1   2   2   1   2   1   2   2   2   2   2   2   1   1   2   2   1   1   1   2   2   1   1   1   2   2   1   1   2   1   1   2   2   1   1   1   2   2   2   2   1   1   2   2   1   2   1   1   2   2   1   2   2   1   1   1   2   1   2   2   1   1   1   2   2   2   1   2   2   2   1   2   1   1   2   2   2   2   2   2   1   2   2   1   2   1   1   1   1   1   1   1   2   2   1   1   1   1   1   1   1   1   1   2   2   1   2   1   2   1   1   2   2   1   1   2   1   1   1   1   1   1
 MK-2-10                2   2   2   1   2   2   1   1   2   2   2   1   2   1   1   1   2   1   2   1   2   2   2   2   2   2   1   2   2   1   1   1   2   1   2   2   1   2   2   2   2   1   1   1   2   1   2   1   1   2   2   2   2   1   2   1   1   1   1   1   1   1   2   2   2   2   1   2   1   1   1   2   1   2   2   2   2   2   1   1   1   1   1   1   2   2   2   2   2   2   1   1   2   2   1   1   1   1   2   1   1   2   2   2   1   1   2   1   1   2   1   1   1   1   2   2   2   2   1   1   1   2   1   2   1   1   2   2   1   2   1   2   1   1   2   1   2   2   1   1   1   2   2   2   1   2   2   2   1   2   1   2   1   1   2   2   2   2   1   2   2   1   2   1   1   1   1   1   1   1   2   2   1   1   1   1   1   1   1   1   1   2   2   2   2   1   2   1   1   2   2   1   1   1   1   1   2   1   1   1
 MK-2-11                2   2   2   1   2   2   1   1   2   2   2   1   2   1   1   1   2   1   2   2   2   2   2   2   2   2   1   1   2   1   1   1   2   1   2   2   1   2   1   2   2   1   1   1   1   1   2   1   1   2   2   2   2   1   1   1   1   1   1   2   1   1   2   2   2   2   1   1   2   1   1   1   1   1   2   2   2   2   1   1   1   1   1   2   1   2   1   2   1   2   1   1   2   2   1   1   1   1   2   1   1   2   1   1   1   1   2   2   1   2   1   1   1   1   1   2   2   2   1   1   1   2   1   2   2   1   1   2   1   2   1   2   1   1   2   1   2   2   1   1   1   2   2   2   2   2   2   1   1   2   1   2   1   1   2   2   2   2   1   2   2   1   2   1   1   2   1   1   1   1   2   1   1   1   2   1   2   1   1   1   1   2   2   2   2   1   2   2   1   2   2   2   2   1   1   1   1   1   1   1
 MK-2-12                2   1   2   2   2   2   1   1   2   2   2   1   2   1   1   2   2   1   2   2   2   2   2   2   1   2   1   1   2   1   1   1   2   1   1   2   1   2   1   2   2   1   1   1   1   2   2   2   1   2   2   2   2   1   1   1   1   1   1   2   1   1   2   2   2   2   1   1   2   1   1   1   1   1   2   2   1   2   1   1   1   1   1   2   1   2   1   2   1   2   1   1   2   2   1   1   2   1   2   1   1   2   1   1   1   1   2   2   1   2   1   1   1   2   1   1   2   2   1   1   1   2   1   2   2   1   1   2   1   2   1   2   2   1   2   1   2   2   2   2   1   2   2   2   2   2   2   1   1   2   2   2   1   2   2   2   2   2   1   2   2   1   2   1   1   2   1   1   1   1   2   1   1   1   1   1   1   1   1   2   1   1   2   2   2   1   2   2   2   2   1   2   2   1   1   1   1   2   1   2
 MK-2-13                2   1   2   2   2   2   1   1   2   1   2   1   2   1   1   1   2   1   2   1   2   2   2   2   2   2   1   1   2   1   1   1   1   1   1   2   1   2   1   2   1   1   1   1   1   2   2   2   1   1   2   2   2   2   1   1   2   1   1   1   1   1   2   2   2   2   1   1   2   1   1   1   1   1   2   2   1   2   1   1   1   1   1   2   1   2   1   2   1   2   1   1   2   2   1   1   2   1   2   1   1   2   1   1   1   1   2   2   1   2   1   1   2   2   1   2   2   2   1   1   1   2   1   2   2   1   1   2   1   2   1   1   2   1   2   1   2   2   2   2   2   2   2   2   2   2   2   2   1   2   2   2   1   2   2   2   2   1   1   2   2   1   2   1   1   2   1   2   1   1   2   1   1   2   1   1   1   1   1   2   1   1   2   2   2   1   2   2   2   2   1   1   1   1   1   1   1   1   1   2
 MK-2-14                2   2   2   2   2   2   1   1   2   1   2   1   2   1   1   1   2   1   2   1   2   2   2   2   2   1   1   1   2   1   1   1   1   1   1   2   1   2   1   2   1   1   1   1   1   2   2   2   2   2   1   2   2   2   1   1   2   1   1   1   2   2   2   2   2   2   1   1   2   1   1   1   1   1   2   2   1   2   1   1   1   1   1   2   1   1   1   2   1   2   1   1   2   2   1   1   2   1   2   1   1   2   1   1   1   1   2   1   1   2   1   2   2   2   1   2   2   2   1   1   1   2   1   2   2   1   1   2   2   2   2   1   1   1   2   1   2   2   2   2   2   2   2   2   2   2   2   2   1   2   2   2   1   2   2   2   2   2   1   2   2   1   2   1   1   2   1   2   2   1   2   1   1   2   1   1   1   1   2   2   1   1   2   2   2   1   2   2   2   2   1   1   1   1   1   1   1   1   1   1
 MK-2-15                2   2   2   2   2   2   2   2   2   1   2   2   2   2   2   1   2   1   2   1   2   2   1   2   2   1   1   1   2   1   1   1   1   1   1   2   1   2   1   2   1   2   1   1   1   2   2   2   2   2   1   2   2   2   1   1   2   1   1   1   2   2   2   2   2   2   2   1   2   1   1   2   1   1   2   2   1   2   1   1   1   1   1   1   1   1   1   2   1   2   1   1   2   2   1   1   2   1   2   1   2   2   1   1   1   1   1   1   1   2   1   2   2   2   1   2   2   2   1   1   1   2   1   2   2   1   1   2   2   2   2   1   1   1   2   1   2   2   2   2   2   1   2   2   2   2   2   2   1   2   2   2   1   2   2   1   2   2   2   1   2   1   2   1   1   2   1   1   2   1   2   1   1   2   1   1   1   1   2   2   1   2   2   2   2   1   2   2   2   2   1   1   2   1   1   1   1   2   1   1
 MK-2-16                2   2   2   2   2   2   2   2   2   1   2   2   2   2   2   1   2   1   2   1   2   2   1   2   2   1   2   1   2   1   1   1   1   1   1   2   1   2   1   2   1   2   1   1   1   2   2   2   2   2   1   1   2   2   1   1   2   1   2   1   2   2   2   2   2   1   2   1   2   1   1   2   1   2   2   2   1   2   1   1   1   1   1   2   1   1   1   2   1   2   1   1   2   2   1   1   2   1   2   1   1   2   1   1   1   1   1   1   2   2   1   2   2   2   1   2   2   2   1   1   2   1   1   2   2   1   1   1   2   2   2   1   1   1   2   1   2   2   2   2   2   1   2   2   2   2   2   2   2   2   2   2   1   2   2   1   2   2   2   1   2   1   2   1   1   1   1   1   1   1   2   1   1   2   1   1   2   1   1   2   1   2   2   2   2   2   2   2   2   2   1   1   2   1   1   1   2   2   1   1
 MK-3-1                 1   2   2   1   1   2   2   1   1   2   2   1   2   1   1   1   1   2   2   1   1   1   2   1   1   2   1   2   1   1   2   1   1   2   1   2   1   2   2   1   1   1   1   2   2   1   2   1   1   2   1   2   2   2   1   2   2   2   2   2   1   2   1   2   2   1   2   2   1   1   1   2   2   1   2   1   2   1   1   1   1   2   1   2   1   1   1   1   1   1   1   2   2   1   2   2   2   1   1   1   2   1   1   2   2   2   1   1   1   1   1   2   2   2   1   1   1   1   2   2   2   2   1   1   1   2   2   2   1   1   2   2   2   1   1   2   1   1   2   1   1   1   1   2   1   2   1   2   2   2   2   2   2   1   1   1   1   2   1   1   2   1   1   1   1   1   1   1   1   2   1   1   2   1   1   1   2   2   1   2   2   1   2   2   1   2   2   1   2   2   1   2   2   1   1   1   1   1   2   1
 MK-3-2                 1   2   1   1   1   2   2   1   1   2   2   1   2   1   1   1   1   2   2   1   1   2   2   1   1   2   1   2   1   1   2   1   1   2   1   2   1   2   2   1   1   1   1   2   2   2   2   1   1   2   1   2   2   2   1   1   2   2   2   2   1   2   2   2   2   1   2   2   1   2   1   2   2   1   2   2   1   1   1   1   1   2   1   2   1   1   1   1   1   1   1   2   2   1   2   2   2   1   1   1   2   1   1   2   1   2   1   1   2   1   1   1   2   2   1   1   1   1   2   1   2   2   2   1   1   2   2   1   1   1   2   2   2   1   1   2   1   1   2   1   1   1   1   2   1   2   1   2   1   2   2   2   2   1   1   1   1   2   1   1   2   1   1   1   1   1   1   1   1   2   1   1   2   1   1   1   2   2   1   2   2   1   2   2   2   1   2   1   2   2   1   2   2   1   1   1   1   1   2   1
 MK-3-3                 1   2   2   1   1   1   2   1   1   2   2   1   2   1   1   1   1   2   2   1   1   2   2   1   1   2   1   2   1   2   2   1   1   2   1   2   1   2   2   1   1   1   1   2   2   2   2   1   1   2   1   2   2   2   2   2   2   2   2   2   1   2   2   1   2   1   2   2   1   2   1   2   2   1   2   2   1   2   1   1   1   2   2   2   1   1   1   2   1   2   1   2   2   1   2   2   2   1   1   1   2   1   1   2   1   2   1   1   2   1   1   1   2   2   2   1   1   1   2   1   1   2   2   1   1   2   2   1   1   1   2   1   2   1   1   2   2   1   2   1   1   1   1   2   1   2   1   2   1   2   1   2   2   1   1   1   1   2   1   1   2   1   1   1   1   2   1   1   1   2   2   1   2   2   2   1   2   2   1   2   2   1   2   2   2   1   2   1   2   2   1   1   2   1   1   2   1   1   2   1
 MK-3-4                 1   2   2   1   1   1   2   2   1   2   2   1   2   1   1   1   1   2   2   2   1   1   2   1   1   2   1   2   1   2   2   1   1   2   2   2   1   2   2   1   1   1   1   2   2   2   2   1   1   2   2   2   2   2   2   2   2   2   2   2   2   2   2   1   2   1   2   2   1   2   1   2   2   1   2   2   1   1   1   1   1   2   2   1   1   1   1   2   1   2   1   2   2   1   2   2   1   1   1   1   2   1   1   2   1   2   1   1   2   1   1   1   1   2   2   1   1   1   2   1   1   2   2   1   1   2   2   1   1   1   1   1   1   1   1   2   2   1   2   1   1   1   1   2   1   2   1   2   1   2   1   2   2   1   1   1   1   2   1   1   2   1   1   2   1   2   1   1   1   2   2   1   2   2   2   1   2   2   1   2   2   2   2   2   2   1   2   1   2   2   1   1   2   1   1   2   1   1   2   1
 MK-3-5                 1   2   2   1   1   1   2   2   1   2   2   1   2   1   1   1   1   2   1   2   2   2   2   1   2   2   1   2   1   2   2   1   1   2   2   2   1   2   2   1   1   2   1   2   2   2   2   1   1   2   2   2   2   2   2   1   2   2   2   2   2   2   2   1   2   1   2   2   1   2   1   2   2   1   2   2   1   1   1   1   1   2   2   1   1   1   1   2   1   2   1   2   2   1   2   2   1   2   1   1   2   1   1   2   1   2   1   1   2   2   1   1   1   2   2   1   1   1   2   1   1   2   2   1   1   2   2   1   1   1   1   1   1   1   1   2   2   1   2   1   1   1   1   2   1   2   1   2   1   2   1   1   2   1   1   1   1   2   1   1   2   1   1   2   1   2   1   1   1   1   2   1   2   2   2   1   1   2   2   2   2   2   1   2   2   1   2   1   2   2   1   1   2   1   1   2   2   1   2   2
 MK-3-6                 1   2   2   1   1   1   2   2   1   2   2   1   2   1   1   1   1   2   1   2   2   2   1   1   1   2   1   2   2   2   2   1   1   2   2   1   1   2   2   1   1   2   1   2   2   2   2   1   1   2   2   2   2   2   2   1   2   2   2   2   1   2   2   1   2   1   2   2   1   2   1   2   2   2   2   2   1   1   1   1   1   2   2   1   1   1   1   2   2   2   1   2   2   1   2   2   1   2   1   1   2   1   1   2   1   2   1   1   1   2   1   1   1   2   2   1   1   1   2   1   1   2   2   1   1   2   2   1   1   1   1   1   1   1   1   2   1   1   2   1   1   1   2   2   1   2   2   2   1   2   1   1   2   1   1   1   1   2   1   1   2   1   1   2   1   2   1   1   1   1   2   1   2   2   2   1   2   2   2   1   2   2   1   2   2   1   1   1   1   2   1   1   2   1   1   2   2   1   1   1
 MK-3-7                 1   1   2   1   1   2   1   2   1   2   2   1   1   1   1   1   1   2   1   2   2   2   1   1   1   2   1   2   2   2   2   1   1   2   2   1   1   2   2   1   1   2   1   1   2   2   2   1   1   2   2   2   2   2   2   1   2   2   2   2   1   2   2   1   2   1   2   2   1   2   1   1   2   2   2   2   1   1   1   1   1   2   2   1   1   1   1   2   2   2   1   2   2   1   2   2   1   1   1   1   2   1   1   2   2   2   2   1   1   2   1   1   1   2   2   1   1   1   2   2   2   2   2   1   1   2   2   1   1   1   1   1   2   1   1   2   1   1   2   2   1   1   2   2   1   2   2   2   1   2   1   1   2   2   1   1   1   2   1   2   2   1   2   2   1   2   1   1   1   2   2   1   2   2   1   1   2   2   2   1   1   2   1   2   1   1   1   1   1   2   1   1   2   2   1   2   2   1   1   1
 MK-3-8                 1   1   2   1   1   2   1   2   1   2   1   1   1   1   2   1   2   2   2   2   2   2   1   1   1   2   1   2   2   2   2   1   1   2   2   1   1   2   2   1   1   2   1   1   2   2   2   1   1   1   2   2   2   1   2   1   2   1   2   2   1   2   2   1   1   1   2   2   1   2   1   1   2   2   2   2   2   1   1   1   1   2   2   1   1   1   1   2   2   2   2   2   2   1   2   2   1   1   1   1   2   1   1   1   2   2   2   1   1   1   2   1   1   2   2   1   1   1   2   2   2   2   2   1   1   2   2   1   1   1   1   1   2   1   1   2   1   2   2   2   1   2   2   2   1   2   2   2   1   2   1   1   2   2   1   1   1   2   1   2   2   1   2   2   1   2   1   1   1   2   2   1   2   2   1   1   2   2   2   1   1   2   1   2   1   1   1   1   2   2   1   1   2   2   1   2   2   1   1   1
 MK-3-9                 1   1   2   1   2   2   1   2   1   2   1   1   1   1   2   1   2   2   2   2   2   2   2   1   1   2   1   2   2   2   2   1   1   2   2   1   1   2   2   2   1   2   1   1   2   2   2   1   1   2   2   2   2   1   2   1   2   1   2   2   1   2   2   1   1   1   2   2   1   2   1   1   2   2   2   2   2   1   1   2   1   2   2   1   2   1   1   2   2   2   2   2   2   1   2   2   1   1   1   1   2   1   1   1   2   2   1   1   1   1   2   1   1   2   1   1   1   2   2   2   2   2   2   1   1   2   2   1   1   1   1   2   2   1   1   2   1   2   2   2   1   2   2   2   1   2   2   2   1   2   1   1   2   1   1   1   1   2   1   1   2   1   2   2   1   2   1   1   1   2   2   1   2   2   1   1   2   2   2   1   2   2   1   2   1   1   1   1   1   2   1   1   2   2   1   2   2   1   1   1
 MK-3-10                1   1   1   1   2   2   1   2   1   2   1   1   1   1   2   1   2   2   2   1   2   1   2   1   1   2   1   2   2   2   1   1   1   2   2   1   1   2   2   2   1   2   1   1   2   2   2   1   1   2   2   2   2   1   2   2   2   2   2   2   1   2   2   1   2   1   2   2   1   2   1   1   2   2   2   2   2   1   1   2   1   1   2   1   1   1   1   2   2   2   2   2   2   1   2   2   1   1   1   1   2   2   1   1   2   2   1   1   1   1   2   1   1   2   1   1   1   2   2   2   2   2   2   1   1   1   2   2   1   1   1   2   2   1   1   2   1   2   2   2   1   2   2   2   1   2   2   2   2   2   1   1   1   1   1   1   2   2   1   1   2   1   2   1   1   2   1   1   1   1   2   1   2   2   1   1   2   2   2   1   1   2   1   2   1   1   1   1   1   2   1   2   2   2   1   2   2   1   1   1
 MK-3-11                1   1   1   1   2   2   1   2   1   2   1   1   1   1   2   1   2   2   2   1   2   1   1   1   1   2   1   2   2   2   1   1   1   2   2   1   1   2   2   2   1   2   1   1   2   2   2   1   1   2   2   1   2   1   2   2   2   2   2   2   1   2   2   1   2   2   2   1   1   2   1   1   1   2   2   2   2   1   1   2   2   1   2   1   2   2   1   2   2   2   2   1   2   1   2   2   1   1   1   1   2   2   1   1   2   2   1   1   1   1   2   1   1   1   1   1   1   2   2   2   2   2   2   1   1   1   2   2   1   1   1   2   2   1   1   2   2   2   2   2   1   2   2   2   1   2   2   2   2   2   1   1   1   1   1   1   2   2   2   1   2   1   2   1   1   1   1   1   1   1   2   1   2   2   1   1   2   2   1   2   2   2   2   2   1   1   1   1   1   2   1   2   2   2   1   2   2   1   1   1
 MK-3-12                1   1   1   1   2   2   1   2   1   2   1   1   1   1   2   1   2   2   2   1   2   1   2   1   1   2   1   2   2   2   1   2   1   2   1   1   1   2   2   2   1   1   1   2   2   2   2   1   1   1   2   1   2   1   2   2   2   2   2   2   1   2   2   1   2   2   2   1   1   2   1   1   1   1   2   2   2   1   1   2   2   1   2   1   2   2   2   2   2   2   2   1   2   1   2   2   1   1   1   1   2   2   2   1   2   1   1   1   1   1   2   1   1   1   1   1   1   2   2   2   2   2   2   1   1   1   2   2   1   1   1   2   1   1   1   2   1   2   2   2   1   2   2   2   1   2   2   2   2   1   1   2   1   1   1   1   2   2   2   1   2   2   2   1   1   1   1   1   1   1   2   1   2   2   2   1   2   2   1   2   1   2   2   2   1   1   1   1   1   2   1   2   2   2   1   2   2   2   1   1
 MK-3-13                1   1   1   1   2   2   1   2   1   2   1   1   1   1   2   1   2   2   1   1   2   1   2   1   1   2   1   2   2   2   2   2   1   2   1   1   1   2   2   2   1   1   1   2   2   1   2   1   1   1   1   2   2   1   2   2   2   1   2   2   1   2   2   1   2   2   2   1   1   2   1   1   1   2   1   2   2   1   1   2   2   1   2   1   2   2   2   2   2   2   2   1   2   1   2   2   1   1   1   1   1   2   2   1   2   1   1   1   2   2   2   1   2   1   1   1   2   2   2   2   2   2   2   1   1   1   2   2   1   1   2   2   1   1   1   2   1   1   1   2   1   2   2   2   1   2   2   2   2   1   1   2   2   1   1   1   2   1   2   1   2   2   2   1   1   1   1   1   1   1   2   1   2   2   2   1   2   2   1   2   1   2   2   2   1   1   1   1   1   2   1   2   1   2   1   2   2   2   1   1
 MK-3-14                1   1   1   2   2   2   1   2   1   1   1   1   2   1   2   1   2   2   1   1   2   1   2   1   1   2   1   2   2   2   2   2   1   2   1   1   1   2   2   2   1   1   2   2   2   1   2   1   1   1   1   2   2   1   1   2   2   1   2   2   1   2   2   1   2   2   2   1   1   2   1   1   2   2   1   2   2   1   1   2   2   1   2   1   2   2   2   2   2   2   2   1   2   1   1   2   1   1   1   1   1   2   2   1   2   1   1   1   2   2   2   1   2   1   1   1   2   2   2   2   2   1   2   1   1   1   2   2   1   1   2   2   1   1   1   2   1   1   1   2   1   1   2   2   1   2   2   2   2   2   2   2   2   1   1   1   2   1   2   1   2   2   2   1   1   2   1   1   1   1   2   1   2   2   2   2   2   2   1   2   2   2   2   2   1   1   1   1   1   1   2   2   1   2   1   2   2   1   1   1
 MK-3-15                1   1   1   2   1   2   1   2   1   1   1   1   2   1   2   1   2   1   1   1   2   1   2   1   1   2   1   2   2   2   2   2   1   2   1   1   1   2   2   2   2   1   2   2   2   1   2   1   1   1   1   2   2   1   1   2   2   1   1   2   2   2   2   1   2   2   2   1   1   2   1   1   2   2   1   2   2   1   1   2   2   1   2   1   2   2   2   2   2   2   2   1   2   1   1   2   1   1   1   1   2   1   2   1   2   1   1   1   2   2   2   1   1   1   1   1   2   2   2   2   2   1   2   2   1   1   2   2   1   1   2   2   2   1   1   2   1   1   1   2   1   1   2   2   1   2   2   2   2   2   2   2   2   2   1   1   2   1   2   1   2   2   2   1   2   2   1   1   1   1   1   2   2   2   1   2   2   2   1   2   2   2   2   2   1   1   1   2   1   2   1   2   1   1   1   2   1   1   1   1
 MK-3-16                1   1   1   2   1   2   1   2   1   1   1   1   1   1   2   1   2   1   1   1   2   2   2   1   1   2   1   2   2   2   2   2   1   2   1   1   1   2   2   2   2   1   2   2   1   1   2   1   2   2   1   2   2   1   1   1   2   1   1   2   2   2   1   1   2   2   2   2   1   2   1   1   2   2   1   2   2   1   1   2   2   1   2   2   2   2   2   2   2   2   2   1   2   1   1   2   2   1   2   1   2   1   1   1   2   2   1   1   2   1   1   1   1   2   1   1   2   2   2   2   2   1   2   2   1   1   2   2   1   1   2   2   2   1   1   2   1   1   1   1   1   1   2   2   1   2   2   2   2   2   2   2   2   2   1   1   1   1   2   2   2   2   2   2   2   2   1   1   1   1   1   2   2   2   1   2   2   2   1   2   2   2   2   2   1   1   1   2   1   2   1   2   1   2   1   2   1   1   1   1
 MK-4-1                 2   2   1   2   2   2   2   1   1   2   2   1   2   1   2   1   2   2   1   1   2   2   2   2   1   2   2   2   1   1   1   1   1   1   1   2   2   1   1   2   1   2   1   1   1   2   2   1   1   1   2   2   1   2   2   1   1   2   2   1   2   2   1   2   2   1   1   1   1   2   2   2   2   1   1   1   1   2   2   2   1   2   1   2   1   2   2   1   1   1   2   1   2   2   1   2   1   1   1   1   1   1   1   1   2   2   1   1   2   2   1   2   2   2   2   2   1   1   1   1   2   1   1   1   2   2   2   2   2   2   1   2   1   1   2   1   2   1   2   2   2   2   2   2   2   2   1   1   2   2   1   1   1   1   1   1   1   1   1   2   1   1   2   1   2   2   1   1   2   1   2   1   2   2   1   2   1   2   1   2   1   1   2   2   1   2   1   2   1   2   1   1   2   1   2   1   2   2   2   1
 MK-4-2                 2   2   1   2   2   2   2   1   1   2   2   2   2   2   2   1   2   2   2   1   2   2   2   2   1   2   2   1   1   1   1   1   1   1   1   2   2   1   1   2   1   2   1   1   1   2   1   1   1   1   2   2   1   2   2   1   2   2   2   1   2   2   1   2   2   1   1   1   1   2   2   1   2   1   1   1   2   2   2   2   1   2   1   2   1   2   1   1   1   1   2   1   2   2   2   2   1   1   1   1   1   1   1   1   2   2   1   1   1   2   1   1   2   2   2   2   1   1   1   2   2   1   1   1   2   1   2   2   2   2   1   2   1   1   2   1   2   1   2   2   2   2   2   2   1   2   1   1   2   2   1   1   1   1   1   2   1   1   1   2   1   1   2   1   2   2   1   1   2   1   2   1   2   2   1   2   1   2   1   2   1   1   2   2   2   2   1   2   1   2   1   1   2   1   2   1   2   2   2   1
 MK-4-3                 2   2   1   2   1   2   2   1   1   2   1   2   2   2   2   1   2   2   2   2   2   2   2   2   1   2   2   1   1   1   1   2   1   1   1   2   2   1   1   2   1   2   1   1   1   1   1   1   1   1   2   2   1   2   2   1   2   2   2   2   2   2   1   1   2   1   1   1   1   2   2   1   2   1   1   1   2   2   2   2   1   2   2   2   1   2   1   1   1   1   2   1   2   2   2   2   1   1   2   1   1   1   1   1   2   2   1   1   1   2   1   1   2   1   2   2   2   1   1   2   2   2   1   1   2   1   2   2   2   1   1   2   1   1   1   1   2   2   2   1   2   2   2   2   1   2   1   1   2   2   1   2   1   2   1   2   1   1   1   2   1   1   2   1   1   2   1   1   2   1   2   1   2   2   1   2   1   2   1   2   1   1   1   2   2   2   1   2   1   2   1   1   1   1   2   2   2   2   2   1
 MK-4-4                 2   2   1   2   1   2   2   2   1   2   1   2   2   2   2   1   1   2   2   2   2   2   2   1   1   2   2   2   1   1   1   2   2   1   1   2   2   1   1   2   1   2   1   1   1   1   1   1   1   1   2   2   1   2   2   1   2   2   2   2   2   1   1   1   2   1   1   1   1   2   2   1   2   1   2   1   1   2   2   2   1   2   2   2   1   1   2   1   1   1   1   1   2   2   2   2   1   1   2   1   1   1   1   1   2   2   1   1   1   1   1   1   2   1   2   2   2   1   1   2   2   2   1   1   2   1   2   1   2   1   1   2   1   2   1   2   2   2   2   2   2   2   2   2   2   2   1   1   2   2   1   2   1   2   2   2   1   1   1   2   1   1   2   1   1   1   1   1   2   1   1   1   2   2   2   2   1   2   1   1   1   1   1   2   2   2   1   2   1   2   1   1   2   1   2   1   2   2   2   1
 MK-4-5                 2   2   1   2   1   2   2   2   1   2   2   2   2   2   2   1   1   2   1   2   2   2   2   1   1   2   2   2   1   1   1   2   2   1   1   2   2   1   1   2   1   2   1   1   1   1   1   1   1   1   2   2   2   1   2   2   2   2   2   2   2   1   1   1   2   1   1   1   1   2   2   1   2   1   1   1   1   1   2   2   1   2   2   2   1   1   2   1   1   2   1   2   2   2   2   2   1   1   2   1   1   1   1   1   2   2   1   1   1   1   1   1   2   1   2   2   2   1   1   2   2   2   2   2   2   1   2   1   2   1   1   2   1   2   1   1   2   2   2   2   2   2   2   2   2   2   1   1   2   2   2   2   1   2   1   2   1   1   1   2   1   1   2   2   1   1   1   1   1   1   1   1   2   2   2   2   1   2   1   1   1   1   1   2   2   2   1   2   1   2   1   1   2   1   2   1   2   2   2   1
 MK-4-6                 2   2   1   2   1   1   2   1   1   2   2   2   2   1   2   1   1   2   1   2   2   2   2   1   1   2   2   2   1   1   1   2   2   1   1   2   1   1   1   2   1   1   1   1   1   1   1   1   1   1   2   2   2   1   2   2   2   2   2   2   2   1   1   1   1   1   1   1   1   2   2   1   1   1   1   1   1   1   2   2   1   2   2   2   1   1   2   1   1   2   2   1   2   2   2   2   2   1   2   1   1   2   2   1   2   2   1   1   2   1   1   1   2   1   2   2   2   1   1   2   2   2   2   2   2   1   2   1   2   1   1   2   1   1   1   1   2   2   2   2   2   2   2   2   2   2   1   1   2   2   2   2   1   2   1   2   1   1   2   2   1   1   2   1   1   1   1   1   2   1   1   1   2   2   2   2   1   2   1   1   1   2   1   2   2   2   1   1   2   2   1   1   2   1   2   2   2   2   2   1
 MK-4-7                 1   2   1   2   1   1   2   1   1   2   2   2   2   1   2   1   1   1   1   1   2   2   2   1   1   2   2   2   1   1   1   2   2   1   1   2   1   1   1   2   1   1   1   1   1   1   1   1   1   1   2   2   2   1   2   2   2   2   2   2   2   1   1   2   1   1   1   1   1   2   1   1   1   1   1   1   2   1   2   2   1   2   2   2   1   1   2   1   1   2   2   1   2   2   2   2   2   1   2   1   1   1   2   1   2   2   1   1   2   1   1   1   2   1   2   2   2   1   1   1   2   2   2   2   1   1   2   1   2   1   2   2   1   1   1   1   2   2   2   2   2   2   2   2   2   2   1   1   2   2   2   2   1   2   1   2   1   1   2   2   1   1   2   1   1   1   1   1   2   1   1   1   2   2   2   2   1   2   1   1   1   2   1   2   2   2   1   1   2   2   1   1   2   1   2   2   2   2   1   1
 MK-4-8                 1   2   1   2   1   2   2   1   1   2   2   2   1   1   2   1   1   1   1   1   1   2   2   1   1   2   1   1   1   1   1   1   2   1   1   2   1   1   1   2   1   1   1   1   1   1   1   1   1   1   2   2   2   1   2   2   2   2   2   2   2   1   2   2   1   1   1   1   2   2   1   1   1   1   1   1   2   1   2   2   1   2   2   2   1   1   2   2   1   2   2   1   1   2   2   2   2   1   2   1   1   1   2   1   2   2   2   1   2   1   1   1   2   1   2   2   2   1   1   1   2   2   2   2   1   1   2   1   2   1   2   2   1   2   1   1   2   2   2   2   2   2   2   2   1   2   1   1   2   2   2   2   1   2   1   2   1   1   2   2   1   1   2   1   1   1   1   1   2   1   1   2   2   2   2   2   1   2   1   1   1   2   1   2   2   2   1   2   2   2   2   1   2   1   2   1   2   2   1   1
 MK-4-9                 1   2   1   2   1   2   2   1   1   2   1   1   1   1   2   1   1   1   1   1   2   2   2   1   1   2   1   1   1   1   1   1   2   1   1   2   1   1   1   2   1   1   1   1   1   1   1   1   1   1   2   1   2   1   2   2   2   2   1   2   2   1   2   2   1   1   1   1   2   2   1   1   1   1   1   1   2   1   2   2   1   2   1   1   1   1   2   2   1   2   2   1   1   1   2   2   2   1   1   1   1   1   2   1   2   2   1   1   2   1   2   1   2   1   1   2   2   1   1   2   2   1   2   2   1   1   2   1   2   1   2   2   2   2   1   1   2   2   2   2   2   2   2   2   2   2   1   1   2   2   2   2   1   2   1   2   1   1   2   2   1   1   2   1   1   1   1   1   2   1   1   1   2   1   2   2   2   2   1   1   1   2   1   2   2   2   1   2   2   2   2   1   2   1   2   1   2   2   1   1
 MK-4-10                1   2   1   2   1   2   2   1   1   2   1   2   2   1   2   1   1   1   1   1   2   2   2   1   1   2   1   1   1   1   1   1   2   1   1   2   1   1   1   2   1   1   1   1   1   1   1   1   1   1   2   1   2   1   2   2   2   2   1   2   2   1   2   1   1   1   1   1   2   2   1   1   1   1   1   1   2   1   2   2   1   2   1   1   1   1   2   2   1   2   2   1   1   1   2   2   2   1   1   1   1   1   2   1   1   2   1   1   2   1   2   1   2   1   1   2   1   1   2   1   2   1   2   2   1   1   2   1   1   1   2   2   1   2   1   1   2   2   2   2   2   1   2   2   2   2   1   1   2   2   2   2   1   1   1   2   1   1   1   2   1   1   2   1   1   1   1   2   2   1   1   1   2   1   2   2   2   2   1   1   1   2   1   1   2   2   1   2   2   2   2   2   2   2   2   1   2   2   1   1
 MK-4-11                1   2   1   2   1   2   2   1   1   2   1   2   2   1   2   2   1   1   1   1   2   2   2   1   1   2   1   1   1   1   2   1   2   1   2   1   1   1   2   2   1   1   1   1   1   1   1   1   2   2   2   2   2   2   2   1   2   2   1   2   2   1   2   1   1   2   1   2   2   2   2   1   1   2   1   1   2   1   2   2   1   2   1   1   2   1   1   1   1   2   2   1   1   2   2   2   2   1   1   1   1   1   2   1   1   2   1   1   2   1   2   1   2   1   1   2   1   1   2   1   2   1   2   2   1   1   2   1   1   1   2   2   1   2   1   1   2   2   2   2   2   1   2   2   2   2   1   1   2   2   2   2   1   1   1   2   1   1   2   2   1   1   2   1   1   1   1   2   2   2   1   2   2   1   2   2   2   1   2   1   1   2   2   1   2   1   1   2   2   2   2   1   2   2   2   1   2   2   1   1
 MK-4-12                1   2   1   2   1   2   2   1   2   2   1   2   2   1   2   2   1   1   1   1   2   1   2   1   1   2   1   1   2   1   1   1   2   1   2   1   1   1   2   2   1   1   1   1   2   1   1   1   2   2   2   2   2   2   2   1   2   2   1   2   2   1   1   1   1   2   1   2   2   2   2   1   2   2   1   1   2   1   2   2   1   2   1   1   1   1   1   1   1   2   2   1   1   2   2   2   2   1   1   1   1   1   2   1   1   2   1   1   1   1   2   1   2   1   1   1   1   1   2   2   2   1   2   2   1   1   2   1   1   1   2   2   1   2   1   1   2   2   2   2   2   1   2   2   2   1   1   1   2   2   1   2   1   1   1   2   1   1   2   1   1   1   2   1   1   1   1   2   2   2   1   2   1   1   2   2   2   1   2   1   1   2   2   1   2   1   1   2   2   2   2   1   2   2   2   2   2   2   1   2
 MK-4-13                1   2   1   2   1   2   2   1   2   2   2   2   1   1   2   2   1   1   1   1   2   1   2   1   1   2   1   1   2   1   2   1   2   1   2   2   2   2   2   1   1   1   1   1   2   1   2   1   1   2   2   2   2   2   2   1   2   2   1   2   2   1   1   1   1   2   1   2   2   2   2   2   2   2   1   1   2   1   2   2   1   2   1   1   1   1   1   1   1   2   2   1   1   2   2   2   2   2   1   1   1   1   2   1   1   2   1   1   1   1   2   1   2   1   2   1   1   2   2   2   2   1   2   2   1   1   2   1   1   2   2   2   1   2   1   1   2   2   2   2   2   1   2   1   2   1   1   1   2   2   1   2   1   1   2   2   1   1   2   1   1   1   2   1   1   1   1   2   2   2   1   2   1   1   2   2   2   1   1   2   1   2   2   1   2   2   1   2   2   2   2   1   2   2   2   2   2   2   1   2
 MK-4-14                2   2   1   2   1   2   2   1   2   2   2   2   1   1   2   2   1   1   1   1   2   1   2   1   1   2   1   1   2   1   2   1   2   1   2   2   2   2   2   1   1   1   1   2   2   1   2   1   2   2   2   2   2   1   1   1   2   2   1   2   2   2   1   1   1   2   1   2   2   2   2   2   2   2   1   1   2   1   2   2   1   2   1   1   1   1   1   2   1   2   1   1   1   2   2   2   2   1   1   1   1   1   2   1   1   1   1   1   1   1   2   1   2   1   2   1   1   2   2   2   2   1   2   2   1   1   2   2   1   2   2   2   1   2   1   1   2   2   2   2   2   1   2   1   2   2   1   1   1   2   1   2   1   1   2   2   1   1   2   1   2   1   2   1   1   1   1   2   2   2   1   2   1   1   2   2   2   1   1   2   1   2   2   1   1   2   2   2   2   2   2   1   2   1   2   2   1   2   1   2
 MK-4-15                2   2   1   1   1   2   2   1   2   2   2   2   1   1   2   2   1   1   1   2   2   1   2   1   1   2   2   1   2   1   2   1   2   2   1   2   2   2   2   1   1   1   1   2   1   1   2   1   2   2   2   2   2   1   1   1   2   2   1   2   2   2   1   1   1   2   1   2   2   2   2   2   2   2   1   1   1   1   2   1   1   2   1   1   1   1   1   2   1   2   1   1   1   2   2   2   2   1   1   1   1   1   2   1   1   1   1   1   1   1   1   1   2   1   2   1   1   2   2   2   2   2   2   2   1   1   2   2   1   1   2   2   1   2   2   1   2   1   2   2   2   1   2   1   2   2   1   1   1   2   1   2   1   1   2   2   1   1   2   1   2   1   2   1   1   1   1   1   2   2   1   2   1   1   2   2   2   1   1   2   1   2   2   1   2   2   2   2   2   2   2   1   2   1   2   2   1   2   1   2
 MK-4-16                2   2   1   1   1   2   2   1   2   1   2   2   1   1   2   1   1   1   1   2   2   1   2   1   1   2   2   1   2   1   2   1   2   2   1   2   1   2   2   1   1   1   1   2   1   1   2   1   2   2   2   2   2   1   1   1   2   2   1   2   2   2   1   1   1   2   1   2   1   2   2   2   2   2   1   1   1   1   2   1   1   2   1   1   1   1   1   2   1   2   1   1   1   2   2   2   2   2   1   1   1   1   2   1   1   1   1   2   1   1   1   1   2   1   2   1   2   1   2   2   2   2   2   2   1   1   2   2   2   1   2   2   1   2   2   1   1   2   2   2   1   1   2   1   2   2   1   1   1   2   1   2   1   1   2   2   1   1   1   1   2   1   2   2   1   2   1   1   2   2   1   2   1   1   2   2   2   1   1   2   1   2   2   1   2   1   1   2   2   2   2   2   2   1   2   2   1   2   1   2
 MK-5-1                 1   1   2   2   1   2   2   2   2   1   1   1   1   2   1   2   2   1   2   1   2   1   2   2   2   1   2   2   1   2   1   2   1   1   2   1   1   1   2   2   2   1   1   1   2   1   1   1   1   1   2   2   1   2   2   1   2   2   2   2   1   1   1   2   1   2   2   2   1   2   2   2   1   1   1   1   1   2   1   2   2   1   2   1   2   2   1   2   2   2   1   2   2   1   1   2   2   1   2   2   1   1   2   2   2   1   1   1   1   2   1   1   1   2   2   2   1   2   2   1   2   1   2   1   1   2   2   1   1   2   2   1   2   1   1   1   2   2   1   1   1   1   1   2   1   1   1   2   2   2   2   1   1   1   2   1   1   1   2   2   1   1   1   1   1   2   1   1   2   1   1   2   2   1   2   1   2   1   1   1   1   2   2   2   1   2   1   2   1   2   2   2   1   1   2   1   1   1   2   2
 MK-5-2                 1   1   2   2   1   2   2   2   2   1   1   1   1   1   1   2   2   1   2   2   2   2   2   2   2   1   2   2   1   2   1   2   1   1   2   2   1   1   2   2   2   1   1   1   2   1   1   1   1   1   2   2   1   2   1   1   1   2   2   2   1   1   1   2   1   1   2   1   1   2   2   2   1   1   1   1   1   2   1   2   1   1   2   1   2   2   1   2   2   2   1   1   2   1   1   2   2   1   1   2   1   1   2   2   2   1   1   1   2   2   1   1   1   2   2   2   1   2   2   1   1   1   2   1   1   2   2   1   1   2   2   1   2   1   1   1   2   2   1   2   1   1   1   2   1   1   1   2   2   2   2   1   1   1   2   1   1   1   2   2   1   1   1   1   1   2   1   1   2   1   1   1   2   1   2   1   2   1   1   1   1   2   2   2   1   2   1   2   2   2   2   2   1   1   2   1   1   1   1   2
 MK-5-3                 1   1   1   2   1   2   2   2   2   1   1   1   1   1   1   2   2   2   2   2   2   2   2   2   2   1   2   2   1   2   1   2   1   1   2   2   1   1   2   2   2   1   1   1   2   1   1   2   1   1   1   2   1   2   1   1   1   2   2   2   1   1   1   2   1   2   2   1   1   2   2   2   2   1   2   1   1   2   1   2   1   1   1   1   2   2   1   2   2   2   2   1   2   1   1   2   2   1   1   2   1   1   2   2   2   1   1   1   2   2   1   1   1   2   2   2   1   1   2   1   1   1   2   1   1   2   2   1   1   2   2   1   2   1   1   2   2   2   1   2   1   1   1   2   1   2   1   2   2   2   2   1   1   1   2   1   1   1   2   2   1   1   1   1   1   2   1   1   2   1   1   1   2   2   2   1   2   1   1   1   1   2   2   2   1   2   1   2   2   2   2   2   2   1   2   1   1   1   1   2
 MK-5-4                 2   1   1   2   1   2   2   2   2   1   1   1   1   1   1   2   2   2   2   2   2   2   2   2   2   1   2   2   1   2   1   2   1   1   2   2   1   1   2   2   2   1   1   1   2   1   1   2   1   1   1   2   1   2   1   1   1   2   1   2   1   1   1   2   1   1   2   1   1   1   2   2   2   1   2   1   2   2   1   2   1   1   1   1   2   2   1   2   1   2   2   1   2   2   2   2   2   1   2   2   1   1   2   2   2   1   1   1   2   2   1   2   1   2   2   2   1   1   2   1   1   1   1   1   2   2   2   1   2   2   2   1   2   1   1   2   2   2   1   2   1   1   1   2   1   2   2   2   2   2   2   1   1   1   2   1   1   1   2   2   1   1   1   1   1   2   1   1   2   2   1   1   2   2   2   1   1   1   1   1   1   2   2   2   1   2   1   2   2   2   2   1   2   1   2   1   1   1   1   2
 MK-5-5                 2   1   1   2   1   1   1   2   2   1   1   1   1   1   1   2   2   2   2   2   1   2   2   2   2   1   2   2   1   2   1   2   1   1   2   2   1   1   2   2   2   1   1   1   2   1   1   2   1   1   1   2   1   2   1   1   1   2   1   2   1   1   1   2   1   2   2   2   1   1   1   2   1   1   1   1   2   2   1   1   1   1   1   1   2   1   1   1   1   2   2   1   2   2   2   2   2   1   2   2   1   1   2   2   1   1   1   1   2   2   1   1   1   2   2   2   1   1   2   1   1   1   1   1   2   2   2   1   2   2   1   1   2   1   1   2   2   2   1   2   1   1   1   2   2   2   2   2   2   2   2   2   2   1   2   1   1   1   2   2   1   1   1   1   1   2   1   1   2   1   1   1   2   1   2   1   2   1   1   1   1   2   2   2   1   1   1   2   2   2   2   1   2   1   2   1   1   1   1   2
 MK-5-6                 2   1   1   2   1   1   1   2   2   1   1   1   1   1   1   2   2   2   2   2   1   2   2   2   1   1   2   1   1   1   1   1   1   1   2   2   1   1   2   2   2   1   1   1   2   1   1   2   1   1   1   2   1   2   1   1   1   2   1   2   1   1   1   2   1   2   2   1   1   1   1   2   1   1   1   1   2   2   2   1   1   1   1   1   2   1   1   1   1   2   2   1   2   2   2   2   1   1   2   2   1   1   2   2   1   1   1   1   2   2   1   1   2   2   2   2   1   1   2   1   1   1   1   1   2   2   1   1   2   2   1   1   2   1   1   2   2   2   1   2   1   2   1   2   2   1   2   2   2   2   2   2   2   1   2   1   1   1   2   2   2   1   1   1   2   2   1   1   2   1   1   1   2   1   1   1   2   1   1   1   2   2   2   2   1   1   1   2   2   2   2   1   2   1   2   1   1   1   1   2
 MK-5-7                 2   1   1   2   1   1   1   2   2   1   1   1   1   2   1   2   2   2   2   2   1   2   2   2   1   1   1   1   1   1   1   1   1   1   2   2   1   2   2   1   2   2   2   1   2   1   1   2   1   1   1   2   1   2   1   1   1   2   1   2   1   1   1   2   1   2   2   1   1   2   1   2   2   1   2   1   1   2   2   1   1   1   1   1   2   1   2   1   1   2   1   1   2   2   2   2   1   1   2   2   1   1   2   2   1   1   1   1   2   2   1   1   2   2   2   2   1   1   2   1   1   1   1   1   2   2   1   1   2   2   1   1   2   1   1   2   2   2   1   2   1   2   1   2   2   1   2   2   1   2   1   2   2   1   2   1   1   2   2   2   2   1   1   1   2   2   1   1   2   1   1   1   2   1   1   1   2   1   1   1   2   2   2   2   1   1   1   1   2   2   2   1   2   1   2   1   1   1   1   2
 MK-5-8                 2   1   1   2   1   2   1   2   2   1   1   1   2   2   2   2   2   2   2   2   1   2   2   2   1   1   1   1   1   1   1   1   1   1   1   2   1   2   2   2   2   2   2   1   2   1   2   2   1   1   1   2   1   2   1   1   1   2   1   2   1   1   1   2   2   2   2   1   1   2   1   2   1   2   2   1   1   2   2   1   1   2   1   1   2   1   2   2   1   2   1   1   2   2   2   2   1   1   1   2   1   1   2   2   1   2   1   1   2   2   2   1   1   2   2   2   1   1   2   1   1   1   1   1   2   2   1   1   2   2   1   1   2   1   1   2   1   2   1   2   1   1   1   2   2   1   2   2   1   2   1   2   2   1   2   1   1   1   2   2   2   1   1   1   2   2   2   1   2   2   1   1   2   1   2   1   2   1   1   2   2   1   2   2   1   1   1   1   2   2   2   2   2   1   2   1   1   1   1   2
 MK-5-9                 2   1   1   2   1   2   1   1   2   1   1   1   2   2   2   2   2   2   2   2   1   2   2   2   1   1   1   1   1   1   1   1   1   1   1   2   1   2   2   2   2   2   2   1   2   1   1   2   1   1   2   2   1   2   1   1   1   1   1   2   1   1   1   2   2   1   2   1   1   2   1   1   1   2   2   1   1   2   2   1   1   2   1   1   2   1   2   2   1   1   1   1   2   2   2   2   1   1   1   2   1   1   1   2   1   2   2   1   2   2   2   1   1   2   2   2   2   1   2   1   1   1   2   1   2   2   1   1   2   2   1   1   2   1   1   2   1   2   1   2   1   1   1   2   1   1   2   1   2   2   1   1   2   1   2   1   1   1   2   2   2   1   1   1   2   1   2   1   1   2   1   1   2   1   2   1   2   1   1   2   2   1   2   2   1   1   1   1   2   2   2   2   2   1   2   1   1   1   1   2
 MK-5-10                2   1   1   2   2   2   1   1   2   1   1   1   2   2   2   2   2   2   2   1   1   2   2   2   1   1   1   1   1   1   1   1   1   1   1   1   1   2   2   2   2   2   2   2   2   1   1   2   1   1   2   1   1   2   1   1   1   1   1   2   1   1   1   2   2   1   2   1   1   2   1   1   1   2   2   1   1   2   2   1   1   2   1   2   2   1   2   2   1   1   1   1   1   2   2   2   1   1   2   2   1   1   1   2   1   2   2   1   2   2   2   1   2   2   2   2   2   1   2   1   1   1   2   1   2   2   1   1   2   1   1   2   2   1   1   2   1   2   1   2   1   1   1   2   1   1   2   1   2   1   1   1   2   1   2   1   1   1   2   2   1   1   1   2   2   1   2   1   1   2   1   1   2   1   2   1   2   1   1   2   2   1   2   2   2   1   1   1   2   2   2   2   2   1   2   1   1   2   1   2
 MK-5-11                2   1   1   2   2   2   1   1   2   1   1   1   2   2   2   2   2   2   2   1   1   2   2   2   1   1   1   1   1   1   1   1   1   1   2   1   1   2   2   2   1   2   2   2   1   1   1   2   1   1   2   1   2   2   1   1   1   1   1   2   1   2   1   2   2   1   2   1   1   2   1   1   1   2   2   1   1   2   2   1   2   2   1   2   2   1   2   2   2   1   1   1   1   2   2   1   1   1   2   2   1   2   1   1   2   2   2   1   2   2   2   1   2   2   2   2   2   1   2   1   1   1   2   1   2   2   1   1   2   1   1   2   2   1   1   2   1   2   1   2   1   1   1   2   1   1   2   1   2   1   1   1   2   1   2   1   2   1   2   2   1   1   1   2   2   1   1   1   1   2   1   1   2   1   2   1   2   1   1   2   2   1   2   2   2   1   1   1   2   2   2   2   2   1   2   1   2   2   1   2
 MK-5-12                2   1   1   2   2   2   1   1   2   1   1   1   2   2   2   2   2   2   2   1   1   2   2   2   1   1   1   1   1   1   1   1   1   1   2   1   1   2   2   2   1   2   2   2   2   1   2   1   1   1   2   1   2   2   1   1   1   2   2   2   2   2   1   2   1   1   2   2   1   2   1   1   1   2   2   1   1   2   2   1   2   2   1   2   2   1   2   2   2   2   1   1   1   2   2   1   1   1   2   2   1   2   1   1   2   1   2   1   2   2   2   1   2   2   2   2   2   1   2   1   1   2   2   1   2   2   1   1   1   1   1   2   2   1   1   2   1   2   2   1   1   1   1   1   2   1   2   1   2   1   1   2   2   1   2   1   2   1   2   2   1   1   1   2   2   1   1   1   1   2   1   1   2   1   2   1   2   1   1   2   2   1   2   2   2   1   2   1   1   1   2   2   2   2   2   1   2   2   1   2
 MK-5-13                2   1   1   2   2   2   1   1   2   1   1   1   2   2   2   2   2   1   2   1   2   2   2   1   1   1   1   1   1   1   1   1   1   1   2   1   1   2   2   2   1   1   2   1   2   1   1   1   1   1   2   1   2   2   1   1   1   2   2   2   2   2   1   1   1   1   2   2   1   2   1   1   1   2   2   1   1   2   2   1   2   2   1   2   2   1   2   2   2   2   1   1   1   2   2   1   1   1   2   2   1   2   1   1   2   1   2   1   2   2   2   1   2   2   2   2   2   1   2   1   1   2   2   1   2   2   1   1   1   1   1   2   2   1   1   2   1   2   2   1   2   1   1   2   2   1   2   2   2   1   1   2   2   1   2   1   2   1   2   2   1   1   1   2   2   1   1   1   1   2   1   1   2   1   2   1   2   2   1   2   2   1   2   2   2   1   2   1   1   1   2   2   2   2   2   1   2   2   1   2
 MK-5-14                2   1   1   2   2   2   1   1   2   1   1   1   2   2   2   2   2   1   1   1   2   2   2   1   1   1   1   1   1   1   1   1   1   1   2   1   1   2   2   2   1   1   2   1   2   1   1   1   2   1   2   1   2   1   1   1   2   2   2   2   2   2   1   1   1   1   2   2   1   2   1   2   1   2   2   2   1   2   2   1   2   1   1   2   1   1   2   2   2   2   1   1   1   2   2   1   1   1   2   2   1   2   1   1   2   1   2   1   2   2   2   1   2   1   2   2   2   1   2   1   2   2   2   1   2   2   1   1   1   1   1   2   2   1   1   2   1   2   2   1   1   1   1   2   2   1   2   2   2   1   1   2   2   1   2   1   2   2   2   2   1   1   1   2   2   1   1   1   1   2   1   1   2   1   2   1   2   2   1   2   2   1   2   2   2   1   2   1   1   1   2   2   2   2   2   1   2   1   1   2
 MK-5-15                2   1   1   2   1   2   1   1   2   1   1   1   2   2   2   2   1   1   1   1   2   2   2   1   1   1   1   1   1   1   1   1   1   1   2   1   1   2   2   2   1   1   2   1   2   1   1   1   2   1   2   1   1   2   1   1   2   1   2   2   2   2   1   1   1   2   2   2   1   2   1   1   1   2   1   2   1   2   2   2   2   1   1   2   1   1   2   2   2   2   1   1   1   1   2   2   1   1   2   2   1   2   1   1   2   1   2   1   2   2   2   1   2   1   2   2   2   1   2   2   2   2   2   1   2   2   1   1   1   1   1   2   2   1   1   2   1   2   2   2   1   1   1   2   2   2   2   2   2   1   1   2   2   1   2   1   2   2   2   2   1   2   1   2   2   1   1   1   1   1   1   1   2   2   2   1   2   2   1   2   2   1   1   2   2   1   2   1   1   1   2   2   2   2   2   1   2   1   1   2
 MK-5-16                2   2   1   2   1   2   1   1   2   1   1   1   2   2   1   2   1   1   1   1   2   2   2   1   1   1   1   1   1   1   1   1   1   1   2   1   1   2   2   2   1   2   2   1   1   1   1   1   2   1   2   1   1   2   1   1   2   2   2   2   2   2   1   1   1   2   2   2   1   2   1   1   1   2   1   2   1   2   2   2   2   1   1   2   1   1   2   2   2   1   1   2   1   1   2   1   2   1   2   2   1   2   2   1   2   1   1   1   2   1   2   2   2   1   2   2   2   1   2   2   2   2   1   1   2   2   2   1   1   1   1   2   2   1   1   2   1   2   2   2   1   1   1   2   2   1   2   1   2   1   1   2   2   1   2   1   2   2   2   2   1   1   1   2   1   1   1   1   1   2   1   1   2   2   2   1   2   2   1   2   2   1   1   2   2   1   2   1   1   1   1   2   2   2   2   1   2   1   1   2
 MK-6-1                 1   2   1   2   2   2   2   1   1   2   2   2   2   2   1   2   1   2   2   2   2   2   2   1   1   1   2   1   2   1   2   2   2   1   1   1   1   2   2   1   2   2   2   2   1   1   2   2   1   2   2   1   2   2   2   2   2   2   2   1   1   1   2   1   2   1   1   1   2   2   2   1   1   2   2   1   1   2   2   2   2   2   1   2   2   1   2   2   1   1   1   1   2   2   1   2   1   2   2   2   1   2   2   1   2   2   2   2   1   1   2   1   1   1   2   1   2   2   2   2   2   2   2   1   1   2   2   2   1   1   1   2   2   2   2   1   1   2   2   2   1   2   1   2   1   2   2   2   2   2   2   1   1   1   2   2   2   1   2   2   2   1   1   1   1   1   2   1   2   1   1   2   1   1   1   1   1   1   1   1   2   2   1   2   2   2   2   1   2   1   1   2   1   2   2   2   1   2   2   2
 MK-6-2                 1   2   1   2   2   2   2   1   1   2   2   2   2   2   1   2   1   2   1   2   2   2   2   2   1   1   2   1   2   1   2   2   2   1   1   1   1   2   2   1   1   2   1   2   1   2   1   1   1   1   2   1   1   2   2   2   2   2   2   1   1   1   2   1   2   1   1   1   2   2   2   1   1   2   2   1   1   2   2   2   2   2   1   1   2   1   2   2   1   1   1   1   2   2   1   2   1   2   2   2   1   2   2   1   2   2   2   2   1   1   2   2   1   1   2   1   2   1   2   2   2   2   2   1   1   2   2   2   1   1   1   2   2   2   2   1   1   2   2   2   1   2   1   1   1   2   2   2   2   2   2   2   2   1   2   2   2   1   2   2   2   1   1   1   1   1   1   1   2   2   1   2   1   1   1   1   1   1   1   2   2   2   1   2   2   2   2   1   2   1   1   2   1   2   2   2   1   2   2   2
 MK-6-3                 1   2   1   2   2   2   2   1   1   2   2   2   2   2   1   2   2   2   1   2   2   2   2   2   1   1   2   1   2   1   2   2   2   1   1   1   1   2   2   1   1   1   1   2   1   2   1   1   1   1   2   1   1   2   1   2   2   2   2   1   1   1   2   1   2   1   1   1   2   1   2   2   1   2   2   1   2   2   2   2   2   2   1   1   2   1   2   1   1   1   1   1   2   2   1   2   1   2   2   2   1   2   2   1   2   2   2   2   1   1   2   2   1   1   1   1   1   1   2   2   2   1   2   1   1   2   2   2   1   1   1   2   2   2   2   1   1   2   2   2   1   2   1   1   1   2   2   2   2   2   2   2   2   1   2   2   2   1   2   2   2   1   1   1   1   1   1   1   2   2   2   2   1   1   1   1   1   1   1   2   2   1   1   2   2   2   2   1   2   1   1   1   1   1   2   2   1   2   2   2
 MK-6-4                 2   2   1   2   2   2   2   1   1   2   2   2   2   2   1   2   2   2   1   2   2   2   2   2   1   1   2   1   1   1   2   2   2   1   1   1   1   1   2   1   1   1   1   2   1   2   1   2   1   1   2   1   1   2   1   2   2   2   2   1   1   1   2   2   2   1   1   1   2   1   2   2   1   2   2   1   2   2   2   2   2   1   1   1   2   1   2   1   2   1   2   1   2   2   1   2   1   2   2   2   2   2   2   1   2   2   2   2   1   2   2   2   1   1   1   1   1   1   2   1   1   1   1   1   1   2   2   2   1   1   2   1   2   2   2   1   2   1   2   2   1   2   1   1   2   2   2   1   2   2   1   2   2   1   2   2   2   1   2   2   2   1   1   1   2   1   1   1   2   2   2   2   1   1   1   1   1   1   1   2   2   1   2   2   2   2   2   1   2   1   2   1   1   1   2   2   2   2   2   1
 MK-6-5                 1   2   1   2   2   2   2   1   1   2   2   1   2   2   2   2   2   2   1   2   2   2   2   2   1   1   2   1   1   1   2   2   2   1   1   2   1   1   2   1   1   1   1   2   2   2   1   2   1   2   2   1   2   2   2   1   2   2   2   1   1   1   2   2   2   1   1   1   2   1   2   2   1   2   2   2   2   2   1   2   2   2   1   1   1   2   2   1   2   1   2   1   1   2   1   2   1   2   2   2   1   2   2   1   2   2   2   2   1   2   2   1   1   1   1   1   1   1   2   1   1   1   1   1   1   2   2   2   1   1   2   1   2   2   2   1   1   1   1   1   2   2   1   1   2   2   2   1   2   2   1   2   2   1   2   2   2   1   2   2   2   1   1   2   2   1   2   1   2   2   2   2   1   1   1   1   1   1   1   2   2   1   2   2   2   2   2   1   2   1   2   1   1   1   2   2   2   2   2   2
 MK-6-6                 1   2   1   2   2   2   2   1   1   2   2   1   2   2   2   2   2   2   1   2   2   2   1   1   1   1   2   2   2   1   2   2   2   1   1   2   1   1   2   1   1   1   1   2   2   2   1   2   2   2   2   1   2   2   2   1   2   2   2   2   1   1   2   2   2   2   1   1   2   1   2   2   1   2   2   2   2   2   1   2   2   2   1   1   1   2   2   1   1   1   2   1   1   2   1   2   1   2   2   2   1   2   2   1   1   2   2   2   1   2   2   1   1   1   1   1   1   1   2   1   1   1   1   1   2   2   2   2   1   1   1   1   1   2   2   1   1   1   1   1   2   2   2   1   2   2   2   1   2   2   1   2   2   1   2   2   1   1   2   2   2   1   1   2   2   1   2   1   2   1   2   2   1   1   1   2   1   1   1   2   2   1   2   2   2   2   1   1   2   1   2   1   1   1   2   1   2   2   2   1
 MK-6-7                 1   2   1   2   2   1   2   1   1   2   2   1   2   1   1   2   2   2   1   2   2   2   1   1   1   1   2   2   2   1   2   2   2   2   1   2   1   1   2   1   1   1   2   2   2   2   1   2   2   2   2   1   1   2   2   1   2   2   2   2   2   1   2   2   2   2   1   1   2   1   2   2   1   2   2   2   2   2   1   2   2   2   1   1   1   2   2   1   2   1   2   1   1   2   2   2   1   2   2   2   1   2   1   2   1   1   2   2   1   2   2   1   1   1   1   1   1   1   2   1   1   1   1   1   2   2   2   2   1   1   1   1   1   2   2   1   1   1   2   1   2   2   2   1   2   2   2   1   2   1   2   1   2   1   1   2   1   1   2   2   2   1   1   2   2   2   2   1   2   1   2   2   1   1   1   2   1   1   1   2   2   1   2   1   2   2   1   1   2   1   2   1   1   1   2   1   2   2   2   1
 MK-6-8                 1   2   1   2   2   1   2   1   1   2   2   1   2   1   1   2   2   2   1   2   2   2   1   1   1   1   2   2   2   1   2   2   2   2   1   2   1   1   2   1   1   1   2   2   2   1   1   2   1   2   2   1   1   1   2   2   1   2   2   2   2   1   2   2   2   2   1   1   2   1   2   2   1   1   2   2   2   2   1   2   2   2   1   1   1   2   2   1   2   1   2   1   1   2   2   2   1   2   2   2   1   2   1   2   1   1   1   2   1   2   2   1   1   1   1   1   1   2   2   1   2   1   1   1   2   2   2   2   1   1   1   2   1   2   2   1   1   1   2   1   2   2   2   1   2   2   2   1   2   1   2   1   2   1   1   1   1   1   1   2   1   2   1   2   2   2   2   1   2   1   2   2   1   1   1   2   1   1   1   2   2   1   2   1   2   2   2   1   2   2   2   1   1   1   2   1   2   2   1   1
 MK-6-9                 1   2   1   2   2   1   2   1   1   2   2   2   2   1   1   2   2   1   1   2   2   2   1   1   1   1   2   2   2   1   2   2   2   2   1   2   1   1   2   1   1   1   2   2   2   2   1   2   1   1   2   2   1   1   2   2   1   2   2   2   2   1   2   2   2   2   2   1   2   1   2   2   1   1   2   2   1   2   1   2   2   2   1   1   1   2   1   1   2   1   2   1   1   2   2   2   1   2   2   2   1   1   1   2   1   1   1   2   1   2   2   1   1   1   1   1   1   2   2   1   2   1   1   1   2   2   2   2   1   2   1   2   1   2   2   1   1   1   2   1   2   2   2   2   2   2   2   1   2   1   2   2   2   1   1   1   1   2   1   2   1   2   1   2   2   2   2   1   2   1   2   2   1   1   1   2   1   1   1   2   2   1   2   1   2   2   2   1   2   2   2   1   1   1   2   2   2   2   1   1
 MK-6-10                2   2   1   2   2   2   2   1   1   2   2   2   2   2   1   2   1   1   1   2   2   2   1   1   1   1   1   2   2   1   2   2   2   2   1   2   1   1   2   1   1   1   2   1   2   2   2   2   1   1   2   2   1   1   2   1   1   2   1   2   2   1   2   2   2   2   2   1   2   1   2   2   1   1   2   2   1   2   1   2   2   2   1   1   1   2   1   1   2   1   2   1   1   2   2   2   1   2   2   2   1   1   1   2   1   1   1   1   1   2   1   1   1   1   1   1   1   2   2   2   2   1   1   1   2   2   2   1   1   1   1   1   2   2   2   1   1   1   2   2   2   2   2   2   2   2   2   1   2   2   2   2   2   1   1   1   1   2   1   2   1   2   2   2   2   2   2   1   2   1   2   2   1   1   1   2   1   1   1   2   2   1   2   1   2   2   2   1   2   2   2   1   1   1   2   2   2   2   1   1
 MK-6-11                2   2   1   1   2   2   2   1   1   2   1   1   2   2   1   2   1   1   1   2   2   2   1   1   1   1   1   2   2   1   2   2   2   2   1   2   2   1   2   1   1   1   2   2   2   2   2   2   1   1   2   2   1   1   2   1   1   2   1   2   2   1   2   1   2   2   2   1   2   1   2   2   1   1   2   2   1   2   1   2   2   2   1   1   1   2   1   2   2   1   2   1   1   2   2   2   1   2   2   2   1   1   1   2   1   1   1   1   1   2   1   1   1   2   1   1   1   2   2   2   2   1   1   1   2   2   2   1   1   1   1   1   2   2   2   1   1   1   2   2   2   2   2   2   1   2   2   1   2   2   2   2   1   1   1   1   1   2   1   2   1   2   2   2   2   2   2   1   2   1   2   2   1   1   2   2   1   1   1   2   2   1   2   1   1   2   2   1   2   2   2   1   1   1   2   2   2   2   1   1
 MK-6-12                2   2   1   1   1   2   2   1   1   2   1   1   2   2   1   1   1   1   1   2   2   2   1   1   1   1   1   2   2   1   2   2   1   2   1   2   2   1   2   1   1   1   2   2   2   2   2   2   1   1   2   2   1   1   2   1   1   2   1   2   2   1   2   1   2   2   2   2   2   1   2   1   1   1   2   2   1   2   1   2   2   2   1   1   1   2   1   2   2   1   2   1   1   2   2   2   1   2   2   2   2   2   1   2   2   1   2   1   1   2   1   1   1   2   1   1   1   2   2   2   2   1   1   1   2   2   1   1   1   1   1   1   2   2   2   1   1   1   1   2   1   2   2   2   1   2   2   1   2   2   2   2   1   1   1   1   1   2   1   2   1   2   2   2   1   2   2   1   2   1   2   2   1   1   2   1   1   2   1   2   2   2   2   1   1   2   2   1   1   2   2   1   1   1   2   2   2   2   2   1
 MK-6-13                2   2   1   1   2   2   2   1   1   2   1   1   2   2   1   1   1   1   1   2   2   1   1   1   1   1   1   2   2   1   2   1   1   2   1   2   2   1   2   1   2   1   2   1   2   2   2   2   2   1   2   2   1   1   2   1   1   2   2   2   2   1   2   1   2   2   1   2   2   1   2   1   1   1   2   2   1   2   1   2   1   2   1   1   1   2   1   2   2   1   1   1   1   2   2   2   1   2   2   2   2   2   1   2   2   1   2   1   1   2   1   1   1   1   1   1   1   2   1   2   2   1   1   1   2   2   1   1   2   2   1   1   1   2   1   1   1   1   1   2   1   2   2   2   1   2   2   1   2   2   2   2   2   1   1   1   1   2   1   2   1   2   2   1   1   2   2   1   2   1   2   2   1   2   2   1   1   2   1   2   2   2   2   1   1   2   2   1   1   2   2   1   1   1   2   1   2   2   2   1
 MK-6-14                2   2   1   1   2   2   2   1   1   1   2   1   2   2   1   1   1   2   1   2   2   1   2   1   1   1   1   2   2   1   2   1   1   2   1   2   2   2   2   2   2   2   2   1   2   2   2   2   2   1   2   2   1   1   2   1   2   2   2   2   2   1   2   1   2   2   1   2   2   1   2   1   1   1   2   2   1   2   1   2   2   2   1   1   1   2   1   2   2   1   1   1   2   2   2   2   1   2   2   2   2   2   1   2   2   1   2   1   1   2   1   1   1   1   1   1   2   2   1   2   2   1   1   1   2   2   1   1   2   2   1   1   1   2   1   2   1   1   1   2   2   2   2   2   1   2   2   1   2   1   2   2   2   1   1   1   1   1   1   2   1   2   2   1   1   2   2   1   2   1   1   2   1   1   2   1   1   2   1   2   2   2   2   1   1   1   2   1   1   2   1   1   1   1   2   1   2   2   2   1
 MK-6-15                2   1   1   1   2   2   1   1   2   1   2   2   2   2   1   1   1   2   1   1   2   1   2   2   2   1   1   2   2   1   2   1   2   2   1   2   2   2   2   2   1   2   2   1   2   2   2   2   2   1   2   2   1   1   2   1   2   1   2   2   2   1   2   1   2   2   1   2   2   1   2   1   1   1   2   2   1   2   1   1   2   2   1   1   1   2   2   2   2   1   1   1   2   2   2   2   1   2   1   2   1   2   1   2   2   1   2   1   2   2   1   1   1   1   1   1   1   2   1   2   2   1   1   1   2   2   1   1   2   2   1   2   1   2   1   2   1   1   1   2   2   2   2   2   1   2   2   1   1   1   2   2   2   1   1   1   1   1   1   2   2   2   2   1   1   2   2   1   2   1   1   2   1   1   2   1   1   2   1   2   2   2   2   1   1   1   2   2   1   2   1   1   1   1   2   1   2   2   2   1
 MK-6-16                2   1   1   2   2   2   1   1   2   2   2   2   2   2   2   1   1   2   1   1   2   1   2   2   2   2   1   2   2   2   2   1   2   2   1   2   2   2   2   2   1   2   2   1   2   2   2   2   2   1   2   2   1   1   2   1   2   2   2   2   2   1   2   1   2   1   1   2   2   1   2   1   1   1   2   2   1   2   2   1   2   2   1   1   1   2   2   2   2   2   1   2   2   2   2   2   1   2   1   2   1   2   1   2   2   1   2   1   2   2   1   2   1   1   1   1   1   1   1   2   2   1   1   1   2   2   1   1   2   2   1   2   1   2   1   2   1   1   1   1   2   2   1   2   1   2   2   1   1   1   2   2   2   1   1   1   1   1   1   1   2   2   2   1   1   1   2   1   2   2   1   2   1   1   2   1   1   2   1   2   2   2   2   1   1   1   1   1   1   2   2   1   1   1   1   1   2   2   1   1
 
!****************************************** Phenotypic Data **********************************************************
!-100.0 is resevred for missing phenotype
SimulatedTrait1         9.1444   11.2985    8.6155    9.4221   10.5496   11.7473    9.2065    9.2148    9.3606   10.9876   11.0422    9.7865    9.5590    9.9037   11.3010   10.4393    8.9746    9.5687   11.1431    9.2620    9.4422   11.7359    9.7980    9.7527    9.9822    9.6626   11.9369   10.8362   10.5105    9.5489    9.4325   10.9020   10.0783    9.6144   10.5275   10.2455    8.3887   10.5878   10.9295   10.1673    8.3186    9.1277    9.8917    8.9522   10.7337   10.3599   11.0347   10.5054   10.2946    8.5778   10.2355    8.7786    8.3872   10.5519    9.9051    9.0201    9.3449   10.8316   11.1397    9.4226    9.9650   10.4451   10.1153    9.1372   10.1650    9.8154   10.0386   11.4087   10.2868    9.2411   10.9322    9.7146    9.7108   10.5780    9.8253   11.6346    8.8117   10.2722   10.9418   10.2154   10.5723   10.1670    9.5581    9.6672    8.1148    9.6713    8.3444    8.9288    9.7882   10.0063   11.2982    9.9596   11.0362    8.3241    9.3213   11.4441    8.0823    9.3867    9.7965   11.8394   11.8957   10.4216   10.1697    8.8822   11.0315    9.8570    9.4092   10.3284    9.2023   11.9225   10.9697   10.2953    8.4402    9.3107    9.2889    9.6471    9.9849    9.3416    8.1371    8.4862    9.3388    8.4999    9.1809    9.9997    8.7769    9.6998   10.1093   11.0270    9.5426    8.1449    9.5186    9.8535   10.6380   12.1376    9.7913   11.9120   10.4243    8.0376    9.3858   10.3560   11.5733   11.3754   10.0261   12.0006   10.0879    9.7220    9.9268    9.9014    9.2230    8.4558    9.5504    9.0654    9.9276   10.6232    9.2524    8.6014    8.6932   10.4164   11.5051    8.8699   10.6983   10.9342    9.8152   11.1347    9.0743    9.3144   10.8581    9.9283   10.9588    8.7612    9.3576   10.0787   10.0141   11.1946    9.9733   10.5787    9.7895   10.2225   11.4985   10.8834    9.7759    9.8803    9.5703   11.2327   11.0547   11.1623   10.6015   11.1245   10.2545   11.7244    8.9507   10.2147    9.5202    8.9417    8.1196   10.6451    9.5341   10.4199   10.1634    9.6751
 
