# Supplementary material for: Inclusive Composite Interval Mapping of QTL by Environment Interactions in Biparental Populations
Source: PLoS One. 2015 Jul 10;10(7):e0132414. doi: 10.1371/journal.pone.0132414 (PMC4498613; doi:10.1371/journal.pone.0132414)
Supplement: S1 File — (ZIP) [file pone.0132414.s001.zip › BC1 population/e=1/run_00060.met]

!**********************Note: lines staring with "!" are remarks and will be ignored in the program********************
!*********************************General Information**********************************
!Assuming F1 = P1 x P2, populations available in QTL IciMapping are: 
!  1, P1BC1F1 = P1 x F1, the first backcrossing where P1 is used as the recurrent parent;
!  2, P2BC1F1 = P2 x F1, the first backcrossing where P2 is used as the recurrent parent;
!  3, F1DH, F1-derived doubled haploids; 
!  4, RIL or F1RIL, recombination inbred lines through the repeated selfing of F1;
!  5, P1BC1RIL, recombination inbred lines through the repeated selfing of P1BC1F1;
!  6, P2BC1RIL, recombination inbred lines through the repeated selfing of P2BC1F1;
!  7, F2, the selfing generation of F1;
!  8, F3, the selfing generation of F2;
!  9, P1BC2F1, the second backcrossing where P1 is used as the recurrent parent; 
! 10, P2BC2F1, the second backcrossing where P2 is used as the recurrent parent;
! 11, P1BC2RIL, recombination inred lines through the repeated selfing of P1BC2F1; 
! 12, P2BC2RIL, recombination inred lines through the repeated selfing of P2BC2F1; 
! 13, P1BC1F2, the selfing generation of P1BC1F1; 
! 14, P2BC1F2, the selfing generation of P2BC1F1; 
! 15, P1BC2F2, the selfing generation of P1BC2F1; 
! 16, P2BC2F2, the selfing generation of P2BC2F1; 
! 17, P1BC1DH, P1BC1F1-derived doubled haploids; 
! 18, P2BC1DH, P2BC1F1-derived doubled haploids; 
! 19, P1BC2DH, P1BC2F1-derived doubled haploids; 
! 20, P2BC2DH, P2BC2F1-derived doubled haploids; 
   1      !Mapping Population (see remarks above)
   2      !Mapping Function (1 for Kosambi; 2 for Haldane; 3 for Morgan)
   2      !Marker Space Type (1 for intervals; 2 for positions)
   1      !Marker Space Unit(1 for centiMorgans; 2 for Morgan)
   6      !Number of Chromosomes (or Linkage Groups)
 200      !Size of the mapping population
   1      !Number of environments
 
!***************************************** Chromosomes and Linkage Maps **********************************************
!Chromosome                 NumMarkers
-CH1                        16
-CH2                        16
-CH3                        16
-CH4                        16
-CH5                        16
-CH6                        16
!Linkage map (Marker name followed by position or the interval length)
 MK-1-1                1     0.000
 MK-1-2                1    10.000
 MK-1-3                1    20.000
 MK-1-4                1    30.000
 MK-1-5                1    40.000
 MK-1-6                1    50.000
 MK-1-7                1    60.000
 MK-1-8                1    70.000
 MK-1-9                1    80.000
 MK-1-10               1    90.000
 MK-1-11               1   100.000
 MK-1-12               1   110.000
 MK-1-13               1   120.000
 MK-1-14               1   130.000
 MK-1-15               1   140.000
 MK-1-16               1   150.000
 MK-2-1                2     0.000
 MK-2-2                2    10.000
 MK-2-3                2    20.000
 MK-2-4                2    30.000
 MK-2-5                2    40.000
 MK-2-6                2    50.000
 MK-2-7                2    60.000
 MK-2-8                2    70.000
 MK-2-9                2    80.000
 MK-2-10               2    90.000
 MK-2-11               2   100.000
 MK-2-12               2   110.000
 MK-2-13               2   120.000
 MK-2-14               2   130.000
 MK-2-15               2   140.000
 MK-2-16               2   150.000
 MK-3-1                3     0.000
 MK-3-2                3    10.000
 MK-3-3                3    20.000
 MK-3-4                3    30.000
 MK-3-5                3    40.000
 MK-3-6                3    50.000
 MK-3-7                3    60.000
 MK-3-8                3    70.000
 MK-3-9                3    80.000
 MK-3-10               3    90.000
 MK-3-11               3   100.000
 MK-3-12               3   110.000
 MK-3-13               3   120.000
 MK-3-14               3   130.000
 MK-3-15               3   140.000
 MK-3-16               3   150.000
 MK-4-1                4     0.000
 MK-4-2                4    10.000
 MK-4-3                4    20.000
 MK-4-4                4    30.000
 MK-4-5                4    40.000
 MK-4-6                4    50.000
 MK-4-7                4    60.000
 MK-4-8                4    70.000
 MK-4-9                4    80.000
 MK-4-10               4    90.000
 MK-4-11               4   100.000
 MK-4-12               4   110.000
 MK-4-13               4   120.000
 MK-4-14               4   130.000
 MK-4-15               4   140.000
 MK-4-16               4   150.000
 MK-5-1                5     0.000
 MK-5-2                5    10.000
 MK-5-3                5    20.000
 MK-5-4                5    30.000
 MK-5-5                5    40.000
 MK-5-6                5    50.000
 MK-5-7                5    60.000
 MK-5-8                5    70.000
 MK-5-9                5    80.000
 MK-5-10               5    90.000
 MK-5-11               5   100.000
 MK-5-12               5   110.000
 MK-5-13               5   120.000
 MK-5-14               5   130.000
 MK-5-15               5   140.000
 MK-5-16               5   150.000
 MK-6-1                6     0.000
 MK-6-2                6    10.000
 MK-6-3                6    20.000
 MK-6-4                6    30.000
 MK-6-5                6    40.000
 MK-6-6                6    50.000
 MK-6-7                6    60.000
 MK-6-8                6    70.000
 MK-6-9                6    80.000
 MK-6-10               6    90.000
 MK-6-11               6   100.000
 MK-6-12               6   110.000
 MK-6-13               6   120.000
 MK-6-14               6   130.000
 MK-6-15               6   140.000
 MK-6-16               6   150.000
!*********************************** Marker Types ********************************************************************
!Co-dominant marker: When heterozygote F1 is present, P1 is coded as 2, F1 is coded as 1, and P2 is coded as 0; Otherwise, P1 is coded as 2, and P2 is coded as 0. 
!Dominant marker: When heterozygote F1 is present, P1 and F1 are coded as 12, and P2 is coded as 0; Otherwise, P1 is coded as 2, and P2 is coded as 0.  
!Recessive markers: When heterozygote F1 is present, P1 is coded as 2, and F1 and P2 are coded as 10; Otherwise, P1 is coded as 2, and P2 is coded as 0. 
!Missing marker is coded as -1. 
 MK-1-1                 1   2   1   1   1   1   1   2   1   2   1   1   2   1   2   1   1   2   2   1   1   1   2   1   2   1   2   1   2   1   2   1   2   1   1   2   2   1   1   2   2   2   1   1   1   1   2   1   1   2   1   2   2   1   2   1   2   1   2   2   1   2   2   2   1   1   1   1   2   2   1   1   2   2   1   1   2   1   1   1   2   2   1   2   1   1   1   2   1   1   2   2   1   2   1   2   2   1   2   1   1   2   2   2   1   1   1   2   1   1   2   2   1   2   2   2   1   1   2   2   2   1   2   2   1   1   1   2   2   2   1   2   1   2   1   2   2   2   1   2   1   1   2   2   2   2   2   2   2   2   2   1   2   2   2   1   2   2   2   2   2   1   1   1   2   1   1   1   1   2   2   2   2   1   2   2   1   1   2   2   2   1   1   1   1   2   2   2   2   1   1   2   1   1   2   1   2   1   2   1
 MK-1-2                 1   2   1   2   1   1   1   1   1   2   1   1   2   1   2   1   1   2   2   1   1   1   2   1   2   2   2   1   2   1   2   1   2   1   1   2   2   1   1   2   2   2   1   1   1   1   2   1   1   2   1   1   2   1   2   1   2   2   2   2   1   2   2   2   1   1   1   1   2   2   1   1   2   2   2   1   2   1   2   1   2   2   1   2   1   1   1   1   1   1   2   2   1   2   1   2   2   2   2   1   1   1   2   2   1   1   1   2   1   1   2   2   1   2   2   2   1   1   2   2   2   1   2   2   1   1   1   2   1   2   1   2   1   2   1   2   2   2   1   2   1   1   2   2   2   2   2   2   2   2   2   1   2   2   2   1   2   2   1   2   1   2   1   1   2   1   1   1   1   2   2   2   2   1   2   1   1   1   2   2   2   1   1   1   1   2   2   1   2   1   1   2   1   1   2   1   1   1   2   1
 MK-1-3                 1   2   1   2   1   1   1   1   1   1   2   2   2   1   2   1   1   2   2   1   1   1   2   1   2   2   2   1   2   1   2   1   2   1   1   2   2   1   1   2   1   2   1   1   1   2   2   1   1   2   1   1   2   1   2   1   2   2   2   2   1   2   2   2   1   1   1   1   2   2   1   1   2   2   2   1   1   1   2   1   2   1   1   2   1   1   1   1   1   1   1   2   1   2   1   2   2   1   1   1   1   1   2   2   1   1   1   2   1   1   2   2   1   2   2   2   2   1   2   2   2   1   2   2   1   1   1   2   1   2   1   2   1   2   1   2   2   2   1   2   1   1   2   2   2   2   2   2   2   2   2   1   1   2   2   1   2   1   1   1   1   2   1   1   2   1   1   1   1   1   2   2   2   1   2   1   1   1   2   2   2   1   1   1   1   2   2   1   2   1   1   2   1   1   2   1   1   1   2   2
 MK-1-4                 2   2   1   1   1   1   1   1   1   1   1   1   2   1   2   1   1   2   2   1   2   2   1   1   2   2   2   1   1   1   2   1   2   1   1   2   2   1   1   2   1   2   1   1   1   2   2   1   1   2   1   1   2   1   2   1   2   2   2   2   1   2   2   1   1   1   1   1   2   2   1   1   2   2   2   2   1   1   2   1   2   1   1   2   1   2   1   1   1   1   1   2   1   2   1   2   2   1   1   1   1   1   2   2   1   1   1   2   1   1   2   1   1   2   2   1   2   2   2   2   2   1   2   1   1   1   1   2   1   2   1   1   1   2   1   2   2   2   1   1   1   1   2   2   2   2   2   2   1   2   2   1   1   2   2   1   2   1   1   1   1   2   1   1   2   1   1   1   1   1   2   2   2   1   2   1   1   1   2   2   2   1   1   1   1   2   2   1   2   1   1   2   1   1   2   1   1   1   2   2
 MK-1-5                 2   2   1   1   1   1   1   1   1   1   1   1   2   1   2   1   1   2   2   1   2   2   1   1   2   2   1   1   1   1   2   1   1   1   1   2   1   2   2   2   1   2   2   1   1   2   2   1   1   2   1   2   2   1   2   1   2   2   2   2   1   2   2   1   1   2   1   1   2   2   1   1   2   2   2   2   1   2   2   1   2   1   1   2   1   2   1   1   1   1   2   2   1   2   1   2   2   1   1   1   1   1   1   2   1   1   1   2   1   1   2   2   1   2   2   1   2   2   2   2   2   2   1   1   1   1   1   2   1   2   1   1   1   2   1   2   2   2   1   1   1   1   2   2   2   2   2   2   1   2   2   1   1   2   2   1   2   1   1   1   1   2   1   1   2   1   1   1   1   1   2   2   2   1   2   1   1   1   2   2   2   1   2   1   1   2   2   1   2   1   2   2   1   2   2   2   1   1   2   2
 MK-1-6                 2   2   1   1   1   1   1   1   2   1   1   1   2   1   2   1   1   2   2   1   2   2   1   1   2   2   1   1   1   1   2   1   1   1   1   2   1   2   2   2   1   1   2   1   1   2   2   1   1   2   1   2   2   1   2   1   2   2   2   2   1   1   2   1   1   2   2   1   2   2   1   1   2   2   2   2   2   2   1   2   2   1   1   2   1   2   1   1   1   1   2   2   1   2   1   2   2   1   1   1   1   1   1   2   1   2   1   1   1   1   2   2   1   2   2   1   2   2   2   2   2   2   1   1   1   1   1   2   1   2   1   1   1   2   1   2   2   2   1   1   1   1   2   2   1   1   2   2   1   2   2   1   1   2   2   1   2   1   2   1   1   2   1   1   2   1   1   1   1   1   2   2   2   1   2   1   1   1   1   2   2   1   2   1   1   2   2   2   2   1   2   2   1   2   2   1   1   2   2   2
 MK-1-7                 2   2   1   1   1   1   1   1   2   1   1   1   2   1   2   2   1   1   2   1   2   2   1   1   2   2   2   1   1   1   2   2   1   2   1   2   1   2   2   2   1   1   2   1   1   2   2   1   1   2   1   2   2   1   2   1   2   2   2   2   1   1   2   1   1   2   2   2   2   2   1   1   2   2   2   2   2   2   1   2   2   1   1   2   1   2   1   1   1   1   2   1   1   2   1   2   2   1   1   1   1   1   1   2   1   2   1   1   1   1   2   2   1   2   2   2   2   2   2   2   2   1   2   1   1   2   1   2   1   2   1   1   1   2   1   2   2   2   1   1   1   1   2   2   1   1   2   2   1   2   2   1   1   2   2   1   1   1   2   1   1   2   1   1   2   1   1   1   1   1   2   2   2   1   2   1   1   1   1   2   2   1   2   1   1   2   1   2   1   1   2   2   1   2   2   1   1   1   2   2
 MK-1-8                 2   2   1   1   1   1   1   1   2   1   1   1   2   1   2   2   1   1   2   1   2   2   1   1   2   2   2   1   1   1   2   2   1   2   1   2   1   2   1   2   1   1   2   1   1   2   2   2   1   2   1   2   2   1   2   1   2   2   2   2   1   1   2   1   2   2   2   2   2   1   1   1   2   2   2   2   2   2   2   2   2   1   1   2   1   2   2   1   1   1   2   1   1   2   2   2   2   1   1   1   1   2   2   2   1   2   2   1   1   1   2   2   1   2   2   2   2   1   1   2   2   1   2   1   1   1   1   2   1   2   1   1   1   2   1   1   2   2   1   1   1   1   2   1   1   1   2   2   1   1   2   1   2   2   2   1   1   1   2   1   1   2   1   2   2   1   1   1   1   1   2   1   2   1   2   1   1   1   1   2   2   1   2   1   1   2   1   2   1   1   2   2   1   2   2   1   1   1   1   2
 MK-1-9                 2   2   1   1   1   1   1   1   2   1   1   1   2   2   2   2   1   1   2   1   2   2   1   1   2   2   2   1   1   1   2   2   1   2   1   2   1   2   1   2   1   1   2   1   1   2   2   2   1   2   1   2   2   1   2   1   2   2   2   1   1   1   2   1   2   1   2   2   2   1   1   1   2   2   2   2   1   2   2   2   2   1   1   1   1   2   2   1   1   1   2   1   1   2   2   2   2   1   1   1   1   2   2   2   2   2   2   1   1   1   1   2   1   2   2   2   2   1   1   2   2   1   1   1   1   1   1   2   1   2   1   1   1   2   1   1   2   2   1   1   1   1   2   1   1   1   2   2   1   1   2   1   2   1   1   1   2   1   2   1   2   2   1   2   2   2   1   1   1   1   2   1   2   1   1   1   1   2   1   2   1   2   2   1   1   2   1   2   1   1   2   2   1   2   2   1   2   1   1   2
 MK-1-10                2   2   1   1   1   2   1   2   2   1   1   1   2   2   2   1   1   1   2   1   2   2   1   1   2   2   2   1   1   1   2   2   1   2   1   2   1   2   1   2   1   2   2   1   1   2   2   2   1   2   1   2   2   1   2   1   2   2   2   1   1   1   2   1   2   1   2   2   2   2   1   1   2   2   2   2   1   1   1   2   2   1   1   1   1   2   2   1   1   1   2   1   1   2   2   2   1   1   1   1   1   2   2   2   2   2   2   1   1   1   1   2   1   2   2   2   2   1   1   2   2   1   1   1   1   1   1   2   1   2   1   1   1   2   1   1   2   2   1   1   1   1   2   1   2   1   2   2   1   1   2   2   1   1   1   1   1   1   1   1   2   2   1   2   1   2   1   1   1   1   2   1   2   1   1   1   2   1   1   2   2   2   1   1   2   1   1   1   1   1   2   2   1   2   2   1   1   1   2   2
 MK-1-11                2   2   1   1   1   2   1   2   2   1   1   1   2   1   2   1   1   1   2   1   2   2   1   1   2   2   2   1   1   1   2   2   1   2   1   2   1   2   1   2   1   2   2   1   1   2   2   1   1   2   1   2   2   1   2   1   2   2   2   1   1   1   2   2   2   1   2   2   2   2   2   2   2   2   2   2   1   1   2   2   2   1   2   1   2   2   2   1   1   1   2   1   1   2   1   2   1   1   1   1   1   2   2   1   2   2   1   1   1   1   1   2   1   2   2   1   2   1   1   2   1   1   1   1   1   1   1   2   1   2   1   2   1   2   1   1   2   2   1   1   1   1   2   1   2   1   2   2   1   1   2   2   1   1   1   1   1   1   1   1   2   2   1   2   2   1   1   1   1   1   2   1   2   1   1   1   2   1   1   2   1   2   1   1   2   1   1   1   1   1   2   2   2   2   1   2   2   1   2   2
 MK-1-12                2   2   1   2   1   2   1   2   2   1   1   1   2   1   2   1   1   1   2   1   2   2   1   1   2   1   2   1   1   1   2   2   1   1   1   2   1   2   1   2   1   2   2   2   1   2   2   1   1   2   2   2   2   1   2   1   1   2   2   1   1   1   2   2   2   1   2   2   2   2   2   2   1   2   2   2   1   1   2   2   1   1   2   1   2   2   2   1   1   1   2   1   1   2   1   2   1   1   1   1   1   2   2   1   2   2   1   1   1   1   1   2   1   2   1   1   2   1   1   2   2   1   1   2   1   1   1   2   1   2   1   2   1   2   1   1   2   2   1   1   1   1   1   1   2   1   2   2   1   1   1   2   2   1   1   1   1   1   1   1   2   2   1   2   2   1   1   1   1   1   2   1   2   1   1   1   2   1   1   2   1   2   1   1   2   1   1   1   1   1   2   2   2   2   1   2   2   1   2   2
 MK-1-13                2   2   1   2   1   1   1   2   2   1   1   1   2   1   2   1   2   1   2   1   2   1   1   1   2   2   2   1   1   1   2   2   1   1   2   2   1   2   1   2   1   1   2   2   1   2   1   1   1   2   2   2   2   1   2   1   1   2   2   1   1   1   2   1   2   1   2   2   2   1   2   2   1   2   2   2   1   1   2   2   1   1   2   2   2   2   2   1   1   1   2   1   1   2   1   2   1   1   1   1   1   1   2   1   2   2   1   1   1   1   2   2   1   2   1   1   2   1   1   2   2   1   1   2   2   1   1   2   1   2   1   2   1   2   1   1   2   2   1   1   1   1   1   1   2   1   2   2   1   1   2   2   2   1   1   2   1   1   1   2   2   2   1   2   2   1   1   1   1   1   2   1   2   1   1   1   2   1   1   2   1   2   2   1   2   1   1   1   1   2   2   2   2   2   1   2   2   1   2   2
 MK-1-14                2   2   1   2   1   1   1   2   2   1   2   1   2   1   2   1   2   2   2   2   2   1   2   2   2   2   2   1   1   1   2   2   1   1   2   2   1   2   1   2   2   1   2   2   1   2   1   1   1   2   2   2   2   1   2   1   1   2   2   1   2   1   1   1   2   1   2   2   2   2   2   2   2   2   2   2   1   1   1   2   1   1   2   2   2   2   2   1   1   1   2   1   1   2   1   2   1   1   1   1   1   1   2   1   1   2   1   1   1   1   2   2   1   2   1   1   2   1   1   2   2   1   1   2   2   1   1   2   1   2   1   2   2   2   1   1   2   2   1   1   1   1   1   1   2   1   2   2   1   1   2   2   2   1   2   2   2   1   1   2   2   2   1   2   2   1   1   1   1   1   2   1   2   1   1   2   2   1   2   2   1   1   2   1   2   1   1   1   1   1   2   2   2   2   1   2   2   1   1   2
 MK-1-15                2   2   1   2   1   1   1   2   2   1   2   1   2   2   2   1   2   2   2   2   2   1   2   2   2   1   2   1   1   1   2   2   1   1   2   2   1   2   2   2   2   1   1   2   1   2   1   1   1   2   1   2   2   1   2   2   1   2   2   1   2   1   1   1   2   1   2   2   2   2   2   2   2   2   2   2   1   1   1   2   1   1   2   2   2   2   1   1   1   2   2   1   1   2   1   2   1   1   1   1   1   1   2   1   1   1   1   1   1   1   2   2   1   1   1   1   2   1   1   2   2   1   1   2   1   1   2   2   1   2   1   2   2   2   1   1   2   2   1   1   1   2   2   1   2   1   2   2   1   1   2   2   2   1   2   2   2   1   1   2   2   2   2   2   1   1   1   1   1   1   2   1   2   2   1   2   2   2   2   2   1   1   2   1   1   2   1   1   1   1   2   2   2   2   1   2   2   1   1   2
 MK-1-16                2   2   1   2   1   1   1   2   2   1   2   1   2   2   2   1   2   2   2   2   2   1   2   2   2   1   2   1   1   1   2   2   1   1   2   2   1   2   2   2   2   1   1   2   1   1   2   1   1   2   1   2   2   1   2   2   1   2   2   1   1   2   1   1   2   1   2   2   2   2   2   2   2   2   2   2   1   1   2   1   2   1   2   2   2   2   1   1   1   2   2   1   1   2   1   2   1   1   1   1   1   1   2   1   1   1   1   1   1   1   2   2   1   1   1   1   2   1   2   2   2   1   1   2   1   1   1   2   1   2   1   2   2   2   1   1   2   1   1   1   1   2   2   1   2   1   1   2   1   1   2   2   2   2   2   2   2   1   1   2   2   2   2   2   1   1   1   1   1   1   2   1   2   2   1   2   2   2   1   2   1   1   2   1   1   2   1   1   1   1   2   2   2   2   1   2   1   1   1   2
 MK-2-1                 1   2   1   2   2   1   1   1   1   2   2   2   2   2   1   1   1   2   2   2   2   1   1   2   2   1   2   2   2   1   1   2   2   2   2   2   2   2   2   1   2   2   2   2   1   2   1   2   1   2   1   2   1   1   2   1   1   2   2   2   2   2   2   1   1   1   1   1   2   1   2   2   2   2   1   1   2   1   2   1   1   1   2   1   1   1   1   1   1   2   2   2   1   1   2   2   2   2   2   1   2   1   1   1   1   1   2   2   2   2   1   2   2   1   1   1   2   1   1   2   2   2   2   1   1   2   2   2   1   2   1   2   1   1   2   1   1   2   1   2   2   2   2   1   1   2   1   2   2   2   2   2   2   1   1   1   2   2   2   2   2   1   2   1   1   1   2   2   1   1   2   2   1   2   1   1   2   2   1   2   2   2   2   2   2   2   2   1   1   1   2   1   1   2   2   2   1   1   1   1
 MK-2-2                 1   2   1   1   2   1   1   1   1   2   2   1   2   2   1   1   2   2   2   2   2   1   1   2   2   1   2   2   2   1   1   2   2   2   2   2   2   2   1   1   2   2   2   2   1   2   1   2   1   1   1   2   2   1   2   1   1   2   2   2   2   2   2   2   1   1   2   2   1   1   2   2   2   2   1   1   2   2   2   1   1   1   2   2   1   1   1   1   2   2   2   2   1   1   2   2   2   2   2   1   2   1   1   1   1   1   2   2   2   1   1   2   1   1   1   1   2   1   1   2   1   2   2   2   1   2   2   2   1   2   1   2   2   1   2   1   1   2   1   2   2   2   2   1   1   2   1   2   2   2   2   2   2   1   1   1   2   2   2   2   2   1   2   1   1   1   2   2   1   1   2   2   1   2   1   1   2   2   1   2   1   1   2   2   2   2   2   1   1   1   2   1   1   2   2   2   1   1   2   1
 MK-2-3                 1   2   1   1   2   1   2   2   1   1   2   1   2   1   1   1   2   2   2   2   2   2   1   2   2   1   2   1   2   2   1   2   2   2   2   2   2   2   1   1   1   2   2   2   2   2   1   2   1   1   1   2   2   1   2   1   2   1   2   2   2   2   2   2   2   1   2   2   1   1   2   2   2   2   2   1   2   2   2   1   1   1   2   2   1   1   2   1   2   2   2   2   2   1   2   2   1   2   2   1   2   1   1   1   1   1   2   2   2   1   1   2   1   1   1   1   2   1   1   2   1   2   2   2   1   2   2   1   1   2   1   2   2   2   2   1   1   2   1   2   2   2   2   2   1   2   1   2   1   2   2   2   2   1   1   1   1   2   2   2   1   1   2   1   1   1   2   2   1   1   2   2   1   2   1   1   2   2   1   2   1   1   2   1   2   2   2   1   1   1   2   1   2   2   2   2   1   1   2   1
 MK-2-4                 1   1   1   1   2   1   1   2   1   1   2   1   2   1   1   1   2   2   1   2   2   2   2   2   2   1   2   1   2   2   1   2   2   1   1   2   2   2   1   1   1   1   2   2   2   2   1   2   2   1   1   2   2   1   2   1   2   1   2   2   2   2   2   2   2   1   2   1   1   1   2   2   2   2   2   1   2   2   2   1   1   1   2   2   1   1   2   1   2   2   2   2   2   1   2   1   1   2   1   1   2   1   1   1   1   1   2   2   2   1   1   1   1   1   1   1   2   2   1   2   1   2   2   2   1   2   2   1   1   2   1   2   2   2   2   1   1   2   1   2   1   2   2   2   1   2   1   2   1   2   2   1   2   1   1   1   1   2   2   2   1   1   2   1   1   1   2   2   1   1   2   2   1   2   1   1   1   2   1   2   1   1   1   1   2   2   2   2   1   1   2   1   2   2   2   1   1   1   2   1
 MK-2-5                 2   1   1   1   2   2   1   2   1   1   2   1   2   1   1   1   2   2   1   2   2   2   2   2   2   1   2   1   2   2   1   2   2   1   1   2   1   2   1   1   1   1   2   2   2   2   1   2   1   1   1   2   2   1   2   1   2   1   2   2   2   2   2   2   2   1   2   1   1   1   2   2   2   2   2   1   1   2   2   1   1   1   1   2   1   1   2   1   2   2   2   2   2   1   2   1   1   2   1   1   2   1   2   1   1   1   2   2   2   1   1   1   1   1   1   1   2   2   1   2   2   2   2   2   1   2   2   1   1   2   2   2   2   2   2   1   1   2   1   2   1   2   2   2   1   1   1   2   1   1   2   1   2   1   1   1   1   2   2   2   1   1   2   1   1   1   2   1   1   1   2   2   1   2   2   1   1   2   1   2   1   1   2   2   2   2   2   2   1   2   2   1   2   1   2   1   1   2   2   1
 MK-2-6                 1   2   1   1   2   2   1   2   1   1   2   1   2   1   1   1   2   2   1   2   2   1   2   2   2   1   1   1   2   2   1   2   1   2   1   2   1   2   1   2   1   1   2   2   1   2   1   1   1   1   1   2   2   1   2   2   2   1   1   2   2   2   2   2   2   1   2   2   1   1   2   2   2   2   2   2   1   2   2   2   2   1   1   2   1   1   2   1   2   2   2   2   2   1   2   1   1   2   1   1   2   1   2   1   1   1   2   2   2   1   1   1   1   1   1   1   1   2   1   2   2   2   2   2   1   2   2   1   2   2   2   2   2   2   2   1   2   2   1   2   1   2   1   1   1   1   1   2   1   1   2   1   2   1   1   1   1   2   2   2   1   2   1   1   1   1   1   1   1   1   2   2   1   2   2   1   1   2   1   2   1   1   2   2   2   2   2   2   1   2   2   1   2   1   2   1   1   1   2   1
 MK-2-7                 1   2   1   1   2   1   1   2   1   1   2   1   2   1   1   1   2   2   1   2   2   1   2   2   2   1   1   1   2   2   1   2   1   2   1   2   1   2   2   2   1   1   2   2   1   2   1   1   1   1   1   1   2   1   2   2   2   1   1   2   2   1   2   2   2   1   2   2   1   1   2   1   2   2   2   2   1   2   2   2   2   2   1   2   1   1   2   1   1   2   2   2   2   2   2   1   1   2   1   1   2   1   2   1   1   1   2   2   2   1   1   1   1   1   1   2   1   2   1   2   2   2   2   2   1   2   2   1   2   2   2   2   2   2   2   2   2   2   1   2   1   2   1   1   1   1   1   2   1   1   2   1   2   1   1   1   1   2   2   2   1   2   1   1   1   1   1   1   1   1   2   2   1   2   2   1   1   2   1   2   1   1   2   2   2   2   2   2   1   2   2   1   1   1   2   1   1   1   2   1
 MK-2-8                 1   1   1   1   2   1   1   2   1   1   2   1   2   1   2   1   2   2   1   2   2   1   2   2   2   1   1   2   2   2   1   2   1   2   1   2   1   2   2   2   1   2   2   2   1   2   1   1   1   1   1   1   2   1   2   2   2   1   1   2   2   1   2   2   2   1   2   2   1   2   2   1   2   2   2   2   1   2   2   2   2   2   1   2   1   1   2   1   1   2   2   2   2   2   2   1   1   2   1   1   1   1   2   1   1   1   2   2   2   1   1   1   1   2   1   2   1   2   1   2   2   1   2   2   1   2   2   1   2   2   1   1   2   2   1   2   1   2   1   2   1   2   1   1   1   1   2   2   1   1   2   2   2   1   1   1   1   2   2   2   2   2   1   1   1   1   1   1   1   1   2   2   1   2   2   1   1   2   1   2   2   1   2   2   1   2   2   1   1   2   2   1   2   1   2   1   1   1   2   1
 MK-2-9                 1   1   1   1   2   1   1   2   1   1   1   1   2   1   2   1   2   2   1   1   2   2   2   2   1   1   1   2   2   2   1   2   1   2   1   2   1   2   2   2   1   2   2   2   2   2   1   1   1   1   2   1   2   1   2   2   2   1   2   1   2   1   2   2   1   1   2   2   1   2   2   1   2   2   2   2   1   2   2   2   2   1   1   2   1   1   2   1   1   1   2   1   1   2   2   1   1   2   1   1   1   1   2   1   1   1   1   2   2   1   1   1   1   1   1   2   1   2   2   2   1   1   2   2   1   2   2   1   2   2   1   1   2   1   1   2   1   2   1   2   1   2   1   1   1   1   2   2   1   1   2   2   2   1   1   1   1   2   2   2   2   2   1   1   1   1   1   2   2   1   2   2   1   1   2   1   1   2   1   2   2   1   2   2   1   2   2   1   1   2   2   1   2   1   2   2   2   1   2   1
 MK-2-10                1   1   1   1   2   1   1   2   1   1   1   1   2   2   2   1   2   2   1   1   2   2   1   2   1   1   1   2   2   2   1   2   1   2   1   2   1   1   2   2   1   2   1   2   2   2   1   2   1   1   2   1   2   1   2   2   2   1   2   1   2   1   2   2   1   1   2   2   1   2   2   1   1   2   2   1   1   2   2   2   2   1   1   2   1   1   2   1   1   1   2   1   1   2   2   2   1   2   1   1   1   1   2   1   1   1   2   1   2   1   1   1   1   1   1   2   1   2   2   2   1   1   2   2   1   2   2   1   2   2   1   1   2   1   1   2   1   2   1   2   1   2   1   2   1   1   1   1   1   1   2   2   2   1   1   1   1   2   2   2   2   2   1   1   1   1   1   2   2   1   2   2   1   1   2   1   1   1   1   2   2   1   2   1   1   2   2   1   1   2   2   1   2   1   1   2   2   1   2   1
 MK-2-11                1   1   1   1   2   1   1   2   1   2   1   1   2   2   2   1   2   2   2   2   2   2   1   1   1   1   1   2   2   2   2   2   1   2   1   2   1   1   2   2   1   2   1   2   2   2   1   2   1   1   2   1   2   1   2   2   2   2   2   1   2   1   2   2   1   1   2   2   1   2   2   1   1   2   2   1   1   2   2   2   2   1   2   2   1   1   2   1   1   1   2   1   1   2   1   2   1   2   2   1   1   1   2   1   1   1   2   1   2   2   1   1   1   1   1   2   1   1   2   2   1   1   2   2   1   2   2   2   2   2   1   1   2   1   1   2   1   2   1   2   1   2   1   2   1   1   1   1   1   1   2   2   2   2   1   1   1   2   2   2   2   2   1   1   1   1   1   2   2   1   2   2   1   1   2   1   1   1   1   1   2   1   2   1   1   2   2   1   1   2   2   1   2   1   1   2   2   1   2   1
 MK-2-12                1   1   1   2   2   1   1   2   1   2   1   1   2   2   2   1   2   2   2   2   2   2   1   1   1   1   1   2   2   2   2   2   1   1   1   2   1   1   2   2   1   1   2   2   2   1   1   2   2   1   2   1   2   1   2   1   2   2   2   1   2   1   2   2   1   1   2   2   1   2   2   1   1   2   2   1   1   2   2   2   2   1   2   2   1   2   2   1   1   1   2   1   1   2   1   1   1   2   2   1   1   2   2   1   1   1   2   1   2   2   1   1   2   1   1   2   1   1   2   1   1   1   2   2   2   2   2   2   2   2   1   1   2   1   1   2   1   2   1   2   1   2   1   2   1   1   2   1   2   1   2   2   2   1   1   1   1   2   2   2   2   1   2   1   1   1   2   2   2   1   2   2   2   1   2   1   1   1   1   1   2   1   2   1   1   2   2   1   1   1   2   1   2   1   1   2   2   1   2   1
 MK-2-13                1   1   1   2   2   1   1   2   1   2   1   1   2   2   2   1   2   2   2   2   2   2   1   1   1   1   2   2   2   2   2   2   1   1   1   2   1   2   2   2   1   1   1   2   1   1   1   2   2   1   2   1   2   1   2   1   1   2   2   1   2   2   2   2   1   1   2   2   2   2   2   1   1   2   1   1   1   2   2   2   2   1   2   2   1   1   1   1   1   1   2   1   1   2   1   1   1   2   2   1   2   2   2   1   1   1   2   1   2   2   1   1   2   1   1   2   1   1   2   1   1   1   2   2   2   2   2   2   2   1   2   1   2   1   1   2   1   2   1   2   1   2   1   2   1   1   2   1   2   1   2   2   2   2   1   1   1   2   2   2   1   1   2   1   1   1   1   2   2   2   2   2   2   1   2   1   1   2   1   1   2   1   2   1   1   2   2   1   2   1   2   1   2   1   1   2   2   1   2   1
 MK-2-14                1   1   2   2   2   1   1   2   1   2   1   1   2   2   2   1   2   2   2   2   2   2   1   1   1   1   2   2   2   2   2   2   1   1   1   2   1   2   2   2   1   1   1   2   1   1   1   2   1   1   2   2   2   1   2   1   1   2   2   1   2   2   2   2   1   1   1   2   2   2   2   1   1   2   1   1   1   1   2   2   1   1   2   2   1   1   1   1   1   1   2   1   1   2   1   1   1   1   2   1   2   2   2   1   1   1   2   1   2   2   1   1   2   1   1   1   1   1   2   1   1   1   2   2   2   2   2   2   2   1   2   1   2   2   1   1   1   1   1   1   1   2   1   2   1   1   2   1   2   1   2   2   2   2   2   1   1   2   2   2   1   1   1   1   1   1   1   2   1   1   2   2   2   1   2   1   1   2   1   1   2   1   2   1   1   2   2   1   2   1   2   1   2   1   1   2   2   1   2   1
 MK-2-15                1   2   2   2   2   1   1   2   2   1   1   2   2   2   2   1   2   2   2   1   2   2   1   1   1   1   2   2   2   2   2   2   1   1   1   2   1   2   2   2   1   1   1   2   1   1   1   2   1   1   2   2   2   1   2   1   1   2   2   1   2   2   2   2   1   1   1   2   2   2   2   1   1   2   1   1   1   1   2   2   1   1   1   2   1   1   1   2   1   1   2   1   1   1   1   1   1   1   2   1   2   2   2   1   1   1   2   1   2   2   1   1   2   2   1   1   1   1   2   1   1   2   2   2   2   1   2   2   2   1   2   1   2   2   1   1   1   1   2   1   1   2   1   2   1   1   1   1   2   1   2   2   2   1   2   1   1   2   2   2   1   1   1   1   1   1   1   2   1   1   1   2   2   1   2   1   1   2   1   1   1   1   2   1   2   2   2   1   2   1   2   1   2   2   1   2   2   1   2   1
 MK-2-16                1   2   2   2   2   1   1   2   2   1   2   2   2   2   2   1   2   2   2   1   2   2   1   1   1   1   2   2   2   2   2   2   1   1   1   1   1   1   1   2   1   1   2   2   1   1   1   2   1   1   2   2   2   1   2   1   1   2   2   1   2   2   2   2   1   1   1   2   1   2   2   1   2   2   1   1   1   1   2   2   1   1   1   2   1   1   1   1   1   1   2   1   1   1   2   1   1   1   2   1   2   2   2   1   1   2   2   1   2   2   1   1   2   2   1   1   1   1   2   1   1   2   1   2   2   2   2   1   2   1   2   1   1   2   1   1   1   1   1   1   1   2   1   2   1   1   1   1   2   2   2   2   2   1   1   1   1   2   2   2   1   1   1   1   1   1   1   2   1   1   1   2   2   1   2   1   2   2   1   1   1   1   2   1   2   2   2   1   2   1   2   1   2   2   1   2   2   1   2   1
 MK-3-1                 2   1   2   1   1   1   1   2   2   1   1   2   1   2   1   2   2   1   2   2   1   1   2   1   2   2   1   1   1   1   1   2   2   2   1   2   1   2   1   2   1   2   1   2   1   2   1   2   2   1   1   1   1   1   2   1   2   2   2   1   1   1   1   1   1   1   1   2   2   1   2   2   2   1   2   2   1   2   2   2   1   2   1   2   1   2   1   1   2   2   2   1   2   1   1   2   2   2   2   2   2   2   2   1   1   2   1   1   1   2   2   1   1   1   1   1   2   1   1   2   2   2   2   1   1   2   1   1   1   2   2   1   2   2   1   1   1   2   1   1   1   1   2   2   2   1   1   2   2   1   2   2   2   2   1   1   2   1   2   1   1   1   2   1   1   2   1   2   1   1   2   1   1   2   1   2   1   2   2   2   1   2   2   1   2   2   2   2   2   1   2   2   1   2   1   2   2   1   1   1
 MK-3-2                 2   1   2   1   1   1   1   2   2   2   1   2   1   2   1   2   2   1   2   2   1   1   2   1   2   2   1   1   1   1   1   2   2   2   1   2   1   2   1   2   1   2   1   2   2   2   1   1   2   1   1   1   1   1   2   1   2   1   2   1   1   2   1   1   1   1   2   2   2   1   2   1   2   1   1   2   1   2   2   2   1   2   1   2   1   2   1   1   2   2   2   1   2   1   1   2   2   2   2   2   2   2   2   1   1   2   1   1   1   2   2   1   1   1   1   1   2   1   1   2   1   1   2   1   1   2   2   1   1   2   1   1   2   2   1   1   1   2   1   1   1   1   2   2   2   1   1   2   2   1   2   2   2   2   1   1   2   1   2   1   1   1   2   1   1   2   1   2   1   1   2   1   1   2   2   2   2   2   2   2   1   2   2   1   2   2   2   1   2   1   2   2   1   2   1   2   2   1   2   1
 MK-3-3                 2   1   2   1   1   1   1   2   2   2   2   2   1   2   1   2   2   1   2   2   1   1   2   1   2   2   2   1   1   1   1   2   2   2   1   2   1   2   1   2   1   2   1   2   2   2   1   1   2   1   1   1   1   1   2   1   1   1   2   1   2   2   1   1   1   1   2   2   2   1   2   1   2   1   1   2   1   2   2   2   1   2   1   2   1   2   1   1   2   2   2   1   2   1   2   2   2   2   2   2   2   2   2   2   1   2   1   1   1   2   2   1   1   1   1   1   2   1   1   2   1   1   2   1   1   2   2   1   1   2   1   1   2   2   1   1   1   2   1   1   2   1   2   2   2   1   1   2   2   1   2   2   2   2   1   2   1   1   2   1   1   1   2   1   1   2   1   2   1   1   2   1   1   2   2   1   2   2   2   2   1   2   2   1   2   2   2   1   2   1   2   2   2   2   1   2   2   1   2   1
 MK-3-4                 2   1   2   1   1   1   1   2   2   2   2   2   2   2   1   2   2   1   2   2   2   1   2   1   1   2   2   1   1   1   2   1   2   2   1   2   1   2   1   2   1   2   2   2   2   2   1   1   2   2   1   1   1   1   2   1   1   1   2   1   2   2   1   1   1   1   2   2   2   1   2   1   2   1   1   2   1   2   2   2   1   2   1   2   1   2   2   1   2   1   2   1   1   1   1   2   2   2   2   2   1   2   1   2   1   2   1   1   1   2   2   1   1   1   1   1   2   1   1   2   1   2   2   1   1   1   2   1   2   2   1   1   2   2   1   1   2   2   1   1   2   1   2   2   2   1   1   2   2   1   1   2   2   2   1   2   1   1   2   1   1   1   2   1   1   2   1   2   1   1   2   1   1   2   2   1   2   2   2   2   1   2   2   1   2   2   2   1   2   1   2   2   2   2   2   2   2   1   2   1
 MK-3-5                 2   1   2   1   1   1   1   2   2   2   2   2   2   2   1   2   2   1   2   2   2   1   2   2   1   2   2   1   1   1   2   1   2   2   1   2   1   2   1   2   1   2   2   2   2   2   1   1   2   2   1   1   1   1   2   1   1   1   2   1   2   2   1   1   1   1   2   2   2   1   2   1   1   1   1   2   1   2   2   2   1   2   2   2   1   2   2   2   2   1   2   1   1   1   1   2   2   1   2   1   1   2   1   2   1   1   1   1   1   2   2   2   1   1   1   1   2   1   1   2   1   2   2   1   1   1   2   1   1   2   1   1   2   2   1   1   2   2   1   1   2   2   2   2   2   1   1   2   2   1   1   2   2   2   1   2   2   1   2   1   1   1   2   1   1   2   1   2   1   1   2   1   1   2   1   1   2   1   2   2   1   2   2   1   1   2   2   2   2   1   2   2   2   2   2   2   2   1   2   1
 MK-3-6                 2   1   2   1   1   1   1   2   2   2   2   2   2   2   1   2   2   1   2   2   2   1   2   2   1   2   2   1   1   1   2   1   2   1   1   2   1   2   1   2   1   2   2   2   2   2   1   1   2   2   1   1   1   1   2   1   1   1   2   2   1   2   1   1   1   1   2   2   2   1   2   1   1   1   1   2   1   1   2   2   1   1   2   2   1   2   2   2   2   1   2   1   1   1   1   2   2   1   2   1   1   2   1   2   1   1   1   2   2   2   2   2   1   2   2   1   2   1   1   2   1   2   2   1   1   1   2   1   2   2   1   1   2   2   1   1   2   2   1   1   2   1   2   1   2   1   1   2   2   1   2   2   2   2   1   2   2   2   2   1   1   1   2   1   1   2   1   2   2   1   2   1   1   2   1   2   2   1   2   2   1   2   2   2   1   2   2   2   2   1   2   2   2   2   2   2   2   1   2   1
 MK-3-7                 2   1   2   1   1   1   2   2   2   2   2   2   2   2   2   2   2   1   2   2   2   1   2   2   1   2   2   1   1   1   1   1   2   1   1   2   1   2   1   2   1   2   2   2   2   2   1   1   2   2   1   1   1   1   2   1   1   1   2   2   1   2   1   1   1   1   2   2   2   1   2   1   1   1   2   2   1   1   2   2   2   1   2   2   1   2   2   2   2   1   2   1   1   1   1   2   2   1   2   1   1   2   1   2   1   1   1   2   2   2   2   2   1   2   2   1   2   1   1   2   1   2   2   1   1   1   2   1   1   2   1   1   2   2   1   1   2   2   1   1   2   1   2   1   2   1   1   2   1   1   2   2   2   2   1   2   2   2   2   1   1   1   2   1   1   2   1   2   2   1   2   1   1   2   1   2   2   1   2   2   1   2   2   2   1   2   2   2   2   1   2   2   2   2   1   2   2   1   2   1
 MK-3-8                 2   1   2   1   1   1   2   2   2   2   2   2   2   2   2   1   2   1   2   2   2   1   2   2   1   2   2   1   2   1   2   2   2   1   2   2   1   2   1   2   1   2   1   2   2   2   1   1   2   2   1   1   1   1   2   1   1   1   2   2   1   2   1   1   1   1   2   2   2   1   2   1   1   1   2   2   1   1   2   2   2   1   2   2   1   2   1   1   2   1   2   1   1   1   1   2   2   1   2   1   1   2   2   2   1   1   1   2   2   2   2   2   1   2   2   1   1   1   1   2   1   2   2   1   1   1   2   2   1   2   1   1   2   2   1   1   2   1   1   1   2   1   2   1   2   1   1   2   1   1   2   2   2   2   1   2   2   2   2   1   1   1   1   1   1   2   1   2   1   1   2   1   1   2   1   2   2   1   2   2   1   2   2   2   1   2   2   2   2   2   2   2   2   2   1   2   2   1   1   1
 MK-3-9                 2   1   2   1   1   1   2   2   2   2   2   2   1   2   2   1   2   1   2   2   2   1   2   2   1   2   2   1   2   1   2   2   2   1   2   2   1   2   2   2   1   2   1   2   2   2   1   1   2   2   1   1   2   1   2   1   1   2   2   2   1   2   2   1   1   1   2   2   2   1   2   1   1   1   2   2   1   1   2   2   2   1   2   2   1   2   1   1   2   1   2   2   1   1   1   2   2   1   2   1   1   2   2   2   1   1   2   2   2   2   2   2   1   2   2   1   1   1   1   2   1   2   2   1   1   1   2   2   1   2   1   1   2   2   1   1   2   1   1   1   2   1   2   1   1   1   1   2   1   1   2   2   2   2   1   2   1   2   2   1   1   1   1   1   1   2   1   2   1   1   2   1   2   2   2   2   2   1   2   2   1   2   2   2   1   2   2   1   2   2   2   2   2   1   1   2   2   1   1   1
 MK-3-10                2   2   2   1   1   1   2   2   2   1   2   2   1   1   2   2   2   1   1   2   2   1   2   1   1   2   2   1   2   1   2   2   2   1   2   2   1   2   2   2   1   2   1   2   2   2   1   1   2   2   1   1   2   2   2   1   1   2   2   2   1   2   2   1   1   1   2   2   2   1   2   1   1   2   2   1   1   1   2   2   2   1   2   2   1   2   1   1   1   1   2   2   1   1   1   2   2   1   2   1   1   2   2   2   1   1   2   2   1   2   2   2   1   2   2   1   1   1   1   2   1   1   1   1   1   1   2   2   1   2   1   1   2   2   1   1   2   1   1   1   2   1   2   2   1   1   1   2   1   1   2   2   2   2   1   1   1   2   1   1   1   1   1   1   1   1   1   2   1   2   2   1   2   2   2   2   2   1   2   2   1   2   1   2   1   1   2   1   2   2   2   2   2   1   1   2   2   1   1   1
 MK-3-11                2   2   2   1   1   1   2   2   2   1   2   2   1   1   2   2   2   1   1   2   2   1   2   1   1   2   2   1   2   1   2   2   2   1   2   2   1   2   2   2   1   2   1   2   2   2   1   1   2   2   1   1   2   2   2   1   2   2   2   2   1   2   2   2   1   2   2   1   2   1   2   1   1   1   2   1   1   1   2   2   2   1   2   1   1   2   1   1   1   1   2   1   2   1   2   2   2   1   2   1   1   1   2   1   1   1   2   2   1   2   2   2   1   2   2   1   1   1   1   2   1   1   1   1   1   1   2   2   1   2   2   1   2   2   1   1   2   1   1   1   1   1   2   1   1   1   1   2   1   1   2   2   1   2   1   1   1   2   1   1   1   1   1   1   1   1   1   2   1   2   2   2   2   2   2   2   2   1   2   2   1   1   1   2   1   1   2   1   2   1   2   2   1   1   1   2   2   1   1   1
 MK-3-12                2   2   2   1   1   1   2   2   2   1   2   2   1   1   2   2   2   1   1   2   2   1   2   1   2   1   2   1   2   1   2   2   2   1   2   2   1   2   2   2   1   2   1   2   2   2   1   1   2   2   1   1   2   2   2   1   2   2   2   2   2   2   2   1   1   2   2   1   2   1   2   1   1   1   1   1   1   1   2   2   2   1   2   2   1   2   1   1   1   1   2   1   2   1   2   2   2   1   2   1   1   1   2   1   1   1   2   2   1   2   2   2   1   2   1   1   1   1   1   2   2   1   1   1   1   1   1   2   1   1   2   1   1   1   1   1   2   1   1   1   1   1   2   1   1   1   1   2   1   1   2   2   1   2   1   2   1   2   1   1   1   1   1   1   2   1   1   2   1   2   2   2   2   2   2   2   2   1   1   2   1   1   2   2   1   1   1   1   2   2   2   2   1   1   1   2   2   1   1   1
 MK-3-13                2   2   2   1   1   1   2   2   2   1   1   2   1   1   2   2   2   1   1   2   2   2   2   1   2   1   2   1   2   1   2   1   2   1   2   2   1   2   2   2   1   2   1   2   2   2   1   1   2   2   1   1   1   2   2   2   1   2   2   2   2   2   1   1   1   2   2   1   2   1   2   1   1   1   1   1   1   1   2   2   2   1   2   2   1   2   2   1   2   1   2   1   2   1   2   2   2   1   2   1   1   1   2   1   1   1   2   1   1   2   2   2   1   2   1   1   1   1   1   2   2   1   1   1   1   1   1   2   1   1   2   1   1   1   1   2   2   1   1   1   1   1   2   2   1   2   1   2   1   1   2   2   1   2   1   2   1   2   1   1   1   1   1   1   2   1   1   2   1   1   2   2   2   2   2   2   2   1   1   2   1   1   1   2   1   1   1   1   2   2   2   2   1   1   1   2   2   2   1   1
 MK-3-14                2   2   2   1   1   1   2   2   2   1   2   2   1   1   2   2   2   1   1   2   2   2   2   1   2   1   2   2   2   1   1   1   2   2   2   2   1   2   2   2   1   2   1   2   2   2   2   1   2   1   1   1   1   2   2   2   1   2   2   2   2   2   1   1   1   2   1   1   1   1   2   1   1   1   1   1   1   1   2   2   2   1   1   2   1   2   2   1   2   2   2   1   2   1   2   2   2   1   2   1   1   1   2   2   1   1   2   1   1   2   2   2   1   2   1   1   2   1   1   2   2   1   1   1   1   1   1   2   1   1   2   1   2   2   1   2   2   1   1   2   1   1   2   2   1   2   1   2   1   1   2   2   1   2   1   2   2   2   1   1   1   1   1   1   1   1   1   2   1   1   2   2   2   2   2   2   2   1   2   2   2   1   1   2   1   1   1   1   2   2   2   2   1   1   1   2   2   2   1   1
 MK-3-15                2   2   2   1   1   1   2   2   2   1   1   2   1   2   2   2   2   1   1   2   2   2   2   1   2   1   2   1   2   1   1   1   2   2   2   2   1   2   2   2   1   1   1   2   1   2   2   1   2   2   2   1   1   2   2   2   1   2   2   2   2   2   1   1   1   2   1   1   1   1   1   1   1   1   1   1   1   1   2   2   1   1   1   2   1   2   2   1   2   2   2   1   2   1   2   1   2   1   2   1   1   1   1   2   1   1   2   1   1   2   2   2   1   2   1   1   2   1   1   2   2   1   1   1   1   1   1   2   1   1   2   1   1   2   1   2   1   1   1   2   1   1   2   2   1   1   1   2   1   1   1   2   1   1   1   2   2   2   1   1   1   1   1   1   1   1   1   2   1   1   2   2   2   1   2   2   2   1   2   2   2   1   1   2   1   1   1   1   2   2   2   2   1   1   1   2   2   2   2   1
 MK-3-16                2   1   2   1   1   1   2   1   2   1   1   2   1   2   1   2   2   1   1   2   2   2   2   1   2   1   2   1   2   1   1   1   2   2   2   2   2   2   2   2   2   1   2   2   1   1   2   1   2   2   2   1   1   2   2   2   1   2   2   2   2   2   1   1   1   2   1   1   1   1   1   1   1   1   1   1   1   1   2   2   1   1   1   1   1   2   2   2   2   2   2   1   2   1   2   1   2   1   2   1   1   1   1   2   1   1   2   1   1   2   2   2   1   2   2   1   2   1   1   2   2   1   2   1   1   1   1   2   1   1   2   1   1   2   1   2   1   1   1   2   1   1   1   2   1   1   1   2   2   1   2   2   1   1   1   2   2   2   2   1   1   1   1   1   1   1   1   1   1   2   2   2   2   1   2   2   2   1   1   2   2   1   1   2   1   1   1   1   2   2   2   2   1   1   2   2   1   2   2   1
 MK-4-1                 1   2   1   1   1   2   2   1   1   1   1   1   2   1   2   2   1   2   2   2   1   2   2   2   2   1   2   2   1   1   1   1   2   2   2   2   2   1   1   1   2   1   2   2   2   2   1   2   2   1   1   2   1   2   1   2   2   2   2   1   2   2   1   1   1   2   2   2   2   2   2   1   2   2   2   2   1   2   2   1   2   1   1   1   2   2   2   1   1   2   2   2   2   1   2   1   2   1   2   2   2   1   1   2   2   2   1   2   1   1   2   1   1   2   1   2   1   1   1   2   2   1   1   1   1   2   2   1   2   1   1   1   1   2   2   1   2   1   1   2   2   1   1   1   2   1   2   1   1   1   1   2   2   1   2   2   1   2   1   1   2   1   1   1   2   1   2   1   2   2   1   1   1   2   1   1   1   2   1   1   1   2   2   1   1   1   1   1   1   1   1   2   1   2   2   1   1   2   1   2
 MK-4-2                 1   2   1   1   1   2   2   1   1   1   1   2   2   1   1   2   1   2   2   2   1   2   2   2   2   1   2   2   1   1   1   1   2   2   1   2   2   1   1   1   2   1   2   1   2   2   1   2   2   1   1   2   1   2   1   2   2   2   2   1   2   1   1   1   2   2   2   2   1   2   2   1   2   2   2   1   1   2   2   1   2   1   1   1   2   2   2   1   1   2   1   2   2   1   2   1   2   1   1   2   2   1   1   2   2   2   1   2   1   1   2   1   1   2   1   2   1   1   2   2   2   1   1   1   1   2   2   1   2   1   1   1   1   2   2   1   2   1   1   2   2   1   1   1   2   1   2   1   2   1   1   2   2   1   2   1   1   1   1   1   2   1   1   1   2   1   2   1   2   2   1   1   1   1   1   1   1   2   1   1   1   2   2   1   1   1   1   1   1   1   2   2   1   2   1   1   1   2   1   2
 MK-4-3                 1   2   1   1   1   2   2   1   1   1   1   2   2   1   1   2   1   1   2   2   1   2   2   2   2   1   2   2   1   1   1   2   2   2   1   2   2   1   1   1   1   1   2   1   2   2   1   2   2   1   1   2   1   2   2   1   2   2   2   1   1   2   1   1   1   2   2   1   1   2   1   1   1   2   2   1   1   2   2   1   1   2   1   1   2   2   2   1   1   2   1   2   2   1   2   1   2   1   1   2   2   1   2   2   2   2   1   2   1   1   2   1   1   2   1   2   1   1   2   2   2   1   1   1   1   2   2   1   2   1   1   2   1   2   2   1   2   1   1   2   2   1   2   1   2   1   1   2   2   1   1   2   2   1   2   2   1   1   1   1   2   1   1   1   1   1   2   1   2   2   1   1   1   1   1   2   1   2   2   2   1   2   2   1   1   1   1   1   2   1   2   2   2   2   1   1   2   2   1   1
 MK-4-4                 1   1   1   1   2   2   2   1   1   1   1   2   2   1   1   2   1   1   2   1   1   2   2   2   2   1   2   1   1   1   2   2   2   2   1   2   2   1   1   1   1   1   2   1   2   2   1   2   2   1   1   1   1   2   2   1   2   2   2   1   1   2   1   2   2   2   2   1   1   2   1   1   1   2   2   1   1   2   2   2   2   2   1   1   2   2   2   1   1   2   1   2   1   1   2   1   2   1   1   2   2   1   2   2   2   2   1   1   2   1   2   1   1   2   1   2   1   1   2   2   2   1   1   1   1   2   2   1   2   1   1   2   1   2   2   1   2   1   1   2   2   1   2   1   2   1   1   2   2   1   1   2   2   2   2   2   1   1   1   1   2   1   1   1   1   1   2   1   2   2   1   1   1   1   1   2   1   2   2   2   1   2   2   2   1   1   1   1   2   1   2   2   2   2   1   1   2   2   1   1
 MK-4-5                 1   1   1   1   2   1   2   2   1   1   1   2   2   1   1   2   1   2   2   1   1   2   2   2   2   1   2   1   1   1   2   2   2   2   2   2   2   1   1   1   1   1   2   1   2   1   1   2   2   1   1   1   1   2   2   1   1   2   1   1   1   2   1   1   2   2   2   1   1   2   1   1   1   2   2   1   1   2   2   2   2   2   1   1   2   2   2   1   1   2   1   2   1   1   2   1   2   1   1   2   2   1   2   2   2   2   1   1   2   1   2   2   2   2   1   2   1   1   2   2   2   1   1   1   1   2   2   1   2   1   1   1   1   2   2   1   2   1   1   2   2   1   2   1   2   1   1   2   2   1   2   2   2   2   2   2   2   1   1   1   2   2   1   1   1   1   1   1   2   2   1   1   1   1   1   2   2   2   2   2   1   2   1   2   1   1   1   1   2   1   2   2   1   2   1   2   2   1   1   1
 MK-4-6                 1   1   1   1   2   1   1   2   1   1   1   2   2   1   1   2   1   2   2   2   2   2   2   2   2   1   2   1   1   1   2   2   2   2   2   2   2   1   1   2   1   1   2   1   2   1   2   2   2   2   1   1   1   2   2   1   1   2   1   1   1   2   1   1   2   2   2   1   1   2   1   1   1   2   2   1   1   2   2   1   2   2   1   1   2   2   2   1   1   2   1   2   1   1   2   1   2   1   1   2   2   1   2   2   1   2   1   2   2   1   2   2   1   2   1   2   1   1   2   2   2   1   1   1   1   2   2   2   2   1   1   1   1   1   2   1   2   1   1   2   2   1   2   2   2   1   1   1   2   1   2   2   2   2   2   2   2   1   1   1   2   2   1   1   1   1   1   1   2   2   1   1   1   1   1   2   2   2   2   2   1   1   1   2   1   1   1   1   2   2   2   2   1   2   2   2   2   1   1   1
 MK-4-7                 1   1   1   1   2   1   1   2   1   1   1   2   2   1   1   2   1   2   1   2   2   2   2   2   2   1   2   1   1   1   2   2   2   2   2   2   2   2   1   2   1   1   1   1   2   1   2   2   2   2   1   1   1   2   2   2   1   2   1   1   1   2   1   1   2   2   2   1   2   2   2   1   1   2   2   1   1   2   2   1   2   2   1   1   2   2   2   2   1   2   2   2   1   1   2   1   2   1   2   2   2   1   2   2   1   2   1   2   2   1   2   2   1   2   1   2   1   1   2   2   2   1   1   1   1   2   1   2   2   1   1   1   1   1   2   1   2   1   1   2   1   1   2   2   2   1   1   1   2   1   2   2   2   1   2   2   2   1   1   1   2   2   1   1   1   2   2   1   2   2   1   1   1   1   1   2   2   2   2   2   1   1   1   2   1   1   2   1   2   2   2   2   2   2   2   2   2   1   1   1
 MK-4-8                 1   1   1   1   2   1   1   2   1   1   1   2   2   1   1   2   1   2   1   2   2   2   2   2   2   1   2   1   1   1   2   2   2   2   2   2   2   2   1   2   1   2   1   1   2   1   2   2   2   2   1   1   1   2   2   2   1   2   1   1   1   2   1   1   2   2   2   1   2   2   2   1   1   2   2   2   1   2   2   1   2   2   2   1   2   2   2   2   2   2   2   2   1   1   1   1   2   1   2   2   2   2   2   2   1   2   2   2   2   1   2   2   1   1   1   2   1   1   2   2   2   1   2   1   1   2   1   2   2   1   1   1   1   1   1   1   2   1   1   2   1   2   2   2   2   1   1   1   1   1   2   2   2   1   2   2   2   1   1   1   2   2   1   1   1   2   2   1   2   2   1   2   1   2   1   2   2   2   2   2   1   1   1   1   1   1   2   1   1   2   2   2   2   2   2   2   2   1   1   1
 MK-4-9                 1   1   1   1   2   1   1   1   1   1   1   1   2   2   1   2   1   2   1   2   2   1   2   2   2   1   2   1   1   1   2   2   2   2   2   1   2   2   1   2   1   2   1   1   1   1   2   2   2   2   1   1   1   2   2   2   1   2   1   1   1   2   1   1   2   2   2   1   2   2   2   1   1   1   2   2   1   1   2   1   2   2   2   1   2   2   2   2   2   2   1   2   1   1   1   1   2   1   2   2   2   2   2   2   1   2   2   2   2   1   2   2   1   1   1   2   1   1   2   2   2   1   2   1   2   2   1   2   2   1   1   1   1   1   1   1   2   1   1   2   1   2   2   2   2   1   1   2   1   1   1   2   1   1   2   2   2   2   1   1   2   2   1   1   1   2   2   1   2   2   1   2   1   2   1   2   2   2   2   2   1   1   1   2   1   1   1   1   2   2   2   2   2   2   1   2   2   1   1   2
 MK-4-10                1   1   1   2   2   1   1   1   1   1   1   1   2   2   1   2   1   2   1   2   2   1   2   2   2   1   2   1   1   1   2   2   2   2   2   1   2   2   2   2   1   2   1   1   1   1   2   2   2   2   1   1   1   2   2   2   1   2   1   1   1   2   1   1   2   2   2   1   2   1   2   1   1   1   2   2   1   1   2   1   2   2   2   1   2   2   2   2   2   2   1   2   1   1   1   1   2   1   1   2   2   2   1   1   1   2   2   2   2   1   2   2   2   1   1   2   1   1   1   2   2   1   2   1   2   2   1   2   2   1   1   1   1   1   1   1   2   1   1   1   1   2   2   1   2   1   1   1   1   1   1   2   1   1   2   2   2   2   1   1   2   2   1   1   2   2   2   1   2   2   1   2   1   2   1   2   2   2   2   2   1   1   1   2   1   1   1   1   2   2   2   2   2   2   1   2   2   1   1   2
 MK-4-11                1   1   1   2   2   1   1   1   1   1   1   1   2   2   1   1   1   2   1   2   1   1   2   2   2   1   2   1   1   1   1   2   2   2   2   1   2   2   2   2   1   2   1   1   1   1   2   2   2   2   1   1   1   2   2   2   1   2   1   1   1   2   1   1   2   2   1   1   2   1   1   1   1   1   2   2   1   1   2   1   2   2   2   2   2   2   2   1   2   2   1   2   1   1   1   1   2   1   1   2   2   2   1   1   1   2   2   2   2   1   2   2   2   1   1   2   1   1   1   2   2   1   2   1   1   2   1   2   2   1   1   1   2   1   1   1   2   1   1   1   1   2   2   1   2   1   1   1   1   1   1   2   1   1   2   2   2   2   1   1   1   2   1   1   2   2   2   1   2   2   1   1   1   2   1   2   2   2   2   2   1   1   2   2   1   2   1   1   2   2   2   2   1   2   1   2   2   1   1   2
 MK-4-12                1   1   1   2   2   2   1   1   1   1   1   1   2   2   1   1   1   2   1   2   1   1   2   2   2   1   1   1   1   1   1   2   2   2   2   1   2   2   2   2   1   2   1   1   1   1   2   2   2   2   1   1   2   2   2   2   1   2   1   1   1   2   1   1   2   2   1   1   2   2   1   1   1   1   1   2   1   2   2   1   2   2   1   2   2   2   2   1   2   2   1   2   1   1   1   1   2   1   1   2   2   2   1   1   1   2   2   2   2   1   2   2   2   1   1   2   1   1   1   2   2   1   2   1   1   2   1   2   2   1   1   1   2   1   1   1   2   1   1   1   1   2   2   1   2   1   1   1   1   1   2   1   1   1   2   2   2   2   1   2   1   2   1   1   2   2   2   1   1   2   1   2   1   2   1   1   2   2   2   2   1   1   2   2   1   2   1   1   2   2   2   2   1   2   1   2   2   1   2   2
 MK-4-13                1   1   1   2   2   2   2   1   1   1   1   1   2   2   1   2   1   1   2   1   1   1   2   2   1   2   1   1   1   1   2   2   1   2   2   1   2   2   2   1   1   2   1   2   1   1   2   2   2   2   1   1   2   2   1   2   1   2   1   1   1   2   1   1   2   2   1   1   2   2   1   1   1   1   1   2   1   2   2   1   2   2   1   1   2   2   2   1   2   2   1   2   1   1   1   1   2   1   1   2   2   2   1   1   1   2   2   2   2   1   2   2   2   1   1   2   1   1   1   2   2   1   2   1   1   2   1   2   2   1   1   1   1   1   1   2   2   1   1   1   1   2   2   1   2   1   2   2   1   1   2   1   1   2   1   2   2   1   1   2   1   2   1   1   2   2   2   2   1   2   1   2   1   2   1   1   2   2   2   2   1   2   2   2   1   2   1   1   2   2   2   2   1   2   1   2   2   1   1   1
 MK-4-14                1   1   1   2   2   2   2   1   1   1   1   1   2   2   1   2   1   1   2   1   1   1   2   2   1   2   1   1   1   1   2   2   1   2   2   1   2   2   2   1   1   2   1   2   1   1   2   2   1   2   1   1   2   2   1   2   1   2   1   1   1   2   2   2   2   2   1   1   2   2   2   1   1   1   1   2   1   2   1   2   2   2   1   1   2   1   2   1   1   1   1   2   1   1   1   1   2   1   1   2   2   2   1   1   1   2   2   2   2   1   2   2   2   2   1   2   1   1   1   2   2   1   2   1   1   2   1   2   2   1   1   1   1   1   1   2   2   1   1   1   1   2   2   1   2   1   2   2   1   1   2   1   1   2   1   2   2   1   1   2   1   2   1   1   2   2   2   2   1   2   1   2   1   2   1   2   2   2   2   2   1   2   2   2   1   2   1   1   2   2   2   2   1   1   1   2   2   1   1   1
 MK-4-15                1   1   1   2   2   2   2   1   1   1   2   1   2   2   1   2   1   1   2   1   1   1   2   2   1   2   1   1   1   1   2   2   1   2   2   1   2   2   2   2   1   2   1   2   1   1   2   2   1   2   1   1   2   2   1   2   1   2   1   1   1   2   2   2   2   2   1   1   2   2   2   1   1   1   1   2   1   2   1   2   2   2   1   1   2   1   2   1   1   1   1   2   1   1   1   1   2   2   1   2   2   2   1   1   1   2   1   2   2   1   2   1   2   2   1   2   1   1   1   2   2   2   2   1   1   2   1   2   2   1   1   1   1   1   1   2   2   1   1   1   1   2   2   1   2   1   2   2   1   2   2   1   1   2   1   2   2   1   1   2   1   2   1   1   1   2   1   2   1   2   1   2   1   1   1   2   2   1   2   2   1   1   2   2   1   2   1   1   2   2   2   2   1   1   1   2   2   1   1   1
 MK-4-16                1   1   1   2   2   2   2   1   1   1   2   1   2   2   1   1   1   1   1   1   1   1   2   2   1   2   1   1   1   1   2   2   1   2   2   1   2   2   2   2   1   2   1   2   2   1   2   2   1   2   1   1   2   2   1   1   1   1   1   1   1   2   2   2   2   1   2   1   2   2   2   1   1   1   1   2   1   2   1   2   2   2   2   1   2   1   2   1   1   1   1   2   1   1   1   1   1   2   1   1   2   2   1   1   1   2   1   2   2   1   2   1   2   2   1   2   1   2   1   2   2   2   2   1   1   2   1   2   2   2   1   1   1   1   1   2   2   1   1   1   1   2   2   1   2   1   2   2   1   2   2   1   2   2   2   2   2   1   1   2   1   2   1   1   1   2   1   2   1   2   1   2   1   1   1   2   2   1   2   2   2   1   2   2   2   2   1   1   1   2   2   2   1   1   1   2   2   1   1   1
 MK-5-1                 1   1   1   1   2   2   2   1   2   1   1   2   1   1   2   1   2   1   2   1   1   1   2   2   1   2   2   1   2   2   1   1   2   2   1   1   2   2   2   1   2   2   1   1   2   2   1   2   2   1   1   2   1   1   2   2   1   1   2   2   1   1   1   2   2   1   2   1   2   2   1   1   2   1   1   1   1   2   2   2   1   2   2   1   1   2   2   2   1   1   1   2   2   1   1   1   1   2   2   1   1   1   1   2   1   2   2   2   2   1   2   2   1   2   2   1   2   1   2   1   2   1   2   1   1   2   1   1   2   2   1   2   2   2   2   2   2   1   2   1   2   1   2   1   2   2   2   1   1   1   1   1   2   2   2   1   2   2   1   1   2   1   1   2   2   2   2   1   1   2   1   2   1   1   2   2   1   1   2   2   1   1   2   1   1   1   2   2   2   1   2   1   1   2   2   1   2   1   1   2
 MK-5-2                 2   1   1   1   2   2   2   1   2   1   1   2   1   1   2   1   2   1   2   1   1   1   2   2   1   2   1   2   2   2   1   1   2   2   1   1   2   2   2   1   2   1   1   1   2   2   1   2   2   1   1   2   1   1   1   1   1   1   1   2   1   1   1   2   2   1   2   1   2   2   1   1   2   1   1   1   1   2   2   1   1   2   2   1   1   2   2   2   1   2   1   2   2   1   1   2   1   2   1   1   1   1   1   2   1   2   2   2   2   1   1   2   1   2   2   1   2   1   2   1   2   1   2   1   2   2   1   1   2   2   1   2   2   2   2   2   2   1   2   1   2   1   2   1   2   2   2   1   1   1   1   1   2   2   2   1   2   2   1   1   2   2   1   2   2   2   2   1   1   2   1   2   1   1   2   2   1   2   2   2   1   1   2   1   1   1   2   2   2   2   1   1   1   2   2   1   2   1   1   2
 MK-5-3                 1   1   1   1   2   2   2   2   2   1   1   2   1   1   2   1   2   1   2   1   1   1   2   2   2   2   1   2   2   1   1   1   2   2   2   1   2   2   2   1   1   1   1   1   2   2   1   2   2   2   1   2   1   1   1   2   1   1   1   1   1   1   1   2   2   1   1   1   2   2   1   1   2   1   1   1   1   2   2   1   2   2   2   1   1   2   2   2   1   2   1   2   1   1   1   2   1   2   1   1   1   1   1   2   1   2   1   2   2   1   1   2   1   2   2   1   2   1   2   1   2   1   2   2   2   2   1   1   2   2   1   2   2   2   2   2   2   2   2   1   2   1   1   1   2   2   2   1   1   1   1   1   2   1   1   2   2   2   1   1   2   1   1   2   2   2   2   1   1   2   1   2   1   2   2   2   1   2   2   2   1   1   2   1   1   1   2   1   2   2   2   1   1   2   2   1   2   1   2   2
 MK-5-4                 1   1   1   2   2   2   2   2   2   1   1   2   1   1   1   1   2   1   2   1   1   1   2   2   2   2   1   2   2   1   1   1   2   2   2   1   2   2   1   1   1   1   1   1   2   2   1   2   2   2   1   2   1   1   2   2   1   1   2   1   1   1   1   2   2   1   1   1   2   2   1   1   2   1   1   1   1   2   2   1   2   2   2   1   1   2   2   2   1   2   1   2   1   1   1   2   1   2   1   1   1   1   1   2   1   2   1   2   2   1   1   2   1   2   2   1   1   1   2   1   2   1   2   2   2   2   1   1   2   2   1   2   2   2   2   2   2   2   2   1   2   1   1   1   2   2   1   1   1   1   1   1   2   1   1   2   2   2   1   2   2   1   1   2   2   2   2   1   1   2   2   2   1   2   2   1   1   2   2   2   1   1   2   1   1   1   2   1   2   2   2   1   1   2   2   1   2   2   1   2
 MK-5-5                 1   1   2   2   2   2   2   2   2   1   1   2   1   1   1   1   1   1   2   1   1   2   2   2   2   2   1   2   2   1   1   1   2   2   2   1   2   1   1   1   1   1   1   1   2   2   1   2   2   2   1   2   1   1   2   2   1   1   2   1   1   2   1   2   2   1   1   1   2   2   1   1   2   2   1   1   1   1   2   1   2   2   2   1   2   2   2   2   2   2   1   2   1   1   1   2   1   2   1   1   1   1   1   2   2   2   1   1   2   1   1   2   1   2   1   1   1   1   2   2   2   1   2   2   2   2   1   1   1   2   1   2   2   2   2   2   2   2   2   2   2   1   1   1   2   2   1   1   1   1   1   1   2   1   1   2   2   2   2   2   2   1   1   2   2   2   2   1   1   2   2   2   1   1   1   1   1   2   2   2   1   1   2   1   1   1   2   1   2   2   2   1   1   2   2   1   2   2   1   2
 MK-5-6                 1   1   2   2   2   2   2   2   2   1   1   2   1   1   1   1   1   1   2   1   1   2   2   2   2   2   1   2   1   1   1   1   2   2   2   1   2   1   1   1   1   1   1   2   2   2   1   2   2   2   1   2   1   1   2   2   1   1   2   2   1   2   1   2   2   1   2   1   2   2   1   1   2   2   1   1   1   1   2   1   2   2   2   1   2   2   1   2   2   2   1   2   1   1   1   2   1   2   1   1   2   1   1   2   2   2   1   1   2   1   1   1   1   1   1   1   1   1   2   2   1   2   1   1   2   2   1   1   2   2   1   1   2   2   2   2   2   2   2   2   2   1   1   1   2   2   2   1   1   1   1   1   2   1   1   2   2   2   1   2   2   1   1   2   2   2   2   1   1   2   2   2   2   1   1   1   1   2   2   2   1   1   2   2   1   1   2   1   2   2   2   1   2   2   1   2   2   2   1   2
 MK-5-7                 1   1   2   2   2   2   2   2   2   1   1   2   1   1   1   1   1   1   2   1   1   1   2   2   2   2   1   2   1   1   1   1   2   2   2   1   1   1   1   1   1   1   1   2   2   1   2   2   2   2   1   2   1   1   2   2   1   1   2   2   1   2   1   2   2   1   2   1   2   1   1   2   2   2   1   1   1   1   2   1   2   2   2   1   2   2   1   2   2   2   1   2   1   1   1   2   1   2   1   1   1   1   1   2   2   2   1   1   2   1   1   1   1   1   1   1   1   1   2   2   1   1   1   1   2   2   1   1   2   2   1   1   2   2   2   2   2   2   2   1   2   1   1   1   2   2   2   1   1   1   1   1   2   1   1   2   2   2   1   2   2   1   1   1   1   2   2   1   1   1   2   2   2   1   1   1   1   2   2   2   1   2   2   1   1   1   2   1   2   2   2   1   2   2   1   2   2   2   1   2
 MK-5-8                 1   1   2   2   2   2   2   2   2   1   1   2   1   1   1   1   1   1   2   1   1   1   2   2   2   2   1   2   1   1   1   2   2   2   2   1   1   1   1   1   1   1   1   2   2   1   2   2   2   2   1   2   1   1   2   2   1   2   2   2   1   2   1   2   2   2   2   2   2   1   1   2   2   2   1   1   1   2   2   1   2   2   2   1   1   2   1   1   2   2   1   2   1   1   1   2   1   2   1   1   1   1   1   2   2   2   1   1   2   1   1   1   1   2   1   1   1   1   2   1   1   1   1   1   2   2   1   1   2   1   1   1   2   2   2   2   2   2   2   1   2   1   1   2   2   2   2   1   1   1   1   1   2   1   1   2   2   2   1   2   2   1   1   1   1   2   2   1   1   2   2   1   2   1   1   1   1   2   2   1   1   2   2   1   1   1   2   1   2   2   2   1   2   2   1   2   2   2   2   2
 MK-5-9                 1   1   2   2   2   2   1   2   2   1   2   2   1   1   1   1   1   2   2   2   1   2   2   2   2   2   1   2   1   1   2   2   2   2   1   1   1   1   1   1   1   2   1   2   2   1   2   2   2   2   1   2   1   2   2   1   1   2   2   2   1   2   1   2   2   2   2   2   1   1   1   1   2   2   2   1   1   2   2   1   2   2   2   1   1   2   1   1   2   2   1   2   1   1   1   2   1   1   1   1   1   1   1   2   2   2   1   1   2   1   1   2   2   2   1   1   1   1   2   1   1   1   1   1   2   2   1   1   2   1   1   1   2   2   2   2   2   2   2   1   2   1   1   2   2   2   2   1   1   1   1   1   2   1   1   2   2   2   1   2   2   1   1   1   1   2   2   1   1   2   2   1   2   1   1   1   1   2   2   1   2   2   2   1   1   1   2   1   2   2   2   1   2   2   1   1   1   2   2   2
 MK-5-10                1   1   2   2   2   1   1   2   1   1   2   2   1   1   1   1   1   2   2   2   1   2   2   2   2   2   1   2   1   1   2   2   2   2   1   1   1   1   1   1   1   2   1   2   2   2   2   2   2   2   1   2   1   2   2   1   1   2   2   2   1   2   1   2   2   2   2   2   1   1   1   1   1   2   2   2   1   1   2   1   2   2   2   1   1   2   1   1   2   2   1   2   1   1   2   2   1   2   1   1   1   1   1   2   2   2   1   1   2   1   1   2   2   2   1   1   1   1   2   1   2   1   1   1   2   2   2   2   2   1   1   2   2   2   2   2   1   2   2   1   2   1   1   1   2   2   2   1   1   1   1   1   2   1   1   2   2   2   1   2   2   1   1   1   1   2   2   1   1   2   2   1   1   1   1   1   1   2   2   1   2   2   2   1   1   1   2   1   2   2   2   1   2   2   1   1   1   2   2   2
 MK-5-11                1   1   2   2   2   1   1   2   1   1   2   2   1   1   1   1   1   2   2   1   1   2   2   2   2   2   1   1   1   1   2   2   2   2   1   1   1   1   1   1   1   2   1   2   2   2   2   2   1   2   1   2   1   2   2   1   1   2   2   2   1   2   2   2   1   2   2   2   1   1   1   1   1   2   2   2   1   1   2   1   2   2   2   1   1   2   1   1   2   2   1   2   2   1   2   2   1   2   1   1   1   1   1   2   2   2   1   1   2   1   1   2   2   2   1   1   1   1   2   1   2   1   1   1   2   2   2   2   2   1   1   2   2   2   2   2   2   2   2   2   2   1   1   1   2   2   2   1   1   1   1   1   2   1   1   2   2   2   1   1   2   1   1   1   1   2   2   1   1   2   2   1   1   1   1   1   1   2   2   1   2   2   2   1   1   1   2   1   1   2   2   1   2   2   1   1   1   2   2   2
 MK-5-12                2   1   2   1   2   1   1   2   1   2   2   2   1   1   1   1   1   2   2   1   1   2   2   2   2   2   1   1   1   1   2   2   2   2   1   1   1   1   1   1   1   2   1   1   2   2   2   2   1   2   1   2   1   2   1   1   1   2   2   2   1   2   2   2   1   2   2   2   1   1   1   1   1   1   2   2   1   1   2   1   2   2   2   1   1   2   2   1   2   2   2   2   2   1   2   2   1   2   1   1   1   1   1   1   2   2   1   1   2   1   1   2   2   2   1   1   1   1   2   1   2   2   2   1   2   2   2   2   2   1   1   2   2   2   1   2   2   1   2   2   2   1   1   2   2   1   2   1   1   1   1   2   2   1   1   2   2   2   1   1   1   1   1   1   1   2   1   1   1   2   2   2   1   1   1   1   2   2   2   1   2   2   2   1   1   2   2   1   1   1   2   1   2   2   1   1   1   2   2   2
 MK-5-13                2   1   1   1   2   1   1   1   1   2   2   2   1   1   1   1   1   2   2   1   1   2   1   2   1   2   1   2   1   1   2   2   1   2   1   1   1   1   1   1   1   2   1   1   1   2   2   2   1   2   1   1   1   2   1   1   1   2   2   2   1   2   2   2   1   2   2   2   1   1   1   1   1   1   2   2   1   1   2   1   2   2   2   1   1   2   2   2   2   2   1   2   2   1   2   2   1   2   1   1   2   1   1   1   1   2   1   1   2   1   1   2   2   1   1   2   1   1   2   1   2   2   2   1   1   2   2   2   2   1   1   2   2   2   1   2   2   1   2   2   1   2   1   2   2   1   2   1   1   1   1   2   2   1   1   2   1   2   1   1   1   2   1   1   1   2   1   1   1   2   2   2   2   1   1   1   2   2   1   2   2   2   2   1   1   2   2   2   2   1   2   1   2   2   1   1   1   2   2   2
 MK-5-14                2   1   2   1   2   1   1   1   1   2   2   2   1   1   1   1   2   2   2   2   1   2   1   2   1   2   1   2   2   2   2   2   2   2   1   1   1   1   1   1   1   2   1   1   1   2   2   2   1   2   1   1   1   2   1   1   1   2   2   2   1   2   2   2   1   2   2   1   1   1   1   2   1   1   2   2   1   1   2   1   1   2   2   1   1   2   2   2   1   2   1   1   2   1   2   2   2   2   1   1   2   1   1   1   1   2   2   1   2   1   1   2   2   2   1   1   1   1   2   1   2   2   1   1   1   2   2   2   2   1   1   2   2   1   1   2   1   1   2   1   1   2   1   2   2   1   2   1   1   2   1   2   2   1   1   2   2   2   1   2   1   1   2   1   2   2   1   1   1   1   2   2   2   1   1   1   2   1   1   2   2   2   1   1   1   2   2   2   2   1   2   1   1   2   1   1   1   2   2   2
 MK-5-15                2   2   2   1   2   1   1   1   1   2   2   2   1   1   1   1   2   2   2   2   1   2   1   2   1   2   1   2   2   2   2   2   2   1   2   1   1   1   1   1   1   2   1   1   1   2   2   2   1   2   2   1   1   2   1   1   1   2   2   2   1   2   2   2   1   2   2   2   1   1   1   2   1   1   2   1   1   1   2   1   1   2   2   1   1   2   2   2   1   2   1   1   2   1   2   2   2   1   1   1   2   1   1   1   2   2   2   1   2   1   1   2   2   2   1   1   1   2   2   1   2   2   1   1   1   2   2   2   2   2   1   1   2   1   1   2   2   1   1   1   1   2   1   2   2   1   2   1   1   2   1   2   2   2   1   2   2   2   1   2   1   1   2   1   2   2   1   1   1   1   2   2   2   1   1   1   2   1   1   2   2   2   1   1   1   2   2   2   2   1   2   1   1   2   1   2   1   2   2   2
 MK-5-16                2   2   2   1   2   1   1   1   1   2   2   2   1   1   1   1   2   2   1   1   1   2   1   2   1   2   1   2   2   2   2   2   2   1   2   1   1   1   1   1   1   2   1   1   1   2   2   2   1   2   2   1   1   2   1   1   1   2   2   2   1   2   2   2   1   2   2   2   1   1   1   2   1   1   2   1   1   1   1   1   1   2   2   1   1   2   1   1   1   2   1   1   2   1   2   2   2   1   1   1   2   1   1   1   2   2   2   1   2   1   1   2   2   2   1   1   1   2   2   1   2   2   1   1   1   2   2   1   2   1   1   1   2   1   2   2   2   1   1   1   1   2   1   2   2   1   2   1   1   2   1   2   2   2   1   2   2   2   1   2   1   1   2   1   2   2   1   1   1   1   2   2   1   1   2   1   1   1   2   2   2   2   1   1   1   2   2   2   2   1   2   1   1   2   1   2   1   2   2   2
 MK-6-1                 1   1   1   2   2   2   1   2   1   2   2   2   1   1   1   2   1   1   2   2   2   1   1   1   1   1   2   1   2   1   1   1   1   1   2   1   2   1   1   1   1   1   2   2   1   2   2   1   1   1   1   2   2   1   2   2   2   2   2   2   1   2   1   2   2   2   2   2   2   2   2   1   1   2   1   1   1   1   1   2   1   2   1   2   1   1   1   2   2   1   1   1   1   1   2   2   2   2   2   2   2   1   2   1   2   2   2   1   2   1   2   2   1   1   2   2   2   1   2   2   2   1   2   1   2   2   2   1   1   1   2   1   1   1   2   2   2   1   2   1   1   2   1   2   2   2   2   2   1   2   2   1   2   1   1   1   2   2   2   1   2   2   2   1   2   2   2   2   1   2   1   2   1   2   1   2   1   2   1   2   2   1   2   1   2   1   1   2   2   2   1   1   1   2   1   2   1   2   2   2
 MK-6-2                 1   1   1   2   2   2   1   2   1   2   2   2   1   1   1   2   1   1   2   2   2   1   1   1   1   1   2   1   2   1   1   1   1   1   1   2   2   1   1   1   1   1   2   2   1   2   2   1   2   1   1   2   2   1   2   2   2   2   2   2   1   2   1   2   2   2   2   1   2   2   2   1   1   2   1   1   1   1   1   2   1   2   1   1   1   2   1   2   2   1   1   1   1   2   2   2   2   2   2   2   2   2   2   1   2   1   2   1   2   2   2   2   1   1   2   2   2   1   2   2   2   1   2   1   2   2   2   1   2   1   2   1   1   1   1   2   2   1   2   1   1   2   1   2   2   1   2   2   1   2   2   1   2   1   1   1   2   2   2   1   2   2   2   1   2   2   2   2   1   2   1   2   1   2   1   2   1   2   1   2   2   1   2   1   2   1   1   2   1   2   2   1   1   2   1   2   1   2   2   2
 MK-6-3                 1   1   1   2   2   1   1   2   1   2   2   2   1   1   1   2   1   1   2   2   2   1   1   1   1   1   1   2   2   1   1   2   2   2   1   2   2   1   2   1   1   1   1   2   1   2   2   1   2   1   1   2   2   1   2   2   2   2   2   2   1   2   1   2   2   2   2   1   2   2   2   1   1   2   1   1   1   1   2   2   1   2   1   1   1   2   1   2   2   1   1   1   1   2   2   2   2   2   2   2   2   2   2   1   2   1   2   1   2   2   2   2   1   1   2   2   2   1   2   2   2   1   2   1   1   2   1   1   2   1   2   1   2   1   1   2   2   1   2   1   1   2   1   1   1   1   2   1   2   2   2   1   2   1   1   1   2   2   1   1   2   2   2   1   2   2   2   2   1   2   2   2   1   2   1   2   1   2   1   2   2   2   2   1   1   1   2   2   1   1   2   2   2   2   1   2   1   2   2   2
 MK-6-4                 1   1   1   2   2   1   2   2   1   2   2   2   1   1   1   2   1   1   2   2   2   1   1   1   1   1   1   2   2   1   1   2   2   2   1   2   2   1   2   2   1   1   1   2   1   2   2   1   1   2   1   2   2   1   2   2   2   2   2   2   1   2   1   1   2   2   2   2   2   2   2   1   1   2   1   1   1   1   2   2   1   2   1   1   1   2   1   2   2   1   1   1   1   2   1   2   2   2   2   1   1   2   2   1   2   1   2   1   2   1   2   2   1   1   2   2   2   1   2   2   2   1   2   1   1   2   1   1   2   1   2   1   2   1   2   2   2   1   2   1   1   2   1   1   2   1   2   1   1   2   2   1   2   1   1   1   2   2   1   1   2   1   2   1   2   2   2   2   1   2   2   2   1   2   1   2   1   2   1   2   1   2   2   1   1   1   2   2   1   1   2   2   2   2   1   2   1   2   2   2
 MK-6-5                 1   1   1   2   2   1   2   2   2   2   2   2   1   1   1   1   1   1   2   2   2   1   1   1   1   1   1   2   2   1   1   2   2   2   1   2   2   1   2   2   1   2   1   2   1   2   2   1   1   2   1   2   2   1   2   2   2   2   2   2   1   2   1   1   2   2   2   2   2   2   2   1   1   2   2   1   1   1   2   2   1   2   1   1   1   2   1   2   2   1   1   1   1   2   1   2   2   2   2   1   1   2   2   1   2   1   2   1   2   1   2   2   1   2   2   2   2   1   2   2   1   1   2   1   1   2   1   1   1   1   2   1   2   1   2   2   1   1   2   1   1   2   1   1   2   1   2   1   1   2   2   1   2   1   1   1   2   2   1   1   2   1   2   1   2   2   2   2   1   2   2   2   1   2   1   2   1   2   1   2   1   2   2   1   1   1   2   2   1   1   2   2   1   2   1   2   1   2   2   2
 MK-6-6                 1   2   1   2   2   1   2   1   2   2   2   2   1   1   1   1   1   1   2   2   2   2   1   1   1   1   1   2   2   1   1   2   2   2   1   2   2   1   2   2   1   1   1   2   1   2   1   1   1   1   1   2   2   1   2   1   2   2   2   1   1   2   1   1   2   1   2   2   2   1   2   1   1   2   2   1   1   1   2   2   1   2   1   1   1   2   1   2   1   1   1   1   1   2   1   2   2   2   2   1   1   2   2   1   2   1   2   1   2   1   1   1   1   2   2   2   2   1   2   2   1   1   2   1   2   2   2   1   1   1   2   1   2   1   2   2   1   1   2   1   1   2   2   1   2   1   2   1   1   2   2   1   2   1   1   1   2   2   1   1   2   2   2   2   2   2   2   2   2   2   2   2   1   2   1   2   1   2   1   2   1   2   2   1   1   1   2   2   1   1   2   2   1   2   1   2   1   2   2   2
 MK-6-7                 1   2   1   2   2   1   2   1   2   2   2   2   1   1   1   1   1   1   2   2   2   2   1   1   1   1   1   2   2   1   1   2   2   2   2   2   2   2   2   2   1   1   1   2   1   2   2   1   1   1   1   2   2   2   2   1   2   2   2   1   1   2   2   1   2   1   2   2   2   1   2   1   1   2   2   1   1   1   2   2   1   2   1   1   1   2   1   2   1   1   1   1   1   2   1   2   2   2   2   1   1   2   2   1   2   1   2   1   1   1   1   1   1   2   2   2   1   1   2   2   1   1   2   1   2   2   2   1   1   1   2   1   2   1   2   2   2   1   2   2   1   2   2   1   2   1   2   1   1   2   2   1   2   1   1   1   2   2   2   1   1   2   2   2   1   1   2   2   2   2   2   2   1   2   1   2   1   2   1   2   1   2   2   1   1   1   2   2   1   1   2   2   1   2   1   2   1   2   2   2
 MK-6-8                 1   2   1   2   2   1   2   1   2   2   2   2   1   1   1   1   1   1   2   2   2   2   1   1   1   1   2   2   2   1   1   2   2   2   2   2   2   2   1   1   1   2   1   2   1   2   2   1   1   1   1   2   2   1   2   1   2   2   1   1   1   2   2   1   2   1   2   2   2   1   2   1   1   2   1   1   1   1   2   1   1   1   1   1   1   2   1   2   1   1   2   1   1   2   1   2   1   2   2   1   1   2   2   1   2   1   2   1   1   1   1   1   1   2   2   1   1   1   2   2   1   1   2   2   2   2   2   1   1   1   2   1   2   1   2   2   2   1   2   2   1   2   2   2   2   1   2   1   2   2   2   1   2   1   1   1   2   2   2   2   1   2   2   2   1   1   2   2   2   1   2   2   1   2   1   2   1   2   1   2   1   2   2   1   1   1   2   1   1   1   1   1   1   2   1   2   1   2   2   2
 MK-6-9                 1   2   1   2   2   1   2   1   2   2   2   2   1   1   1   1   1   1   2   1   2   2   1   1   2   1   2   2   2   1   1   2   2   2   2   2   2   2   2   1   1   1   1   1   1   2   2   1   1   2   1   1   2   1   2   1   2   2   1   1   1   2   2   1   2   1   2   2   2   1   2   1   1   2   1   1   1   1   2   1   1   1   1   1   1   2   2   2   1   1   2   1   1   2   1   2   1   2   2   1   1   1   2   1   2   1   2   1   1   1   1   1   1   2   2   1   1   1   2   2   1   1   2   2   1   2   2   1   1   2   2   1   2   1   2   2   2   1   2   2   1   2   2   2   2   1   2   1   2   2   2   1   2   1   1   1   2   2   2   1   1   1   2   2   1   1   2   2   2   1   1   2   1   2   1   2   1   2   1   2   1   2   2   1   2   2   2   1   1   1   1   1   1   1   1   2   1   2   1   2
 MK-6-10                1   2   1   2   2   1   2   1   2   2   2   2   1   1   2   1   1   1   2   2   1   2   1   1   2   1   2   1   2   2   1   2   1   2   2   2   2   2   2   1   1   1   1   1   1   2   2   1   1   2   1   1   2   1   2   1   2   2   2   1   1   2   2   2   2   1   2   2   1   1   2   1   1   2   1   2   1   1   2   1   1   1   1   1   1   2   2   2   1   1   1   1   1   2   1   2   1   2   2   1   1   1   2   1   2   1   2   1   1   1   1   1   1   2   2   1   1   1   2   2   1   1   2   2   1   2   1   1   1   2   2   1   1   1   2   1   2   1   2   2   2   1   2   2   1   1   2   1   2   1   2   1   2   1   1   1   2   2   2   1   1   1   1   2   1   1   2   2   2   1   1   2   1   2   2   2   2   2   1   2   1   2   2   2   2   2   2   1   1   1   1   1   1   1   1   2   1   2   1   2
 MK-6-11                1   2   1   2   2   1   2   2   2   2   1   2   2   1   2   1   2   1   2   1   1   2   2   1   2   1   2   1   2   2   2   2   1   2   2   2   2   1   1   1   1   1   2   1   1   2   2   1   1   2   1   1   2   1   2   1   2   1   1   1   1   2   1   2   2   1   2   2   2   1   2   1   1   2   1   2   1   1   2   1   1   1   1   2   1   2   2   1   1   1   2   1   1   2   1   1   1   2   2   2   2   1   2   1   2   1   2   1   1   1   1   1   1   2   2   1   1   1   2   2   1   1   2   2   1   2   1   1   1   2   2   1   1   1   2   2   2   1   1   1   2   1   2   2   1   1   2   1   2   1   2   1   2   1   1   2   2   2   2   1   1   1   1   2   1   1   2   2   2   1   1   2   2   2   2   2   2   2   1   2   2   2   2   2   2   2   1   1   1   1   2   1   2   1   1   2   1   2   1   2
 MK-6-12                1   2   1   2   2   1   2   2   1   2   1   1   1   2   2   1   2   1   2   1   1   2   2   2   1   1   2   1   2   2   2   2   1   2   2   2   2   1   1   1   1   1   2   2   1   2   2   1   1   1   1   1   2   1   1   1   2   1   1   1   1   2   1   2   1   1   2   2   1   1   2   1   1   2   1   2   1   1   2   1   1   1   1   2   2   2   2   1   2   1   1   1   1   2   1   1   1   2   2   2   2   1   2   1   2   1   2   1   1   1   2   1   1   2   2   1   1   1   1   2   1   1   2   2   1   2   1   1   1   2   1   1   1   2   2   1   2   1   1   1   2   1   2   2   2   1   2   1   2   1   2   1   2   1   1   2   1   2   2   1   1   1   1   2   1   1   2   2   2   1   1   2   2   2   2   2   2   2   1   2   2   2   2   2   2   1   1   1   1   1   1   1   2   1   1   2   1   2   1   2
 MK-6-13                1   1   1   2   2   1   2   2   2   2   1   2   1   2   2   1   2   1   2   1   1   2   2   1   1   1   2   2   2   2   2   1   2   2   2   2   2   1   1   1   1   1   2   2   2   2   2   1   1   1   1   1   2   1   1   1   2   1   1   1   1   2   1   2   2   2   1   2   1   1   2   1   1   2   1   2   2   1   2   2   1   1   1   2   1   2   2   1   2   1   1   1   1   2   1   1   1   1   2   2   2   1   2   1   1   1   2   1   1   2   1   1   1   1   2   1   1   1   1   2   1   1   1   2   1   2   1   1   1   2   1   1   2   2   2   1   2   1   1   1   2   1   2   2   2   1   2   1   2   1   2   1   2   1   1   2   1   2   2   1   1   1   1   2   1   1   2   2   2   1   2   2   2   2   1   2   2   1   1   2   1   2   1   1   2   1   2   1   2   1   1   1   2   1   1   2   1   2   1   2
 MK-6-14                1   1   1   2   2   1   2   2   2   2   1   1   1   2   2   1   2   1   2   1   1   2   2   2   1   1   2   1   2   2   2   2   2   2   2   2   2   1   1   1   1   1   2   2   2   2   1   1   1   1   1   1   2   1   1   1   2   1   1   1   2   2   1   2   2   2   1   2   1   1   2   1   1   2   1   2   2   1   2   2   2   1   1   2   1   2   1   1   2   1   1   1   1   2   1   1   1   1   2   1   2   1   2   1   2   1   2   1   1   2   1   1   1   1   2   1   1   1   1   2   1   1   1   2   1   2   1   1   1   1   1   1   2   2   2   1   2   1   1   2   2   1   2   2   2   1   2   1   2   1   2   1   2   1   1   2   1   2   2   1   1   1   2   2   2   1   2   2   2   1   2   2   2   2   1   2   2   1   1   2   1   2   2   1   2   1   2   1   2   1   1   1   1   2   2   2   1   2   1   2
 MK-6-15                2   1   1   2   2   1   2   2   2   2   1   1   1   2   2   2   2   1   2   1   1   2   2   2   1   1   2   2   2   2   1   2   2   2   2   2   1   1   1   1   1   2   2   2   2   2   1   1   1   1   1   1   2   1   1   1   2   1   1   1   2   2   1   2   2   2   2   1   1   1   2   1   1   2   1   2   2   1   2   2   1   1   1   2   1   2   1   1   1   1   1   1   1   2   1   1   1   1   1   1   2   1   2   1   2   1   2   1   1   2   1   1   1   1   2   1   1   2   1   2   1   1   1   2   1   2   1   1   1   1   1   1   2   2   2   2   2   1   1   2   2   2   2   2   2   1   2   1   2   1   2   1   2   1   1   2   1   2   2   1   1   2   2   2   2   1   2   2   2   1   2   2   2   2   1   2   2   2   1   2   1   2   2   1   2   1   2   1   2   1   1   1   1   2   2   2   1   2   1   1
 MK-6-16                2   1   2   2   2   1   2   2   2   2   1   2   2   2   2   2   2   1   2   1   2   2   2   2   1   1   2   2   2   2   1   2   2   2   2   2   2   1   2   1   1   2   2   2   2   2   1   1   1   1   1   1   2   1   1   2   2   2   1   1   2   2   1   2   2   2   2   1   1   1   2   1   1   2   1   2   2   1   1   2   1   1   1   2   1   2   1   1   1   1   1   1   1   2   1   1   1   1   1   1   2   1   2   2   1   1   2   1   1   2   1   1   1   1   2   2   1   2   1   2   1   1   1   2   2   1   1   1   1   1   1   1   2   2   2   2   2   1   1   2   2   2   2   2   2   1   2   1   2   1   2   1   2   1   1   2   1   2   2   1   1   2   2   2   2   1   2   2   2   1   2   2   2   2   1   2   1   2   1   2   1   2   2   1   2   1   2   2   2   1   1   1   1   2   2   2   1   2   2   1
 
!****************************************** Phenotypic Data **********************************************************
!-100.0 is resevred for missing phenotype
SimulatedTrait1         9.5826    9.2747    7.8914    8.0580   11.3324   10.2099    9.9328   10.2268    9.4512    9.6030    8.6513   10.6185    9.6208    9.2591    8.7445    9.1860   11.1723    9.5512    9.7700    9.2670    8.2910   10.3364   10.1442    8.9618    9.0897   11.0201    9.8382   10.5282    9.0876   12.9343   10.3711   10.4626   10.9355   10.4162    9.8373    9.6070   10.4557    9.3309    9.5063   11.9827   11.5304   10.1049    9.7390   10.3543    9.5594   10.8230    9.3568    9.4867   10.8442   10.1733    8.5310   10.5371    8.9664   10.9295   10.8277   10.5505    9.0847    9.5604    8.9290    7.7553   10.1936   10.0234    8.3112    9.6810    9.2477    9.5027   10.8576    8.7810    9.7634   10.5248    9.9708   10.1956    9.4435    9.2886    8.8327    9.4380   11.2604    9.5681    9.1418   10.6046   10.4592    9.3196   10.5812   11.7798    9.8740   10.8992   10.1236    9.7495   11.8522   10.4849    7.1852   11.2886    9.9802    9.7416   10.6428   10.5270   10.5487    9.2555   10.2945    9.1674    8.1550   10.5985    9.9993    9.6186   10.5277    9.0776    8.6643    9.5339    9.4568    8.7700    8.2919   11.0009    9.2176    9.8276   10.0787    8.2118    8.6758   11.5523    8.4164   10.3521   10.6944   10.3227   10.4448    8.9009   10.7823   11.4905    9.2099    9.9558   10.3341   10.9852   10.1029   10.8214    6.8752    9.3456    9.3005    9.3063    9.9812   11.1299   10.4514    9.6155    8.9371    9.9385   10.9166    8.8275   10.3618    9.3772    9.6190   11.8799   12.7507   10.2328   10.1847    9.8677   10.5893   10.0777    9.9791   10.0231   10.8786   10.6083   10.8830    8.0012    9.6001    8.8857    9.8989    8.9837    8.2636    8.8883   11.2499    9.9143    9.4888    9.2833    9.4857   10.8641    8.1067    8.9152   10.7059    9.4936    9.6659   10.1581   10.4845    9.6201   10.4325    9.7897   10.3233    8.6786   12.5272    9.5323   10.9425   10.0946   10.3749    8.1444    9.2130    8.6746   12.5060   10.6948    9.5796   10.8349   10.2354    9.1178   10.5485    9.5350
 
