# Supplementary material for: Inclusive Composite Interval Mapping of QTL by Environment Interactions in Biparental Populations
Source: PLoS One. 2015 Jul 10;10(7):e0132414. doi: 10.1371/journal.pone.0132414 (PMC4498613; doi:10.1371/journal.pone.0132414)
Supplement: S1 File — (ZIP) [file pone.0132414.s001.zip › BC1 population/e=1/run_00061.met]

!**********************Note: lines staring with "!" are remarks and will be ignored in the program********************
!*********************************General Information**********************************
!Assuming F1 = P1 x P2, populations available in QTL IciMapping are: 
!  1, P1BC1F1 = P1 x F1, the first backcrossing where P1 is used as the recurrent parent;
!  2, P2BC1F1 = P2 x F1, the first backcrossing where P2 is used as the recurrent parent;
!  3, F1DH, F1-derived doubled haploids; 
!  4, RIL or F1RIL, recombination inbred lines through the repeated selfing of F1;
!  5, P1BC1RIL, recombination inbred lines through the repeated selfing of P1BC1F1;
!  6, P2BC1RIL, recombination inbred lines through the repeated selfing of P2BC1F1;
!  7, F2, the selfing generation of F1;
!  8, F3, the selfing generation of F2;
!  9, P1BC2F1, the second backcrossing where P1 is used as the recurrent parent; 
! 10, P2BC2F1, the second backcrossing where P2 is used as the recurrent parent;
! 11, P1BC2RIL, recombination inred lines through the repeated selfing of P1BC2F1; 
! 12, P2BC2RIL, recombination inred lines through the repeated selfing of P2BC2F1; 
! 13, P1BC1F2, the selfing generation of P1BC1F1; 
! 14, P2BC1F2, the selfing generation of P2BC1F1; 
! 15, P1BC2F2, the selfing generation of P1BC2F1; 
! 16, P2BC2F2, the selfing generation of P2BC2F1; 
! 17, P1BC1DH, P1BC1F1-derived doubled haploids; 
! 18, P2BC1DH, P2BC1F1-derived doubled haploids; 
! 19, P1BC2DH, P1BC2F1-derived doubled haploids; 
! 20, P2BC2DH, P2BC2F1-derived doubled haploids; 
   1      !Mapping Population (see remarks above)
   2      !Mapping Function (1 for Kosambi; 2 for Haldane; 3 for Morgan)
   2      !Marker Space Type (1 for intervals; 2 for positions)
   1      !Marker Space Unit(1 for centiMorgans; 2 for Morgan)
   6      !Number of Chromosomes (or Linkage Groups)
 200      !Size of the mapping population
   1      !Number of environments
 
!***************************************** Chromosomes and Linkage Maps **********************************************
!Chromosome                 NumMarkers
-CH1                        16
-CH2                        16
-CH3                        16
-CH4                        16
-CH5                        16
-CH6                        16
!Linkage map (Marker name followed by position or the interval length)
 MK-1-1                1     0.000
 MK-1-2                1    10.000
 MK-1-3                1    20.000
 MK-1-4                1    30.000
 MK-1-5                1    40.000
 MK-1-6                1    50.000
 MK-1-7                1    60.000
 MK-1-8                1    70.000
 MK-1-9                1    80.000
 MK-1-10               1    90.000
 MK-1-11               1   100.000
 MK-1-12               1   110.000
 MK-1-13               1   120.000
 MK-1-14               1   130.000
 MK-1-15               1   140.000
 MK-1-16               1   150.000
 MK-2-1                2     0.000
 MK-2-2                2    10.000
 MK-2-3                2    20.000
 MK-2-4                2    30.000
 MK-2-5                2    40.000
 MK-2-6                2    50.000
 MK-2-7                2    60.000
 MK-2-8                2    70.000
 MK-2-9                2    80.000
 MK-2-10               2    90.000
 MK-2-11               2   100.000
 MK-2-12               2   110.000
 MK-2-13               2   120.000
 MK-2-14               2   130.000
 MK-2-15               2   140.000
 MK-2-16               2   150.000
 MK-3-1                3     0.000
 MK-3-2                3    10.000
 MK-3-3                3    20.000
 MK-3-4                3    30.000
 MK-3-5                3    40.000
 MK-3-6                3    50.000
 MK-3-7                3    60.000
 MK-3-8                3    70.000
 MK-3-9                3    80.000
 MK-3-10               3    90.000
 MK-3-11               3   100.000
 MK-3-12               3   110.000
 MK-3-13               3   120.000
 MK-3-14               3   130.000
 MK-3-15               3   140.000
 MK-3-16               3   150.000
 MK-4-1                4     0.000
 MK-4-2                4    10.000
 MK-4-3                4    20.000
 MK-4-4                4    30.000
 MK-4-5                4    40.000
 MK-4-6                4    50.000
 MK-4-7                4    60.000
 MK-4-8                4    70.000
 MK-4-9                4    80.000
 MK-4-10               4    90.000
 MK-4-11               4   100.000
 MK-4-12               4   110.000
 MK-4-13               4   120.000
 MK-4-14               4   130.000
 MK-4-15               4   140.000
 MK-4-16               4   150.000
 MK-5-1                5     0.000
 MK-5-2                5    10.000
 MK-5-3                5    20.000
 MK-5-4                5    30.000
 MK-5-5                5    40.000
 MK-5-6                5    50.000
 MK-5-7                5    60.000
 MK-5-8                5    70.000
 MK-5-9                5    80.000
 MK-5-10               5    90.000
 MK-5-11               5   100.000
 MK-5-12               5   110.000
 MK-5-13               5   120.000
 MK-5-14               5   130.000
 MK-5-15               5   140.000
 MK-5-16               5   150.000
 MK-6-1                6     0.000
 MK-6-2                6    10.000
 MK-6-3                6    20.000
 MK-6-4                6    30.000
 MK-6-5                6    40.000
 MK-6-6                6    50.000
 MK-6-7                6    60.000
 MK-6-8                6    70.000
 MK-6-9                6    80.000
 MK-6-10               6    90.000
 MK-6-11               6   100.000
 MK-6-12               6   110.000
 MK-6-13               6   120.000
 MK-6-14               6   130.000
 MK-6-15               6   140.000
 MK-6-16               6   150.000
!*********************************** Marker Types ********************************************************************
!Co-dominant marker: When heterozygote F1 is present, P1 is coded as 2, F1 is coded as 1, and P2 is coded as 0; Otherwise, P1 is coded as 2, and P2 is coded as 0. 
!Dominant marker: When heterozygote F1 is present, P1 and F1 are coded as 12, and P2 is coded as 0; Otherwise, P1 is coded as 2, and P2 is coded as 0.  
!Recessive markers: When heterozygote F1 is present, P1 is coded as 2, and F1 and P2 are coded as 10; Otherwise, P1 is coded as 2, and P2 is coded as 0. 
!Missing marker is coded as -1. 
 MK-1-1                 2   1   2   1   2   2   1   2   1   1   1   2   1   1   1   1   2   1   2   2   2   2   2   1   2   2   2   1   2   1   2   1   1   2   2   2   2   2   1   2   1   2   1   1   1   2   1   1   1   2   1   2   1   2   2   1   1   2   2   1   2   2   1   2   2   2   2   2   2   1   2   1   1   1   2   2   2   1   2   2   1   2   2   1   2   1   1   1   2   2   1   1   2   2   2   2   2   1   2   1   1   2   2   1   2   2   2   2   2   1   2   1   2   2   2   2   2   2   1   1   1   2   2   2   1   2   2   1   2   2   1   2   2   1   1   1   1   2   1   2   1   1   1   2   2   2   1   1   1   1   1   2   1   1   2   1   2   1   1   2   1   1   1   1   1   1   2   1   1   2   2   1   1   2   2   2   1   1   1   2   2   1   1   2   1   1   2   2   1   1   1   1   2   1   1   2   2   2   1   2
 MK-1-2                 2   1   2   1   1   2   1   2   2   1   1   2   1   1   1   1   2   2   2   2   1   2   2   1   2   2   2   1   2   1   2   1   2   1   2   2   2   2   1   2   1   2   1   1   1   2   1   1   1   2   1   2   1   2   2   1   1   2   2   1   2   2   1   2   2   2   2   2   2   1   2   1   1   1   2   2   2   1   1   2   2   2   2   1   2   1   1   1   2   2   1   1   2   2   2   2   2   1   1   1   1   2   2   1   2   2   2   2   2   1   1   1   2   2   2   2   2   2   1   1   1   2   2   2   1   2   2   1   2   2   1   2   2   1   1   1   1   2   1   2   1   1   2   2   2   2   1   1   1   1   1   2   1   1   1   1   2   1   1   2   1   1   1   1   1   1   2   1   1   2   2   1   1   2   2   2   1   1   1   1   2   1   1   2   1   1   2   2   1   1   1   1   2   1   1   2   1   1   1   2
 MK-1-3                 2   1   1   1   1   2   1   2   2   2   1   2   1   1   1   1   2   2   2   2   1   2   2   1   2   2   2   1   2   1   2   1   2   1   2   2   1   2   1   2   1   1   1   1   1   2   1   1   1   2   2   2   1   1   2   1   1   2   2   1   2   2   1   2   2   2   2   2   2   1   2   2   1   1   2   2   2   1   1   2   2   2   2   1   2   1   1   1   2   2   1   1   1   2   2   2   2   1   1   1   1   2   2   1   2   2   2   2   2   1   1   1   2   2   2   2   2   2   1   1   1   2   2   2   1   2   2   1   2   2   1   2   2   1   1   1   1   2   1   2   1   1   2   2   2   2   1   1   1   1   1   2   1   1   1   1   2   1   1   2   1   1   1   1   1   2   2   1   1   2   2   1   1   2   2   2   2   1   1   1   2   1   1   2   1   1   2   2   1   1   1   1   2   1   1   2   1   1   1   2
 MK-1-4                 2   1   1   1   2   2   1   2   2   1   1   2   1   1   1   1   2   2   2   2   1   2   2   1   2   2   2   1   2   1   2   1   2   1   2   2   1   2   1   2   1   1   1   1   1   2   1   1   1   2   2   2   1   1   2   1   1   1   2   2   2   2   1   2   2   2   2   2   2   1   2   2   1   1   2   2   2   1   2   1   2   1   2   1   2   2   1   1   2   2   1   1   1   2   2   2   2   2   1   1   1   2   2   1   2   2   2   2   2   1   1   1   2   1   2   2   2   2   1   1   1   2   2   1   1   2   2   1   1   2   1   2   2   1   1   1   1   2   1   2   2   1   2   2   2   2   1   1   1   1   2   2   1   1   1   2   2   2   1   2   1   1   1   1   1   2   2   1   1   2   2   1   1   1   2   2   2   1   1   1   2   1   1   1   1   1   2   2   1   1   1   1   2   1   1   2   1   1   1   2
 MK-1-5                 2   1   1   1   2   2   1   2   2   1   1   1   1   1   1   1   1   2   2   2   1   2   1   1   1   2   2   1   2   1   2   1   2   1   2   2   1   2   1   2   1   1   1   1   1   2   1   1   1   2   2   1   1   1   2   1   1   1   2   2   2   2   1   2   2   2   1   2   2   1   2   2   1   1   2   2   2   1   2   1   2   1   2   1   2   2   1   1   2   1   1   1   2   2   2   2   2   2   1   2   1   1   2   1   2   2   2   2   2   1   1   1   2   1   2   2   2   2   1   1   1   2   2   1   1   2   2   1   1   2   1   2   2   1   1   2   1   2   1   1   1   1   2   1   2   2   1   1   1   1   2   2   1   1   1   1   2   2   2   2   1   1   1   1   1   2   2   1   1   2   2   1   2   1   2   2   2   1   1   1   2   1   1   1   1   1   2   1   1   1   1   1   2   1   2   2   1   1   2   2
 MK-1-6                 1   1   1   1   2   2   2   2   2   1   1   2   1   1   1   1   1   2   2   2   1   2   1   1   1   2   2   1   2   1   2   1   1   2   2   2   1   2   1   2   1   1   1   1   1   2   1   1   1   2   2   1   1   1   2   1   1   1   2   2   1   2   1   1   2   2   2   1   2   1   2   2   1   1   2   2   1   1   2   1   2   1   2   1   2   2   1   1   2   1   1   1   2   2   2   2   2   2   1   2   1   1   1   1   2   2   2   1   2   1   1   1   2   1   2   1   2   2   1   1   1   2   2   1   1   2   1   1   1   2   1   2   2   1   1   2   1   2   1   1   1   1   2   1   2   2   1   1   1   1   2   2   1   1   2   1   2   2   2   2   1   1   1   1   1   2   2   1   1   2   2   1   2   1   2   2   2   1   1   1   2   1   1   1   2   1   2   2   1   1   1   1   2   1   2   2   1   2   2   2
 MK-1-7                 1   1   1   2   1   2   2   2   2   1   1   2   1   1   1   1   1   2   2   2   1   2   1   1   1   2   2   2   1   1   2   1   1   2   2   2   1   1   1   2   1   1   1   1   1   2   1   1   1   1   2   2   1   1   2   1   1   1   2   2   1   2   1   1   2   2   2   1   2   1   2   2   1   2   2   2   1   2   2   1   2   2   2   1   2   2   1   1   2   1   1   1   2   2   2   2   2   2   1   2   1   1   1   1   2   2   2   1   2   1   1   1   2   1   2   1   1   2   1   1   1   2   2   2   1   2   1   1   1   2   1   2   2   2   1   2   1   2   1   1   1   1   2   1   2   2   1   1   1   1   2   2   1   1   2   2   2   2   1   2   2   1   1   1   1   2   2   1   1   2   2   1   2   1   2   2   1   1   1   1   2   1   2   1   1   1   2   2   1   1   1   1   2   1   2   1   1   2   2   2
 MK-1-8                 1   1   1   1   1   2   1   2   2   1   1   1   1   1   1   1   1   1   2   2   1   2   1   1   1   2   2   2   1   1   2   1   1   2   2   2   1   1   1   2   1   1   2   1   1   2   1   1   1   1   1   2   1   1   2   1   1   1   2   2   1   2   1   1   1   2   2   1   2   1   2   2   1   2   2   2   1   2   1   1   2   1   2   1   2   2   1   1   2   1   1   1   2   2   2   2   2   2   1   2   1   1   1   1   1   2   2   1   2   1   1   1   2   1   2   1   2   2   1   1   2   1   2   1   1   2   1   1   1   1   1   2   2   2   1   1   1   2   1   1   1   1   2   1   2   2   1   1   1   1   2   2   1   1   2   2   2   2   2   2   2   1   1   1   1   2   2   1   1   2   2   1   2   1   2   2   1   1   1   1   2   1   2   1   1   1   2   2   1   1   1   1   2   1   2   1   1   2   2   2
 MK-1-9                 1   1   1   1   1   2   2   2   2   1   1   2   1   1   1   1   1   1   2   2   1   2   1   1   1   2   2   2   1   1   2   2   1   2   2   2   1   1   1   1   1   1   2   1   2   2   1   1   1   1   1   2   1   1   2   1   1   1   2   2   1   1   1   1   1   2   2   1   2   1   2   2   1   2   2   2   1   2   2   1   2   2   2   1   2   2   1   1   2   1   1   1   2   2   2   2   2   2   1   1   1   1   1   1   1   2   1   1   2   1   1   1   2   1   2   1   2   2   2   1   2   1   2   1   1   2   1   1   2   2   1   2   2   2   1   1   1   2   1   1   1   1   2   1   2   2   1   1   1   1   2   1   1   1   2   2   2   2   2   2   2   1   1   1   1   2   2   1   1   2   2   1   2   1   2   2   1   1   2   1   2   1   2   1   1   1   2   2   1   1   2   1   2   1   2   1   1   2   2   2
 MK-1-10                2   2   2   1   1   2   2   2   2   1   1   2   1   1   1   1   1   1   2   2   1   2   2   1   1   2   1   1   2   1   2   1   1   2   2   2   1   2   1   1   1   1   2   1   2   2   1   1   1   1   1   2   1   1   2   1   1   2   1   1   1   1   1   1   1   1   2   1   1   1   2   2   1   2   2   2   1   2   2   1   2   2   2   1   2   2   1   1   2   1   1   1   2   2   2   2   2   2   1   1   1   1   1   1   1   2   1   1   2   1   1   1   2   1   2   1   1   1   2   2   2   1   2   1   1   2   1   1   2   2   1   2   2   2   1   1   1   2   1   1   1   1   2   1   2   2   1   1   1   1   2   1   1   1   2   2   2   1   2   2   2   1   1   1   1   2   1   1   1   2   2   1   2   1   2   2   1   1   2   1   2   1   2   1   2   1   2   2   1   1   2   1   2   1   2   1   1   2   2   2
 MK-1-11                2   2   2   1   1   2   2   2   2   1   2   1   2   1   1   1   1   1   2   1   1   2   2   2   1   2   1   1   2   1   2   2   1   2   1   2   1   2   1   1   1   2   2   1   2   2   1   1   1   2   1   2   2   1   2   1   1   1   1   1   1   1   1   1   1   1   2   1   2   1   2   1   1   2   2   1   1   2   2   1   1   2   2   1   2   2   1   1   2   1   1   1   2   2   2   2   2   2   1   1   2   1   1   2   1   2   1   1   2   1   1   1   1   1   2   2   1   2   2   1   2   2   2   1   1   2   1   1   1   2   1   1   2   2   1   1   1   2   1   1   1   1   2   1   2   2   1   1   1   1   2   1   1   1   2   2   1   1   2   2   2   1   1   1   1   1   1   1   1   2   1   1   2   2   2   2   1   1   2   2   2   1   2   1   2   1   2   2   1   1   2   2   2   1   2   1   1   2   2   2
 MK-1-12                2   2   2   2   1   2   2   2   2   1   2   1   2   1   1   1   1   1   2   1   1   2   2   2   1   2   1   2   2   1   1   2   1   2   1   2   1   2   1   1   1   2   2   1   2   2   1   1   1   2   1   2   2   1   2   1   1   1   1   1   1   1   2   1   1   1   2   1   2   1   1   1   1   2   2   1   1   1   2   1   1   2   2   1   2   2   1   1   2   1   1   2   2   2   2   2   2   2   1   1   2   1   1   2   1   2   1   1   2   1   1   1   1   1   2   2   1   2   2   1   2   2   2   1   1   2   1   1   1   2   2   2   2   2   1   1   1   2   1   1   1   1   2   1   2   2   1   1   1   1   2   1   1   1   2   2   1   1   2   2   2   1   1   1   2   1   1   1   1   1   1   1   1   2   2   2   1   1   2   2   2   1   2   1   2   1   2   2   2   2   2   2   2   1   2   2   1   2   2   2
 MK-1-13                1   2   2   2   1   2   2   1   2   1   2   1   2   2   1   1   1   1   2   2   1   2   2   2   1   2   1   2   2   1   2   1   1   2   1   2   1   1   1   1   1   2   2   1   1   2   1   1   1   2   1   2   2   1   2   1   1   1   1   1   1   1   2   1   1   1   2   2   2   1   1   1   1   2   2   1   1   1   2   1   1   2   2   1   2   2   1   1   2   1   1   2   1   2   2   2   2   2   1   1   2   1   1   2   1   1   1   1   2   1   1   1   1   1   2   2   1   2   2   1   1   2   2   1   1   2   1   1   1   2   2   2   2   2   1   1   1   2   1   1   1   1   2   1   2   2   1   1   1   1   2   1   1   1   2   2   1   1   2   2   2   1   1   1   2   1   1   1   1   1   1   1   1   2   2   2   1   2   2   2   2   1   2   1   1   1   2   2   2   2   2   2   2   1   1   2   1   1   2   2
 MK-1-14                1   2   2   2   1   2   2   1   2   1   2   1   2   2   1   1   1   1   2   2   1   2   2   2   1   2   1   1   2   1   2   1   1   2   1   2   1   1   1   1   1   2   2   1   1   2   1   1   1   2   1   2   2   1   2   1   1   1   1   1   1   1   2   1   1   2   2   2   2   1   1   1   1   2   2   1   1   1   2   1   1   2   2   1   2   2   1   1   2   1   1   2   1   2   2   2   2   2   1   1   2   1   1   2   1   1   1   1   2   1   1   2   2   1   2   1   1   2   2   1   1   2   2   1   1   2   1   1   1   1   2   2   2   2   1   1   1   2   1   1   1   1   2   1   2   2   1   1   1   1   2   1   1   1   2   2   1   1   1   2   2   1   1   2   2   1   1   1   1   1   1   2   1   2   2   2   1   2   2   2   1   1   2   1   1   1   2   2   2   1   2   1   1   2   1   2   1   1   2   1
 MK-1-15                1   2   2   2   1   2   2   1   2   1   2   1   2   1   2   1   1   1   2   2   1   2   2   2   1   2   1   1   2   1   1   1   1   2   1   2   1   1   1   1   2   2   2   1   1   2   1   1   1   2   1   2   2   1   2   1   1   1   1   1   1   1   2   1   1   2   2   2   2   1   1   1   1   1   2   2   1   1   2   1   1   2   2   1   2   2   1   1   2   1   1   2   1   2   2   2   2   2   1   1   2   1   1   2   1   1   1   1   2   2   1   1   2   1   2   1   2   1   2   1   1   2   2   1   1   2   1   1   1   1   2   2   2   2   1   1   1   2   1   1   1   1   2   2   2   2   1   1   1   1   2   1   1   1   2   2   1   1   1   2   2   2   1   2   2   1   1   1   1   1   1   2   1   1   1   2   1   2   2   2   1   1   2   1   1   1   1   2   1   1   2   1   1   2   1   2   1   1   2   1
 MK-1-16                1   2   2   2   1   2   2   1   2   1   2   1   2   1   2   1   1   1   2   2   1   1   2   2   1   2   1   1   2   1   1   1   1   2   1   2   1   1   1   1   2   2   2   1   2   2   1   1   1   2   1   2   1   1   2   1   1   1   1   1   2   1   2   1   1   2   1   2   2   1   1   2   1   1   2   2   1   1   2   1   2   2   2   1   2   2   1   1   2   1   1   2   1   2   2   2   2   2   1   1   2   1   1   2   1   1   2   2   2   2   1   1   2   1   2   1   2   1   2   1   1   2   2   1   1   2   2   2   1   1   2   2   1   2   1   2   1   2   1   1   1   1   1   2   2   2   1   1   1   1   2   1   1   1   2   1   1   1   1   2   2   2   1   2   2   1   1   1   1   1   1   2   1   1   1   2   1   2   2   1   1   1   2   1   1   1   1   2   1   1   1   1   2   2   1   2   1   1   2   2
 MK-2-1                 2   2   1   1   1   2   1   1   2   2   1   2   1   1   2   2   1   1   1   2   2   2   2   2   2   2   1   1   2   1   1   1   1   1   1   1   2   2   2   1   1   1   1   1   1   1   2   2   1   2   1   1   2   2   2   2   1   1   1   2   2   2   1   1   2   2   2   2   2   1   1   2   2   2   2   1   2   2   2   2   2   2   1   1   1   2   2   1   2   1   2   2   1   1   2   1   1   2   1   2   1   2   2   1   2   2   2   1   2   2   2   1   2   2   1   2   2   2   1   2   2   2   2   1   1   2   2   2   1   2   2   2   1   1   2   2   2   2   1   2   1   1   2   2   2   2   2   1   2   1   1   2   1   1   2   1   2   2   2   1   1   1   2   2   2   1   2   2   2   1   2   1   2   2   2   2   2   2   1   2   2   1   1   2   2   1   1   2   2   2   1   1   1   2   2   2   1   1   2   2
 MK-2-2                 2   2   1   1   1   2   1   1   2   2   1   2   2   2   2   2   1   1   1   2   2   2   2   2   2   2   1   2   2   1   1   1   1   1   1   1   2   2   2   1   1   1   1   1   1   1   2   2   1   2   1   1   2   2   2   2   1   1   1   2   2   2   1   1   2   2   2   2   2   1   1   2   2   2   2   1   2   2   2   2   2   2   1   1   1   2   2   1   1   2   2   2   1   1   2   1   2   2   1   2   2   2   2   1   2   2   2   1   2   2   2   1   2   2   1   2   1   1   1   2   2   2   2   1   1   2   2   2   1   2   2   2   1   1   2   2   2   2   1   2   1   1   2   2   1   1   2   1   2   1   1   2   1   1   1   1   2   2   2   1   1   1   2   2   2   1   1   2   2   1   2   1   2   2   2   2   2   2   2   2   1   2   2   2   2   1   1   1   2   2   1   1   1   2   1   2   1   1   2   1
 MK-2-3                 2   1   1   1   1   2   1   1   2   2   1   1   2   2   2   2   2   1   1   2   2   2   2   2   2   2   1   1   2   1   1   1   2   1   1   1   2   2   2   1   2   1   1   2   2   1   2   2   1   2   1   1   2   2   2   2   1   1   1   2   2   2   1   1   2   2   2   2   2   2   2   2   2   2   2   1   2   2   2   2   2   1   2   1   1   2   2   1   1   2   2   2   1   2   1   1   2   1   1   2   2   2   2   1   2   2   2   1   2   2   2   1   2   2   1   2   1   1   1   2   2   2   2   2   2   2   2   2   1   2   2   2   1   2   2   2   2   2   1   2   2   1   2   2   1   2   2   1   2   1   1   2   1   1   1   1   2   2   2   1   2   1   2   2   2   1   1   2   2   1   1   1   2   2   2   1   1   2   2   2   1   2   2   2   2   1   1   1   2   2   1   1   1   2   1   2   1   1   1   1
 MK-2-4                 2   1   1   1   1   2   1   1   2   2   1   1   2   2   1   2   2   1   1   2   2   2   2   2   2   1   1   1   2   1   1   1   2   1   1   1   2   2   2   1   2   1   1   2   2   2   2   2   2   2   1   1   2   2   2   2   1   1   1   2   2   2   1   1   2   2   2   2   1   2   2   2   2   2   1   1   2   2   2   2   2   1   2   1   1   2   2   1   1   2   2   2   1   2   1   1   2   1   1   1   2   2   2   1   2   2   2   1   2   2   2   1   2   2   1   2   1   1   1   2   2   2   2   2   2   2   2   2   1   2   2   2   1   2   2   2   2   2   1   2   2   1   2   2   1   2   2   1   2   1   2   2   1   1   1   1   2   2   2   1   2   1   2   2   2   1   1   2   2   1   1   1   2   2   2   2   1   2   2   2   1   2   2   2   2   1   1   1   1   2   1   1   1   2   1   2   1   1   1   1
 MK-2-5                 2   1   1   1   1   2   1   2   2   2   1   2   1   2   1   2   2   1   1   2   2   2   2   2   2   1   1   1   2   1   1   1   2   1   1   1   2   2   2   1   2   1   1   2   2   2   2   2   2   2   1   1   2   2   2   2   1   1   1   2   2   2   1   1   2   2   2   2   1   2   2   2   2   2   1   1   2   1   1   2   2   1   2   1   1   2   2   1   1   2   2   2   1   2   1   1   2   2   1   1   2   1   2   1   2   1   2   1   2   2   2   1   2   2   1   1   1   1   1   2   2   1   2   2   2   2   2   2   1   2   2   2   1   1   2   2   1   2   1   2   2   2   2   2   1   2   2   1   2   1   2   2   2   1   1   1   2   1   2   1   2   1   1   2   2   1   1   2   2   1   1   1   2   2   2   2   1   2   2   2   1   2   2   2   2   1   1   1   1   2   1   1   1   2   2   2   1   1   1   1
 MK-2-6                 2   2   2   1   1   2   1   2   2   2   1   2   1   1   2   2   2   1   1   2   2   2   2   2   2   2   1   1   2   1   1   1   2   1   1   1   2   2   2   1   2   1   1   2   2   2   2   1   2   2   1   1   2   2   2   2   1   1   2   2   2   2   1   1   1   2   2   2   1   2   2   2   2   2   1   1   2   2   1   2   2   1   2   1   1   2   2   1   1   2   2   2   1   2   1   2   2   2   1   1   2   1   2   1   2   1   2   2   2   2   2   1   1   1   1   1   1   1   2   2   2   1   2   2   1   2   2   2   1   1   1   2   1   1   2   2   1   2   1   2   2   2   2   2   1   2   2   1   2   1   2   2   2   1   1   1   2   1   2   1   2   1   1   2   2   1   1   2   2   2   1   1   2   2   2   2   1   2   2   2   1   2   2   2   2   1   1   1   1   2   1   1   1   2   2   2   1   1   1   1
 MK-2-7                 2   2   2   1   1   2   1   2   2   2   1   2   1   1   2   2   2   1   1   1   2   2   2   2   1   2   1   1   2   1   1   1   2   1   1   1   2   2   2   1   2   1   2   2   1   1   1   1   2   1   1   1   2   2   2   2   1   1   2   2   1   1   1   1   1   2   2   2   1   2   2   2   2   2   1   1   2   2   1   2   2   1   2   2   1   2   2   1   1   2   2   2   1   2   1   2   1   2   1   1   2   1   2   1   2   1   2   1   1   2   1   1   1   1   2   1   1   1   2   2   2   2   2   1   1   2   2   2   1   1   1   2   1   1   2   2   1   2   1   2   2   2   2   2   1   2   2   2   2   1   2   2   2   1   1   1   2   1   2   2   2   1   2   2   1   1   1   2   2   2   1   2   2   2   2   2   1   2   2   2   1   2   2   2   2   1   1   1   1   2   1   1   1   2   2   1   1   1   1   1
 MK-2-8                 2   2   2   1   1   1   2   2   1   2   1   2   1   1   2   2   2   1   1   1   2   2   2   2   1   2   2   1   2   1   1   1   1   1   1   1   2   2   2   1   2   1   2   2   1   1   1   1   2   1   1   1   2   2   1   2   1   1   2   2   1   1   1   1   1   1   2   2   1   2   2   2   2   2   2   1   2   2   1   2   2   1   2   2   1   2   2   1   1   2   2   2   1   2   1   2   1   2   1   1   2   1   2   1   2   1   2   1   1   2   1   1   1   1   1   1   1   1   2   2   1   2   2   1   1   2   2   2   1   1   1   2   1   1   2   2   2   2   1   2   1   1   2   2   1   2   2   2   2   1   2   2   2   1   1   1   2   1   2   1   2   1   2   2   1   2   1   2   2   2   1   2   2   1   2   2   1   2   2   2   1   2   2   2   2   1   1   1   1   2   1   1   1   2   2   1   1   1   1   1
 MK-2-9                 2   2   2   1   1   1   2   2   1   2   1   2   1   1   2   2   2   1   1   1   2   1   2   2   1   2   2   1   2   1   1   1   1   1   2   1   2   2   2   1   2   1   2   2   1   1   1   1   1   1   1   1   2   2   1   2   1   1   2   2   1   1   1   1   1   1   2   2   1   2   2   2   2   1   1   1   2   2   1   2   2   1   2   2   1   2   1   1   2   2   2   2   1   2   1   2   1   2   1   1   2   1   2   1   2   1   2   1   2   2   1   1   1   1   1   1   1   1   2   2   1   2   2   1   1   2   2   2   1   1   1   2   1   1   2   2   2   2   1   1   1   1   2   2   1   2   2   2   2   1   2   2   2   1   1   1   2   1   2   2   2   1   2   2   1   2   2   1   2   1   1   2   1   1   2   1   1   2   2   2   1   2   2   2   2   1   1   1   1   2   1   1   1   2   2   1   1   1   1   1
 MK-2-10                2   2   2   1   1   1   2   1   1   2   1   2   1   1   2   2   1   1   1   1   2   1   2   2   1   2   2   1   2   1   1   2   1   1   1   1   2   2   2   1   2   2   2   2   1   1   1   1   2   1   1   1   2   2   1   2   1   1   2   1   1   1   1   1   1   2   2   2   1   2   2   2   2   1   1   1   1   2   2   2   2   1   2   2   1   2   1   1   2   2   1   2   1   2   1   2   1   2   2   1   2   1   2   1   2   2   2   1   2   2   1   1   1   1   1   1   1   1   2   2   1   2   2   1   1   2   2   1   1   1   1   2   1   1   1   1   2   2   1   1   1   1   2   2   1   1   2   2   2   1   2   2   1   1   1   1   2   1   2   2   2   1   2   2   1   2   2   2   2   1   2   2   1   1   2   2   1   2   2   2   1   2   2   2   2   1   1   1   1   2   1   2   1   2   2   1   1   1   1   1
 MK-2-11                1   2   2   1   1   2   2   1   1   2   1   2   1   1   2   2   1   1   1   1   2   1   2   2   1   2   2   2   2   1   1   2   1   1   1   1   2   2   2   1   2   2   2   2   1   1   1   1   2   1   1   1   2   2   1   2   1   1   2   1   1   1   1   1   1   2   2   2   1   2   2   2   2   1   1   1   1   2   2   1   2   1   2   2   1   2   1   1   2   2   1   2   1   2   1   2   1   2   2   1   2   1   2   1   2   2   2   1   2   2   1   1   1   1   1   1   1   1   1   2   1   2   2   1   1   2   2   1   1   1   1   2   1   1   1   2   2   1   1   2   2   1   2   2   1   1   1   2   2   1   2   2   1   1   1   2   2   1   2   2   1   1   2   2   1   2   2   2   2   2   2   2   1   1   2   2   1   2   2   1   1   1   2   2   2   1   1   1   1   2   1   2   1   2   1   1   1   1   1   1
 MK-2-12                1   2   2   1   1   2   2   1   1   2   1   2   1   2   2   2   1   1   1   1   1   1   1   2   2   2   2   2   2   1   1   2   1   1   1   1   2   2   2   1   2   2   2   2   1   1   1   1   2   1   1   1   2   2   1   2   1   2   2   1   1   1   1   1   1   2   2   2   1   2   2   2   2   2   1   1   1   2   2   1   2   1   2   2   1   1   1   1   1   2   1   2   1   2   1   2   1   2   2   1   2   2   2   1   2   2   2   1   2   2   1   1   2   1   1   1   2   1   1   2   1   2   2   1   1   2   2   1   1   1   1   2   1   1   1   2   2   1   2   2   2   1   2   2   1   1   1   2   2   1   2   2   1   1   1   2   2   1   2   2   1   1   2   2   1   2   2   2   2   2   2   1   1   2   2   2   1   2   2   1   1   1   2   2   2   1   1   2   1   2   1   2   1   2   1   1   2   1   1   1
 MK-2-13                1   2   2   1   1   2   2   1   1   2   1   2   1   2   2   2   1   1   1   1   1   1   1   2   2   2   2   2   2   1   1   2   1   1   1   1   2   2   2   1   2   2   1   2   1   1   1   1   2   1   1   1   2   2   1   1   2   2   2   1   1   1   1   1   1   2   2   1   1   1   2   2   2   2   1   1   1   2   2   2   2   2   2   1   1   1   1   1   1   2   1   2   2   2   1   2   1   1   2   1   2   2   2   1   2   2   2   1   2   2   1   1   2   1   2   1   2   1   1   2   2   2   2   1   1   2   2   2   1   1   1   1   2   1   1   2   2   1   2   2   2   1   2   2   1   1   2   2   2   1   2   2   1   1   1   2   2   1   2   2   1   1   2   2   1   2   2   2   2   2   2   1   1   2   1   2   1   2   2   1   1   1   2   2   2   1   1   1   1   2   1   2   1   2   1   1   2   1   1   1
 MK-2-14                1   2   2   1   1   2   2   1   1   2   1   2   1   2   2   2   1   1   1   1   1   1   1   2   2   2   1   2   1   1   1   2   1   1   1   1   2   2   2   1   2   2   1   2   1   2   1   2   2   1   1   1   2   2   1   1   2   2   2   1   1   1   1   1   1   2   2   1   1   1   2   2   2   1   1   1   1   2   2   2   2   2   2   1   1   1   1   1   1   2   1   2   2   2   2   2   1   1   2   2   1   1   2   2   2   2   2   1   2   2   1   1   2   1   2   2   2   1   1   2   2   2   2   1   1   2   2   2   1   1   1   1   2   1   1   2   2   1   2   2   2   1   2   2   1   1   2   2   2   2   2   2   1   1   1   2   2   1   2   2   1   1   2   2   1   2   2   2   2   1   2   1   1   2   1   2   1   2   2   1   1   1   2   1   2   1   1   1   1   2   1   2   1   2   1   1   2   1   2   1
 MK-2-15                1   2   2   1   1   2   2   1   1   2   1   2   1   2   2   2   1   1   1   1   1   1   2   2   2   2   1   2   1   1   1   2   1   1   1   1   2   1   2   1   2   2   1   2   1   2   1   2   2   1   1   2   2   2   1   1   2   1   2   1   1   1   1   1   2   2   2   1   1   1   2   2   2   2   1   1   1   1   2   2   2   2   2   2   1   2   1   1   1   2   1   2   1   2   2   2   1   1   2   2   1   1   2   2   2   2   2   1   2   2   1   1   2   1   2   2   2   1   1   2   2   2   2   1   1   2   2   2   1   1   2   1   2   1   1   2   2   1   1   2   2   1   2   2   1   1   2   2   2   2   2   2   2   1   1   2   2   1   2   1   1   1   2   2   1   2   2   2   2   1   2   1   1   2   1   2   1   2   2   1   1   1   2   1   2   1   1   1   1   2   1   2   2   1   2   2   2   2   2   1
 MK-2-16                2   2   2   2   1   2   2   2   1   2   1   2   1   2   2   2   2   1   1   1   1   1   2   2   2   2   1   2   1   1   1   1   1   1   1   1   2   1   2   1   2   2   1   1   1   2   1   2   2   1   1   2   1   2   1   1   2   1   2   1   1   1   1   1   2   2   2   1   1   1   2   2   2   2   1   1   1   1   2   1   2   2   2   2   1   2   1   1   1   2   1   2   1   2   2   2   1   1   2   1   1   1   2   2   2   2   2   1   2   2   1   1   2   1   2   2   2   1   1   2   2   2   2   2   1   2   2   1   1   1   2   1   1   1   1   1   2   1   1   2   1   1   2   2   1   1   2   2   2   2   2   2   1   1   1   2   2   1   2   1   1   1   2   2   1   2   2   2   2   1   1   2   1   2   2   2   1   2   2   1   1   1   2   1   2   1   1   1   1   2   1   2   2   1   2   2   2   2   2   1
 MK-3-1                 2   1   2   1   2   1   2   1   2   1   2   2   1   1   1   1   2   1   1   2   2   2   2   1   2   1   1   1   1   2   2   1   1   2   2   2   1   2   1   2   1   2   2   1   1   2   1   2   1   1   1   1   1   2   1   1   2   2   2   1   1   1   1   2   1   2   1   2   2   1   2   2   2   2   1   2   1   1   1   2   2   2   1   1   2   2   2   2   2   1   2   2   1   1   1   1   1   1   1   1   1   1   1   1   1   2   1   1   1   1   1   1   1   2   1   1   2   2   1   2   1   2   2   1   2   1   1   2   2   1   1   1   2   2   1   1   1   2   1   1   1   1   2   1   1   2   1   2   1   2   1   1   2   2   2   1   2   1   1   2   1   1   1   2   2   1   1   2   2   2   2   1   1   1   1   1   1   1   1   1   2   2   2   1   2   1   2   1   2   1   1   2   1   1   2   2   2   1   1   2
 MK-3-2                 2   1   2   1   2   1   1   1   2   1   2   2   1   1   1   1   2   1   1   1   2   2   2   1   2   1   1   1   1   2   2   1   1   2   2   2   1   2   1   2   1   2   2   1   1   2   1   2   1   1   1   1   1   2   1   2   1   2   2   1   1   1   1   2   1   2   1   2   2   1   2   2   2   2   1   2   1   1   1   2   2   1   1   1   2   2   1   2   2   1   2   2   1   1   1   1   1   1   1   1   1   1   1   1   1   2   1   1   1   1   2   1   1   2   1   1   2   2   1   2   1   2   2   1   2   1   1   2   2   1   2   1   2   2   1   1   1   1   1   1   1   1   2   1   2   2   1   2   1   2   1   1   2   2   2   1   2   1   1   2   1   1   1   2   2   1   1   2   2   2   2   1   1   1   1   1   1   1   1   1   2   2   2   1   2   1   2   1   2   1   1   2   2   1   2   2   2   1   1   2
 MK-3-3                 2   1   2   1   2   1   1   1   2   1   2   2   1   2   1   1   2   1   2   2   2   2   2   1   2   1   1   1   1   2   2   1   2   2   2   2   1   2   1   1   1   2   2   1   1   2   1   1   1   1   1   1   1   2   2   2   1   2   2   1   1   1   1   2   2   1   1   2   2   1   2   2   2   2   1   1   1   1   1   2   2   1   1   2   1   2   1   1   2   1   1   1   1   1   1   1   1   1   1   1   2   1   1   1   1   2   1   1   1   1   2   2   1   2   2   1   2   2   1   2   1   2   2   1   2   1   1   2   2   1   2   1   2   2   1   1   1   1   2   1   1   1   2   1   2   2   1   2   1   2   1   1   2   1   2   1   2   1   1   1   1   2   1   2   2   1   1   2   2   2   2   1   1   1   1   1   1   2   1   1   2   2   2   1   2   1   2   1   2   1   1   2   2   1   2   2   2   1   1   2
 MK-3-4                 2   1   2   1   1   1   1   1   2   1   2   2   1   2   1   1   2   1   2   1   2   2   2   1   2   1   2   1   1   2   2   1   2   2   2   2   1   2   1   1   1   2   1   1   1   2   1   1   1   1   1   1   1   2   2   2   1   1   2   2   1   1   1   1   2   1   1   2   1   1   2   2   2   2   1   1   1   1   1   2   2   1   1   2   1   2   1   1   2   1   1   1   1   1   1   1   1   1   1   1   2   1   2   1   1   2   1   2   1   1   2   2   1   2   2   1   2   2   1   2   1   2   2   1   2   1   1   1   2   1   2   1   2   1   1   1   2   1   2   1   1   1   2   1   2   2   1   2   1   2   1   1   2   1   2   1   2   2   1   1   1   2   1   2   2   1   1   2   2   2   2   1   2   1   1   1   1   2   1   1   2   2   2   1   2   1   2   1   2   1   1   2   2   1   2   2   1   1   1   2
 MK-3-5                 2   1   2   1   1   1   1   1   2   1   2   2   1   2   1   1   2   1   2   1   2   2   2   2   2   1   2   1   2   2   2   1   2   2   2   2   1   2   1   1   1   2   1   1   1   2   1   1   1   1   1   1   1   2   2   2   1   1   2   2   1   1   1   1   2   1   1   1   1   1   2   2   2   2   1   2   1   1   1   2   2   1   1   2   1   2   1   1   1   1   1   1   1   2   1   2   1   1   1   1   2   1   2   1   1   2   1   2   1   1   2   2   1   2   2   1   2   2   1   2   1   2   2   1   2   1   1   1   2   1   2   1   1   1   1   1   2   1   2   2   1   1   2   1   2   1   1   2   1   2   1   1   2   1   2   1   2   2   1   2   1   2   1   2   2   2   1   2   2   2   2   1   2   1   1   1   1   2   1   2   2   2   2   1   2   1   2   1   2   1   2   2   2   1   2   2   1   2   1   2
 MK-3-6                 2   1   2   1   1   1   1   1   2   2   2   2   2   2   1   1   2   2   2   1   2   2   2   2   2   1   2   1   2   1   2   1   2   2   2   1   1   2   1   1   1   2   1   1   1   2   1   1   1   1   1   1   1   2   2   2   1   1   2   2   1   1   1   1   2   1   1   1   1   1   2   2   2   2   1   2   1   1   1   2   2   1   1   2   2   2   1   2   1   1   1   1   1   2   1   2   1   1   1   1   2   1   2   1   1   2   1   2   1   1   2   2   1   2   2   1   2   2   2   2   2   2   2   1   2   1   1   1   2   1   2   1   1   1   1   1   2   1   2   2   1   1   2   1   2   1   1   2   1   2   1   1   2   1   2   2   2   2   1   2   1   2   1   2   2   2   1   2   2   2   2   1   2   1   2   1   1   2   2   1   2   2   2   1   2   2   1   1   2   1   2   2   2   1   2   2   1   2   1   2
 MK-3-7                 2   1   2   1   1   1   1   1   2   2   2   2   2   2   1   1   2   2   2   1   2   1   2   2   2   2   2   1   2   1   2   1   2   2   2   1   1   2   1   1   1   2   1   1   1   2   1   1   1   1   2   1   1   2   2   2   2   1   2   2   1   1   1   1   2   1   1   1   1   1   2   2   2   2   1   2   1   1   1   2   2   1   1   2   2   2   2   1   1   1   1   2   1   2   2   1   1   1   1   1   2   1   1   1   1   2   1   2   1   1   2   2   1   2   2   1   2   2   2   2   2   2   2   1   1   1   1   1   2   1   2   2   1   1   2   1   2   1   2   2   1   2   2   1   2   1   1   2   2   2   1   2   1   2   2   2   2   2   1   2   1   2   1   2   2   2   1   2   2   2   2   1   1   1   2   1   1   2   2   1   2   2   1   1   2   2   1   1   2   1   2   2   2   2   1   2   1   2   1   1
 MK-3-8                 2   1   2   1   2   1   1   1   2   2   2   2   2   2   1   1   2   2   2   1   2   1   1   2   2   2   1   1   2   1   2   1   2   2   2   1   1   2   1   1   1   2   1   1   1   2   2   1   1   1   2   1   1   2   2   1   2   1   2   2   1   1   1   1   2   1   1   1   1   1   2   2   1   2   1   2   1   1   1   2   2   1   1   2   2   2   2   1   1   1   2   2   1   2   2   1   1   1   1   1   2   1   1   1   1   2   1   2   1   1   1   2   1   1   2   1   2   1   2   2   2   2   2   1   1   1   1   1   2   1   2   2   1   1   2   1   2   1   2   2   1   2   2   1   2   1   1   2   2   2   1   2   1   2   2   2   1   2   1   2   1   2   1   2   2   2   1   2   2   1   2   1   1   1   2   2   1   2   2   1   2   2   1   1   2   2   1   1   2   1   2   2   2   2   1   2   1   2   2   2
 MK-3-9                 2   1   2   1   2   1   2   1   2   2   2   2   2   2   1   2   2   2   2   1   2   1   1   2   2   2   1   1   1   1   1   1   2   2   2   1   1   2   1   1   1   2   1   1   1   2   2   1   1   1   2   1   1   2   2   1   2   2   2   2   1   1   1   1   2   1   1   1   1   1   2   2   1   2   1   2   1   2   2   2   2   1   1   2   2   2   2   2   1   1   2   2   1   2   2   1   1   1   1   1   2   2   1   1   1   2   1   2   1   1   1   2   1   2   1   1   2   1   2   2   2   2   2   1   1   2   1   1   2   1   2   2   1   1   2   1   2   1   2   2   1   2   2   1   2   1   1   2   2   2   1   2   1   1   2   2   1   2   1   2   1   2   1   2   2   2   2   2   2   1   2   1   2   1   2   2   1   2   2   1   2   2   1   1   2   1   1   1   2   1   2   2   2   2   1   1   1   2   2   2
 MK-3-10                2   2   2   1   2   1   2   1   1   2   2   2   2   2   2   2   2   2   2   1   2   1   1   2   2   1   1   1   1   1   1   1   2   2   2   2   1   2   1   1   1   2   1   1   1   2   2   1   2   1   2   2   1   2   2   1   2   2   2   1   1   1   1   1   2   1   1   1   1   1   2   2   1   1   1   2   1   2   2   2   2   1   1   2   1   2   2   2   1   1   2   1   1   2   2   1   1   1   1   1   2   2   1   1   1   2   1   2   1   1   1   2   1   2   1   2   2   1   1   2   2   2   2   2   1   2   1   1   2   1   2   2   1   1   2   1   2   1   2   2   1   2   2   2   2   1   1   1   2   2   1   2   1   1   2   2   1   2   1   2   1   1   1   2   2   2   2   2   2   1   2   1   2   1   2   2   1   2   2   1   2   2   1   1   2   1   1   1   2   1   2   2   2   2   1   1   1   2   2   2
 MK-3-11                2   2   2   2   2   2   2   2   1   2   2   2   2   2   2   1   2   2   2   2   2   1   1   1   2   1   1   1   2   1   1   1   2   2   2   2   1   2   1   1   1   2   1   1   2   2   2   1   2   1   2   2   1   2   2   1   2   2   2   1   1   1   1   1   2   1   1   1   1   1   2   2   1   2   1   2   1   2   2   2   2   1   1   2   1   2   2   1   1   1   2   1   1   2   2   1   1   1   1   1   1   2   1   1   1   2   1   2   1   1   1   2   1   2   1   2   2   1   1   2   2   2   2   2   1   2   1   1   2   1   2   2   1   1   2   1   2   1   2   2   1   2   2   2   2   2   1   1   2   2   1   2   1   1   2   2   1   2   1   2   2   1   1   2   1   2   1   2   2   2   2   1   2   1   2   1   1   2   2   1   2   2   1   1   2   1   1   1   2   1   2   2   2   2   1   2   1   1   2   2
 MK-3-12                2   2   2   2   2   2   2   2   1   2   2   2   2   2   2   2   2   2   2   2   2   2   2   1   2   1   1   1   2   1   1   1   2   2   2   2   1   2   1   1   1   2   1   2   2   1   2   1   2   1   2   2   1   2   2   1   2   2   2   1   2   1   1   1   2   1   1   1   1   1   2   2   1   2   2   2   1   2   2   2   1   1   1   2   1   2   1   1   1   1   2   1   1   2   2   1   1   1   1   1   2   2   1   1   1   2   1   1   1   1   1   2   1   2   1   2   2   1   1   2   2   2   2   2   1   2   1   1   1   1   2   2   1   1   2   2   2   1   1   2   1   2   2   2   2   2   1   1   2   2   1   2   1   1   2   2   1   2   1   2   1   1   1   2   1   2   1   2   2   2   2   1   2   1   2   1   1   2   2   1   1   2   1   1   2   1   1   1   2   1   2   2   2   2   1   2   1   1   2   2
 MK-3-13                1   2   2   1   2   2   2   2   1   2   2   2   2   2   2   2   1   2   2   2   2   2   2   1   2   1   1   1   2   2   1   1   1   2   2   2   1   2   1   1   1   2   1   2   2   1   2   1   2   1   2   2   1   2   1   1   1   2   2   1   2   1   1   2   2   2   1   1   1   1   2   1   1   2   2   2   1   2   2   2   1   1   1   2   1   2   1   1   1   1   2   1   1   2   2   1   1   2   1   1   2   2   1   1   1   1   1   1   1   1   1   2   1   2   2   2   2   1   2   2   2   2   1   2   1   2   1   1   1   1   2   2   1   2   2   2   2   1   1   2   2   2   2   2   2   2   1   1   2   2   1   2   1   1   2   2   1   2   1   2   1   1   1   1   1   2   1   2   2   2   2   1   2   1   2   1   1   2   2   1   1   2   1   1   2   1   1   1   2   1   2   2   2   2   1   2   1   1   2   2
 MK-3-14                1   2   2   2   2   2   2   2   1   2   2   2   2   2   2   2   1   2   1   1   2   2   2   1   2   2   1   1   2   2   1   1   1   2   1   2   1   1   1   1   1   2   1   2   2   2   2   1   2   1   2   2   1   2   1   1   1   2   2   2   2   1   1   2   2   2   1   1   2   1   2   1   1   1   2   2   1   2   2   2   1   1   1   2   1   1   1   1   1   1   2   1   1   2   2   1   1   2   1   1   2   2   1   1   1   1   1   1   1   1   1   2   1   2   2   2   2   1   2   2   2   2   1   2   1   2   1   1   1   1   2   2   1   2   2   2   2   1   1   2   2   2   2   2   2   2   2   2   2   2   1   2   1   1   2   2   1   2   1   2   1   1   1   1   1   1   1   2   2   2   1   1   2   1   2   1   1   2   2   1   1   2   1   1   2   1   1   1   2   1   2   2   2   2   1   2   1   1   2   2
 MK-3-15                1   2   2   2   2   2   2   2   1   2   2   2   2   1   2   2   1   2   1   1   2   2   1   1   2   2   1   1   2   2   1   1   2   2   2   2   1   1   1   1   1   2   1   2   2   2   2   1   2   1   2   2   1   2   1   1   1   2   2   2   2   1   1   2   1   2   1   1   2   1   2   1   1   1   2   2   1   2   2   2   1   1   1   2   1   1   1   1   1   1   2   1   1   2   2   1   1   2   1   1   2   2   1   1   1   1   1   1   1   1   1   2   1   2   2   2   2   1   2   2   2   2   1   2   2   2   1   2   1   1   1   2   1   2   2   1   2   1   1   1   2   2   2   2   2   2   2   2   2   2   1   2   1   1   2   2   1   2   1   2   1   1   1   1   1   1   1   2   1   2   2   1   2   1   2   1   1   2   2   1   1   2   1   1   2   1   2   1   2   1   2   2   2   2   1   2   1   2   2   2
 MK-3-16                1   2   2   2   2   2   2   1   1   2   2   2   2   1   2   2   1   2   1   2   2   2   1   1   2   2   1   1   1   2   1   1   2   2   2   2   1   1   1   1   1   2   1   2   2   2   2   1   2   1   2   2   1   2   1   1   1   2   2   1   2   1   1   2   1   2   2   1   2   1   2   1   1   1   2   2   1   1   2   2   1   1   1   2   1   1   1   1   1   1   2   1   1   2   2   1   2   2   1   1   1   2   1   1   1   2   1   1   1   2   1   2   1   2   2   2   2   1   2   2   2   2   1   2   2   2   1   2   1   1   1   2   1   2   2   1   2   1   1   1   2   2   2   2   2   2   2   2   2   2   1   2   1   1   1   2   1   2   1   2   1   1   1   1   1   1   1   1   1   2   2   1   1   1   2   1   1   2   2   1   1   2   1   1   2   1   2   1   2   1   2   2   2   2   1   2   1   2   2   2
 MK-4-1                 2   2   2   2   1   1   2   2   2   1   2   2   1   2   1   2   2   2   1   2   2   1   1   2   1   1   1   2   2   1   1   2   2   2   2   2   1   1   1   1   1   2   1   2   1   2   1   1   1   1   1   1   1   1   2   2   2   1   2   1   2   2   1   2   2   1   2   2   1   1   2   1   2   1   2   2   1   1   1   2   1   2   1   2   1   2   1   2   1   2   1   1   1   1   2   1   2   1   1   2   1   1   2   2   2   2   1   2   1   1   1   1   1   2   1   2   2   1   1   1   2   1   2   2   2   2   1   2   1   1   1   2   2   2   2   2   2   2   2   1   2   2   1   2   2   1   1   2   2   1   1   2   1   2   2   2   1   2   2   2   1   2   1   1   1   2   2   1   1   2   2   2   2   1   2   1   2   1   1   2   1   1   1   1   2   1   1   2   1   2   1   2   2   2   2   2   2   2   1   2
 MK-4-2                 2   2   2   2   1   1   2   2   2   1   2   2   1   2   1   2   2   2   1   2   2   1   1   2   1   1   1   2   2   1   2   2   2   2   2   2   1   1   1   1   1   2   2   2   1   2   1   1   1   1   2   1   2   1   2   1   2   1   2   1   2   2   1   2   2   1   2   2   1   1   2   1   2   1   2   2   1   1   1   2   1   2   1   2   1   2   1   2   1   2   1   1   1   1   2   1   2   1   1   1   1   1   2   2   1   2   1   2   1   1   1   1   1   2   1   2   2   1   1   1   2   1   2   1   2   2   1   2   1   2   1   2   2   2   1   2   2   1   2   1   2   2   1   2   2   1   1   1   2   1   1   2   1   2   1   2   1   2   2   2   1   2   1   2   1   2   2   2   2   2   2   2   2   1   2   2   2   1   1   1   1   1   1   2   2   1   2   2   1   2   1   1   2   2   2   2   1   2   1   1
 MK-4-3                 1   2   2   2   1   1   2   2   2   1   2   2   1   2   1   2   2   2   1   1   2   1   1   2   1   1   1   1   2   1   2   2   1   2   2   2   1   1   1   1   1   2   1   2   1   2   1   1   1   1   2   1   2   1   2   1   2   1   2   1   2   2   1   2   2   1   2   2   1   1   2   1   2   1   2   2   1   2   1   2   1   2   1   2   1   1   1   2   1   2   2   1   1   1   2   1   2   1   1   1   2   1   2   1   1   2   1   2   1   1   1   2   1   2   1   2   2   1   1   1   1   1   2   1   2   2   1   2   1   2   1   1   2   2   1   2   2   1   2   1   2   2   1   2   2   1   1   2   2   1   1   2   1   1   1   2   1   2   1   2   1   2   1   2   1   2   2   2   2   2   2   2   2   1   2   2   2   1   1   2   2   2   1   2   2   1   2   2   1   2   1   1   2   2   2   2   1   2   1   1
 MK-4-4                 1   2   1   2   1   1   2   2   2   1   2   2   1   2   1   2   2   2   1   1   2   1   1   2   1   1   1   1   2   2   2   2   1   2   1   2   1   1   1   1   1   2   1   2   1   2   1   1   1   1   2   1   2   1   2   1   2   1   2   1   2   2   1   2   2   1   2   2   1   1   2   1   2   1   2   2   1   2   1   2   1   2   1   2   1   1   1   2   2   2   2   1   1   1   2   1   2   1   1   1   2   1   2   2   1   2   1   2   1   1   1   2   1   2   1   2   2   1   1   1   1   1   2   2   2   2   1   2   1   1   1   1   2   2   1   2   1   1   1   1   2   2   1   2   2   1   1   2   2   1   2   2   1   1   1   2   1   2   1   2   1   2   1   2   1   2   2   2   1   2   2   2   2   1   2   2   2   1   1   2   2   2   1   2   2   2   2   2   1   2   1   1   2   2   2   2   1   2   1   1
 MK-4-5                 1   2   1   2   1   1   2   2   2   1   2   2   1   2   1   2   2   2   1   1   2   1   1   2   1   1   1   1   1   2   1   2   1   1   1   2   1   1   2   1   2   2   1   2   1   2   1   1   1   1   2   2   2   1   2   1   2   1   2   1   2   2   1   2   2   1   2   2   1   1   2   1   1   1   2   2   1   2   1   2   1   2   2   2   1   1   1   1   2   2   2   1   1   1   2   2   2   1   1   1   2   1   2   1   2   2   1   2   1   1   1   2   1   2   1   1   2   1   1   1   1   1   2   2   2   2   1   2   1   1   1   1   2   2   1   2   1   1   2   1   2   2   1   1   2   1   2   2   1   1   2   2   1   1   1   2   1   2   1   2   1   2   1   2   1   2   2   2   1   2   2   1   2   1   2   2   2   1   1   2   1   2   1   2   2   2   2   2   1   2   1   1   1   2   2   2   1   2   1   2
 MK-4-6                 1   2   1   2   1   1   2   2   2   1   2   2   1   2   1   2   2   2   1   1   2   1   1   2   2   1   1   1   1   2   1   2   1   1   1   1   1   1   2   2   2   2   1   2   1   2   1   1   1   1   2   2   2   2   2   1   2   1   2   1   2   2   1   2   2   1   2   2   1   1   2   2   2   1   2   2   1   2   1   2   1   2   2   2   1   1   1   1   2   2   2   1   1   1   2   1   2   1   1   1   2   1   2   1   2   2   2   2   1   1   1   2   1   1   2   1   2   1   1   2   1   2   2   2   2   2   1   2   1   1   2   1   2   2   1   1   1   1   1   1   2   2   1   1   2   1   2   2   1   1   2   2   1   1   1   2   2   2   1   2   1   2   1   2   1   2   2   2   1   1   2   1   2   1   2   2   2   1   2   2   1   2   1   2   2   2   2   2   1   1   2   1   1   1   2   2   1   2   1   2
 MK-4-7                 2   2   1   2   1   2   2   2   2   1   2   2   2   2   1   2   2   1   2   1   2   1   1   2   2   1   1   1   1   2   1   2   1   1   2   1   1   2   2   1   2   2   1   2   1   2   1   1   2   1   2   2   2   2   2   1   2   1   2   2   2   2   1   2   1   1   2   2   1   1   2   2   2   1   2   2   1   1   2   2   1   2   2   2   2   1   1   1   2   2   2   1   1   2   2   1   2   1   1   1   2   2   2   1   2   2   2   2   2   1   2   2   1   1   2   1   2   1   1   2   2   2   2   2   2   2   1   2   1   1   2   1   2   2   1   1   1   1   1   1   2   2   1   1   2   1   2   2   1   1   2   2   1   1   1   2   2   2   1   2   1   2   1   2   1   2   2   2   1   1   2   1   2   2   2   2   2   1   2   1   1   2   1   2   2   2   2   2   2   1   2   2   2   1   2   2   1   2   1   1
 MK-4-8                 2   2   2   2   1   1   2   2   1   1   2   2   2   2   1   2   2   1   2   1   2   1   2   2   1   1   1   1   1   2   1   2   1   1   2   1   1   2   2   1   2   2   1   2   1   1   2   2   2   1   2   2   2   2   2   1   2   1   2   2   2   2   1   2   1   1   2   2   1   2   2   2   2   1   2   2   1   1   2   2   1   2   2   2   2   1   1   1   2   2   2   1   1   2   1   1   2   1   2   2   2   2   2   1   1   2   2   2   2   2   2   2   1   1   2   1   2   1   1   2   2   2   2   2   1   2   1   2   1   1   2   1   2   2   1   1   1   1   1   1   1   1   1   2   2   1   2   2   1   1   2   2   1   1   1   2   2   2   1   1   1   2   2   1   1   1   2   2   1   2   2   1   1   2   1   2   2   1   2   1   1   2   1   2   2   2   2   2   2   1   2   2   1   1   2   2   1   2   1   1
 MK-4-9                 2   2   2   2   1   1   2   2   1   1   2   2   2   2   2   2   2   1   2   1   2   2   2   2   1   1   2   1   1   2   2   2   1   1   2   1   2   1   2   1   2   2   1   2   1   1   2   2   2   1   2   1   2   2   2   1   1   1   2   2   2   2   1   2   1   1   2   1   1   2   1   2   2   1   2   2   1   1   2   2   1   2   2   2   2   1   1   2   2   2   2   1   1   2   1   1   2   1   1   2   2   2   2   1   1   2   2   2   1   2   2   2   1   1   2   1   1   1   1   2   2   2   2   2   1   1   1   2   1   1   2   1   1   2   1   1   1   2   1   2   1   1   1   2   2   1   2   2   2   1   2   2   1   1   2   2   2   2   1   1   1   2   2   1   1   1   2   2   2   2   2   1   1   2   1   2   2   1   2   1   1   2   2   2   2   1   2   2   2   1   1   2   1   1   2   2   1   2   1   1
 MK-4-10                2   2   2   2   1   1   2   2   1   1   2   2   2   1   2   2   2   1   2   1   2   2   2   2   1   1   2   2   2   2   2   2   1   1   2   1   2   1   1   1   2   2   2   2   1   1   2   2   1   1   2   1   2   2   2   1   1   1   2   2   2   2   1   2   2   1   2   1   1   2   1   2   2   1   2   2   1   1   2   2   1   2   2   2   2   1   1   1   2   2   1   1   1   2   1   1   2   1   1   2   2   2   2   1   2   2   2   2   2   1   2   2   1   1   2   1   1   1   2   2   2   2   2   2   1   1   1   2   1   1   2   1   1   2   1   2   1   2   1   2   1   1   1   2   1   1   2   2   1   1   1   2   1   1   2   2   2   2   2   1   1   2   2   1   1   1   1   2   2   2   2   1   1   2   1   2   2   2   2   1   1   2   2   2   2   1   2   1   2   1   1   2   1   1   2   2   1   2   1   1
 MK-4-11                2   2   2   2   2   1   2   2   1   2   2   2   2   1   2   2   1   1   2   2   2   2   2   2   1   1   2   2   2   2   2   2   1   1   2   1   1   1   1   1   2   2   2   2   1   1   2   1   1   2   1   1   2   2   2   1   1   1   2   2   1   2   2   2   2   1   2   1   1   2   1   2   2   1   2   2   1   2   2   2   1   1   2   2   2   1   1   1   2   2   1   1   1   2   1   1   2   1   1   2   2   2   2   1   2   2   2   2   2   1   2   2   1   1   2   1   1   1   2   2   2   2   2   2   1   1   1   2   1   1   2   1   1   2   1   2   2   2   2   2   1   1   2   1   1   1   1   2   1   1   1   2   1   1   2   2   2   2   2   1   1   1   2   1   1   1   1   2   2   2   1   1   1   2   1   2   2   2   2   1   1   2   2   1   2   1   2   1   2   1   1   2   1   1   2   2   1   2   1   1
 MK-4-12                2   2   2   2   2   1   2   2   2   1   2   2   2   1   2   2   1   2   2   2   1   2   2   2   1   1   2   2   2   2   2   2   1   2   1   1   1   1   1   1   2   2   2   2   2   1   2   1   1   2   1   1   2   2   2   1   1   1   2   2   1   2   2   2   2   1   2   1   2   2   1   2   2   1   2   2   1   1   2   2   1   2   2   2   2   1   1   1   2   2   1   2   1   2   1   1   2   2   1   2   2   2   2   1   2   2   2   2   2   1   2   2   1   1   2   1   1   1   2   1   2   1   2   2   1   1   1   2   1   1   2   1   1   2   1   2   2   2   2   2   1   1   2   1   1   1   1   2   1   1   1   2   1   1   2   2   2   2   2   1   1   1   2   1   1   1   1   2   2   2   1   1   1   2   2   2   2   1   2   1   1   2   2   1   2   1   2   1   2   1   2   2   1   1   2   2   2   2   1   1
 MK-4-13                2   2   2   2   2   1   2   2   2   1   2   2   2   1   2   2   1   2   2   2   1   2   2   2   1   1   2   2   2   2   1   2   1   2   1   1   1   2   2   1   2   2   2   2   2   1   2   1   2   2   1   1   2   1   2   1   1   1   2   2   1   2   2   2   2   1   2   1   1   1   1   2   2   1   2   2   1   1   2   1   1   2   2   2   1   1   1   1   2   2   1   2   1   2   1   1   2   1   2   2   2   2   2   1   2   2   2   2   2   1   1   2   1   1   2   1   1   1   2   1   2   1   2   2   1   2   1   2   1   2   2   1   1   2   1   2   1   2   2   2   1   2   2   2   1   1   1   2   1   1   1   2   1   1   2   2   2   2   2   1   1   1   2   1   1   1   1   2   2   2   1   1   1   2   2   2   1   2   2   1   1   2   2   1   2   1   2   1   2   1   2   2   1   2   2   2   2   2   1   1
 MK-4-14                2   1   2   2   2   1   2   2   2   1   2   2   2   1   2   2   1   2   1   2   1   2   2   2   1   1   2   2   2   1   1   2   1   2   1   2   1   2   2   1   2   2   1   2   2   1   2   1   2   2   1   1   1   1   2   1   1   1   2   1   1   2   2   2   2   1   2   1   1   1   2   2   1   1   2   2   1   1   2   1   1   2   2   2   1   1   1   1   2   2   1   2   1   2   1   1   2   1   2   2   1   2   2   1   2   2   2   2   2   1   1   2   1   1   2   1   2   1   2   1   1   1   1   2   2   2   1   1   1   2   2   1   1   2   1   2   2   1   1   2   1   2   2   1   1   1   1   2   1   1   1   2   1   1   2   2   2   1   2   1   1   2   2   1   1   1   1   2   2   2   1   1   1   1   2   2   1   2   2   1   1   2   2   1   1   1   1   1   2   2   2   2   1   2   2   2   2   2   1   1
 MK-4-15                2   1   2   2   2   1   2   2   2   1   2   1   2   2   2   2   1   2   1   2   1   2   2   2   2   1   2   2   2   1   1   2   1   2   1   2   1   2   2   1   2   2   1   2   2   1   2   1   2   2   1   2   1   1   2   1   2   1   2   2   1   2   2   2   2   1   2   1   1   2   2   2   1   1   2   2   1   2   2   1   1   2   2   1   1   1   1   1   2   2   1   2   1   2   1   1   2   1   2   2   2   2   2   1   2   2   2   2   2   1   1   2   1   1   2   1   2   1   2   1   1   1   1   2   2   2   1   1   1   2   2   1   1   2   1   2   2   1   1   2   1   2   2   1   1   1   1   2   1   1   1   1   1   1   2   2   2   1   2   1   1   2   2   2   1   1   1   2   2   2   1   1   1   1   2   2   2   2   1   1   1   2   2   1   1   2   1   1   2   1   2   2   1   2   2   1   2   2   1   1
 MK-4-16                2   1   2   2   2   1   2   2   2   1   2   1   2   2   2   1   1   2   1   2   1   2   2   2   2   1   2   2   1   1   2   1   2   2   1   1   1   2   2   1   2   2   2   1   2   1   2   1   2   1   1   2   1   1   2   1   1   2   2   2   1   2   2   2   2   1   2   1   1   2   2   2   1   1   2   2   1   2   2   1   1   2   2   1   1   1   1   1   2   2   1   2   1   2   1   1   2   1   2   2   2   2   1   2   1   2   2   2   2   1   1   1   1   1   2   1   2   2   2   1   1   1   2   2   2   2   1   2   1   2   2   1   1   2   1   2   2   1   1   2   1   1   2   1   1   1   1   2   1   1   1   2   1   1   1   2   2   1   2   1   1   2   2   2   1   1   2   1   2   2   1   1   2   1   2   2   2   2   1   1   1   2   2   1   1   1   1   1   2   1   2   2   1   2   2   1   2   2   1   1
 MK-5-1                 1   1   2   1   2   1   2   1   2   1   1   1   1   1   2   1   2   2   2   1   2   2   1   2   2   2   2   2   2   1   2   1   2   1   2   1   2   2   2   1   1   2   1   1   2   1   1   2   1   2   2   1   1   2   2   1   2   2   2   2   1   2   1   2   1   1   2   1   2   2   1   1   1   1   2   1   1   2   1   2   2   2   2   2   2   2   2   1   1   1   2   1   2   2   1   1   2   1   1   1   1   2   1   2   2   2   2   2   1   2   2   2   1   2   1   1   1   1   1   2   1   2   2   1   1   2   2   2   1   2   1   2   2   2   2   1   2   1   1   2   1   1   1   1   2   1   1   1   2   2   2   2   2   2   1   2   2   1   1   2   1   1   2   2   2   1   2   2   2   2   1   1   2   1   1   2   1   2   1   2   1   1   2   1   1   2   2   1   1   2   2   2   1   1   1   1   1   2   2   2
 MK-5-2                 1   2   2   1   2   1   2   1   2   1   1   1   1   1   2   1   2   2   2   1   2   2   1   2   2   2   2   2   1   1   2   1   2   1   2   1   2   2   2   1   1   2   1   1   1   1   1   2   1   2   2   1   1   2   2   1   2   2   2   2   1   2   1   2   1   1   2   1   2   2   1   1   1   1   2   1   1   2   1   1   2   2   2   2   2   1   2   2   1   1   2   1   2   2   1   1   2   1   1   2   1   2   1   2   2   2   2   2   1   2   2   2   1   2   1   1   1   1   2   2   1   2   2   1   1   2   2   2   1   2   1   2   2   2   2   1   2   1   1   2   2   1   2   1   2   1   1   1   2   2   1   2   2   2   1   2   2   1   1   1   1   1   2   2   2   1   2   2   2   2   1   1   2   1   1   1   1   2   1   2   1   1   2   1   1   2   2   1   1   2   2   2   1   1   2   1   1   1   2   2
 MK-5-3                 2   1   2   1   2   1   2   1   2   1   1   1   1   1   2   2   2   2   2   1   2   2   1   2   2   2   2   2   1   1   2   1   2   1   2   1   1   2   2   1   1   2   1   1   1   1   1   2   1   2   2   1   1   2   2   1   2   2   2   2   1   2   1   2   1   1   2   1   2   1   1   1   1   1   1   1   1   2   1   1   2   2   2   2   2   1   2   2   1   1   2   2   2   2   1   1   2   1   2   2   2   2   1   2   2   2   2   2   1   2   2   2   1   2   1   1   1   1   2   1   1   2   2   1   1   2   2   2   1   2   1   2   2   1   2   1   2   1   1   2   2   2   1   1   2   1   1   1   2   2   1   2   2   2   1   2   2   1   1   1   1   1   2   2   2   1   2   1   2   2   1   1   2   1   1   2   1   2   1   2   1   1   2   2   2   2   2   1   1   2   2   2   1   1   2   1   1   1   2   2
 MK-5-4                 2   1   2   1   1   1   2   1   2   2   1   1   1   1   2   2   2   2   2   1   2   2   1   2   2   2   1   2   1   1   2   1   1   1   1   1   2   2   2   1   1   2   1   1   1   1   1   2   1   1   2   1   1   2   2   1   2   2   2   2   1   2   1   2   1   1   2   1   2   1   1   1   2   1   1   1   1   2   1   1   2   2   2   2   1   1   2   2   1   1   2   2   2   2   1   1   2   1   2   2   2   2   1   2   2   2   2   2   1   2   2   2   1   2   1   1   2   1   2   1   1   2   2   1   1   1   2   2   1   2   1   2   2   2   2   1   2   1   1   2   2   2   1   1   2   1   1   1   2   2   1   2   1   2   1   2   2   1   1   1   1   1   1   2   2   1   2   2   2   2   1   1   2   1   1   2   1   2   1   2   1   1   2   1   1   2   2   1   1   2   2   2   1   1   2   1   1   1   2   2
 MK-5-5                 2   2   2   2   1   2   2   1   2   2   1   1   1   1   2   2   2   2   2   1   1   2   1   2   2   2   1   2   1   1   2   2   1   1   1   1   2   2   1   1   1   2   1   1   1   1   2   2   1   1   2   1   1   2   2   1   2   2   2   2   1   2   1   2   1   1   2   1   1   1   1   1   2   2   2   1   1   1   1   1   2   2   2   2   1   1   2   2   1   1   2   2   2   2   1   1   2   1   2   2   2   1   2   2   2   2   2   2   1   2   2   1   1   2   1   1   1   1   2   1   1   1   2   1   1   1   2   2   1   1   1   2   2   2   2   1   2   1   1   2   2   2   1   1   2   1   1   1   2   2   1   2   1   2   1   2   2   1   1   1   1   1   1   2   2   1   2   2   2   2   1   1   2   1   1   2   1   2   2   2   1   1   2   1   1   2   2   1   1   2   2   2   1   1   2   1   1   1   2   2
 MK-5-6                 2   2   2   1   1   1   2   1   2   2   1   1   1   1   2   2   2   2   2   1   1   2   2   2   2   2   2   2   1   1   2   2   1   1   1   1   2   2   1   2   1   2   1   1   1   1   2   2   1   1   2   1   2   2   2   1   2   2   2   2   1   2   2   2   1   1   2   1   1   1   1   1   1   2   1   1   1   1   1   1   2   2   2   2   1   2   2   2   1   1   2   2   2   2   1   1   2   1   2   2   2   1   1   2   2   2   2   2   2   1   2   1   1   2   1   1   1   1   2   1   1   1   1   1   1   1   1   2   1   1   1   2   2   2   2   1   2   1   1   2   2   2   1   1   2   1   1   1   2   2   1   2   1   2   1   2   2   1   1   1   1   1   1   2   1   1   2   2   2   2   1   1   2   1   1   2   1   2   2   2   1   1   2   1   1   2   2   1   1   2   2   2   1   1   2   1   1   1   2   2
 MK-5-7                 2   2   2   1   2   1   1   1   2   2   1   1   1   1   2   1   2   2   2   1   1   2   2   2   2   2   1   2   1   1   2   2   2   1   1   1   2   2   1   2   2   2   2   1   1   1   2   1   1   1   2   1   2   2   2   2   2   1   2   2   1   2   2   1   1   1   2   1   1   1   1   1   1   1   1   1   1   2   1   1   2   2   2   2   1   2   2   2   1   1   2   1   2   2   1   1   2   1   2   2   2   1   1   2   2   2   2   2   2   1   2   1   1   2   1   1   2   1   2   1   1   1   1   1   1   1   1   2   1   1   1   2   2   2   2   1   2   1   1   2   2   2   1   1   2   2   1   1   2   2   1   2   1   2   1   2   2   1   1   1   1   1   1   2   2   1   2   2   2   2   1   1   2   1   1   2   1   1   2   2   1   1   2   2   1   2   2   2   1   2   2   2   1   1   2   1   1   1   2   2
 MK-5-8                 2   2   2   1   2   1   1   1   2   2   1   2   1   1   2   1   2   2   2   1   1   2   2   2   2   2   2   1   1   1   2   2   2   1   1   1   2   2   1   1   2   1   2   1   1   1   2   1   1   1   2   1   2   2   2   2   2   1   2   2   2   2   2   1   1   2   2   1   1   2   1   1   1   1   1   1   1   2   1   1   2   2   2   2   1   2   2   2   1   1   2   1   1   2   1   1   2   1   2   1   2   1   1   1   1   2   2   2   2   1   2   1   1   2   1   2   2   1   1   1   1   1   1   2   1   1   1   2   1   1   1   2   2   2   2   1   2   1   1   2   2   2   2   1   2   2   1   1   2   2   1   2   1   2   1   1   2   2   1   1   2   2   1   1   2   1   2   2   2   2   1   2   2   1   1   2   1   1   2   2   1   1   2   2   1   2   2   2   1   2   2   2   1   1   2   1   1   1   2   2
 MK-5-9                 2   2   2   1   2   1   1   1   2   2   1   1   1   1   2   1   2   2   2   1   1   2   2   2   2   1   2   2   1   1   2   1   2   1   1   1   2   1   2   1   2   1   2   1   1   1   1   1   2   1   2   1   2   2   2   2   2   1   2   2   2   2   1   1   1   2   2   1   1   2   1   2   1   1   2   1   1   2   1   1   2   2   2   2   2   2   1   2   1   1   2   1   1   2   1   1   2   1   1   1   2   1   1   1   1   1   2   2   2   1   2   1   1   2   1   2   2   1   1   1   1   1   1   2   1   1   1   2   1   1   1   2   2   2   2   1   2   1   1   2   2   2   2   1   2   2   1   1   2   2   1   2   1   2   2   1   2   2   1   1   1   2   1   1   2   1   2   2   2   2   1   2   2   2   1   2   1   1   2   2   1   1   1   2   2   2   2   2   1   2   2   2   1   1   1   1   1   1   2   2
 MK-5-10                2   2   2   1   2   1   1   1   2   2   1   1   1   1   2   1   2   2   2   1   1   1   2   1   2   1   2   2   2   1   2   1   2   1   1   1   1   1   2   1   2   1   2   2   1   1   1   1   2   1   2   1   2   2   2   2   2   1   2   2   2   2   1   1   1   2   1   1   1   2   1   2   2   1   2   1   1   2   1   2   2   2   2   2   2   2   1   2   1   1   2   2   1   2   2   1   2   2   2   1   2   1   1   1   1   1   2   2   2   2   2   1   1   2   2   2   2   1   1   1   1   1   1   2   1   2   1   2   1   1   1   2   2   2   2   1   1   1   1   2   2   2   2   1   2   2   1   1   2   2   2   2   1   1   2   1   2   2   1   1   1   2   1   1   2   1   1   2   2   2   1   2   2   2   2   2   2   1   2   2   1   2   1   1   2   2   2   2   2   2   2   2   1   1   1   1   1   1   2   1
 MK-5-11                2   2   2   1   2   1   1   1   2   2   1   1   2   2   2   1   2   2   2   1   2   1   2   1   2   1   2   2   2   1   2   1   2   1   1   1   1   1   2   1   2   2   1   1   1   1   1   1   2   2   2   1   2   2   2   2   2   1   2   2   2   2   1   1   2   2   1   1   1   2   1   2   2   1   2   1   1   2   1   2   2   2   2   2   2   2   1   2   1   2   2   2   1   2   2   1   2   2   2   1   2   1   1   1   1   1   2   2   2   2   2   1   1   2   2   2   2   1   1   1   2   1   1   2   1   2   1   2   1   1   1   2   2   2   2   1   1   1   1   2   2   2   2   1   2   2   1   1   2   2   2   2   1   2   2   1   2   2   1   1   1   2   2   1   2   1   1   1   2   2   1   2   2   2   2   2   1   1   2   2   1   2   1   1   2   2   2   2   2   2   2   2   1   1   2   1   1   1   2   1
 MK-5-12                2   2   2   1   2   1   1   1   2   2   1   1   2   2   2   1   2   2   2   1   2   1   2   1   1   1   1   2   2   1   2   1   2   1   1   1   1   1   2   1   2   2   1   1   1   1   1   1   2   2   2   1   2   1   2   2   2   1   1   2   2   2   1   1   2   2   1   2   1   2   1   2   2   1   2   1   1   2   1   2   2   2   2   2   2   2   1   2   1   2   2   2   1   2   2   1   1   2   2   1   2   1   1   1   1   1   2   2   2   2   2   1   1   2   2   2   2   1   1   1   2   1   2   2   1   2   1   2   1   1   1   2   2   2   1   1   1   2   1   2   2   2   2   2   2   2   1   1   2   2   2   2   1   2   2   1   2   2   1   1   2   2   2   1   1   1   1   1   2   2   1   2   2   2   2   2   1   1   2   2   1   2   1   1   2   2   2   2   2   2   2   1   1   1   2   1   1   1   2   1
 MK-5-13                2   2   1   2   2   1   1   2   2   2   1   1   2   2   2   1   2   1   2   1   2   1   2   1   1   1   1   2   2   1   2   1   2   1   1   1   1   1   2   1   1   2   1   2   1   2   1   1   2   2   2   1   2   1   2   2   2   1   1   2   2   2   1   1   2   2   1   2   1   2   1   2   2   1   2   1   1   2   1   2   1   2   2   2   2   2   1   2   1   2   2   2   1   2   1   1   1   1   2   1   2   1   1   2   1   1   2   2   2   2   2   1   1   1   2   2   2   1   1   1   2   1   2   2   1   2   1   2   1   1   1   2   2   2   1   2   1   2   1   2   1   2   2   2   2   2   2   1   2   2   1   2   1   1   2   1   2   2   1   1   2   2   2   1   1   2   1   1   2   2   2   1   2   2   1   1   1   1   2   2   1   2   1   1   2   2   2   2   2   2   2   1   1   1   2   1   1   1   2   1
 MK-5-14                1   2   1   2   2   1   1   2   2   2   1   1   2   2   2   2   2   1   2   1   2   1   2   1   1   1   1   2   2   1   1   1   2   1   1   1   1   1   2   1   1   2   1   2   1   2   1   1   2   2   2   1   2   1   2   2   2   1   1   2   2   2   1   1   2   1   1   2   1   2   1   2   2   1   2   1   1   2   1   2   2   2   2   2   2   2   1   2   1   2   2   2   1   2   1   1   1   1   2   1   2   1   1   2   1   1   2   1   2   2   2   1   1   1   2   2   2   2   1   1   2   1   2   2   1   2   1   2   1   1   1   1   2   2   1   1   1   2   1   2   2   2   2   2   1   2   2   1   2   2   2   2   2   1   2   1   2   2   1   1   1   2   2   1   1   2   1   1   2   2   2   1   2   1   1   1   1   1   2   2   1   2   1   1   2   2   2   1   2   2   2   1   1   1   2   1   1   1   2   1
 MK-5-15                1   2   1   2   2   2   1   2   2   2   1   1   2   2   2   1   2   1   2   1   2   1   2   1   1   2   2   2   2   1   1   1   1   1   1   1   1   1   2   1   1   2   1   2   1   2   1   1   2   2   2   1   2   1   1   2   2   1   1   2   2   2   1   1   2   1   1   2   1   2   1   2   2   1   1   1   1   2   1   2   2   2   2   2   2   2   1   2   1   2   2   2   1   1   1   1   1   1   2   1   2   1   1   2   1   1   2   1   2   2   2   1   1   1   2   2   2   2   1   1   2   1   2   2   1   1   1   2   1   1   1   1   2   1   1   1   1   2   1   2   2   2   2   2   1   2   2   1   1   1   2   1   2   1   2   1   2   2   1   1   1   2   2   1   1   2   1   1   2   2   2   1   2   1   1   1   1   1   2   2   1   1   1   1   2   2   2   1   2   2   2   1   1   1   2   1   1   1   2   1
 MK-5-16                1   2   1   2   2   2   2   2   2   2   1   1   1   2   2   1   2   1   2   1   2   1   2   1   1   2   2   2   2   1   1   1   1   1   1   1   1   1   2   1   2   1   2   1   2   2   1   1   2   2   1   1   2   1   1   2   2   1   2   2   2   1   1   1   2   1   1   2   1   2   2   1   2   1   1   1   1   2   1   2   2   1   2   2   2   2   1   1   1   2   2   2   1   1   1   1   1   1   2   1   2   1   1   1   1   1   2   1   2   2   2   1   1   1   1   2   2   2   1   2   2   1   2   2   1   1   1   2   1   1   1   1   2   1   1   1   1   2   1   2   2   2   2   2   1   2   2   1   1   1   1   2   2   1   1   1   2   2   1   1   1   1   2   1   2   2   1   2   2   2   2   2   2   1   2   1   1   2   2   2   1   1   2   1   2   2   2   1   2   2   2   1   1   1   1   2   1   1   2   1
 MK-6-1                 2   2   1   2   1   2   2   2   1   1   1   1   1   2   2   2   1   2   2   1   2   2   2   1   1   1   2   2   1   1   1   2   1   2   1   1   2   2   2   1   2   1   2   2   2   1   1   1   1   1   1   2   1   1   2   1   1   2   2   1   1   2   2   2   1   2   1   1   2   2   1   2   2   1   2   2   1   2   2   1   2   2   2   2   2   2   1   2   1   2   2   2   2   1   2   1   1   1   1   1   1   2   1   1   1   1   2   1   2   1   1   1   2   2   2   1   2   2   1   1   2   2   1   2   2   1   2   2   2   2   1   1   2   2   2   1   1   1   1   1   1   1   2   1   2   2   1   1   2   1   1   2   2   2   1   2   2   2   2   2   1   1   2   1   1   2   2   2   2   2   2   2   2   1   2   2   1   2   1   1   2   2   2   2   1   2   1   2   1   2   1   2   1   2   1   2   2   2   1   2
 MK-6-2                 1   2   1   2   1   1   2   2   1   1   1   1   1   2   2   2   1   2   2   1   2   2   2   2   1   1   2   2   1   1   1   2   1   1   1   1   2   2   2   1   2   1   2   2   2   2   1   1   1   1   2   2   1   1   2   1   1   2   2   1   1   2   2   2   2   2   1   1   2   2   1   2   2   1   2   2   2   2   2   1   1   2   1   2   2   2   1   2   1   2   2   2   2   1   2   1   1   1   1   1   1   1   2   1   2   2   2   1   2   1   1   1   2   2   2   1   2   2   1   1   2   2   1   2   1   1   2   2   2   2   2   1   2   2   2   1   1   2   1   1   1   1   2   1   2   2   2   1   2   2   1   2   2   1   1   2   2   2   2   2   1   1   2   1   1   2   2   2   2   2   2   1   1   1   1   2   1   2   1   2   2   2   2   2   1   2   1   2   1   2   1   2   1   2   1   2   2   2   1   2
 MK-6-3                 1   2   1   2   1   2   2   2   1   1   1   1   1   2   2   2   1   2   2   1   2   2   2   2   1   1   2   2   1   1   1   1   1   1   1   1   2   2   2   1   2   1   2   2   2   2   1   1   1   1   2   2   1   1   2   1   1   1   2   1   1   2   2   2   2   2   1   1   1   2   1   2   2   1   2   1   2   2   2   1   1   1   1   2   2   2   1   2   1   2   1   2   2   1   2   1   1   1   1   1   1   1   2   1   2   2   2   1   2   1   1   1   2   2   2   1   2   2   1   1   1   2   1   2   1   1   2   2   2   2   2   1   2   2   2   1   1   2   1   1   1   1   1   1   2   2   2   1   2   2   1   2   2   1   1   2   2   2   1   2   1   1   2   1   1   2   2   2   2   2   2   1   1   1   1   2   1   2   1   2   2   2   2   2   1   2   1   2   1   2   1   2   1   2   1   2   2   2   1   2
 MK-6-4                 1   2   1   2   1   2   2   2   2   1   1   1   2   1   2   2   1   2   2   1   2   2   2   2   1   1   2   2   1   2   2   2   1   1   1   1   1   2   2   1   2   1   2   2   2   2   1   1   1   1   2   2   1   1   2   1   1   1   2   1   1   2   2   2   2   2   1   1   1   2   1   2   2   1   2   1   2   2   2   1   1   1   1   2   2   2   1   2   1   2   1   2   1   2   2   1   1   1   1   2   1   1   2   1   2   2   2   1   2   1   1   1   2   2   2   1   2   2   1   1   1   2   1   2   1   1   2   2   2   2   2   1   2   2   2   1   1   2   1   1   1   1   1   1   2   2   2   1   2   2   1   2   2   1   1   2   2   2   1   2   1   1   2   1   1   2   1   2   2   2   2   1   1   1   2   2   1   2   1   2   2   2   2   2   1   2   1   2   1   2   1   2   1   2   1   2   2   2   1   2
 MK-6-5                 1   1   1   1   1   2   2   2   2   1   1   1   2   1   2   2   1   2   2   1   2   2   1   2   1   1   2   2   1   2   2   2   1   1   1   1   1   1   2   1   2   1   2   2   2   2   1   1   2   1   2   2   1   1   2   1   1   1   2   1   1   2   2   2   2   2   1   1   1   2   2   2   2   2   2   1   1   2   2   1   1   1   1   2   2   2   1   2   1   2   1   2   2   2   2   1   1   1   1   2   1   1   2   1   2   2   2   1   2   1   1   1   2   2   2   1   2   2   1   1   1   2   2   2   2   1   2   2   2   2   1   2   2   2   2   1   1   2   1   1   1   1   1   1   2   2   2   1   2   2   1   2   2   2   1   2   2   2   1   2   1   2   2   1   1   2   1   2   2   2   2   1   1   1   2   2   1   2   1   2   2   2   2   2   1   2   1   2   1   2   1   2   2   2   1   2   2   2   1   2
 MK-6-6                 1   1   1   1   1   1   2   2   2   1   1   1   2   1   2   2   1   2   2   1   2   2   1   2   1   1   2   2   1   2   2   2   1   1   1   1   1   1   2   1   2   1   2   2   2   1   1   1   1   1   2   2   1   1   2   1   1   1   2   1   1   2   2   1   2   2   1   1   1   1   2   2   2   2   2   1   1   2   2   1   1   1   1   2   2   2   1   2   1   2   1   2   2   2   2   1   1   1   1   2   1   1   2   1   2   2   2   1   1   2   1   1   2   2   2   1   2   2   1   1   1   2   2   2   2   1   2   2   2   2   1   2   2   2   2   1   1   2   1   1   1   1   2   1   2   2   2   1   1   2   1   2   2   2   1   2   2   2   1   2   1   2   2   1   1   2   1   2   2   2   2   1   1   1   2   2   1   2   1   2   2   2   2   2   1   2   1   2   1   2   1   1   2   2   1   2   2   2   1   2
 MK-6-7                 1   1   1   1   1   2   2   2   2   1   1   2   2   1   2   2   1   2   2   1   2   2   1   2   1   1   2   2   1   2   2   2   1   1   2   1   1   1   2   1   2   2   2   2   2   1   1   1   1   1   2   2   1   1   2   1   1   1   2   1   1   2   2   1   2   2   1   1   1   1   2   1   1   2   2   1   1   2   2   1   1   1   1   2   2   2   1   2   1   1   1   2   2   2   2   1   1   1   1   1   1   1   2   1   2   2   2   1   1   2   1   1   2   2   1   1   2   2   1   1   1   2   1   2   2   1   2   2   2   2   1   2   2   2   2   1   1   2   1   2   1   1   1   1   2   2   2   1   2   2   1   2   2   2   1   2   2   2   1   2   1   2   2   1   1   1   1   2   2   2   2   1   1   1   2   2   1   2   1   2   2   2   2   2   2   2   1   2   1   2   1   1   1   2   1   1   2   2   1   2
 MK-6-8                 1   1   1   1   1   2   2   2   2   1   1   2   2   1   2   1   1   2   2   1   2   2   1   2   1   1   2   2   1   2   2   2   1   1   2   1   1   1   2   1   2   2   2   2   2   1   1   1   1   1   2   2   1   1   2   1   1   1   2   1   1   2   2   1   2   2   1   1   1   1   2   1   1   2   2   1   1   2   2   1   1   1   2   2   2   2   1   2   1   1   1   2   2   2   1   1   1   1   1   1   1   1   2   1   2   2   2   1   1   2   1   2   2   2   1   2   2   2   1   1   1   2   1   2   2   1   2   2   2   2   1   2   2   2   2   1   1   2   1   2   1   2   1   1   2   2   2   1   2   2   1   1   2   2   1   2   2   2   1   2   1   1   2   1   1   1   1   2   2   2   2   1   1   1   2   2   1   2   1   2   2   2   2   2   2   2   2   1   1   2   1   1   1   2   1   1   2   2   1   2
 MK-6-9                 1   1   1   1   1   2   1   2   2   1   1   2   2   1   2   1   1   2   2   1   2   2   1   2   1   1   2   2   1   2   2   2   1   1   2   1   1   1   1   1   2   2   2   2   2   1   1   1   1   1   2   2   1   1   2   1   2   1   1   1   1   2   2   1   2   2   1   1   1   1   2   1   2   2   2   1   1   2   2   1   1   1   2   2   2   2   1   2   1   1   1   1   2   2   2   1   2   2   1   2   1   1   2   1   2   2   2   1   1   2   1   2   2   2   1   2   2   2   1   2   1   2   1   2   2   1   2   2   2   1   1   2   2   2   2   1   1   2   1   2   1   2   1   1   2   2   2   1   2   2   1   1   2   2   1   2   2   2   2   2   1   1   2   2   1   1   1   2   2   2   2   1   1   1   2   2   1   2   1   2   2   2   2   2   2   2   2   1   1   2   1   2   1   2   1   1   2   2   1   2
 MK-6-10                2   1   1   1   1   2   1   2   2   1   1   2   2   1   2   1   1   2   2   2   2   2   1   2   1   1   2   2   1   2   2   1   1   1   2   1   1   1   1   1   2   2   2   2   2   1   1   1   1   1   1   1   1   1   2   2   2   1   1   1   1   1   1   1   1   2   1   1   2   1   2   1   2   2   2   1   1   2   2   1   1   1   2   2   2   2   1   1   1   1   2   2   2   2   2   1   2   2   1   2   1   1   2   1   2   2   1   1   1   2   1   2   2   2   1   2   2   2   1   2   1   2   1   2   2   2   2   2   2   1   1   2   2   2   2   1   1   2   1   2   1   2   1   1   2   2   2   1   2   2   1   1   2   2   1   2   2   2   2   2   1   1   2   2   1   1   1   2   2   2   2   2   1   1   2   2   2   2   1   2   2   2   2   2   2   1   2   1   1   1   1   2   2   2   1   1   2   2   1   2
 MK-6-11                2   1   1   1   1   2   1   2   2   2   1   1   2   1   2   1   1   2   2   2   2   2   1   2   2   1   1   2   1   2   2   1   1   2   2   1   1   1   1   1   2   2   2   2   2   1   1   1   1   1   1   2   1   1   2   2   2   1   1   1   1   2   1   1   1   2   1   1   2   1   2   2   2   2   2   1   1   2   2   1   1   1   1   2   2   1   1   1   1   1   2   2   2   2   2   1   2   2   1   2   2   1   2   2   2   1   1   1   1   2   1   2   2   2   1   2   2   2   1   2   1   2   1   2   2   2   1   2   2   1   1   2   2   2   2   2   2   2   1   2   1   2   1   1   2   2   2   1   2   1   1   1   2   2   1   2   2   2   2   1   1   1   2   2   1   1   1   2   2   2   2   2   1   1   2   2   2   2   1   2   2   2   2   2   1   1   2   1   1   1   1   2   2   2   2   1   2   2   1   2
 MK-6-12                2   1   2   1   1   2   1   2   2   2   1   1   2   1   2   1   1   2   2   2   1   2   1   2   2   1   1   2   1   2   1   1   1   1   2   1   1   2   1   1   2   2   2   2   2   1   1   1   1   1   1   1   1   1   2   2   2   1   1   1   1   2   1   1   1   2   1   2   2   1   2   2   2   2   2   1   1   2   2   1   1   1   1   1   2   1   1   1   1   1   2   2   1   2   2   1   2   2   1   2   2   1   2   2   2   1   1   1   1   2   1   2   1   2   1   2   1   2   1   2   1   2   1   2   2   2   1   2   2   1   1   1   2   2   2   2   2   2   1   2   1   2   1   1   2   2   2   1   2   1   1   1   1   2   1   2   2   2   2   1   1   1   2   2   1   1   1   2   2   2   2   2   1   2   1   2   2   2   1   2   2   2   1   2   1   1   2   1   1   1   1   2   2   2   1   1   2   2   1   2
 MK-6-13                2   1   1   2   1   2   1   2   2   2   1   1   2   1   2   1   1   2   2   2   1   2   1   2   2   1   1   2   1   2   1   1   1   1   2   1   1   2   1   1   2   2   2   2   2   1   1   1   2   2   1   1   1   2   2   2   2   1   2   1   2   2   1   1   1   2   1   2   2   1   1   2   2   2   2   1   1   2   2   1   2   1   1   1   1   2   2   1   1   1   2   1   1   2   2   1   2   2   1   2   2   2   2   2   2   1   1   1   1   2   1   2   2   2   2   2   1   2   1   2   1   2   1   2   2   2   1   2   2   1   1   1   2   2   2   2   2   2   2   1   1   2   1   1   2   2   2   1   2   1   1   1   1   2   1   2   2   2   2   1   1   2   2   2   1   1   1   2   2   2   2   2   1   2   1   2   2   2   1   2   2   2   1   2   1   1   2   1   1   1   1   2   2   1   1   1   2   2   1   2
 MK-6-14                1   1   1   2   1   1   2   2   2   2   1   2   2   1   2   1   1   2   2   2   2   2   1   2   2   1   1   2   1   2   1   1   1   2   2   1   1   1   1   1   2   2   2   1   2   1   1   1   2   2   1   1   1   2   2   2   2   1   2   1   2   2   1   1   1   2   1   2   2   1   1   2   2   2   2   1   1   2   2   1   2   1   1   1   1   2   2   1   1   1   1   1   1   2   2   1   1   2   1   2   2   2   2   2   2   1   2   1   1   2   1   2   2   2   2   2   1   2   1   2   2   2   2   1   2   2   1   2   2   1   1   1   2   2   2   2   2   2   2   1   1   2   1   1   2   2   1   1   2   1   2   1   2   2   1   2   2   2   1   1   1   2   2   2   1   2   1   2   2   2   2   2   1   2   1   2   2   2   1   2   2   2   1   2   1   1   2   1   1   1   1   2   2   1   1   1   2   2   1   2
 MK-6-15                1   1   1   2   1   1   2   2   2   2   1   2   2   2   2   2   1   2   2   2   2   2   1   2   2   1   1   2   1   2   2   1   1   2   2   1   1   2   1   1   2   2   2   1   2   1   2   1   2   2   1   1   2   2   2   2   2   1   2   1   1   2   1   1   1   2   1   1   2   1   1   2   2   2   2   1   1   2   1   1   2   1   1   1   1   2   2   1   2   1   1   1   1   2   2   1   2   2   1   2   2   2   2   2   2   1   2   1   1   1   2   2   2   2   2   2   1   2   1   2   2   2   2   1   2   2   1   1   2   1   2   1   1   2   2   2   2   2   2   1   1   2   1   1   1   2   1   1   2   2   2   1   2   2   1   2   2   2   1   2   1   2   2   2   1   2   1   2   2   2   2   2   1   2   1   2   2   1   1   2   2   1   1   2   1   1   2   1   1   1   1   2   2   1   2   1   2   1   1   2
 MK-6-16                1   1   1   2   1   1   2   2   2   2   1   2   2   2   2   2   1   2   2   2   2   2   1   2   2   1   1   2   1   2   2   1   1   2   2   1   1   2   1   1   2   2   2   1   1   1   2   1   2   2   1   1   2   2   2   2   2   1   2   1   1   2   1   1   1   2   1   1   2   1   1   1   2   2   2   1   1   1   1   1   2   1   1   1   1   2   2   1   2   1   1   1   1   2   2   1   2   2   1   1   2   2   2   2   2   1   2   1   1   1   2   2   2   2   2   2   1   2   1   2   1   2   2   1   2   2   1   1   2   1   2   1   1   1   2   1   2   2   1   2   1   2   1   1   1   2   1   2   2   2   2   1   2   2   1   2   2   2   1   2   1   2   2   2   1   2   1   2   1   2   1   2   1   2   2   2   1   1   1   2   2   1   1   2   1   1   1   1   1   2   1   2   2   1   2   1   2   1   2   2
 
!****************************************** Phenotypic Data **********************************************************
!-100.0 is resevred for missing phenotype
SimulatedTrait1         9.4919    8.3407    8.0762   12.9863    9.9555   10.4985    9.6745   10.3353    8.4757    9.5059   10.8587   10.5613   10.6712   10.1667    8.9719   11.4341   13.0598   10.0570    9.5088    9.7674   10.6453   11.4239    8.3034    9.4687   10.2731   10.0330    8.5448    9.7721    9.2170    9.7858   10.4756   10.1403    9.9193   10.0916    8.9082   10.3159   11.3355    9.9467    9.6366    9.8542    8.9305    9.2423    9.1914    9.8038    9.7414    9.4761    8.7427   10.6893   10.9610    9.8951    9.7015    6.6763   10.9600    8.2569   10.3994   10.7857   10.0707    9.0906   10.4491    9.8617   10.7799    9.5252    9.0723   10.1789   11.2679   10.3795   10.8671   11.7938    9.8235   10.1188    8.9254   10.6616    8.4856    8.7008   11.1967    9.8997   10.0286    8.7292    9.0964    9.3450    9.4699    9.5199   11.3864   10.2811    9.7353   10.7443    9.5326   10.5689   10.2527   10.0039    9.3861   10.0617   10.7060    8.2860   11.0651   12.0148    9.5101    8.9122   10.1189    9.6483   10.3969   12.5491    9.3361   10.5404    9.6203   10.9691   10.9064   12.4374   10.0226   11.1313   10.5641   10.5403   11.4042   10.2143   11.1111    9.1112    9.4229   10.8922   11.8932    9.0054    9.9149   10.1731    9.4527   10.4649    8.4916    9.9007   11.5395    9.6224   12.3171   11.8355   11.5324   10.2969    8.1602   10.1947    8.4604    8.5503    9.5993    8.6825    9.7404    9.8198   10.8739    9.9473    7.6105    8.2260    9.7533    8.9211    9.7627   10.0223    9.4938    9.7494    9.8893    9.8145   10.7986    7.1317   10.3222   10.3091    8.8229    9.1645    9.5903   12.0634    9.1318    8.9874    9.4850    8.9577    9.2589   10.7284    8.9235    9.6971    9.9162    8.2149    9.1832   10.4975   10.9507   10.0286    9.9221    9.6983    9.0447   11.3093    9.6457    8.4103    9.7018   10.0252    9.5524    8.7673   11.3700    8.4205   11.2344    9.2054   10.6713   10.3127    8.6411    9.1104   10.1293    8.3741    9.4853   10.2850    9.0958   10.1433    8.1582   11.2147
 
