# Supplementary material for: Inclusive Composite Interval Mapping of QTL by Environment Interactions in Biparental Populations
Source: PLoS One. 2015 Jul 10;10(7):e0132414. doi: 10.1371/journal.pone.0132414 (PMC4498613; doi:10.1371/journal.pone.0132414)
Supplement: S1 File — (ZIP) [file pone.0132414.s001.zip › BC1 population/e=1/run_00062.met]

!**********************Note: lines staring with "!" are remarks and will be ignored in the program********************
!*********************************General Information**********************************
!Assuming F1 = P1 x P2, populations available in QTL IciMapping are: 
!  1, P1BC1F1 = P1 x F1, the first backcrossing where P1 is used as the recurrent parent;
!  2, P2BC1F1 = P2 x F1, the first backcrossing where P2 is used as the recurrent parent;
!  3, F1DH, F1-derived doubled haploids; 
!  4, RIL or F1RIL, recombination inbred lines through the repeated selfing of F1;
!  5, P1BC1RIL, recombination inbred lines through the repeated selfing of P1BC1F1;
!  6, P2BC1RIL, recombination inbred lines through the repeated selfing of P2BC1F1;
!  7, F2, the selfing generation of F1;
!  8, F3, the selfing generation of F2;
!  9, P1BC2F1, the second backcrossing where P1 is used as the recurrent parent; 
! 10, P2BC2F1, the second backcrossing where P2 is used as the recurrent parent;
! 11, P1BC2RIL, recombination inred lines through the repeated selfing of P1BC2F1; 
! 12, P2BC2RIL, recombination inred lines through the repeated selfing of P2BC2F1; 
! 13, P1BC1F2, the selfing generation of P1BC1F1; 
! 14, P2BC1F2, the selfing generation of P2BC1F1; 
! 15, P1BC2F2, the selfing generation of P1BC2F1; 
! 16, P2BC2F2, the selfing generation of P2BC2F1; 
! 17, P1BC1DH, P1BC1F1-derived doubled haploids; 
! 18, P2BC1DH, P2BC1F1-derived doubled haploids; 
! 19, P1BC2DH, P1BC2F1-derived doubled haploids; 
! 20, P2BC2DH, P2BC2F1-derived doubled haploids; 
   1      !Mapping Population (see remarks above)
   2      !Mapping Function (1 for Kosambi; 2 for Haldane; 3 for Morgan)
   2      !Marker Space Type (1 for intervals; 2 for positions)
   1      !Marker Space Unit(1 for centiMorgans; 2 for Morgan)
   6      !Number of Chromosomes (or Linkage Groups)
 200      !Size of the mapping population
   1      !Number of environments
 
!***************************************** Chromosomes and Linkage Maps **********************************************
!Chromosome                 NumMarkers
-CH1                        16
-CH2                        16
-CH3                        16
-CH4                        16
-CH5                        16
-CH6                        16
!Linkage map (Marker name followed by position or the interval length)
 MK-1-1                1     0.000
 MK-1-2                1    10.000
 MK-1-3                1    20.000
 MK-1-4                1    30.000
 MK-1-5                1    40.000
 MK-1-6                1    50.000
 MK-1-7                1    60.000
 MK-1-8                1    70.000
 MK-1-9                1    80.000
 MK-1-10               1    90.000
 MK-1-11               1   100.000
 MK-1-12               1   110.000
 MK-1-13               1   120.000
 MK-1-14               1   130.000
 MK-1-15               1   140.000
 MK-1-16               1   150.000
 MK-2-1                2     0.000
 MK-2-2                2    10.000
 MK-2-3                2    20.000
 MK-2-4                2    30.000
 MK-2-5                2    40.000
 MK-2-6                2    50.000
 MK-2-7                2    60.000
 MK-2-8                2    70.000
 MK-2-9                2    80.000
 MK-2-10               2    90.000
 MK-2-11               2   100.000
 MK-2-12               2   110.000
 MK-2-13               2   120.000
 MK-2-14               2   130.000
 MK-2-15               2   140.000
 MK-2-16               2   150.000
 MK-3-1                3     0.000
 MK-3-2                3    10.000
 MK-3-3                3    20.000
 MK-3-4                3    30.000
 MK-3-5                3    40.000
 MK-3-6                3    50.000
 MK-3-7                3    60.000
 MK-3-8                3    70.000
 MK-3-9                3    80.000
 MK-3-10               3    90.000
 MK-3-11               3   100.000
 MK-3-12               3   110.000
 MK-3-13               3   120.000
 MK-3-14               3   130.000
 MK-3-15               3   140.000
 MK-3-16               3   150.000
 MK-4-1                4     0.000
 MK-4-2                4    10.000
 MK-4-3                4    20.000
 MK-4-4                4    30.000
 MK-4-5                4    40.000
 MK-4-6                4    50.000
 MK-4-7                4    60.000
 MK-4-8                4    70.000
 MK-4-9                4    80.000
 MK-4-10               4    90.000
 MK-4-11               4   100.000
 MK-4-12               4   110.000
 MK-4-13               4   120.000
 MK-4-14               4   130.000
 MK-4-15               4   140.000
 MK-4-16               4   150.000
 MK-5-1                5     0.000
 MK-5-2                5    10.000
 MK-5-3                5    20.000
 MK-5-4                5    30.000
 MK-5-5                5    40.000
 MK-5-6                5    50.000
 MK-5-7                5    60.000
 MK-5-8                5    70.000
 MK-5-9                5    80.000
 MK-5-10               5    90.000
 MK-5-11               5   100.000
 MK-5-12               5   110.000
 MK-5-13               5   120.000
 MK-5-14               5   130.000
 MK-5-15               5   140.000
 MK-5-16               5   150.000
 MK-6-1                6     0.000
 MK-6-2                6    10.000
 MK-6-3                6    20.000
 MK-6-4                6    30.000
 MK-6-5                6    40.000
 MK-6-6                6    50.000
 MK-6-7                6    60.000
 MK-6-8                6    70.000
 MK-6-9                6    80.000
 MK-6-10               6    90.000
 MK-6-11               6   100.000
 MK-6-12               6   110.000
 MK-6-13               6   120.000
 MK-6-14               6   130.000
 MK-6-15               6   140.000
 MK-6-16               6   150.000
!*********************************** Marker Types ********************************************************************
!Co-dominant marker: When heterozygote F1 is present, P1 is coded as 2, F1 is coded as 1, and P2 is coded as 0; Otherwise, P1 is coded as 2, and P2 is coded as 0. 
!Dominant marker: When heterozygote F1 is present, P1 and F1 are coded as 12, and P2 is coded as 0; Otherwise, P1 is coded as 2, and P2 is coded as 0.  
!Recessive markers: When heterozygote F1 is present, P1 is coded as 2, and F1 and P2 are coded as 10; Otherwise, P1 is coded as 2, and P2 is coded as 0. 
!Missing marker is coded as -1. 
 MK-1-1                 2   2   1   1   1   2   1   2   1   2   2   1   1   1   1   1   2   1   1   2   1   2   1   1   2   2   2   1   1   2   2   2   1   2   1   1   1   2   2   1   2   1   1   1   1   2   2   1   1   2   2   1   2   2   2   1   2   1   2   2   2   2   1   1   1   1   2   2   2   1   1   1   2   1   2   1   2   2   1   1   2   2   2   1   1   2   1   1   2   1   2   1   1   2   1   2   1   2   2   2   2   2   1   1   2   2   1   1   2   2   2   1   2   1   2   2   1   1   1   1   2   1   1   2   1   1   1   1   2   2   1   2   2   2   1   1   1   2   2   1   1   1   1   2   1   2   1   1   1   2   2   1   2   2   1   1   1   2   1   2   1   2   1   2   2   2   2   1   2   2   1   1   1   1   1   1   2   2   2   2   1   1   1   1   2   1   1   2   2   2   1   2   1   2   2   2   1   1   2   1
 MK-1-2                 2   2   2   1   1   2   1   2   1   2   2   1   1   1   1   1   1   1   1   2   1   2   1   1   2   2   2   1   1   2   1   2   1   1   1   1   2   2   2   1   1   1   1   1   1   1   2   2   1   2   2   1   2   2   2   1   2   1   2   2   2   2   1   1   1   1   2   2   2   1   1   1   2   2   2   1   2   2   1   1   1   2   1   1   1   2   1   1   2   1   2   1   1   2   1   2   1   2   2   2   2   2   1   1   2   2   1   1   2   2   2   1   2   1   2   2   1   1   1   1   2   1   1   2   1   1   1   1   2   1   2   2   2   2   2   1   1   2   2   1   1   1   1   2   1   2   1   1   1   2   2   2   2   2   1   1   1   2   1   2   1   2   1   2   2   2   2   1   2   2   1   1   2   1   1   1   2   2   2   2   1   1   1   1   2   1   1   2   2   2   2   2   1   2   2   2   1   1   2   1
 MK-1-3                 1   2   2   1   1   2   1   1   1   2   2   1   1   1   1   1   1   1   1   1   1   2   1   1   2   2   2   1   1   1   1   2   1   1   1   1   2   2   2   1   1   1   1   1   2   1   2   2   1   2   2   1   2   2   1   1   2   1   2   2   2   2   1   1   1   1   2   1   2   2   1   1   2   2   2   1   2   2   1   1   1   2   1   1   2   2   1   1   2   1   2   1   1   2   1   2   1   2   2   2   2   2   1   2   2   2   1   1   2   2   2   1   2   1   2   2   1   1   1   1   2   1   1   2   1   1   1   1   2   1   2   2   2   2   2   1   1   2   1   1   1   1   1   2   1   2   1   1   1   2   2   2   2   2   2   1   1   2   1   2   2   2   1   2   2   2   2   1   2   2   1   1   2   1   1   1   2   2   2   2   1   1   1   1   2   1   1   2   2   2   2   2   1   2   2   2   1   1   2   1
 MK-1-4                 1   2   2   1   1   2   1   1   1   2   2   1   1   1   1   1   1   1   1   1   1   2   1   1   2   2   2   1   1   1   1   2   2   1   1   1   2   2   2   1   1   1   1   1   1   1   1   1   1   2   2   1   2   2   1   1   2   1   2   1   2   2   1   1   1   1   2   1   2   2   1   1   2   1   2   1   1   2   1   1   1   2   1   1   2   2   1   1   2   1   1   1   1   2   1   2   1   1   2   2   2   2   1   2   2   1   1   1   2   2   1   1   2   1   1   2   1   1   1   1   2   2   1   2   1   1   1   1   2   1   2   2   2   2   2   1   1   2   1   1   1   1   1   2   1   2   1   1   1   2   2   2   2   2   2   1   1   2   1   2   1   2   1   2   2   2   2   1   2   2   1   1   2   1   1   1   1   2   2   1   1   1   1   1   2   1   2   2   1   2   2   2   2   2   2   1   1   1   2   1
 MK-1-5                 1   2   2   1   2   2   1   1   1   2   2   1   1   2   1   1   1   1   1   1   1   2   1   1   2   2   2   1   1   1   1   2   2   1   1   1   2   2   2   1   1   1   1   1   1   1   1   1   1   2   2   1   2   2   1   1   2   1   2   1   2   2   1   1   2   1   2   1   2   2   1   1   2   1   2   1   2   2   1   1   1   2   1   1   2   2   1   1   2   1   1   1   1   2   1   2   1   1   2   2   2   2   1   2   2   1   1   1   2   2   1   1   2   1   1   2   1   1   1   1   2   2   1   2   1   2   1   1   2   1   2   2   1   2   2   1   1   2   1   1   1   1   1   2   1   2   2   1   1   2   2   2   2   2   2   1   1   2   1   2   1   2   2   2   2   2   2   1   2   2   1   1   2   1   1   2   1   2   2   1   1   1   1   1   2   1   1   2   1   2   2   2   2   2   2   1   2   1   2   1
 MK-1-6                 1   2   1   1   2   1   1   1   1   2   2   1   1   2   1   1   1   1   1   1   1   2   1   1   2   2   2   1   1   1   1   2   2   1   1   1   2   2   2   1   1   1   1   1   1   1   1   1   1   2   2   2   2   2   1   1   2   1   1   1   2   1   1   1   2   1   2   1   2   2   2   1   2   1   2   1   2   2   1   1   1   2   1   1   2   2   1   1   2   1   1   1   1   1   1   2   1   1   2   2   2   2   1   2   2   1   1   1   2   2   1   2   2   1   1   2   1   1   1   2   1   2   1   2   1   2   1   1   2   1   2   2   1   2   2   1   1   1   1   1   2   2   2   1   1   2   2   1   1   2   2   2   1   2   2   1   1   2   1   2   1   2   2   2   2   2   2   1   2   2   1   1   2   1   1   2   1   2   2   1   1   1   1   1   2   1   1   2   1   1   2   2   2   2   1   1   2   1   2   1
 MK-1-7                 1   2   1   1   2   1   1   1   1   2   2   1   2   2   2   1   1   1   1   1   1   2   1   1   2   2   2   1   1   1   1   2   2   1   2   1   2   2   2   1   1   1   1   1   2   1   1   2   1   2   2   2   2   2   1   1   2   1   1   1   2   1   1   1   2   1   2   1   2   2   2   1   2   1   2   1   2   2   1   1   1   2   1   1   2   2   1   1   2   1   1   2   1   1   1   2   1   1   2   2   1   2   1   2   2   1   1   1   2   2   1   2   2   2   2   2   1   2   1   2   1   2   1   2   1   2   1   1   2   1   2   2   1   2   2   1   1   1   1   1   2   2   2   2   1   1   2   2   1   2   2   2   1   2   2   1   1   2   1   2   1   2   2   2   2   2   2   2   2   2   1   1   2   2   1   2   1   2   2   1   1   1   1   2   2   1   1   1   1   1   2   2   2   2   1   1   2   1   2   1
 MK-1-8                 1   2   1   1   2   1   1   1   1   2   1   1   2   2   2   1   1   1   1   1   1   2   1   1   2   2   2   1   1   1   1   1   2   1   2   1   2   2   1   2   1   1   1   1   2   1   1   2   1   2   2   2   2   2   1   1   2   1   1   2   2   1   1   1   2   2   2   1   2   2   2   2   2   1   2   1   2   2   1   1   1   2   1   1   2   2   1   1   2   1   1   2   1   1   1   2   1   2   1   2   1   2   1   2   2   1   2   1   2   2   1   2   2   2   2   2   1   2   1   2   1   2   1   2   1   2   1   1   2   1   2   2   1   2   2   1   2   2   1   1   2   2   2   2   1   1   1   1   1   1   2   2   1   2   2   1   1   2   1   2   1   1   1   2   2   2   2   2   2   2   1   1   2   2   1   2   1   2   2   2   1   1   1   2   2   1   1   1   1   1   2   2   2   2   1   1   2   1   2   1
 MK-1-9                 1   2   1   1   1   1   1   1   1   2   1   1   2   2   2   1   1   1   1   1   1   2   1   1   1   2   2   1   1   1   2   1   2   1   2   1   2   2   1   1   1   1   1   2   2   1   1   2   1   2   2   2   2   1   1   2   2   1   1   1   2   1   1   1   2   2   1   1   2   2   2   2   2   1   2   2   2   2   1   1   1   2   1   1   2   2   1   1   2   1   1   2   1   1   2   2   1   2   1   2   2   2   1   2   2   1   2   1   2   2   1   2   2   2   2   2   1   2   1   2   1   2   1   2   1   2   1   1   2   1   2   2   1   2   2   1   2   2   1   1   2   1   2   2   1   1   1   1   1   1   2   2   2   2   2   1   1   2   2   2   1   2   1   2   1   2   2   2   2   2   1   1   2   2   1   2   1   2   2   2   1   1   1   2   2   1   2   1   1   1   2   2   2   2   2   1   1   1   2   1
 MK-1-10                1   2   1   1   2   1   1   1   1   2   1   1   2   2   2   1   1   1   1   1   1   2   1   1   1   2   2   2   1   1   2   1   2   1   2   1   2   2   1   1   1   1   1   2   1   1   1   2   1   2   2   2   2   1   1   2   2   1   1   1   2   1   1   2   2   2   1   1   2   2   2   2   2   1   2   1   2   2   1   1   1   2   2   1   1   2   1   1   2   1   1   1   1   1   2   2   1   2   1   2   2   2   1   2   2   1   2   1   2   2   1   2   2   2   1   2   1   2   1   2   1   2   1   2   1   2   1   1   2   1   2   2   1   2   2   1   2   2   2   1   2   1   2   2   1   1   1   1   1   1   2   2   2   2   2   1   1   2   2   2   1   2   1   2   1   2   1   2   2   2   1   1   2   2   1   2   1   2   2   2   1   1   2   2   2   1   2   1   1   1   2   2   2   2   1   1   1   1   2   1
 MK-1-11                1   2   2   1   2   1   2   1   1   2   1   1   2   2   2   1   1   1   1   1   1   2   1   1   1   2   2   1   1   1   2   1   2   1   1   1   2   2   1   2   1   1   1   2   1   1   1   2   1   2   2   2   2   1   1   2   2   1   1   1   2   1   1   2   2   2   1   2   2   2   2   2   2   2   2   1   2   1   1   1   1   2   2   1   1   2   1   1   2   1   1   1   2   1   2   2   1   2   1   2   2   2   1   2   2   1   2   1   1   2   2   2   2   2   1   1   1   2   1   2   1   1   1   2   1   2   1   1   2   1   2   2   1   1   2   1   2   1   2   1   2   1   2   2   1   1   1   1   1   1   2   2   2   2   2   1   1   2   2   2   1   2   1   2   1   2   1   1   2   2   1   1   2   2   1   2   1   1   2   2   1   1   2   2   1   1   2   1   1   1   2   2   2   2   1   1   1   1   2   1
 MK-1-12                1   1   2   1   2   1   1   1   1   2   1   1   2   2   2   1   1   1   1   1   1   2   1   1   1   2   2   1   1   1   1   1   2   1   1   1   2   2   1   2   1   1   2   2   1   1   1   2   1   2   2   2   2   1   1   2   2   1   1   1   2   2   1   2   2   2   1   1   2   1   2   2   2   2   2   1   2   1   1   2   1   2   2   1   1   2   1   1   2   1   1   2   2   1   2   2   1   2   1   2   2   2   1   2   2   1   2   1   2   2   2   2   2   2   1   1   1   2   1   2   1   1   1   2   1   2   1   1   2   1   2   2   1   1   2   1   2   1   2   1   2   1   2   2   1   1   1   1   1   2   2   2   2   1   2   1   1   1   2   2   1   2   1   2   1   2   1   1   2   2   1   1   2   2   1   1   1   1   2   2   2   1   2   2   1   1   2   2   2   1   2   2   2   2   1   1   1   1   2   1
 MK-1-13                1   1   2   1   2   1   1   1   1   1   1   1   2   2   2   1   1   1   1   1   1   2   2   1   1   2   2   1   1   1   1   1   2   1   1   1   2   2   1   2   1   1   2   2   2   1   1   2   1   2   2   2   2   1   1   2   1   1   1   1   2   2   1   2   2   1   1   1   2   1   2   2   1   2   2   1   2   1   1   2   1   2   2   1   1   1   2   1   2   1   1   2   2   1   2   2   1   2   1   2   2   2   1   2   1   1   2   1   2   2   2   2   2   1   1   2   1   2   1   1   1   2   1   2   1   2   1   1   2   1   2   2   1   1   2   1   2   1   2   1   2   1   2   2   1   1   1   1   1   2   2   2   2   1   2   1   1   1   2   2   1   2   1   2   1   2   1   2   2   2   1   1   2   2   1   2   1   1   2   2   2   2   2   2   1   1   2   2   2   1   2   2   2   2   1   1   1   1   2   1
 MK-1-14                1   1   1   1   2   1   1   1   2   1   1   1   2   2   2   1   1   1   1   1   1   2   2   2   1   2   2   1   1   1   1   1   2   1   1   2   2   1   1   2   1   1   2   2   2   1   1   2   1   2   2   2   1   1   1   2   1   1   1   1   2   2   1   1   2   2   1   1   2   2   2   1   2   2   2   1   2   1   1   2   1   2   2   2   1   1   2   1   2   1   1   2   2   1   2   2   1   2   1   2   1   1   1   2   1   1   2   1   2   2   2   2   1   1   1   2   1   2   1   1   1   2   1   2   1   2   2   2   1   1   2   2   1   1   2   1   2   1   2   2   2   1   2   2   1   1   1   1   1   2   2   2   1   2   2   1   1   1   2   1   1   2   1   1   1   2   2   2   2   2   1   2   2   2   1   2   1   1   2   2   2   2   2   2   1   1   2   2   2   1   2   2   2   2   1   1   1   1   2   1
 MK-1-15                1   2   2   1   2   1   1   1   2   1   1   1   2   2   2   1   1   1   1   1   1   2   2   2   1   2   2   1   1   1   1   1   2   1   1   2   2   1   1   2   1   1   2   2   2   1   1   2   1   2   2   2   1   2   1   2   1   2   1   1   1   2   1   1   2   2   1   1   1   1   2   1   2   2   2   1   2   1   1   2   1   2   1   2   1   1   2   1   2   1   1   2   2   1   2   2   1   2   1   2   1   1   2   2   1   1   2   1   2   2   2   2   1   1   1   2   1   1   1   1   1   2   1   2   1   2   1   2   1   1   2   2   1   2   2   1   2   1   2   2   2   1   2   2   1   1   1   1   1   2   2   2   1   2   2   1   1   1   2   1   1   2   1   1   1   2   2   2   2   2   1   2   2   2   2   2   1   1   2   1   2   2   2   2   1   1   1   2   1   1   1   2   2   2   1   1   1   1   1   1
 MK-1-16                1   2   2   1   2   1   1   1   2   1   1   1   2   2   2   1   1   1   1   1   1   2   2   2   1   2   2   1   1   1   1   1   2   1   1   2   2   1   2   2   1   2   2   1   2   1   1   2   1   2   2   2   1   2   1   2   1   2   2   1   1   1   1   1   2   2   1   1   1   1   2   1   2   2   2   1   2   1   1   2   1   2   1   2   1   2   2   1   2   1   1   2   2   1   2   2   2   2   1   2   1   1   2   2   1   1   2   1   2   2   2   2   1   2   1   2   1   1   2   1   1   2   1   2   1   2   1   1   1   1   2   2   1   2   2   1   2   1   2   2   2   2   2   2   1   1   2   1   1   1   2   2   1   2   1   1   1   1   2   1   2   2   1   1   1   2   2   2   2   2   1   2   2   2   2   2   1   1   2   1   2   2   2   2   1   2   1   2   1   2   1   2   2   2   1   1   1   1   1   1
 MK-2-1                 1   1   1   1   2   2   1   2   2   2   1   2   1   1   2   2   1   1   1   1   2   2   2   1   2   2   1   2   1   2   1   1   1   1   2   2   1   1   1   1   2   1   2   1   2   1   2   1   2   1   1   1   1   1   2   1   1   1   1   2   1   2   1   1   1   2   1   2   1   2   1   1   1   1   1   2   2   2   2   2   1   2   1   2   1   1   1   1   2   1   2   1   2   1   2   2   2   2   1   2   1   1   1   2   1   1   2   1   2   2   2   1   1   2   1   1   2   1   1   1   2   1   1   2   1   1   1   1   2   1   2   1   2   2   1   2   2   1   1   2   2   1   1   1   2   1   1   2   2   1   1   1   1   2   1   2   1   2   1   2   2   2   1   1   2   1   1   2   1   2   2   2   1   2   2   1   1   1   1   2   2   2   1   1   2   2   2   2   1   2   1   1   1   2   2   1   1   1   1   1
 MK-2-2                 1   1   2   1   2   2   1   2   2   2   1   2   1   1   2   2   1   1   1   1   2   2   2   1   2   2   1   2   1   2   1   1   1   2   1   2   1   1   1   1   1   1   2   1   2   1   2   1   2   1   1   1   2   1   2   2   1   1   1   2   1   2   2   1   2   2   1   2   1   2   1   1   1   1   1   2   2   2   2   2   1   1   1   2   2   1   1   1   2   2   2   1   2   1   2   2   2   2   1   2   1   1   1   2   1   1   2   1   1   2   2   1   1   2   1   1   2   1   1   2   2   2   1   2   1   1   2   1   2   1   2   1   2   2   1   2   2   1   1   2   2   1   1   1   2   1   1   2   2   1   1   1   1   2   1   2   1   2   1   2   2   2   2   1   2   1   1   2   1   2   2   2   1   2   2   1   1   1   1   2   2   2   1   1   2   2   2   2   1   2   1   1   2   2   2   2   1   1   1   1
 MK-2-3                 1   1   2   1   2   2   1   2   2   2   2   2   1   1   2   2   1   1   1   1   2   2   2   1   1   2   1   1   1   2   1   1   1   2   1   2   1   1   1   1   1   1   2   1   2   1   2   1   2   1   1   1   2   1   2   2   1   1   1   2   1   2   2   1   2   2   1   1   1   1   1   1   1   1   1   2   2   2   2   2   1   2   1   2   2   1   1   1   2   2   2   1   2   1   2   2   2   2   1   2   1   2   1   2   1   1   2   1   1   2   2   1   1   2   1   1   2   1   1   2   2   2   1   2   1   1   1   1   2   1   2   1   2   2   1   2   2   1   1   2   2   2   1   1   2   2   1   1   2   1   1   1   1   2   2   2   1   2   1   2   2   2   2   1   2   1   1   2   1   2   2   2   1   2   2   1   1   1   2   2   2   2   1   1   2   2   2   2   1   2   1   1   2   2   2   2   1   1   1   1
 MK-2-4                 1   1   2   1   2   2   1   2   2   2   2   2   1   1   2   2   1   1   1   1   2   2   2   1   1   2   1   1   1   2   1   2   1   2   1   2   1   1   1   1   1   1   2   1   2   1   2   1   2   1   1   1   2   1   2   2   1   1   1   2   1   2   2   1   2   2   1   1   1   1   1   1   1   2   1   2   2   2   2   2   1   2   1   1   2   1   1   2   2   2   2   1   2   1   2   2   2   2   1   2   1   2   1   2   1   1   2   1   1   2   2   1   1   2   1   1   2   1   1   2   2   2   1   2   1   1   1   1   2   1   2   1   2   2   1   2   2   1   1   2   2   2   1   1   2   2   1   1   2   1   1   1   1   2   2   2   1   2   1   2   2   2   2   1   2   1   1   2   1   2   2   2   1   2   2   1   1   1   2   2   1   2   2   1   2   2   2   1   2   2   2   1   2   1   2   2   1   1   1   1
 MK-2-5                 1   1   2   1   2   1   1   2   2   1   2   2   1   1   1   2   1   1   1   1   2   2   2   1   2   2   1   1   1   2   1   2   1   2   1   2   1   1   1   1   1   1   2   1   2   1   2   1   2   1   1   1   2   1   2   1   1   1   1   2   1   2   1   2   2   1   1   1   1   1   1   1   1   2   1   2   2   2   2   2   1   2   1   1   2   1   1   2   2   2   2   1   2   1   2   1   2   2   1   2   2   2   1   2   1   1   2   1   1   2   2   1   1   2   1   1   2   1   2   2   2   2   1   2   1   1   1   1   1   1   2   1   2   2   1   2   2   1   1   1   2   2   2   1   2   2   1   1   2   1   1   1   1   2   2   2   1   2   1   2   2   2   2   2   2   1   1   2   1   2   2   2   1   2   2   1   1   1   2   2   1   1   2   1   2   2   2   2   2   2   2   1   2   1   2   2   1   1   1   1
 MK-2-6                 1   1   2   1   2   1   1   2   2   2   2   2   1   1   2   1   1   1   1   1   2   2   1   1   1   2   1   2   1   2   1   2   1   2   1   2   1   1   1   1   1   2   2   1   2   1   2   1   2   1   1   1   2   1   2   2   1   1   1   2   1   2   1   2   2   1   1   1   1   1   2   1   1   2   1   2   2   2   2   2   2   2   1   2   2   1   1   2   2   2   2   1   2   2   2   1   2   2   1   2   2   2   2   1   1   1   2   1   1   2   2   1   1   2   1   1   2   1   2   2   2   2   1   2   1   1   1   1   1   1   2   1   2   2   1   2   2   1   1   1   2   2   2   1   1   2   1   1   2   1   1   1   2   2   2   2   1   1   1   2   1   2   2   1   2   1   1   2   1   2   2   2   1   1   2   1   2   1   2   2   1   1   2   1   2   2   2   2   2   2   2   1   2   1   2   2   1   1   1   1
 MK-2-7                 1   1   2   1   2   1   2   2   2   2   2   2   1   1   2   1   2   1   1   1   2   2   1   1   1   2   1   2   1   2   1   2   1   2   1   2   1   1   1   1   2   2   2   1   2   1   2   1   2   1   1   1   2   1   2   2   1   1   2   2   1   2   1   2   2   1   1   1   1   1   2   1   1   2   1   2   2   2   2   2   2   2   1   2   2   1   1   2   2   2   1   1   2   2   2   1   2   2   1   1   2   2   2   1   1   1   2   1   1   2   2   1   1   2   1   1   2   1   2   1   2   2   1   2   1   1   1   1   1   1   2   1   2   2   1   2   1   1   1   1   2   1   2   1   1   2   1   1   2   1   1   1   1   2   2   2   1   1   1   2   1   2   2   1   2   1   1   1   1   1   2   2   1   1   2   1   1   1   2   2   1   1   2   1   2   1   1   2   2   2   2   2   2   1   2   2   1   1   1   1
 MK-2-8                 1   1   2   1   2   1   2   2   2   2   2   2   1   1   2   1   1   1   1   1   2   2   2   1   1   2   1   2   2   2   1   2   1   2   1   2   1   1   1   1   2   2   2   1   2   1   2   2   2   1   1   1   1   1   2   2   2   1   2   2   1   2   1   2   2   1   1   1   1   1   2   1   2   2   1   2   1   2   2   2   2   2   1   2   2   1   1   2   2   2   1   1   2   2   2   1   2   2   1   1   2   2   2   1   1   2   1   2   1   2   2   1   1   2   1   1   1   1   1   1   2   2   1   2   1   1   1   1   1   1   2   1   2   2   1   2   1   1   1   1   2   1   2   1   2   2   1   1   2   1   1   1   1   2   2   2   1   1   2   2   1   2   1   1   1   1   1   1   2   1   2   2   1   1   1   1   1   1   2   2   1   1   1   1   2   1   1   2   2   2   2   2   2   1   2   2   1   1   1   1
 MK-2-9                 2   1   2   1   2   1   2   2   2   2   2   2   1   1   2   1   1   1   1   1   2   1   2   1   1   2   1   2   2   2   1   2   1   2   1   1   1   1   1   1   2   2   2   1   2   1   2   2   2   1   2   1   1   1   2   2   2   1   2   2   1   2   1   2   1   1   1   1   1   1   2   1   2   2   1   2   1   2   2   2   2   2   1   2   2   1   1   2   2   2   1   1   2   2   2   1   2   1   1   1   2   2   2   1   2   2   1   2   1   2   2   1   1   2   1   1   1   1   1   1   1   2   1   2   1   1   1   1   1   1   2   1   2   2   1   1   1   1   1   2   2   1   2   1   2   2   1   1   2   1   1   1   2   2   2   2   1   1   2   2   1   2   1   1   1   1   1   1   2   1   1   2   1   1   1   1   1   1   2   2   1   1   1   1   2   1   1   1   2   2   2   2   2   1   2   2   1   1   2   2
 MK-2-10                2   1   2   1   1   1   2   2   2   2   2   2   1   1   2   1   1   2   1   1   2   1   2   1   1   2   1   1   2   2   1   2   1   2   1   1   1   1   1   1   2   2   2   1   2   1   2   2   2   1   2   1   1   1   2   2   2   1   2   1   1   1   1   2   1   1   1   1   1   1   2   1   1   2   1   1   1   2   2   2   2   2   1   2   2   1   2   2   2   2   1   1   2   2   2   1   2   1   1   1   2   2   2   1   2   2   1   2   1   1   2   1   1   2   1   2   1   1   1   1   1   2   1   2   1   1   1   1   1   1   2   1   2   2   1   1   1   1   1   2   2   1   2   1   2   2   2   1   2   1   2   1   2   2   2   2   1   1   2   2   1   2   1   1   1   1   1   1   2   1   1   2   1   1   1   1   1   1   2   2   1   1   1   1   2   1   2   1   2   2   1   2   2   1   2   2   1   1   2   2
 MK-2-11                2   2   2   1   1   1   2   2   2   2   2   2   1   1   2   1   1   2   1   1   2   1   2   1   1   2   1   1   2   2   1   2   1   2   1   1   1   1   1   1   2   2   2   1   2   1   2   2   2   1   2   1   2   1   2   2   2   2   1   1   1   1   1   2   1   1   1   1   1   1   2   2   1   1   1   1   1   2   2   2   2   1   1   2   2   1   2   2   2   2   1   1   2   2   2   1   2   1   1   1   2   2   2   1   2   2   1   2   1   2   2   1   1   2   1   2   1   1   1   2   1   2   1   2   1   1   1   1   1   1   2   1   2   2   2   1   1   2   1   2   1   1   2   1   2   2   2   1   1   2   2   1   2   2   2   2   1   1   1   2   1   2   2   1   1   1   1   1   2   1   1   2   1   1   1   1   1   2   2   1   1   2   1   1   2   1   2   1   1   2   1   2   2   2   2   2   1   1   2   2
 MK-2-12                2   2   2   1   1   1   2   2   2   2   2   2   1   1   2   1   1   2   1   1   2   2   2   1   1   2   1   1   2   2   1   2   1   2   1   1   1   1   1   1   2   2   2   1   2   1   2   2   2   2   2   1   2   1   2   2   2   2   1   1   1   1   1   2   1   1   1   1   1   1   2   2   1   1   1   1   1   2   2   2   2   1   1   2   2   1   2   2   2   2   1   1   2   2   2   2   2   1   1   1   1   2   2   1   2   2   1   2   1   2   2   1   1   2   1   2   1   2   1   2   1   2   1   2   1   1   1   1   2   1   2   1   2   2   2   1   1   2   1   2   1   1   2   1   2   2   2   1   1   2   2   1   2   2   2   2   1   1   1   2   1   2   2   1   1   1   1   1   2   1   1   2   1   1   1   1   1   2   2   1   1   2   1   1   2   1   2   1   1   2   1   2   2   2   2   2   1   1   2   2
 MK-2-13                2   2   2   1   1   1   2   2   2   2   1   2   1   1   2   1   1   2   1   1   1   2   2   1   1   2   1   1   2   2   1   2   1   2   1   1   1   1   1   1   2   2   1   1   2   1   1   2   1   2   2   1   1   1   2   2   2   2   1   1   1   1   1   2   1   1   1   1   1   1   2   2   2   1   1   1   1   2   2   2   2   1   1   2   1   1   2   2   2   2   1   2   2   2   1   2   1   1   1   1   1   2   1   2   2   2   1   2   1   2   2   1   1   2   1   2   1   2   1   2   1   2   1   2   1   1   1   2   2   1   2   1   2   2   2   1   1   2   1   2   1   1   2   1   2   2   2   1   1   2   2   1   2   2   2   2   1   1   1   2   1   2   2   1   1   2   1   1   1   1   1   2   1   1   1   1   1   2   2   1   1   2   1   1   2   1   2   1   1   2   1   2   2   2   2   1   1   1   1   2
 MK-2-14                2   2   2   1   1   1   1   2   2   2   1   2   1   1   2   1   1   2   1   1   1   2   1   1   1   2   1   1   2   2   1   2   1   2   1   1   1   1   1   1   2   2   1   1   2   2   1   2   1   2   2   1   1   1   2   2   2   2   1   1   1   2   2   2   1   1   1   1   1   1   1   2   2   1   1   1   1   2   2   2   2   2   1   2   1   1   2   2   2   2   1   2   2   2   1   2   1   1   1   2   1   2   1   2   2   2   1   2   1   2   2   2   1   2   1   2   1   2   1   2   1   2   1   1   1   1   1   2   2   2   2   1   2   2   2   2   1   1   1   2   2   1   2   1   2   2   2   1   1   2   2   1   2   2   2   2   1   1   1   2   2   2   2   1   1   2   1   1   1   1   1   2   1   1   1   2   1   1   2   2   1   2   1   1   2   1   2   1   2   2   2   2   2   2   2   1   1   1   1   1
 MK-2-15                2   2   2   1   1   1   2   2   2   2   1   2   2   1   2   1   1   2   1   1   1   2   1   1   1   2   1   1   2   2   1   2   1   1   1   1   1   1   1   1   2   2   1   1   2   2   1   2   1   2   2   1   1   1   2   1   2   2   1   1   1   2   2   2   1   1   1   1   1   1   1   2   2   1   1   1   1   2   2   2   2   1   1   2   1   1   2   2   2   2   2   2   2   2   1   2   1   1   1   1   1   2   1   2   2   2   1   2   1   2   2   2   1   2   1   2   1   2   1   2   1   2   1   1   1   1   1   2   2   2   2   1   2   2   2   2   2   1   1   2   2   1   2   1   2   2   1   2   1   2   2   1   2   2   2   2   1   1   1   2   2   2   2   1   1   2   1   1   1   1   1   2   1   1   1   2   1   1   2   2   1   2   1   1   2   1   2   1   2   2   2   2   2   2   2   1   1   1   1   1
 MK-2-16                2   2   2   1   1   1   2   2   2   2   1   2   1   1   2   1   1   2   1   1   1   2   1   1   1   2   1   1   2   2   1   2   2   1   2   1   1   1   1   1   2   2   1   2   1   2   1   2   1   2   2   1   2   1   2   1   2   2   1   1   1   2   2   2   2   1   1   1   1   2   1   2   1   1   1   1   1   1   2   2   2   1   1   2   1   1   2   2   1   2   2   2   2   2   1   2   2   1   2   1   1   2   1   2   2   2   1   2   1   2   2   2   1   1   1   2   1   2   1   2   1   2   1   2   1   2   1   2   2   2   2   1   2   2   2   2   2   2   1   2   1   2   2   2   1   2   1   2   1   2   2   1   2   2   2   2   1   1   1   2   2   2   2   1   2   2   2   1   1   1   1   2   1   1   1   2   1   1   2   2   1   2   1   1   2   1   2   1   1   2   2   2   2   2   2   1   1   1   1   1
 MK-3-1                 2   2   1   1   2   2   2   2   2   2   1   1   1   2   2   1   1   2   2   1   2   2   1   2   2   1   1   2   1   2   1   1   2   1   1   1   1   1   1   1   1   2   2   1   2   2   2   2   2   2   2   2   1   2   2   2   2   1   2   2   2   2   1   1   1   1   2   1   2   2   1   1   1   2   2   2   1   1   1   2   1   1   1   2   1   1   1   1   2   1   1   1   2   1   1   1   2   2   2   1   2   2   2   1   2   2   2   2   2   2   1   2   1   1   2   1   1   1   2   2   2   2   2   1   1   2   1   2   1   1   2   1   2   1   1   1   2   2   2   2   1   2   1   2   2   2   1   1   1   2   2   1   2   1   1   1   1   2   1   1   1   1   2   1   2   1   2   2   1   2   1   1   2   1   1   2   2   1   2   1   1   1   2   1   2   2   1   1   2   1   2   2   2   2   2   2   2   2   1   1
 MK-3-2                 2   2   1   1   1   2   2   2   1   2   1   1   1   2   2   1   2   1   2   1   2   2   1   2   2   1   1   2   1   1   1   1   2   2   2   1   2   1   1   2   1   2   2   1   2   2   2   1   2   2   2   2   2   1   2   2   2   1   2   1   2   2   1   1   1   1   1   2   2   2   1   1   1   2   2   2   2   1   1   2   2   1   1   2   1   1   1   1   2   1   1   1   2   1   1   1   2   2   2   2   2   2   2   1   2   2   2   2   2   2   1   2   1   1   2   1   1   1   2   1   2   2   1   1   1   2   1   2   1   2   2   1   2   1   1   1   2   1   2   2   1   2   1   2   2   2   1   1   1   1   2   1   1   2   1   2   1   2   1   2   2   1   2   1   2   1   2   2   1   2   1   1   2   1   1   2   2   1   2   1   1   1   1   1   2   2   1   1   2   1   1   2   2   2   2   2   2   2   1   1
 MK-3-3                 2   2   1   1   1   2   2   1   1   2   1   1   1   2   2   1   2   1   2   1   2   2   1   2   2   2   1   1   1   1   1   1   2   2   2   1   2   1   1   1   1   2   2   1   2   2   2   1   1   2   2   2   2   1   2   2   2   1   2   1   2   2   1   1   1   1   1   2   2   2   1   1   1   2   2   2   2   1   1   2   2   1   1   2   1   1   1   1   2   1   1   1   2   1   1   1   2   2   2   2   2   2   2   1   2   2   2   2   2   2   1   2   2   1   2   2   1   1   2   1   2   2   1   1   1   2   1   2   1   2   2   1   2   1   1   1   2   1   2   2   1   2   1   2   2   2   1   1   1   1   1   1   1   2   2   2   1   2   1   2   1   1   2   1   2   1   2   2   1   2   1   1   2   1   1   2   2   1   2   1   1   1   1   2   2   1   1   1   2   1   1   2   1   2   2   1   1   2   1   1
 MK-3-4                 2   2   1   1   1   2   2   2   1   2   1   1   2   1   2   1   2   1   2   1   2   2   1   2   2   2   1   1   1   1   1   1   2   2   2   1   2   1   1   1   1   2   2   1   2   2   2   1   2   2   2   2   2   1   2   2   2   1   2   1   2   2   1   1   1   1   1   2   2   2   1   1   1   2   2   2   2   2   1   2   1   1   1   1   1   2   1   2   2   1   1   1   2   1   1   1   2   2   2   2   2   2   2   1   2   2   2   2   2   2   1   2   1   1   2   2   1   1   2   1   1   2   1   1   1   2   1   1   1   2   2   1   2   1   1   1   2   1   2   2   1   2   1   2   2   2   1   1   1   1   1   1   1   2   2   2   1   2   1   2   1   1   2   1   2   1   2   2   1   2   1   1   2   1   1   2   2   1   2   1   1   1   1   2   2   1   1   1   2   1   2   2   1   2   2   1   1   2   1   1
 MK-3-5                 2   2   1   1   1   2   2   2   1   2   1   1   2   1   2   1   2   1   2   1   2   2   1   2   2   2   1   1   1   1   1   1   2   2   2   1   2   1   1   1   1   2   2   1   2   2   2   1   1   2   1   2   2   1   2   2   2   1   2   1   2   2   1   1   1   1   1   2   2   2   2   1   1   2   2   2   2   2   1   2   1   2   1   1   2   2   1   2   1   1   1   1   2   1   1   1   2   2   2   2   2   2   2   1   2   2   2   2   2   1   1   2   1   1   2   2   1   1   1   1   2   2   1   1   1   2   1   1   1   2   2   1   1   2   1   2   2   1   1   2   1   2   1   2   2   2   2   1   1   1   1   1   1   2   2   2   1   2   1   2   1   1   2   1   2   1   2   2   1   2   2   1   2   1   1   2   2   1   2   2   2   1   2   2   2   1   2   1   2   1   2   2   1   2   2   1   1   2   1   1
 MK-3-6                 2   2   1   1   1   2   2   2   1   1   1   1   2   1   2   1   2   1   2   1   2   2   1   2   2   2   2   1   1   1   1   1   2   2   2   1   2   1   1   1   1   2   2   1   1   1   2   1   1   2   1   2   1   1   2   2   2   1   2   1   2   1   1   2   2   1   1   2   2   2   2   1   1   2   2   2   2   2   1   2   1   2   1   1   2   2   1   2   1   1   1   1   2   1   1   1   2   1   1   2   1   1   2   1   2   2   2   2   2   1   1   2   1   1   2   2   1   1   2   1   2   2   2   1   1   2   2   1   1   2   2   1   1   2   1   2   2   1   1   2   1   1   1   2   2   2   2   1   2   1   2   1   1   2   2   2   1   2   1   2   1   1   2   1   2   1   2   2   1   2   2   1   2   1   1   2   2   1   1   2   2   1   2   2   2   1   2   1   2   1   2   2   2   2   2   1   1   2   1   1
 MK-3-7                 2   2   1   1   2   2   2   2   2   1   1   1   2   1   1   1   2   2   2   1   2   2   1   2   2   2   2   1   1   1   1   1   2   2   2   1   2   1   1   1   1   2   2   1   1   1   2   1   1   2   1   2   1   1   2   2   2   1   2   1   2   1   1   2   1   1   2   2   2   2   1   1   1   2   2   1   2   2   1   2   1   2   1   1   2   2   1   2   1   1   1   1   2   1   1   1   2   1   1   2   1   1   2   1   2   2   2   2   2   1   1   2   1   1   1   2   1   1   2   1   2   2   2   1   1   2   1   1   1   2   2   1   1   2   1   2   2   1   1   1   1   2   1   1   2   2   1   1   2   1   2   1   1   2   2   2   1   2   1   2   1   1   2   1   2   2   2   2   1   2   2   1   2   1   1   2   2   1   1   2   1   1   2   2   2   1   2   1   2   1   2   2   2   1   2   2   1   2   1   1
 MK-3-8                 2   2   1   1   2   2   2   2   2   1   1   1   2   2   1   1   2   2   2   1   2   2   1   2   2   2   2   1   2   1   1   1   2   2   1   2   2   1   1   1   1   2   2   1   2   1   2   1   1   1   1   2   2   1   2   2   2   1   2   1   2   1   1   2   1   1   2   2   1   2   1   1   1   2   2   1   2   2   1   2   1   2   1   2   2   2   1   2   1   1   1   1   2   1   1   2   2   1   2   2   1   1   2   1   2   2   2   2   2   1   1   2   1   1   1   2   1   1   2   1   2   2   2   1   1   2   1   2   1   2   2   1   1   2   1   2   2   2   1   1   1   2   1   1   2   1   1   1   2   1   2   1   1   2   2   2   1   2   1   2   1   1   2   1   2   2   2   2   1   2   2   1   2   1   1   2   1   1   1   2   1   1   2   2   2   2   1   1   1   1   2   2   1   1   2   2   1   2   1   1
 MK-3-9                 2   2   1   1   2   2   2   1   2   1   1   1   2   2   1   1   2   2   2   1   2   2   1   2   1   1   2   1   1   1   1   1   1   2   1   1   2   1   1   1   1   2   2   1   2   1   2   1   1   1   1   2   1   1   2   2   2   1   2   1   2   1   1   2   1   1   2   1   1   2   2   1   1   2   2   1   2   2   1   2   1   2   2   2   2   2   1   2   2   1   2   1   2   1   1   2   2   1   2   2   1   1   1   1   1   1   2   2   2   2   1   2   1   1   1   2   2   1   2   1   2   2   2   1   1   2   1   2   1   1   2   1   1   2   1   2   2   2   1   1   1   2   1   1   1   1   1   2   2   1   1   1   1   2   2   2   1   2   1   2   1   1   2   1   1   2   2   2   1   2   2   1   2   1   1   2   2   1   1   2   1   1   1   2   2   2   1   1   1   1   2   2   1   1   2   2   2   2   1   1
 MK-3-10                2   2   1   1   1   2   2   1   2   1   1   1   2   2   2   1   2   2   2   2   2   2   1   2   1   1   2   1   1   1   1   1   1   2   1   1   2   1   1   2   1   2   2   1   1   2   2   1   1   1   2   2   2   1   2   2   2   1   2   1   2   1   1   2   1   1   2   1   1   2   2   1   1   2   2   1   2   2   2   2   1   2   2   2   2   2   1   2   2   1   2   1   2   1   1   2   2   1   2   2   1   1   1   1   2   1   2   2   2   2   1   2   1   1   1   1   2   1   2   1   1   2   2   1   1   2   1   2   1   1   2   1   1   2   1   2   2   2   1   1   1   2   1   1   1   1   2   2   2   1   1   1   1   2   2   2   1   2   1   2   1   1   2   1   1   2   2   1   1   2   2   1   2   1   1   2   2   1   1   2   1   2   1   2   2   2   1   1   1   1   2   2   1   1   2   2   2   2   1   2
 MK-3-11                2   2   1   1   1   1   2   1   2   1   1   1   2   2   2   1   2   2   2   2   2   2   1   2   1   1   2   2   1   1   1   1   1   2   1   1   2   1   1   2   1   2   2   1   1   1   2   1   1   1   2   2   1   1   2   2   1   1   2   1   2   2   1   2   1   1   2   1   1   2   2   1   1   2   2   1   2   2   2   2   1   2   2   2   2   2   1   2   2   1   2   1   2   1   1   2   2   1   2   2   1   1   2   1   2   1   1   2   2   2   2   2   1   1   1   1   2   1   2   1   1   1   2   1   2   2   1   2   1   1   2   1   1   2   1   2   2   2   2   1   1   2   1   1   1   2   2   2   2   1   1   1   2   2   2   2   2   2   1   2   1   1   2   1   1   2   2   1   1   2   2   1   2   1   1   2   2   1   1   1   1   2   1   2   2   2   1   1   1   1   2   2   1   1   2   2   2   2   1   2
 MK-3-12                2   2   1   1   1   1   2   1   2   1   1   1   2   2   2   1   2   2   2   2   2   2   1   2   1   1   2   2   1   1   1   1   1   2   1   1   2   1   1   2   1   2   1   1   1   1   2   1   1   1   2   2   1   1   1   2   1   1   1   1   2   2   1   2   1   1   2   1   1   2   2   1   1   2   2   1   2   2   2   1   1   1   1   2   2   2   1   1   2   1   2   1   2   1   1   2   2   1   2   2   1   1   2   1   1   1   1   2   2   2   2   2   1   1   1   1   2   1   2   1   1   1   2   1   2   1   1   1   1   1   2   1   1   2   1   2   2   2   2   1   1   2   1   2   1   2   2   2   2   1   1   1   2   2   2   2   2   2   1   2   1   1   2   1   1   1   2   1   1   2   2   1   2   1   1   2   2   2   1   1   1   2   1   2   2   2   1   1   1   1   2   2   1   1   2   2   1   2   1   2
 MK-3-13                2   2   1   1   1   1   2   1   2   1   1   1   2   2   2   1   2   2   2   2   2   1   1   2   1   1   2   2   1   1   1   1   1   2   1   1   1   1   1   1   1   2   1   1   1   1   2   2   1   2   2   2   1   1   1   2   1   1   1   1   2   2   1   2   1   1   2   1   1   2   2   1   1   2   2   2   2   2   2   1   2   1   1   2   2   2   1   1   2   1   2   1   2   2   1   2   2   1   2   2   1   1   2   1   1   1   2   2   1   2   2   2   1   1   1   1   2   1   2   1   1   1   2   1   2   2   1   1   1   1   2   1   1   2   1   2   2   2   2   1   1   2   2   2   1   2   2   2   1   1   1   1   2   2   2   2   2   2   1   1   1   1   2   1   1   1   2   1   1   2   2   1   2   1   1   2   2   2   1   1   1   2   1   2   2   2   1   1   1   1   2   2   1   1   2   2   1   2   1   2
 MK-3-14                2   2   1   1   2   1   2   1   2   1   1   1   2   2   2   1   2   1   2   1   2   1   1   2   1   1   2   2   1   1   1   2   1   2   1   1   1   1   1   1   1   2   1   1   1   1   2   2   1   2   2   1   1   1   1   2   1   1   1   1   2   2   1   2   1   1   2   1   1   1   2   1   1   2   2   2   2   2   2   1   2   1   1   2   2   2   2   1   2   1   2   2   2   2   1   2   2   1   2   2   1   1   2   1   1   1   2   2   1   2   2   2   1   1   1   1   2   1   1   1   1   1   2   1   2   2   1   1   1   2   2   1   1   2   1   2   2   2   2   2   1   2   2   2   1   2   2   2   1   2   1   1   2   1   2   2   2   2   1   1   1   1   2   1   2   2   2   1   1   2   2   1   2   2   1   2   2   2   1   1   1   2   1   2   2   2   1   1   1   1   2   2   1   1   2   2   1   2   2   2
 MK-3-15                2   2   1   1   1   1   2   1   2   1   1   1   2   2   2   2   2   1   2   2   2   1   1   1   1   1   1   2   1   1   1   2   1   2   1   1   1   1   1   2   1   2   1   1   1   1   2   2   1   2   2   1   1   1   1   2   1   1   1   1   2   2   1   2   1   1   2   1   1   1   2   1   1   2   2   2   2   2   2   1   2   1   1   2   2   2   2   1   1   1   2   1   2   2   1   2   2   2   2   2   1   1   2   1   1   1   2   2   2   2   2   2   2   1   1   1   2   1   1   1   1   2   1   2   2   2   1   1   1   2   2   1   1   2   1   2   2   2   2   2   1   2   2   2   1   2   2   2   1   2   1   1   2   1   2   2   2   1   1   1   1   1   2   1   2   2   1   1   2   2   2   1   2   2   1   2   2   2   1   1   1   2   1   2   2   2   1   1   1   1   2   2   1   1   2   2   1   2   2   2
 MK-3-16                2   2   1   1   1   1   1   1   2   1   1   1   2   2   2   2   2   1   2   2   2   1   1   1   1   1   1   2   1   1   1   2   2   2   1   1   1   1   1   2   1   2   1   1   1   1   2   2   1   2   2   1   2   1   1   2   1   2   1   1   2   2   1   2   1   1   2   1   1   1   2   1   1   2   2   1   2   2   2   1   2   1   1   2   2   2   2   1   1   1   2   1   1   2   1   2   2   2   2   2   1   1   2   2   2   1   1   2   2   2   2   2   2   1   1   1   2   1   1   1   1   2   1   2   2   2   1   2   1   2   2   1   1   2   1   2   2   2   2   2   1   2   2   2   1   1   2   2   1   2   1   1   2   1   2   2   1   1   1   1   1   1   2   1   2   2   1   2   2   2   1   1   2   2   1   1   2   2   2   1   1   2   1   2   2   2   1   1   1   1   2   2   1   1   2   2   1   2   1   2
 MK-4-1                 2   2   1   2   2   2   2   2   1   2   1   2   1   2   2   2   2   1   2   1   1   2   1   2   2   1   1   1   1   2   2   1   2   2   1   1   1   1   1   2   1   2   2   2   2   2   2   2   1   1   2   1   1   1   1   1   2   2   1   2   2   2   2   1   2   1   1   1   2   1   1   1   2   2   1   2   1   1   2   1   1   2   1   2   2   2   1   1   1   1   1   1   1   2   2   1   1   1   1   2   1   2   1   1   2   2   1   2   1   2   1   2   2   2   2   1   2   1   1   1   2   1   2   2   1   1   2   1   1   2   2   1   2   1   1   2   2   2   2   2   1   2   1   1   1   2   1   1   1   2   2   1   2   2   2   2   2   2   2   1   2   1   1   2   2   1   1   2   1   2   2   1   1   2   1   2   1   1   2   1   1   1   1   2   2   1   2   1   2   1   1   1   2   1   2   2   2   2   1   2
 MK-4-2                 1   2   1   2   2   2   2   2   1   2   1   2   1   2   2   2   2   1   2   1   1   2   1   2   2   1   1   1   2   2   2   1   2   2   1   2   1   1   1   2   1   2   2   2   2   2   2   2   2   1   2   2   1   1   1   2   2   2   1   2   2   2   1   1   1   1   1   1   2   2   1   1   2   2   1   1   1   2   2   1   1   2   1   2   2   2   1   1   1   2   1   1   1   1   2   1   1   1   1   2   2   2   1   1   2   2   1   2   1   2   1   2   2   2   2   1   2   1   1   1   2   1   2   2   1   1   2   1   1   2   2   1   2   1   1   2   2   2   2   2   1   2   1   1   1   1   1   1   1   2   2   1   2   2   2   2   2   2   2   1   1   1   2   2   2   1   1   2   1   2   2   1   1   2   1   2   2   1   1   1   1   1   1   2   2   1   2   1   2   2   1   1   2   2   2   2   2   2   1   2
 MK-4-3                 1   2   1   2   2   2   2   2   1   2   1   2   1   2   2   2   2   1   2   2   1   2   1   2   2   1   1   1   2   1   2   1   2   2   1   1   1   1   1   2   1   2   2   2   2   2   2   2   2   1   2   2   1   1   1   1   1   2   1   2   2   2   1   1   1   1   1   1   2   2   1   1   2   2   1   1   1   2   2   1   1   2   1   2   2   2   1   1   1   1   1   1   1   1   2   2   1   2   1   2   2   2   1   1   2   2   1   2   1   2   1   1   2   2   2   1   2   1   1   1   2   1   2   2   1   1   2   1   1   2   2   1   2   1   1   2   1   2   2   1   1   1   1   1   1   1   1   1   1   1   2   1   2   2   1   1   2   2   2   1   1   1   2   2   2   1   1   2   1   2   2   1   1   1   1   2   2   1   1   1   1   1   1   2   2   1   2   1   1   2   1   1   2   2   2   2   2   2   1   2
 MK-4-4                 1   2   1   2   2   1   2   1   1   2   1   2   1   2   2   2   2   2   2   2   1   2   1   2   2   1   1   1   2   1   2   1   2   2   1   1   1   1   1   2   1   2   2   2   2   2   2   1   2   1   2   2   1   2   1   1   1   2   1   2   2   2   2   1   1   1   1   1   1   2   1   1   2   2   1   1   2   2   2   1   1   2   1   2   2   1   1   1   1   2   1   1   1   1   1   2   1   2   1   2   2   2   1   1   2   2   1   2   1   2   1   1   2   1   2   1   2   1   1   1   2   1   2   2   1   2   2   2   1   2   2   1   2   1   1   2   1   2   2   1   1   2   1   1   1   1   1   1   2   1   2   1   1   2   2   1   2   2   1   1   1   1   2   2   2   1   1   1   1   2   2   1   1   1   1   2   2   1   1   1   1   2   1   2   2   1   2   2   1   2   2   1   1   2   2   2   2   2   1   2
 MK-4-5                 1   2   1   2   2   1   2   1   1   2   2   2   1   2   2   2   2   2   2   2   2   2   2   2   1   1   1   2   2   1   1   1   1   2   1   1   1   1   1   2   1   2   2   2   2   2   2   1   2   1   2   2   1   2   1   1   1   2   1   2   2   2   2   1   1   1   1   1   2   2   1   1   2   2   1   1   2   2   2   1   1   2   1   2   2   1   1   1   1   2   1   1   1   1   2   2   1   2   1   2   2   2   2   1   2   2   1   2   1   1   1   2   2   1   2   1   2   1   2   1   2   1   2   2   2   2   2   2   1   2   2   1   2   1   1   2   1   2   2   1   1   2   1   1   1   1   1   1   2   1   2   1   1   2   2   1   2   2   1   1   1   1   2   2   2   1   1   1   1   2   2   1   1   1   1   2   2   1   1   2   1   2   1   2   2   1   2   2   1   2   2   1   1   2   2   2   2   2   1   2
 MK-4-6                 1   2   1   1   2   1   2   1   1   2   2   2   1   2   2   2   2   2   2   2   1   2   2   2   1   1   1   2   2   1   1   1   1   2   1   1   1   1   1   2   1   2   2   2   2   2   2   1   2   1   2   2   1   1   1   1   1   2   2   2   2   2   1   1   1   1   1   1   2   2   1   1   2   2   1   1   2   2   2   1   2   2   1   2   2   2   1   1   1   2   1   1   1   1   2   2   1   2   1   1   2   2   2   1   1   2   1   1   1   1   1   2   2   2   2   1   2   1   2   1   2   1   2   1   2   1   2   2   1   2   2   2   2   1   1   2   1   2   2   2   1   2   1   1   2   1   1   1   2   1   2   1   1   2   2   1   2   2   1   1   1   1   2   2   2   1   1   1   1   2   2   1   1   1   2   2   2   1   1   2   1   2   1   2   2   1   2   2   1   1   1   1   1   2   2   2   2   2   1   1
 MK-4-7                 1   2   1   1   2   1   2   1   1   2   2   2   1   2   2   2   2   1   2   2   1   1   2   2   2   1   1   2   2   1   1   1   1   2   1   1   1   1   1   2   1   2   2   2   2   2   2   1   2   1   2   1   1   2   1   2   1   2   2   1   2   2   1   1   1   1   1   1   2   2   2   2   2   1   1   1   2   1   2   1   2   2   1   2   2   2   1   2   1   1   1   1   1   1   2   2   1   2   1   1   2   2   2   1   1   2   1   1   1   1   1   2   2   2   2   1   2   1   2   1   2   1   2   1   2   1   2   2   1   2   2   2   1   1   1   1   1   1   2   2   1   2   1   1   2   1   1   1   1   1   2   1   1   2   2   1   2   2   1   1   1   1   2   2   2   1   1   1   1   2   2   1   1   1   2   2   2   1   1   2   1   2   1   2   2   2   2   2   2   1   1   1   1   1   2   2   2   2   1   1
 MK-4-8                 1   2   1   1   2   1   2   1   1   2   2   2   1   2   2   2   2   2   2   2   1   1   2   2   2   1   1   2   2   1   1   1   1   2   1   1   1   1   2   2   1   2   2   2   2   2   2   1   2   1   2   1   1   1   1   2   1   2   2   1   2   2   1   1   2   1   1   1   2   2   2   2   2   2   1   1   2   1   2   1   2   2   1   2   2   2   1   2   1   1   1   1   1   1   2   2   1   1   1   1   2   2   2   1   1   2   1   1   1   1   1   2   2   2   1   2   2   1   1   1   2   1   1   1   2   1   2   2   1   2   2   2   1   1   1   2   1   1   2   2   1   2   1   1   2   1   1   1   1   1   2   1   2   2   2   1   2   2   1   1   1   1   2   2   1   1   1   1   1   2   2   1   1   1   1   2   2   2   1   2   1   1   2   2   2   2   2   2   1   1   1   1   1   1   2   2   1   2   1   1
 MK-4-9                 1   2   1   1   2   1   2   1   1   2   2   2   1   2   2   2   1   2   2   1   2   1   2   2   2   1   1   2   2   1   1   1   1   2   1   1   1   1   2   2   1   2   2   2   2   2   2   1   2   1   2   2   1   1   1   2   1   1   2   1   2   2   1   1   2   1   1   1   2   2   2   2   2   2   1   1   1   1   2   1   1   2   1   2   2   2   2   2   1   1   1   1   1   2   2   1   1   1   2   1   1   2   2   2   1   2   1   2   1   1   1   2   2   2   1   2   2   2   1   1   2   1   1   1   2   1   1   2   1   2   2   1   1   1   1   2   1   1   2   2   1   2   1   1   2   1   1   1   1   1   2   2   2   2   2   1   2   1   2   1   1   1   2   2   1   1   1   1   1   2   2   1   1   2   2   2   1   2   1   2   1   1   2   2   1   2   2   2   1   1   1   1   1   1   1   1   1   2   1   1
 MK-4-10                1   2   1   1   2   1   1   1   1   2   2   1   1   2   2   1   2   2   2   1   2   1   1   2   2   1   1   2   2   1   1   1   1   2   1   1   1   1   2   2   1   2   2   2   2   2   2   1   2   1   2   2   1   1   1   2   1   1   2   1   2   2   1   1   2   1   1   1   2   2   2   2   2   2   1   1   1   1   2   1   1   2   1   2   2   2   2   2   1   1   1   2   1   2   2   2   1   1   2   1   1   2   2   2   2   2   1   2   1   1   1   2   2   1   1   2   2   2   1   1   2   1   1   1   2   2   1   2   1   2   2   1   2   1   1   2   2   1   2   2   1   2   1   1   2   1   1   1   1   1   2   2   2   2   2   1   1   1   2   1   1   1   2   2   1   1   1   1   1   2   2   1   1   2   1   2   1   2   1   2   1   1   2   2   1   2   2   2   1   1   1   1   1   1   1   1   1   1   1   1
 MK-4-11                1   2   1   1   2   1   2   1   1   2   2   1   1   2   2   1   1   2   2   1   2   1   1   2   2   1   1   2   2   2   1   1   2   2   1   2   1   1   1   2   2   2   2   2   2   2   2   2   2   1   2   2   1   1   1   2   2   2   2   1   2   2   1   1   2   1   1   1   1   2   1   2   1   2   1   1   1   1   2   1   1   2   1   2   2   2   2   2   1   1   1   2   1   2   2   2   2   1   2   1   1   2   2   2   2   2   1   1   1   1   1   2   2   1   1   2   2   1   1   1   2   1   1   1   2   2   1   2   1   2   1   1   2   1   1   2   1   1   2   2   1   1   1   1   2   1   1   1   2   1   2   2   2   2   1   1   2   1   2   1   1   1   1   2   1   1   1   1   1   1   2   1   1   1   1   2   2   2   1   2   2   1   2   2   1   2   2   2   1   1   1   1   1   1   1   1   1   1   1   1
 MK-4-12                1   2   1   1   2   1   2   1   1   2   2   1   1   2   2   1   1   2   2   1   2   1   1   2   2   1   1   2   2   2   1   1   2   2   1   2   1   1   1   2   2   2   2   2   2   2   2   1   2   1   2   1   1   1   1   2   2   2   2   1   2   2   1   1   2   1   1   2   1   2   1   2   1   2   1   1   1   1   2   1   1   2   1   2   1   2   2   2   1   1   1   2   1   2   2   2   2   1   2   1   1   2   2   2   2   2   2   1   1   1   1   2   2   1   1   2   1   1   1   1   2   1   1   1   2   2   1   2   1   2   1   1   2   1   1   2   1   1   2   2   1   1   1   1   2   1   1   1   2   1   2   2   2   2   1   1   2   1   2   1   1   1   1   2   1   1   1   1   1   1   2   1   1   1   1   2   2   2   1   1   2   1   2   2   2   2   2   2   1   1   2   1   1   1   1   2   1   1   2   1
 MK-4-13                1   2   1   1   2   1   2   1   1   2   1   1   1   2   2   1   1   2   2   1   2   1   1   1   1   1   1   2   2   2   1   1   2   2   1   2   1   1   1   2   2   2   2   1   2   2   1   1   2   1   2   1   1   1   1   2   2   2   2   1   2   2   1   1   2   1   1   2   1   2   1   2   1   2   1   1   1   1   1   1   1   2   1   2   1   2   2   1   1   1   2   2   1   1   2   2   2   1   1   2   1   2   2   2   2   2   2   1   1   1   1   2   2   1   1   2   1   1   1   1   2   2   1   1   2   2   1   2   1   2   1   1   2   1   1   2   1   1   2   2   1   1   1   2   2   1   1   1   2   1   2   2   2   2   1   2   2   1   2   1   1   1   1   2   1   2   1   1   1   1   2   1   1   1   1   2   2   2   1   2   2   1   2   2   1   1   2   2   1   1   2   1   1   2   1   2   1   1   2   1
 MK-4-14                2   1   1   1   2   1   2   1   2   2   1   1   1   2   2   1   1   2   2   1   2   1   1   1   1   1   2   2   2   2   1   2   2   2   1   2   1   1   1   1   2   2   2   1   2   2   1   1   1   1   2   1   1   1   1   2   2   2   2   1   1   2   1   1   2   1   2   2   1   2   1   2   1   2   1   1   2   1   1   1   1   2   1   1   1   1   2   1   1   2   2   1   1   1   2   1   2   1   1   2   2   2   2   2   2   2   2   1   1   1   1   2   2   1   1   2   1   1   2   1   2   2   1   1   2   2   1   2   1   2   1   1   2   1   1   2   1   1   2   2   1   1   1   2   2   1   1   1   2   2   2   2   2   2   1   2   2   1   1   1   1   1   1   2   2   2   1   1   1   1   2   1   1   1   1   2   2   2   1   2   1   2   2   2   1   1   2   2   1   1   2   1   1   2   1   2   1   1   2   1
 MK-4-15                2   1   1   1   1   1   2   1   2   2   2   1   1   2   2   1   1   2   2   2   2   1   1   1   1   1   2   2   2   2   1   2   2   2   1   2   1   1   1   1   2   2   2   1   2   2   1   1   1   1   2   1   1   1   1   2   2   2   2   1   1   2   1   1   2   1   2   2   1   1   1   2   1   2   1   1   2   1   1   1   1   2   1   1   1   1   2   1   1   2   2   1   1   1   2   1   2   1   1   2   2   2   2   2   2   2   2   1   1   2   1   2   2   1   1   2   1   1   2   1   2   2   1   1   2   2   1   2   2   2   1   1   2   1   1   2   2   1   2   2   1   1   2   2   1   2   1   1   2   2   2   2   2   2   1   2   2   2   1   1   1   1   1   2   2   2   2   1   1   1   2   1   1   1   1   2   1   2   1   1   1   2   2   1   1   1   2   2   1   1   2   1   1   2   1   2   1   1   2   1
 MK-4-16                2   1   1   1   1   1   2   1   2   2   2   1   1   1   2   1   1   2   2   2   2   1   1   2   2   1   2   2   2   1   2   1   2   2   2   2   1   2   1   2   2   2   2   1   2   2   1   1   1   1   2   1   1   1   1   2   1   2   2   1   1   2   1   1   2   1   2   2   1   1   1   2   1   2   1   1   2   1   1   1   1   2   2   1   1   1   2   1   1   1   1   1   1   1   2   1   2   1   1   2   2   2   2   1   2   2   1   1   1   1   1   1   2   1   1   2   1   1   2   1   2   2   1   1   2   2   1   2   2   2   1   1   2   2   1   2   2   1   2   2   1   1   2   2   1   2   1   1   2   2   1   2   2   2   1   2   2   2   1   1   1   1   1   2   2   2   2   1   1   1   2   1   2   2   1   2   1   2   1   1   1   2   2   1   1   2   2   2   1   1   2   1   1   2   2   2   1   1   1   1
 MK-5-1                 2   2   2   2   2   2   1   1   2   2   1   2   1   1   1   1   2   1   2   1   2   2   2   2   2   1   1   1   1   1   2   1   1   1   2   1   1   2   2   2   1   2   2   1   1   1   2   1   2   2   2   2   1   1   2   1   2   2   1   2   1   1   2   1   2   2   2   1   1   1   2   1   2   2   2   1   2   1   2   1   2   2   2   2   1   1   1   1   2   1   2   1   1   1   2   1   2   2   1   2   2   2   1   1   1   1   1   1   2   2   2   2   1   1   2   2   1   2   1   1   1   2   2   1   1   1   2   1   2   1   1   1   1   1   2   1   1   1   1   1   1   2   1   1   1   1   1   1   1   1   1   2   2   1   2   1   2   1   2   2   1   2   2   2   1   1   1   1   2   2   1   2   1   2   2   2   2   1   2   1   2   1   2   2   1   2   2   1   1   2   1   2   1   1   2   1   1   1   2   1
 MK-5-2                 2   2   2   2   2   2   1   1   2   2   1   2   1   1   1   1   2   1   2   1   2   2   2   1   2   2   1   1   1   2   2   1   1   1   2   1   1   2   2   2   1   2   2   1   1   1   2   1   2   2   2   2   1   1   2   1   1   1   1   1   1   1   2   2   2   2   2   1   1   1   2   1   2   2   2   1   2   1   2   1   2   2   2   2   2   2   1   1   2   1   2   1   1   1   2   1   2   2   1   2   2   2   1   2   1   1   1   1   2   2   2   2   1   1   2   2   1   2   1   1   1   2   2   1   1   1   2   1   2   1   1   1   1   1   2   1   1   1   1   1   1   2   1   1   1   1   1   1   1   1   1   2   2   2   1   2   1   1   2   2   2   1   2   2   2   1   1   1   1   2   1   2   1   2   2   2   2   1   2   1   2   1   2   2   1   2   2   1   1   2   1   2   1   1   2   1   1   1   2   1
 MK-5-3                 2   2   2   2   2   2   1   1   2   2   1   2   1   1   1   2   2   1   2   1   2   2   1   1   2   2   1   1   1   2   2   1   1   1   2   1   1   2   2   2   1   2   2   1   2   1   2   1   2   2   2   2   1   1   2   1   1   1   1   1   1   1   2   2   2   2   2   1   1   1   1   1   2   2   2   1   2   1   2   1   2   2   2   1   2   2   1   1   2   2   2   1   1   1   2   1   2   2   1   2   2   2   1   2   2   1   1   2   2   2   2   2   1   1   1   2   1   2   1   1   1   1   2   1   1   1   2   1   2   1   2   1   1   1   2   1   2   1   2   1   1   2   1   1   1   1   1   1   1   1   1   2   2   2   1   2   1   1   1   2   2   2   1   2   2   1   1   1   1   2   1   2   1   2   2   2   2   1   2   1   2   1   2   2   2   2   2   1   1   2   1   2   1   1   2   2   1   1   2   1
 MK-5-4                 2   2   2   2   2   2   1   1   2   2   1   1   1   1   1   2   2   1   2   1   2   2   1   1   2   2   1   2   1   2   2   1   1   1   2   2   1   2   1   2   1   2   2   1   2   1   2   1   1   2   2   2   1   1   2   1   1   1   1   1   1   1   2   2   2   2   2   1   1   1   1   1   2   2   2   1   2   1   2   1   2   2   2   1   2   1   1   1   2   2   2   2   1   1   2   1   2   2   2   2   2   2   1   2   2   1   1   2   2   2   2   2   1   1   1   2   2   2   1   1   1   1   2   1   1   1   2   1   2   1   2   1   1   1   2   1   2   1   2   1   2   2   1   1   1   1   1   1   1   1   1   2   2   2   1   2   1   1   2   2   2   2   1   2   2   1   1   1   1   2   1   2   1   2   1   2   2   1   2   1   2   1   2   2   2   2   2   1   1   2   1   2   2   1   2   2   1   1   1   1
 MK-5-5                 2   2   2   2   2   2   1   1   2   2   2   1   1   1   1   2   2   1   2   1   2   2   1   1   2   2   1   2   1   2   2   1   1   1   2   2   1   2   1   2   1   2   2   1   2   1   2   1   1   2   2   1   1   1   2   1   1   1   1   1   1   1   2   2   2   2   2   1   1   1   1   2   2   2   2   1   2   2   2   1   2   2   2   1   2   1   1   1   2   2   2   2   1   1   2   1   2   2   2   2   1   1   2   2   1   1   1   2   2   2   2   2   1   1   1   2   2   2   1   1   1   1   2   1   1   1   2   1   2   1   2   1   1   1   2   1   1   1   2   1   2   2   1   1   1   1   1   1   1   1   1   2   2   2   1   2   1   1   2   2   2   2   1   2   2   1   1   1   1   2   1   2   2   2   2   2   2   1   1   1   2   1   2   2   2   2   1   2   1   2   1   2   2   1   2   2   1   1   2   1
 MK-5-6                 2   2   2   2   1   2   1   1   2   1   2   1   1   1   1   2   2   1   2   1   2   2   1   1   2   2   1   2   1   2   1   2   1   1   2   2   1   1   1   2   1   2   2   1   2   1   2   1   1   2   2   1   1   1   2   1   1   1   1   1   1   1   1   2   2   2   1   1   2   1   1   2   2   2   2   1   2   2   2   1   2   2   2   1   2   1   1   1   2   2   2   2   1   1   2   1   2   1   2   2   1   1   2   2   1   1   1   2   2   2   2   2   1   1   1   2   2   2   1   1   1   1   2   1   1   1   2   1   2   1   2   1   1   1   2   1   1   1   2   1   2   2   1   1   1   1   1   1   1   1   1   2   2   2   1   2   1   1   2   2   1   2   1   2   2   2   1   1   1   2   1   2   2   2   2   2   2   1   1   1   2   2   2   2   2   2   1   1   1   2   1   2   2   1   2   2   1   1   1   1
 MK-5-7                 2   2   2   2   1   2   1   1   2   1   2   1   1   1   1   2   2   1   1   1   2   2   1   1   2   2   1   2   1   2   1   2   1   1   2   2   1   1   1   1   1   2   2   1   2   2   2   1   1   2   2   1   1   1   2   1   1   1   1   1   1   1   1   2   2   2   1   1   2   1   1   2   2   2   2   1   2   2   2   1   2   2   2   1   2   1   1   1   2   2   2   2   1   2   2   2   2   1   2   2   1   1   2   2   1   1   2   2   2   2   2   2   1   1   1   2   2   2   1   1   1   1   2   1   1   1   2   1   2   2   1   1   2   1   2   1   1   1   2   1   2   2   1   1   2   1   1   1   1   1   1   2   2   2   1   2   1   1   1   2   1   2   1   2   1   2   1   1   1   2   1   2   2   2   1   2   2   1   1   1   2   2   2   1   2   2   1   1   1   1   1   1   2   2   2   2   2   1   1   1
 MK-5-8                 2   2   2   2   1   2   1   1   2   2   2   1   1   2   1   2   2   1   2   1   2   2   1   1   2   2   1   2   1   2   1   2   1   1   2   2   1   1   1   1   1   2   2   1   2   2   2   1   2   2   2   1   1   1   2   1   1   1   1   1   1   1   1   2   2   2   1   1   2   2   1   2   2   2   2   1   2   2   2   2   2   2   1   1   2   1   1   1   2   2   1   2   1   2   2   2   2   1   2   1   1   1   2   2   1   1   2   2   2   1   2   2   1   2   1   2   2   2   2   1   1   1   2   1   1   1   2   1   1   1   1   1   2   1   2   1   1   1   2   1   2   2   1   1   2   2   2   1   1   2   1   2   2   2   1   2   1   2   1   2   1   2   1   2   1   2   1   1   1   2   1   2   2   2   1   2   2   1   1   1   2   2   1   1   2   2   1   1   1   1   1   1   2   2   2   2   2   1   1   1
 MK-5-9                 2   2   2   2   2   2   1   1   2   2   2   1   1   2   1   2   2   2   2   1   2   2   1   2   2   2   1   2   1   2   1   2   1   1   2   1   1   1   2   1   2   2   2   1   1   2   2   1   2   2   2   1   1   1   2   2   1   1   1   1   1   2   1   2   2   2   1   1   2   2   1   2   2   2   2   1   2   2   1   2   2   2   2   1   2   2   1   1   2   2   2   2   1   2   2   2   2   1   2   1   1   1   2   1   1   1   2   1   2   1   2   2   1   2   1   2   2   2   1   1   1   1   2   1   1   1   2   1   1   1   1   1   2   1   1   1   1   1   2   1   2   1   1   1   2   2   2   1   1   2   1   2   2   2   1   2   2   2   1   2   1   2   1   2   1   1   1   1   2   2   1   2   2   2   1   1   2   1   1   1   2   2   1   1   2   2   1   2   1   1   1   1   2   2   2   2   2   1   1   1
 MK-5-10                2   2   1   2   2   2   1   1   2   2   2   1   1   2   1   2   2   2   2   1   2   2   1   2   2   2   1   2   1   2   2   2   1   1   2   1   1   1   2   1   2   2   2   1   1   2   2   1   2   2   2   1   1   1   1   2   2   1   1   1   1   2   1   2   2   2   1   2   1   2   1   1   2   2   2   1   2   2   1   2   2   2   2   1   2   2   1   1   2   2   2   2   1   2   2   2   1   1   2   1   1   1   2   1   1   1   2   1   2   1   2   2   1   2   1   2   2   2   2   1   1   2   2   1   1   1   2   1   1   1   1   1   2   1   1   1   1   1   2   1   2   1   1   1   1   2   2   1   1   2   1   2   2   2   1   2   2   2   1   2   1   2   1   2   1   1   1   1   2   2   1   2   2   2   1   1   2   2   1   1   2   2   1   1   2   2   1   2   1   1   1   1   2   2   2   2   1   1   2   1
 MK-5-11                2   1   1   2   2   2   1   1   2   2   2   1   1   2   1   2   2   2   2   1   2   2   1   2   2   1   2   2   1   1   2   2   1   1   2   1   1   1   2   1   2   1   2   1   1   2   2   1   2   2   2   1   2   1   1   2   2   1   1   1   1   2   1   2   2   1   1   2   1   1   1   1   2   2   2   1   2   2   1   2   2   2   2   1   2   2   1   1   2   2   2   2   1   2   1   2   2   1   2   1   1   1   2   2   1   1   2   1   2   1   2   2   1   2   1   2   2   2   2   1   1   2   2   1   1   1   2   1   1   1   1   1   2   1   1   2   2   1   2   1   2   2   1   1   1   2   2   1   1   2   1   2   2   2   1   2   2   2   1   2   1   2   2   2   1   1   2   1   2   2   1   2   2   2   1   1   2   2   1   1   2   2   1   1   2   2   1   2   1   1   1   1   2   2   2   2   1   1   2   1
 MK-5-12                1   1   1   2   1   2   1   1   2   2   2   1   1   1   1   2   2   2   2   1   2   2   1   2   2   2   2   2   1   1   1   2   1   1   2   2   1   1   2   1   2   1   2   1   1   2   1   1   2   2   2   1   2   1   1   2   2   1   1   1   1   2   2   2   2   1   1   2   1   1   1   1   2   2   2   1   2   2   1   2   2   2   1   1   2   2   1   1   2   2   2   2   1   1   1   2   2   1   2   1   1   1   2   2   1   1   2   1   2   1   2   2   1   2   1   2   2   2   2   1   1   2   2   1   1   1   2   1   1   1   1   1   2   1   1   1   2   1   2   1   2   1   1   1   1   2   2   1   1   2   1   2   2   2   1   2   2   1   1   2   1   2   2   2   1   1   2   1   2   2   1   1   2   2   1   2   2   2   1   1   2   2   1   1   2   2   1   1   1   1   1   1   1   2   2   2   1   1   2   1
 MK-5-13                1   2   1   2   1   2   2   1   2   2   2   2   1   1   1   2   1   1   2   1   2   2   2   2   2   2   2   2   1   1   1   2   1   1   2   2   2   1   2   1   2   1   2   1   1   2   1   1   2   2   2   1   2   1   1   2   2   1   1   2   2   2   2   2   2   2   1   2   1   1   1   1   2   2   2   1   2   2   1   2   2   2   1   1   2   2   1   1   2   2   2   2   1   1   1   2   2   1   2   1   1   1   2   2   1   1   2   1   2   1   2   2   2   2   1   1   2   1   2   1   1   2   2   2   1   1   2   1   1   1   1   1   2   1   2   1   2   1   2   1   2   1   1   1   1   2   2   1   1   2   1   2   2   2   2   2   2   1   1   2   1   2   2   2   1   1   2   1   2   2   1   1   2   2   1   2   2   2   1   1   2   1   1   1   2   2   1   1   1   2   1   1   1   2   2   2   1   1   2   1
 MK-5-14                1   2   2   2   1   2   2   1   2   2   2   2   1   1   1   2   1   1   2   1   2   2   2   2   2   2   2   2   1   2   1   2   1   1   1   1   2   1   2   1   2   1   2   1   1   2   1   1   2   2   2   1   2   1   1   2   2   1   1   2   1   2   2   2   2   2   1   2   1   1   1   2   2   1   2   1   2   2   1   2   1   2   1   1   2   2   1   1   2   2   2   1   1   1   1   2   2   1   2   1   1   1   2   2   1   1   2   1   2   1   2   2   1   2   1   1   2   1   2   2   1   2   2   2   1   1   2   1   1   1   1   1   2   1   2   1   2   1   2   1   2   1   1   1   1   2   2   1   1   2   1   2   2   2   2   2   2   1   1   2   1   2   2   2   1   1   2   1   2   2   1   1   2   2   1   2   2   2   1   1   2   1   1   1   2   2   1   1   1   2   1   1   1   2   2   2   1   1   2   1
 MK-5-15                1   2   2   2   2   2   2   1   2   2   2   2   1   1   1   2   1   1   2   1   2   2   2   2   2   2   2   2   1   2   1   2   1   1   1   1   2   1   2   1   1   1   2   1   1   1   1   1   2   2   2   1   2   1   1   2   2   2   1   2   1   1   2   2   2   2   1   2   1   1   1   1   2   1   2   1   2   2   1   1   1   2   1   1   2   2   1   1   2   1   2   1   1   1   1   2   2   1   2   1   2   1   2   2   1   1   2   1   2   1   2   2   1   1   1   1   1   1   2   2   1   2   2   2   1   1   2   1   1   1   1   1   2   1   2   1   2   1   2   1   2   1   1   1   2   2   2   1   1   2   1   2   2   2   2   2   2   1   1   2   2   1   2   1   1   1   2   1   2   2   1   1   2   2   2   2   2   2   1   2   2   2   2   1   2   2   2   1   1   2   1   1   1   2   2   2   1   1   2   1
 MK-5-16                1   2   2   2   2   2   1   1   2   2   2   2   1   2   1   2   1   1   2   1   2   2   2   1   2   2   2   2   1   2   1   2   2   1   1   1   2   1   2   1   1   1   2   1   2   1   1   1   2   2   2   1   2   2   1   2   2   2   1   2   1   1   2   2   2   2   1   2   1   1   1   1   2   1   2   1   2   2   1   1   1   2   1   1   2   2   1   1   2   1   2   1   1   1   1   2   2   1   1   1   2   2   2   2   1   2   2   1   2   1   2   2   1   1   1   1   1   1   2   2   1   2   2   2   1   1   2   1   1   1   1   1   2   1   1   1   2   1   2   1   2   1   1   1   2   2   2   1   1   1   1   2   2   2   2   1   2   1   1   1   2   1   2   1   1   1   2   1   2   2   1   1   2   2   2   2   2   2   1   2   2   2   2   1   2   2   2   1   1   2   1   1   1   2   1   2   2   1   2   1
 MK-6-1                 1   2   1   2   2   1   1   1   2   2   1   1   2   2   1   2   1   1   2   1   1   1   2   1   1   2   2   1   1   2   2   1   1   2   1   1   1   1   1   2   2   1   1   1   1   2   2   1   2   2   1   1   2   2   2   1   1   2   2   2   2   2   1   2   1   1   2   1   2   1   2   2   1   2   2   2   2   1   2   1   2   2   1   1   2   2   1   1   1   1   2   1   2   2   1   2   1   1   2   2   1   1   2   1   2   2   1   2   2   2   2   2   2   2   2   1   2   1   1   2   2   1   1   1   1   2   2   2   2   1   1   2   2   1   2   1   1   1   1   2   2   2   1   2   1   2   2   2   1   2   2   1   2   2   1   2   2   1   2   1   2   2   2   1   1   2   1   1   2   2   2   2   2   2   1   2   2   2   2   1   2   1   2   1   2   2   2   1   1   2   1   2   1   1   1   1   2   2   2   1
 MK-6-2                 1   2   1   2   2   1   2   1   2   2   1   1   2   2   1   2   1   1   2   1   2   1   1   1   1   2   2   1   1   2   2   1   1   2   1   1   1   1   2   2   2   1   1   1   1   2   2   1   2   2   1   1   2   2   2   1   1   2   2   2   1   2   1   2   1   1   2   1   2   1   2   2   1   2   2   2   2   1   2   1   2   2   1   1   2   2   1   2   1   1   2   2   1   2   1   2   2   1   1   2   2   1   2   2   2   2   1   2   2   2   2   2   2   2   2   1   2   1   1   2   2   2   1   1   2   2   2   2   2   1   1   2   2   1   2   1   1   1   1   1   2   2   1   2   1   2   2   2   1   2   2   1   2   2   1   1   1   2   2   1   2   2   2   1   1   2   1   1   2   2   2   2   2   2   1   2   2   2   2   1   2   2   2   1   2   2   2   1   1   2   1   2   1   1   2   1   2   2   2   1
 MK-6-3                 1   1   1   2   2   1   2   1   2   2   1   1   2   2   1   2   1   1   2   2   2   1   1   1   1   2   2   1   1   2   2   1   1   2   1   1   1   1   2   2   2   1   1   2   1   2   2   1   2   2   1   1   2   2   2   1   1   2   2   2   1   2   1   2   1   1   2   1   2   1   2   2   1   2   2   2   2   1   2   1   2   2   1   2   2   2   2   2   1   1   2   2   1   2   2   2   2   1   1   2   2   1   2   2   2   2   1   2   2   2   2   2   2   2   2   1   2   2   1   2   2   2   1   1   2   2   2   2   1   1   1   2   2   1   2   2   1   1   1   2   2   2   1   2   1   2   2   2   1   2   2   1   2   2   1   1   1   2   2   2   2   1   2   1   1   1   1   2   2   2   2   2   1   2   1   2   2   2   1   1   2   1   2   2   2   2   2   1   1   2   1   2   1   1   2   1   2   2   2   1
 MK-6-4                 2   1   1   2   2   1   2   2   2   2   1   1   2   2   1   2   1   1   2   2   1   1   1   1   1   2   2   1   1   2   2   1   1   2   1   1   1   1   2   2   2   2   1   2   1   2   2   2   2   2   1   1   2   2   2   1   1   2   2   2   1   2   1   2   1   1   2   1   2   1   1   2   1   2   2   2   2   1   2   1   2   2   1   2   1   2   1   2   2   1   2   1   1   2   2   2   2   1   1   2   2   1   2   2   2   2   1   1   2   2   2   2   2   2   1   1   2   1   1   1   2   2   1   1   2   2   1   2   1   1   1   2   2   1   1   2   2   1   2   1   2   2   1   2   1   2   2   2   1   2   1   1   2   2   1   1   2   2   2   1   2   1   2   1   1   1   1   2   2   2   2   2   1   2   1   2   2   2   1   1   2   1   2   2   2   2   2   1   1   2   1   2   2   1   2   1   2   2   2   1
 MK-6-5                 2   1   1   2   1   1   2   2   2   2   1   1   2   2   1   2   1   1   2   2   1   1   1   1   1   2   2   1   1   2   2   1   1   2   1   1   1   1   2   2   2   2   1   2   1   2   2   2   2   2   1   1   2   2   2   1   1   2   2   2   1   2   1   2   1   1   2   1   2   1   1   2   1   2   2   2   2   1   2   1   2   2   1   2   1   1   1   2   2   1   2   1   1   2   2   2   2   1   1   2   2   1   2   1   2   2   1   1   2   2   2   2   2   2   2   1   2   1   1   1   2   2   1   1   2   2   1   2   1   1   1   2   2   1   1   2   2   1   2   1   2   2   1   1   1   2   2   2   1   1   1   1   2   1   1   1   2   2   1   2   2   1   2   1   1   1   1   2   2   2   2   2   1   2   2   2   2   2   2   1   2   1   2   2   2   2   2   1   1   2   1   2   2   1   2   2   2   2   2   1
 MK-6-6                 2   1   1   1   1   2   2   2   2   2   1   1   1   2   1   2   1   1   2   2   2   1   1   1   1   2   2   1   1   2   2   1   1   2   1   1   1   1   2   2   2   2   2   2   1   2   2   2   2   1   1   1   2   2   2   1   1   2   2   2   1   2   1   2   1   2   2   1   2   1   1   2   1   2   2   2   1   1   2   1   1   2   1   2   1   1   2   2   2   1   2   1   1   2   2   2   2   1   1   2   2   1   2   2   2   2   1   2   2   2   2   2   2   2   2   1   2   1   1   1   1   2   1   2   2   2   2   2   1   1   1   2   2   1   1   2   2   1   2   2   2   1   1   1   1   2   2   2   2   1   2   1   2   1   1   1   2   2   1   2   2   1   2   1   1   1   1   2   2   2   2   2   1   2   2   2   2   2   2   1   2   1   2   2   2   2   2   1   1   2   1   2   2   1   2   2   2   2   2   1
 MK-6-7                 2   1   1   1   1   2   2   2   2   2   1   1   1   2   1   2   1   1   2   2   2   1   1   1   1   2   2   1   1   2   2   1   1   2   1   1   1   1   2   2   1   2   2   1   1   1   1   2   2   1   1   1   2   2   2   1   1   2   2   2   1   2   1   2   1   2   2   1   2   2   1   2   1   2   2   2   1   1   2   1   1   2   1   2   1   1   2   2   2   1   2   1   1   2   2   2   2   1   1   2   2   1   2   2   2   2   1   2   2   2   2   2   2   2   2   1   2   1   1   1   1   2   1   2   2   2   2   2   1   1   1   2   2   1   2   2   2   1   2   2   2   1   1   1   1   2   2   2   2   1   2   1   2   1   1   1   2   2   1   2   2   1   2   1   2   1   1   2   2   2   2   1   1   2   2   2   2   2   2   1   2   1   2   2   2   2   2   1   1   2   1   2   2   1   2   2   2   2   1   1
 MK-6-8                 2   1   1   1   1   2   2   2   2   2   1   1   1   2   1   2   2   1   2   2   2   1   1   1   1   1   2   1   1   2   2   2   1   2   1   1   1   1   2   2   1   2   2   1   1   1   1   2   2   1   1   1   2   2   2   1   1   2   2   2   1   2   1   2   1   2   2   1   2   2   2   2   1   2   2   1   1   1   2   1   1   2   1   2   1   1   2   2   2   1   2   1   1   2   2   2   2   1   1   2   2   1   2   2   2   2   1   2   2   2   2   2   2   2   2   1   2   1   1   1   1   2   1   2   2   2   2   2   1   1   1   2   2   1   2   2   2   1   2   2   2   1   1   2   1   2   2   2   2   2   2   1   2   1   1   1   2   2   1   2   2   1   2   1   2   1   1   1   2   1   2   1   1   2   2   2   2   1   2   1   2   1   2   1   2   2   2   1   2   2   1   2   2   2   2   2   1   2   1   1
 MK-6-9                 2   2   1   1   1   2   2   2   1   2   1   1   1   2   1   2   2   1   2   2   2   1   1   1   1   1   2   1   2   2   2   2   1   2   1   1   1   1   2   2   1   2   2   1   1   1   2   2   2   1   1   1   2   2   2   1   1   2   2   2   1   1   1   2   1   2   2   1   2   2   2   2   1   2   2   1   1   1   2   1   1   2   1   2   1   1   2   2   2   1   2   2   1   1   2   2   1   1   1   2   2   1   2   2   2   2   1   2   2   2   1   2   2   2   2   1   2   1   2   2   1   2   1   2   2   2   1   2   1   1   1   2   2   1   2   2   2   2   2   2   2   1   1   2   1   2   2   1   2   2   2   1   2   1   2   1   2   2   1   2   2   1   2   1   2   1   1   2   2   1   2   1   1   2   2   2   2   1   2   1   2   1   2   1   2   2   1   1   2   1   1   2   2   2   2   2   1   2   1   1
 MK-6-10                2   2   1   1   1   1   2   2   1   2   1   1   2   2   1   2   2   1   2   2   2   2   1   1   1   1   2   1   2   2   2   2   2   2   2   1   1   1   2   1   2   2   2   1   1   1   2   2   2   1   1   1   2   2   2   1   1   2   1   2   1   1   2   2   1   2   2   1   2   2   2   2   1   2   2   1   1   1   2   1   1   2   1   2   2   1   2   2   2   1   2   2   1   1   2   2   1   1   1   2   2   1   2   2   2   2   1   2   2   2   1   2   2   2   1   1   1   1   2   2   1   2   1   2   2   1   1   2   2   2   1   2   2   1   2   2   2   1   2   1   1   1   1   1   1   2   2   1   2   2   2   1   2   1   2   1   2   2   1   2   2   1   2   1   2   1   2   2   2   1   2   1   1   2   2   2   2   1   2   1   1   2   2   1   2   2   1   1   2   1   1   2   2   2   1   2   1   2   1   1
 MK-6-11                2   2   2   1   1   1   2   2   2   2   1   1   2   2   1   2   2   2   2   1   2   1   1   1   1   1   2   1   2   1   2   2   2   2   2   2   2   1   2   1   2   2   2   1   1   1   2   2   2   1   1   1   2   2   2   1   1   2   1   2   1   1   2   2   2   1   1   1   2   2   2   2   1   1   2   1   1   1   2   1   1   2   1   2   2   1   2   2   2   1   2   2   1   2   2   2   1   1   1   2   2   2   2   2   2   2   1   2   2   2   1   2   2   2   1   1   1   1   2   2   1   2   1   2   2   1   1   2   2   2   1   2   2   1   2   2   2   1   2   2   2   1   1   1   1   2   2   1   2   2   2   1   2   1   2   1   2   2   1   2   2   1   2   1   2   1   1   2   2   1   1   1   1   2   2   2   1   1   2   1   2   2   1   1   2   2   1   1   2   1   1   2   2   2   2   2   1   2   1   1
 MK-6-12                2   2   2   1   1   1   2   1   2   2   1   1   2   2   1   2   2   2   2   1   1   1   1   1   1   1   2   1   2   1   2   2   2   1   2   2   2   2   2   1   2   2   2   1   1   1   2   2   2   1   1   1   2   2   2   1   1   2   1   2   1   1   2   2   2   1   1   1   2   2   2   2   1   2   1   1   2   1   2   1   1   2   1   1   2   1   2   2   2   1   2   2   1   1   2   2   1   1   1   2   2   2   2   2   2   2   1   2   2   2   1   2   2   2   1   1   1   1   2   1   1   1   1   2   2   1   1   1   2   2   1   2   2   1   2   2   2   1   2   2   2   1   1   1   1   2   2   1   2   2   1   1   2   1   2   1   2   1   1   1   2   1   2   1   2   2   1   2   2   1   1   1   1   2   1   2   1   1   2   1   2   2   1   1   2   2   1   1   1   1   1   2   2   2   2   2   1   2   1   1
 MK-6-13                2   1   2   1   2   1   2   1   2   2   1   1   1   2   1   2   2   2   2   1   2   2   2   1   1   1   2   1   2   1   2   2   2   1   2   2   2   2   2   1   2   1   2   1   1   1   1   2   2   1   1   1   2   2   2   1   1   2   1   2   1   1   2   1   2   1   1   1   2   2   2   2   1   2   1   1   2   1   2   1   1   1   1   1   1   1   2   2   2   1   2   2   1   1   1   2   1   1   1   2   2   2   2   2   2   2   1   2   2   2   1   2   2   2   1   1   2   2   2   1   1   1   2   2   2   1   1   1   1   2   1   2   2   1   1   2   2   1   2   2   2   1   1   1   1   2   2   1   1   2   1   1   2   1   1   1   2   2   1   1   2   2   2   1   2   2   1   2   2   1   1   1   1   2   1   2   1   1   2   1   2   2   1   1   2   2   1   1   1   1   1   2   2   2   2   2   1   2   1   1
 MK-6-14                2   1   2   1   2   1   1   2   2   2   1   1   1   2   1   1   2   2   2   1   2   2   2   1   1   1   2   1   2   1   2   2   2   1   2   2   1   2   2   1   1   1   2   1   1   1   1   2   2   1   1   1   2   2   2   1   1   2   1   2   1   1   2   2   2   1   1   1   2   2   2   2   1   2   1   1   2   1   2   1   1   1   1   1   2   1   2   2   2   1   2   2   1   1   1   2   1   1   1   2   2   2   1   2   2   2   1   2   2   2   1   1   2   2   1   1   2   2   2   1   1   2   2   2   2   1   2   1   1   2   1   2   2   1   1   2   2   1   2   2   2   1   1   2   1   2   1   1   1   2   2   1   2   1   1   1   2   2   1   1   2   2   2   1   2   1   1   2   2   1   1   1   1   2   1   2   1   1   2   1   2   2   2   1   2   2   1   1   1   1   1   2   2   2   2   2   1   2   1   1
 MK-6-15                2   2   2   1   2   1   1   2   2   1   2   1   1   2   1   1   2   2   2   1   2   2   1   1   1   1   2   1   2   1   2   1   2   1   2   2   1   2   1   1   1   1   1   1   1   1   1   2   2   1   1   2   1   2   2   1   1   2   1   2   2   1   2   2   1   1   1   1   2   2   1   2   1   2   1   1   2   1   2   1   1   1   1   1   2   2   2   2   1   1   2   2   1   1   1   2   1   1   1   2   2   2   1   2   2   2   1   2   2   2   1   1   2   2   1   1   2   2   2   1   1   2   1   2   2   1   2   1   1   1   1   2   2   1   1   2   2   1   2   2   2   1   1   1   1   2   1   1   1   2   2   1   2   2   1   1   2   2   2   1   2   2   2   1   2   2   1   2   2   1   1   1   1   2   1   2   2   1   2   1   2   2   1   2   2   2   1   2   1   1   1   2   2   2   2   2   2   2   1   1
 MK-6-16                2   2   2   1   1   1   1   2   2   1   2   2   1   1   1   1   2   1   2   2   2   1   1   1   1   1   2   1   2   1   2   1   2   1   2   2   1   2   1   1   1   1   1   1   1   1   1   2   2   2   1   2   1   2   2   2   1   2   1   2   2   1   2   2   1   1   1   2   2   2   1   2   1   1   1   1   2   1   2   1   1   1   1   1   2   2   2   1   1   2   2   2   1   1   2   2   1   1   1   2   2   1   1   2   2   2   1   2   2   2   1   1   2   2   1   1   2   2   2   1   1   2   1   2   2   1   2   1   1   1   1   1   2   1   1   2   2   1   2   2   1   1   1   1   1   2   1   1   1   2   2   1   2   2   1   1   2   2   1   1   2   2   2   1   2   2   1   1   1   1   1   1   1   2   1   2   2   1   2   1   2   1   1   2   1   2   1   2   1   1   2   2   2   2   2   2   2   2   1   1
 
!****************************************** Phenotypic Data **********************************************************
!-100.0 is resevred for missing phenotype
SimulatedTrait1         9.6842   11.5670   10.5286    9.8990   10.9934   10.2210    8.8822    8.7843    9.7048   10.0709    9.7562   11.8079    9.3944   10.4117    9.9547   10.7710    8.8340    9.8483    8.6386    8.7608   10.8033    9.1408    9.1879    9.6370   10.3072   10.4496    9.3266    8.0982    9.0528   10.9376   10.4607    9.5617    9.2925   10.8208    8.5870   10.5030   10.4264    9.7881   10.3171    9.1357    9.8024   11.3092    9.5530   11.6097    9.6147    9.1092    8.1149   10.2911   10.0642   10.9785   11.3188    9.7230    8.5473   10.9627   10.3128   12.4595   11.1990   10.4843   10.1860   11.4345    9.9314   13.2831    9.3174   10.3322   10.2802   10.2720    9.2212    9.3075    9.5610   11.3214   10.1652   11.1741    9.9463    8.8271    9.5938    9.0536   10.2892    9.6959   10.3998    9.8265    8.6336   12.0686    9.0579    9.3422   11.6835    9.5318   10.8490   10.4070   10.4555    9.8149    8.5526   10.3975   10.5205   11.0889   10.9810   10.0712    8.8681   10.7377    9.2281   10.7380   10.5128    9.9671   11.0173   10.5051   11.0546    9.0326    7.9624    9.2406    9.9948    8.9295    9.1380    9.9637   10.6149    9.4406    9.3039    9.1776    8.8788    9.9741    9.0678    9.3885    8.4481   10.4415    9.9754    9.4504   11.4740   10.2273   10.5257   11.1346    9.1849    9.1886    9.0649    9.8511   10.0424   10.9025   10.4567   10.4987   10.4197    9.2294   11.0721   10.5015    9.2166    9.1239   10.2289    8.7187    9.2149    9.9092   11.9445   10.6574   10.6100    9.0649   10.5342   11.2177    9.2596   10.9093    8.8655    9.6258   11.2501   10.2576    8.4449   11.1656    9.8971   10.4615    9.9906    9.5341    9.5064   10.0871    9.0256    9.5272    8.6666    9.7730   10.3909   10.2859   10.7950    8.8031   10.7686    9.5256   10.6011    8.5320   12.3965    8.9362   11.0548   10.6628    8.7373   12.0722   11.1063   10.3479    7.9785    9.8489   11.0468    9.1853    9.7953   10.7363   11.3894   10.3884    9.4948   10.1091    9.5382   11.7963    9.7396    9.4324
 
