# Supplementary material for: Inclusive Composite Interval Mapping of QTL by Environment Interactions in Biparental Populations
Source: PLoS One. 2015 Jul 10;10(7):e0132414. doi: 10.1371/journal.pone.0132414 (PMC4498613; doi:10.1371/journal.pone.0132414)
Supplement: S1 File — (ZIP) [file pone.0132414.s001.zip › BC1 population/e=1/run_00063.met]

!**********************Note: lines staring with "!" are remarks and will be ignored in the program********************
!*********************************General Information**********************************
!Assuming F1 = P1 x P2, populations available in QTL IciMapping are: 
!  1, P1BC1F1 = P1 x F1, the first backcrossing where P1 is used as the recurrent parent;
!  2, P2BC1F1 = P2 x F1, the first backcrossing where P2 is used as the recurrent parent;
!  3, F1DH, F1-derived doubled haploids; 
!  4, RIL or F1RIL, recombination inbred lines through the repeated selfing of F1;
!  5, P1BC1RIL, recombination inbred lines through the repeated selfing of P1BC1F1;
!  6, P2BC1RIL, recombination inbred lines through the repeated selfing of P2BC1F1;
!  7, F2, the selfing generation of F1;
!  8, F3, the selfing generation of F2;
!  9, P1BC2F1, the second backcrossing where P1 is used as the recurrent parent; 
! 10, P2BC2F1, the second backcrossing where P2 is used as the recurrent parent;
! 11, P1BC2RIL, recombination inred lines through the repeated selfing of P1BC2F1; 
! 12, P2BC2RIL, recombination inred lines through the repeated selfing of P2BC2F1; 
! 13, P1BC1F2, the selfing generation of P1BC1F1; 
! 14, P2BC1F2, the selfing generation of P2BC1F1; 
! 15, P1BC2F2, the selfing generation of P1BC2F1; 
! 16, P2BC2F2, the selfing generation of P2BC2F1; 
! 17, P1BC1DH, P1BC1F1-derived doubled haploids; 
! 18, P2BC1DH, P2BC1F1-derived doubled haploids; 
! 19, P1BC2DH, P1BC2F1-derived doubled haploids; 
! 20, P2BC2DH, P2BC2F1-derived doubled haploids; 
   1      !Mapping Population (see remarks above)
   2      !Mapping Function (1 for Kosambi; 2 for Haldane; 3 for Morgan)
   2      !Marker Space Type (1 for intervals; 2 for positions)
   1      !Marker Space Unit(1 for centiMorgans; 2 for Morgan)
   6      !Number of Chromosomes (or Linkage Groups)
 200      !Size of the mapping population
   1      !Number of environments
 
!***************************************** Chromosomes and Linkage Maps **********************************************
!Chromosome                 NumMarkers
-CH1                        16
-CH2                        16
-CH3                        16
-CH4                        16
-CH5                        16
-CH6                        16
!Linkage map (Marker name followed by position or the interval length)
 MK-1-1                1     0.000
 MK-1-2                1    10.000
 MK-1-3                1    20.000
 MK-1-4                1    30.000
 MK-1-5                1    40.000
 MK-1-6                1    50.000
 MK-1-7                1    60.000
 MK-1-8                1    70.000
 MK-1-9                1    80.000
 MK-1-10               1    90.000
 MK-1-11               1   100.000
 MK-1-12               1   110.000
 MK-1-13               1   120.000
 MK-1-14               1   130.000
 MK-1-15               1   140.000
 MK-1-16               1   150.000
 MK-2-1                2     0.000
 MK-2-2                2    10.000
 MK-2-3                2    20.000
 MK-2-4                2    30.000
 MK-2-5                2    40.000
 MK-2-6                2    50.000
 MK-2-7                2    60.000
 MK-2-8                2    70.000
 MK-2-9                2    80.000
 MK-2-10               2    90.000
 MK-2-11               2   100.000
 MK-2-12               2   110.000
 MK-2-13               2   120.000
 MK-2-14               2   130.000
 MK-2-15               2   140.000
 MK-2-16               2   150.000
 MK-3-1                3     0.000
 MK-3-2                3    10.000
 MK-3-3                3    20.000
 MK-3-4                3    30.000
 MK-3-5                3    40.000
 MK-3-6                3    50.000
 MK-3-7                3    60.000
 MK-3-8                3    70.000
 MK-3-9                3    80.000
 MK-3-10               3    90.000
 MK-3-11               3   100.000
 MK-3-12               3   110.000
 MK-3-13               3   120.000
 MK-3-14               3   130.000
 MK-3-15               3   140.000
 MK-3-16               3   150.000
 MK-4-1                4     0.000
 MK-4-2                4    10.000
 MK-4-3                4    20.000
 MK-4-4                4    30.000
 MK-4-5                4    40.000
 MK-4-6                4    50.000
 MK-4-7                4    60.000
 MK-4-8                4    70.000
 MK-4-9                4    80.000
 MK-4-10               4    90.000
 MK-4-11               4   100.000
 MK-4-12               4   110.000
 MK-4-13               4   120.000
 MK-4-14               4   130.000
 MK-4-15               4   140.000
 MK-4-16               4   150.000
 MK-5-1                5     0.000
 MK-5-2                5    10.000
 MK-5-3                5    20.000
 MK-5-4                5    30.000
 MK-5-5                5    40.000
 MK-5-6                5    50.000
 MK-5-7                5    60.000
 MK-5-8                5    70.000
 MK-5-9                5    80.000
 MK-5-10               5    90.000
 MK-5-11               5   100.000
 MK-5-12               5   110.000
 MK-5-13               5   120.000
 MK-5-14               5   130.000
 MK-5-15               5   140.000
 MK-5-16               5   150.000
 MK-6-1                6     0.000
 MK-6-2                6    10.000
 MK-6-3                6    20.000
 MK-6-4                6    30.000
 MK-6-5                6    40.000
 MK-6-6                6    50.000
 MK-6-7                6    60.000
 MK-6-8                6    70.000
 MK-6-9                6    80.000
 MK-6-10               6    90.000
 MK-6-11               6   100.000
 MK-6-12               6   110.000
 MK-6-13               6   120.000
 MK-6-14               6   130.000
 MK-6-15               6   140.000
 MK-6-16               6   150.000
!*********************************** Marker Types ********************************************************************
!Co-dominant marker: When heterozygote F1 is present, P1 is coded as 2, F1 is coded as 1, and P2 is coded as 0; Otherwise, P1 is coded as 2, and P2 is coded as 0. 
!Dominant marker: When heterozygote F1 is present, P1 and F1 are coded as 12, and P2 is coded as 0; Otherwise, P1 is coded as 2, and P2 is coded as 0.  
!Recessive markers: When heterozygote F1 is present, P1 is coded as 2, and F1 and P2 are coded as 10; Otherwise, P1 is coded as 2, and P2 is coded as 0. 
!Missing marker is coded as -1. 
 MK-1-1                 1   1   2   2   2   2   2   1   2   2   1   2   2   1   2   1   1   1   2   2   1   2   1   2   2   2   2   2   2   2   1   1   2   2   2   1   1   1   1   1   1   1   1   2   1   2   1   1   1   1   2   1   2   1   2   2   1   1   2   1   1   1   1   1   1   1   2   1   1   1   1   2   2   2   1   1   1   2   1   2   1   2   1   2   2   1   1   2   2   1   1   2   1   1   1   2   1   2   1   1   1   2   1   1   2   2   1   2   2   2   1   2   1   1   1   2   1   1   2   2   2   2   1   2   1   2   2   1   1   1   2   2   1   2   1   2   1   1   1   1   2   2   2   1   2   2   1   1   2   2   2   2   2   1   2   2   2   1   2   1   1   2   2   1   1   1   1   1   1   1   1   2   2   2   1   2   2   2   1   1   1   1   2   2   2   2   2   1   2   2   1   2   1   1   2   2   2   1   2   2
 MK-1-2                 1   1   2   2   2   2   2   1   2   2   1   2   2   1   2   1   1   1   2   2   1   2   2   2   2   2   2   2   1   2   1   1   2   1   2   1   1   1   1   1   1   2   1   2   1   2   1   2   1   1   2   1   2   1   2   2   1   1   2   2   1   1   1   1   1   1   2   1   1   1   2   2   2   2   1   1   1   2   1   2   1   1   1   1   2   1   1   1   2   1   1   2   1   1   1   2   1   2   2   1   1   1   1   1   2   2   1   2   2   2   1   2   1   1   1   2   1   1   2   2   2   2   2   2   1   2   2   1   1   1   2   2   1   2   1   2   1   1   1   1   2   1   2   1   1   1   1   1   2   2   2   2   2   1   2   2   2   1   2   1   1   2   2   1   1   1   2   2   1   1   1   2   2   2   1   2   2   2   2   1   1   1   2   2   2   2   2   1   2   2   2   2   1   1   1   2   2   1   2   2
 MK-1-3                 1   1   2   2   2   2   2   1   2   1   1   2   1   2   2   1   1   1   2   2   1   1   2   1   2   2   2   2   2   2   1   1   2   1   2   1   1   1   1   1   1   2   1   2   1   2   1   2   1   1   2   1   2   1   2   1   1   1   2   2   1   1   1   1   1   1   2   1   1   1   2   2   2   2   2   1   1   2   2   2   1   1   2   1   2   2   1   1   2   1   1   2   1   1   1   2   1   2   2   2   2   1   1   1   2   2   1   2   2   2   1   2   1   1   1   2   2   1   2   2   2   2   2   2   1   1   2   1   1   1   2   2   1   2   1   2   1   1   1   1   2   1   2   1   1   1   1   2   2   2   2   1   2   2   2   2   2   1   2   1   1   1   2   1   2   1   1   1   1   1   1   2   2   2   1   2   1   2   2   1   1   1   1   1   2   2   2   1   2   2   2   2   1   1   1   2   2   1   2   2
 MK-1-4                 1   1   2   2   2   2   2   1   2   1   1   2   1   2   2   1   1   2   2   2   1   1   2   1   1   2   2   2   1   2   1   1   1   2   2   1   1   1   2   1   1   2   1   2   2   2   1   2   1   1   2   1   2   1   2   1   1   1   2   2   1   1   1   1   1   1   2   1   1   1   1   2   2   2   2   1   1   2   2   1   1   1   2   1   2   1   1   1   2   1   1   2   1   1   1   2   1   2   2   2   2   1   1   1   2   2   2   2   2   2   1   2   1   1   2   2   2   1   2   2   2   2   2   2   1   1   2   1   1   1   2   1   1   2   1   2   1   1   2   1   2   1   1   1   1   1   1   2   2   2   2   1   2   2   2   1   2   1   2   1   1   1   2   1   1   2   1   1   1   2   2   2   2   2   1   2   1   2   2   1   1   1   1   2   2   2   2   1   1   2   2   2   1   1   1   2   2   1   2   2
 MK-1-5                 1   1   2   2   2   2   2   1   2   1   1   2   1   1   2   1   2   2   1   2   2   2   2   1   1   2   2   2   1   1   1   1   1   2   2   1   1   1   2   2   1   2   1   2   2   2   1   2   1   1   2   1   2   1   2   1   1   1   2   2   1   1   2   1   1   1   2   1   2   1   1   2   2   2   2   1   1   2   2   1   1   1   2   1   2   1   1   1   1   1   1   2   1   1   1   2   1   2   2   2   2   1   1   1   2   2   2   2   1   2   1   2   1   2   2   2   2   1   2   2   2   2   1   2   1   1   2   1   2   1   2   1   1   2   1   2   1   1   2   1   2   1   1   1   1   1   1   2   2   2   1   2   2   2   2   1   1   1   2   2   1   1   2   1   1   2   1   1   1   2   2   2   2   2   1   2   1   2   2   1   1   2   1   2   1   2   2   1   1   2   2   2   1   1   1   1   2   2   2   1
 MK-1-6                 1   1   2   2   2   2   2   1   2   1   1   2   1   1   2   1   2   2   1   2   2   2   2   2   1   2   2   2   1   1   1   1   1   2   2   1   1   1   2   2   1   2   1   2   2   2   2   2   2   1   2   1   2   1   2   1   1   1   2   2   1   1   2   1   1   1   2   1   1   1   1   2   2   2   2   1   1   2   2   1   1   1   2   1   2   1   1   1   1   1   2   2   1   1   1   2   1   2   2   2   2   1   1   1   2   2   2   2   1   2   1   2   2   2   2   2   2   1   2   2   2   2   1   2   2   1   2   1   2   2   2   1   1   2   1   2   1   1   2   2   2   1   1   1   2   1   1   2   2   1   1   2   2   2   2   1   1   1   2   2   1   1   2   1   1   2   1   1   2   2   1   2   2   2   1   2   1   2   2   1   1   2   1   2   1   2   2   1   1   2   2   2   1   2   1   1   1   2   2   1
 MK-1-7                 1   1   2   2   2   2   2   2   2   1   2   2   1   1   2   1   1   2   1   2   2   2   2   2   1   2   2   1   1   1   2   1   1   2   2   1   1   1   2   2   1   2   1   2   2   2   2   2   2   1   2   1   2   1   2   1   1   1   2   1   1   1   1   1   1   1   2   1   1   1   2   2   1   2   2   1   1   2   2   1   1   1   2   1   2   1   1   1   1   1   2   2   2   1   1   1   1   2   2   1   1   1   1   1   2   2   2   2   1   2   1   2   2   2   2   1   2   1   2   2   2   2   1   2   2   1   2   1   2   2   2   1   1   2   1   2   1   2   1   2   2   2   2   1   2   1   1   1   2   2   2   2   2   2   2   1   2   1   2   2   1   1   2   1   1   2   1   1   2   2   1   2   2   2   1   2   1   2   2   1   1   2   1   2   1   1   2   1   1   2   2   2   1   2   1   1   1   2   2   1
 MK-1-8                 1   1   2   2   2   1   1   2   2   1   2   2   1   2   2   2   1   2   1   2   1   1   2   2   1   2   2   1   1   1   2   1   1   2   2   1   1   1   2   2   1   2   1   2   2   2   2   2   2   1   2   1   2   1   2   2   1   1   2   1   1   1   1   1   1   1   2   1   1   2   2   2   1   2   2   1   1   1   2   2   1   1   2   1   2   1   1   1   1   1   2   2   2   1   1   1   1   1   2   1   1   1   1   1   2   2   2   2   1   2   1   2   2   2   2   1   2   1   1   2   2   2   1   2   2   1   2   2   2   2   2   1   1   1   1   2   1   2   1   2   2   2   2   1   2   1   2   2   2   2   2   2   2   2   2   1   2   1   2   1   1   1   2   1   1   2   1   1   2   2   1   2   2   2   2   2   1   2   2   1   1   2   1   1   1   1   1   1   1   2   2   2   1   2   1   1   1   1   2   1
 MK-1-9                 1   1   2   2   2   1   1   2   2   1   2   2   1   2   2   2   1   2   1   2   1   1   2   2   1   1   2   1   1   1   2   1   1   2   1   1   1   2   2   2   1   2   1   2   2   2   2   2   2   1   2   1   2   1   2   2   1   1   2   1   1   1   1   1   2   1   2   2   1   2   2   1   1   2   2   1   1   1   2   2   1   1   2   1   2   1   1   1   1   1   2   2   2   2   1   1   1   1   2   1   1   1   1   1   2   2   2   1   2   2   1   2   2   2   2   1   2   1   1   2   2   2   1   2   2   1   2   2   2   1   2   1   1   2   1   2   1   1   1   2   2   2   2   1   2   1   2   2   2   2   2   2   2   2   1   1   2   1   2   1   1   1   2   1   1   2   1   2   2   2   1   2   2   2   2   2   1   1   2   1   2   2   1   1   1   1   1   1   2   2   2   2   2   2   1   1   1   1   2   1
 MK-1-10                1   1   2   2   1   1   1   1   2   1   2   2   1   2   2   2   1   2   1   2   1   1   2   2   1   1   2   1   1   1   2   1   1   2   1   1   1   2   2   2   1   2   1   2   2   1   2   2   2   1   2   2   2   1   2   2   1   1   2   1   2   2   1   1   2   1   1   2   1   2   2   1   1   1   2   1   1   1   2   2   1   1   2   1   2   1   1   1   1   1   2   2   2   2   1   1   1   1   2   1   1   2   1   1   2   2   2   1   2   2   1   2   2   2   2   2   2   1   1   2   2   2   1   2   1   1   2   1   1   1   2   1   1   2   1   2   1   1   1   2   2   2   2   1   2   1   1   2   2   2   1   2   2   2   1   1   2   1   2   1   1   1   2   1   1   2   1   2   2   2   1   2   2   2   2   2   1   1   2   1   2   2   1   1   1   1   1   2   2   2   2   2   2   2   1   1   1   1   2   1
 MK-1-11                1   1   2   2   1   1   1   2   2   1   2   2   1   2   2   2   1   2   1   2   1   1   2   2   1   1   2   2   1   2   2   1   1   2   1   1   1   2   2   2   1   2   1   2   2   1   2   1   1   1   1   2   2   1   2   2   2   1   2   1   2   2   1   1   2   1   1   2   1   2   2   1   1   1   2   1   1   1   2   1   1   1   2   1   2   1   1   1   1   1   1   2   2   2   1   1   1   1   2   1   1   2   1   1   2   2   2   1   2   2   1   2   2   2   2   2   2   1   1   2   2   2   1   2   1   1   2   1   2   1   1   1   1   2   1   1   1   1   1   2   2   1   2   1   1   1   1   1   2   1   1   2   2   2   1   1   2   2   2   1   1   1   1   1   2   2   1   2   2   2   1   2   2   2   2   2   1   1   1   1   2   1   1   1   1   1   1   2   2   2   2   2   1   2   1   1   1   1   2   1
 MK-1-12                1   1   2   2   1   1   1   2   2   1   1   2   1   2   2   2   2   2   1   1   1   1   2   2   1   1   2   2   1   2   1   1   1   2   2   2   2   2   2   2   1   2   1   2   2   1   1   1   1   1   1   2   2   1   2   2   2   1   2   1   2   2   1   1   1   1   1   2   1   2   2   1   1   1   2   1   1   1   2   1   1   2   2   1   2   2   1   1   1   1   1   2   2   2   1   2   1   2   2   1   1   2   1   1   2   2   2   1   2   2   1   2   2   1   2   2   2   1   1   2   2   2   1   1   1   1   2   2   2   1   1   1   1   2   1   1   1   1   1   2   2   1   2   1   1   1   1   1   2   1   1   2   2   2   2   1   2   1   2   1   2   1   1   2   2   2   1   2   2   2   1   2   2   2   2   2   1   1   1   1   2   1   1   1   1   1   1   1   2   2   2   2   1   2   1   1   1   1   2   2
 MK-1-13                1   1   2   2   1   1   1   2   1   1   1   2   1   2   2   2   2   2   1   2   1   2   2   2   1   1   2   2   1   2   1   1   1   2   2   2   2   2   1   2   1   2   1   2   2   1   1   1   1   1   1   2   2   1   2   2   2   1   2   1   1   2   2   1   1   1   1   2   2   2   2   1   1   1   2   1   2   1   2   1   1   2   1   1   1   2   1   1   1   1   1   2   2   2   2   2   1   2   2   2   1   2   1   1   2   2   2   1   2   2   1   2   1   1   2   2   2   1   1   2   2   2   1   1   1   1   2   2   2   1   1   1   1   2   1   1   1   1   1   2   2   1   2   2   1   1   1   1   2   2   1   2   2   2   1   1   2   1   2   1   2   1   1   2   2   2   1   2   2   2   1   2   2   2   2   2   1   1   1   1   2   1   1   1   1   1   1   1   2   2   2   2   1   1   1   1   1   1   2   2
 MK-1-14                1   1   2   2   1   1   1   2   1   1   1   2   1   2   2   2   2   2   1   2   2   2   1   2   1   1   2   2   1   2   1   1   2   2   2   2   2   2   1   2   1   1   1   2   2   1   1   1   1   1   1   1   2   1   2   2   2   2   2   1   1   2   2   1   2   1   1   2   2   2   2   1   1   1   2   1   2   1   2   1   2   2   1   1   1   2   1   1   1   1   1   2   1   2   2   2   1   2   2   1   1   1   1   1   2   2   2   1   2   2   1   1   1   1   2   2   2   1   1   2   2   1   1   1   1   1   2   2   2   1   2   1   1   2   1   1   1   1   1   2   2   1   2   2   1   1   1   1   2   1   1   2   2   2   1   1   2   2   2   1   2   1   1   2   1   1   1   2   2   2   1   2   1   2   2   2   1   1   1   1   2   1   1   1   2   1   2   1   2   2   2   2   1   1   1   1   1   1   2   2
 MK-1-15                1   1   2   2   1   1   1   2   1   1   1   2   1   2   2   2   2   2   1   2   2   2   1   2   1   1   2   2   1   2   1   2   2   2   2   2   2   2   1   2   1   1   1   2   2   1   1   1   1   1   1   1   2   1   2   2   2   1   2   1   2   1   2   1   2   2   1   2   2   2   2   2   1   2   2   1   2   1   2   1   2   2   1   1   1   2   1   1   1   1   1   2   2   2   2   2   1   2   2   1   1   1   1   2   2   2   2   1   2   2   1   1   1   1   2   2   2   1   1   2   1   1   1   1   1   1   2   2   2   2   2   1   1   2   1   1   1   1   1   2   2   1   2   2   1   1   1   1   2   1   1   2   2   2   1   2   2   1   2   1   2   1   2   2   1   1   1   2   1   1   1   2   1   2   2   2   2   1   1   1   2   1   1   1   2   1   2   1   2   2   2   2   1   1   1   1   1   1   2   2
 MK-1-16                1   1   2   2   1   1   1   2   1   1   1   2   1   2   1   2   2   2   1   2   2   2   1   2   1   1   2   2   1   2   1   2   2   2   2   2   1   2   1   2   1   1   1   2   2   1   1   1   1   1   1   1   2   1   2   2   1   1   2   1   2   1   1   1   2   2   1   2   2   2   2   2   1   2   2   1   1   1   1   1   2   2   1   1   1   2   1   1   1   1   1   2   2   2   2   2   1   2   2   1   1   1   1   2   2   2   2   1   2   2   1   1   1   2   2   2   2   1   1   2   1   1   1   1   1   1   1   2   2   2   2   1   1   2   1   1   1   1   1   2   2   1   2   2   1   1   1   1   2   1   1   2   2   2   1   2   2   1   2   2   2   1   2   2   1   1   1   2   1   1   1   2   1   2   2   2   2   1   2   1   2   1   1   1   1   1   2   1   2   2   1   2   2   1   1   1   1   1   2   2
 MK-2-1                 1   2   1   1   2   1   1   1   2   2   2   1   1   2   1   2   2   2   1   2   2   2   1   1   1   2   2   1   1   2   2   2   2   1   1   2   2   1   1   1   1   2   2   2   1   1   1   1   1   2   1   2   2   2   1   2   1   1   2   1   1   1   1   2   1   2   1   1   2   1   2   2   2   2   2   1   1   2   2   1   1   1   2   2   1   1   2   2   1   1   2   2   2   1   2   1   1   2   2   1   1   1   2   1   1   2   2   1   1   1   1   1   2   2   1   1   2   1   2   2   1   1   2   1   2   1   2   2   1   2   1   2   2   1   1   2   2   1   2   2   1   1   2   2   2   1   1   2   1   2   1   2   2   1   2   1   1   2   2   1   2   1   1   1   1   2   2   1   1   2   2   2   1   1   2   2   2   2   2   1   1   2   2   2   2   2   2   1   1   1   2   1   2   1   2   2   2   1   2   1
 MK-2-2                 1   2   1   1   2   1   2   1   2   2   2   1   1   2   1   2   1   2   1   2   2   2   1   1   1   2   1   1   1   2   1   2   2   1   1   2   2   1   1   1   1   2   2   2   1   1   1   1   1   2   2   2   1   2   1   2   1   1   2   2   1   1   2   2   1   2   1   1   2   1   2   2   2   1   2   1   1   2   2   1   1   2   2   2   1   1   2   2   2   1   2   2   2   1   2   1   1   2   2   1   1   1   2   1   1   2   2   1   1   1   1   2   2   2   1   1   2   1   2   2   1   1   2   1   2   1   2   2   1   2   2   2   2   1   1   2   2   1   2   1   1   1   2   2   2   1   1   2   1   2   1   2   2   1   2   2   1   2   2   1   2   1   1   1   1   2   2   1   1   2   2   2   1   1   2   2   2   2   1   1   1   2   2   2   2   2   2   1   1   2   2   1   2   1   2   2   2   1   2   1
 MK-2-3                 1   1   1   1   2   1   2   1   2   1   2   1   1   2   1   2   1   2   1   2   2   2   1   1   1   2   1   1   2   2   1   2   2   1   1   2   2   1   2   1   2   2   2   2   1   1   1   1   1   2   2   2   1   2   1   2   1   1   2   2   1   2   2   2   1   2   2   1   2   1   2   1   2   1   2   1   1   1   2   1   1   2   2   2   1   1   2   2   1   1   2   2   2   1   2   1   1   2   2   1   1   1   2   1   1   2   1   1   1   1   1   2   2   2   1   1   2   1   2   1   1   1   2   1   2   1   2   2   1   2   2   2   1   2   1   2   2   1   2   1   1   1   2   2   2   1   1   2   1   1   1   2   1   1   2   2   1   2   2   1   2   1   2   1   1   2   2   1   2   2   2   2   1   1   2   2   2   2   1   1   1   2   2   2   2   2   1   2   2   2   2   1   2   1   2   2   2   1   2   1
 MK-2-4                 1   1   1   1   2   1   2   1   2   1   1   1   1   2   1   2   1   2   1   2   2   2   1   1   1   1   1   1   1   2   1   1   2   1   1   2   2   2   2   1   2   2   2   2   1   2   1   1   1   2   2   2   1   2   1   2   1   1   2   1   2   2   2   2   1   2   2   1   2   1   2   1   2   1   2   1   1   2   1   1   1   2   2   2   2   1   2   2   1   1   1   2   2   1   2   2   1   1   2   1   1   2   2   1   1   1   2   1   1   1   1   2   2   2   1   1   2   1   1   1   1   1   2   1   2   1   2   2   1   2   2   2   2   1   1   2   2   1   2   1   1   1   2   2   2   1   1   2   2   1   2   2   1   1   2   1   1   2   2   1   2   1   1   1   1   2   2   1   2   2   2   2   1   1   2   2   2   2   1   2   2   2   1   1   2   2   1   2   2   2   2   1   2   1   2   2   2   2   1   1
 MK-2-5                 1   1   1   2   2   1   2   1   2   1   1   1   1   2   1   2   1   2   1   2   2   2   1   1   1   1   1   1   1   2   1   1   2   1   1   2   2   2   2   1   2   2   2   2   2   2   1   1   1   2   2   2   1   2   1   2   1   1   2   1   2   2   2   2   1   2   2   2   1   1   2   1   2   2   1   1   1   1   1   1   1   2   2   1   2   1   2   2   1   1   2   2   2   1   2   2   1   1   2   1   1   2   2   1   1   1   2   1   1   1   1   2   2   2   2   1   2   1   1   1   1   1   1   1   2   1   2   1   1   2   2   1   2   1   1   2   2   1   2   1   1   1   2   2   2   1   1   2   2   1   1   2   1   1   2   1   1   2   1   1   2   1   1   1   1   2   2   1   2   2   2   1   1   2   2   2   2   2   1   2   2   2   1   1   2   2   1   2   2   2   2   1   2   1   2   2   2   2   1   1
 MK-2-6                 1   1   1   2   2   1   2   1   2   1   1   1   1   2   1   2   1   2   1   2   2   1   1   1   1   1   1   1   1   2   1   1   2   2   1   2   2   2   2   1   2   2   2   2   2   2   2   1   1   1   2   2   1   2   1   2   2   2   2   1   2   2   2   2   1   2   1   2   1   1   2   1   2   2   2   1   1   1   1   1   1   2   2   1   1   1   2   2   1   2   2   2   1   2   2   2   1   2   2   1   1   2   2   1   1   1   2   1   1   1   1   2   2   2   2   1   2   1   1   1   1   1   1   1   2   1   2   2   1   2   2   1   2   1   1   1   2   1   2   1   1   1   2   2   2   1   1   2   2   2   1   2   1   1   2   1   1   2   1   1   2   1   1   1   1   2   1   1   2   2   2   1   1   2   2   2   2   2   2   2   2   2   2   1   2   2   1   1   2   2   2   1   2   1   1   2   2   2   2   1
 MK-2-7                 1   1   1   2   2   1   2   1   2   1   1   2   1   2   1   2   1   2   1   2   2   1   1   1   2   1   1   1   2   2   2   1   2   2   1   2   2   2   2   1   1   2   2   2   2   2   2   1   1   1   2   2   1   2   1   2   2   2   2   1   2   2   2   1   1   2   1   1   1   1   2   1   1   2   2   1   1   1   1   1   1   2   2   2   1   1   1   2   1   2   2   2   1   2   2   2   2   2   1   1   2   2   2   1   1   1   2   1   1   1   1   2   2   2   1   1   2   1   1   1   2   1   1   1   2   1   2   2   1   2   2   1   2   1   1   1   2   2   2   1   1   1   2   2   2   1   1   2   2   2   1   2   1   1   2   1   1   2   1   1   2   1   1   1   1   2   1   1   1   2   1   1   1   2   2   1   2   2   2   2   1   2   2   1   1   2   1   2   2   2   2   2   2   1   1   2   2   2   2   2
 MK-2-8                 1   2   1   2   2   1   2   1   2   1   1   2   1   2   1   2   1   2   1   2   2   1   1   1   2   1   1   1   2   1   2   1   2   2   1   2   2   2   2   1   1   2   2   2   2   1   2   1   1   1   2   2   1   2   1   2   2   2   2   1   2   2   2   1   1   2   1   1   1   1   2   1   1   2   1   1   2   2   1   1   2   2   2   1   1   1   1   2   1   2   2   2   1   2   2   2   1   2   1   1   2   2   1   1   1   1   2   1   1   1   1   2   2   2   1   1   2   1   1   1   2   1   2   1   2   1   2   1   1   2   2   2   2   1   1   1   2   2   2   2   1   1   2   2   2   1   2   2   2   2   1   2   1   1   2   1   1   2   1   1   2   1   2   1   1   2   1   1   1   2   1   1   1   2   2   1   2   2   2   2   1   1   2   1   1   1   1   2   2   2   2   2   2   2   2   2   2   2   2   2
 MK-2-9                 1   2   1   2   2   1   2   1   2   1   1   2   1   2   1   2   1   2   1   1   1   1   2   1   2   1   1   1   2   1   2   1   2   2   1   1   1   1   2   1   1   2   2   2   2   1   1   1   1   1   2   1   2   2   1   2   2   2   2   1   2   2   2   1   1   2   1   1   1   1   2   1   1   2   1   1   2   2   1   1   2   2   2   2   1   1   1   2   1   2   2   2   1   2   2   2   1   2   1   1   2   2   1   1   1   1   2   1   1   1   1   2   2   2   1   1   2   1   1   1   2   1   2   2   2   2   2   1   1   2   2   2   2   1   1   1   2   2   2   2   1   1   2   2   2   1   2   2   2   2   1   2   1   1   2   1   1   2   1   1   2   1   2   1   1   2   1   1   1   2   2   1   1   2   2   1   2   2   2   2   1   1   2   2   1   2   1   2   2   2   2   2   2   2   2   2   2   2   2   2
 MK-2-10                1   2   1   2   2   1   2   1   2   1   1   1   1   2   1   2   1   2   1   1   1   1   2   1   1   1   1   1   2   1   2   1   2   2   1   1   1   1   1   1   1   2   2   2   2   1   1   1   1   1   2   1   2   2   1   2   2   2   1   1   2   2   2   2   2   2   1   1   1   1   2   1   1   2   1   1   2   2   1   1   2   2   1   2   1   1   1   2   1   1   2   1   2   2   2   2   1   2   1   1   2   2   1   1   2   1   2   1   1   1   1   2   2   2   1   1   2   2   1   2   2   1   2   2   2   2   2   1   1   2   2   2   2   1   2   1   2   2   2   2   1   1   2   2   2   1   1   2   2   2   1   2   1   1   2   1   1   2   1   1   2   1   2   1   1   2   1   1   1   2   2   1   1   2   2   1   2   2   2   2   1   1   2   2   1   2   1   2   1   2   2   2   2   2   1   2   2   2   1   2
 MK-2-11                1   2   1   2   2   1   2   1   2   1   1   1   1   2   1   2   1   2   2   1   1   1   2   1   1   1   1   1   1   1   2   1   2   1   1   1   1   1   1   1   1   2   1   2   2   1   2   1   1   1   2   1   2   2   1   2   2   2   1   1   2   2   2   2   2   2   1   1   1   1   2   1   1   2   1   1   2   2   2   1   2   2   1   2   1   1   2   2   1   1   2   1   2   2   2   2   1   2   1   1   2   2   1   1   2   1   2   1   1   1   1   2   1   2   1   1   2   2   1   2   2   1   2   2   2   2   2   1   1   2   2   2   2   2   1   1   2   2   2   2   1   1   2   2   2   1   1   2   2   2   1   2   1   1   2   1   1   2   2   1   1   1   2   1   1   1   1   1   1   2   2   1   1   1   2   1   2   2   2   1   1   1   2   2   1   2   1   2   1   2   2   2   1   2   1   2   2   1   1   2
 MK-2-12                2   2   1   2   2   1   2   1   2   1   1   1   1   2   1   2   1   2   2   1   1   1   2   1   1   1   1   1   1   1   2   1   2   1   1   1   1   1   2   1   1   2   1   2   2   1   2   1   1   2   2   1   1   2   1   2   2   2   1   1   2   2   2   2   2   2   1   1   1   1   2   1   2   2   1   1   2   1   1   1   2   2   1   2   1   1   2   2   1   1   1   1   2   2   2   2   1   2   2   1   2   2   1   1   2   1   2   1   1   1   1   2   2   2   1   1   2   2   1   1   2   1   2   2   2   2   2   1   2   2   2   2   2   2   1   1   2   1   2   2   1   1   2   1   2   1   2   2   2   2   1   2   1   1   2   1   1   2   2   1   1   1   2   1   2   1   2   1   1   2   2   1   1   1   2   1   2   2   2   1   1   1   2   2   1   2   1   2   1   1   2   2   1   2   1   2   2   1   1   2
 MK-2-13                2   2   1   2   2   1   2   1   2   1   2   2   1   2   1   2   1   2   1   1   1   1   2   1   1   1   1   1   1   1   2   2   2   1   1   1   1   1   2   1   2   2   1   2   2   1   2   2   1   2   2   1   1   2   1   2   2   2   1   1   2   2   2   2   2   2   1   1   1   1   2   1   1   2   1   1   2   1   1   1   2   2   1   2   1   1   2   2   1   1   1   1   2   2   2   2   1   2   2   1   2   2   1   1   2   1   2   1   1   1   2   2   2   2   1   1   2   2   1   2   1   1   1   2   2   2   2   1   2   2   2   2   2   2   1   2   2   1   2   2   2   1   2   1   2   1   2   2   1   2   1   2   1   1   2   1   1   2   2   1   2   1   2   1   2   1   2   1   1   2   2   1   1   1   2   1   1   2   2   1   1   1   2   2   1   2   1   2   1   1   2   1   1   1   1   2   2   1   1   2
 MK-2-14                2   2   1   2   2   1   2   1   2   1   2   2   1   2   1   2   1   2   2   1   1   1   2   1   2   1   1   1   1   1   2   2   2   1   1   1   1   1   2   1   2   2   1   2   2   1   2   2   1   2   2   1   1   2   1   1   2   2   1   2   2   1   2   2   1   2   1   2   1   1   2   2   1   2   1   2   2   2   1   1   2   2   1   1   1   1   1   2   1   1   1   1   2   2   2   2   1   2   2   1   2   2   1   2   2   1   2   1   1   1   2   2   2   2   2   1   2   2   1   2   1   2   1   2   2   2   2   2   2   2   2   2   2   2   1   2   2   1   2   2   2   1   2   1   2   1   2   2   1   2   1   2   1   2   2   1   1   2   2   1   2   1   2   1   1   1   2   1   1   2   2   1   1   1   2   1   2   2   2   1   1   1   2   2   1   2   1   2   1   1   2   1   1   1   1   2   2   1   1   2
 MK-2-15                2   2   2   2   1   1   1   1   2   1   2   2   1   2   1   2   1   2   2   1   1   1   2   1   2   1   2   1   1   1   2   2   2   1   1   1   1   1   2   1   2   2   1   2   2   1   2   2   1   2   2   1   2   2   1   1   2   2   2   2   2   1   2   2   2   2   1   2   1   1   2   2   1   2   1   2   2   2   1   1   2   2   1   2   1   2   2   2   1   1   1   1   2   2   2   1   1   1   2   1   2   2   1   2   2   1   2   2   1   1   1   2   2   2   2   2   2   2   1   2   1   2   1   2   2   2   2   2   2   2   1   2   1   2   1   2   2   1   2   2   2   1   2   1   2   1   2   2   1   2   1   2   1   2   2   1   1   2   2   1   2   1   2   1   1   1   1   2   1   2   2   1   1   1   2   1   2   2   2   1   1   1   2   2   1   1   1   1   1   1   2   1   1   1   1   2   1   1   1   1
 MK-2-16                2   2   1   2   1   1   1   1   2   1   2   2   1   2   1   2   2   2   2   1   1   1   2   1   2   1   2   1   2   1   2   1   2   1   1   1   1   1   2   1   2   2   1   2   2   1   2   2   1   2   2   1   2   2   1   1   2   1   2   2   2   1   2   1   1   2   1   2   1   1   2   2   2   2   1   2   2   2   1   1   2   2   1   2   1   2   2   2   1   1   1   1   2   1   2   1   1   1   2   1   2   2   1   2   2   1   1   2   1   1   1   2   2   2   2   2   2   2   1   2   1   2   1   2   1   2   2   2   2   2   1   2   1   2   1   2   2   1   2   2   2   1   2   1   2   1   1   2   1   2   1   2   1   2   2   1   1   2   2   1   2   1   2   1   1   1   1   2   1   2   2   1   1   1   2   1   2   2   2   1   1   1   2   2   1   1   1   1   1   1   2   1   2   1   1   2   1   2   1   2
 MK-3-1                 1   1   1   1   1   1   1   1   1   2   1   1   1   2   2   1   1   2   1   2   2   2   1   2   2   1   1   1   2   1   1   2   1   1   2   2   2   1   1   2   1   1   2   2   2   1   2   2   1   1   2   1   2   2   2   1   1   2   1   2   2   1   2   1   2   2   2   2   1   2   2   2   1   2   2   1   1   1   2   1   2   2   2   1   2   1   1   2   1   2   1   1   2   2   2   2   1   2   1   1   1   1   2   1   1   1   2   1   2   1   1   1   1   1   1   1   2   2   2   1   1   1   2   1   1   2   1   2   1   1   2   2   1   2   1   2   1   2   1   1   1   2   1   1   1   1   1   1   1   1   1   1   1   2   1   2   1   1   1   1   1   1   1   1   2   2   2   1   1   2   2   1   2   2   2   1   2   2   2   1   1   2   1   2   2   2   1   2   1   1   1   1   1   2   2   1   1   2   2   2
 MK-3-2                 1   2   2   1   1   1   1   1   1   2   2   1   1   2   2   2   1   2   1   2   2   2   1   2   1   1   1   2   1   1   1   2   2   1   2   2   2   1   1   2   1   1   2   2   2   1   2   2   1   1   1   1   2   2   2   1   1   2   1   2   2   1   2   1   2   2   2   2   1   2   2   2   1   2   2   2   1   2   2   1   1   2   2   1   2   1   1   2   1   2   1   2   2   2   2   2   2   2   1   1   1   1   2   1   1   1   2   1   2   1   1   1   1   1   1   1   2   2   2   2   1   1   2   1   1   2   1   2   1   1   2   2   1   2   1   2   1   2   1   1   1   2   1   1   1   1   2   1   1   1   1   1   2   2   1   2   1   1   1   1   1   1   1   1   2   2   2   1   1   2   2   1   2   2   2   1   2   2   2   1   1   2   1   2   2   2   1   2   2   1   1   1   1   2   2   1   1   2   2   2
 MK-3-3                 2   2   2   1   1   1   1   1   1   2   2   1   1   2   2   2   1   1   1   2   2   2   1   2   1   1   1   2   1   1   1   2   2   1   2   2   2   1   1   2   1   1   2   2   2   1   2   2   1   1   2   1   2   2   2   1   1   2   2   2   2   1   2   1   2   2   2   2   1   2   2   2   1   2   2   2   1   2   2   1   1   2   2   1   2   1   1   2   1   2   1   2   2   2   2   2   2   2   1   2   1   1   2   1   1   1   2   2   2   1   1   1   1   1   1   1   2   2   2   2   1   2   2   1   1   2   1   2   1   1   2   2   1   2   1   1   1   2   1   2   1   2   1   1   1   1   2   1   1   1   1   1   2   2   1   2   1   1   2   1   2   1   1   1   2   2   1   1   1   2   2   1   1   1   2   1   2   2   1   1   1   2   1   2   2   2   1   2   2   1   1   1   2   1   2   1   1   2   2   2
 MK-3-4                 2   1   2   1   1   1   1   1   1   2   1   1   1   2   2   2   1   2   1   2   2   2   1   2   1   1   1   2   1   1   1   1   1   1   2   2   1   1   1   2   1   1   2   2   2   1   2   2   2   1   2   2   2   2   2   1   1   2   2   2   2   1   1   1   2   2   2   2   1   2   2   2   1   2   2   2   1   2   2   1   1   1   1   1   2   1   1   2   1   2   1   1   2   2   2   2   2   2   1   2   1   1   2   2   1   1   2   2   2   1   2   1   1   1   1   1   2   2   2   2   1   2   2   1   1   1   1   2   1   2   2   2   1   2   1   1   1   1   1   2   1   2   1   1   2   1   2   1   1   1   1   1   2   2   2   2   1   1   2   1   2   1   1   1   2   2   1   1   2   1   2   1   1   1   2   1   2   2   1   1   1   1   1   2   2   2   1   2   2   1   1   1   2   1   1   1   1   2   2   2
 MK-3-5                 2   1   2   1   1   1   1   1   1   2   1   1   1   2   2   2   1   2   1   2   2   1   1   2   1   1   1   2   1   2   2   1   1   1   2   2   1   1   1   2   1   1   2   2   2   1   2   2   2   1   2   2   2   2   2   1   1   2   2   2   2   1   1   1   2   2   2   2   1   2   2   2   1   2   2   2   1   2   2   2   1   2   1   2   2   1   1   2   1   2   1   1   2   2   2   2   2   2   1   1   1   1   1   2   1   1   2   2   2   1   2   1   1   1   1   1   2   2   1   2   1   2   2   2   1   1   2   2   1   2   2   2   1   2   1   1   1   1   1   2   1   2   1   1   2   2   2   1   1   1   1   2   2   2   2   1   1   1   2   1   2   1   1   1   2   2   1   1   2   1   2   1   1   1   2   1   2   2   1   1   1   1   1   2   1   2   1   2   2   1   1   1   2   1   1   2   1   2   2   2
 MK-3-6                 2   1   2   2   1   2   1   1   1   2   1   1   1   1   2   2   1   2   2   2   2   1   1   2   1   1   2   2   1   2   2   1   1   1   2   2   1   1   1   2   2   1   2   2   2   1   2   2   2   1   2   2   2   2   2   1   1   2   2   2   2   1   1   1   2   1   2   2   1   1   2   2   1   2   2   2   1   2   2   2   1   2   1   2   2   2   2   2   1   1   1   1   2   2   2   2   2   2   1   1   1   1   1   2   2   1   2   2   2   1   2   1   1   1   1   1   2   2   1   2   1   2   2   2   1   1   2   1   1   2   2   2   1   2   1   1   1   1   1   2   1   2   1   1   2   2   2   1   1   1   1   2   2   2   2   1   1   1   2   1   2   1   1   1   2   2   1   1   2   1   2   1   2   1   2   1   2   2   1   1   1   1   1   2   1   2   1   2   1   1   1   1   2   1   1   1   1   2   2   2
 MK-3-7                 2   1   2   2   1   1   1   1   1   1   1   1   1   1   2   2   1   2   2   2   2   1   1   2   1   1   1   2   1   2   2   1   1   1   2   2   1   1   1   2   2   2   2   2   2   2   2   2   2   1   2   2   2   2   1   1   1   2   2   2   1   1   1   1   2   1   2   2   1   1   2   1   1   2   2   2   1   2   1   2   1   2   1   2   2   2   2   2   1   1   1   1   2   2   2   2   2   2   1   1   1   1   1   1   2   1   2   2   2   1   2   1   1   1   1   1   2   2   1   2   1   2   2   2   1   2   2   1   1   2   2   1   1   2   1   1   1   1   1   2   1   2   1   1   1   2   2   1   1   1   1   2   2   2   2   1   1   1   2   1   1   1   1   1   2   2   1   1   2   1   2   1   2   2   2   1   2   2   2   1   1   2   1   1   1   2   1   2   1   1   1   1   1   2   1   1   1   2   1   2
 MK-3-8                 2   1   2   2   1   1   1   2   1   1   1   1   1   1   2   2   2   2   2   2   2   1   1   2   1   1   1   2   1   2   2   1   1   1   1   2   1   1   1   2   2   2   2   2   2   2   2   1   2   1   2   2   2   2   1   1   2   2   2   2   1   1   1   1   2   1   2   2   1   1   2   1   1   2   2   2   2   2   1   1   1   2   1   1   2   2   2   1   2   1   1   2   1   1   1   2   2   2   1   1   1   2   2   1   2   1   2   2   2   1   2   1   1   1   1   1   2   2   1   2   1   1   2   2   1   2   2   1   1   2   2   1   1   2   1   1   1   1   1   2   1   2   1   1   1   1   2   1   1   1   1   2   1   2   2   1   1   1   2   1   1   1   1   1   2   2   1   1   2   1   2   1   2   2   2   1   2   2   1   1   1   2   1   1   1   2   1   2   1   1   1   1   1   2   1   1   2   2   1   2
 MK-3-9                 2   1   2   2   2   1   1   2   1   1   1   2   1   1   2   2   2   2   2   2   2   1   1   2   1   1   1   2   1   1   2   1   1   1   1   2   1   1   2   2   2   2   2   2   2   2   2   1   2   1   2   2   2   1   1   1   2   2   2   2   1   1   1   1   2   1   2   2   1   1   1   1   1   2   2   2   2   2   2   1   1   1   1   1   2   2   2   1   2   1   1   2   1   1   1   2   2   2   1   1   1   2   2   1   2   1   2   2   1   1   2   1   1   1   1   1   1   2   1   2   2   1   2   2   1   1   2   1   1   2   2   1   2   2   1   1   1   1   1   2   1   2   1   1   1   1   2   1   1   1   1   2   1   2   2   1   1   1   2   1   2   1   1   1   2   2   1   1   2   2   2   1   1   2   2   1   2   2   1   1   1   2   1   1   2   1   1   2   1   1   1   1   1   2   1   1   2   2   1   2
 MK-3-10                2   1   2   2   2   1   1   2   2   1   1   2   1   1   2   2   2   2   2   2   2   1   1   2   1   2   1   2   1   1   2   1   1   1   2   2   1   1   2   2   2   2   2   2   2   2   2   1   2   1   2   2   2   1   1   1   2   2   2   2   1   1   1   1   2   1   2   2   1   1   2   2   1   2   2   2   2   2   1   1   2   1   1   1   2   2   2   1   2   1   1   2   2   1   1   2   2   2   1   1   1   2   2   1   2   1   2   2   1   1   2   1   1   1   1   1   1   2   1   2   2   1   2   2   1   1   2   1   1   2   1   2   2   2   1   1   1   1   2   2   1   2   1   1   1   1   2   1   2   2   2   2   1   2   2   1   2   1   2   1   2   1   1   1   2   2   1   1   2   2   2   1   1   2   2   1   2   2   1   2   1   2   1   1   2   1   1   1   1   1   1   1   1   2   1   1   1   2   1   2
 MK-3-11                1   1   2   1   2   1   1   2   2   1   1   2   1   1   2   1   2   2   2   2   2   1   1   2   1   2   1   2   1   1   2   1   1   1   2   2   1   1   2   2   2   1   2   2   2   2   2   1   2   1   2   2   2   1   1   1   2   2   2   2   1   1   1   1   1   1   2   2   1   1   2   2   1   2   2   2   2   1   1   1   2   1   1   1   2   2   2   1   2   1   2   2   2   1   1   2   2   2   1   1   1   2   2   1   2   1   2   2   1   1   1   1   1   1   1   1   1   2   1   2   2   1   2   2   1   1   2   1   1   2   1   2   2   2   1   1   1   1   1   2   1   2   1   1   1   1   2   1   2   2   2   2   1   2   2   1   2   2   2   1   1   2   1   1   2   2   1   1   2   2   2   1   1   2   2   1   2   2   1   2   1   2   1   1   1   1   1   2   1   1   1   1   1   2   1   1   2   2   1   2
 MK-3-12                1   1   2   1   2   1   1   2   1   1   1   1   1   1   2   1   2   2   2   2   2   2   1   2   1   1   1   2   1   1   2   2   1   1   2   2   1   1   2   2   2   1   2   2   2   2   2   1   2   1   2   2   2   1   1   2   2   2   2   2   1   2   2   1   1   1   2   2   1   1   2   2   1   2   2   2   2   1   1   1   2   2   1   1   2   2   2   1   2   1   2   2   2   1   1   2   2   2   2   1   1   2   2   1   1   1   2   2   1   1   1   1   1   1   1   1   1   2   1   2   1   1   2   1   1   1   2   1   1   2   1   2   2   2   1   2   1   1   1   2   1   2   1   1   1   1   2   1   2   1   2   2   1   2   2   1   2   2   2   1   1   2   1   1   2   2   1   1   2   2   1   1   1   2   2   1   2   2   1   2   1   1   1   1   1   1   1   2   1   1   1   1   1   2   1   1   2   1   1   2
 MK-3-13                1   1   2   1   2   1   1   2   1   1   1   1   1   2   2   1   2   2   2   2   2   2   1   2   1   1   1   2   1   1   1   2   2   1   2   1   1   1   2   2   2   1   2   2   2   1   2   1   2   1   2   2   1   1   1   2   2   2   2   2   1   2   2   2   1   1   2   2   1   2   1   2   2   2   2   2   2   1   1   1   2   2   1   1   1   2   2   1   2   1   2   2   2   1   1   2   2   1   2   1   1   2   2   1   1   1   1   2   1   1   1   2   1   1   1   1   1   2   1   2   1   1   2   1   1   1   2   2   1   2   1   2   2   2   1   2   1   1   1   2   2   2   1   1   1   1   2   1   2   1   1   2   1   2   2   1   2   2   2   1   1   2   2   1   2   2   2   1   2   2   1   1   2   2   1   1   2   2   1   2   1   1   1   1   1   1   1   2   1   1   1   1   1   2   1   1   2   1   1   2
 MK-3-14                1   1   1   1   2   1   1   1   1   1   1   1   1   2   2   1   2   2   2   2   2   2   1   2   1   1   1   2   1   1   1   2   2   1   2   1   1   1   2   2   1   1   2   2   2   1   2   1   2   1   2   2   1   1   1   1   2   2   2   2   2   2   2   2   1   1   2   2   1   2   1   2   2   2   1   2   2   1   1   1   2   2   1   1   1   2   2   1   2   1   2   2   2   1   1   1   2   1   2   1   2   2   2   1   1   1   1   1   1   1   1   2   1   1   1   1   1   2   1   2   2   1   2   1   1   2   2   2   1   2   1   2   2   2   1   2   1   1   1   2   2   1   1   1   1   1   2   1   2   1   1   2   1   2   2   1   2   2   2   1   1   2   2   1   2   2   2   1   2   2   2   1   2   2   1   1   2   2   2   2   1   1   1   1   1   1   1   2   1   2   2   2   1   2   1   1   2   1   1   2
 MK-3-15                1   2   1   1   2   1   1   1   1   1   1   1   1   2   2   1   2   2   2   2   2   2   1   2   1   1   1   2   1   1   1   2   2   1   2   1   1   1   2   2   1   1   2   1   2   1   1   1   1   1   2   1   1   1   1   1   2   2   2   2   1   2   2   2   1   1   1   2   1   2   1   2   2   2   2   2   2   1   1   1   2   2   1   1   1   2   2   1   2   1   2   2   2   1   1   1   2   1   2   1   1   2   2   1   1   1   1   1   1   1   1   1   1   1   1   1   1   2   1   2   2   1   2   1   1   1   2   2   1   2   2   2   2   2   1   2   1   1   1   2   2   1   1   1   1   1   2   1   2   1   1   2   1   2   2   1   2   2   2   1   1   2   2   1   2   2   2   1   2   2   2   1   2   2   1   1   2   2   2   2   1   1   1   1   1   2   1   2   1   2   1   2   1   2   1   1   2   1   1   2
 MK-3-16                1   2   1   1   2   2   1   1   1   1   1   1   1   2   2   1   2   2   2   2   2   2   2   2   1   1   1   2   1   2   1   2   2   1   2   1   1   1   2   2   1   1   2   1   2   1   1   1   1   1   2   1   1   1   2   1   2   2   2   2   1   2   2   2   1   1   1   2   1   2   1   1   2   2   2   2   2   1   1   1   2   2   1   1   1   2   2   1   2   2   2   2   2   1   1   1   2   2   2   1   1   2   2   1   1   1   1   1   1   1   1   1   2   1   1   1   1   2   1   2   2   2   2   1   2   1   2   2   1   2   2   2   2   2   1   2   1   1   1   2   2   1   1   1   1   1   2   2   2   1   1   2   1   2   2   1   2   2   2   1   1   2   2   1   2   2   2   1   2   2   2   1   2   2   1   2   2   2   2   2   1   1   2   1   1   2   1   2   1   2   1   2   1   2   1   1   2   1   1   2
 MK-4-1                 1   2   1   2   1   2   2   2   1   1   2   1   2   2   2   2   2   1   1   2   1   1   2   2   1   2   1   2   1   1   1   2   2   2   2   2   2   1   1   1   2   1   2   1   2   1   1   1   1   1   1   1   2   1   1   1   2   1   2   1   1   1   2   1   1   1   2   2   2   2   1   1   1   2   2   2   1   1   1   1   1   1   2   2   1   1   2   1   1   2   1   1   2   1   2   2   1   1   2   2   2   2   2   1   1   1   2   2   2   1   2   2   1   2   2   2   2   2   2   2   1   1   1   2   1   2   1   2   2   1   2   1   2   1   1   2   1   2   2   2   2   1   2   1   1   2   2   2   2   2   1   1   2   1   2   1   2   1   1   1   2   1   1   2   1   2   1   2   2   2   1   1   1   2   1   1   1   2   1   2   1   2   1   1   1   2   1   2   1   2   1   2   2   2   2   1   1   2   1   2
 MK-4-2                 1   2   2   2   1   2   2   2   1   1   1   1   2   2   2   2   2   1   2   2   1   1   2   1   1   2   1   1   1   1   1   2   2   2   2   2   2   1   1   1   2   1   2   1   2   1   1   1   1   2   1   1   2   1   1   1   2   1   2   1   1   1   2   1   1   1   2   2   2   2   1   1   1   2   2   2   1   1   1   1   2   1   2   2   1   1   2   1   1   2   1   1   2   1   2   2   1   1   2   2   2   2   2   1   1   1   2   2   2   1   2   1   1   2   2   2   2   2   2   2   1   1   1   2   1   2   1   2   2   1   2   1   2   1   1   2   1   2   2   2   2   1   2   2   1   2   2   2   2   2   1   1   2   1   2   1   2   1   1   1   2   1   1   2   1   2   1   2   2   2   2   1   1   2   1   1   1   2   1   1   1   2   1   1   2   2   1   1   1   2   1   1   2   2   2   1   1   2   1   2
 MK-4-3                 1   1   2   2   1   2   2   2   1   2   1   1   2   2   2   2   2   1   2   2   1   1   2   1   1   2   1   1   1   1   1   2   1   2   2   2   2   1   1   1   2   1   2   1   2   1   1   1   1   2   1   1   2   1   1   1   2   1   2   1   1   1   2   1   1   1   2   2   2   2   1   1   1   2   2   2   1   2   1   1   2   1   2   2   1   1   2   1   1   2   1   1   2   1   1   2   2   1   2   2   2   1   2   1   1   1   2   2   2   2   2   1   1   2   2   2   2   2   2   2   1   2   2   2   1   1   1   2   2   1   2   1   2   1   2   2   2   2   1   2   2   1   2   2   1   2   2   2   1   2   1   1   2   1   2   1   2   1   1   1   2   2   1   2   2   2   1   2   2   2   2   1   1   2   1   1   1   1   2   1   1   2   1   1   2   2   1   1   1   2   1   1   2   1   1   2   1   2   1   2
 MK-4-4                 1   1   2   2   1   2   1   2   2   2   1   1   2   2   2   2   2   1   2   2   1   1   2   1   1   1   1   1   1   1   1   2   1   1   2   1   2   1   1   2   2   1   1   1   2   1   1   1   1   2   2   2   2   1   1   1   2   2   2   2   1   1   2   1   1   1   2   1   2   2   1   1   1   2   2   1   1   2   1   1   2   1   2   2   1   1   2   1   1   2   1   1   2   1   1   2   2   1   2   2   2   1   2   1   1   2   2   2   2   2   2   1   2   1   1   2   2   2   2   2   2   2   2   2   1   1   1   2   2   2   1   1   2   1   2   2   2   2   1   2   2   1   2   1   1   2   2   2   1   2   1   1   2   1   2   1   2   1   2   1   2   2   1   2   2   2   1   2   2   2   2   2   1   2   1   1   1   1   2   2   2   2   1   2   2   2   1   1   1   2   1   1   2   1   1   2   1   2   1   2
 MK-4-5                 1   1   2   2   1   2   1   2   2   2   1   1   2   2   2   2   2   1   2   2   2   1   2   1   1   1   2   1   2   1   1   2   1   1   2   1   1   1   2   2   2   1   1   1   1   2   1   1   1   2   2   2   2   1   1   1   2   2   2   2   1   1   2   2   1   1   2   1   2   2   1   1   1   2   2   1   1   2   1   1   2   1   2   2   2   1   1   1   1   2   1   1   2   1   1   2   1   1   2   2   2   1   2   1   1   2   2   2   2   2   2   1   1   1   1   2   2   2   1   2   2   2   2   2   1   1   1   2   2   2   1   2   2   1   2   2   2   2   2   2   2   1   2   1   1   2   1   2   1   1   1   1   2   1   2   2   2   1   2   1   2   2   1   2   2   2   1   2   2   2   2   2   1   2   1   1   1   1   2   2   2   2   1   2   2   1   1   1   1   2   1   1   2   1   1   2   1   2   1   2
 MK-4-6                 1   1   2   2   1   2   1   2   2   2   1   1   2   1   2   2   2   1   2   2   2   1   2   1   1   1   2   1   1   1   1   2   1   1   2   1   1   1   2   2   2   1   1   1   1   2   1   1   1   1   2   2   2   1   1   1   2   2   2   1   1   1   2   1   1   1   2   1   2   2   1   2   1   2   2   1   1   2   1   1   2   1   1   2   1   1   1   1   1   2   1   1   2   1   1   2   1   1   1   2   2   1   2   1   1   2   2   2   1   2   1   2   1   1   1   2   2   2   1   2   2   2   2   2   1   1   2   2   2   2   1   2   2   2   2   2   2   1   2   1   2   2   2   1   1   2   2   2   1   1   2   2   2   1   2   2   2   2   2   1   2   2   1   1   2   2   1   2   2   2   2   2   1   2   1   1   1   1   2   2   2   2   2   2   2   1   1   1   1   2   1   1   2   1   1   2   1   2   1   2
 MK-4-7                 1   1   2   1   1   2   1   2   2   2   1   1   2   1   2   2   2   1   1   2   2   1   2   1   2   1   2   1   1   1   2   2   1   1   2   1   1   1   2   2   2   1   1   1   1   1   1   1   1   1   1   1   2   1   1   1   2   1   2   1   1   1   1   1   1   1   2   1   2   2   1   2   2   2   2   1   1   2   1   1   2   1   2   2   1   1   1   1   1   2   1   1   2   1   1   2   1   1   1   2   2   1   2   1   1   2   2   2   1   2   2   2   1   1   1   2   2   1   1   2   2   2   2   2   1   2   2   2   2   2   1   2   2   1   2   2   1   1   2   1   1   2   2   1   1   2   2   2   1   1   2   2   2   1   2   2   2   2   2   1   2   2   1   1   2   2   1   2   2   2   2   1   1   2   1   1   2   1   2   2   2   2   1   2   2   1   2   2   1   2   1   1   2   1   1   2   1   2   1   2
 MK-4-8                 1   1   2   1   1   2   1   1   2   2   1   1   2   1   2   2   2   2   1   2   2   1   2   1   2   1   2   1   1   1   2   2   1   1   2   1   1   1   2   2   2   1   1   2   1   1   1   1   1   1   1   1   2   1   1   1   2   1   2   1   1   1   1   1   1   1   2   1   2   2   2   1   2   2   2   1   1   2   1   1   1   1   2   2   1   1   1   1   1   2   1   1   2   1   1   2   1   1   1   2   2   1   2   1   1   2   2   2   1   2   2   2   1   1   1   2   2   1   1   1   2   2   2   2   1   2   2   1   2   2   1   2   2   1   2   2   1   1   2   1   1   2   2   1   1   2   1   2   1   2   2   2   2   1   2   2   2   2   2   1   1   2   1   1   2   2   1   2   2   2   2   1   1   2   1   1   2   1   2   2   2   2   1   2   2   1   2   2   1   2   1   1   2   1   1   2   1   2   1   2
 MK-4-9                 1   1   2   1   1   2   1   2   2   2   1   1   2   1   2   1   2   2   1   2   2   1   2   1   2   1   2   1   1   1   2   2   1   1   2   1   1   1   2   2   2   1   1   2   1   1   1   1   1   1   2   1   2   1   1   1   2   1   2   1   1   1   1   1   2   1   2   2   2   1   2   1   2   2   1   1   1   2   1   1   1   1   1   2   1   1   1   1   1   2   1   1   1   1   1   2   1   1   1   2   2   1   2   1   1   2   2   2   2   2   2   2   1   1   1   2   2   1   1   1   2   2   2   2   1   2   2   1   2   2   1   1   2   1   2   2   1   1   2   1   1   2   1   1   1   2   1   2   1   2   2   2   2   1   2   2   2   2   2   1   2   2   1   1   2   2   1   2   2   2   2   1   1   2   1   1   2   1   2   2   1   2   1   1   2   1   2   2   1   2   2   1   2   1   1   2   1   2   1   2
 MK-4-10                1   2   2   1   1   2   1   2   2   2   1   1   2   1   2   1   2   2   1   2   2   1   2   1   2   1   2   1   1   1   2   2   1   1   2   1   1   1   2   2   2   1   1   1   1   1   2   1   2   1   2   1   2   1   1   1   2   1   2   1   2   1   1   1   1   1   2   1   2   1   2   2   2   1   1   1   1   2   1   1   1   1   1   2   1   1   2   1   1   1   2   1   1   1   1   2   1   1   1   2   2   1   2   1   1   2   2   2   2   2   2   2   1   1   1   2   2   1   1   1   2   1   2   2   1   2   2   1   2   2   1   1   2   1   2   2   2   1   2   2   1   2   2   1   1   2   1   1   1   2   2   2   2   1   2   2   1   1   2   1   2   2   1   1   2   2   2   2   2   1   2   1   1   2   1   1   2   1   2   2   1   2   1   2   2   1   2   2   1   2   2   1   2   1   1   2   2   2   1   2
 MK-4-11                1   2   2   1   1   2   1   2   2   2   1   1   2   1   2   1   1   2   1   2   2   1   2   1   2   1   2   2   1   1   2   2   2   1   2   1   2   1   2   2   2   1   2   1   1   1   2   1   2   1   2   1   2   1   1   1   2   1   2   1   2   1   1   1   1   1   1   1   2   1   2   2   2   2   2   1   1   2   1   1   1   1   1   2   1   1   2   1   1   1   2   1   1   1   1   2   1   1   1   2   2   1   1   1   1   1   1   2   2   2   2   2   1   1   1   2   2   1   2   1   2   1   2   2   1   2   1   1   2   2   1   1   2   1   2   2   2   1   1   2   1   2   2   1   1   2   1   1   1   2   1   2   2   1   2   2   1   1   2   1   2   2   1   2   2   2   2   2   2   1   2   1   1   2   1   1   2   1   2   2   1   2   1   2   2   1   2   2   1   1   2   2   2   1   1   2   2   2   1   2
 MK-4-12                1   2   2   1   1   1   1   2   2   2   1   1   2   1   2   2   1   2   1   2   2   1   1   1   2   1   2   2   1   1   2   2   2   1   2   1   2   1   2   2   2   2   2   1   1   1   2   1   2   1   2   1   2   1   1   1   2   1   1   1   2   1   1   1   1   1   1   1   2   1   2   2   2   2   2   1   1   2   1   2   1   1   1   2   1   1   2   1   1   2   2   1   1   1   1   2   1   1   1   2   2   2   2   1   1   1   2   2   1   2   2   2   1   1   1   1   2   1   2   1   2   1   2   2   1   2   1   1   2   2   1   1   2   1   2   1   2   1   1   2   1   2   2   1   2   1   1   1   2   2   1   2   1   1   2   1   1   1   2   1   2   2   1   1   2   2   2   2   2   1   1   2   1   2   1   1   1   1   2   2   1   2   1   1   2   1   2   2   1   1   2   2   2   1   2   2   2   2   1   2
 MK-4-13                2   2   1   1   1   1   1   2   2   2   1   1   2   1   2   2   1   2   1   2   2   2   1   1   2   1   2   2   2   2   2   2   2   1   2   1   2   1   2   2   1   2   2   1   1   1   2   1   2   1   2   1   2   1   1   1   2   1   1   1   2   2   1   1   1   1   1   1   2   2   2   1   2   2   2   1   1   2   1   2   1   1   1   2   1   1   2   1   1   2   2   1   1   1   2   2   1   1   2   2   2   2   2   1   1   1   2   2   1   2   2   1   2   1   1   1   2   1   2   1   2   1   2   1   1   2   1   1   2   2   1   1   2   2   2   1   2   1   2   1   1   2   2   1   2   1   1   1   2   2   1   2   1   1   2   1   1   1   2   1   2   2   1   1   2   2   2   2   2   1   1   2   1   2   1   1   1   1   2   2   1   2   1   1   2   1   1   2   1   1   2   2   2   1   1   2   1   2   1   2
 MK-4-14                2   2   1   1   1   1   1   2   1   2   2   1   2   1   2   2   1   2   1   2   2   2   1   1   2   1   2   2   2   2   1   2   2   1   2   1   2   1   2   2   1   2   2   1   1   1   2   1   2   1   2   1   2   1   1   1   2   1   1   1   2   2   2   1   1   1   1   1   2   2   1   1   2   2   2   1   1   2   1   2   1   1   1   2   1   1   1   1   1   2   2   1   1   1   2   2   2   1   2   2   2   2   2   1   1   1   2   2   1   2   2   1   2   1   1   1   2   1   2   1   2   1   2   2   1   2   2   1   2   1   1   1   2   2   2   1   2   1   2   1   1   2   2   1   2   1   1   1   1   2   1   2   1   1   2   2   1   1   2   1   2   2   1   1   2   2   2   2   1   1   2   2   1   2   1   1   1   1   2   2   1   2   1   1   2   1   1   2   1   1   2   2   2   1   1   2   1   2   1   2
 MK-4-15                2   2   1   1   2   1   1   2   1   2   2   1   2   1   2   2   1   2   1   2   2   2   1   1   2   1   2   2   2   2   2   2   2   1   2   1   2   1   2   2   2   2   2   1   2   1   2   1   2   1   2   1   1   1   1   1   2   1   1   2   2   2   2   1   1   1   1   1   2   2   1   1   2   2   2   1   1   2   1   2   1   1   1   2   1   2   1   1   1   2   2   2   1   1   2   2   2   1   2   2   1   2   2   1   1   1   2   2   1   1   2   2   2   1   1   2   2   1   2   1   2   1   2   2   1   2   1   1   2   1   1   1   2   2   2   1   2   1   2   1   1   2   2   1   2   1   1   1   1   2   1   2   1   1   2   2   1   1   2   1   2   2   1   1   2   2   2   1   1   1   2   2   1   2   1   2   1   2   2   2   1   2   1   1   2   1   1   2   1   1   2   2   2   2   1   1   1   2   1   2
 MK-4-16                2   2   1   1   2   1   1   2   1   2   2   2   2   1   2   2   1   2   1   1   2   2   1   1   2   1   2   1   2   2   2   2   2   1   2   1   2   1   2   1   2   2   2   1   2   1   2   2   2   1   2   2   1   1   1   1   2   1   1   2   2   1   1   1   1   1   1   1   2   2   1   1   2   2   2   2   1   2   1   2   1   1   1   2   1   2   1   1   1   2   1   2   1   1   2   2   2   1   2   2   1   2   2   1   1   1   2   2   1   1   2   2   2   1   1   1   2   1   2   1   2   1   2   2   1   2   1   1   2   1   1   1   2   2   2   2   2   1   2   1   1   2   2   1   2   1   1   1   1   2   1   2   1   1   2   2   1   1   2   1   2   2   1   1   2   2   2   2   1   1   2   2   1   2   2   2   1   2   2   2   1   2   1   1   2   1   1   2   2   1   1   2   1   2   1   1   1   2   1   2
 MK-5-1                 1   2   1   1   1   1   1   2   1   2   2   2   2   2   2   1   1   2   2   1   2   1   2   2   1   1   2   1   2   1   1   2   1   1   1   2   2   1   2   2   2   2   2   1   1   1   2   2   2   1   1   2   1   1   1   2   2   1   2   1   1   1   1   1   1   2   1   1   2   2   1   1   2   1   1   1   1   1   2   1   1   2   1   1   2   1   2   1   1   2   1   1   1   1   2   2   2   1   2   2   2   2   2   1   1   2   1   1   2   2   1   1   2   2   1   2   2   2   2   2   2   2   2   1   1   2   2   1   1   1   1   1   2   2   1   2   1   2   2   2   1   1   1   1   2   2   2   2   1   1   2   2   1   1   1   1   2   2   2   2   2   1   2   2   2   1   2   1   2   2   2   2   1   2   1   1   2   2   2   2   2   2   2   2   2   1   2   1   2   1   1   2   2   2   1   1   2   2   2   1
 MK-5-2                 2   2   1   1   1   2   1   2   1   2   2   2   2   2   2   1   1   2   2   1   2   2   2   2   1   1   2   1   2   1   1   2   1   1   1   1   1   2   2   2   1   2   2   1   1   1   2   2   2   1   1   2   1   1   1   2   1   1   2   1   1   1   2   1   1   2   1   1   1   2   1   1   2   1   2   1   1   1   2   1   1   2   1   1   2   1   2   2   1   2   1   1   1   1   2   2   2   1   2   2   2   2   2   1   1   2   1   1   1   2   1   1   2   2   1   2   2   2   2   1   2   1   2   1   1   2   1   1   1   1   1   1   2   2   1   2   1   2   2   2   1   1   1   1   2   2   2   2   1   1   2   2   1   1   1   1   2   2   2   2   2   2   2   2   2   1   2   1   2   2   2   2   1   2   1   1   2   2   2   2   2   2   2   2   2   1   2   1   2   1   1   2   2   2   1   2   2   2   2   1
 MK-5-3                 1   2   1   1   1   2   1   1   1   2   2   2   2   2   2   1   1   2   2   1   2   2   2   2   1   1   2   1   2   1   1   2   1   1   1   1   1   2   2   2   1   2   2   1   1   1   2   1   2   1   1   2   1   1   1   2   1   1   2   1   1   1   2   1   1   2   1   1   1   2   1   1   2   1   1   1   1   1   2   1   2   2   1   1   2   1   2   2   1   2   1   1   1   1   2   2   2   1   2   2   2   2   2   2   1   2   1   1   1   2   1   1   2   2   1   2   2   2   2   1   2   1   2   1   1   2   1   1   1   1   1   1   2   2   1   2   1   2   2   2   1   1   1   1   2   1   2   2   1   2   1   2   1   1   1   1   2   2   2   2   2   2   2   2   2   1   2   1   2   2   2   2   1   2   2   1   2   2   2   2   1   2   2   2   2   1   2   2   2   1   1   2   2   2   1   2   2   2   2   1
 MK-5-4                 1   2   1   1   1   1   1   1   1   2   2   2   2   2   2   1   1   2   2   1   2   2   1   2   1   1   2   1   2   1   1   2   1   1   2   1   1   1   2   2   1   2   2   1   1   1   2   1   2   1   1   2   2   1   1   1   1   1   2   1   1   1   2   1   2   2   2   1   1   2   1   1   2   1   1   1   1   1   2   1   2   2   1   1   2   1   2   2   1   2   1   1   1   1   1   2   2   1   2   2   2   2   2   1   1   2   1   1   1   2   1   1   2   1   1   2   2   2   2   1   2   1   2   1   1   2   1   1   1   2   1   1   2   2   1   2   1   2   2   1   1   1   1   2   2   1   2   2   1   2   2   2   1   1   1   1   2   2   2   2   2   2   2   2   2   1   2   1   2   2   2   2   1   2   2   1   2   2   2   2   1   2   2   2   2   1   2   2   2   2   2   1   2   2   1   2   2   2   2   1
 MK-5-5                 1   2   1   1   1   1   1   1   1   2   2   2   2   2   2   1   1   2   2   1   2   2   1   2   1   1   2   1   2   2   2   2   1   1   2   1   2   1   2   2   1   2   2   1   1   1   2   1   2   1   1   2   2   1   1   1   1   1   2   1   1   1   2   1   2   2   2   1   1   2   1   1   1   1   1   1   2   1   1   1   2   2   1   1   2   1   2   2   1   2   1   1   1   1   1   2   2   1   2   2   2   1   2   1   1   2   1   1   1   2   1   1   2   1   1   2   2   2   1   2   2   1   2   1   1   2   1   1   1   2   1   1   1   2   1   2   1   2   2   1   1   1   1   2   2   1   2   2   1   1   2   2   1   1   1   1   2   1   2   2   1   2   2   2   2   1   2   1   2   2   2   2   1   2   2   1   2   2   1   2   1   2   2   2   2   1   2   2   2   2   1   1   2   2   1   2   2   2   2   1
 MK-5-6                 1   2   1   1   1   1   1   1   1   2   2   2   2   2   2   1   1   2   2   2   2   2   1   2   1   1   2   1   2   2   2   2   1   1   2   2   1   1   2   2   1   2   2   1   1   1   2   1   1   1   1   2   2   1   2   1   1   1   2   1   1   1   2   1   2   2   2   1   1   2   1   1   1   1   1   1   2   1   1   1   2   2   1   1   2   1   2   1   1   1   1   1   1   1   1   2   2   2   2   2   2   2   2   1   1   2   1   1   1   2   1   2   1   1   1   2   2   2   1   2   2   1   2   1   1   2   2   2   1   2   1   1   1   2   1   2   2   1   2   1   1   1   2   2   2   1   2   2   1   1   2   2   2   1   1   1   2   1   2   1   1   2   2   2   2   1   2   1   2   2   2   2   2   2   2   1   2   2   1   2   1   2   1   2   2   2   2   2   2   2   1   1   2   2   1   2   2   2   2   1
 MK-5-7                 1   2   2   1   1   1   1   1   1   1   2   2   2   2   2   1   1   2   2   2   2   2   1   2   1   2   2   1   2   2   2   2   2   1   2   1   1   1   2   2   1   2   2   1   1   1   2   1   1   1   1   1   2   1   2   1   1   1   1   1   1   1   2   1   2   2   2   1   1   1   2   1   1   1   1   1   2   1   1   1   2   2   1   1   2   1   2   1   1   1   1   1   1   1   1   1   2   2   2   2   2   2   1   1   1   2   1   1   1   2   1   2   1   2   1   2   2   2   1   2   2   1   2   1   1   2   2   2   1   2   1   1   1   2   1   2   2   1   2   1   2   1   2   2   2   1   1   2   1   1   1   2   2   1   1   1   2   1   2   1   1   2   2   2   2   1   2   1   2   2   2   2   2   2   2   1   2   2   1   2   1   2   1   2   2   2   2   2   2   2   1   1   2   2   1   2   2   1   2   1
 MK-5-8                 1   2   2   1   1   1   2   1   1   2   2   2   2   2   1   1   1   2   2   2   1   2   1   2   1   2   2   2   2   2   2   2   2   1   2   1   1   1   2   1   1   2   2   1   1   1   1   2   1   1   1   1   2   1   2   1   1   1   1   1   1   1   2   1   1   2   2   1   1   1   2   1   1   1   1   1   2   1   1   1   2   2   1   1   2   1   2   1   2   1   1   1   1   1   2   1   2   2   2   2   2   2   2   2   1   2   1   2   1   2   1   2   1   2   1   2   2   2   1   2   2   1   2   1   1   2   2   2   1   2   1   1   1   2   1   1   2   2   1   1   2   1   2   2   2   1   1   2   1   1   1   2   2   1   1   1   2   1   2   1   1   1   2   2   2   1   2   1   2   2   2   2   2   1   2   1   2   2   1   2   1   2   1   2   2   2   1   2   2   2   1   1   2   1   1   2   2   1   2   1
 MK-5-9                 1   2   2   1   1   1   2   1   1   2   2   2   2   2   1   1   1   2   2   2   1   1   1   2   1   2   2   2   2   2   2   2   2   1   2   1   1   1   2   2   1   2   2   2   1   1   1   2   1   1   2   1   2   1   2   1   1   1   1   1   1   1   1   1   1   2   1   1   1   1   2   1   1   1   1   1   2   1   2   1   2   2   1   1   2   1   2   1   2   1   1   1   1   1   2   2   2   2   2   2   2   2   2   2   1   2   1   2   1   2   1   2   1   2   1   2   2   2   1   2   1   1   2   1   1   2   2   2   1   2   1   1   1   2   1   1   2   2   1   1   2   1   2   2   2   2   1   2   2   1   1   2   2   1   1   1   2   1   2   1   1   1   2   2   2   2   2   1   2   2   2   2   2   1   2   1   1   2   2   1   1   2   1   2   2   2   1   2   2   2   1   1   2   1   1   2   2   1   2   1
 MK-5-10                1   2   2   1   1   1   2   1   1   2   2   2   2   2   1   1   1   2   2   2   1   1   2   2   1   2   2   2   2   2   2   2   2   1   2   1   1   2   1   1   1   2   2   2   2   1   1   2   1   2   2   1   2   1   2   1   1   1   1   1   1   1   1   1   1   2   1   1   1   1   2   1   1   2   1   1   2   1   2   1   2   2   1   1   2   1   2   2   2   1   1   2   1   1   2   2   2   2   2   2   2   2   2   1   2   2   1   2   1   2   1   1   1   2   1   2   2   2   1   2   1   1   2   2   1   2   2   2   1   2   2   1   1   2   1   2   2   2   1   1   2   1   2   2   2   2   1   2   2   1   2   2   2   1   1   1   2   1   2   1   1   2   2   2   2   2   1   1   2   2   2   2   2   1   2   1   1   2   2   1   1   2   1   2   2   2   1   2   2   2   1   1   2   1   1   2   2   1   2   1
 MK-5-11                1   2   2   1   1   1   2   1   1   2   2   2   2   2   1   1   1   2   2   2   1   1   1   2   1   2   2   1   2   2   2   2   2   1   2   1   1   2   1   1   1   2   2   2   2   1   1   2   1   2   2   1   2   1   2   1   1   1   1   1   1   2   1   1   1   2   1   1   2   1   2   1   1   2   2   1   2   1   1   1   1   2   1   1   2   1   2   2   2   1   1   2   1   1   2   2   2   1   2   2   2   2   2   1   2   2   1   2   1   2   1   1   1   2   1   2   2   2   1   2   1   1   2   2   1   2   2   2   1   2   2   1   1   2   1   2   2   2   1   1   2   1   2   2   2   2   1   2   2   1   2   1   2   1   1   1   2   2   2   1   1   2   2   2   2   2   1   1   2   2   2   1   2   1   2   1   1   2   1   1   1   2   1   2   2   2   1   2   1   2   2   1   2   1   1   2   2   1   2   1
 MK-5-12                1   2   2   2   1   2   2   1   2   2   1   2   2   1   1   1   1   2   2   2   1   1   1   2   1   1   2   1   1   2   2   2   1   1   2   1   1   2   1   1   1   2   2   2   2   1   1   2   1   2   2   1   2   1   2   1   1   1   2   1   1   1   1   2   1   2   1   1   2   1   2   1   1   2   2   1   2   1   1   2   1   2   1   1   2   1   2   2   2   2   1   2   2   1   2   2   2   1   2   2   2   2   2   1   2   2   1   2   1   2   1   1   1   2   1   2   2   2   1   1   1   1   2   2   1   2   2   2   1   2   2   1   1   2   1   2   2   2   1   1   2   1   2   2   2   2   1   2   2   1   2   1   2   1   1   1   2   2   2   1   2   2   2   2   2   2   2   1   2   2   2   1   2   1   2   1   1   2   1   1   1   2   1   2   2   2   1   2   1   1   2   1   2   1   2   1   2   2   2   1
 MK-5-13                2   2   2   2   1   2   2   1   1   2   1   2   2   1   1   1   1   2   2   2   1   1   2   2   1   1   2   1   1   2   2   2   1   1   2   1   1   2   1   1   1   2   2   2   2   1   1   1   1   2   2   2   2   1   2   1   1   1   2   1   1   1   1   2   1   2   1   1   2   1   2   1   1   2   2   1   2   1   1   2   1   2   1   1   2   1   2   2   2   2   1   2   2   2   2   2   2   1   1   2   2   2   2   1   2   2   1   2   2   2   1   1   1   2   1   2   2   2   1   1   2   1   2   1   1   2   2   2   1   2   2   1   1   2   1   2   2   2   1   1   2   2   2   2   2   1   1   2   2   1   2   1   2   1   1   1   2   2   2   1   2   1   2   2   1   2   2   1   2   2   1   1   2   1   1   1   1   2   1   1   1   2   2   2   2   2   1   2   1   1   2   1   2   1   2   1   2   2   2   1
 MK-5-14                2   2   2   2   1   2   2   1   2   2   1   2   2   1   2   1   1   2   2   2   1   1   2   2   1   1   2   2   1   2   2   2   1   2   2   1   1   2   2   1   2   2   1   2   2   1   1   1   1   2   2   2   2   1   2   1   1   2   2   1   1   1   1   2   1   2   1   1   2   1   2   1   1   2   2   1   2   1   1   2   1   2   1   1   2   1   1   2   2   2   1   2   2   2   2   2   2   1   1   2   2   2   2   1   2   1   1   1   2   1   1   1   1   2   1   2   1   2   1   1   1   1   1   1   1   2   2   2   1   2   2   1   1   2   1   2   2   2   1   1   2   2   2   2   2   1   1   2   1   1   2   1   1   1   2   1   2   1   2   1   2   2   2   2   1   2   2   1   2   2   1   1   2   1   1   1   1   2   1   2   1   2   2   2   2   2   1   2   1   1   2   1   2   1   2   2   2   1   2   1
 MK-5-15                2   2   2   2   1   2   2   1   2   2   1   2   2   1   2   1   1   2   2   2   1   1   2   2   1   1   2   2   1   2   2   2   1   2   1   1   1   2   2   1   2   1   1   2   2   1   1   1   1   2   2   2   2   1   2   2   1   2   2   1   1   1   1   2   1   2   1   1   2   1   2   1   1   2   2   1   1   1   1   2   1   2   1   1   2   1   2   1   2   2   1   2   2   2   1   2   2   1   1   2   2   1   2   1   2   1   1   1   2   1   1   1   1   2   1   1   1   2   2   1   1   1   1   1   2   2   2   2   1   2   2   1   1   2   1   1   2   2   1   1   2   2   1   2   2   1   1   2   1   1   2   1   1   1   2   1   2   1   2   1   2   1   2   1   1   1   2   1   2   2   1   1   1   1   1   1   1   2   1   2   1   2   2   2   2   2   1   2   1   1   2   1   2   1   2   2   1   1   2   1
 MK-5-16                2   2   2   2   1   2   2   1   2   2   1   2   2   1   2   1   1   2   2   2   1   1   2   2   1   1   1   2   1   1   2   1   1   2   2   1   1   2   2   1   2   1   1   1   2   1   1   1   1   2   2   2   2   1   1   2   1   2   2   1   1   1   1   1   2   1   1   1   2   1   2   2   1   2   2   1   1   1   1   2   1   2   1   1   2   1   1   1   2   2   1   2   2   2   2   2   2   1   1   2   2   1   2   2   2   1   1   1   2   1   1   1   1   2   1   1   1   2   2   1   1   1   1   1   2   2   2   2   1   2   2   1   1   2   1   1   2   2   1   1   2   2   1   2   2   1   1   1   1   1   2   1   1   2   2   1   2   1   2   1   2   1   2   1   1   1   2   1   2   2   1   1   1   1   1   1   1   2   1   2   1   2   2   2   2   2   1   2   1   1   2   1   2   1   2   2   1   1   2   1
 MK-6-1                 1   1   2   1   2   1   1   2   2   2   1   2   2   1   1   1   1   1   1   2   1   2   2   1   2   1   2   1   1   1   1   2   1   1   1   2   1   1   2   1   1   1   1   2   1   2   2   2   2   2   2   2   1   1   2   2   1   2   2   2   1   1   2   1   1   2   2   1   1   1   1   2   2   1   1   1   2   1   2   1   2   2   1   2   2   1   2   1   1   1   2   2   1   1   2   1   2   2   2   2   2   2   1   2   2   2   1   2   1   1   1   1   1   2   1   2   2   2   1   1   1   2   2   2   2   2   2   1   2   2   2   2   1   2   2   1   2   2   2   2   2   2   2   2   1   2   1   2   1   1   1   2   2   1   2   1   1   1   1   2   2   1   2   2   2   2   2   1   1   2   1   1   2   2   2   2   1   2   2   2   2   1   2   1   1   1   2   1   1   2   1   1   2   2   2   1   2   2   1   1
 MK-6-2                 1   1   2   1   2   1   1   2   2   1   1   2   2   1   1   1   1   1   1   2   1   2   2   1   2   1   2   1   1   1   2   2   2   1   1   2   2   1   2   1   1   1   1   2   1   2   2   2   2   2   2   2   1   1   1   2   2   2   2   2   1   1   2   1   1   2   2   1   1   1   2   2   2   1   1   1   2   1   2   1   2   2   1   2   2   1   2   2   1   1   2   2   1   1   2   2   1   1   2   2   1   2   1   2   2   2   1   2   1   1   1   1   1   2   2   2   2   2   1   1   1   2   2   1   2   2   2   1   2   1   2   2   1   2   2   1   1   2   2   2   2   2   2   2   1   2   1   2   1   1   1   2   2   1   2   1   1   1   1   2   2   1   2   2   2   2   2   1   2   2   1   1   2   2   2   2   1   2   1   2   2   1   2   1   1   1   2   1   1   2   1   1   2   2   2   1   1   1   1   1
 MK-6-3                 1   1   2   1   2   1   1   2   1   1   1   2   2   1   1   1   1   1   1   2   1   1   2   1   2   1   2   1   2   1   2   2   2   1   1   2   2   1   2   1   1   1   1   2   1   2   2   2   2   2   2   1   1   1   1   2   2   2   2   2   1   1   2   1   1   2   2   1   1   1   1   1   2   1   1   1   2   1   2   1   2   2   1   2   2   1   2   1   1   1   2   2   1   1   2   2   1   1   2   2   1   2   2   1   2   2   1   2   1   1   1   1   1   2   2   2   2   2   1   1   1   2   2   1   2   2   2   1   2   2   2   2   2   2   2   1   1   2   2   2   2   2   2   2   1   2   1   2   1   1   1   2   2   1   2   1   1   1   1   2   2   2   2   2   2   2   2   1   2   2   1   1   2   2   2   2   1   2   1   2   2   1   2   1   1   1   2   2   1   2   2   1   2   2   2   1   1   1   1   1
 MK-6-4                 1   1   2   1   2   1   1   2   1   1   1   2   2   1   1   1   2   1   1   2   2   1   2   1   2   1   2   1   2   1   2   2   2   2   1   2   2   1   2   1   2   1   1   2   1   2   2   1   2   2   2   1   1   1   1   2   2   2   2   2   1   1   2   1   1   2   2   1   1   1   1   1   2   2   1   1   2   2   2   1   2   1   2   1   1   2   2   1   1   1   2   2   1   1   2   2   1   2   2   2   1   1   2   1   2   2   1   2   1   1   1   1   1   2   2   2   2   2   1   1   1   2   2   2   2   2   2   1   2   2   2   2   2   2   2   1   1   2   2   2   1   2   2   2   1   2   1   2   2   1   1   2   1   2   2   1   1   1   2   2   2   2   2   2   2   2   2   1   2   2   2   1   2   2   2   2   1   2   1   1   1   1   1   1   1   1   2   2   1   1   2   2   2   1   2   2   1   1   1   1
 MK-6-5                 1   1   1   1   1   1   1   2   1   1   1   2   2   1   1   1   2   1   1   2   2   1   2   1   2   1   1   1   2   2   2   2   2   2   1   2   2   2   2   1   2   1   1   2   1   2   2   1   2   2   2   1   1   1   1   2   2   2   2   2   1   1   2   1   2   2   2   2   1   1   1   1   2   2   1   1   2   2   2   1   2   1   1   1   1   2   2   1   1   2   2   2   1   1   2   2   1   2   2   2   2   1   2   1   2   2   1   2   1   1   2   1   1   2   2   2   1   2   1   1   1   2   2   2   2   2   2   1   2   2   2   2   2   2   2   1   1   1   2   2   1   1   2   2   2   2   1   2   1   1   1   2   1   2   2   1   1   1   2   2   2   2   1   2   2   2   2   1   2   2   2   1   2   2   2   2   1   2   1   1   1   1   1   1   1   2   2   2   1   2   2   2   2   1   2   2   2   1   1   1
 MK-6-6                 1   1   1   1   1   1   1   2   1   1   1   2   2   1   2   1   1   1   1   2   1   1   2   1   2   1   1   1   2   2   2   2   2   2   2   2   2   2   2   1   2   1   1   2   1   2   2   2   2   2   2   1   1   1   1   1   2   2   2   2   2   1   2   1   2   1   2   2   1   1   1   1   2   2   1   1   2   2   2   1   2   1   1   1   1   2   2   1   1   2   2   2   1   1   2   2   1   2   2   2   2   1   2   1   2   2   1   2   1   2   2   1   2   2   2   2   1   1   1   1   2   2   2   2   2   2   2   1   2   2   1   2   1   2   2   1   1   1   2   2   1   1   2   2   2   2   1   2   1   1   1   1   2   2   2   1   1   1   2   2   2   2   1   2   2   2   2   2   2   1   2   1   2   2   2   2   1   2   2   1   1   1   1   1   1   2   2   2   1   2   2   2   2   1   2   1   2   1   1   1
 MK-6-7                 1   1   1   1   1   1   1   2   1   1   1   2   2   1   2   1   1   1   1   2   2   2   2   1   2   1   1   1   2   2   2   2   2   2   1   2   2   2   1   1   2   1   1   2   1   2   2   2   2   2   2   2   2   1   1   2   2   2   2   2   1   1   2   1   2   1   2   2   1   1   1   1   2   2   1   1   2   2   2   1   2   1   2   1   1   2   2   1   2   2   2   2   1   1   2   2   1   2   2   2   2   1   2   1   2   2   1   2   1   2   2   2   2   2   2   2   1   1   1   1   2   2   2   2   2   2   2   1   2   2   1   2   1   2   2   1   1   1   2   2   1   1   2   2   2   2   1   2   1   1   1   1   2   2   1   1   1   1   2   2   2   2   1   2   2   2   2   2   2   1   2   1   1   2   2   2   1   2   2   1   1   1   1   1   1   2   2   2   1   2   2   2   2   1   2   1   2   1   1   1
 MK-6-8                 1   1   1   1   1   1   1   2   1   1   1   2   2   1   2   1   1   1   1   2   2   1   2   1   2   1   1   1   2   2   2   2   2   2   1   2   2   2   1   1   2   1   1   2   1   2   2   2   2   2   2   2   2   1   1   2   1   2   2   2   1   1   2   1   2   1   2   2   2   1   1   1   2   2   1   1   2   2   2   2   2   1   2   1   1   2   2   1   2   2   2   2   1   1   2   2   1   2   2   2   2   1   2   1   2   2   1   2   1   2   2   2   2   2   2   2   2   1   1   2   2   2   2   2   2   2   2   1   2   2   1   2   1   2   2   1   1   1   2   2   1   1   2   2   1   2   1   2   2   2   1   1   2   2   1   2   1   1   1   2   2   2   2   2   2   2   2   2   2   1   2   1   1   2   2   2   1   2   2   1   1   1   1   1   1   2   1   2   1   2   2   2   2   1   2   1   2   1   1   1
 MK-6-9                 2   1   1   1   1   1   1   2   1   1   1   2   2   1   2   1   1   1   1   2   2   1   2   1   2   1   1   1   2   2   2   2   2   2   1   1   2   2   1   2   2   1   1   2   2   2   2   2   2   2   2   2   2   1   1   2   1   1   2   2   1   1   2   1   2   1   2   2   2   1   1   1   2   2   1   1   2   2   2   2   2   1   2   1   1   2   2   1   2   2   2   2   1   1   2   2   1   2   2   2   2   1   2   2   2   2   1   2   1   1   2   2   2   2   2   2   2   1   1   1   2   1   2   2   2   2   2   1   2   2   1   2   1   2   2   1   1   1   1   2   1   1   2   2   1   2   1   2   2   2   1   1   2   2   1   2   1   1   1   2   2   2   2   2   2   2   2   2   2   1   2   1   1   2   2   2   1   2   2   1   1   1   1   1   1   2   1   2   2   2   2   1   2   1   2   1   2   1   1   1
 MK-6-10                2   2   1   1   2   2   2   2   1   1   2   2   2   1   2   1   1   1   2   2   2   1   2   1   2   1   1   1   2   2   2   2   2   2   1   1   2   2   1   2   2   1   1   2   1   2   1   1   2   2   1   1   2   1   1   2   1   1   2   2   1   1   2   1   2   2   1   2   2   1   1   1   2   2   1   1   2   2   2   2   1   1   2   1   1   2   2   1   2   2   2   2   1   1   1   2   1   2   2   1   2   2   2   2   2   1   1   2   2   1   1   2   2   2   2   2   2   1   1   1   2   1   2   2   2   1   2   1   2   2   2   2   1   2   2   1   1   1   1   2   1   1   2   2   1   2   1   2   2   2   2   1   2   2   1   2   1   1   1   2   2   2   2   2   2   2   2   2   2   1   2   1   1   2   2   2   1   2   2   1   1   1   1   1   2   2   2   2   2   1   2   1   2   2   1   1   2   1   1   1
 MK-6-11                2   2   1   1   2   2   2   2   1   1   2   2   2   1   2   1   1   1   2   2   2   1   2   1   2   1   1   1   2   2   2   2   2   2   2   1   2   2   1   2   2   1   1   2   1   2   1   1   2   2   1   1   2   2   2   2   1   1   2   2   1   1   2   2   1   1   1   2   2   2   1   1   1   2   1   1   2   2   2   2   1   1   2   2   2   2   2   1   2   2   2   2   1   2   1   2   1   2   2   1   2   2   2   2   2   1   1   2   2   1   1   1   2   2   2   2   2   1   1   2   2   2   2   2   2   1   2   1   2   2   1   2   1   2   2   1   2   1   1   2   1   1   2   2   1   2   1   2   2   2   2   1   2   1   1   2   1   1   1   2   1   2   2   2   2   2   2   2   2   1   2   1   1   2   1   2   1   2   2   1   2   1   1   1   2   2   2   1   1   1   2   1   2   1   1   1   2   1   1   1
 MK-6-12                2   2   1   1   2   1   2   2   1   1   1   2   2   1   2   1   1   1   2   2   2   1   2   1   2   1   1   1   2   2   2   2   2   2   2   1   2   2   1   2   2   1   1   2   1   1   1   2   2   2   1   1   1   2   2   1   1   1   2   2   1   1   2   2   1   1   1   2   2   2   1   1   2   2   1   1   2   1   2   2   1   1   2   2   2   2   2   2   2   2   2   2   1   1   1   2   1   2   2   1   2   2   2   2   1   1   1   2   2   1   1   1   2   2   2   2   2   1   1   2   1   2   2   2   2   1   2   1   2   2   1   2   1   2   2   1   2   1   1   2   1   1   2   2   1   1   1   2   2   2   2   1   2   1   1   2   1   2   1   2   1   2   2   1   2   2   2   2   2   1   2   1   1   2   1   2   1   2   2   1   2   1   1   1   2   2   2   1   1   1   2   1   2   1   2   1   1   1   1   1
 MK-6-13                2   2   2   1   2   1   2   2   1   1   1   2   2   1   2   1   1   1   2   2   2   1   2   1   1   1   1   2   2   2   2   2   2   2   2   1   2   2   1   2   2   1   1   2   1   1   1   2   2   2   1   1   1   2   2   1   1   1   2   2   2   1   2   2   1   1   1   2   2   2   1   1   2   2   1   1   2   1   1   2   1   1   2   2   2   2   2   2   2   2   2   2   1   1   1   2   2   1   2   1   2   2   2   2   2   2   2   2   2   1   1   1   2   2   2   2   2   1   1   2   1   2   2   2   2   1   2   1   2   2   1   2   1   2   1   1   2   2   2   2   1   1   2   2   1   2   1   2   2   2   2   2   2   1   1   2   1   2   1   2   2   1   2   2   2   1   2   2   2   1   1   1   1   1   1   2   1   2   2   1   2   1   1   1   2   2   2   1   1   1   2   2   2   1   2   1   1   1   1   1
 MK-6-14                2   2   2   1   2   1   2   2   1   1   2   2   2   1   1   1   1   1   2   2   2   2   2   1   2   1   1   2   2   2   2   1   2   2   2   1   2   2   1   2   2   1   1   2   1   1   1   1   2   2   1   1   1   2   2   1   1   1   1   1   2   1   2   2   1   1   1   1   1   2   1   1   2   2   1   1   2   1   1   2   1   1   2   1   1   2   2   2   2   2   2   2   1   1   1   2   2   1   2   1   2   2   2   2   2   2   2   1   1   2   2   2   1   2   2   2   2   1   1   2   1   2   2   2   2   1   1   1   1   2   1   2   1   1   1   1   2   2   2   2   1   1   2   2   1   2   2   2   2   2   2   2   2   1   1   2   1   2   2   2   2   1   2   1   2   1   2   2   1   1   1   1   1   1   1   2   1   2   2   1   2   1   1   1   2   2   2   1   1   1   2   2   2   1   2   1   1   1   1   1
 MK-6-15                2   2   2   1   2   1   2   2   1   1   2   2   2   2   1   2   2   1   2   2   2   2   2   1   1   1   2   2   2   1   2   1   1   2   2   1   2   2   1   2   2   1   1   2   2   1   1   1   2   2   1   1   1   2   2   2   1   1   1   1   2   1   2   2   1   1   1   1   1   2   1   1   2   2   1   1   2   1   1   2   1   1   2   1   1   2   2   2   1   2   2   2   1   1   1   2   2   1   2   1   1   2   2   2   2   2   2   1   1   2   2   2   1   2   2   2   2   1   1   2   1   2   2   2   1   1   1   2   1   2   1   2   1   1   1   1   2   2   2   2   1   1   2   2   1   2   2   2   2   2   2   2   2   1   1   2   1   2   2   2   2   1   2   2   2   1   2   2   1   1   2   1   1   1   1   2   1   2   2   1   2   1   1   1   2   2   2   1   2   1   2   2   2   1   2   1   1   1   1   1
 MK-6-16                1   2   2   1   2   1   2   2   1   2   2   2   2   2   2   2   2   1   2   2   2   2   1   1   1   1   2   1   2   1   2   1   2   2   2   1   2   2   1   2   2   1   2   2   2   1   2   1   2   2   2   1   1   1   2   2   1   1   1   1   2   1   2   2   1   2   2   1   1   2   1   1   2   2   1   1   2   1   1   2   1   1   2   1   1   1   1   2   1   2   2   1   1   1   1   2   2   1   2   1   1   2   2   2   1   2   2   2   1   2   2   2   1   2   2   2   2   1   1   2   1   2   2   2   1   1   1   2   1   2   1   2   1   1   1   1   2   1   2   1   1   1   2   2   1   2   2   2   2   2   2   1   2   1   2   2   2   2   2   2   2   2   2   2   1   1   2   2   1   1   2   1   1   1   1   2   1   2   2   1   2   1   1   1   2   2   2   2   2   1   2   2   2   1   2   1   1   1   1   1
 
!****************************************** Phenotypic Data **********************************************************
!-100.0 is resevred for missing phenotype
SimulatedTrait1         9.5716   11.3872   10.9579   10.1869   10.7259    8.1644    8.6427    9.9565    9.0812    8.3511    9.0210   11.7630   10.8045    9.4557    8.2449    9.3455    8.9113   10.1495    9.6319    9.8078    9.9356   10.3149   10.0099   10.3658   10.2264   10.1702    8.3943    8.6673   11.2300    8.6330   11.0692    8.6919    9.3970    8.9721    9.8447    9.9148   11.8901   11.0980   10.7857   11.9317   12.0077    9.4351   10.1545   11.7659   11.1566   13.0389    9.2242   11.8260   10.9616   10.9262    9.8564   11.0016   10.5827   11.3442   10.0841    9.5719    8.0973   10.0771    9.0129   10.9296    9.8090    8.7227    9.7303   11.5057   10.0000    9.4982   11.4287   10.3268    9.4417    9.1603    7.9212   10.3957    8.8393    8.1006   10.2283    8.1737    9.0143   10.6666   10.1302    9.6958    8.6522   10.1032    9.7631   10.3194    9.9112    9.4176    9.5392   10.5780    8.4597   10.1044   10.1573    9.7610   10.1681   11.2686   11.2840   11.1767   10.3241    9.1685    9.1255    9.7545    8.5088   10.8454   10.2647   10.1671   10.2107   10.2146   11.0769    8.7503    9.8359    8.8980   10.5054    9.3392    8.8299    9.9483    9.9231   10.0461    8.3426    8.5563    9.7663   10.8291   10.6308    8.8651    9.4297   11.0532   12.0890    7.9346    9.4937   10.9851   10.0445    9.4611   10.3173    8.2893    9.9243    7.7501    8.9181    9.5531    9.9084   11.2995   11.4586    9.0273    9.0677    9.6157   10.4272   11.2431    9.0887   10.5372   10.1871   10.8811   10.6362   10.9100    9.5210    9.5444   10.6377    8.4772    9.4727   11.8249   10.2324   10.9454   11.8412   11.1796   10.3588   10.9451    8.5514    9.0638   10.5091   10.7253    8.6879   10.2172    8.4658   10.7523   10.8291   12.0932   10.5455   10.3513    9.1273   11.1888   11.6557    9.8318    9.2098    8.5829    9.8768   10.8767    9.1074   10.0587   10.5543    9.4201    9.7656    9.1541   10.7039    8.9179   10.7232   10.8691   10.8269    9.7613    9.0553   10.3139    9.4070   11.3843    7.4103   11.0144
 
