# Supplementary material for: Inclusive Composite Interval Mapping of QTL by Environment Interactions in Biparental Populations
Source: PLoS One. 2015 Jul 10;10(7):e0132414. doi: 10.1371/journal.pone.0132414 (PMC4498613; doi:10.1371/journal.pone.0132414)
Supplement: S1 File — (ZIP) [file pone.0132414.s001.zip › BC1 population/e=1/run_00064.met]

!**********************Note: lines staring with "!" are remarks and will be ignored in the program********************
!*********************************General Information**********************************
!Assuming F1 = P1 x P2, populations available in QTL IciMapping are: 
!  1, P1BC1F1 = P1 x F1, the first backcrossing where P1 is used as the recurrent parent;
!  2, P2BC1F1 = P2 x F1, the first backcrossing where P2 is used as the recurrent parent;
!  3, F1DH, F1-derived doubled haploids; 
!  4, RIL or F1RIL, recombination inbred lines through the repeated selfing of F1;
!  5, P1BC1RIL, recombination inbred lines through the repeated selfing of P1BC1F1;
!  6, P2BC1RIL, recombination inbred lines through the repeated selfing of P2BC1F1;
!  7, F2, the selfing generation of F1;
!  8, F3, the selfing generation of F2;
!  9, P1BC2F1, the second backcrossing where P1 is used as the recurrent parent; 
! 10, P2BC2F1, the second backcrossing where P2 is used as the recurrent parent;
! 11, P1BC2RIL, recombination inred lines through the repeated selfing of P1BC2F1; 
! 12, P2BC2RIL, recombination inred lines through the repeated selfing of P2BC2F1; 
! 13, P1BC1F2, the selfing generation of P1BC1F1; 
! 14, P2BC1F2, the selfing generation of P2BC1F1; 
! 15, P1BC2F2, the selfing generation of P1BC2F1; 
! 16, P2BC2F2, the selfing generation of P2BC2F1; 
! 17, P1BC1DH, P1BC1F1-derived doubled haploids; 
! 18, P2BC1DH, P2BC1F1-derived doubled haploids; 
! 19, P1BC2DH, P1BC2F1-derived doubled haploids; 
! 20, P2BC2DH, P2BC2F1-derived doubled haploids; 
   1      !Mapping Population (see remarks above)
   2      !Mapping Function (1 for Kosambi; 2 for Haldane; 3 for Morgan)
   2      !Marker Space Type (1 for intervals; 2 for positions)
   1      !Marker Space Unit(1 for centiMorgans; 2 for Morgan)
   6      !Number of Chromosomes (or Linkage Groups)
 200      !Size of the mapping population
   1      !Number of environments
 
!***************************************** Chromosomes and Linkage Maps **********************************************
!Chromosome                 NumMarkers
-CH1                        16
-CH2                        16
-CH3                        16
-CH4                        16
-CH5                        16
-CH6                        16
!Linkage map (Marker name followed by position or the interval length)
 MK-1-1                1     0.000
 MK-1-2                1    10.000
 MK-1-3                1    20.000
 MK-1-4                1    30.000
 MK-1-5                1    40.000
 MK-1-6                1    50.000
 MK-1-7                1    60.000
 MK-1-8                1    70.000
 MK-1-9                1    80.000
 MK-1-10               1    90.000
 MK-1-11               1   100.000
 MK-1-12               1   110.000
 MK-1-13               1   120.000
 MK-1-14               1   130.000
 MK-1-15               1   140.000
 MK-1-16               1   150.000
 MK-2-1                2     0.000
 MK-2-2                2    10.000
 MK-2-3                2    20.000
 MK-2-4                2    30.000
 MK-2-5                2    40.000
 MK-2-6                2    50.000
 MK-2-7                2    60.000
 MK-2-8                2    70.000
 MK-2-9                2    80.000
 MK-2-10               2    90.000
 MK-2-11               2   100.000
 MK-2-12               2   110.000
 MK-2-13               2   120.000
 MK-2-14               2   130.000
 MK-2-15               2   140.000
 MK-2-16               2   150.000
 MK-3-1                3     0.000
 MK-3-2                3    10.000
 MK-3-3                3    20.000
 MK-3-4                3    30.000
 MK-3-5                3    40.000
 MK-3-6                3    50.000
 MK-3-7                3    60.000
 MK-3-8                3    70.000
 MK-3-9                3    80.000
 MK-3-10               3    90.000
 MK-3-11               3   100.000
 MK-3-12               3   110.000
 MK-3-13               3   120.000
 MK-3-14               3   130.000
 MK-3-15               3   140.000
 MK-3-16               3   150.000
 MK-4-1                4     0.000
 MK-4-2                4    10.000
 MK-4-3                4    20.000
 MK-4-4                4    30.000
 MK-4-5                4    40.000
 MK-4-6                4    50.000
 MK-4-7                4    60.000
 MK-4-8                4    70.000
 MK-4-9                4    80.000
 MK-4-10               4    90.000
 MK-4-11               4   100.000
 MK-4-12               4   110.000
 MK-4-13               4   120.000
 MK-4-14               4   130.000
 MK-4-15               4   140.000
 MK-4-16               4   150.000
 MK-5-1                5     0.000
 MK-5-2                5    10.000
 MK-5-3                5    20.000
 MK-5-4                5    30.000
 MK-5-5                5    40.000
 MK-5-6                5    50.000
 MK-5-7                5    60.000
 MK-5-8                5    70.000
 MK-5-9                5    80.000
 MK-5-10               5    90.000
 MK-5-11               5   100.000
 MK-5-12               5   110.000
 MK-5-13               5   120.000
 MK-5-14               5   130.000
 MK-5-15               5   140.000
 MK-5-16               5   150.000
 MK-6-1                6     0.000
 MK-6-2                6    10.000
 MK-6-3                6    20.000
 MK-6-4                6    30.000
 MK-6-5                6    40.000
 MK-6-6                6    50.000
 MK-6-7                6    60.000
 MK-6-8                6    70.000
 MK-6-9                6    80.000
 MK-6-10               6    90.000
 MK-6-11               6   100.000
 MK-6-12               6   110.000
 MK-6-13               6   120.000
 MK-6-14               6   130.000
 MK-6-15               6   140.000
 MK-6-16               6   150.000
!*********************************** Marker Types ********************************************************************
!Co-dominant marker: When heterozygote F1 is present, P1 is coded as 2, F1 is coded as 1, and P2 is coded as 0; Otherwise, P1 is coded as 2, and P2 is coded as 0. 
!Dominant marker: When heterozygote F1 is present, P1 and F1 are coded as 12, and P2 is coded as 0; Otherwise, P1 is coded as 2, and P2 is coded as 0.  
!Recessive markers: When heterozygote F1 is present, P1 is coded as 2, and F1 and P2 are coded as 10; Otherwise, P1 is coded as 2, and P2 is coded as 0. 
!Missing marker is coded as -1. 
 MK-1-1                 2   1   2   2   1   2   2   1   1   1   1   2   2   1   2   1   2   2   2   1   2   2   2   2   2   1   1   1   1   2   1   1   2   2   1   1   2   2   2   2   1   1   1   2   2   1   2   2   2   1   2   1   1   2   2   2   2   2   1   1   1   1   1   1   1   2   1   1   2   2   2   1   1   2   2   2   1   1   1   1   1   1   1   2   1   1   2   2   2   1   1   1   1   2   2   2   1   2   1   1   2   2   2   1   2   1   2   1   1   2   1   2   2   2   2   2   1   1   1   2   1   2   1   1   1   2   1   2   1   1   2   2   2   1   2   1   2   2   2   1   2   2   1   2   1   1   2   1   2   1   2   1   1   1   1   1   1   1   1   2   1   2   2   1   1   2   1   1   2   1   1   2   2   2   1   1   2   1   2   1   1   1   2   1   1   1   2   1   2   2   2   2   2   1   2   2   1   1   1   1
 MK-1-2                 2   1   2   2   1   2   2   1   1   1   1   2   2   1   2   1   2   2   2   1   2   2   2   2   1   1   2   1   1   2   1   2   1   2   2   1   2   2   2   2   1   1   2   2   2   1   2   2   2   1   2   1   1   2   2   1   2   2   1   1   2   1   1   1   1   2   2   1   2   2   2   1   1   2   2   2   1   1   1   1   1   1   1   2   2   1   2   2   2   1   1   1   1   2   2   1   1   2   1   1   2   2   2   1   1   1   2   1   1   2   1   2   2   2   2   2   1   1   1   2   1   2   1   1   1   2   1   2   2   1   2   2   2   1   2   1   2   2   2   1   2   2   1   2   1   1   2   1   2   1   2   1   1   1   1   1   1   2   1   2   1   1   2   1   1   2   1   1   2   1   1   2   2   2   1   1   2   1   2   1   1   1   2   1   1   1   2   1   2   2   2   2   2   1   2   2   1   1   2   1
 MK-1-3                 2   1   1   1   1   2   2   1   1   1   1   1   2   1   1   1   2   2   2   1   2   2   2   2   1   1   1   1   1   2   1   2   1   2   2   1   2   2   2   2   1   1   2   2   2   1   2   2   2   1   2   1   1   2   2   2   2   2   1   1   1   2   1   1   1   2   2   1   2   2   2   1   1   2   2   2   1   1   1   1   1   1   1   2   2   1   2   2   2   1   1   1   1   2   2   1   1   2   1   1   2   2   2   1   1   1   2   1   1   2   1   2   2   2   2   2   1   1   1   2   1   2   1   1   1   2   1   2   2   1   2   2   2   1   2   1   2   2   2   1   2   2   1   2   1   1   2   1   2   1   2   1   1   1   1   1   1   2   1   2   1   1   2   1   1   2   1   1   2   1   1   1   2   2   1   1   2   1   2   1   1   2   2   1   1   1   2   1   2   2   2   2   2   2   2   1   1   1   2   1
 MK-1-4                 2   1   1   1   1   2   1   1   1   1   1   1   2   1   1   1   2   2   2   1   2   2   2   2   1   1   1   1   1   2   2   2   2   2   2   1   2   2   2   2   2   1   2   2   2   1   2   2   2   1   2   1   1   2   2   2   2   2   2   1   1   2   1   1   1   2   2   1   1   2   2   1   1   2   2   2   1   1   1   1   1   1   1   2   2   1   2   2   2   1   1   1   1   2   2   1   1   2   1   1   2   2   1   1   1   1   2   1   1   2   1   2   2   2   2   2   2   1   1   2   1   2   1   1   1   2   1   2   2   1   2   2   2   1   2   1   2   2   1   1   2   2   1   2   1   1   2   1   2   1   2   1   1   1   1   1   1   2   1   1   1   1   2   1   1   2   1   1   2   1   1   1   2   2   1   1   2   1   2   1   1   2   2   1   1   1   2   1   2   2   2   2   2   2   2   1   1   1   2   1
 MK-1-5                 2   1   1   1   1   2   1   1   1   1   1   1   2   1   1   1   2   2   2   1   2   2   2   2   1   1   1   1   1   2   2   2   2   2   2   1   2   2   1   2   2   1   2   2   2   1   2   2   2   1   2   1   1   2   2   2   2   2   2   1   1   1   1   1   1   2   2   2   1   1   2   1   1   2   2   2   1   1   1   1   1   1   1   2   1   1   2   2   2   1   2   1   1   2   2   1   1   1   2   1   2   2   1   1   1   1   2   2   1   2   2   1   1   1   2   2   2   1   1   2   1   2   2   1   1   2   1   2   2   1   2   2   2   2   2   1   2   2   1   1   2   2   1   1   1   1   2   1   2   1   2   1   1   1   1   1   1   2   1   1   1   1   2   1   1   2   1   1   2   1   1   1   2   2   1   1   2   1   2   1   1   2   2   2   1   1   2   1   2   2   2   2   2   2   2   1   1   1   2   1
 MK-1-6                 2   1   1   1   2   2   1   2   1   1   2   1   2   1   1   1   2   2   2   1   2   2   2   1   1   1   1   1   1   2   2   2   2   1   2   2   1   2   1   2   1   1   2   2   2   1   2   2   2   2   2   1   1   2   2   2   2   2   2   1   1   1   1   1   1   2   2   2   1   1   2   2   1   2   2   2   1   1   1   1   1   2   1   2   2   1   2   2   2   1   2   1   1   2   2   1   1   1   2   1   2   2   1   1   2   1   1   2   1   2   2   1   1   1   2   2   2   1   1   2   1   2   2   1   1   2   1   2   2   1   1   2   2   1   2   1   2   2   1   1   2   1   1   1   1   1   1   1   2   2   2   2   1   1   1   1   1   2   1   1   1   1   1   1   1   2   1   2   2   1   1   1   2   2   1   1   2   2   2   1   1   2   2   2   1   2   2   1   2   2   2   2   1   2   2   1   1   1   2   1
 MK-1-7                 2   1   1   1   1   2   1   2   1   1   2   1   2   2   1   1   2   2   2   1   2   2   2   1   1   1   1   1   1   2   2   2   1   1   2   2   1   2   1   1   1   1   2   2   2   1   2   2   2   2   2   2   1   2   2   2   2   2   2   1   1   1   1   1   1   2   2   2   1   1   2   2   1   2   2   2   1   1   1   1   1   2   1   2   2   1   2   2   2   2   2   1   1   2   2   1   1   1   2   1   2   2   2   1   2   1   1   2   1   2   2   1   1   1   2   1   2   1   1   2   1   2   2   2   1   2   2   2   2   1   1   2   2   1   2   1   2   2   1   1   2   2   1   1   1   1   1   2   2   2   2   2   1   1   1   1   1   2   1   1   1   1   1   1   1   1   1   2   2   1   1   1   2   2   1   1   1   2   2   1   1   2   2   2   1   2   2   1   2   2   2   1   1   2   2   1   1   1   2   1
 MK-1-8                 1   1   1   2   1   2   1   2   1   1   2   1   2   2   1   1   2   2   2   2   2   2   2   1   1   1   1   1   1   2   2   2   1   1   1   2   1   2   1   1   1   1   2   2   2   1   2   2   2   2   2   2   1   2   2   2   2   2   2   1   1   1   1   1   1   2   2   2   1   1   2   2   1   2   2   1   1   1   1   2   1   2   1   2   2   1   2   2   1   2   1   1   1   2   2   1   1   1   2   1   2   2   2   1   2   1   1   2   1   2   2   1   1   1   2   1   2   2   1   2   2   2   2   2   1   2   2   2   2   1   1   2   2   1   2   1   2   2   1   1   2   2   1   1   1   1   1   2   2   2   2   2   1   1   2   1   1   2   2   1   1   1   2   1   1   1   1   2   2   1   1   1   2   2   2   1   2   2   2   1   1   2   2   2   1   2   2   1   2   2   1   2   2   2   2   1   1   1   2   1
 MK-1-9                 2   1   1   2   1   2   1   1   1   1   2   1   2   2   1   1   2   2   2   2   2   2   2   1   1   1   1   1   1   2   2   2   1   1   1   2   1   1   1   1   1   1   2   2   2   1   2   2   2   2   2   2   1   2   2   1   2   2   2   1   1   1   1   1   1   2   2   2   1   1   2   2   1   2   1   1   1   1   1   2   1   2   1   2   2   1   2   2   1   2   1   1   1   2   2   1   1   1   2   1   1   2   2   1   2   1   2   2   1   2   2   1   1   1   1   1   1   2   1   2   2   2   2   2   1   2   2   2   2   2   1   2   2   1   2   2   2   1   1   1   2   2   1   1   1   1   1   2   2   2   2   2   1   1   2   1   1   2   2   1   2   1   2   1   1   1   1   2   2   1   1   1   2   2   2   1   2   2   2   1   2   2   2   2   1   2   2   1   2   2   1   2   2   1   2   1   1   1   2   1
 MK-1-10                2   1   1   2   1   2   1   1   1   1   2   1   2   2   1   1   1   2   2   2   2   2   2   2   1   1   1   1   1   2   1   2   1   1   1   2   1   1   1   1   1   1   1   2   2   1   2   2   2   2   2   2   2   2   2   1   2   2   2   1   2   2   1   1   1   2   2   1   1   1   2   2   1   1   1   1   1   1   1   2   1   2   1   2   2   1   2   2   1   2   1   1   1   1   2   2   1   1   2   1   1   2   2   1   2   1   2   2   1   2   2   1   1   1   1   1   2   1   2   2   2   2   2   2   1   2   1   2   2   2   1   2   1   1   2   2   2   1   1   1   2   2   1   1   1   1   1   2   2   2   1   2   1   1   1   2   1   2   2   1   2   1   2   1   1   1   1   2   2   1   1   1   2   2   2   1   2   2   1   1   2   2   2   2   1   2   2   1   2   2   1   2   2   1   2   1   1   1   1   1
 MK-1-11                2   1   1   2   1   2   1   1   1   2   2   1   2   2   1   1   1   1   2   2   2   2   2   2   2   1   1   1   1   2   1   2   1   2   1   2   1   1   1   1   1   1   1   2   1   1   2   2   2   2   2   2   2   2   2   1   2   2   2   1   2   2   1   1   1   2   2   1   1   1   2   2   1   1   1   1   1   1   2   2   1   2   1   2   2   1   2   1   1   2   1   1   1   1   2   2   1   1   2   1   1   2   1   1   2   1   2   2   1   2   2   2   2   1   1   1   2   1   2   2   2   2   2   2   1   2   1   2   2   2   1   2   1   1   2   2   2   1   1   2   1   2   1   2   1   1   1   2   2   2   1   2   1   1   1   2   1   2   2   1   2   1   1   1   1   1   1   2   2   1   1   1   2   2   2   1   2   2   1   1   2   2   2   2   1   2   2   1   2   1   1   2   2   1   2   1   1   1   1   1
 MK-1-12                2   1   1   1   1   2   1   1   1   2   2   1   1   1   1   1   1   1   2   2   2   2   1   2   1   1   1   2   1   2   1   2   1   2   1   2   1   1   2   1   1   1   1   2   1   2   2   2   2   1   2   2   2   2   2   1   2   2   2   1   2   2   1   1   1   2   2   1   1   1   2   2   1   1   1   1   1   1   2   2   2   2   1   2   2   1   2   1   1   2   1   1   1   1   2   2   1   1   1   1   1   2   1   1   2   2   1   2   2   2   2   1   2   1   1   2   2   1   2   2   2   2   2   2   1   2   1   2   2   2   1   2   1   1   2   2   2   1   1   2   2   2   1   1   1   1   1   2   2   2   1   2   1   1   1   2   1   2   2   1   1   1   1   1   1   1   1   1   2   1   1   1   2   2   2   1   2   2   1   1   2   2   2   2   1   2   2   1   2   1   1   2   2   1   2   1   1   1   1   1
 MK-1-13                2   1   1   1   1   2   1   1   1   2   2   1   2   1   1   1   1   1   1   1   1   2   1   2   1   1   1   2   1   2   1   2   2   2   1   2   1   1   2   1   1   1   1   2   2   2   2   2   2   1   2   2   2   1   2   1   2   2   2   1   2   2   1   1   1   2   2   1   1   1   2   2   1   1   1   1   1   1   2   2   2   2   1   1   2   1   2   1   1   1   1   1   1   1   2   2   1   1   1   1   1   2   1   1   2   2   1   2   2   2   2   2   2   1   1   2   2   1   2   2   2   2   1   2   1   2   1   2   2   2   1   2   1   1   2   2   2   1   1   1   2   2   1   1   1   1   1   2   2   2   1   1   1   1   2   2   1   1   2   1   1   1   1   1   1   1   1   1   2   1   1   1   1   2   2   1   2   2   1   1   2   2   2   2   2   2   2   1   2   1   1   1   2   1   2   1   1   1   1   1
 MK-1-14                2   1   1   2   1   2   2   1   1   2   2   2   1   1   1   1   1   1   1   1   1   2   1   2   1   1   1   2   1   2   1   2   1   2   1   2   1   1   2   1   1   1   1   2   2   2   2   2   2   1   1   2   2   2   2   1   2   2   2   1   2   2   1   1   1   2   2   1   1   1   2   2   1   1   1   1   1   1   2   2   1   2   1   2   2   1   2   1   1   1   1   1   1   1   2   2   1   1   1   1   1   2   1   1   2   2   1   2   2   2   1   2   2   1   2   2   2   2   2   1   2   2   1   2   1   1   1   2   2   2   1   1   1   1   2   2   1   1   1   1   2   2   1   1   1   1   1   2   2   2   1   1   1   1   2   2   1   1   2   2   1   1   1   1   1   1   1   2   2   1   1   1   1   2   2   1   2   2   1   1   2   2   2   2   2   2   2   1   2   1   1   1   1   1   2   1   1   1   1   1
 MK-1-15                2   1   2   2   1   2   2   1   1   2   2   2   1   1   1   1   1   1   1   1   1   2   1   2   1   1   1   2   1   2   1   2   1   2   1   2   1   1   2   2   1   2   2   2   2   2   2   2   2   1   2   2   2   2   2   1   2   2   1   1   2   2   1   1   1   1   2   1   1   1   2   2   1   1   1   1   2   1   2   2   1   2   1   2   2   1   2   1   1   1   1   1   1   1   2   1   1   1   1   1   1   2   1   1   2   1   1   2   2   2   1   2   2   2   2   2   2   2   2   2   2   2   1   2   1   1   1   2   2   2   1   1   1   1   2   2   1   1   1   1   2   2   2   1   2   1   2   2   1   2   1   1   1   1   2   2   1   1   2   1   1   1   1   1   1   1   1   2   2   1   1   1   1   1   2   1   2   2   1   1   2   2   2   2   2   2   2   1   1   1   1   1   1   2   2   1   1   1   1   1
 MK-1-16                2   2   2   1   1   2   2   1   1   2   2   2   1   1   1   1   1   1   1   1   1   2   1   2   1   1   1   2   1   2   1   2   1   2   1   1   1   1   2   2   1   1   2   2   1   2   2   2   1   1   2   2   1   2   2   1   2   2   1   1   2   1   1   1   1   1   2   1   1   1   2   2   1   1   2   1   2   1   2   2   1   2   1   2   2   1   2   1   2   1   1   1   2   1   2   1   1   1   1   1   2   1   1   2   2   1   1   2   2   2   1   2   2   2   2   2   2   2   2   2   2   1   1   2   1   2   1   1   1   2   1   1   1   1   2   2   1   1   1   1   2   2   2   1   2   1   2   2   1   2   2   1   1   2   2   2   1   1   2   1   1   1   1   2   1   1   1   2   2   1   2   1   1   1   2   1   2   2   1   1   2   2   1   2   2   2   2   1   1   1   1   1   2   2   2   1   1   1   1   1
 MK-2-1                 1   1   2   1   1   1   1   1   1   2   2   2   1   1   2   2   1   2   2   2   2   2   2   2   1   1   2   2   2   1   1   2   2   1   2   1   2   1   1   2   1   2   2   2   1   2   2   1   2   2   2   1   2   1   2   2   1   2   2   2   1   2   1   1   2   1   2   1   1   1   1   1   2   1   2   2   2   1   2   1   2   2   1   1   2   2   2   1   2   2   2   2   2   2   2   2   1   2   2   1   1   1   2   1   1   1   1   2   1   2   2   1   2   1   2   2   1   1   1   2   2   2   2   2   2   1   2   2   1   2   2   1   1   1   2   2   1   2   1   1   1   2   1   2   1   2   1   1   1   2   1   1   1   1   2   2   2   2   1   2   1   2   2   2   2   2   2   1   2   1   1   2   2   1   2   1   2   1   1   1   2   2   1   2   2   1   1   2   2   1   2   2   2   2   2   2   2   1   1   1
 MK-2-2                 1   1   2   1   1   2   1   1   1   1   2   2   1   1   1   2   1   2   1   2   2   2   2   2   1   1   2   1   2   1   1   2   2   2   2   2   2   1   1   2   1   2   2   2   1   2   2   1   2   2   2   1   2   1   2   2   1   2   2   2   1   2   2   1   2   1   2   1   1   1   1   1   2   1   2   2   2   1   2   2   2   2   1   1   2   2   2   1   2   1   2   2   2   2   2   2   1   2   2   1   1   1   2   1   1   2   1   2   1   2   2   2   2   1   2   2   1   1   1   1   2   2   2   2   2   1   2   2   1   2   2   1   2   1   2   2   2   2   1   1   1   2   1   2   1   2   1   1   1   2   1   1   1   1   2   2   2   2   1   2   1   2   2   1   2   2   2   1   2   1   1   2   2   1   2   1   2   1   1   2   2   2   1   2   2   1   1   2   2   1   2   2   2   2   2   2   2   1   1   1
 MK-2-3                 1   1   2   1   1   2   1   2   1   1   1   2   1   2   2   2   1   2   1   2   2   2   2   2   1   1   2   1   2   1   1   1   2   2   2   2   2   1   1   2   1   2   2   2   2   2   2   1   2   2   2   1   2   1   2   2   1   2   2   2   1   2   1   1   2   1   2   1   1   1   1   1   2   1   2   2   2   1   2   2   2   2   1   1   2   2   2   1   2   1   2   1   2   2   2   2   2   1   2   1   1   1   2   1   1   2   1   2   1   2   2   2   2   1   2   2   1   2   1   1   1   2   2   2   1   1   2   2   1   2   2   1   2   1   2   2   2   2   1   1   1   2   1   2   1   1   1   1   1   1   2   1   1   1   2   2   2   2   1   2   1   2   2   1   2   2   2   1   2   1   1   2   2   1   2   1   2   1   2   1   2   1   1   2   2   1   1   2   1   1   2   2   2   2   2   1   2   1   1   1
 MK-2-4                 1   1   2   1   1   2   1   2   1   1   1   2   1   1   1   2   2   2   2   2   2   2   2   2   1   1   2   1   2   1   1   1   2   2   2   2   2   1   1   2   1   2   2   2   2   2   1   1   1   2   2   1   2   1   2   2   1   2   2   2   1   2   1   1   2   1   2   2   1   1   1   1   2   1   2   2   2   1   1   2   2   2   1   1   2   2   2   1   2   1   2   1   2   1   2   1   2   1   2   1   1   1   2   1   1   2   1   2   1   2   2   2   2   1   2   2   1   2   1   1   1   2   2   2   1   2   2   2   1   2   2   1   2   1   2   2   2   2   1   2   1   2   1   2   1   1   1   1   1   1   2   1   1   1   2   2   2   2   1   2   1   1   2   1   2   2   2   1   2   1   2   2   2   1   2   1   2   1   2   1   2   1   1   1   2   1   1   2   1   1   2   2   2   2   2   1   2   1   1   2
 MK-2-5                 1   1   2   1   1   2   1   2   1   1   1   2   1   1   1   2   2   2   2   2   2   2   2   2   1   1   2   1   2   1   1   1   2   2   2   2   2   1   1   2   1   2   2   1   2   2   1   1   1   2   2   1   2   1   2   2   1   2   2   2   1   2   1   1   2   1   2   2   1   1   1   1   2   1   1   2   1   1   1   2   2   2   1   1   2   2   2   1   2   1   2   1   2   1   2   1   2   1   1   1   1   1   2   1   1   2   1   2   2   2   1   2   2   2   2   2   1   2   1   1   1   2   1   1   1   2   1   2   1   2   2   1   2   1   2   2   2   2   1   1   1   2   2   2   2   1   1   1   1   1   2   1   1   1   2   2   2   2   1   2   1   1   2   1   2   2   2   1   2   1   2   2   2   1   2   1   1   1   2   1   2   1   1   1   2   1   1   2   1   1   2   2   2   2   2   1   2   1   1   2
 MK-2-6                 1   1   2   1   1   2   1   2   1   1   1   2   1   1   1   2   2   2   2   2   1   2   2   2   1   1   2   1   2   1   1   1   2   2   2   2   2   1   1   2   1   2   2   1   2   2   1   1   1   2   2   1   2   1   1   2   1   2   2   1   1   2   1   1   2   1   2   2   1   1   1   1   2   1   1   1   1   2   1   2   2   2   1   2   2   2   2   1   2   1   2   1   2   1   2   1   2   2   1   1   1   1   2   1   1   2   2   2   1   2   1   1   2   2   2   2   1   2   2   1   1   2   1   1   1   1   1   2   1   2   2   1   2   1   1   2   2   2   1   1   1   1   2   1   2   1   1   1   2   1   2   1   1   1   2   2   2   2   1   2   1   1   1   1   2   2   2   1   2   1   2   1   2   1   1   1   1   1   2   1   2   1   1   1   2   1   1   2   1   1   1   2   2   2   1   1   2   1   1   2
 MK-2-7                 1   1   1   1   1   2   1   2   1   1   1   2   1   1   1   2   2   2   2   2   1   2   2   2   2   2   2   1   2   2   1   1   2   2   2   2   2   1   2   2   1   2   2   1   2   2   2   1   1   2   2   1   2   1   1   2   1   1   2   1   1   2   1   1   2   1   2   2   1   1   1   2   2   1   1   1   1   2   1   2   2   2   1   2   2   2   1   1   2   1   2   1   2   1   2   1   2   2   1   1   1   1   2   1   1   2   2   1   1   2   1   1   2   2   2   2   1   2   2   1   1   2   1   1   1   1   1   2   1   2   1   2   2   1   1   2   2   2   1   1   1   1   1   1   2   1   1   1   2   1   2   1   1   1   2   2   2   2   1   2   1   1   1   1   2   2   2   1   1   1   2   1   2   1   1   1   1   1   2   1   2   1   1   1   2   1   1   2   1   1   1   2   2   2   1   1   2   1   1   2
 MK-2-8                 1   1   1   1   1   2   1   1   1   1   1   2   1   1   1   2   2   2   2   2   1   2   2   2   2   2   1   1   2   2   1   1   2   1   2   2   2   2   2   2   1   2   2   1   2   2   2   1   1   2   2   1   2   1   1   2   1   1   2   1   1   2   1   1   2   1   2   2   1   1   1   2   2   1   1   1   1   2   1   2   2   2   1   2   2   2   1   2   2   1   2   1   2   1   2   1   2   2   2   1   1   2   2   1   1   2   2   1   1   2   1   1   2   2   2   2   1   2   2   1   1   2   1   1   1   1   1   2   1   2   1   1   2   1   1   2   2   2   1   1   1   1   1   1   1   1   1   1   2   1   2   1   1   1   2   2   2   2   1   2   1   2   1   2   2   2   2   1   1   1   2   1   2   1   1   1   1   1   2   1   2   1   1   1   2   1   1   1   1   1   1   2   2   2   1   1   2   1   1   2
 MK-2-9                 1   1   1   1   1   2   1   1   1   1   1   1   1   1   1   2   2   2   2   2   1   2   2   2   2   2   1   1   2   2   1   1   2   2   2   2   1   2   2   1   1   1   2   1   2   2   2   2   1   2   2   1   2   1   1   2   1   1   2   1   1   2   1   1   1   1   2   2   1   1   1   2   2   1   1   1   1   2   1   2   2   2   2   2   2   2   1   2   2   1   2   1   2   2   2   1   2   2   2   1   1   1   2   1   1   2   2   1   1   2   1   1   2   2   1   2   1   2   2   1   1   2   1   1   2   1   1   2   1   2   1   1   2   1   1   2   2   1   1   1   1   1   1   2   1   1   1   1   1   1   2   1   1   1   2   2   2   2   1   2   1   2   1   2   2   2   2   1   1   1   2   1   2   1   1   1   1   2   2   1   1   1   1   1   2   1   1   1   1   1   1   2   2   2   1   1   2   1   1   2
 MK-2-10                2   1   1   1   1   2   1   1   1   1   1   1   1   1   1   2   2   2   2   2   1   2   2   2   2   2   1   1   2   2   1   1   2   2   2   2   2   2   2   1   1   1   2   1   2   2   2   2   1   2   1   1   2   1   1   2   1   1   2   1   1   2   1   2   1   1   2   1   2   1   2   2   2   1   1   1   1   2   1   2   2   1   2   2   2   2   1   2   2   1   2   1   1   2   2   1   2   2   2   1   1   1   2   1   1   2   2   1   1   2   1   1   2   2   1   2   1   2   2   1   1   2   1   1   2   2   1   2   1   2   1   1   2   1   1   2   2   1   1   1   1   1   1   2   1   1   1   1   1   1   2   2   1   1   2   2   2   2   1   2   2   2   1   2   2   2   1   1   1   1   2   1   1   1   1   1   1   2   2   1   1   1   1   1   2   1   1   1   1   1   2   2   2   2   1   1   2   1   1   2
 MK-2-11                2   1   1   1   1   2   1   1   1   2   1   1   1   1   1   2   2   2   2   2   1   2   2   2   2   2   1   1   2   2   1   2   2   2   2   2   2   2   2   1   1   1   2   1   2   2   2   2   1   2   1   1   2   1   1   2   1   1   2   1   1   2   1   2   1   1   2   1   2   1   2   2   2   1   1   1   2   2   1   2   2   1   2   2   1   2   1   2   2   1   2   1   1   2   2   1   2   2   2   1   1   1   2   1   1   2   2   1   1   2   1   1   2   2   1   2   1   2   2   1   1   2   1   1   2   2   1   2   1   2   1   1   2   1   1   2   2   1   1   1   1   1   1   1   1   1   1   1   1   2   2   2   1   1   1   2   2   2   1   1   2   2   1   2   2   1   2   1   1   1   2   1   1   2   1   1   1   2   2   1   1   1   1   1   2   1   1   1   1   1   2   2   2   2   1   1   1   1   1   1
 MK-2-12                2   1   1   1   1   2   1   1   1   1   1   1   1   1   1   2   2   2   2   2   1   2   2   2   2   1   1   1   1   1   1   2   1   2   2   2   2   1   2   1   1   1   2   1   2   2   2   2   1   2   1   1   2   1   1   2   1   1   2   2   1   2   1   2   1   1   2   1   1   1   2   2   2   1   2   2   2   2   1   2   2   2   2   2   2   1   1   2   2   1   2   1   1   2   2   1   2   2   2   1   1   1   2   1   1   1   2   1   1   2   1   1   1   2   1   2   1   2   2   1   1   2   1   1   1   2   1   2   1   2   1   1   2   1   1   2   2   1   1   1   1   1   1   1   1   1   1   1   1   2   2   2   1   1   1   2   1   2   1   1   2   2   1   2   2   1   2   1   1   1   2   1   1   2   1   1   1   2   2   1   1   1   1   2   2   1   1   1   1   1   2   2   2   2   1   1   1   1   2   1
 MK-2-13                2   1   1   1   1   2   1   1   1   2   1   1   1   1   1   2   2   1   2   2   1   2   2   1   2   1   1   1   1   1   1   2   1   2   2   2   2   1   2   1   1   2   2   1   2   2   2   2   1   2   1   1   2   1   1   2   2   1   2   2   1   2   1   2   1   1   2   1   2   1   2   2   2   1   2   2   2   2   1   2   2   2   2   2   2   1   2   2   2   1   2   1   1   2   2   1   2   2   2   1   1   2   2   1   1   1   1   2   1   2   2   2   1   2   1   1   2   2   2   1   1   2   1   1   1   2   1   2   1   2   1   1   2   1   1   2   2   1   1   2   1   1   1   1   1   1   1   1   1   2   2   2   1   1   1   2   2   2   1   2   2   2   1   2   2   1   2   1   1   1   2   1   1   2   1   1   1   2   2   1   1   2   1   2   2   1   1   1   1   1   2   2   2   2   1   1   1   1   2   1
 MK-2-14                2   1   1   1   1   2   1   1   1   2   1   1   1   1   1   1   2   1   2   2   2   2   2   1   2   1   1   1   1   1   1   1   1   2   1   2   2   2   2   1   1   2   2   1   2   2   2   2   1   2   1   1   2   1   1   1   2   1   2   2   1   2   1   2   1   1   2   1   2   1   2   2   2   1   2   2   2   2   1   2   2   2   2   2   2   1   2   2   2   1   2   1   1   2   2   1   2   2   2   1   1   2   2   1   1   1   1   2   1   1   2   2   2   2   1   2   2   1   2   1   1   2   1   1   1   2   1   2   1   2   1   2   2   1   1   2   2   1   1   2   1   1   1   1   1   1   1   1   1   2   2   2   1   1   1   2   2   2   1   2   2   2   1   2   2   1   2   1   1   2   2   1   1   2   1   2   1   2   2   1   1   2   1   2   2   1   1   1   1   1   2   2   2   2   1   1   1   1   1   1
 MK-2-15                2   1   2   1   2   2   1   1   1   2   1   1   1   1   1   1   2   1   2   2   2   2   2   1   2   1   1   1   1   1   1   1   1   2   1   2   2   2   2   1   1   2   2   1   2   2   2   2   2   2   1   1   2   1   1   1   2   1   2   2   1   2   1   1   1   1   2   1   2   2   2   2   2   1   2   2   2   2   1   2   2   2   2   2   2   1   2   2   2   1   2   1   1   2   2   1   2   2   2   1   1   2   2   1   2   1   1   2   1   1   2   2   2   2   2   2   2   1   2   1   1   2   1   1   1   2   1   2   1   2   1   2   2   1   1   2   2   1   1   2   1   1   1   1   1   1   1   1   1   2   2   2   1   2   1   2   2   2   2   2   2   2   1   2   2   1   2   1   1   2   2   1   1   2   1   1   1   2   2   1   1   2   1   2   2   1   1   1   2   1   2   2   2   2   1   1   1   1   1   1
 MK-2-16                2   1   1   1   2   2   1   1   1   2   1   1   1   2   1   1   2   1   1   2   2   1   2   1   2   1   1   1   1   2   1   1   1   1   1   2   2   1   2   1   1   2   2   1   2   2   2   2   2   2   1   1   2   1   1   1   2   1   2   2   1   2   1   1   1   1   2   1   2   2   2   2   2   1   2   2   2   2   1   2   2   2   2   2   2   1   1   2   2   1   2   2   1   2   2   1   2   2   2   1   1   2   2   1   2   2   1   2   1   1   2   2   2   2   2   2   2   1   2   1   1   1   1   1   1   2   1   2   1   2   1   2   2   1   1   2   2   1   1   2   1   1   1   1   2   1   1   1   1   2   2   2   1   2   1   2   1   2   2   2   2   2   1   2   2   1   2   1   1   2   2   1   1   2   2   1   1   2   2   1   1   2   1   2   2   1   1   2   2   1   2   2   2   2   1   1   2   1   2   1
 MK-3-1                 1   1   2   1   1   2   1   1   1   1   2   1   2   1   1   2   2   1   1   1   2   2   2   2   2   2   2   1   2   2   1   2   1   2   1   2   2   1   2   2   1   2   1   2   2   1   2   1   1   1   2   2   1   1   2   1   1   2   2   2   1   2   1   2   2   1   1   2   2   1   1   1   2   2   2   2   2   2   1   2   1   1   2   2   2   2   1   2   1   1   2   1   1   2   1   1   1   2   2   2   1   1   1   1   1   1   2   1   2   1   1   2   1   1   1   2   2   2   1   2   2   2   1   1   2   1   2   1   2   2   1   2   2   2   2   2   2   2   1   1   1   1   2   1   1   1   2   2   1   1   1   2   2   1   1   1   1   2   2   2   1   2   1   1   2   2   1   2   1   2   2   2   2   2   2   1   1   2   2   1   1   1   2   2   1   1   2   2   2   1   2   2   2   2   1   1   2   1   2   2
 MK-3-2                 1   1   2   1   1   2   1   1   2   1   2   1   2   1   1   2   2   1   1   1   2   2   2   2   2   2   2   1   2   2   1   2   1   2   1   2   2   2   2   2   1   1   1   2   2   1   2   1   1   1   2   1   1   1   1   1   1   2   2   2   1   2   1   2   2   1   1   1   2   1   1   1   2   2   2   2   2   1   1   2   1   1   2   2   2   2   1   2   1   2   2   1   1   2   1   1   1   2   2   2   1   1   1   1   1   1   2   1   2   1   1   2   1   1   1   2   2   1   1   2   2   2   1   1   1   1   2   1   2   2   1   2   2   1   2   2   2   2   2   1   1   1   2   1   1   1   2   2   2   1   1   2   1   1   1   1   1   2   2   2   1   2   1   1   2   2   1   2   1   2   2   2   1   2   2   1   1   2   2   1   1   1   2   2   1   1   2   2   2   2   2   2   2   2   1   2   2   1   2   2
 MK-3-3                 1   1   2   1   1   2   1   2   2   1   1   2   2   1   1   2   2   1   1   1   2   2   2   2   2   2   1   1   2   2   1   2   1   2   1   1   2   1   2   1   1   1   2   2   2   1   2   1   1   1   2   1   1   1   1   2   1   2   1   2   1   2   2   2   2   1   1   1   2   1   1   1   2   1   2   2   2   1   1   1   1   1   2   2   2   2   1   2   1   2   2   1   1   2   1   1   1   2   2   2   1   1   1   1   1   1   2   1   2   2   1   2   1   1   1   1   2   1   1   2   2   2   1   1   1   1   2   2   2   2   1   2   2   1   2   2   2   1   2   1   1   1   2   1   1   1   2   2   2   1   2   2   1   1   1   1   1   2   2   2   1   2   1   1   2   2   1   2   1   2   2   1   1   2   2   1   1   2   2   1   1   1   2   2   1   1   2   2   1   1   2   2   2   2   1   2   1   1   2   2
 MK-3-4                 1   1   2   1   1   2   1   2   2   2   1   2   2   1   1   2   2   1   1   1   2   1   2   2   2   2   1   1   2   2   1   2   1   2   1   1   2   2   2   1   1   1   2   2   2   1   2   1   1   1   2   2   1   1   1   2   1   2   2   2   2   2   2   2   2   1   1   1   2   1   1   2   2   1   2   2   2   1   1   1   1   1   2   2   2   2   2   2   1   2   2   1   2   1   1   1   1   2   2   2   1   1   1   1   1   1   2   1   2   2   2   2   1   1   1   1   2   1   1   2   2   2   1   2   2   1   2   2   2   2   1   2   2   1   2   2   2   1   2   2   1   1   2   1   1   1   1   2   2   2   2   2   1   1   1   1   1   2   2   2   1   2   1   1   2   1   1   2   1   2   2   1   1   2   2   1   1   2   2   1   1   1   2   2   1   1   2   2   1   1   2   2   2   2   1   1   1   1   2   2
 MK-3-5                 1   1   2   1   1   2   1   2   2   2   1   1   2   1   2   2   2   1   1   2   1   1   2   2   2   2   1   1   2   2   1   2   1   2   1   1   2   2   2   1   1   1   2   2   1   1   1   2   1   1   2   2   1   2   1   2   1   2   2   2   2   2   2   2   2   1   1   1   2   1   2   2   2   1   2   1   2   1   2   1   1   1   2   2   2   2   2   2   1   2   2   1   2   1   2   1   1   2   1   2   1   1   2   1   1   1   2   1   2   2   2   2   1   1   1   1   2   2   1   2   2   2   1   2   2   1   2   2   2   2   1   2   2   1   2   2   2   1   2   2   1   2   2   1   1   1   1   2   2   2   2   2   1   1   1   1   1   2   2   2   1   2   1   1   2   1   1   2   1   2   2   1   1   2   2   1   1   2   2   1   1   1   2   2   1   1   2   2   1   1   2   2   2   2   1   1   1   1   2   2
 MK-3-6                 1   1   2   1   1   2   1   2   2   2   1   1   2   1   2   1   2   1   1   2   1   1   2   2   2   2   1   1   2   2   1   2   1   2   1   1   2   2   2   1   2   1   2   2   1   2   1   2   1   1   1   2   1   1   1   2   1   2   2   2   2   2   2   2   2   1   1   1   2   1   2   2   2   1   2   1   2   1   2   1   1   1   2   2   2   2   2   2   1   2   2   1   2   1   2   1   1   2   1   2   1   1   2   1   1   1   2   2   2   2   2   2   1   2   1   1   2   2   1   2   2   2   1   2   2   1   2   2   2   2   1   2   2   1   2   2   2   1   2   2   1   2   2   1   1   1   1   2   2   2   2   2   1   1   1   1   1   2   2   2   1   2   2   1   2   1   1   2   1   2   1   1   1   2   2   1   2   2   1   1   1   1   2   2   1   1   2   2   1   1   2   2   2   2   1   2   1   1   2   2
 MK-3-7                 1   1   2   1   1   2   1   2   2   2   1   1   2   1   2   1   2   1   1   2   1   1   2   2   2   2   2   1   2   2   1   2   1   2   1   1   2   2   2   1   2   1   2   2   1   2   1   2   1   1   1   2   1   2   1   1   1   2   2   2   2   2   2   2   2   1   1   1   2   1   2   2   2   1   2   1   1   1   2   2   1   1   1   2   2   2   2   2   2   2   2   1   2   1   2   1   1   1   1   2   1   1   2   1   1   1   2   2   2   2   2   2   1   1   1   1   1   2   1   2   2   2   2   2   2   1   2   2   2   2   1   2   2   1   2   2   2   1   2   2   1   2   2   1   1   1   1   2   2   2   2   2   1   1   1   1   1   2   2   2   1   2   2   2   2   2   2   2   1   2   1   1   1   2   2   1   2   1   1   1   1   1   2   2   1   1   2   2   1   1   2   2   2   2   1   2   2   1   2   2
 MK-3-8                 2   1   2   2   1   2   1   2   2   2   1   1   2   2   2   1   2   1   1   2   1   1   2   2   2   2   2   1   2   2   1   2   1   2   1   1   2   2   2   1   2   1   2   2   1   2   1   2   1   1   1   2   1   2   1   1   1   2   2   2   2   2   1   2   2   1   1   1   2   1   1   2   2   1   2   1   1   1   2   2   1   2   1   2   2   2   2   2   1   2   2   1   1   1   2   1   1   1   1   2   1   1   2   2   1   1   2   2   2   2   2   2   1   1   1   1   1   2   1   2   2   2   2   2   2   1   2   2   1   2   1   2   2   1   2   1   1   1   2   2   1   2   2   1   1   1   1   2   2   2   2   1   1   1   1   1   1   2   2   2   1   2   2   2   2   2   2   2   1   2   1   1   1   2   2   1   2   1   1   1   1   1   2   2   1   1   1   1   2   1   2   2   2   2   1   2   2   1   2   2
 MK-3-9                 1   1   2   2   1   2   2   2   2   2   1   1   2   2   2   2   1   1   1   1   1   1   2   2   2   2   2   1   2   2   1   2   1   2   1   1   2   2   2   2   2   1   2   1   1   2   1   2   1   1   1   2   1   2   1   1   1   2   2   2   2   2   1   2   2   1   1   1   2   1   1   2   2   1   2   1   1   1   2   2   2   2   1   2   2   2   1   2   1   2   2   1   1   1   2   1   1   2   2   2   1   1   2   2   1   1   2   2   2   2   2   2   1   1   2   1   1   2   1   2   2   2   2   2   2   1   2   2   1   2   1   2   2   1   2   1   2   1   2   2   2   2   1   1   1   1   1   1   2   2   2   1   1   1   1   1   2   2   2   1   1   2   1   2   2   2   2   2   1   2   1   1   1   2   2   1   2   1   1   1   1   1   2   2   1   1   1   1   2   2   2   2   2   2   1   1   2   2   2   2
 MK-3-10                1   1   2   2   1   2   2   2   2   2   1   1   2   2   1   1   1   2   2   1   1   1   1   2   2   2   2   1   2   2   1   2   1   1   1   1   2   2   1   2   2   1   2   1   2   2   1   2   1   1   1   2   1   2   1   1   1   2   2   2   2   2   1   2   2   1   1   1   2   1   1   2   2   1   2   1   1   1   2   1   2   2   1   2   2   2   1   2   1   2   2   1   1   1   2   1   1   2   2   2   2   1   2   2   1   1   2   1   2   2   2   2   1   2   2   1   1   2   1   2   2   2   1   2   2   1   2   2   1   2   1   2   2   1   2   2   2   1   2   2   2   2   1   1   1   1   1   1   1   2   2   1   2   1   1   2   2   2   2   1   1   2   1   2   2   2   2   2   1   2   1   1   1   2   2   1   2   1   1   1   1   1   1   1   1   1   1   1   2   2   2   1   2   2   1   1   2   2   2   2
 MK-3-11                1   1   2   2   1   2   2   2   2   2   1   1   2   2   1   2   1   2   2   1   1   1   1   2   2   2   2   1   2   2   1   2   1   1   2   1   2   2   1   1   2   1   2   1   2   2   1   2   1   1   2   2   2   2   1   1   1   2   2   2   2   1   1   2   2   1   1   1   2   1   1   2   1   2   2   1   1   1   2   1   2   2   1   2   2   2   1   2   1   2   2   1   1   1   2   1   1   2   2   2   2   1   2   2   1   1   2   1   2   2   2   1   1   2   1   1   1   2   1   2   2   2   1   2   1   1   2   2   1   1   1   2   2   1   2   2   2   1   2   1   2   2   1   2   1   1   1   1   2   2   2   1   2   1   1   2   2   2   2   1   1   2   1   2   2   1   2   2   1   2   1   1   1   2   2   1   2   1   1   1   1   1   1   1   1   1   1   1   2   2   2   1   2   2   1   1   2   2   2   1
 MK-3-12                1   1   2   2   1   2   1   2   2   2   1   1   2   2   1   2   1   2   2   1   1   1   1   2   2   1   2   1   2   2   1   2   1   1   2   1   2   2   1   1   2   1   2   1   2   2   1   2   1   1   2   1   2   2   2   2   1   2   2   2   2   1   1   2   2   1   1   1   1   1   1   2   1   2   2   1   1   2   2   1   1   2   1   2   2   1   1   2   1   2   2   1   1   1   2   1   1   2   2   2   2   2   2   2   1   1   2   1   2   2   2   1   1   2   1   1   1   2   1   1   2   2   1   2   1   1   2   2   1   1   1   2   2   1   2   2   2   1   2   1   2   2   1   2   1   1   1   1   2   2   2   1   2   1   1   2   2   2   2   1   1   2   1   2   2   1   2   2   1   2   2   1   1   2   2   1   2   1   1   1   2   1   1   1   1   1   1   1   2   2   2   2   2   2   1   1   2   2   2   1
 MK-3-13                1   1   1   2   1   2   2   2   2   2   1   1   2   2   2   2   2   2   2   1   1   1   1   2   2   1   2   1   2   2   1   2   2   1   2   1   2   2   1   1   2   1   2   1   1   2   1   2   1   1   1   1   2   2   2   2   1   2   2   2   2   2   1   2   2   1   1   1   1   1   1   2   1   2   2   1   1   2   2   1   1   2   1   2   2   1   1   2   1   2   2   1   1   2   2   1   1   2   2   2   2   2   2   2   1   1   2   1   2   2   2   1   1   2   1   1   1   2   1   1   2   2   1   2   1   1   2   2   1   1   2   2   2   1   2   2   2   1   2   1   2   1   1   2   1   1   1   1   2   1   2   1   2   1   1   2   2   2   2   1   1   2   1   2   1   2   2   1   1   2   2   1   2   2   2   1   2   1   1   1   2   1   1   1   1   1   2   1   2   2   1   2   2   2   1   1   2   2   2   1
 MK-3-14                1   1   1   1   2   2   2   2   2   2   1   1   2   2   2   2   1   2   2   1   1   1   1   2   2   1   2   1   1   2   1   2   2   1   2   1   2   2   1   1   2   1   2   1   1   2   2   2   1   1   1   1   2   2   2   2   2   2   2   1   2   2   1   2   1   1   1   1   1   2   1   2   1   2   2   1   1   2   2   1   1   2   1   2   2   1   1   2   1   2   2   1   1   2   2   1   1   2   2   2   2   2   2   2   1   2   2   1   1   1   2   1   1   2   1   1   1   2   1   1   2   2   1   2   1   1   2   2   1   1   1   2   2   1   2   2   2   1   2   1   2   1   1   2   1   1   1   1   2   1   2   1   2   1   1   2   2   2   2   1   1   1   1   2   1   2   1   2   1   2   2   1   2   2   2   1   2   1   1   1   2   1   1   1   1   1   2   1   2   1   1   2   2   2   1   1   2   2   2   1
 MK-3-15                1   1   1   1   2   2   2   2   2   2   1   1   1   2   2   2   1   2   2   2   1   1   1   2   2   1   2   1   1   2   1   2   2   1   2   1   2   2   1   1   2   1   2   1   1   2   2   2   1   1   1   1   2   2   2   2   2   2   2   1   2   1   1   2   1   1   1   2   1   2   1   2   1   2   2   1   2   1   2   1   1   1   1   2   2   1   1   1   1   2   2   1   1   2   2   1   1   2   2   2   2   2   2   1   1   2   2   1   1   1   1   1   1   2   1   2   1   2   1   2   2   2   1   1   1   1   2   2   1   1   1   1   2   1   2   2   2   1   1   1   2   1   1   2   2   1   1   1   2   1   2   1   2   1   1   1   2   1   2   1   1   1   1   2   1   2   1   2   2   2   2   1   2   2   2   1   2   1   1   1   1   1   1   1   1   2   2   1   2   1   1   2   2   2   2   1   2   1   2   1
 MK-3-16                1   1   1   1   2   2   1   2   2   2   1   1   1   2   2   2   2   1   2   2   1   1   1   2   2   1   2   1   1   2   1   1   2   1   2   1   2   2   1   1   2   1   2   1   2   2   2   2   1   1   1   1   2   2   1   2   2   1   1   1   2   1   1   2   1   1   1   2   1   2   1   2   1   2   2   1   2   1   2   1   1   1   1   2   2   1   1   1   1   2   2   1   1   2   2   1   1   2   2   1   2   2   2   1   1   2   2   1   1   1   1   1   1   2   1   2   1   2   1   2   2   2   1   1   1   1   2   2   1   1   1   1   2   1   2   2   2   1   1   1   2   2   2   2   2   1   1   1   2   1   2   1   2   1   2   1   2   1   2   1   1   1   1   2   1   2   1   2   1   2   2   1   2   2   2   1   2   1   1   1   1   2   1   1   1   2   2   1   2   1   1   2   1   2   2   2   1   1   2   1
 MK-4-1                 1   1   2   1   1   1   2   2   1   2   2   1   2   2   1   1   2   2   2   1   2   1   1   1   2   2   1   2   1   2   1   2   2   2   1   2   2   2   2   2   2   2   1   1   1   1   1   2   2   2   2   2   1   1   1   1   2   2   2   2   2   2   2   1   1   1   1   2   2   1   1   2   2   2   2   1   2   2   2   2   1   1   2   2   2   1   1   2   1   1   1   2   2   2   1   2   1   2   1   1   2   2   2   1   1   2   1   2   2   1   2   2   2   1   1   1   1   1   2   1   1   2   2   2   2   2   2   2   1   2   2   1   2   2   1   2   2   1   2   1   2   2   1   2   1   1   1   2   2   1   2   1   1   2   1   1   2   2   2   2   1   1   2   2   1   1   1   1   1   2   2   2   2   1   2   1   1   2   1   2   2   1   1   2   1   1   2   2   1   2   1   2   2   2   1   2   1   1   1   1
 MK-4-2                 1   1   2   1   1   1   2   2   1   2   2   1   1   2   1   1   2   2   2   1   2   2   1   1   2   2   1   2   1   2   1   2   2   2   1   2   2   2   2   2   2   2   1   1   1   1   1   2   2   2   2   2   1   1   1   1   2   2   2   1   2   2   2   1   1   2   2   2   2   2   1   2   2   2   2   1   2   2   1   2   2   1   2   2   1   1   1   2   1   1   1   2   2   2   1   2   1   2   1   1   2   2   2   1   1   2   1   2   2   1   2   2   2   1   2   1   1   1   2   1   1   2   2   2   2   2   2   2   1   2   2   1   2   2   1   2   2   1   2   1   2   2   1   1   1   1   1   2   2   1   2   1   1   2   1   1   2   2   2   2   1   2   1   2   1   1   1   1   1   2   1   2   2   2   2   1   1   2   1   2   2   1   1   2   1   1   2   2   1   2   2   2   2   2   1   2   1   1   1   1
 MK-4-3                 1   1   2   1   2   1   1   2   1   2   2   1   1   2   1   1   2   2   2   1   2   2   1   1   2   2   1   2   1   2   1   2   2   2   1   2   2   2   2   2   1   2   1   1   1   1   1   2   2   2   2   2   1   1   1   1   2   2   2   1   2   2   1   1   1   2   2   2   2   2   1   2   2   2   1   1   2   2   1   2   2   1   2   2   1   1   1   2   1   1   1   2   2   2   2   2   1   2   1   1   2   2   2   1   1   2   2   2   2   1   2   2   2   1   2   1   1   1   2   1   1   2   2   2   2   2   2   2   1   2   2   1   2   2   1   2   2   1   2   1   2   2   1   1   2   1   1   2   2   2   1   1   1   2   1   1   2   1   2   2   1   2   1   2   1   1   1   1   1   1   1   2   2   2   2   1   1   2   1   2   2   1   1   2   1   1   2   2   1   2   2   2   2   1   1   2   1   1   2   1
 MK-4-4                 2   1   2   1   2   1   1   1   2   2   2   1   1   1   1   2   2   2   2   1   2   2   1   1   2   2   1   2   1   2   1   1   2   2   1   2   2   2   2   2   1   2   1   1   1   1   1   2   2   1   1   1   1   1   1   1   2   1   2   1   2   2   1   2   1   1   2   1   1   2   1   2   2   2   2   1   2   2   1   2   2   1   2   2   1   1   1   2   1   1   1   1   2   2   2   2   1   2   1   1   2   2   2   1   1   2   2   2   2   1   2   2   2   1   2   1   1   1   2   1   1   2   2   2   2   2   2   2   1   2   2   1   2   2   1   2   2   1   2   1   2   2   1   1   2   1   1   2   2   2   1   1   1   2   1   1   2   1   2   2   1   2   1   2   1   1   1   1   1   1   1   2   2   2   2   1   1   1   1   2   2   1   2   2   1   1   2   2   1   2   2   2   2   1   1   2   1   1   2   1
 MK-4-5                 2   1   1   1   2   1   1   1   2   1   2   1   1   1   1   2   2   2   2   1   2   2   2   2   2   2   1   2   1   2   1   1   1   1   1   2   2   2   2   2   1   2   1   1   1   2   1   2   2   2   1   1   2   2   1   1   2   1   2   1   2   2   1   2   1   1   2   1   1   2   1   2   2   2   2   1   2   1   1   2   2   1   1   2   1   1   1   2   1   1   1   1   2   2   2   2   1   2   1   1   2   1   2   1   1   1   2   2   2   1   2   2   2   1   2   1   1   1   2   1   1   2   2   2   2   2   2   2   1   2   2   1   2   2   1   1   2   1   2   2   2   2   1   2   2   1   1   1   2   2   1   1   1   1   1   1   2   1   2   2   1   2   1   2   1   1   1   1   1   2   1   2   1   2   2   1   1   1   1   1   2   1   2   2   1   1   2   2   1   2   2   2   2   1   1   2   1   1   2   1
 MK-4-6                 1   1   1   1   1   1   2   1   1   1   2   1   1   1   1   2   2   2   2   1   2   2   2   2   2   2   1   2   1   2   1   1   1   2   2   2   1   2   2   2   1   2   1   1   1   2   1   2   2   2   1   1   1   2   1   1   2   1   2   1   2   2   1   2   1   2   2   1   1   1   1   2   2   2   2   1   2   1   1   2   2   1   1   2   1   1   1   2   1   1   1   1   2   1   2   2   1   2   1   1   2   1   2   1   1   1   2   2   1   1   2   2   2   1   1   1   1   1   2   1   1   2   2   2   2   2   2   2   1   2   2   1   2   2   1   1   1   1   2   2   2   2   1   2   2   1   1   1   2   2   2   2   1   2   1   1   2   1   2   2   1   2   1   2   1   1   1   1   1   2   1   2   1   2   2   1   1   1   1   2   2   1   2   2   1   1   2   2   1   2   2   2   2   1   1   2   1   1   2   1
 MK-4-7                 1   2   1   1   1   1   2   1   1   1   2   1   1   1   1   2   2   2   2   2   2   1   2   2   2   2   1   2   2   1   1   1   1   2   2   2   1   2   2   2   1   2   1   1   1   2   1   2   2   2   1   2   1   2   1   2   1   1   2   1   2   2   1   2   1   2   2   1   1   2   1   2   2   2   2   1   2   1   1   2   2   1   1   2   1   1   1   2   1   1   1   1   2   1   2   2   1   2   1   2   2   1   2   1   1   1   2   2   1   1   2   2   2   1   1   1   1   1   2   1   1   2   2   2   2   2   2   2   1   2   2   1   2   2   1   2   1   1   2   2   2   2   1   2   2   1   1   1   2   2   2   2   1   1   1   1   2   1   2   2   1   2   1   2   1   2   1   2   1   2   1   2   1   2   2   1   1   1   2   2   2   1   2   2   1   1   2   2   1   2   2   2   2   1   2   2   1   1   2   1
 MK-4-8                 1   2   1   1   1   1   2   1   1   2   2   1   1   1   2   2   2   2   2   2   1   1   2   1   2   2   1   2   2   1   1   1   1   2   2   2   2   1   1   2   1   2   2   1   1   2   2   2   2   2   1   2   1   2   1   2   1   1   2   1   2   2   1   2   2   2   2   1   1   2   1   2   2   2   2   1   1   1   1   2   2   1   1   2   1   1   1   2   1   1   1   1   2   1   2   2   1   2   1   2   2   1   1   1   1   1   2   2   1   1   2   2   2   1   1   1   1   1   2   1   1   1   2   1   2   2   2   2   1   1   1   1   2   2   1   2   1   1   2   2   2   2   1   1   2   1   2   1   2   2   2   2   1   1   1   1   2   2   2   2   1   2   2   1   1   1   1   2   1   2   1   2   1   2   2   1   1   1   2   2   2   1   2   2   1   1   2   2   1   2   2   2   2   1   2   2   1   2   2   1
 MK-4-9                 2   2   1   1   1   1   2   1   1   2   2   1   1   1   2   2   2   2   2   2   1   1   2   1   2   1   1   2   2   1   1   1   2   2   2   2   2   1   1   1   1   2   2   1   1   2   1   2   2   2   1   2   1   1   1   2   2   1   2   1   2   2   1   2   2   2   1   1   1   2   1   2   2   2   2   1   1   1   1   2   2   1   1   1   1   1   1   2   1   1   1   1   2   2   2   2   1   2   1   2   2   1   1   1   1   1   2   2   1   1   2   2   1   1   1   1   1   1   2   1   1   1   2   1   2   2   2   2   1   2   1   1   2   2   1   2   1   1   2   1   2   2   1   1   2   1   2   2   2   2   2   2   1   1   1   1   1   2   2   2   1   2   2   1   1   1   1   2   1   1   1   2   1   2   2   1   1   2   2   2   2   1   2   2   1   1   2   1   1   2   2   1   2   1   2   1   1   1   2   1
 MK-4-10                2   1   2   1   1   1   2   1   1   2   2   1   1   1   1   2   2   2   2   2   1   1   2   1   2   1   1   2   2   1   1   1   1   2   2   2   2   1   1   1   1   2   2   1   1   2   2   2   2   1   1   2   1   1   1   2   2   1   2   1   2   2   1   2   2   2   1   1   1   2   2   2   2   2   2   1   1   1   1   2   2   1   1   1   1   1   1   1   1   1   1   1   2   2   1   2   1   2   1   2   2   1   1   1   1   1   2   1   1   1   2   2   1   1   1   1   1   1   1   1   1   1   2   1   1   2   2   2   1   2   1   1   2   2   1   2   1   1   2   1   2   2   1   1   2   2   1   2   2   2   2   2   1   1   1   1   1   2   2   2   1   2   2   1   1   1   2   2   1   1   1   2   1   2   2   1   1   2   2   2   2   1   2   2   1   1   2   2   1   2   2   1   2   1   2   1   2   1   2   1
 MK-4-11                1   1   2   1   1   1   2   2   1   2   2   1   2   1   2   2   2   2   2   2   1   1   2   1   1   1   1   2   2   1   1   1   1   2   1   2   2   2   1   1   1   1   1   1   1   2   2   2   1   1   1   2   1   1   1   2   2   1   2   1   2   2   1   2   2   2   1   1   2   1   2   2   2   2   2   1   1   1   1   2   2   1   2   1   2   1   1   1   1   1   1   1   2   2   1   2   2   2   1   2   2   2   1   1   1   1   2   1   1   1   2   2   1   1   1   1   1   1   1   1   1   1   2   1   1   2   2   2   1   2   2   1   2   2   1   2   1   1   2   1   2   2   1   1   2   2   1   2   2   2   2   2   1   1   1   2   1   2   2   2   1   2   2   1   1   1   2   2   1   1   1   2   1   2   2   1   1   2   2   2   2   1   2   2   1   1   2   2   1   2   2   1   2   1   1   1   2   1   2   1
 MK-4-12                1   1   2   2   1   1   2   2   1   2   2   1   2   1   2   2   2   2   2   2   1   1   2   1   2   1   1   2   2   1   1   1   1   2   1   2   2   2   1   1   1   1   1   1   1   2   2   2   1   2   1   2   1   1   1   2   2   1   2   1   2   2   1   2   2   2   1   1   2   1   2   2   1   2   2   1   1   1   1   2   2   1   2   1   2   1   1   1   2   1   1   2   2   2   1   2   2   2   1   2   2   2   1   1   2   1   2   1   1   1   2   2   1   1   1   1   1   1   1   1   1   1   2   1   1   2   2   2   1   2   2   1   2   2   2   2   1   1   2   1   2   2   1   1   2   2   1   2   2   2   2   2   1   1   1   1   1   2   2   2   1   2   2   1   1   1   1   2   1   1   1   2   1   2   2   1   1   2   2   2   2   1   1   2   1   1   2   1   1   2   2   1   2   1   1   1   2   1   2   2
 MK-4-13                1   1   1   2   1   1   2   2   2   2   2   1   2   1   2   2   2   1   2   2   1   2   2   1   2   1   1   1   2   1   1   1   1   2   1   2   2   1   1   1   1   2   1   1   1   2   2   2   1   2   1   2   1   1   1   2   2   1   2   1   2   2   1   2   2   2   1   1   1   1   2   2   1   2   2   1   1   1   1   2   1   1   2   1   2   1   2   1   2   1   1   2   2   2   2   2   2   1   1   2   2   2   1   1   2   2   2   1   1   1   2   2   1   1   1   1   2   1   1   1   1   1   2   1   1   2   2   1   1   2   2   1   2   2   2   2   1   1   1   2   2   2   1   1   2   2   1   2   2   2   2   2   1   1   1   1   1   2   2   2   1   2   2   1   1   1   1   2   1   1   1   2   1   1   2   1   1   2   2   2   2   1   1   2   1   1   2   1   2   2   2   1   2   1   1   1   2   1   2   2
 MK-4-14                1   1   1   2   1   1   2   2   2   2   2   1   2   1   2   2   2   1   2   2   1   2   2   1   2   1   1   1   2   1   2   1   1   2   2   2   2   1   1   1   1   2   1   1   1   2   2   2   1   2   1   2   1   2   2   2   2   1   2   1   2   2   1   2   2   2   1   2   1   1   2   2   1   2   2   1   2   1   1   1   2   1   2   1   2   1   2   1   2   1   1   2   2   2   1   2   2   1   1   2   2   2   1   1   1   2   2   1   1   1   2   2   1   1   1   1   1   1   1   1   1   1   2   1   1   2   1   1   1   2   2   2   2   2   2   2   1   1   1   2   2   2   1   1   2   2   1   2   2   1   2   2   1   1   1   1   1   2   2   2   1   2   1   1   1   1   1   2   1   1   1   2   1   1   2   1   1   2   2   1   2   1   1   2   1   1   2   1   1   2   2   2   2   1   1   1   2   1   2   2
 MK-4-15                1   1   2   2   1   1   2   2   2   2   2   1   2   1   2   2   2   1   2   2   1   2   2   1   2   1   1   1   2   1   2   1   1   2   2   2   2   2   1   1   2   2   1   1   1   2   2   2   1   2   1   2   1   2   2   2   2   1   2   1   2   2   1   2   2   1   1   2   1   1   2   2   1   1   2   2   2   1   1   1   2   1   2   1   2   1   2   2   2   1   1   1   2   2   1   2   2   1   1   2   1   2   1   1   1   2   1   1   1   1   1   2   1   1   1   1   1   1   1   1   1   1   2   1   1   2   1   1   1   2   2   2   2   1   2   2   1   1   1   2   2   2   1   1   2   2   1   2   2   2   2   2   1   1   1   2   1   2   2   2   1   2   1   1   1   1   1   2   1   1   1   2   1   1   2   1   1   2   2   1   2   1   1   2   1   1   2   1   1   2   2   2   2   1   1   1   1   1   2   2
 MK-4-16                2   1   2   2   1   1   2   2   2   2   2   1   2   1   2   2   2   1   2   2   1   2   2   1   2   1   1   1   2   2   2   1   1   1   2   2   2   2   1   1   2   2   1   1   1   2   2   2   1   2   1   2   1   2   2   2   2   2   2   1   2   2   1   2   2   1   1   2   1   1   2   2   1   1   2   2   2   1   1   1   2   1   2   1   2   1   1   2   1   1   1   1   2   2   1   2   2   1   1   2   1   2   1   1   1   2   1   1   1   1   1   2   2   1   1   1   1   1   1   1   1   1   2   1   1   2   1   1   1   2   2   2   2   1   2   2   1   1   1   2   2   2   1   2   2   2   1   2   2   2   2   1   2   1   1   2   1   2   2   2   1   2   2   1   1   1   1   2   1   2   1   2   1   1   2   1   2   2   2   1   2   1   1   2   1   2   2   2   1   2   2   2   2   1   2   1   1   1   2   2
 MK-5-1                 1   1   2   1   1   1   2   1   1   2   1   1   2   2   2   2   2   1   2   2   2   2   1   2   1   1   1   1   1   1   1   2   1   1   2   1   2   1   2   2   1   2   1   2   2   2   2   1   2   1   2   2   2   2   2   1   2   2   2   2   1   1   1   1   2   2   2   2   1   2   1   1   2   2   2   1   2   1   1   2   2   1   1   2   1   1   1   2   1   1   2   2   2   2   2   2   1   1   1   1   1   2   2   2   2   1   2   1   1   2   1   2   2   2   1   2   1   1   1   2   1   2   1   1   1   2   1   1   2   1   2   2   1   1   2   1   1   2   1   2   2   1   2   2   1   2   1   2   2   2   1   2   1   1   1   1   1   1   1   1   2   2   2   2   2   2   1   2   1   1   2   2   2   1   2   2   1   2   2   2   1   1   1   2   2   2   2   2   1   1   2   2   2   2   2   1   2   1   2   2
 MK-5-2                 2   1   2   1   1   1   2   1   1   2   1   1   2   2   2   2   2   1   2   2   2   2   1   2   1   1   1   1   1   1   1   2   1   1   2   1   2   2   2   2   2   2   2   2   1   2   2   1   2   1   2   2   2   2   2   2   2   2   1   2   1   1   1   1   2   2   2   2   1   2   1   1   2   2   2   1   2   1   1   2   2   1   1   2   1   1   1   2   1   1   2   1   2   2   2   2   1   1   1   1   1   2   2   2   2   1   2   1   1   2   1   2   2   2   2   2   1   1   1   2   1   1   1   1   2   2   2   2   2   1   2   2   1   1   2   1   1   2   1   2   2   1   2   2   2   2   1   2   1   2   1   2   1   1   1   1   1   1   1   1   2   2   2   2   2   2   1   2   1   2   2   2   2   1   2   2   1   2   1   2   1   1   1   2   1   2   2   2   1   1   2   2   2   2   2   1   2   1   2   2
 MK-5-3                 2   1   2   1   1   1   2   1   1   2   1   1   2   1   2   2   2   1   2   2   2   2   1   2   1   1   1   1   1   1   1   2   1   1   2   1   2   2   2   2   2   2   2   2   2   2   2   1   2   1   2   2   2   2   2   2   1   2   1   2   1   1   1   1   2   2   2   2   1   1   1   1   2   2   1   1   2   1   1   2   2   1   1   2   1   1   1   2   1   1   2   1   2   2   2   2   1   1   1   2   2   2   1   2   2   1   1   1   1   2   1   2   2   2   2   2   1   1   1   1   1   1   1   1   2   2   2   2   2   1   2   2   1   1   2   1   2   2   1   2   2   1   2   2   2   2   1   1   1   2   1   2   1   1   1   1   2   1   1   1   2   2   2   2   2   2   1   2   1   2   2   2   2   2   2   2   1   2   1   2   2   1   1   1   1   2   2   1   1   1   1   2   2   2   2   1   2   2   2   2
 MK-5-4                 1   1   2   1   1   1   2   1   1   2   1   1   1   1   2   2   2   1   1   2   2   2   1   2   1   1   1   1   1   1   1   2   2   1   2   1   2   2   1   2   2   1   1   2   2   2   2   1   2   1   2   2   2   1   2   2   1   2   1   2   1   1   1   1   1   1   2   2   1   1   1   1   2   1   1   1   2   1   1   1   2   1   1   2   1   1   1   2   1   1   2   1   2   2   2   2   1   1   1   2   2   2   1   2   1   1   1   1   1   2   1   2   2   2   2   2   1   1   2   1   1   1   1   1   2   2   2   2   2   1   2   2   1   1   2   1   2   2   1   1   2   1   2   2   2   2   1   1   1   2   1   2   1   1   1   1   2   1   1   1   1   2   2   2   2   2   1   2   1   2   2   2   2   2   2   2   1   1   1   2   2   1   1   1   1   2   2   1   1   1   1   2   2   2   2   1   2   2   2   2
 MK-5-5                 1   1   2   1   1   1   2   1   1   2   1   1   1   1   2   2   2   1   2   2   2   2   1   2   1   1   1   1   1   1   1   2   2   1   2   1   1   2   1   2   2   2   1   1   2   2   2   1   2   1   2   2   2   1   2   2   1   2   1   2   1   1   1   1   1   1   1   2   1   2   1   1   2   1   1   1   2   1   1   1   2   1   1   2   1   1   1   2   1   1   1   1   1   2   2   2   1   1   1   1   2   2   1   2   1   1   2   1   1   1   1   2   2   2   2   2   2   1   2   1   1   1   1   1   2   2   2   2   2   1   2   1   1   1   2   1   2   2   1   1   2   2   2   2   1   2   1   1   1   2   2   2   2   1   1   1   2   1   1   1   1   2   2   2   2   2   1   2   2   2   2   2   2   2   2   1   1   2   1   2   2   1   1   1   1   2   2   1   2   1   1   2   2   2   2   1   2   2   2   2
 MK-5-6                 1   1   2   1   1   1   2   1   1   2   1   1   1   1   2   2   2   1   2   2   2   2   1   2   2   1   1   1   1   1   1   2   2   1   2   1   1   2   1   2   1   1   1   1   2   2   2   1   2   1   2   2   2   1   2   2   1   2   1   2   1   1   1   1   1   1   2   2   1   2   1   1   2   1   1   1   2   1   1   1   2   1   1   2   2   1   1   2   1   1   1   1   1   1   2   2   1   1   1   1   1   2   1   2   1   1   2   1   1   1   1   2   2   2   2   2   2   1   2   1   2   1   1   1   2   2   2   2   2   1   2   1   1   1   2   1   1   2   1   2   2   2   2   2   1   2   1   1   1   2   2   2   1   1   1   1   2   1   1   1   1   2   2   2   2   2   1   2   2   2   2   2   1   2   2   1   1   2   1   2   2   1   1   1   1   2   2   1   2   1   1   2   2   1   2   1   1   2   1   2
 MK-5-7                 1   1   2   1   1   1   1   2   1   2   1   1   1   1   2   2   2   1   2   2   2   2   2   2   2   2   1   2   1   1   1   2   2   2   2   1   1   2   1   2   1   1   1   1   2   2   2   1   2   1   2   2   2   2   2   2   1   2   1   2   1   1   1   1   1   1   2   2   1   2   1   1   2   1   1   1   2   1   1   1   2   1   1   1   2   1   1   1   1   1   1   1   1   2   2   2   1   1   1   2   1   2   1   2   1   1   2   1   1   1   1   2   2   2   2   2   2   1   2   1   2   1   1   2   2   2   2   2   2   1   2   1   1   1   2   1   1   2   1   2   2   2   2   2   1   2   1   1   1   2   1   2   1   1   1   2   2   1   1   1   1   2   1   2   1   2   1   2   2   2   2   2   1   2   2   1   1   1   1   2   2   1   1   1   1   2   2   1   2   1   1   2   2   2   2   1   1   1   1   2
 MK-5-8                 1   1   2   1   1   1   1   1   1   2   1   1   1   1   2   2   2   1   2   2   2   2   2   2   1   2   1   1   1   1   1   2   1   2   1   1   2   2   1   2   1   1   1   1   2   2   2   1   1   1   2   2   2   1   2   2   1   2   1   2   1   1   2   1   2   2   2   2   1   2   1   1   2   1   1   1   2   2   1   1   2   1   1   1   2   1   1   1   1   1   1   1   1   2   2   2   1   2   1   2   1   2   1   2   1   1   2   1   2   1   1   2   2   2   2   2   2   1   2   1   2   1   1   2   2   2   2   2   2   1   2   1   1   1   2   2   1   2   1   2   2   2   2   2   1   2   2   1   1   2   1   2   1   1   1   1   2   1   1   1   1   2   1   2   1   2   2   2   2   2   2   2   1   2   2   1   1   1   1   2   2   2   1   1   1   2   2   1   2   1   1   2   1   2   2   1   1   1   2   2
 MK-5-9                 1   1   2   1   1   1   1   1   2   2   1   1   1   1   2   2   1   1   2   2   1   2   2   2   1   2   1   1   1   1   1   2   1   2   1   1   2   2   1   2   1   1   1   1   2   2   2   1   1   1   2   2   2   1   2   2   1   2   1   2   1   1   2   1   1   2   2   2   1   2   1   1   2   1   2   1   2   2   2   1   2   1   1   1   2   1   1   1   1   1   1   2   1   2   2   2   1   2   1   2   1   2   2   2   1   1   2   1   2   1   1   2   2   2   2   2   2   2   2   1   2   1   1   1   2   1   2   2   1   1   2   1   1   1   2   2   1   2   2   2   2   2   2   2   1   2   2   1   2   2   1   2   1   1   1   1   2   1   1   1   1   2   1   2   1   2   2   2   2   2   2   2   1   2   2   2   1   1   1   2   2   2   1   1   1   2   2   1   2   1   1   2   1   1   2   1   1   1   2   2
 MK-5-10                1   1   2   1   1   1   1   2   2   2   1   1   1   1   2   2   1   1   2   2   1   2   2   2   1   2   2   1   1   1   1   1   1   2   1   1   2   2   1   2   1   1   1   1   2   2   2   1   1   2   2   2   2   1   1   1   1   1   1   2   1   1   2   1   2   2   2   2   1   2   1   1   2   1   2   1   2   2   2   1   2   1   1   1   2   1   1   1   1   1   2   2   1   2   1   2   1   2   2   2   1   2   2   2   1   1   2   1   2   1   1   2   2   2   2   2   2   2   1   1   1   1   1   1   1   1   2   1   2   2   2   1   1   1   2   2   1   1   2   2   2   2   2   2   1   2   2   1   2   2   2   1   1   1   1   1   2   1   1   1   1   2   1   2   1   2   2   2   2   1   2   2   1   2   2   2   1   1   1   2   2   2   1   2   1   2   2   1   2   1   1   2   1   2   2   1   1   2   2   1
 MK-5-11                1   2   2   1   1   1   1   2   2   2   1   1   1   1   2   2   1   1   2   2   1   2   2   2   2   2   1   1   1   1   2   1   1   2   1   1   2   2   1   2   1   1   2   1   2   1   2   1   1   2   1   2   2   1   1   1   1   1   1   2   1   1   2   2   2   2   2   2   1   2   1   1   2   1   1   1   2   2   2   1   2   1   1   1   2   1   1   2   1   1   1   1   2   2   1   2   1   2   2   2   1   2   2   2   1   1   2   1   2   1   1   2   2   2   2   2   2   2   1   1   1   1   1   1   1   2   1   1   2   2   2   1   2   1   2   2   1   1   1   1   2   2   2   2   1   1   2   1   2   2   2   2   1   1   1   1   2   1   1   1   1   2   1   2   2   2   2   2   2   1   2   1   1   2   2   2   1   1   1   2   1   2   1   1   1   1   2   1   2   1   1   2   2   2   2   1   1   2   2   1
 MK-5-12                1   2   2   1   1   1   1   2   2   2   1   1   1   1   2   2   1   1   2   2   1   2   2   2   2   2   1   2   1   1   2   1   1   2   2   1   2   2   1   2   1   1   2   1   1   1   2   1   1   1   1   2   1   1   1   1   1   1   1   2   1   1   2   2   2   2   2   2   2   2   2   1   2   1   1   1   2   2   2   1   2   1   1   1   2   1   1   2   1   1   1   1   2   2   1   2   1   2   2   2   1   2   2   2   1   1   2   1   1   1   1   2   2   2   2   2   2   2   1   1   1   2   1   1   1   2   2   1   1   2   1   1   2   1   2   2   1   1   1   1   1   2   2   2   1   1   2   1   2   1   2   2   2   1   1   1   1   1   1   1   1   1   1   2   2   2   2   2   2   1   2   1   1   2   2   1   2   1   1   2   1   2   1   1   1   2   1   1   2   1   1   2   2   2   2   1   1   2   2   1
 MK-5-13                1   2   2   1   1   1   2   2   2   2   1   1   1   1   2   2   1   1   2   2   1   2   2   2   2   2   1   2   1   1   2   1   1   2   2   1   2   2   1   2   1   1   2   1   1   2   2   1   1   1   1   2   1   2   1   1   1   1   1   2   2   1   2   2   2   2   2   2   1   2   1   1   1   1   1   1   2   2   2   2   2   1   1   1   2   1   1   2   1   1   1   1   2   1   1   2   2   2   2   2   1   2   2   2   1   1   2   1   1   1   1   2   2   2   2   2   1   2   2   1   1   2   1   1   1   2   2   1   1   2   1   1   1   1   2   2   1   1   1   1   1   2   2   2   2   1   2   1   2   1   2   2   2   1   2   1   1   1   1   1   1   1   1   2   2   2   2   2   2   1   2   1   1   2   2   1   2   1   1   2   1   2   1   1   1   2   1   1   2   1   2   2   2   2   2   1   1   2   2   1
 MK-5-14                1   2   2   1   1   1   2   2   2   2   1   2   1   1   2   1   1   1   2   2   2   2   2   2   2   2   1   1   1   1   2   1   1   2   2   2   2   2   1   2   1   1   2   1   1   2   1   2   1   1   1   2   1   2   1   1   2   1   1   2   2   1   2   2   2   2   2   2   1   2   1   1   1   1   1   1   2   1   2   2   2   1   1   2   2   1   1   2   1   1   1   1   2   1   2   2   2   2   2   2   1   2   2   2   2   1   2   2   1   1   1   2   2   2   2   2   1   1   2   1   1   2   1   1   1   2   2   1   1   2   1   1   1   1   2   1   1   1   1   2   1   2   2   1   2   2   2   1   2   1   1   1   2   1   2   2   1   1   1   1   1   1   1   2   2   2   2   2   2   1   2   1   1   2   1   1   1   1   1   2   1   2   1   1   2   2   1   1   2   2   2   2   2   2   2   1   2   2   2   1
 MK-5-15                1   2   2   1   1   1   2   1   2   2   1   2   1   1   2   1   1   1   1   2   2   2   2   2   2   2   1   1   1   1   2   1   2   2   2   1   2   2   1   2   2   1   2   1   1   2   1   2   1   2   1   2   1   2   1   1   2   1   1   2   2   1   2   2   2   2   2   2   1   2   1   2   1   1   1   1   2   1   2   2   2   1   1   2   2   1   1   2   1   1   1   1   2   1   2   2   2   2   2   2   1   2   2   2   2   1   2   2   1   1   1   2   2   2   2   2   1   1   2   1   2   2   2   1   1   2   2   1   1   2   1   1   1   1   2   2   1   1   1   2   1   2   2   1   2   2   1   2   2   2   1   1   2   1   2   2   1   1   1   1   1   1   1   2   1   2   1   2   2   1   2   1   1   2   1   2   1   2   1   2   1   2   1   2   2   2   1   1   2   2   2   2   2   2   2   1   2   2   2   1
 MK-5-16                1   2   1   1   1   1   2   1   2   2   1   2   1   1   2   1   2   1   1   2   2   2   2   2   1   1   1   1   1   1   2   1   2   2   2   1   2   2   1   2   1   1   2   2   1   2   1   2   1   2   1   2   1   2   1   1   2   1   1   1   2   1   2   2   2   2   2   2   1   2   1   2   1   1   1   1   2   1   2   2   2   1   1   2   2   1   1   2   1   1   2   1   2   1   2   2   2   2   2   2   1   2   2   1   2   1   2   2   1   2   1   2   2   2   2   2   1   1   2   1   2   2   2   1   1   2   2   1   1   2   1   2   1   1   2   2   1   1   1   2   1   2   2   1   1   2   1   2   2   1   1   2   2   1   1   2   2   2   1   1   1   1   1   2   1   2   1   2   2   1   2   1   1   2   2   2   1   2   1   2   1   2   1   2   2   2   1   1   2   2   2   2   2   2   2   1   2   1   2   1
 MK-6-1                 1   1   2   2   2   1   2   1   1   2   1   1   1   2   2   1   2   2   2   1   2   2   1   2   2   2   1   2   2   2   2   2   2   2   1   1   2   2   2   2   1   2   1   1   2   1   1   2   1   2   1   1   1   1   2   2   2   1   2   2   1   1   2   2   1   1   1   1   2   1   1   1   1   2   2   2   2   2   2   1   2   2   2   2   1   2   1   2   1   2   1   2   1   2   1   2   2   2   1   1   1   1   1   2   1   1   2   2   1   1   1   1   1   1   1   2   1   1   2   2   2   2   2   2   2   1   2   1   1   2   1   1   2   1   2   1   1   1   2   1   1   2   1   2   1   1   1   2   2   2   2   1   1   2   1   2   2   2   2   1   2   1   1   2   2   2   1   2   2   1   1   1   1   2   2   1   1   2   2   2   1   2   2   1   2   1   2   2   1   1   1   1   1   2   1   2   2   2   1   2
 MK-6-2                 1   1   2   1   2   1   1   1   1   2   1   1   1   2   2   1   2   2   2   1   1   2   1   2   2   2   1   2   2   2   2   2   2   2   1   1   2   1   2   2   1   2   1   2   2   1   1   2   1   2   1   1   1   1   2   2   2   1   2   2   1   1   2   2   1   2   1   1   2   2   1   1   1   1   2   2   2   2   2   2   2   2   1   2   1   2   2   2   1   2   1   2   1   2   1   2   2   2   1   1   1   1   1   2   1   1   2   2   1   1   1   1   1   1   1   1   1   1   1   1   2   2   2   2   2   1   2   1   1   2   1   1   2   1   2   1   1   1   2   1   1   1   1   2   1   1   1   2   2   2   1   1   1   2   2   2   2   2   2   1   2   1   1   2   2   2   1   2   2   1   1   1   1   2   2   1   1   2   2   2   1   2   2   1   2   1   2   2   1   1   1   1   1   2   1   2   2   2   1   2
 MK-6-3                 1   1   2   1   2   1   1   1   2   2   1   1   1   2   2   1   2   2   2   1   1   2   1   2   2   2   1   2   2   2   2   2   2   2   2   1   2   1   2   1   1   1   1   2   2   1   1   2   1   2   1   1   1   2   2   2   2   1   2   2   1   1   2   2   1   2   2   1   1   1   1   1   1   1   2   2   2   2   2   1   1   2   1   2   1   2   2   2   1   2   2   2   1   2   1   2   2   2   1   1   1   2   1   2   1   2   2   2   1   1   1   1   1   1   1   1   1   1   1   1   2   2   2   2   2   1   2   1   1   1   1   1   2   1   2   1   1   1   2   1   1   1   2   2   1   1   1   2   2   2   1   1   2   2   1   2   2   2   2   1   2   2   1   2   2   1   1   2   2   1   1   1   1   2   1   1   1   1   2   2   1   2   2   1   2   2   2   1   1   1   1   1   1   2   1   2   2   2   1   2
 MK-6-4                 2   1   1   1   2   1   1   1   2   2   1   1   1   2   2   2   2   2   2   1   1   2   1   2   2   2   1   2   2   2   2   2   1   1   2   1   2   1   2   1   1   1   1   2   2   1   1   1   2   2   1   1   1   2   2   1   2   1   2   2   1   1   2   2   1   2   2   1   1   1   1   1   1   1   2   2   2   2   2   1   1   2   1   2   1   2   2   2   2   2   2   2   1   2   1   2   2   2   1   1   1   2   1   2   1   2   2   2   1   1   1   2   1   1   1   1   1   1   1   1   2   2   2   2   2   1   2   1   1   1   1   1   2   1   2   2   1   1   2   1   1   1   2   2   1   1   1   2   1   2   1   1   2   2   1   2   2   2   2   1   2   2   1   2   2   1   1   2   2   1   1   1   1   2   1   1   1   1   2   2   1   2   2   1   2   2   2   1   1   1   1   1   1   2   1   2   2   2   2   2
 MK-6-5                 1   1   1   2   2   2   1   1   2   2   1   1   1   2   2   2   2   1   2   1   1   2   1   2   2   2   1   2   2   2   2   2   1   1   2   1   2   1   2   1   1   1   1   2   2   1   1   1   2   2   1   1   1   2   2   1   2   1   2   2   1   1   2   2   1   2   2   2   1   1   1   1   1   1   2   2   2   2   2   1   1   2   1   2   1   2   2   2   2   2   2   2   1   2   1   1   1   2   1   1   1   2   1   2   1   2   2   2   1   1   2   2   1   1   1   1   1   1   1   1   2   2   2   2   2   1   2   1   1   1   1   1   2   1   2   2   1   1   2   1   2   1   2   2   1   1   2   2   1   2   1   1   2   2   1   2   2   2   2   1   1   2   1   2   2   1   1   2   2   1   1   1   1   2   1   1   1   1   2   2   1   2   2   1   2   2   2   1   1   1   1   1   1   2   1   2   2   2   2   2
 MK-6-6                 1   1   1   2   2   2   1   1   2   2   1   1   1   2   2   2   2   1   2   1   1   2   1   2   2   2   1   2   2   2   2   1   2   1   2   1   1   2   2   1   1   2   2   2   2   1   2   1   2   2   1   2   2   2   2   1   2   1   2   2   1   1   2   2   1   2   1   1   1   1   1   1   1   1   2   2   2   2   2   1   1   2   1   2   1   2   2   2   2   2   2   2   1   2   1   2   1   1   1   1   1   2   1   2   1   2   2   2   1   1   2   2   1   1   1   2   1   1   1   1   2   2   1   2   2   1   2   1   1   1   1   2   2   1   2   2   1   1   2   1   2   1   2   2   1   1   1   2   1   2   1   1   2   2   1   2   1   1   2   1   1   2   1   2   2   1   1   2   2   1   1   2   1   2   1   1   2   1   2   2   1   2   2   1   2   2   2   1   1   1   1   1   1   2   2   2   1   2   2   2
 MK-6-7                 1   1   1   2   1   2   1   1   2   2   1   1   1   2   2   2   2   1   2   1   1   2   1   2   1   2   1   2   2   2   2   1   2   1   2   1   2   2   2   1   1   2   2   2   2   2   1   1   2   2   1   2   2   1   2   1   1   1   2   2   1   1   2   2   1   2   1   1   1   1   1   1   1   1   1   2   2   2   2   1   1   2   2   2   1   1   1   2   2   2   2   2   1   2   1   1   2   1   1   1   2   2   1   2   1   2   2   2   1   1   2   2   2   1   1   2   1   1   1   1   2   2   1   2   2   1   2   1   1   1   1   2   2   1   2   2   1   1   2   1   2   1   2   2   1   1   2   2   1   2   1   1   2   2   1   2   1   1   2   1   1   2   1   1   2   1   1   2   2   1   1   2   1   2   1   1   2   1   2   2   1   2   2   2   2   1   2   1   1   2   1   1   1   2   2   2   1   2   2   2
 MK-6-8                 1   1   2   2   1   2   1   1   2   2   1   1   1   2   2   2   2   1   2   1   1   2   1   2   1   2   1   2   2   2   2   1   1   2   2   1   1   2   2   1   1   2   2   2   2   2   1   1   2   2   1   2   2   1   2   1   1   1   2   2   1   2   2   2   1   2   1   1   1   1   1   1   1   1   1   2   2   2   2   1   1   2   1   2   1   1   1   2   2   1   2   1   1   2   1   2   2   1   2   1   2   2   1   2   1   2   2   2   1   1   2   2   2   1   2   2   1   1   1   2   2   2   1   2   2   1   2   1   1   1   1   2   2   1   2   2   1   1   2   1   1   1   2   2   1   1   2   2   1   2   1   1   2   2   1   2   1   1   2   1   1   2   1   1   2   1   1   2   2   1   1   2   1   2   1   1   2   1   2   2   1   2   2   2   2   2   2   1   1   2   1   1   1   2   2   2   1   1   1   2
 MK-6-9                 1   1   2   2   1   2   1   1   2   2   1   1   1   2   2   2   2   1   2   1   2   2   1   2   1   1   1   2   2   2   2   1   1   2   2   1   1   2   2   1   1   2   2   2   2   2   1   2   2   2   1   2   2   1   2   1   2   1   1   2   1   2   2   2   1   2   1   2   1   1   1   1   1   1   1   2   2   2   2   1   1   2   1   2   1   1   1   2   2   1   2   1   1   2   1   2   2   2   2   1   2   2   1   2   1   2   2   2   1   1   2   2   2   1   1   2   1   1   1   2   2   2   1   2   2   1   2   2   1   1   1   2   2   1   2   2   1   1   2   2   1   1   2   2   1   1   2   2   1   2   1   1   2   2   1   2   1   1   2   1   1   2   1   1   2   2   1   2   2   2   1   2   1   2   1   1   2   1   2   2   1   2   2   2   2   2   2   1   1   2   1   1   1   2   2   2   1   2   1   2
 MK-6-10                1   1   2   2   2   2   1   1   2   1   1   1   1   2   2   1   2   1   2   1   2   2   1   2   2   2   1   2   2   2   2   1   1   2   2   2   1   2   2   2   1   2   2   2   1   2   1   2   2   2   1   2   2   1   2   2   2   1   1   2   1   2   2   2   1   1   1   2   1   1   1   1   1   1   1   2   2   2   2   1   1   2   1   2   1   1   1   2   2   1   2   1   1   1   1   2   2   2   2   1   2   2   1   2   1   2   2   2   1   2   1   2   2   1   1   1   1   1   1   2   2   2   1   2   2   1   2   2   1   1   1   2   2   2   2   1   1   1   2   1   1   1   2   2   1   1   2   2   2   2   1   2   2   2   1   2   1   1   2   1   1   2   1   1   2   2   1   2   2   2   1   2   2   2   1   1   2   1   2   2   1   2   2   2   2   2   2   1   1   2   1   1   1   2   2   2   1   2   1   2
 MK-6-11                1   1   1   2   2   2   2   1   2   1   1   1   1   2   2   1   2   1   2   1   2   2   1   2   2   2   1   2   1   2   2   1   1   2   2   2   1   2   2   2   1   2   2   2   1   2   1   2   2   2   1   2   2   1   2   2   2   1   1   2   1   2   2   1   1   1   1   2   1   1   1   1   1   1   1   2   2   2   2   1   1   2   1   2   1   1   1   2   2   2   2   1   1   1   1   2   2   2   2   2   2   2   1   2   1   1   2   2   1   1   1   2   2   1   1   1   2   1   1   2   2   2   1   2   1   1   2   2   1   1   1   2   2   2   2   1   1   1   2   1   1   1   2   2   1   1   2   2   2   2   1   2   1   2   1   2   1   1   2   1   1   2   2   1   2   2   1   2   2   2   1   1   2   2   1   1   2   1   2   2   1   2   2   2   2   2   2   1   2   2   1   1   2   2   2   2   1   2   1   2
 MK-6-12                1   1   1   2   2   2   1   1   2   1   1   1   1   2   2   1   2   1   2   1   2   2   2   2   2   2   1   2   1   2   2   2   1   1   1   2   1   2   2   1   2   2   2   2   1   2   1   2   2   2   1   2   2   1   2   2   1   1   1   2   1   2   2   1   1   1   1   2   1   2   1   1   1   1   1   2   2   2   2   1   1   2   1   2   1   1   1   2   2   2   2   1   2   1   1   2   2   1   2   2   1   2   1   2   1   1   2   2   1   1   1   2   2   1   1   1   2   1   2   2   2   2   1   2   1   1   2   2   2   1   1   1   2   2   2   1   1   1   2   1   1   1   2   2   1   2   2   2   2   2   1   2   1   1   1   2   1   1   2   1   1   2   2   1   2   2   1   2   2   2   1   1   2   2   1   1   2   1   2   2   1   2   2   2   2   2   2   1   2   2   1   1   2   2   2   2   2   2   1   2
 MK-6-13                1   1   1   2   1   2   1   1   2   1   1   1   1   2   1   1   2   1   2   1   2   2   2   2   2   2   1   2   1   2   2   2   1   1   1   2   1   2   2   1   2   2   2   2   1   2   1   2   2   2   1   2   1   1   2   2   1   2   1   2   1   2   2   1   1   1   1   2   1   2   1   1   1   1   1   1   2   2   2   1   1   1   2   2   1   1   1   2   2   2   2   1   2   1   1   2   2   1   2   2   1   2   1   2   1   1   2   2   1   1   1   1   2   1   2   1   2   1   2   2   2   2   1   1   1   1   2   2   1   1   1   1   2   2   2   1   1   1   2   1   1   1   2   2   1   2   2   2   1   2   1   2   1   1   1   1   1   1   2   1   1   2   2   1   2   2   1   2   2   2   1   1   2   2   1   1   2   2   2   2   1   2   2   2   2   2   1   1   1   1   1   1   2   2   2   1   2   2   1   2
 MK-6-14                1   1   1   2   1   2   1   2   2   1   1   1   1   2   1   1   2   1   1   1   2   2   2   2   2   2   1   2   1   2   2   2   1   1   1   2   1   2   2   1   2   1   2   2   1   2   1   2   1   2   1   2   1   1   2   2   1   2   1   2   2   2   2   1   1   1   1   2   1   2   1   1   2   1   1   1   2   2   2   1   1   1   2   2   1   1   1   2   2   2   2   1   2   2   1   2   2   2   2   2   1   2   1   2   1   1   2   2   1   2   1   1   2   1   2   1   2   1   2   2   2   2   1   1   1   1   2   2   1   1   1   1   2   2   2   1   2   1   2   1   1   1   2   2   1   2   2   1   1   2   1   2   1   1   1   1   1   1   2   1   1   2   2   1   2   2   1   2   2   2   1   1   2   2   2   1   2   2   2   2   1   2   2   2   2   2   1   1   1   1   1   2   2   2   2   1   2   2   1   2
 MK-6-15                1   1   1   2   1   2   2   2   2   1   1   1   1   1   1   1   2   1   1   1   1   2   2   2   2   2   2   2   1   2   2   2   1   1   1   2   1   2   2   1   2   1   2   2   1   2   1   2   1   2   1   2   1   1   2   2   1   2   1   2   2   2   2   1   1   1   1   2   2   1   1   1   2   1   1   1   1   2   2   1   1   1   2   2   1   1   1   2   2   2   2   1   2   2   1   2   2   2   2   2   1   1   1   2   1   1   2   2   1   2   1   2   2   1   2   1   1   1   2   2   2   2   1   1   1   2   2   2   1   1   1   1   2   2   2   1   2   1   2   1   1   1   2   2   1   2   1   1   1   2   1   2   1   1   1   1   1   1   2   1   1   2   2   1   2   1   1   1   2   2   1   1   2   1   2   1   2   1   2   2   1   2   2   2   2   2   1   1   1   1   1   1   2   2   2   1   2   2   1   2
 MK-6-16                1   1   1   2   1   2   2   2   2   2   1   1   1   1   1   1   2   1   1   1   1   2   2   2   2   1   2   2   1   2   1   2   1   1   2   2   1   2   2   1   1   1   2   2   1   2   1   1   1   2   2   2   1   1   2   2   1   2   1   2   2   2   2   1   1   1   1   2   2   2   1   1   2   1   1   2   1   2   2   1   1   1   2   2   1   1   1   2   2   2   2   1   2   2   1   2   2   2   2   2   1   1   1   2   1   1   2   2   1   1   1   2   2   1   2   1   1   2   1   2   2   2   1   1   1   2   2   1   1   1   1   1   2   2   2   1   2   1   1   1   2   1   2   1   1   2   1   1   1   2   1   2   2   1   1   1   1   1   2   1   1   2   2   1   2   1   1   1   2   2   2   1   2   1   2   1   2   1   2   2   1   2   2   2   2   2   1   1   1   1   1   1   2   2   2   1   1   2   1   2
 
!****************************************** Phenotypic Data **********************************************************
!-100.0 is resevred for missing phenotype
SimulatedTrait1         9.0265    9.9513   11.0555    9.2953   10.7668    9.1546    9.7955    9.9482   10.1220    9.9751   10.3671   11.6281   10.9689    8.1355    8.7960   10.8268   11.3824    9.8797    9.7966   11.3397    9.1548   11.2747    9.2908   10.2060    9.0704    9.0948   10.9397   10.0326   10.2786    9.3697   10.5779    9.0174    9.1070    9.5600   11.7261   11.4329   10.2301   10.0751   12.1999    9.9426   11.5090    8.9351    9.1006   10.7592   11.1547   10.8779    8.4045    9.4054    9.5252   10.4862   11.7517    9.3487   10.8462    9.3812    9.6662   10.0769    8.0621   10.8612   10.5748    8.8939    8.0276    9.1345   11.2308   11.1094   11.0222   10.4402    9.3913    7.9819   11.5014   10.7815   11.0046    9.1765    9.3673    9.9003    8.8504   10.8959    9.6230   10.8799    8.6937    9.5855    9.7996    9.4102    9.6601    9.0987   10.0483    9.5670   10.2647    9.1197   10.1162    9.9002    9.9222    9.4350    8.7008   10.9147    9.5969    9.8564    9.9208    8.3091   10.2694    8.1560   11.3183   11.1278   10.4409    8.5492   11.5133    9.0090    9.5586   11.4627   10.0585    9.2734   10.3412   11.2300   10.6707    9.7906   11.5323   12.2573    9.9075    9.0682   10.1021   11.4393    9.9320   10.5123    9.7764    9.6461   10.7648   10.0557   10.7084   10.1630    8.9632   10.1915   10.5105   10.9505   10.1425   10.1268   10.2427   10.1456   10.7756    9.4818    8.9064    9.5951   10.9213   10.8709    9.6189   10.1667    8.4507   10.0740   11.4364    9.2855   10.5181   10.5475    9.6321   10.6386    8.7518    8.9452   10.4189    9.2852   10.2135   10.7158    9.6010   11.0379   10.0747    7.9065    9.5078   11.0278   12.0690    9.7743    9.3981    9.9430    9.9301    9.7649   10.2140   11.0397    8.9324    9.1377   10.6687   11.0311   10.8826    9.7328   10.7796   11.2059    8.8525   10.9132   10.5874   10.8186   10.8425   10.3511   12.5991   10.7770    8.2028   10.1376   10.1776   10.1872   10.5436    9.8797    9.6938   11.0399    8.7441   10.2432    8.4117   10.5063
 
