# Supplementary material for: Inclusive Composite Interval Mapping of QTL by Environment Interactions in Biparental Populations
Source: PLoS One. 2015 Jul 10;10(7):e0132414. doi: 10.1371/journal.pone.0132414 (PMC4498613; doi:10.1371/journal.pone.0132414)
Supplement: S1 File — (ZIP) [file pone.0132414.s001.zip › BC1 population/e=1/run_00065.met]

!**********************Note: lines staring with "!" are remarks and will be ignored in the program********************
!*********************************General Information**********************************
!Assuming F1 = P1 x P2, populations available in QTL IciMapping are: 
!  1, P1BC1F1 = P1 x F1, the first backcrossing where P1 is used as the recurrent parent;
!  2, P2BC1F1 = P2 x F1, the first backcrossing where P2 is used as the recurrent parent;
!  3, F1DH, F1-derived doubled haploids; 
!  4, RIL or F1RIL, recombination inbred lines through the repeated selfing of F1;
!  5, P1BC1RIL, recombination inbred lines through the repeated selfing of P1BC1F1;
!  6, P2BC1RIL, recombination inbred lines through the repeated selfing of P2BC1F1;
!  7, F2, the selfing generation of F1;
!  8, F3, the selfing generation of F2;
!  9, P1BC2F1, the second backcrossing where P1 is used as the recurrent parent; 
! 10, P2BC2F1, the second backcrossing where P2 is used as the recurrent parent;
! 11, P1BC2RIL, recombination inred lines through the repeated selfing of P1BC2F1; 
! 12, P2BC2RIL, recombination inred lines through the repeated selfing of P2BC2F1; 
! 13, P1BC1F2, the selfing generation of P1BC1F1; 
! 14, P2BC1F2, the selfing generation of P2BC1F1; 
! 15, P1BC2F2, the selfing generation of P1BC2F1; 
! 16, P2BC2F2, the selfing generation of P2BC2F1; 
! 17, P1BC1DH, P1BC1F1-derived doubled haploids; 
! 18, P2BC1DH, P2BC1F1-derived doubled haploids; 
! 19, P1BC2DH, P1BC2F1-derived doubled haploids; 
! 20, P2BC2DH, P2BC2F1-derived doubled haploids; 
   1      !Mapping Population (see remarks above)
   2      !Mapping Function (1 for Kosambi; 2 for Haldane; 3 for Morgan)
   2      !Marker Space Type (1 for intervals; 2 for positions)
   1      !Marker Space Unit(1 for centiMorgans; 2 for Morgan)
   6      !Number of Chromosomes (or Linkage Groups)
 200      !Size of the mapping population
   1      !Number of environments
 
!***************************************** Chromosomes and Linkage Maps **********************************************
!Chromosome                 NumMarkers
-CH1                        16
-CH2                        16
-CH3                        16
-CH4                        16
-CH5                        16
-CH6                        16
!Linkage map (Marker name followed by position or the interval length)
 MK-1-1                1     0.000
 MK-1-2                1    10.000
 MK-1-3                1    20.000
 MK-1-4                1    30.000
 MK-1-5                1    40.000
 MK-1-6                1    50.000
 MK-1-7                1    60.000
 MK-1-8                1    70.000
 MK-1-9                1    80.000
 MK-1-10               1    90.000
 MK-1-11               1   100.000
 MK-1-12               1   110.000
 MK-1-13               1   120.000
 MK-1-14               1   130.000
 MK-1-15               1   140.000
 MK-1-16               1   150.000
 MK-2-1                2     0.000
 MK-2-2                2    10.000
 MK-2-3                2    20.000
 MK-2-4                2    30.000
 MK-2-5                2    40.000
 MK-2-6                2    50.000
 MK-2-7                2    60.000
 MK-2-8                2    70.000
 MK-2-9                2    80.000
 MK-2-10               2    90.000
 MK-2-11               2   100.000
 MK-2-12               2   110.000
 MK-2-13               2   120.000
 MK-2-14               2   130.000
 MK-2-15               2   140.000
 MK-2-16               2   150.000
 MK-3-1                3     0.000
 MK-3-2                3    10.000
 MK-3-3                3    20.000
 MK-3-4                3    30.000
 MK-3-5                3    40.000
 MK-3-6                3    50.000
 MK-3-7                3    60.000
 MK-3-8                3    70.000
 MK-3-9                3    80.000
 MK-3-10               3    90.000
 MK-3-11               3   100.000
 MK-3-12               3   110.000
 MK-3-13               3   120.000
 MK-3-14               3   130.000
 MK-3-15               3   140.000
 MK-3-16               3   150.000
 MK-4-1                4     0.000
 MK-4-2                4    10.000
 MK-4-3                4    20.000
 MK-4-4                4    30.000
 MK-4-5                4    40.000
 MK-4-6                4    50.000
 MK-4-7                4    60.000
 MK-4-8                4    70.000
 MK-4-9                4    80.000
 MK-4-10               4    90.000
 MK-4-11               4   100.000
 MK-4-12               4   110.000
 MK-4-13               4   120.000
 MK-4-14               4   130.000
 MK-4-15               4   140.000
 MK-4-16               4   150.000
 MK-5-1                5     0.000
 MK-5-2                5    10.000
 MK-5-3                5    20.000
 MK-5-4                5    30.000
 MK-5-5                5    40.000
 MK-5-6                5    50.000
 MK-5-7                5    60.000
 MK-5-8                5    70.000
 MK-5-9                5    80.000
 MK-5-10               5    90.000
 MK-5-11               5   100.000
 MK-5-12               5   110.000
 MK-5-13               5   120.000
 MK-5-14               5   130.000
 MK-5-15               5   140.000
 MK-5-16               5   150.000
 MK-6-1                6     0.000
 MK-6-2                6    10.000
 MK-6-3                6    20.000
 MK-6-4                6    30.000
 MK-6-5                6    40.000
 MK-6-6                6    50.000
 MK-6-7                6    60.000
 MK-6-8                6    70.000
 MK-6-9                6    80.000
 MK-6-10               6    90.000
 MK-6-11               6   100.000
 MK-6-12               6   110.000
 MK-6-13               6   120.000
 MK-6-14               6   130.000
 MK-6-15               6   140.000
 MK-6-16               6   150.000
!*********************************** Marker Types ********************************************************************
!Co-dominant marker: When heterozygote F1 is present, P1 is coded as 2, F1 is coded as 1, and P2 is coded as 0; Otherwise, P1 is coded as 2, and P2 is coded as 0. 
!Dominant marker: When heterozygote F1 is present, P1 and F1 are coded as 12, and P2 is coded as 0; Otherwise, P1 is coded as 2, and P2 is coded as 0.  
!Recessive markers: When heterozygote F1 is present, P1 is coded as 2, and F1 and P2 are coded as 10; Otherwise, P1 is coded as 2, and P2 is coded as 0. 
!Missing marker is coded as -1. 
 MK-1-1                 1   1   2   1   2   2   2   1   2   1   2   1   2   2   2   1   2   2   2   1   2   2   2   1   1   2   1   2   1   1   2   1   1   2   1   1   2   2   2   2   1   1   1   2   2   2   1   1   2   1   1   1   1   2   1   1   1   1   2   1   2   1   2   2   1   2   1   2   2   1   2   2   1   1   2   1   1   1   2   1   1   1   1   2   2   1   1   2   2   2   1   2   2   2   1   1   2   2   1   2   2   2   2   2   2   2   1   2   2   1   2   2   1   2   1   1   1   1   1   1   2   2   2   2   2   1   1   1   2   2   2   2   2   2   1   1   1   1   2   2   1   1   1   1   2   1   2   2   1   2   1   1   2   1   2   2   2   2   2   1   2   1   2   1   1   1   1   1   1   1   2   1   1   2   1   1   1   2   1   2   1   1   1   1   2   1   2   2   1   1   1   2   1   1   2   1   1   1   2   1
 MK-1-2                 1   1   2   1   2   2   2   1   2   1   2   1   2   2   2   1   2   2   2   1   2   2   2   1   1   2   1   2   2   1   2   1   1   1   1   1   2   2   2   2   2   1   1   2   2   1   1   1   2   2   1   1   1   2   1   1   1   1   1   1   2   1   2   1   2   2   1   2   2   1   2   2   1   2   2   1   1   1   2   1   1   1   1   1   2   1   1   2   2   2   1   2   2   1   1   1   2   2   1   1   1   2   2   2   2   2   1   2   2   1   2   2   1   2   1   1   1   1   1   1   2   2   1   2   2   1   1   2   2   2   2   2   2   2   1   1   1   1   2   2   1   1   1   1   2   1   2   2   1   1   1   1   2   1   2   2   2   2   2   1   2   1   2   2   1   1   1   2   1   1   2   1   1   2   1   1   1   2   1   2   1   1   1   2   2   1   1   2   1   1   1   2   1   1   2   1   1   1   2   1
 MK-1-3                 1   1   2   1   2   1   2   1   1   1   2   1   2   2   2   1   1   2   2   1   2   2   2   1   1   2   1   2   2   1   2   1   1   1   1   1   2   1   2   2   2   1   1   2   2   1   1   1   2   2   1   1   2   2   2   1   1   1   1   1   2   1   2   1   2   2   1   2   2   1   2   2   1   1   2   1   1   1   2   1   1   1   1   2   2   1   1   2   2   2   1   2   2   1   1   1   2   2   1   1   1   2   2   2   2   2   2   2   2   1   1   2   1   2   1   1   1   1   1   1   2   2   1   2   2   2   1   2   1   2   2   2   1   2   1   1   1   1   2   2   1   1   1   1   2   1   2   2   1   1   1   1   1   1   1   2   2   2   2   1   2   1   2   2   1   1   1   2   1   1   2   2   1   2   1   1   1   2   1   1   1   1   1   2   2   1   1   2   1   1   2   1   1   1   2   1   1   1   2   1
 MK-1-4                 1   1   2   1   2   1   2   1   2   1   2   2   2   2   2   1   2   2   2   1   1   2   2   1   1   2   1   2   2   1   2   1   1   1   1   1   2   1   2   2   2   1   2   2   2   1   1   1   2   2   1   1   2   2   2   1   1   1   1   2   2   1   2   1   2   2   1   2   2   1   2   2   1   1   2   1   1   1   2   1   1   1   1   2   2   1   1   2   2   2   1   2   2   2   1   1   2   2   1   2   1   2   2   2   2   2   2   2   2   1   1   2   1   2   1   1   1   2   1   1   2   2   1   2   2   2   2   1   1   2   2   2   1   2   1   2   1   1   2   2   1   1   1   1   2   1   2   2   1   1   2   1   1   1   1   2   2   2   2   1   2   1   2   2   1   1   1   2   2   1   2   1   1   2   1   1   1   2   1   1   1   1   1   2   2   1   1   2   1   1   2   1   1   1   2   1   1   1   2   1
 MK-1-5                 1   1   2   1   1   1   2   1   1   1   2   2   2   2   2   1   2   2   1   1   1   2   2   1   1   2   1   2   2   1   2   1   1   1   1   1   2   1   2   2   2   2   2   2   2   1   1   1   2   2   1   1   2   1   2   1   2   1   1   2   2   2   2   1   2   2   1   2   2   1   2   2   1   1   2   1   2   1   2   1   2   1   1   2   2   1   2   2   2   2   1   2   2   2   1   1   2   2   1   2   1   2   2   2   2   1   2   2   2   1   1   2   1   2   1   1   2   2   1   1   1   2   1   2   2   2   2   1   1   2   2   2   1   2   1   2   1   1   2   1   1   1   1   1   2   1   2   2   1   1   2   1   1   1   1   2   2   2   1   1   2   1   2   2   1   1   1   2   2   1   2   1   1   2   1   1   1   2   1   1   2   1   1   2   1   1   2   2   2   1   2   1   1   1   2   1   1   1   2   1
 MK-1-6                 1   1   2   1   1   1   2   1   1   1   1   2   2   2   2   1   2   2   1   1   1   2   1   1   1   2   1   2   2   1   2   1   1   1   1   1   2   1   2   2   2   2   2   2   2   1   1   1   1   2   1   1   2   1   2   1   2   1   1   2   2   2   2   1   2   2   1   2   2   1   2   2   1   1   1   1   2   2   2   1   2   1   1   2   2   1   2   2   2   2   1   2   2   2   1   1   2   2   1   2   1   2   2   2   2   1   2   2   2   1   1   2   1   2   1   1   1   2   1   1   1   2   1   2   2   2   2   1   1   2   2   2   1   2   1   2   1   1   2   1   1   1   2   1   2   1   2   2   1   1   2   1   1   1   2   2   2   2   1   2   2   1   2   2   1   1   1   2   2   1   2   1   1   2   1   1   1   2   2   1   2   1   1   2   1   1   2   2   1   2   2   1   1   1   2   2   1   1   2   1
 MK-1-7                 1   1   2   1   1   1   1   1   1   2   1   2   2   2   2   1   2   2   1   1   1   2   1   1   2   2   1   2   2   1   2   1   1   1   1   2   2   1   2   2   2   2   2   2   2   2   1   1   1   2   2   1   1   1   2   1   1   1   1   1   2   1   2   1   2   2   1   2   2   1   2   2   1   1   1   2   2   2   2   1   2   1   1   2   2   2   2   2   2   2   1   2   2   2   1   1   2   2   1   2   1   2   1   2   2   1   2   2   2   1   1   2   2   1   2   1   1   2   1   2   1   2   1   2   2   2   2   1   1   2   2   2   1   2   1   2   1   1   2   1   1   1   2   1   2   1   2   2   1   1   2   1   1   2   2   2   1   2   1   2   2   1   2   2   1   2   1   2   2   2   2   1   1   2   1   1   1   2   2   1   2   1   1   2   2   1   2   2   1   2   1   1   1   1   2   2   1   1   2   1
 MK-1-8                 1   2   1   1   1   1   1   1   1   2   1   2   2   2   2   2   1   2   2   1   2   2   2   1   2   1   2   2   2   1   2   1   2   1   1   1   2   1   2   2   2   2   2   1   2   2   1   1   1   2   2   1   1   1   2   1   2   1   2   1   2   1   2   1   2   2   1   2   2   2   2   2   1   1   2   2   2   1   2   1   2   1   1   2   2   2   1   2   1   2   1   2   2   2   1   1   2   2   1   2   1   2   1   2   2   1   2   2   2   1   2   2   2   1   2   2   1   2   1   2   1   2   1   2   2   2   2   1   1   2   2   1   1   2   2   2   1   1   2   1   1   2   2   1   1   1   2   2   1   1   2   1   1   2   2   2   1   2   1   2   2   1   2   2   1   2   1   2   2   2   2   1   1   2   1   1   1   2   2   2   2   1   1   1   2   1   2   2   1   2   1   1   1   1   2   2   1   1   2   1
 MK-1-9                 2   2   1   1   1   2   1   1   1   1   1   2   2   2   1   2   1   2   2   1   2   2   2   1   2   1   2   2   2   1   1   1   2   1   1   1   2   1   2   2   2   2   2   2   2   2   2   1   1   2   2   1   1   1   2   1   2   2   2   1   2   1   2   1   2   2   1   2   1   2   2   2   1   2   2   2   2   1   2   1   2   1   1   2   2   2   1   2   1   2   1   2   2   2   1   1   2   2   1   2   1   2   1   2   2   1   2   2   2   1   2   2   2   1   2   2   1   2   1   2   1   2   1   2   2   2   2   1   2   2   2   1   2   2   1   2   1   1   2   1   1   2   2   1   2   1   2   2   1   1   2   1   1   2   2   2   1   2   1   2   2   1   2   1   1   2   1   2   2   2   2   1   1   2   1   1   1   1   2   2   2   1   2   1   1   1   2   2   2   2   1   1   1   1   2   2   2   1   1   2
 MK-1-10                2   2   1   1   1   2   1   1   1   1   1   1   1   2   1   2   1   2   2   1   2   2   2   1   2   1   2   2   2   1   1   2   2   1   1   1   2   1   1   2   2   2   2   1   2   2   2   1   1   2   2   1   1   1   2   1   2   2   2   1   2   1   2   1   2   2   1   2   1   2   2   2   1   2   2   2   2   1   2   1   2   1   1   2   2   2   1   2   1   2   1   2   1   2   1   1   2   2   1   2   1   2   1   2   2   1   2   2   2   1   1   2   2   1   2   2   1   2   1   2   2   2   1   2   2   2   2   1   2   2   2   1   2   2   1   2   1   1   2   1   1   2   2   1   2   1   2   2   1   1   2   1   1   2   2   2   2   2   1   2   2   1   2   1   1   2   1   2   2   2   2   1   1   2   1   1   1   1   2   1   2   1   2   1   1   1   2   2   2   2   1   1   1   1   2   2   2   1   1   2
 MK-1-11                2   2   1   1   1   2   1   1   1   1   1   1   1   1   1   2   1   1   2   2   2   2   2   1   2   1   2   2   2   1   1   2   2   1   1   1   2   1   1   2   2   2   1   1   2   2   2   1   1   2   2   1   1   1   2   1   2   2   2   2   2   1   2   1   2   2   1   2   1   2   2   2   1   2   2   2   2   1   1   1   2   1   1   1   2   2   2   2   1   2   1   2   1   2   1   2   2   2   1   2   1   2   2   1   2   1   2   2   2   1   1   2   2   1   2   2   1   2   1   2   1   2   1   2   1   2   2   1   2   2   2   1   2   2   2   2   1   1   2   1   1   2   2   1   1   1   2   2   1   1   2   1   1   2   2   2   2   2   1   2   2   1   2   1   1   2   1   2   2   2   2   2   1   2   1   1   1   1   2   1   2   1   2   2   1   1   2   2   2   2   1   1   1   1   2   2   2   1   1   2
 MK-1-12                2   2   1   1   1   2   1   2   1   1   1   1   1   1   1   2   1   1   2   2   2   2   1   1   1   1   2   1   2   1   2   2   2   1   1   1   2   1   1   2   1   2   1   1   2   2   2   2   1   2   1   1   1   1   2   1   2   2   2   2   2   1   2   1   2   2   1   2   2   2   2   2   1   2   2   2   2   1   1   1   2   1   1   1   2   2   1   2   1   2   1   2   1   2   1   2   2   2   1   2   1   1   2   1   2   1   2   1   2   2   1   2   2   1   2   2   2   2   1   2   1   2   1   2   1   2   2   1   1   2   1   1   2   2   1   2   1   1   2   1   2   2   1   1   2   1   2   2   1   1   2   1   1   1   2   1   2   2   1   2   2   1   2   1   1   2   1   2   2   1   2   2   1   1   1   1   1   1   2   1   1   1   2   2   1   2   2   2   2   2   1   1   1   1   2   1   2   2   1   2
 MK-1-13                2   2   1   1   1   2   1   2   1   1   1   1   2   1   1   2   2   1   2   2   2   2   1   1   1   1   2   1   1   1   2   2   2   1   1   1   2   1   1   2   1   2   1   1   1   1   2   1   1   2   1   1   1   1   2   1   2   2   2   2   2   2   2   1   2   2   1   2   2   2   1   2   1   2   2   2   2   2   1   2   2   1   1   1   2   2   1   2   1   2   1   2   2   2   1   2   2   2   1   2   1   2   2   1   2   1   2   1   2   2   1   2   2   1   2   2   1   2   1   2   1   2   1   2   1   2   2   1   1   2   1   1   2   2   1   2   1   1   2   1   2   2   1   1   1   1   2   2   1   1   2   1   1   1   2   1   1   2   1   2   2   1   2   1   1   2   1   2   2   1   2   2   1   1   1   1   1   2   2   1   1   1   1   2   1   2   1   2   2   1   1   1   1   1   2   1   2   2   1   2
 MK-1-14                2   2   2   1   1   2   1   2   2   1   1   2   2   1   1   2   2   1   2   2   1   2   1   1   1   1   2   1   1   2   2   2   2   2   1   1   2   1   1   2   1   1   1   1   1   1   2   1   1   2   1   1   1   1   2   1   2   2   2   2   2   2   1   1   1   1   1   2   2   2   1   2   1   2   2   2   2   1   1   2   2   1   1   1   2   2   1   2   1   2   1   2   2   2   1   2   2   2   1   2   1   2   2   1   2   1   2   1   2   2   1   2   2   1   2   2   1   2   1   2   1   2   1   2   2   2   2   1   1   2   1   1   2   2   1   1   1   1   2   1   2   1   1   1   1   1   1   2   1   1   1   1   1   1   2   1   1   2   1   2   2   1   2   1   1   2   1   2   2   1   2   2   1   1   1   1   1   2   1   1   1   1   1   2   1   1   1   2   2   1   1   1   2   2   2   1   2   1   1   2
 MK-1-15                2   2   2   1   1   2   1   2   2   1   1   2   2   1   1   2   2   1   2   1   1   2   1   1   1   1   2   1   1   2   2   2   2   1   1   1   2   1   1   2   1   1   1   1   1   2   2   1   1   2   1   1   1   2   2   1   2   2   2   2   2   2   1   1   1   1   1   2   1   2   1   1   1   2   1   1   2   1   1   2   2   1   1   1   2   2   1   1   1   2   1   2   2   2   1   1   2   2   1   2   1   2   2   1   2   1   2   2   2   2   1   2   2   1   1   2   1   2   1   2   1   2   1   2   2   2   2   1   1   2   2   1   2   2   2   1   1   1   2   1   2   1   1   1   1   1   1   2   1   1   1   1   1   2   2   1   1   2   1   2   2   1   2   1   1   2   1   2   2   1   2   2   1   2   1   1   1   2   1   1   2   1   1   2   1   1   1   1   2   1   1   1   2   2   2   1   2   1   1   2
 MK-1-16                2   2   2   2   1   2   1   1   2   1   1   2   2   1   1   2   2   1   2   1   2   2   1   1   2   1   2   1   1   2   2   1   2   1   1   1   2   1   1   2   1   1   1   1   2   2   2   1   1   2   1   1   1   2   2   2   2   1   2   2   2   2   1   1   1   1   1   2   1   2   1   1   1   2   1   1   2   1   1   2   2   1   1   1   2   2   1   1   1   2   1   2   2   2   1   2   2   2   1   2   1   2   2   1   2   1   2   2   2   2   1   2   2   1   1   2   1   2   1   2   1   2   1   2   2   2   2   1   1   2   2   1   2   2   2   1   1   1   1   1   2   1   1   1   1   2   1   2   1   1   1   1   1   2   2   1   1   2   1   2   2   1   2   1   1   1   1   2   2   1   2   2   1   2   1   1   1   2   1   1   2   1   1   2   1   1   1   1   2   1   2   1   2   2   2   1   2   1   1   2
 MK-2-1                 1   2   2   1   2   2   2   2   1   2   1   2   2   1   1   2   1   1   2   2   1   1   1   1   1   2   1   2   1   1   2   1   2   1   1   1   1   1   2   1   1   1   2   1   2   2   2   2   2   2   2   2   1   1   1   1   2   1   2   2   1   2   2   1   2   1   1   1   2   2   2   1   1   1   1   2   2   2   1   2   2   1   1   1   1   1   2   2   1   2   2   1   1   1   1   1   2   1   1   1   1   2   1   2   2   2   1   2   1   1   1   1   2   1   1   2   2   1   1   1   1   1   1   2   2   2   1   1   2   1   1   1   2   2   1   1   1   1   1   2   1   2   2   1   1   2   2   1   1   2   2   1   1   2   2   1   1   2   2   1   2   1   1   1   2   1   1   1   1   2   2   2   1   1   1   2   2   1   1   1   1   2   1   1   2   1   1   2   2   2   2   2   2   1   1   2   2   1   2   2
 MK-2-2                 1   2   2   1   2   2   2   2   1   2   1   2   2   1   1   2   2   1   2   2   1   1   1   1   1   2   1   2   1   1   1   2   2   2   1   1   1   1   2   1   2   1   2   2   2   2   2   2   2   2   2   2   1   1   1   1   2   1   2   2   1   2   2   1   2   1   1   1   2   2   2   1   1   1   1   2   2   2   1   2   2   1   1   1   1   1   1   2   1   1   2   1   1   1   1   2   2   1   1   1   1   1   1   2   2   2   1   2   1   1   1   1   2   1   1   2   2   1   1   1   1   1   1   2   2   2   1   1   2   1   1   1   2   2   1   1   1   1   1   2   1   2   2   1   1   2   2   1   1   2   2   1   1   2   2   1   1   2   2   1   1   1   1   1   2   1   1   1   1   2   2   2   1   2   1   2   2   1   2   1   1   2   1   1   2   1   1   2   2   2   2   2   2   1   1   2   2   1   2   2
 MK-2-3                 1   2   2   1   2   2   2   2   1   2   1   1   2   1   1   2   2   1   2   2   1   1   1   2   1   2   1   2   1   1   2   2   2   2   1   1   1   1   2   1   2   1   1   2   2   2   2   2   2   2   2   2   1   1   1   1   2   1   2   2   1   2   2   1   2   1   1   1   2   2   2   1   1   1   2   2   2   2   1   2   2   1   1   1   1   1   2   2   1   1   2   2   1   1   1   1   2   2   1   1   1   1   1   2   1   2   1   2   1   1   1   1   2   1   1   2   2   1   1   1   1   1   1   2   2   2   1   1   2   2   1   1   2   2   1   1   1   1   1   2   1   2   2   1   2   2   2   1   1   2   2   2   1   2   2   1   1   2   2   2   1   1   1   1   2   1   1   1   1   2   2   2   2   2   1   2   2   1   2   1   1   2   2   1   2   1   1   2   2   2   2   2   2   1   1   2   2   2   2   2
 MK-2-4                 1   2   2   1   2   2   1   2   1   2   1   2   2   1   2   2   2   1   2   1   1   1   1   1   1   1   1   2   1   1   2   2   2   2   1   1   1   1   2   1   2   2   1   2   2   2   2   2   2   2   2   2   1   1   1   1   2   2   1   2   2   1   1   2   2   1   1   1   2   2   2   1   1   1   2   2   2   2   1   2   2   1   1   1   1   1   1   1   1   1   2   2   1   1   1   1   2   2   1   1   2   1   1   2   1   2   1   2   1   1   1   1   2   1   1   2   2   1   1   1   1   2   1   2   2   2   1   1   1   2   1   1   1   2   1   1   1   1   1   2   1   2   2   2   2   2   1   1   1   2   2   2   1   2   2   1   1   2   2   2   1   1   1   1   2   1   1   1   1   2   1   2   2   2   1   2   2   1   2   2   1   2   2   1   1   1   1   2   2   2   2   2   2   1   1   2   2   2   2   2
 MK-2-5                 1   2   1   1   2   2   1   2   1   2   1   2   2   1   2   2   2   1   2   1   1   1   1   1   1   1   1   2   1   2   2   2   2   2   1   1   1   1   2   1   2   2   1   2   2   2   2   2   2   2   2   2   1   1   1   1   2   2   1   2   2   1   1   2   2   1   1   2   2   2   2   2   1   1   2   2   2   2   2   2   1   1   1   1   1   1   1   1   1   2   2   2   1   1   2   1   2   2   1   1   2   1   2   2   1   2   1   2   1   1   1   1   2   1   1   2   2   1   1   2   2   2   1   2   2   2   1   1   1   1   1   1   2   2   1   1   1   1   1   2   1   2   2   2   2   2   1   1   1   2   2   1   1   2   2   1   1   2   2   2   1   1   1   1   2   1   1   1   1   2   1   2   2   2   1   2   2   1   2   2   1   2   1   1   1   1   1   2   2   2   2   2   2   1   1   1   2   2   2   1
 MK-2-6                 1   2   1   1   2   2   1   2   1   2   1   2   2   1   2   2   2   1   2   1   1   1   1   1   1   1   1   2   1   2   1   2   2   2   1   1   1   1   2   2   2   2   1   2   2   2   2   2   2   2   2   2   2   1   1   1   2   2   1   2   1   1   1   1   2   1   1   1   2   2   1   2   1   2   2   2   2   2   2   2   1   2   1   1   1   1   1   2   1   2   2   2   1   1   1   1   2   2   1   1   2   1   2   2   1   2   1   2   2   1   1   1   2   2   1   2   2   1   1   2   2   2   1   2   2   2   1   1   1   1   1   1   2   2   1   2   1   1   1   2   1   2   1   1   2   2   1   1   1   2   2   1   1   2   2   1   1   2   2   2   2   1   1   1   2   1   1   1   1   2   1   2   2   2   1   1   2   1   2   2   1   2   1   1   1   1   1   2   2   2   2   2   2   1   1   1   2   2   2   1
 MK-2-7                 1   1   1   1   2   2   1   2   1   2   1   2   2   1   2   2   2   1   2   1   1   1   1   1   1   1   1   2   1   2   1   2   2   2   1   1   1   1   2   2   2   2   1   2   2   2   2   2   2   2   2   2   2   1   1   1   2   2   2   2   1   2   1   1   2   1   2   1   2   2   1   2   1   2   2   2   2   2   2   2   1   2   1   1   1   1   1   2   1   2   1   2   1   1   1   1   2   2   1   1   2   1   1   2   1   2   1   2   2   2   1   1   2   2   2   1   2   1   1   2   2   2   2   1   2   2   1   2   2   1   1   1   2   2   1   2   1   1   1   1   1   2   1   1   2   2   1   1   1   2   2   1   1   2   2   1   1   2   2   2   2   1   1   1   2   1   1   1   2   2   2   2   2   2   2   1   2   1   2   2   1   2   1   1   1   1   1   2   2   2   2   2   2   1   1   1   2   2   1   1
 MK-2-8                 1   1   1   1   2   2   1   2   1   1   1   2   2   1   1   2   2   1   2   1   1   1   1   1   1   1   1   2   1   2   1   2   2   2   2   1   1   1   2   2   2   2   1   2   2   2   2   2   2   2   2   2   2   1   1   1   2   2   2   2   1   2   2   1   2   1   1   1   2   2   1   2   1   2   2   2   2   2   2   2   1   2   1   1   1   2   1   2   1   2   1   2   1   1   1   2   2   2   1   1   2   1   1   2   1   2   1   2   2   2   1   2   2   2   2   1   2   1   1   2   2   2   2   1   2   2   1   1   2   1   1   1   2   2   1   1   1   1   1   1   1   2   1   1   2   2   1   1   1   2   2   1   1   2   2   1   1   2   2   2   1   1   1   1   2   1   1   1   2   2   2   2   2   2   2   1   2   1   1   2   1   2   1   1   1   1   1   2   2   1   2   2   2   1   1   1   2   2   1   1
 MK-2-9                 1   1   1   1   1   2   1   2   1   1   1   2   2   1   1   2   2   1   2   1   1   1   1   2   1   1   1   2   1   2   1   2   2   2   2   1   1   1   2   2   2   2   1   2   1   2   2   2   1   2   2   2   2   1   1   1   2   2   2   2   1   2   2   1   1   1   1   1   2   2   1   2   1   2   2   2   2   2   2   2   1   2   1   1   1   2   1   2   1   2   1   2   1   1   1   2   1   2   1   1   2   1   1   1   1   2   1   2   2   2   1   2   2   1   2   1   2   1   1   2   2   2   2   1   2   2   1   1   2   1   1   1   2   2   1   1   1   1   1   1   1   2   1   1   2   1   1   1   1   2   2   1   1   2   2   1   1   2   2   2   1   1   1   1   2   1   1   1   2   2   2   2   2   2   2   1   2   1   1   2   1   2   1   1   1   2   1   2   2   1   2   2   2   1   1   1   2   2   1   1
 MK-2-10                1   1   1   1   1   2   1   2   1   1   2   2   2   1   1   2   2   1   2   1   1   1   1   2   1   1   1   2   1   2   1   2   2   2   2   1   1   1   2   2   2   2   1   2   1   1   2   2   1   2   2   2   2   1   1   1   2   2   2   2   1   2   2   1   1   1   1   1   2   2   1   2   1   2   2   2   2   2   2   2   1   2   1   1   2   2   1   2   1   2   1   1   1   1   1   2   1   2   1   1   2   1   1   1   1   2   1   2   2   2   1   2   2   1   2   1   1   1   1   2   2   2   2   1   2   2   1   1   2   1   1   1   2   2   1   1   1   2   1   1   1   2   1   1   2   1   1   2   1   2   2   1   1   2   1   1   1   2   1   2   1   1   1   1   2   1   1   1   2   2   2   2   2   2   2   1   2   1   1   2   1   2   1   1   1   2   1   2   2   1   2   2   2   1   1   1   2   2   1   1
 MK-2-11                1   1   2   1   1   2   1   2   1   1   2   2   2   1   1   2   1   1   2   1   1   1   1   2   1   1   1   2   1   2   1   2   2   2   2   2   1   1   1   2   2   2   1   2   1   1   2   2   1   2   2   2   2   2   1   1   2   2   2   1   1   2   2   1   1   1   1   2   2   2   1   2   1   2   2   2   1   2   2   2   1   2   1   1   2   2   1   2   1   2   2   2   1   2   1   2   1   2   1   1   2   1   1   1   1   2   2   2   2   2   1   2   2   1   2   2   1   1   1   2   1   2   2   2   2   2   1   1   2   1   1   1   2   2   1   1   1   2   1   1   1   1   1   1   2   1   2   2   2   2   2   2   1   2   2   1   1   2   1   2   1   1   1   2   2   1   2   1   2   2   2   2   2   2   2   1   2   1   1   2   1   2   1   1   1   2   1   1   2   1   2   2   2   1   2   1   2   2   1   1
 MK-2-12                1   1   2   1   1   2   1   2   1   1   2   2   2   1   1   1   1   1   2   1   1   1   1   2   1   1   1   2   1   2   1   2   1   2   2   2   1   1   1   2   2   2   1   2   1   1   2   2   1   2   2   2   2   2   1   1   2   2   2   1   2   2   2   1   2   1   1   2   2   2   1   2   1   2   2   1   1   2   2   2   1   2   1   1   2   2   1   2   1   2   2   2   1   1   2   2   1   2   1   1   2   1   1   1   1   2   2   2   2   2   1   2   2   2   2   2   1   1   1   2   1   2   2   2   2   2   1   1   2   1   1   1   2   2   1   2   1   2   1   1   1   1   1   1   2   1   2   2   2   2   2   2   1   2   2   2   2   2   1   2   1   1   1   2   2   1   2   1   1   2   2   2   2   2   2   1   2   1   1   2   1   2   1   1   1   2   1   1   2   1   2   1   2   1   2   1   2   2   2   1
 MK-2-13                1   1   2   1   1   2   1   2   1   1   2   2   2   1   2   1   1   1   2   1   1   1   1   2   2   1   1   2   1   2   1   2   1   2   2   2   2   1   2   2   2   2   1   2   1   1   2   2   1   2   2   2   2   2   1   1   2   2   2   1   2   2   2   1   2   1   1   2   2   2   1   2   1   2   2   1   2   2   2   1   2   2   1   2   2   2   1   2   1   2   2   2   1   1   2   2   1   2   2   1   2   1   1   2   1   2   2   1   1   2   1   2   2   2   2   2   1   2   1   1   2   2   2   2   1   2   1   1   2   1   2   1   2   2   1   2   1   2   1   1   1   1   1   1   2   1   2   2   2   2   2   2   1   2   2   2   2   2   1   2   1   1   1   2   2   1   2   1   1   2   2   2   2   2   2   1   2   1   1   1   1   1   1   1   1   2   1   1   2   1   1   1   2   1   2   1   2   2   2   1
 MK-2-14                1   1   2   1   1   2   1   2   1   1   2   2   2   1   2   1   1   2   1   1   1   1   1   2   2   1   1   2   1   2   1   2   1   2   2   2   2   1   2   2   2   2   1   2   1   1   2   2   1   2   2   2   2   1   1   1   1   2   2   1   2   2   1   1   2   1   1   2   2   2   1   2   1   2   2   1   2   2   2   1   2   2   1   2   2   2   1   2   1   2   2   1   1   1   2   2   1   2   2   1   1   1   1   2   1   2   2   1   1   2   1   2   2   1   2   2   1   2   1   1   2   1   2   2   1   2   1   1   2   1   2   1   2   2   1   1   1   2   1   1   2   1   1   1   1   1   2   2   2   2   2   2   1   2   2   2   2   2   1   2   1   2   1   2   2   1   2   1   1   2   2   2   2   2   2   1   2   1   1   1   1   1   1   1   1   1   1   1   2   1   1   1   2   1   2   1   2   1   2   1
 MK-2-15                1   1   2   1   1   2   1   2   1   1   2   2   2   1   2   2   1   2   1   1   1   1   1   1   2   1   1   1   1   1   1   1   1   2   2   2   2   1   2   2   2   2   1   2   1   1   2   2   1   2   2   2   1   1   1   1   1   2   2   1   2   2   1   1   2   1   1   1   2   2   1   2   1   2   2   1   2   2   2   1   2   2   1   2   2   2   1   2   1   2   2   1   2   1   2   2   1   2   2   2   1   1   1   2   1   2   2   1   1   2   1   2   2   1   2   2   1   2   1   1   2   2   2   2   1   2   1   1   2   1   2   1   2   2   1   1   1   2   1   1   2   1   1   1   1   1   2   2   2   2   2   2   1   2   2   2   2   2   1   2   2   2   1   2   2   1   2   1   1   2   2   2   2   2   2   1   2   1   1   1   1   1   1   1   1   1   1   1   2   1   1   1   2   1   2   1   2   1   2   1
 MK-2-16                1   2   2   1   1   1   1   2   2   1   2   2   2   2   2   2   1   2   1   1   1   1   1   1   2   1   1   1   1   2   1   1   1   2   1   2   2   1   2   2   2   2   1   2   1   1   2   2   1   2   2   1   1   1   1   1   1   1   1   1   2   2   1   1   2   1   1   1   2   2   2   2   2   2   2   1   2   2   2   2   2   2   1   2   2   2   2   2   1   2   2   1   2   1   2   2   1   2   2   2   1   1   1   2   1   2   2   2   1   2   1   2   1   1   2   2   1   1   1   1   2   2   2   2   1   2   1   1   2   1   2   1   2   2   1   1   1   2   1   1   2   1   1   1   1   1   2   2   2   1   2   1   1   2   2   2   2   2   1   2   2   2   1   2   2   1   2   1   1   2   2   2   2   2   2   1   2   1   1   1   1   1   1   1   1   2   1   1   2   1   1   1   2   1   2   1   2   1   2   1
 MK-3-1                 1   2   2   1   2   2   2   2   1   1   2   1   2   1   1   2   1   2   2   2   1   2   1   1   1   1   2   2   1   2   2   2   1   2   2   2   1   2   2   2   2   1   1   1   1   1   2   1   2   1   2   1   1   1   1   1   1   1   1   2   1   2   2   1   1   2   2   1   2   2   1   2   2   1   2   1   1   2   1   2   1   2   2   1   2   1   2   2   2   1   2   1   2   1   1   2   1   2   1   2   2   1   1   1   2   2   1   1   2   2   1   2   2   2   1   2   1   2   2   1   2   1   1   2   1   2   1   1   2   2   2   1   1   1   2   1   2   1   2   2   1   1   2   2   1   2   1   2   2   1   1   2   2   1   2   2   2   2   2   2   1   2   1   1   2   1   1   1   2   2   2   1   1   2   1   2   1   1   1   2   1   1   2   2   1   2   2   1   1   2   1   2   1   2   2   2   1   1   1   2
 MK-3-2                 1   2   2   1   2   2   2   2   1   1   2   1   2   1   1   2   1   2   2   2   1   2   1   1   1   2   2   2   1   2   2   2   1   2   2   2   1   2   2   2   2   1   1   1   2   1   2   1   2   1   2   2   1   1   1   1   1   1   1   2   1   2   2   1   1   2   2   1   2   2   1   2   2   1   2   1   1   2   1   2   2   2   2   1   2   1   2   2   2   1   1   2   2   1   1   1   1   2   1   2   2   1   1   1   2   2   1   1   2   2   1   2   2   2   1   2   1   2   2   1   2   1   1   2   2   2   1   1   2   2   2   1   1   1   2   1   2   1   2   2   1   1   2   2   1   1   1   2   2   1   1   2   2   1   2   2   2   2   2   2   1   2   1   2   1   1   1   1   2   2   1   1   1   2   1   1   1   2   1   2   1   1   2   2   1   2   2   1   1   2   1   2   1   2   2   1   1   1   2   1
 MK-3-3                 1   2   2   1   2   2   2   2   1   1   1   1   2   1   1   2   1   2   2   2   1   2   1   1   2   2   2   2   1   2   2   2   1   1   2   1   1   2   2   2   2   1   1   1   2   1   2   1   2   1   2   2   1   1   1   1   1   1   1   2   1   2   2   2   1   2   2   1   1   2   1   2   2   1   2   1   1   2   1   2   2   2   2   1   2   2   2   2   2   1   1   2   2   1   1   2   1   2   1   2   2   1   1   1   2   1   1   1   2   2   1   2   2   2   1   2   1   2   2   1   2   1   1   2   2   1   1   2   2   1   2   1   1   1   2   1   2   1   2   2   1   1   2   2   2   1   1   1   2   1   1   2   2   1   2   2   2   2   2   2   1   2   1   2   1   1   1   1   2   2   2   1   1   2   1   1   1   2   2   2   2   1   1   2   1   2   2   1   1   2   1   2   1   1   2   1   1   1   1   1
 MK-3-4                 1   2   2   1   2   2   2   2   1   1   1   1   2   1   1   2   1   1   2   2   1   2   1   2   2   2   2   2   1   2   2   2   2   1   2   1   1   2   2   2   2   1   1   1   1   1   2   1   2   1   2   2   1   1   2   1   1   1   2   2   1   2   2   2   1   2   2   1   1   2   1   2   2   1   2   1   1   1   1   2   2   2   2   1   2   2   2   2   2   1   1   2   2   1   1   2   1   2   1   2   2   1   1   1   2   1   1   1   1   2   1   2   2   2   1   2   1   2   2   1   2   1   1   1   2   1   1   2   1   1   2   1   1   1   2   1   2   1   2   2   1   1   2   2   2   1   1   2   2   1   1   2   2   1   2   2   2   2   2   2   1   2   1   2   1   1   1   1   2   2   2   2   1   2   1   1   1   2   1   2   2   1   1   2   1   2   2   1   1   2   1   2   1   1   2   1   1   1   1   1
 MK-3-5                 1   2   2   1   1   2   2   2   1   1   1   1   2   1   1   2   1   1   2   2   1   1   1   2   2   2   2   2   1   2   2   2   2   1   2   1   1   2   2   2   2   2   1   1   1   1   2   1   2   1   2   2   1   1   2   1   1   2   2   2   2   2   2   2   1   2   2   1   1   2   1   2   2   1   2   1   2   1   1   2   2   2   2   1   2   2   2   2   2   1   1   2   2   1   1   2   1   2   2   1   1   1   1   1   2   1   1   1   1   2   1   2   2   2   1   2   1   2   2   1   2   1   1   2   2   1   1   2   1   2   2   2   1   1   2   1   2   1   2   2   1   1   2   2   2   2   1   2   2   1   1   2   2   1   2   2   2   2   2   2   1   2   1   2   2   1   2   1   2   2   2   2   1   2   1   1   1   2   1   2   1   1   1   2   1   1   2   1   1   2   1   2   1   1   2   1   1   1   1   1
 MK-3-6                 1   2   2   1   1   2   2   2   1   1   1   1   2   1   1   2   1   1   2   2   1   1   1   2   2   2   2   2   1   2   1   2   2   1   2   1   1   2   2   2   2   2   1   1   1   1   2   1   2   1   1   2   1   1   2   1   1   2   2   2   2   2   2   2   1   2   2   1   1   2   1   1   2   1   1   1   2   1   1   2   2   2   2   1   2   2   2   1   2   1   1   2   2   1   1   2   1   2   2   1   1   1   1   1   1   2   1   1   1   2   1   2   2   2   1   2   1   2   2   1   2   1   1   2   2   1   1   2   1   1   2   2   1   1   2   1   2   1   2   2   1   1   2   2   2   2   1   2   2   1   1   1   2   1   2   2   2   2   2   2   1   2   2   2   2   1   1   1   2   2   2   2   1   2   1   1   1   2   1   2   1   1   1   2   1   1   2   1   1   2   1   2   1   1   1   1   1   1   1   1
 MK-3-7                 1   2   2   1   1   2   2   2   1   1   1   1   2   1   2   1   1   1   2   2   1   1   1   2   2   2   2   2   1   2   1   2   2   1   1   1   2   2   2   2   2   2   1   1   1   1   2   2   2   1   2   2   1   1   1   1   1   2   2   2   2   2   2   1   1   2   2   1   1   2   1   1   1   1   1   1   1   2   2   2   2   2   2   1   2   2   2   2   2   1   1   2   2   1   1   1   1   2   2   1   2   1   1   1   2   2   1   1   1   2   1   2   1   2   1   2   2   2   2   1   2   1   1   2   2   1   1   2   1   2   2   2   1   1   2   1   2   1   2   2   1   1   2   2   2   2   1   2   2   1   1   1   2   1   2   2   2   2   2   2   1   2   2   2   2   1   1   1   2   2   2   1   1   2   2   1   1   1   1   2   1   2   1   2   1   2   2   1   1   2   1   1   1   1   1   1   1   1   1   1
 MK-3-8                 1   2   1   2   1   2   2   2   2   1   1   1   2   1   2   1   1   2   2   2   1   1   1   2   2   2   2   2   1   2   1   1   2   1   1   1   2   2   2   1   2   2   1   1   1   1   2   2   2   1   2   2   2   1   1   1   2   2   2   2   2   2   2   2   1   2   2   1   1   2   1   2   1   1   2   2   1   2   2   2   2   2   2   1   2   2   1   2   2   1   1   1   2   1   1   1   1   2   2   1   2   1   1   1   2   2   1   1   1   2   2   2   1   2   1   2   2   1   2   1   2   1   1   2   2   1   2   2   1   2   2   1   1   1   1   1   2   1   2   2   1   1   2   1   2   2   1   1   2   1   1   1   2   1   2   2   2   2   2   2   1   2   2   2   2   1   1   1   2   1   2   1   1   2   2   1   1   1   1   2   2   2   1   1   1   2   2   1   1   2   1   1   1   1   1   1   1   1   1   1
 MK-3-9                 1   1   1   2   1   2   2   2   2   1   1   1   2   1   2   1   2   1   2   1   1   1   1   2   2   2   2   2   1   2   1   1   2   1   1   1   2   2   2   1   2   1   1   1   1   1   2   2   2   1   2   2   2   1   1   1   2   2   2   2   2   2   2   1   1   2   2   1   1   2   1   2   1   1   2   2   2   2   2   2   2   2   2   1   2   2   1   2   2   1   1   1   2   1   1   1   1   1   2   1   2   1   1   1   2   2   1   1   1   2   2   2   1   1   2   2   2   1   2   1   2   1   1   2   2   1   2   2   1   2   2   1   1   1   1   1   2   1   2   2   1   1   2   1   2   2   1   1   1   1   1   1   2   1   2   2   2   2   2   1   1   2   2   2   2   2   1   1   2   1   1   1   2   2   2   1   1   1   1   1   2   2   1   1   1   2   2   1   1   2   2   1   1   1   1   1   1   2   1   2
 MK-3-10                1   2   1   1   1   2   2   2   2   1   1   1   2   1   2   1   2   1   2   1   1   1   1   2   2   2   2   2   1   2   1   1   2   1   1   1   2   2   2   1   2   1   1   1   1   1   2   2   2   1   2   1   2   1   1   2   2   2   2   2   2   2   2   1   1   2   2   1   1   2   1   2   1   1   2   2   2   2   2   2   2   2   2   1   2   2   1   1   2   1   1   1   2   1   1   1   1   1   2   2   2   2   1   1   2   2   1   1   1   2   2   2   1   1   2   2   2   1   2   1   2   1   1   2   2   1   2   2   1   2   2   1   1   1   1   1   2   1   2   2   1   1   2   1   2   2   1   1   1   1   1   1   2   1   2   2   1   2   2   1   1   2   2   2   2   1   1   1   2   1   1   1   2   2   2   1   1   1   2   1   2   2   2   1   1   2   2   1   1   2   2   1   1   1   1   2   1   2   1   1
 MK-3-11                2   2   1   2   1   2   2   2   2   1   1   1   2   1   2   1   2   1   2   1   1   1   1   2   2   1   2   2   1   2   1   1   2   1   1   1   2   2   2   1   2   1   1   1   1   1   2   2   2   2   2   1   2   1   1   1   2   1   2   2   2   2   2   1   1   2   2   1   1   2   2   2   1   1   2   2   2   2   2   1   2   2   1   1   2   2   1   1   2   1   2   1   2   1   1   1   1   1   2   2   2   2   2   1   2   1   1   1   1   2   2   2   1   1   2   2   2   1   2   2   2   2   1   2   1   1   2   2   1   1   2   1   1   1   1   1   2   1   1   2   2   1   2   1   2   1   1   1   2   1   1   1   1   1   2   2   1   2   2   1   1   2   1   2   2   2   1   1   2   1   1   1   2   2   2   1   1   1   2   1   2   2   2   1   1   2   2   1   1   2   2   1   1   1   1   2   1   2   1   1
 MK-3-12                2   2   1   2   1   2   2   2   2   1   1   1   2   1   1   1   1   1   2   2   1   1   1   2   2   1   2   2   1   1   1   1   2   1   1   1   2   2   2   1   2   1   1   1   1   1   2   2   2   2   2   1   2   1   1   1   2   1   1   2   2   2   2   1   1   2   2   1   1   2   2   1   1   1   1   2   2   2   2   1   2   2   1   1   2   2   1   1   2   1   2   1   2   1   1   1   1   1   2   2   2   2   1   1   2   1   1   1   1   2   2   2   1   1   1   2   2   1   2   2   2   1   1   2   1   1   2   2   1   1   2   1   1   1   1   1   2   1   1   2   2   1   2   1   2   1   1   1   2   1   1   1   1   1   2   1   1   2   2   1   1   2   2   2   2   2   1   1   1   1   1   1   2   2   2   2   1   1   2   1   2   2   2   1   2   2   2   1   1   2   2   1   1   1   1   2   2   2   1   2
 MK-3-13                2   2   1   2   1   1   2   2   2   1   1   1   2   1   1   1   2   1   2   2   1   1   1   2   2   1   2   2   1   1   1   1   2   1   1   2   2   2   2   2   2   1   2   1   1   1   2   2   2   2   2   1   2   1   1   1   2   1   1   2   2   2   2   1   1   2   2   1   1   1   2   1   1   1   1   2   2   2   2   1   2   2   1   2   2   2   1   1   2   1   2   1   2   1   1   1   1   1   2   2   2   2   1   1   1   1   1   1   1   2   2   2   2   1   1   1   2   2   2   2   2   1   1   2   1   1   2   2   2   1   2   1   1   1   1   1   2   1   1   2   2   1   2   1   2   1   1   1   2   1   1   1   1   1   2   1   1   2   1   1   1   2   2   2   2   1   1   1   1   1   1   1   2   2   2   2   1   1   2   1   2   2   2   1   2   2   2   2   1   2   2   1   1   2   2   2   2   2   2   2
 MK-3-14                2   2   1   2   1   1   2   2   2   1   1   1   2   2   1   1   2   1   2   2   1   1   1   1   2   1   2   1   1   1   1   1   2   1   1   2   2   2   2   2   2   1   2   1   1   1   2   2   2   2   2   2   2   1   1   1   2   1   1   2   2   2   2   1   1   2   2   1   1   1   1   1   1   1   1   2   2   1   2   1   1   2   1   2   2   2   1   1   1   1   2   1   1   1   1   1   2   1   2   2   2   2   1   1   2   1   1   1   2   1   2   2   2   1   1   1   2   2   2   2   2   1   1   2   2   1   2   2   2   1   1   1   1   1   1   1   2   1   1   2   2   1   2   1   1   1   1   1   1   1   1   1   1   1   2   2   1   2   1   1   1   2   1   2   2   1   1   1   1   1   1   1   2   2   2   2   1   1   2   1   2   2   2   1   2   2   2   2   1   1   2   1   1   2   2   2   2   2   2   2
 MK-3-15                2   1   1   2   1   1   2   2   1   1   1   1   2   2   1   1   2   1   2   2   1   1   1   1   2   1   2   1   1   1   1   1   2   1   1   2   2   2   2   2   2   1   2   1   1   2   1   2   2   2   1   2   2   1   1   1   2   2   1   2   2   2   2   1   1   2   2   1   1   1   1   1   1   1   1   2   2   1   1   1   1   2   1   2   2   2   1   1   1   1   2   1   1   1   1   1   2   1   2   2   2   2   1   1   2   1   1   1   1   1   2   2   2   1   2   1   2   2   2   2   2   1   1   2   2   1   1   2   2   1   1   1   1   1   1   1   2   1   1   2   2   1   2   1   1   1   1   1   1   1   1   1   1   1   2   1   1   2   1   1   1   2   1   2   2   1   1   1   1   1   1   1   2   2   1   2   1   1   2   1   1   2   2   1   2   1   2   2   1   1   2   1   1   2   2   2   2   2   2   2
 MK-3-16                2   1   1   1   1   1   2   2   1   2   1   1   1   2   1   1   2   1   2   2   1   1   2   2   2   2   1   1   1   1   1   1   2   1   2   2   2   2   2   1   2   1   2   1   1   2   1   2   2   2   1   2   2   1   1   1   2   2   1   2   1   1   2   1   1   2   2   1   1   1   1   1   1   1   1   2   1   1   1   2   1   1   1   1   2   2   1   1   1   1   2   1   1   1   1   1   2   1   2   2   2   2   1   1   2   1   1   1   1   1   2   2   2   1   1   1   2   2   2   2   2   1   1   2   2   1   1   2   2   1   1   1   1   1   1   1   2   1   1   2   2   1   2   1   1   1   1   1   1   1   1   2   1   1   2   1   2   2   1   1   1   2   1   2   2   1   1   1   1   1   1   1   2   2   1   2   1   1   2   1   1   2   2   1   2   1   1   2   2   2   2   1   1   2   2   2   2   2   2   1
 MK-4-1                 2   1   2   2   1   2   2   1   1   1   2   2   1   1   2   2   2   2   1   2   2   1   2   1   1   2   1   2   2   2   1   1   1   1   1   2   1   1   2   2   2   2   1   1   2   2   1   2   2   1   1   2   1   1   2   1   2   2   2   1   2   2   2   2   1   2   2   2   1   1   2   2   2   1   2   1   1   1   1   2   2   1   2   2   1   1   2   2   2   1   2   1   1   2   2   1   2   2   1   2   2   2   2   2   1   1   1   2   1   2   1   1   1   1   1   2   2   2   1   1   1   2   1   2   2   2   1   1   2   1   2   2   1   1   2   2   2   1   2   2   2   2   2   2   2   2   1   2   1   1   2   2   1   2   2   2   1   2   2   1   2   2   2   2   1   2   2   2   1   2   2   1   2   1   2   2   1   1   2   2   2   2   1   1   1   2   1   2   2   2   2   1   1   2   1   1   1   2   2   1
 MK-4-2                 2   1   2   2   1   2   2   1   1   1   2   2   1   1   2   2   1   2   1   2   2   1   2   1   1   2   1   2   2   2   1   2   1   2   1   2   1   1   2   2   2   2   1   1   2   2   2   2   2   1   1   2   1   1   1   1   2   2   2   1   2   2   2   2   1   2   2   2   1   1   2   2   2   1   2   1   1   1   1   2   2   1   2   2   1   1   2   2   2   1   2   1   1   2   2   1   2   2   1   2   2   2   1   2   1   1   1   2   1   2   1   1   1   1   1   2   2   2   1   1   1   2   1   2   2   2   2   2   2   2   2   2   1   1   1   2   2   1   2   2   2   2   2   2   2   2   1   2   1   1   2   2   1   2   2   2   1   2   1   1   2   2   2   2   2   2   2   2   1   2   2   1   2   1   2   2   1   1   1   2   2   2   1   1   2   2   1   2   2   2   2   1   2   2   1   1   2   2   2   1
 MK-4-3                 2   1   2   2   1   2   2   1   1   1   2   2   2   1   2   2   1   2   2   2   1   1   2   1   1   2   1   2   2   2   1   2   2   2   1   2   1   1   2   2   2   2   1   1   2   2   2   2   2   1   1   1   1   1   1   1   2   2   2   1   2   2   2   2   2   1   2   2   1   1   2   1   1   1   2   1   1   1   1   2   2   1   2   2   1   1   2   2   2   1   2   1   1   2   2   1   2   2   1   2   2   2   1   2   1   2   1   2   2   2   2   1   1   1   1   2   2   2   1   1   1   2   1   2   2   2   2   1   2   2   2   2   1   1   1   2   2   1   2   2   2   2   2   2   2   2   1   2   1   2   2   2   1   2   2   2   1   2   1   1   1   2   2   2   1   2   2   2   1   2   2   1   2   1   2   2   1   1   1   2   2   2   1   1   2   2   1   2   2   2   2   1   2   1   1   1   2   1   2   1
 MK-4-4                 2   1   2   2   1   2   2   1   2   1   2   2   2   1   2   2   1   2   2   2   1   1   2   2   1   2   1   1   2   2   1   2   2   2   1   2   1   2   2   2   2   2   1   1   2   2   2   2   2   1   1   1   1   1   1   1   2   2   2   1   2   2   2   2   2   1   2   2   1   1   2   1   1   2   1   2   1   1   1   1   2   1   2   2   1   1   2   2   2   1   2   1   1   2   2   1   2   2   1   1   2   2   1   2   1   1   1   2   2   2   2   1   1   1   1   2   2   2   1   1   1   2   2   2   2   2   2   1   1   2   2   2   1   1   2   2   2   1   2   2   2   2   2   1   2   2   1   2   1   2   2   2   1   2   2   2   1   2   1   1   1   2   2   1   1   2   2   2   1   2   2   1   2   1   2   2   1   1   1   2   2   1   1   1   2   2   1   2   2   2   2   1   2   1   1   1   2   1   2   2
 MK-4-5                 2   1   2   2   1   2   2   1   2   1   2   2   2   1   2   2   1   2   2   2   2   1   2   2   1   2   1   1   2   2   1   2   1   2   1   2   1   2   2   2   2   2   1   1   2   2   2   1   2   1   1   1   1   1   2   1   2   1   2   2   2   2   2   2   2   1   2   2   1   1   2   1   1   2   1   2   1   2   1   1   2   1   2   1   1   1   2   1   2   1   2   1   1   2   2   1   2   2   1   1   2   1   1   2   1   1   1   2   2   2   1   1   1   1   1   2   2   2   1   1   1   2   1   2   2   2   2   1   2   2   1   2   1   1   2   2   2   1   2   2   2   2   2   1   2   2   1   2   1   2   2   2   1   2   2   2   1   2   1   1   1   2   2   1   1   2   2   2   1   2   2   1   2   1   2   2   1   1   1   1   2   1   1   1   2   2   2   2   2   2   2   1   2   1   1   1   2   1   2   2
 MK-4-6                 2   1   2   2   1   2   2   1   2   2   2   2   2   2   2   2   1   2   2   2   2   1   1   2   1   2   1   1   1   2   1   1   1   2   1   2   1   2   2   2   2   2   1   1   1   2   2   1   2   1   1   1   1   1   2   1   2   1   2   2   2   2   2   2   2   1   2   2   1   1   2   1   1   2   1   2   1   2   1   1   2   1   2   1   2   1   2   1   1   1   2   1   1   2   2   1   2   2   1   1   2   1   1   2   1   1   1   2   1   1   1   1   1   1   1   2   2   2   1   1   1   2   1   2   2   2   2   1   2   2   1   2   1   2   2   2   2   2   2   2   2   2   2   1   1   2   1   1   1   2   2   2   1   2   2   1   1   2   1   1   2   2   2   1   2   2   2   2   1   2   2   2   2   1   2   2   2   1   1   1   2   1   1   1   2   2   2   2   2   2   2   1   2   1   1   2   2   1   2   2
 MK-4-7                 2   1   2   1   1   2   2   1   2   2   2   2   2   2   2   2   1   2   2   2   2   1   1   2   2   1   1   1   1   2   1   1   1   2   1   2   1   2   2   2   2   2   1   2   1   2   2   1   2   1   1   1   1   1   2   1   2   2   2   2   2   2   2   2   2   1   2   2   1   1   2   1   1   2   1   2   1   2   2   1   2   1   2   1   2   1   1   1   1   1   2   1   1   1   2   1   2   2   1   1   2   1   1   2   1   1   2   1   1   1   1   2   1   2   1   2   2   2   1   1   1   2   1   2   2   2   2   1   2   1   1   2   1   2   2   2   2   2   2   2   2   2   2   2   1   2   1   1   1   2   2   1   1   2   2   1   1   2   1   1   2   2   2   1   2   2   1   2   1   2   2   1   2   1   2   2   2   1   1   1   2   1   1   1   2   2   2   2   2   2   2   1   2   1   1   2   2   1   1   2
 MK-4-8                 2   1   2   1   1   2   2   1   1   2   2   2   1   2   2   2   1   2   2   2   2   1   1   2   1   1   1   2   1   2   1   1   1   2   1   2   1   1   2   2   2   2   1   2   2   2   2   1   2   1   1   1   1   1   2   1   2   2   2   2   2   2   2   2   2   1   2   1   2   1   1   1   1   2   1   2   1   2   2   1   2   2   2   1   2   1   1   1   1   1   2   1   1   1   2   1   2   2   1   2   2   1   1   2   1   1   2   2   1   1   2   2   1   2   1   1   2   2   1   1   1   1   1   1   2   2   2   1   2   1   1   2   1   2   2   2   2   2   2   2   2   2   2   2   1   2   1   1   1   2   2   1   1   2   2   2   1   2   1   2   2   2   2   1   2   2   1   2   1   2   2   2   2   1   2   2   2   1   1   1   2   1   1   1   2   2   2   2   2   2   2   1   2   1   1   2   2   1   1   2
 MK-4-9                 2   1   2   1   1   2   2   1   1   2   2   2   1   2   2   2   1   2   2   2   2   1   2   2   1   1   1   2   1   2   1   2   1   2   1   2   1   1   2   2   2   2   2   2   2   2   1   1   2   1   1   1   1   1   1   1   2   2   2   2   2   2   2   2   2   1   2   1   2   1   1   1   1   2   1   2   1   2   2   1   2   2   2   1   2   1   1   2   1   1   2   1   1   1   2   1   2   2   2   2   2   1   1   2   1   1   2   2   1   1   2   2   1   2   1   1   2   2   1   1   1   1   1   1   2   2   2   1   2   2   1   2   1   2   2   2   2   2   2   2   2   2   2   2   2   1   1   1   1   2   2   1   1   2   2   2   1   2   2   2   2   2   2   1   2   2   1   2   1   2   1   2   2   1   2   2   2   1   1   1   1   1   1   1   2   2   2   2   2   2   2   1   1   1   1   2   1   1   1   2
 MK-4-10                2   1   2   1   2   2   2   1   1   2   2   2   1   2   2   2   1   1   2   2   2   1   2   2   1   1   1   2   1   2   1   2   1   2   1   2   1   2   2   2   2   2   2   2   1   2   1   1   2   1   1   1   1   1   1   2   1   2   2   2   1   2   2   2   2   1   2   1   2   1   1   1   1   2   1   2   1   2   2   2   2   2   2   1   2   1   1   2   1   1   2   1   1   2   1   1   2   2   2   2   2   1   2   2   1   1   2   1   1   1   2   2   2   2   2   1   2   2   1   1   1   2   1   1   2   2   2   1   2   2   2   2   1   2   2   2   1   2   2   2   2   2   2   2   2   1   1   1   1   2   2   1   1   2   2   1   1   2   2   2   2   2   2   1   2   2   1   2   1   1   1   2   2   1   2   2   2   1   1   1   1   1   1   1   2   2   1   2   2   2   2   1   1   1   1   2   1   1   1   2
 MK-4-11                2   1   2   1   2   2   2   1   1   2   2   2   1   2   2   1   1   1   2   2   2   1   2   2   2   1   1   2   1   2   2   2   1   1   1   2   1   2   2   2   2   2   2   2   1   2   1   1   2   1   1   1   1   2   1   2   1   2   1   2   1   2   2   2   2   1   2   1   2   1   1   1   1   2   1   2   1   1   2   2   2   2   2   1   2   1   2   2   2   1   2   1   1   2   1   1   2   2   2   2   2   1   2   2   1   1   2   1   1   1   2   2   2   2   2   1   2   2   1   1   1   2   1   1   2   2   2   2   2   2   2   1   1   2   2   2   1   2   2   1   2   2   2   2   2   1   1   1   2   2   2   1   1   2   2   2   1   2   2   2   1   2   2   1   2   2   1   2   1   1   1   2   2   1   2   1   2   1   1   1   2   1   1   1   2   1   1   1   2   2   2   1   1   1   1   2   1   1   1   2
 MK-4-12                2   1   2   1   2   2   2   2   2   2   2   2   1   2   2   1   1   1   2   2   2   1   2   2   2   1   1   2   1   1   2   2   1   1   2   2   1   2   2   2   2   2   2   2   1   2   1   1   2   2   1   1   1   2   1   2   1   2   1   1   1   2   2   2   2   1   2   1   2   1   1   1   1   2   1   2   1   1   2   2   2   2   2   1   2   1   2   2   2   1   1   1   1   1   1   2   2   2   2   2   2   1   2   2   1   1   2   2   1   1   2   2   2   2   2   1   2   2   1   1   1   2   1   2   2   2   2   2   2   2   2   1   1   2   2   2   1   2   2   1   2   2   2   2   2   1   1   1   2   2   1   1   1   2   2   2   1   2   2   2   1   1   2   1   2   2   1   2   1   1   1   2   2   1   2   1   2   1   1   1   2   1   1   1   2   1   1   2   2   2   2   1   1   1   1   2   1   1   1   2
 MK-4-13                2   1   2   2   2   2   2   2   2   2   2   2   1   2   2   1   1   1   2   2   2   1   1   2   2   1   1   2   1   1   2   2   1   1   2   2   1   2   2   2   2   2   2   2   1   2   1   1   1   2   1   1   1   2   2   2   1   1   1   1   1   2   2   2   2   1   2   2   2   1   1   1   1   2   2   2   1   1   2   2   2   2   2   1   2   1   2   1   2   1   1   1   2   1   1   1   2   2   2   2   1   1   1   2   2   1   2   2   1   1   2   2   2   2   2   1   2   2   2   2   1   1   2   2   2   2   2   2   2   2   2   1   1   2   2   2   1   2   2   1   2   2   2   2   2   1   1   1   1   2   2   1   1   2   2   2   1   2   1   2   1   1   2   1   2   2   1   2   1   2   1   2   2   1   2   1   2   1   1   2   2   1   1   1   2   1   1   2   2   2   2   1   2   2   1   2   1   1   1   2
 MK-4-14                2   1   2   2   2   2   2   2   2   2   2   2   1   2   2   1   1   2   2   1   2   1   1   2   2   1   1   2   1   1   1   2   1   1   2   2   1   2   2   2   2   2   2   2   1   2   1   1   1   1   1   1   1   2   2   2   1   1   1   1   2   2   2   2   2   1   2   2   2   1   1   2   1   1   2   2   1   2   2   2   2   2   2   1   2   1   2   1   1   1   1   1   2   1   1   1   2   2   2   2   1   1   1   2   2   1   2   2   1   2   2   2   2   2   2   1   2   2   2   2   1   1   2   2   2   2   2   2   2   2   2   1   1   2   2   2   1   2   2   2   2   2   2   2   2   1   2   1   1   2   2   1   1   2   2   2   1   2   1   2   1   1   2   1   2   2   1   2   1   1   1   2   2   1   2   1   2   1   1   2   2   1   1   1   2   1   1   2   2   2   2   1   2   1   1   2   1   1   2   2
 MK-4-15                2   1   2   2   2   2   2   2   2   2   2   2   1   2   2   1   1   2   2   1   2   1   2   2   2   2   1   2   1   2   1   2   1   1   2   2   2   2   2   2   2   2   2   2   1   2   1   1   2   1   1   1   1   2   2   2   1   1   2   1   2   2   2   2   2   1   2   2   2   1   1   1   1   1   2   2   1   2   2   2   2   1   2   1   2   1   2   2   1   1   1   1   2   1   2   1   2   2   2   2   1   1   1   2   2   1   2   2   1   2   2   2   2   2   2   1   2   2   2   2   1   1   2   2   2   2   2   2   2   2   2   1   1   2   2   2   1   1   2   2   2   2   2   2   2   1   2   1   1   2   2   1   1   2   1   2   2   2   1   2   1   1   2   1   2   2   1   2   1   1   1   2   2   1   1   1   2   1   1   2   1   1   1   1   2   2   1   2   2   2   1   1   2   1   1   2   1   1   2   2
 MK-4-16                2   1   2   2   2   2   2   2   2   1   1   2   1   2   2   1   1   2   1   2   2   1   2   2   2   2   1   2   2   2   1   2   2   1   2   2   2   2   2   2   2   2   2   2   1   2   1   1   2   1   1   1   1   2   1   2   1   1   1   1   2   2   1   2   2   1   2   2   2   1   1   1   1   1   2   2   1   2   2   2   1   1   2   1   1   1   2   2   1   1   2   1   2   1   2   1   2   2   1   2   1   1   2   2   2   1   2   2   1   2   2   2   2   2   2   2   2   2   2   2   1   1   2   2   2   2   2   2   2   2   2   1   1   2   1   2   1   1   1   2   1   2   2   2   2   2   2   1   1   2   2   1   2   2   1   2   2   2   1   2   1   1   2   1   2   2   1   2   1   1   1   2   2   1   1   1   1   1   1   2   1   1   1   1   2   2   1   2   2   2   1   1   2   1   1   2   1   1   2   2
 MK-5-1                 2   2   1   1   1   1   2   2   2   2   2   2   1   2   2   1   2   1   1   2   1   2   1   2   2   1   1   1   2   1   2   1   2   1   1   2   1   2   1   2   2   1   1   1   1   1   2   1   2   1   2   1   1   2   1   1   2   2   2   1   2   1   1   1   1   2   2   2   1   1   1   2   1   1   1   2   2   1   1   1   2   2   2   1   2   1   2   1   2   1   2   2   1   1   2   2   2   2   2   2   2   2   2   2   1   1   1   2   2   1   1   1   2   1   2   2   1   1   1   1   1   2   1   2   1   2   1   2   2   2   2   2   2   2   2   1   1   1   1   2   2   2   1   1   2   1   1   2   1   1   1   1   1   1   2   2   2   1   1   1   2   2   1   1   2   1   2   2   1   2   2   1   2   2   2   2   1   1   1   2   1   2   2   2   2   1   1   2   1   2   1   2   2   1   1   2   2   2   2   1
 MK-5-2                 2   2   1   1   1   1   2   2   2   2   1   1   1   2   2   1   2   1   1   2   1   2   1   2   2   1   1   1   2   1   1   1   2   1   1   1   1   2   1   2   2   1   1   1   1   1   2   1   2   1   2   1   1   2   1   1   2   2   1   1   2   2   1   1   1   2   2   2   1   1   1   2   1   1   1   2   2   1   1   2   2   1   2   1   2   1   2   1   2   1   2   2   1   1   2   2   2   2   2   2   2   2   2   2   1   1   1   2   2   1   2   1   1   1   2   1   1   1   2   1   1   2   1   1   1   2   1   2   2   2   2   2   2   2   2   1   1   1   2   2   2   2   1   1   2   2   1   1   1   1   1   1   1   1   2   2   2   1   1   1   1   2   2   1   2   1   2   2   1   2   2   1   2   2   2   2   1   1   1   2   1   2   2   2   2   1   1   2   1   2   1   2   2   1   2   1   2   2   2   1
 MK-5-3                 2   2   1   1   2   1   2   2   2   2   1   1   1   1   2   1   2   1   1   2   1   2   1   2   2   2   1   1   2   1   1   1   2   1   1   2   1   2   1   2   2   1   1   1   1   1   2   1   2   1   1   2   1   1   1   1   2   1   1   1   2   2   1   1   1   2   2   2   1   1   1   2   1   1   1   2   2   1   2   2   2   1   2   1   2   1   2   1   2   1   1   2   1   1   1   2   2   2   2   1   2   2   1   2   1   1   1   2   2   2   2   1   1   1   2   1   1   1   2   1   1   1   2   1   1   2   1   2   2   2   2   2   2   2   2   2   1   1   2   2   2   2   1   1   2   2   1   1   1   1   1   2   1   1   2   2   1   1   1   1   1   1   2   1   2   1   2   2   1   2   2   2   1   2   2   2   1   1   1   2   1   2   2   2   2   1   1   2   1   2   1   2   1   1   2   1   2   2   2   1
 MK-5-4                 2   2   1   1   2   1   2   2   2   2   1   1   1   1   2   1   2   1   1   2   2   2   1   2   1   2   1   1   2   1   1   1   2   1   1   2   1   1   1   2   2   1   2   1   1   2   2   1   2   1   2   2   1   1   1   2   2   1   1   1   2   2   1   1   1   2   2   1   1   1   1   2   1   1   1   2   2   1   2   2   2   1   2   1   2   1   2   1   2   1   1   2   1   2   1   1   2   2   2   1   2   2   1   2   1   1   1   2   2   2   2   1   1   1   2   1   1   1   1   1   1   1   2   1   1   1   1   2   2   1   2   2   2   2   2   2   1   1   2   2   2   2   1   1   2   2   1   1   2   1   1   2   1   2   2   2   1   1   1   2   1   1   2   1   2   1   2   2   1   2   2   2   1   2   2   2   2   1   1   2   1   2   2   2   2   1   1   2   1   2   1   2   2   1   2   1   2   2   2   1
 MK-5-5                 2   2   1   1   2   1   2   2   1   2   1   1   1   1   2   1   2   1   1   2   2   2   1   2   1   2   1   1   2   1   1   1   2   1   1   2   1   2   1   2   2   1   2   1   1   2   2   1   2   1   2   2   1   1   1   2   2   1   1   1   2   2   1   1   1   2   2   2   1   1   1   2   1   1   1   2   2   1   2   2   2   1   2   1   2   1   2   1   2   1   1   2   1   2   1   1   2   2   2   1   2   1   1   2   1   1   1   1   2   2   2   1   1   1   2   1   1   1   1   2   1   1   1   1   1   1   1   2   2   1   2   2   2   2   2   2   1   1   2   2   2   2   2   1   2   2   1   1   2   1   1   2   1   2   2   2   1   1   1   2   1   1   2   1   2   2   2   2   1   2   2   2   1   2   2   2   2   1   1   2   1   1   2   2   2   1   1   2   1   2   1   2   2   1   2   1   2   2   2   2
 MK-5-6                 2   2   1   1   2   1   2   2   1   1   1   1   2   1   2   1   2   1   1   2   2   2   1   2   1   2   1   1   2   1   1   1   2   1   1   2   1   2   2   2   2   1   1   1   1   2   2   1   2   1   2   2   1   1   1   2   2   1   1   1   2   2   1   2   1   2   2   2   1   1   1   1   1   1   1   2   2   1   1   2   2   1   2   1   2   1   2   1   2   1   1   2   1   2   1   1   2   2   2   1   1   1   1   2   1   1   1   1   2   2   2   2   1   1   2   1   1   1   1   2   1   1   1   1   1   1   1   2   2   1   1   2   2   2   2   2   1   1   2   2   2   2   2   2   2   2   2   1   2   2   2   2   1   2   2   2   1   1   1   2   1   1   2   1   2   2   2   2   1   2   2   2   1   2   1   2   2   2   1   2   1   1   2   1   2   1   1   2   1   1   1   2   2   1   2   2   2   2   2   2
 MK-5-7                 1   2   1   1   2   1   2   2   1   1   1   1   2   2   2   1   2   1   1   2   2   2   1   2   1   2   2   2   2   2   1   1   2   1   1   2   1   2   2   2   2   1   1   1   1   2   2   1   2   1   2   2   1   1   1   2   2   1   1   1   2   2   1   2   1   2   2   2   1   1   1   1   1   1   1   2   2   1   2   2   2   1   2   2   2   1   2   1   2   1   1   2   1   2   1   1   2   2   2   1   1   1   1   2   1   1   1   1   2   2   2   1   1   1   2   1   1   1   1   2   1   1   1   1   1   1   1   1   2   1   1   2   1   2   2   2   1   1   2   2   2   2   2   2   2   1   1   1   2   1   1   2   1   2   1   2   1   1   1   2   1   1   2   1   2   2   2   2   1   2   2   2   1   2   1   2   1   2   1   2   1   1   1   1   2   1   1   2   1   1   1   2   2   1   2   2   2   2   2   2
 MK-5-8                 1   2   1   2   2   1   2   2   2   1   1   1   2   2   2   1   2   1   1   2   2   2   1   2   1   2   2   2   2   2   1   1   2   1   1   2   1   2   2   2   2   1   1   1   1   2   2   1   2   1   2   2   1   2   1   2   2   1   1   1   2   2   1   2   1   2   2   1   1   1   1   1   1   1   1   2   2   1   2   2   2   1   2   2   1   1   2   1   2   2   1   2   1   1   1   1   2   2   2   1   1   2   1   2   1   1   1   1   2   2   1   1   1   2   2   1   1   1   1   2   1   1   1   1   1   1   1   1   1   1   2   2   1   2   2   2   2   1   2   2   2   2   2   2   2   1   1   1   1   1   1   2   2   2   1   2   1   1   2   2   1   2   2   1   2   2   2   2   1   2   2   2   1   2   1   2   2   2   1   2   1   1   1   1   2   1   1   2   1   1   1   2   2   1   2   2   2   2   2   2
 MK-5-9                 1   2   1   2   2   1   2   2   2   1   2   1   2   2   2   1   2   2   2   2   2   2   1   2   1   2   2   2   2   2   2   1   2   1   1   1   1   2   2   2   2   1   1   1   1   2   1   1   2   1   2   2   1   2   1   2   1   1   1   1   2   2   1   2   1   2   2   1   1   1   1   1   1   1   1   2   1   1   2   2   2   1   2   2   1   1   2   1   2   2   1   2   1   1   1   1   2   2   2   1   1   2   1   2   1   1   1   1   2   2   1   1   1   2   1   1   1   1   1   1   1   1   1   1   1   1   1   1   1   1   2   2   1   1   2   2   1   1   2   2   2   2   2   1   2   1   1   1   1   1   1   2   2   2   1   2   1   1   2   2   1   2   2   1   2   2   2   2   1   2   2   2   1   2   2   2   1   2   1   2   1   1   1   1   2   1   1   2   1   1   2   2   2   1   2   2   2   2   2   2
 MK-5-10                1   2   1   2   1   2   2   1   2   1   2   1   2   2   2   1   2   2   2   2   2   2   1   2   2   2   2   2   2   1   2   1   2   1   1   1   1   2   2   2   2   1   1   1   1   1   1   2   2   1   2   1   1   2   1   2   1   2   1   1   2   2   2   2   1   2   2   1   1   1   1   1   1   1   1   2   1   1   2   2   2   1   2   2   1   1   1   1   2   2   1   2   1   1   1   1   2   2   2   1   1   2   1   2   1   1   1   1   2   2   1   1   1   2   1   1   1   1   1   1   1   1   1   1   1   1   1   2   1   1   2   2   2   1   2   2   1   1   1   2   2   1   2   1   2   1   1   1   1   1   1   2   2   2   1   2   1   1   2   2   1   2   2   1   2   2   2   1   2   1   2   1   1   2   2   2   1   2   1   2   2   2   1   1   2   1   1   2   1   1   2   2   2   1   2   2   1   2   2   2
 MK-5-11                1   2   2   2   1   1   2   1   2   1   2   1   2   2   2   1   2   2   1   2   2   2   1   2   2   2   1   2   2   2   2   1   2   1   1   1   1   2   2   2   2   1   1   1   1   1   1   2   1   1   2   1   1   2   1   2   1   2   1   1   2   2   2   2   1   1   2   1   1   1   1   1   1   1   1   2   1   1   2   1   2   1   2   1   1   1   2   1   1   2   1   2   1   1   1   1   2   2   2   2   1   2   1   2   1   1   1   1   2   1   1   1   1   2   1   1   1   1   1   1   1   2   1   1   1   1   1   2   1   1   2   2   2   1   2   2   2   1   1   2   2   2   2   1   2   1   1   1   1   1   1   2   2   2   2   1   2   1   2   2   1   2   2   1   2   2   2   1   2   1   2   1   2   2   2   2   1   2   1   2   2   2   1   1   2   1   1   2   1   1   2   2   2   1   2   2   1   2   1   2
 MK-5-12                1   2   2   2   1   1   2   2   2   2   2   1   2   1   2   1   2   2   1   2   1   2   1   1   2   2   1   2   2   2   2   1   2   1   1   1   1   2   2   2   2   1   1   1   2   1   1   2   2   1   2   1   1   2   1   2   1   2   1   1   2   2   2   2   1   1   2   1   1   1   1   1   1   2   1   2   1   1   2   2   2   1   2   1   1   1   2   1   1   2   1   2   1   1   1   1   2   1   1   2   1   2   1   2   1   1   1   1   1   1   1   1   1   2   1   1   1   1   1   1   1   2   1   1   1   1   1   2   1   1   2   2   2   1   2   2   2   1   1   2   2   2   2   1   2   1   2   1   1   1   1   2   2   2   2   1   2   1   2   2   1   2   2   1   2   2   2   1   1   1   2   1   2   2   2   2   1   2   1   2   2   2   2   1   2   1   1   2   1   1   2   1   2   1   2   2   1   2   1   2
 MK-5-13                1   2   2   2   1   1   2   2   2   2   2   1   2   1   2   1   2   2   1   2   1   2   1   1   2   2   1   2   2   2   2   1   2   1   1   1   1   2   2   2   2   1   1   1   2   1   1   2   2   1   2   1   1   2   1   2   1   2   1   2   2   2   2   2   1   1   2   1   1   1   1   1   1   2   2   2   1   2   2   2   1   1   2   1   1   1   2   1   1   2   1   2   1   1   1   1   2   1   1   1   1   2   1   2   1   1   1   2   1   1   1   1   1   2   1   1   1   1   1   1   1   2   1   1   1   1   1   2   1   1   1   2   2   1   2   2   1   1   1   2   2   2   2   1   2   1   1   2   1   1   1   2   2   2   2   1   2   1   2   2   1   2   2   1   2   1   2   2   1   1   2   1   2   2   2   2   2   2   1   2   2   2   2   1   1   1   1   2   1   1   2   1   2   1   2   2   1   2   2   2
 MK-5-14                1   2   2   2   1   1   2   1   2   2   2   2   2   1   2   1   2   2   1   2   1   2   1   1   2   2   1   2   2   2   1   1   2   1   1   1   1   2   2   1   2   1   1   1   2   2   1   2   2   1   2   1   1   2   1   2   1   2   1   2   2   2   2   2   1   1   2   1   1   1   1   2   1   2   2   2   1   2   2   2   1   1   2   1   1   1   2   1   1   2   1   2   1   1   1   1   2   1   1   1   2   2   1   2   1   1   1   2   1   1   1   1   1   1   1   2   1   1   1   1   1   2   1   1   1   1   1   2   1   1   1   2   2   1   2   2   1   1   1   2   2   2   1   1   2   1   2   2   1   1   1   2   2   2   2   1   1   2   2   2   1   2   2   1   2   1   2   2   2   1   2   1   2   2   2   2   2   2   1   2   1   2   2   1   1   1   1   2   1   1   2   1   2   1   2   1   1   2   2   2
 MK-5-15                1   2   2   1   1   1   2   1   2   2   2   2   2   1   2   1   2   2   1   2   1   2   1   1   2   2   1   2   2   2   2   1   2   1   1   1   1   2   2   1   2   1   1   1   1   2   1   1   2   1   2   1   1   2   1   2   1   2   1   2   2   2   2   2   1   1   2   1   1   2   1   2   1   2   2   2   1   2   2   2   1   1   2   1   2   1   2   1   1   2   1   2   1   1   1   1   2   1   1   1   2   2   1   2   1   1   1   2   1   1   1   1   1   1   1   2   1   1   1   1   1   2   1   1   1   1   1   2   1   1   2   2   2   1   2   2   1   1   1   2   2   2   1   2   2   1   2   2   1   1   1   2   2   2   2   1   1   2   2   2   1   2   2   1   1   1   2   2   2   1   2   1   2   2   2   2   1   2   2   2   1   2   2   1   1   1   1   2   1   1   2   1   2   1   2   1   1   2   1   2
 MK-5-16                2   1   2   1   1   1   2   1   2   2   2   1   2   1   2   1   2   2   1   2   1   2   1   1   1   2   1   2   2   2   2   1   2   1   1   1   1   2   2   1   1   1   1   1   2   2   1   1   2   1   2   1   1   2   1   2   1   2   2   2   2   2   2   1   1   1   2   1   1   2   1   2   1   2   2   2   1   2   2   2   1   1   2   1   2   1   2   1   1   1   1   2   1   1   1   1   2   1   1   2   2   2   1   2   1   2   1   2   1   2   1   1   1   1   1   2   1   1   1   1   1   2   1   1   1   1   1   2   1   1   2   2   2   1   2   2   1   1   1   1   2   2   1   2   2   1   2   2   1   1   2   1   1   2   2   1   1   2   2   2   1   2   2   1   1   1   2   2   2   1   2   1   2   2   2   2   1   2   1   2   1   2   2   1   1   1   1   2   1   1   2   1   2   1   2   1   1   2   1   2
 MK-6-1                 1   1   1   1   1   2   1   1   1   1   2   1   1   2   2   1   1   1   1   1   2   1   2   2   2   1   1   2   1   1   2   1   1   1   2   2   2   2   1   1   2   2   2   2   1   2   2   1   2   1   1   2   1   2   1   2   2   1   2   1   2   1   1   2   1   1   2   1   1   1   1   2   1   2   2   1   2   2   1   1   2   1   2   2   2   2   1   1   1   2   2   2   1   2   2   2   2   1   1   2   1   2   1   1   1   1   2   2   1   1   2   2   1   2   1   1   2   1   2   1   2   2   2   1   1   2   1   1   2   2   1   2   2   1   2   1   1   2   2   2   1   1   2   2   1   2   1   1   1   2   1   2   1   1   1   1   1   1   1   1   2   1   2   2   1   1   1   2   1   2   1   1   1   2   1   2   1   2   1   2   1   2   2   1   2   1   2   2   1   2   2   1   2   1   1   1   2   2   1   2
 MK-6-2                 1   1   1   1   1   2   1   1   1   1   2   1   2   2   2   1   1   1   1   1   2   1   2   1   1   1   1   2   1   1   2   1   1   1   2   2   2   2   1   1   2   2   2   2   1   2   2   1   2   1   1   2   1   1   1   2   2   1   2   1   2   1   1   2   1   2   2   1   1   1   1   2   1   2   2   1   2   2   1   1   2   1   1   2   1   2   1   1   1   2   2   2   1   2   2   2   2   1   1   2   1   2   1   1   1   1   2   2   1   1   2   1   1   1   1   1   2   1   2   1   2   2   2   1   1   2   2   1   2   2   1   2   1   1   2   1   1   2   2   2   1   1   2   2   1   2   1   1   1   2   1   1   1   1   1   1   1   1   1   1   2   1   2   2   1   1   1   2   2   2   1   1   1   2   1   2   1   1   1   2   1   2   2   1   2   1   2   2   1   1   1   1   2   1   1   2   2   2   1   2
 MK-6-3                 1   1   1   1   1   2   1   1   1   1   2   1   2   2   1   1   1   1   2   1   2   1   2   1   1   1   1   2   1   1   2   1   1   1   2   2   1   2   1   1   2   2   2   2   1   2   2   1   2   1   1   2   1   1   1   2   2   1   2   1   2   1   1   2   1   2   2   1   1   1   1   2   1   2   2   1   2   1   1   1   2   1   1   2   1   2   1   1   1   2   2   2   1   2   2   2   2   1   1   2   1   2   1   1   1   1   2   2   1   1   2   1   1   1   1   1   2   2   2   1   2   2   2   1   1   2   2   1   2   2   1   2   1   1   2   1   1   2   2   2   1   1   1   2   1   2   1   1   1   2   1   1   2   1   1   1   1   1   2   1   2   1   1   2   1   1   1   1   2   2   1   1   1   2   1   1   1   2   1   2   1   1   2   1   2   1   2   2   1   1   1   1   2   1   1   2   2   2   2   2
 MK-6-4                 1   1   1   1   1   2   1   1   1   1   2   1   2   2   1   1   1   1   2   1   2   1   2   1   1   1   1   2   1   1   2   1   1   2   2   2   1   2   1   1   2   2   2   2   1   2   2   1   2   1   1   2   1   1   1   2   2   1   2   1   2   1   1   2   1   2   1   2   1   2   1   2   1   2   2   1   2   1   2   2   2   1   1   2   1   2   1   1   2   2   2   2   1   2   2   2   2   1   1   2   1   2   1   1   1   1   2   2   1   1   2   1   2   1   1   1   2   2   2   1   2   2   2   1   1   1   2   1   2   2   1   2   1   1   2   1   1   2   2   2   2   1   1   2   1   2   1   1   1   2   1   1   2   1   1   2   1   1   2   2   2   1   1   2   1   1   1   1   2   2   1   1   2   2   1   1   1   2   1   2   2   1   2   1   1   1   2   2   1   1   1   1   2   1   1   2   2   2   2   2
 MK-6-5                 1   1   1   1   1   2   1   1   1   1   2   1   2   2   1   1   1   1   2   1   2   1   2   2   1   1   1   2   1   1   2   1   1   2   2   2   1   2   1   2   2   2   2   2   1   2   1   2   2   1   1   1   1   1   1   2   2   1   2   1   2   1   1   1   1   2   1   2   1   1   2   2   1   2   2   1   2   1   2   2   2   1   1   2   1   2   1   1   2   2   2   2   1   2   2   2   1   1   2   2   1   2   1   1   1   1   2   2   1   1   2   1   2   1   1   1   2   2   2   2   2   2   2   1   1   1   2   1   2   1   1   2   1   2   2   1   1   2   2   2   1   1   1   2   1   2   1   2   1   2   1   1   2   1   2   2   1   1   2   2   2   1   1   2   1   1   1   1   2   2   1   1   2   2   1   1   1   2   1   2   2   1   2   1   1   1   2   2   2   1   1   1   2   1   2   2   2   1   2   2
 MK-6-6                 1   1   1   1   1   2   1   1   1   1   2   1   2   2   1   1   1   1   1   1   2   1   2   1   1   1   1   2   1   1   2   1   1   2   2   1   1   2   1   2   2   2   2   2   1   2   1   2   1   1   1   1   1   1   2   2   2   1   1   1   2   1   1   2   1   2   1   2   1   2   2   2   1   2   2   1   2   1   2   2   2   1   1   2   1   2   1   1   2   2   2   2   1   2   2   2   2   1   2   2   2   2   1   1   1   1   2   2   1   1   2   1   2   1   2   1   1   2   2   2   2   2   2   2   1   1   2   1   2   1   1   2   1   2   1   1   1   2   2   2   1   1   1   2   1   2   1   2   1   2   1   1   2   1   2   2   1   1   2   2   2   1   1   1   1   1   1   1   2   2   2   1   2   2   1   1   1   2   1   2   2   1   2   1   1   1   2   2   2   1   1   1   2   1   2   2   2   1   2   2
 MK-6-7                 1   1   1   1   1   2   1   1   1   1   2   1   2   2   1   1   2   1   1   1   2   1   2   1   1   1   1   2   1   1   2   1   1   2   2   1   1   2   1   2   1   2   2   2   1   2   2   2   1   1   1   1   2   1   2   2   2   1   1   1   2   1   1   2   1   2   1   2   1   2   2   2   2   2   2   1   2   1   2   2   2   1   1   2   1   2   2   2   2   2   2   2   2   2   2   2   2   1   2   2   2   2   1   1   1   1   2   1   1   1   2   1   2   1   2   1   1   2   2   2   2   2   2   2   1   1   2   1   2   1   2   2   1   2   1   1   1   2   2   2   1   1   1   2   1   2   1   1   1   2   1   1   1   1   2   2   1   1   2   2   2   1   1   1   1   1   1   1   2   2   2   1   1   2   1   1   1   2   1   2   2   1   2   1   1   1   1   2   2   1   1   1   2   1   1   2   2   1   2   2
 MK-6-8                 1   1   1   1   1   2   1   1   1   1   2   1   2   1   1   1   2   1   1   1   2   1   2   1   2   1   1   2   1   2   2   1   1   1   2   1   1   2   1   2   1   2   2   2   1   1   2   1   2   1   1   2   2   1   2   2   2   1   1   1   2   1   2   2   1   2   1   2   1   2   1   2   2   2   2   1   2   1   2   2   1   1   1   1   1   1   2   2   2   2   2   2   2   2   2   2   2   1   2   2   2   2   1   1   1   1   2   1   1   1   2   2   1   1   2   1   1   2   2   2   2   2   2   2   1   1   2   1   1   1   1   2   1   2   1   1   1   2   2   2   2   1   1   2   1   2   1   1   1   2   1   1   1   1   2   2   2   1   2   1   2   1   1   1   2   1   2   1   2   2   2   1   1   2   1   1   1   2   1   2   1   1   2   1   1   1   1   1   2   1   1   1   1   1   1   2   2   1   2   2
 MK-6-9                 1   1   1   1   1   2   1   1   1   2   1   1   2   1   1   1   2   1   1   1   2   1   2   2   2   1   1   2   2   1   2   1   1   1   2   2   1   2   1   2   1   1   2   2   1   1   2   1   2   1   1   2   2   1   2   2   2   1   1   1   2   1   2   2   1   2   1   2   1   1   1   2   2   2   1   1   2   2   2   2   1   1   2   1   1   1   1   2   2   2   2   2   2   2   2   2   2   1   2   2   2   2   1   1   1   1   2   1   1   1   2   2   2   1   2   1   1   2   2   1   2   2   2   2   1   1   2   2   2   1   1   2   1   2   1   1   1   2   2   2   2   1   1   2   1   2   2   1   1   2   1   1   1   1   2   2   2   1   2   2   2   1   1   1   2   1   2   1   2   2   2   1   1   2   1   1   1   2   1   2   1   1   2   1   1   1   1   1   2   1   1   1   1   1   1   2   2   1   2   2
 MK-6-10                1   2   2   1   1   2   1   1   1   1   1   1   2   2   1   1   2   1   1   2   2   1   2   2   2   1   1   2   2   1   2   1   1   1   1   2   1   2   1   2   2   1   1   2   1   1   2   1   2   1   1   2   2   1   2   2   2   1   1   2   2   1   1   2   1   2   1   2   2   1   1   2   2   2   1   1   2   2   2   2   1   1   2   1   1   1   1   2   2   2   2   2   2   2   1   2   2   1   2   2   2   2   1   1   1   1   2   1   1   1   2   2   2   1   2   1   1   2   1   2   2   2   2   2   1   2   2   2   1   1   1   2   1   2   1   1   1   2   2   2   2   1   1   2   1   2   2   1   1   2   1   1   1   1   2   2   2   2   2   1   2   1   1   1   2   1   2   1   2   2   2   1   1   2   1   1   1   2   1   2   1   1   2   1   1   1   1   1   2   1   1   1   1   1   1   2   2   1   2   2
 MK-6-11                1   2   2   1   2   2   1   1   1   2   1   1   2   2   1   1   2   1   1   2   2   1   2   2   2   1   1   2   2   1   2   1   1   1   1   2   1   2   2   2   2   1   2   2   1   1   2   1   2   1   1   2   2   1   2   2   2   1   1   2   2   1   1   2   1   2   1   2   2   1   1   2   2   2   1   1   2   2   2   2   1   1   2   1   2   2   1   2   2   2   2   2   2   2   1   2   2   1   2   2   2   2   1   1   1   1   2   1   1   1   2   2   2   1   2   1   1   2   1   2   2   2   2   2   1   2   2   2   2   1   1   2   1   2   2   1   1   1   2   2   2   1   1   2   2   2   2   1   1   2   1   1   1   1   2   2   2   2   1   1   2   1   1   1   1   1   2   1   2   2   2   1   1   1   1   1   2   2   1   2   1   1   2   1   1   1   1   1   2   1   1   1   1   1   1   2   2   1   2   2
 MK-6-12                1   1   2   1   2   2   1   1   1   2   1   1   2   2   1   1   2   1   1   2   2   1   2   2   2   1   1   2   2   1   2   1   1   2   1   2   1   1   2   2   2   1   2   2   1   1   2   1   1   1   2   2   2   1   2   2   2   1   1   2   2   2   1   2   1   2   1   2   2   1   2   2   2   2   1   1   2   2   2   2   1   1   2   1   2   2   1   1   2   2   2   2   2   2   1   2   2   1   2   2   2   2   1   1   1   1   2   1   1   1   2   2   2   1   2   1   1   2   1   2   2   1   2   2   1   2   2   1   2   1   1   2   1   2   2   1   1   1   2   2   2   1   1   2   2   2   1   1   1   2   1   1   1   1   2   2   1   2   1   1   2   1   1   1   1   1   2   1   2   2   2   1   1   2   1   1   2   2   1   2   1   1   2   1   1   1   1   1   2   1   1   1   2   2   1   2   2   1   2   2
 MK-6-13                1   1   2   1   2   2   1   1   1   2   1   1   2   2   1   1   1   1   1   2   2   1   2   2   2   1   2   2   2   1   2   1   1   2   1   2   1   1   2   2   2   1   2   2   1   1   2   1   1   1   2   2   2   1   1   2   1   1   1   1   2   2   1   2   1   2   1   2   1   1   2   2   2   1   1   1   2   2   2   2   1   2   2   1   2   2   2   1   2   2   2   2   2   2   1   2   2   1   2   1   2   2   1   1   1   1   2   1   1   1   2   2   2   1   2   2   1   1   1   2   2   1   2   2   1   2   2   1   2   1   1   2   1   2   2   1   1   1   2   1   2   2   1   2   2   2   1   2   1   2   2   1   1   1   2   2   1   2   1   1   2   1   1   1   1   1   2   1   2   2   2   1   1   2   1   1   2   2   1   2   1   1   2   1   2   1   1   1   2   1   1   2   2   1   1   2   2   1   2   2
 MK-6-14                1   1   2   1   2   2   1   1   1   1   1   1   2   1   1   2   1   1   1   2   2   1   2   1   2   1   1   2   2   2   2   1   1   2   1   2   1   1   2   2   2   1   2   2   1   1   2   1   1   1   1   2   2   1   1   2   1   1   1   1   2   2   1   2   2   2   1   1   1   1   2   2   2   2   1   1   2   2   2   2   1   1   2   1   2   2   2   1   2   2   2   2   1   2   1   2   2   1   2   1   2   2   1   1   1   1   2   1   1   1   2   2   2   1   2   2   1   1   1   2   1   1   1   2   1   2   2   1   2   1   1   2   1   2   2   1   1   1   2   1   2   2   2   2   2   2   1   2   1   2   2   1   1   1   2   2   2   2   1   1   2   2   1   2   2   2   2   2   2   2   2   1   1   2   2   1   2   2   1   2   1   1   2   1   2   1   1   1   2   1   1   2   2   1   1   1   2   1   2   2
 MK-6-15                1   1   2   1   2   2   1   1   1   1   1   1   2   1   1   2   1   1   2   2   2   1   1   2   2   1   2   1   2   2   2   1   1   2   1   2   1   1   2   2   2   1   2   2   1   1   2   1   1   1   1   2   2   1   1   2   1   1   1   1   2   2   1   2   2   2   1   1   1   1   2   2   2   1   2   1   1   2   2   2   1   1   2   1   2   2   2   2   2   2   2   2   1   2   1   2   2   1   2   1   2   2   1   1   1   1   2   1   1   1   2   2   2   2   1   2   2   1   1   2   1   1   1   2   1   2   2   1   1   1   1   2   1   2   2   1   1   1   2   1   2   2   2   2   2   2   1   2   1   2   2   1   1   1   2   2   2   2   1   1   2   2   1   1   2   1   2   2   2   1   2   1   1   2   1   1   2   2   1   2   1   1   1   2   2   1   1   1   2   1   1   2   2   1   1   2   2   1   2   2
 MK-6-16                2   1   2   1   2   2   1   1   1   2   2   1   2   1   1   2   1   1   1   2   2   1   1   2   2   1   2   2   2   2   2   1   1   2   1   1   1   1   2   2   1   1   1   2   1   1   2   1   1   1   1   2   2   1   1   2   1   1   1   1   2   2   1   2   2   2   1   1   1   2   2   2   1   1   1   1   1   2   2   2   1   1   2   1   2   2   2   2   2   2   2   2   1   1   1   2   2   1   2   1   2   2   1   1   1   1   2   1   1   1   2   2   2   2   1   2   2   2   1   2   1   1   1   2   1   2   2   1   1   1   1   2   1   2   2   1   1   1   2   1   2   1   2   1   2   2   1   2   1   2   2   1   1   1   2   2   1   2   1   1   2   2   1   1   2   1   2   2   2   1   2   1   1   2   1   1   2   1   1   2   1   1   1   1   2   1   1   1   2   1   1   2   2   1   1   1   2   1   2   2
 
!****************************************** Phenotypic Data **********************************************************
!-100.0 is resevred for missing phenotype
SimulatedTrait1         9.8229    9.4715    7.9194   11.5820    9.0723    9.7136    9.4931    9.0538   11.8458   10.2651   10.2353   10.6535   10.0628   11.5881    9.0485   10.3865    9.0129    8.6029   11.5648   10.4213    8.0766   10.6360   10.5593   10.4270    9.5643    7.6201    9.0735   10.4480    8.7336    8.8092   10.3105    8.4039   13.5084    9.2125    9.0113   11.1252   10.5708   11.1003   10.0040   11.5851    9.2325   10.7661    9.4868   11.8288   10.7193    9.0463    9.6042    9.5521    8.9274    9.6874   10.4263    8.7518    9.3235   10.9951   10.4198    9.2487   11.0417    9.6735   13.0139    8.1132    8.1724    8.8476    8.9620    8.0204   10.1653   10.0312    9.0954   10.3068   10.0749    8.7521    8.6904    9.8356    8.4469    9.3935   10.3991   11.1574    9.7874   10.3029   11.0063   12.9979    9.6942    9.6165   10.3697    9.1340    9.8997   10.7760   11.0354   11.3721    9.3109    9.6332   10.0218   10.0258    7.5261   10.1347   12.1934    9.0836    9.2536    9.5841    9.4938   11.1277   12.0868    8.2318   12.5110   10.8126    9.5307    8.7069    8.9250   10.4594   10.5927   10.4442   10.4416    9.9023    9.3409    9.4033    8.9863   10.6174    9.5643   10.9223   10.6073   10.1334   10.1715    9.9141   10.4178   10.7006   11.4891   10.0120   11.5612    8.8159   10.7097   10.5957    9.9586   10.3337   10.6039   11.1549   10.8406   10.9423    9.6054    8.5100    9.5869   10.3645   10.8135   11.4147   10.3408   10.8991    9.6127    9.1728   11.7785   11.0966   11.1259   10.1781    9.3757   10.2083   11.0517    9.1410   10.3216    9.2657   11.3837   11.3521   10.9090   10.2821    9.1150    9.4390    7.3057   10.2214   10.2369   10.4738    9.2755    7.6949    7.8536   12.0343    9.5310    9.7033    9.4389    9.0149    8.7788    8.4149   10.7741    9.4661    9.5534   10.0570    9.7709   10.0306    9.2722   11.2183    9.5405    9.5017    8.4230    9.2233   11.5879    8.6382   10.8855   10.0493   10.7379   10.4023   10.7935   10.1932    8.4823    9.3859    8.8850    9.2381
 
