# Supplementary material for: Inclusive Composite Interval Mapping of QTL by Environment Interactions in Biparental Populations
Source: PLoS One. 2015 Jul 10;10(7):e0132414. doi: 10.1371/journal.pone.0132414 (PMC4498613; doi:10.1371/journal.pone.0132414)
Supplement: S1 File — (ZIP) [file pone.0132414.s001.zip › BC1 population/e=1/run_00066.met]

!**********************Note: lines staring with "!" are remarks and will be ignored in the program********************
!*********************************General Information**********************************
!Assuming F1 = P1 x P2, populations available in QTL IciMapping are: 
!  1, P1BC1F1 = P1 x F1, the first backcrossing where P1 is used as the recurrent parent;
!  2, P2BC1F1 = P2 x F1, the first backcrossing where P2 is used as the recurrent parent;
!  3, F1DH, F1-derived doubled haploids; 
!  4, RIL or F1RIL, recombination inbred lines through the repeated selfing of F1;
!  5, P1BC1RIL, recombination inbred lines through the repeated selfing of P1BC1F1;
!  6, P2BC1RIL, recombination inbred lines through the repeated selfing of P2BC1F1;
!  7, F2, the selfing generation of F1;
!  8, F3, the selfing generation of F2;
!  9, P1BC2F1, the second backcrossing where P1 is used as the recurrent parent; 
! 10, P2BC2F1, the second backcrossing where P2 is used as the recurrent parent;
! 11, P1BC2RIL, recombination inred lines through the repeated selfing of P1BC2F1; 
! 12, P2BC2RIL, recombination inred lines through the repeated selfing of P2BC2F1; 
! 13, P1BC1F2, the selfing generation of P1BC1F1; 
! 14, P2BC1F2, the selfing generation of P2BC1F1; 
! 15, P1BC2F2, the selfing generation of P1BC2F1; 
! 16, P2BC2F2, the selfing generation of P2BC2F1; 
! 17, P1BC1DH, P1BC1F1-derived doubled haploids; 
! 18, P2BC1DH, P2BC1F1-derived doubled haploids; 
! 19, P1BC2DH, P1BC2F1-derived doubled haploids; 
! 20, P2BC2DH, P2BC2F1-derived doubled haploids; 
   1      !Mapping Population (see remarks above)
   2      !Mapping Function (1 for Kosambi; 2 for Haldane; 3 for Morgan)
   2      !Marker Space Type (1 for intervals; 2 for positions)
   1      !Marker Space Unit(1 for centiMorgans; 2 for Morgan)
   6      !Number of Chromosomes (or Linkage Groups)
 200      !Size of the mapping population
   1      !Number of environments
 
!***************************************** Chromosomes and Linkage Maps **********************************************
!Chromosome                 NumMarkers
-CH1                        16
-CH2                        16
-CH3                        16
-CH4                        16
-CH5                        16
-CH6                        16
!Linkage map (Marker name followed by position or the interval length)
 MK-1-1                1     0.000
 MK-1-2                1    10.000
 MK-1-3                1    20.000
 MK-1-4                1    30.000
 MK-1-5                1    40.000
 MK-1-6                1    50.000
 MK-1-7                1    60.000
 MK-1-8                1    70.000
 MK-1-9                1    80.000
 MK-1-10               1    90.000
 MK-1-11               1   100.000
 MK-1-12               1   110.000
 MK-1-13               1   120.000
 MK-1-14               1   130.000
 MK-1-15               1   140.000
 MK-1-16               1   150.000
 MK-2-1                2     0.000
 MK-2-2                2    10.000
 MK-2-3                2    20.000
 MK-2-4                2    30.000
 MK-2-5                2    40.000
 MK-2-6                2    50.000
 MK-2-7                2    60.000
 MK-2-8                2    70.000
 MK-2-9                2    80.000
 MK-2-10               2    90.000
 MK-2-11               2   100.000
 MK-2-12               2   110.000
 MK-2-13               2   120.000
 MK-2-14               2   130.000
 MK-2-15               2   140.000
 MK-2-16               2   150.000
 MK-3-1                3     0.000
 MK-3-2                3    10.000
 MK-3-3                3    20.000
 MK-3-4                3    30.000
 MK-3-5                3    40.000
 MK-3-6                3    50.000
 MK-3-7                3    60.000
 MK-3-8                3    70.000
 MK-3-9                3    80.000
 MK-3-10               3    90.000
 MK-3-11               3   100.000
 MK-3-12               3   110.000
 MK-3-13               3   120.000
 MK-3-14               3   130.000
 MK-3-15               3   140.000
 MK-3-16               3   150.000
 MK-4-1                4     0.000
 MK-4-2                4    10.000
 MK-4-3                4    20.000
 MK-4-4                4    30.000
 MK-4-5                4    40.000
 MK-4-6                4    50.000
 MK-4-7                4    60.000
 MK-4-8                4    70.000
 MK-4-9                4    80.000
 MK-4-10               4    90.000
 MK-4-11               4   100.000
 MK-4-12               4   110.000
 MK-4-13               4   120.000
 MK-4-14               4   130.000
 MK-4-15               4   140.000
 MK-4-16               4   150.000
 MK-5-1                5     0.000
 MK-5-2                5    10.000
 MK-5-3                5    20.000
 MK-5-4                5    30.000
 MK-5-5                5    40.000
 MK-5-6                5    50.000
 MK-5-7                5    60.000
 MK-5-8                5    70.000
 MK-5-9                5    80.000
 MK-5-10               5    90.000
 MK-5-11               5   100.000
 MK-5-12               5   110.000
 MK-5-13               5   120.000
 MK-5-14               5   130.000
 MK-5-15               5   140.000
 MK-5-16               5   150.000
 MK-6-1                6     0.000
 MK-6-2                6    10.000
 MK-6-3                6    20.000
 MK-6-4                6    30.000
 MK-6-5                6    40.000
 MK-6-6                6    50.000
 MK-6-7                6    60.000
 MK-6-8                6    70.000
 MK-6-9                6    80.000
 MK-6-10               6    90.000
 MK-6-11               6   100.000
 MK-6-12               6   110.000
 MK-6-13               6   120.000
 MK-6-14               6   130.000
 MK-6-15               6   140.000
 MK-6-16               6   150.000
!*********************************** Marker Types ********************************************************************
!Co-dominant marker: When heterozygote F1 is present, P1 is coded as 2, F1 is coded as 1, and P2 is coded as 0; Otherwise, P1 is coded as 2, and P2 is coded as 0. 
!Dominant marker: When heterozygote F1 is present, P1 and F1 are coded as 12, and P2 is coded as 0; Otherwise, P1 is coded as 2, and P2 is coded as 0.  
!Recessive markers: When heterozygote F1 is present, P1 is coded as 2, and F1 and P2 are coded as 10; Otherwise, P1 is coded as 2, and P2 is coded as 0. 
!Missing marker is coded as -1. 
 MK-1-1                 1   1   1   2   1   1   1   1   2   1   2   1   2   1   1   2   1   1   2   2   1   1   2   2   2   1   1   2   1   1   2   2   2   2   1   2   2   1   2   1   1   1   1   2   1   2   1   1   2   2   2   2   2   1   1   1   2   1   1   1   1   1   1   1   1   1   1   2   2   2   1   1   2   1   2   1   2   2   2   1   1   2   2   1   1   1   1   2   2   1   1   1   2   1   2   1   1   2   2   2   2   1   2   1   1   1   2   1   2   1   2   1   2   2   2   1   1   1   1   1   1   1   2   1   2   2   2   1   1   1   1   2   1   1   2   2   1   2   2   2   2   2   2   2   1   2   1   2   2   1   2   2   2   1   2   1   1   2   1   2   2   1   2   2   1   1   1   2   1   1   1   1   1   1   1   1   1   1   1   2   2   2   1   1   2   2   2   2   2   2   2   1   2   2   2   1   1   2   2   2
 MK-1-2                 1   1   1   2   1   1   2   1   2   1   2   1   2   1   1   2   1   1   2   2   1   1   2   2   2   1   1   2   1   1   2   2   2   2   1   1   2   1   2   1   1   2   1   2   2   2   1   1   2   2   2   2   2   1   1   1   1   1   1   1   1   1   1   1   1   1   1   2   2   2   1   1   2   1   2   1   2   2   2   1   2   2   2   2   2   1   1   2   2   1   1   1   2   1   2   1   2   2   2   2   2   1   2   1   1   1   2   1   2   1   2   1   1   2   2   1   1   1   1   2   1   1   2   1   2   2   2   1   1   1   1   2   1   1   2   1   1   2   2   2   2   2   2   2   1   2   1   2   2   1   2   2   2   1   2   1   1   2   1   2   2   1   1   2   2   1   1   2   1   2   1   1   1   1   1   1   1   1   1   2   2   2   1   1   1   2   2   2   2   2   2   1   2   2   2   1   1   2   2   2
 MK-1-3                 1   1   1   2   1   1   2   1   2   1   2   1   2   1   1   2   1   1   2   2   1   2   2   2   2   1   1   2   1   1   2   2   2   2   1   1   2   1   2   1   1   2   2   2   1   1   1   1   2   2   2   2   2   1   1   1   1   1   1   1   1   1   1   1   1   1   1   2   2   2   1   1   2   1   2   1   1   2   2   1   1   1   2   2   2   1   1   2   1   1   1   1   2   1   2   1   2   2   2   2   2   1   2   1   1   1   1   1   2   1   2   1   1   2   2   1   1   1   1   2   1   1   2   1   2   2   2   1   1   1   1   2   1   2   2   1   1   2   1   2   2   2   2   2   1   2   1   2   2   1   2   2   2   1   2   1   1   2   1   2   2   1   1   2   2   1   1   2   2   2   1   1   1   1   1   1   1   1   1   2   1   2   1   2   1   2   2   2   2   2   2   1   2   2   2   1   1   2   2   2
 MK-1-4                 1   1   2   2   1   1   2   1   2   1   2   1   2   1   1   2   1   1   2   2   1   2   2   2   2   1   1   2   1   1   2   2   2   2   1   1   2   1   2   2   1   2   1   2   2   1   1   1   2   2   2   2   2   1   1   1   1   1   1   1   1   1   1   1   1   1   1   2   2   1   1   1   2   1   2   2   1   2   2   1   1   1   2   2   2   1   1   1   1   1   1   1   2   2   2   1   1   2   2   2   2   1   2   1   1   1   1   1   2   1   2   1   1   2   2   1   1   1   1   2   1   1   2   1   2   2   2   1   2   1   1   1   1   1   2   1   1   2   1   2   2   2   2   2   1   2   1   2   2   1   2   2   2   1   2   1   1   2   1   2   2   1   2   1   2   1   1   1   1   2   1   1   1   2   1   1   1   1   1   2   1   2   1   2   1   2   1   2   2   2   2   1   2   2   2   1   1   2   2   2
 MK-1-5                 1   1   1   2   1   2   2   2   2   1   2   1   2   1   1   2   1   2   2   2   1   2   2   1   1   1   1   2   1   1   2   2   2   2   1   1   2   1   2   2   1   2   1   2   2   1   1   1   2   2   2   2   2   1   1   1   2   1   1   1   1   1   1   1   1   1   1   2   2   1   1   1   2   1   2   2   1   2   2   1   1   1   2   2   2   2   1   1   1   1   1   2   2   2   1   1   1   2   2   2   2   1   2   1   1   1   1   1   2   1   2   1   1   2   2   1   1   2   1   2   2   1   2   1   2   2   2   1   2   1   1   1   1   1   2   1   1   2   1   2   1   1   2   2   1   2   1   2   1   2   2   2   2   1   2   2   1   1   1   1   1   1   1   1   2   1   1   1   1   1   1   1   1   2   1   1   1   1   1   2   2   2   1   2   1   1   1   2   2   2   2   1   2   2   2   1   1   2   2   2
 MK-1-6                 1   1   2   2   1   2   2   2   1   2   2   1   2   1   1   2   1   2   2   2   1   2   2   2   1   1   1   2   2   2   2   2   2   2   1   1   1   2   2   2   1   2   1   2   2   1   1   1   2   2   2   2   2   2   1   1   1   2   1   1   1   1   1   1   1   1   1   2   1   1   1   1   2   1   2   2   1   2   2   1   1   1   1   2   2   2   1   1   1   1   1   2   2   2   1   1   1   2   2   2   2   1   2   1   1   1   1   1   2   1   2   1   1   2   2   1   1   2   1   1   2   1   1   1   2   2   2   1   2   1   1   1   1   1   2   1   2   2   1   2   1   1   2   2   1   2   1   2   1   2   2   2   2   1   2   2   1   1   1   1   1   2   2   1   1   1   1   2   1   1   1   1   1   2   1   1   1   2   1   2   2   2   1   2   1   1   1   2   2   2   2   1   2   2   2   1   1   2   2   2
 MK-1-7                 1   1   1   2   1   2   2   2   1   2   2   2   2   1   1   2   1   2   2   2   1   2   2   2   1   1   1   2   2   1   2   2   2   1   1   1   2   2   2   2   1   1   2   2   2   1   1   2   2   2   2   2   2   2   1   1   1   2   1   1   1   1   1   1   1   2   1   2   1   1   2   1   2   1   2   2   1   2   2   2   1   1   1   2   2   2   1   1   1   1   2   2   2   2   1   1   1   2   2   2   2   1   2   1   1   2   1   1   2   2   2   1   1   2   2   1   1   2   1   1   2   1   1   1   2   2   2   1   1   1   1   1   1   1   2   1   1   1   1   2   1   1   2   2   1   2   1   2   1   1   2   2   2   1   1   2   1   1   1   1   2   2   2   1   1   1   1   2   1   1   1   1   1   2   1   1   1   2   1   2   2   2   1   2   1   1   2   2   2   2   2   1   2   2   2   1   1   2   2   2
 MK-1-8                 1   1   1   2   1   2   2   1   1   2   2   2   2   1   1   2   1   2   2   1   1   2   1   2   1   1   1   2   2   1   2   2   2   1   1   1   2   2   2   2   1   1   1   2   2   1   1   2   2   1   2   2   2   2   1   1   1   2   1   1   1   1   1   1   1   2   1   2   1   1   2   1   2   1   2   1   1   2   2   2   1   1   1   2   2   2   1   1   1   1   2   2   2   2   1   1   1   2   2   2   2   1   2   1   1   2   2   1   2   2   2   1   1   2   2   1   2   2   1   1   1   1   1   1   2   1   2   1   1   1   1   1   1   1   2   1   1   2   2   2   2   1   2   2   1   2   1   2   1   2   2   2   2   1   1   2   1   1   1   1   2   2   2   1   1   1   1   2   1   1   1   1   1   2   1   1   1   2   1   2   2   1   1   2   2   1   2   2   2   2   2   1   2   2   2   1   1   2   1   2
 MK-1-9                 2   1   2   2   1   2   2   1   1   2   2   2   2   1   1   2   1   2   2   1   1   2   1   2   1   1   1   1   2   1   2   2   2   1   1   1   2   2   2   2   1   1   1   2   2   1   1   2   2   1   2   2   2   2   1   1   1   2   2   1   1   1   2   1   1   2   1   2   1   1   2   1   1   1   2   1   1   2   2   2   1   1   1   2   1   2   1   1   1   1   2   2   2   1   2   2   1   2   2   1   2   1   2   1   1   1   2   1   2   2   2   1   1   2   2   1   2   2   1   1   2   1   2   1   2   1   2   1   1   1   2   1   1   1   2   1   1   2   2   2   2   2   2   1   1   2   1   2   1   2   2   2   1   1   1   1   1   1   1   1   2   2   2   1   1   1   1   2   1   1   1   1   1   2   1   1   1   2   1   2   1   1   1   2   2   1   2   2   2   2   1   1   2   2   2   1   1   2   1   2
 MK-1-10                2   1   2   2   1   2   2   1   1   2   2   2   2   1   1   2   1   2   2   1   1   2   2   1   1   1   1   1   2   1   2   1   2   1   1   1   2   1   2   2   1   1   1   1   2   1   1   2   2   2   2   2   2   2   1   1   1   2   2   1   1   1   2   1   1   2   1   2   1   1   2   1   1   1   2   1   1   2   2   2   1   1   1   2   1   2   1   1   1   2   2   2   2   1   2   2   1   2   2   1   2   1   2   1   1   1   2   1   2   2   2   1   1   2   2   1   2   1   1   1   2   1   2   1   2   1   2   1   1   1   2   1   1   1   2   2   1   2   2   2   2   2   1   2   1   2   1   2   1   2   1   2   1   1   2   1   1   1   1   1   2   2   2   1   1   1   1   2   1   1   1   1   1   2   2   1   1   2   1   2   1   1   1   2   2   1   2   2   2   2   1   1   2   2   2   1   1   2   1   2
 MK-1-11                2   1   1   2   2   2   2   1   1   2   2   2   2   1   2   2   1   2   2   2   1   2   2   1   1   2   1   1   2   1   2   1   2   1   1   1   2   1   2   2   1   2   1   1   1   1   1   1   2   2   2   2   2   2   1   1   1   2   2   1   1   1   2   1   1   2   1   2   1   1   2   1   1   1   2   1   1   2   2   2   1   1   2   2   1   2   1   1   1   2   2   2   2   1   2   2   1   2   2   1   1   1   2   1   1   1   2   1   2   2   2   1   1   1   2   2   2   1   2   1   2   1   2   2   2   1   2   2   1   1   1   1   1   1   2   2   1   2   2   2   1   2   1   1   1   2   1   2   1   2   2   2   1   1   2   1   1   1   1   1   1   1   2   1   1   1   1   2   1   1   1   2   1   2   2   1   1   2   1   2   1   2   1   2   2   1   2   2   2   2   1   1   2   2   2   1   1   2   1   2
 MK-1-12                2   1   1   2   2   2   2   1   1   2   2   2   2   1   2   2   2   2   2   2   1   2   1   1   1   2   2   1   2   1   2   1   2   1   1   1   2   1   2   2   1   2   1   1   1   1   1   1   2   2   2   1   2   2   1   1   1   2   2   1   1   1   2   1   1   2   1   2   1   1   2   1   1   1   2   1   1   2   2   2   1   1   2   1   1   2   1   1   1   2   2   1   2   1   2   2   1   2   2   1   1   1   1   1   1   1   2   1   2   2   2   1   1   1   2   2   2   2   2   1   2   1   2   2   2   1   2   2   1   1   1   1   1   1   2   2   1   2   1   2   1   2   1   1   1   2   1   2   1   2   2   2   1   1   2   1   1   1   1   1   1   1   2   1   1   1   2   2   1   1   1   2   1   2   2   2   1   1   1   2   1   2   1   2   2   1   2   2   2   2   1   1   2   2   2   1   1   2   1   2
 MK-1-13                2   1   1   2   2   2   2   1   1   2   1   2   2   1   2   2   2   2   2   2   1   2   1   2   1   2   2   2   2   1   1   1   2   1   1   1   2   1   2   2   1   2   1   1   1   1   1   1   2   2   2   1   2   2   1   1   1   1   2   1   1   2   2   1   1   2   1   2   1   1   2   1   1   1   2   2   1   2   1   2   1   1   2   1   1   2   2   1   2   1   1   1   2   1   2   2   1   2   2   1   2   1   1   1   1   1   2   1   2   2   1   1   2   1   2   2   2   2   2   2   2   1   2   2   2   1   2   2   1   1   1   1   1   1   2   2   1   2   1   2   2   2   2   1   1   2   1   2   1   2   2   2   1   1   2   1   1   1   1   1   1   1   2   1   1   1   2   2   1   1   1   2   1   2   2   2   1   1   1   2   1   2   1   2   2   1   2   1   2   2   1   1   2   2   2   1   1   2   1   2
 MK-1-14                2   1   2   2   2   2   2   1   1   2   1   2   1   1   2   2   2   2   2   2   2   2   1   2   1   2   2   2   2   1   1   1   1   1   2   1   2   1   2   2   1   2   1   1   1   1   1   1   2   2   2   1   2   2   2   1   1   1   1   1   1   2   2   1   1   2   1   2   1   1   2   1   1   1   2   2   1   2   1   2   1   1   2   1   1   2   2   1   2   1   1   1   2   1   2   2   1   1   2   1   2   1   1   1   1   1   2   1   2   2   1   2   2   1   2   1   2   2   2   1   2   1   2   2   2   1   1   1   1   2   1   1   1   1   2   2   1   2   1   2   1   2   2   1   1   2   1   2   1   2   2   2   1   1   2   1   1   1   1   1   1   2   2   1   1   1   2   2   1   1   1   2   1   1   1   1   1   1   1   2   1   2   1   2   2   1   2   1   2   1   1   1   2   2   2   1   1   2   1   2
 MK-1-15                2   2   1   2   2   2   2   1   1   1   1   2   1   1   2   2   2   2   2   1   2   2   1   2   2   2   2   2   2   1   1   1   1   1   2   1   2   1   2   2   1   2   1   1   1   1   1   1   2   2   2   1   2   2   2   1   1   1   1   1   1   2   2   1   1   2   1   2   1   1   1   1   1   1   2   2   1   2   1   1   1   1   1   1   1   2   2   1   2   1   1   1   2   2   2   2   1   1   2   1   2   1   1   1   2   1   2   1   2   2   1   2   1   2   2   1   2   2   2   1   1   1   1   2   2   2   1   1   1   2   1   2   1   1   2   1   1   2   1   2   1   2   2   1   1   2   2   1   1   2   2   2   1   1   2   1   1   2   1   1   1   1   2   1   1   2   2   2   1   1   1   2   1   1   1   1   1   1   1   2   1   2   2   2   2   1   2   2   2   1   1   1   2   2   2   1   2   2   1   2
 MK-1-16                1   2   1   2   2   2   2   1   1   1   1   2   1   1   2   2   2   2   2   1   2   2   2   2   2   2   2   2   2   1   1   1   1   1   2   1   2   2   2   2   1   2   1   1   1   1   1   1   2   2   2   1   2   2   2   1   1   1   1   1   2   2   2   1   1   2   2   1   1   1   1   1   2   1   2   2   1   1   1   1   1   2   1   1   1   2   2   1   2   1   1   1   1   2   2   2   1   1   2   1   2   1   1   1   2   1   2   1   2   2   1   1   2   2   2   1   2   2   2   1   2   1   1   2   2   2   1   1   1   2   1   2   1   1   2   1   1   2   1   1   1   2   1   1   1   1   2   1   1   2   2   2   1   1   2   1   1   2   1   1   1   1   2   1   1   2   2   2   1   1   1   2   2   1   1   1   1   1   1   2   1   2   2   2   2   2   2   2   2   1   1   1   1   2   2   1   2   2   1   2
 MK-2-1                 1   2   1   1   2   1   1   2   2   1   1   1   2   1   1   2   2   2   2   2   2   1   1   2   2   1   1   1   1   2   2   2   1   1   1   1   1   1   2   2   2   1   2   1   2   1   1   1   2   1   1   1   1   1   1   2   2   1   1   2   1   1   1   2   1   1   2   2   2   2   1   2   1   1   2   1   1   2   1   1   2   2   2   2   1   1   2   2   2   1   2   2   1   2   1   2   2   1   1   2   1   1   1   1   1   1   2   1   2   1   2   1   1   2   1   2   1   1   1   1   1   1   2   2   1   1   1   1   2   1   1   1   2   2   2   1   2   1   2   1   2   2   2   1   2   1   2   2   1   1   2   2   1   2   2   1   1   2   2   1   2   1   1   1   2   1   1   2   2   1   2   1   2   2   1   2   2   1   1   1   2   2   2   1   2   1   2   2   2   2   2   2   1   1   2   1   2   2   1   2
 MK-2-2                 1   2   1   1   2   1   1   2   1   1   1   1   1   1   1   2   2   2   1   2   2   1   1   2   2   1   1   1   1   2   2   2   1   1   1   1   1   1   2   2   2   1   1   1   2   1   1   1   2   2   1   2   1   1   1   2   2   1   1   2   1   1   1   2   1   1   2   2   2   2   1   2   1   1   2   1   1   2   1   1   2   2   2   2   1   1   2   2   2   1   2   2   1   2   1   2   2   1   1   2   2   1   1   1   1   2   2   1   2   1   2   1   1   2   1   2   1   1   1   1   1   1   2   2   1   2   1   1   2   1   1   2   2   2   2   1   2   2   2   1   2   2   2   1   2   1   2   2   1   1   2   1   2   2   2   1   1   1   2   1   2   1   1   1   2   1   1   2   2   1   2   1   2   1   1   2   2   1   1   1   2   1   2   1   2   2   2   2   2   2   2   1   1   1   2   1   2   2   1   2
 MK-2-3                 1   2   1   1   2   1   1   1   1   1   1   1   1   1   1   2   2   2   1   2   1   1   1   2   2   1   1   2   1   2   2   2   1   1   2   1   2   1   1   2   2   2   1   1   1   1   1   1   2   2   1   2   1   1   1   2   2   1   1   2   1   1   1   2   1   1   2   2   2   2   1   2   1   1   2   2   1   1   1   1   2   2   2   2   1   1   2   2   2   1   2   2   1   2   1   2   2   1   1   2   2   1   1   1   1   1   2   2   2   1   2   1   1   2   1   2   2   1   1   1   1   1   2   2   1   2   1   1   2   1   1   2   2   2   2   1   1   2   2   1   2   2   2   1   2   1   2   2   1   2   2   1   2   1   2   1   2   1   2   1   2   1   1   1   2   1   1   2   2   2   2   1   2   1   1   2   2   1   2   1   2   1   2   1   2   2   2   2   2   1   1   1   1   1   2   1   2   1   1   2
 MK-2-4                 1   2   1   1   2   1   1   1   1   1   1   1   1   1   1   2   2   2   1   2   1   1   1   2   1   2   1   2   1   1   2   2   1   1   2   1   2   1   1   2   1   2   1   1   1   1   1   1   2   2   1   2   1   1   1   2   2   1   1   2   1   1   1   2   2   1   2   2   2   2   1   2   1   1   2   1   1   2   2   1   2   2   2   2   2   1   2   2   2   1   2   1   1   2   1   2   1   1   1   2   2   1   1   1   2   1   2   2   1   1   2   2   1   2   1   1   2   1   2   1   1   1   2   2   1   2   1   1   2   1   1   2   2   2   2   1   1   2   2   1   2   2   2   1   1   1   2   2   1   2   2   1   2   1   2   1   2   1   2   1   2   1   1   1   2   1   1   2   2   2   2   1   2   1   1   2   2   1   2   1   2   2   2   1   2   2   2   1   2   1   1   1   1   1   2   1   2   1   1   2
 MK-2-5                 1   2   1   1   2   1   1   1   1   2   1   1   1   1   1   2   2   2   1   2   1   1   1   2   1   2   1   1   2   1   2   2   1   1   2   1   1   1   1   2   1   2   1   1   1   2   1   1   2   2   1   2   1   1   1   2   2   1   2   2   1   1   1   2   2   1   2   2   2   2   1   2   1   1   2   1   1   2   2   1   2   2   1   2   2   1   2   2   2   1   2   1   2   2   1   2   1   1   1   2   2   1   1   1   2   1   2   2   1   1   2   2   1   2   1   1   2   1   2   1   1   1   2   2   1   2   1   1   2   1   1   2   2   2   2   1   1   2   1   1   2   2   2   1   1   1   2   2   1   2   2   1   2   1   2   1   2   1   2   1   2   1   2   1   2   1   1   2   1   2   2   1   2   1   1   2   2   1   2   2   2   2   2   1   2   2   2   1   2   1   2   1   1   1   2   1   2   2   1   2
 MK-2-6                 1   2   2   2   2   1   1   1   1   2   1   1   1   2   1   2   2   2   2   2   1   1   2   2   1   2   1   1   2   1   2   1   2   1   2   1   1   1   1   2   1   2   2   1   1   1   1   1   2   2   1   2   1   1   1   1   2   2   2   2   1   1   2   2   2   1   2   2   2   2   1   2   1   1   2   1   1   2   2   1   2   2   1   1   2   1   2   2   2   1   2   1   2   2   1   2   1   2   1   2   2   1   1   1   1   1   2   2   1   1   2   2   1   2   2   1   2   1   2   1   1   2   2   1   1   2   1   1   2   1   1   2   2   2   2   1   1   2   2   1   2   1   1   2   1   1   2   2   1   2   2   1   2   2   1   1   2   1   2   1   2   1   2   1   2   1   2   2   1   2   1   1   2   1   1   2   2   1   2   2   2   2   2   1   2   1   2   1   2   1   1   1   1   1   2   1   2   2   1   2
 MK-2-7                 2   2   1   2   2   1   1   2   1   2   1   2   1   2   2   2   2   2   2   1   1   2   2   2   1   2   1   1   2   1   1   1   2   1   1   1   2   1   1   1   1   2   2   1   1   1   1   2   2   1   1   2   1   2   1   1   2   2   2   2   1   1   2   2   2   1   2   2   2   2   1   2   1   2   2   1   1   2   2   1   2   2   1   2   2   1   1   2   2   1   1   1   2   2   1   2   1   2   1   2   2   1   2   1   1   1   2   1   1   1   2   2   1   2   2   1   2   1   2   1   1   2   1   1   2   2   2   1   2   1   1   2   2   2   1   1   1   2   2   1   2   1   1   2   1   1   2   2   1   2   2   1   2   2   1   1   2   1   2   1   2   1   2   1   2   2   2   2   1   2   1   1   2   1   1   2   2   1   2   2   2   2   2   1   2   1   2   1   2   1   1   1   1   1   2   1   2   2   1   2
 MK-2-8                 2   2   1   2   2   1   1   2   1   2   1   1   1   2   2   2   2   2   2   1   1   1   2   1   1   2   2   1   2   1   1   1   2   1   1   1   2   1   1   1   1   2   2   2   1   1   1   1   2   1   1   2   1   2   1   2   2   2   2   2   1   1   2   2   2   1   1   2   2   2   1   2   1   1   2   1   1   1   2   1   2   2   1   2   2   1   1   2   1   1   1   1   2   1   2   1   1   2   2   2   2   1   2   1   1   1   2   2   1   2   2   2   1   2   1   1   2   1   2   1   1   2   2   1   2   2   2   1   2   1   1   2   2   2   1   1   1   2   2   1   2   1   1   2   1   2   2   2   1   2   2   1   1   2   1   1   2   1   2   1   2   2   2   1   2   2   2   2   1   2   2   1   2   1   1   2   2   1   2   2   2   2   2   1   2   1   2   1   2   1   1   1   1   2   2   1   2   2   1   2
 MK-2-9                 2   2   1   2   2   2   1   1   1   2   1   1   1   2   2   2   2   1   2   1   1   1   2   1   1   2   1   1   2   1   2   1   2   1   1   1   2   1   1   1   1   2   2   2   1   1   1   1   2   1   1   2   1   2   1   2   2   2   2   2   2   1   2   2   2   2   1   1   2   2   1   2   1   1   2   1   1   2   2   1   2   2   1   2   2   1   1   2   1   1   1   1   2   1   2   1   1   2   2   2   2   1   2   1   1   1   2   2   1   2   2   2   1   2   1   1   2   2   2   1   1   2   2   1   2   2   1   1   2   1   1   2   2   2   2   1   1   2   2   1   2   1   1   2   1   2   2   1   1   2   1   1   1   2   1   1   2   1   2   1   2   2   2   1   2   2   2   2   1   2   2   1   2   2   1   2   2   1   2   2   2   1   2   1   2   1   2   1   2   1   1   1   1   2   2   1   2   2   1   2
 MK-2-10                2   2   1   2   2   2   1   1   2   2   1   1   1   2   2   2   2   1   2   1   1   1   2   1   1   2   1   1   2   1   2   2   2   1   1   1   2   1   1   1   1   2   2   2   1   1   1   1   2   2   1   2   1   2   1   2   2   2   2   2   2   1   2   2   2   2   1   1   2   2   1   2   1   1   2   2   1   2   2   1   1   2   1   2   2   1   1   2   2   1   1   1   1   1   2   1   1   2   2   2   2   1   2   1   2   1   2   2   1   2   2   1   1   2   1   1   2   2   2   1   1   2   2   1   2   2   1   1   2   1   1   2   2   2   2   2   1   2   2   1   2   1   1   2   1   2   2   1   1   2   1   1   1   2   1   2   2   2   2   1   2   2   2   1   2   2   2   2   1   2   2   1   2   2   1   2   2   1   2   2   2   1   1   1   2   1   2   1   1   1   1   1   1   2   2   1   2   2   1   2
 MK-2-11                2   2   1   2   2   2   1   1   2   2   1   2   1   2   2   1   2   2   2   1   1   1   2   1   1   2   1   1   2   2   2   2   2   1   1   1   1   1   1   1   1   2   2   2   1   1   1   1   2   2   1   2   2   2   1   2   2   2   1   2   2   1   2   2   2   2   1   1   1   2   1   2   1   1   2   2   1   2   2   1   1   2   1   2   2   1   1   2   2   1   1   1   1   1   2   1   1   2   2   2   2   1   2   2   2   1   2   2   1   2   2   1   2   2   1   1   2   2   2   1   1   2   2   1   2   2   1   1   2   2   1   2   2   2   2   2   1   2   2   1   2   1   1   2   1   2   2   1   1   2   1   1   1   2   1   2   2   2   2   1   2   2   2   1   2   2   2   2   1   2   2   1   2   2   1   2   2   1   2   2   2   1   1   1   2   1   1   1   2   1   1   1   1   2   2   1   2   2   1   2
 MK-2-12                1   2   1   2   2   2   1   1   1   2   1   2   2   2   2   1   1   2   2   1   1   1   2   1   1   2   1   1   2   2   1   1   2   1   1   1   1   1   1   1   1   2   2   2   1   1   1   1   2   2   1   2   2   2   1   2   2   2   1   2   1   1   2   2   2   2   1   1   1   2   1   2   1   1   2   2   1   1   2   1   1   2   1   2   2   1   1   2   2   1   1   1   2   1   2   1   1   2   2   2   2   1   2   2   2   1   1   2   2   2   2   1   2   2   1   1   2   2   2   1   1   2   2   1   2   2   1   1   2   2   2   2   2   2   2   2   1   2   2   1   1   1   2   2   1   2   2   1   1   2   1   1   1   1   2   2   1   2   2   1   2   2   2   1   2   2   2   1   1   2   2   1   2   1   1   2   2   1   2   2   2   1   1   1   2   1   2   1   2   1   1   1   1   2   2   1   2   1   1   2
 MK-2-13                1   2   1   2   2   2   1   1   1   2   1   2   2   1   2   1   2   2   2   1   1   1   2   1   1   2   1   1   2   2   1   1   2   1   1   1   1   1   1   1   1   2   2   2   1   1   1   1   2   2   1   2   2   2   1   2   1   2   1   2   1   1   2   2   2   2   1   1   1   2   1   2   1   1   2   2   1   1   2   1   1   2   1   2   2   1   1   2   2   1   1   1   2   1   2   1   1   2   1   2   1   1   1   2   2   1   1   2   2   2   1   1   1   2   1   1   2   2   2   1   1   2   1   1   2   2   1   1   2   2   2   2   2   2   2   2   2   2   1   1   1   1   2   2   1   2   2   1   1   2   1   1   1   1   2   2   1   2   2   1   2   2   2   1   2   2   2   1   1   2   2   1   2   1   1   1   2   1   2   2   1   1   1   2   1   1   2   1   2   1   1   1   1   2   1   1   2   1   1   2
 MK-2-14                1   2   1   2   2   2   2   2   1   2   1   2   1   1   2   1   2   2   2   1   1   1   2   1   1   2   1   1   2   2   1   2   1   2   1   1   1   1   1   1   1   2   2   2   2   1   1   1   1   1   1   2   2   2   1   2   1   2   1   2   1   1   2   2   2   1   1   1   1   2   1   2   1   1   1   2   1   1   2   1   1   2   1   1   2   1   1   2   2   1   1   1   2   1   2   1   1   2   1   2   1   1   1   2   2   1   1   2   2   2   1   1   1   2   1   1   2   2   2   1   1   2   1   1   1   2   1   1   1   2   2   2   2   2   2   2   2   2   1   1   1   1   2   2   1   2   2   2   1   2   1   1   1   1   2   2   1   2   2   1   2   2   2   1   1   2   2   1   1   1   2   1   2   2   1   1   2   1   2   2   1   1   1   2   1   1   2   1   2   1   1   1   1   2   1   1   2   1   1   2
 MK-2-15                1   2   1   2   2   2   2   1   1   2   1   2   2   1   2   1   1   2   2   2   2   1   2   1   1   2   1   1   2   2   1   2   1   2   1   1   1   1   1   2   2   2   2   2   2   1   1   1   1   1   1   1   1   2   1   2   1   2   1   2   2   1   2   2   1   1   1   1   1   1   1   2   1   1   2   2   1   1   2   1   2   1   2   1   2   1   1   1   2   1   1   1   2   1   2   1   1   1   1   1   1   1   1   2   2   1   1   2   2   1   1   2   1   2   1   1   2   1   2   1   1   2   1   1   2   2   1   1   2   2   2   2   2   2   2   2   2   2   1   1   1   1   2   2   2   2   2   2   2   2   1   1   1   1   2   2   1   1   2   1   2   2   2   1   1   2   2   1   1   1   2   1   2   2   1   1   2   1   2   2   1   1   1   2   1   1   2   1   2   1   1   2   1   2   1   1   2   1   2   2
 MK-2-16                1   2   1   2   2   1   2   1   1   2   1   2   1   1   2   1   1   2   1   2   2   1   2   1   1   2   1   1   2   2   1   2   1   2   1   1   1   1   1   2   2   2   2   2   2   1   2   1   1   1   2   1   1   2   1   2   1   2   1   2   2   1   2   2   1   1   1   1   1   1   1   2   1   1   2   2   2   1   2   1   2   2   2   1   2   1   1   1   2   1   1   1   2   1   2   1   1   1   2   1   1   1   1   2   2   1   1   2   2   1   1   2   1   2   1   1   2   1   1   1   1   2   1   1   2   2   1   2   2   2   2   2   2   2   2   2   2   2   1   1   1   1   2   2   2   2   2   2   2   2   1   1   1   1   2   2   1   1   2   1   2   2   2   1   1   2   2   1   1   1   2   1   2   2   1   1   2   1   2   2   1   1   2   2   1   1   2   1   2   1   1   2   1   2   1   1   2   1   2   2
 MK-3-1                 1   1   1   2   2   1   1   2   1   1   1   1   1   2   2   2   1   2   2   1   1   2   1   2   2   1   2   1   1   1   1   2   1   2   2   2   1   2   1   2   2   2   1   1   2   1   1   2   1   2   2   1   1   2   1   2   2   2   2   1   2   2   1   1   1   2   1   2   2   1   1   1   1   1   1   1   2   1   1   2   2   2   1   2   2   2   1   2   2   2   2   2   1   2   2   2   1   2   2   1   2   2   2   1   1   1   1   1   1   2   2   2   1   1   2   2   2   1   1   2   1   1   1   1   1   1   2   1   1   2   1   2   2   2   2   2   2   1   1   2   1   1   1   2   2   1   2   1   2   1   1   2   2   1   2   2   2   2   2   2   2   1   2   2   2   2   2   2   1   2   1   2   2   2   1   1   1   1   2   2   1   1   1   1   1   2   2   2   2   2   1   2   1   1   2   1   1   2   1   1
 MK-3-2                 1   1   1   1   2   1   1   2   1   1   1   1   1   2   1   2   1   2   2   1   1   2   1   2   2   1   2   1   1   2   1   1   1   2   2   2   1   2   1   2   2   2   1   1   1   1   1   1   1   2   2   1   1   1   1   2   2   2   2   1   2   2   1   1   1   2   1   2   2   1   1   1   1   1   1   1   2   1   1   2   2   2   1   2   2   2   2   2   2   2   2   2   1   2   2   2   1   2   2   1   2   2   2   1   1   1   1   1   1   2   1   2   1   1   2   2   1   2   1   2   1   2   1   1   2   1   2   2   1   2   1   2   2   1   1   2   2   1   1   2   1   1   1   2   2   1   2   1   2   1   1   2   1   1   2   2   2   2   2   2   2   1   2   2   2   2   2   2   1   2   2   2   2   2   1   1   1   2   2   2   1   1   1   1   1   2   2   2   2   2   1   1   1   1   2   1   1   2   1   1
 MK-3-3                 1   1   1   1   2   1   1   2   1   1   1   1   1   2   1   2   1   2   2   1   1   2   1   2   2   1   2   1   1   2   1   1   2   1   1   2   1   2   1   2   2   2   1   1   1   1   1   1   1   2   2   1   1   1   1   2   1   2   2   2   2   2   1   1   1   2   1   2   2   1   1   1   1   1   2   2   2   2   1   2   2   2   1   2   2   2   2   2   2   2   2   2   1   2   2   2   1   2   2   1   2   2   2   1   1   2   1   1   1   2   1   2   1   1   2   2   1   2   1   2   1   2   1   1   2   1   2   2   1   2   1   2   1   1   1   2   2   1   1   2   1   1   1   2   2   1   2   1   2   1   1   1   2   2   2   2   1   2   2   2   2   1   2   2   2   2   2   2   1   2   2   2   2   2   1   1   1   2   2   2   1   1   1   1   1   2   2   2   2   2   1   1   1   1   2   1   1   2   1   1
 MK-3-4                 1   1   1   1   2   1   1   2   1   1   2   1   1   2   1   2   1   2   1   1   1   2   2   2   2   1   2   2   1   2   1   1   2   1   2   2   2   2   1   2   2   2   1   1   1   1   1   1   2   1   2   1   1   1   1   2   1   2   2   2   2   1   1   1   1   2   1   2   2   2   1   1   1   1   2   2   2   2   1   2   2   2   1   2   2   2   2   2   2   2   2   2   1   2   2   2   1   2   2   1   2   2   2   1   1   2   1   1   1   2   1   2   1   2   2   2   1   2   1   2   1   2   1   1   2   1   2   2   1   2   1   2   1   1   1   2   2   1   1   2   2   2   1   2   2   1   2   1   2   1   1   1   1   2   2   2   1   2   2   2   2   1   2   2   2   2   2   2   1   2   2   2   2   2   1   1   1   2   2   2   2   1   1   1   2   2   2   2   2   2   1   1   1   1   1   1   1   2   1   1
 MK-3-5                 1   1   1   1   1   1   1   2   1   2   2   1   1   2   1   2   1   2   1   1   2   2   2   2   2   1   2   2   1   2   2   1   1   1   2   2   2   2   1   2   2   2   1   1   1   1   1   1   2   1   2   1   1   1   2   2   1   2   2   2   2   1   1   1   1   2   1   2   2   2   2   1   1   1   2   2   2   2   1   2   2   2   1   2   2   2   1   2   2   2   2   2   1   1   2   2   1   2   2   1   2   2   2   2   1   2   1   1   1   2   1   2   2   1   2   2   1   1   1   2   1   2   1   1   2   1   1   1   1   2   2   2   2   1   1   2   2   1   1   2   2   2   1   2   2   1   2   1   2   1   1   1   1   2   2   2   1   2   2   1   2   1   2   2   2   2   2   2   1   2   1   2   2   1   1   1   1   1   2   2   2   1   1   1   2   2   2   2   1   2   1   1   2   1   2   1   1   2   1   1
 MK-3-6                 1   2   1   1   1   1   1   2   1   2   2   1   1   2   1   2   1   1   1   1   2   2   1   2   2   1   2   2   1   2   2   1   1   1   2   2   2   2   1   2   2   2   1   1   1   1   1   1   2   1   2   1   1   1   2   1   1   2   2   1   2   1   1   1   1   1   2   2   2   2   1   1   1   2   2   2   2   2   2   2   2   2   1   2   2   2   1   2   2   2   2   2   2   1   2   2   1   2   2   1   1   2   2   2   1   2   1   1   1   2   2   2   2   1   2   1   1   1   1   1   1   2   1   1   2   1   1   2   1   2   1   2   2   1   1   2   2   1   1   2   2   2   1   2   2   1   2   1   2   1   1   1   1   2   2   2   1   2   2   1   2   2   2   2   1   1   2   1   1   2   1   2   2   1   1   1   1   1   2   2   2   1   1   1   2   2   1   2   1   2   1   1   2   1   1   1   1   2   1   1
 MK-3-7                 1   2   1   1   1   1   1   2   1   2   2   1   2   2   1   2   2   2   1   1   2   2   1   1   2   1   2   2   1   2   2   1   1   1   2   2   2   1   1   2   2   2   1   1   1   2   1   1   2   1   1   1   1   1   2   1   1   2   2   1   2   1   1   1   1   1   1   2   1   2   1   1   1   2   2   2   2   1   2   2   2   1   1   2   2   2   1   1   2   2   2   2   2   2   2   2   1   2   2   1   2   2   2   2   1   2   1   1   1   1   2   2   2   2   2   1   1   2   1   1   1   2   1   1   2   1   1   2   1   2   1   2   2   1   1   2   1   1   1   1   2   2   1   2   2   1   2   1   2   1   1   1   1   2   2   2   1   2   2   1   1   2   2   2   1   1   2   1   1   2   1   2   2   1   1   1   1   1   2   2   2   1   1   1   2   2   2   2   1   2   2   1   2   2   1   1   1   2   1   1
 MK-3-8                 1   1   1   1   1   2   1   2   1   2   2   1   2   2   1   2   2   2   1   1   2   2   1   1   2   1   2   1   2   2   2   1   2   1   1   2   2   1   2   1   2   2   1   1   1   2   2   1   2   1   1   1   1   1   2   1   1   2   2   1   2   1   1   1   1   2   1   2   1   2   1   1   1   2   2   2   2   1   2   2   2   1   1   2   2   2   1   1   2   2   2   2   1   2   1   2   1   2   2   1   2   2   2   2   1   2   2   1   1   1   2   2   2   2   2   1   2   2   1   1   1   2   1   1   2   1   1   2   1   2   1   2   2   1   1   2   1   2   1   1   2   2   1   2   1   1   2   2   2   2   1   1   1   2   2   2   1   2   2   2   1   2   2   2   1   1   2   1   1   1   1   2   2   1   1   1   2   1   2   2   2   2   1   1   2   2   2   2   1   2   2   1   2   2   1   2   1   2   1   1
 MK-3-9                 1   1   1   2   2   2   1   2   1   2   2   1   2   2   1   2   2   2   2   1   2   2   1   1   2   1   2   1   2   1   1   1   2   1   1   1   2   2   2   1   2   2   1   1   1   2   2   1   2   1   1   1   1   1   2   2   1   2   2   1   2   1   1   1   1   2   1   2   1   2   1   1   1   2   2   2   2   1   2   2   2   1   1   2   1   2   2   2   2   2   2   2   1   2   1   2   1   2   2   1   2   2   2   2   1   2   2   1   1   1   2   2   2   2   2   1   2   1   1   1   1   2   2   2   2   1   1   2   1   2   2   2   2   1   1   2   1   2   1   1   2   2   1   2   1   1   2   2   2   2   1   1   1   2   2   2   1   2   2   2   1   2   2   2   1   1   2   1   1   1   1   2   2   1   1   1   2   1   2   2   1   2   1   1   2   2   2   1   1   2   2   1   2   2   1   2   1   2   2   1
 MK-3-10                1   2   1   2   2   2   2   1   1   2   2   1   2   2   1   2   2   2   2   1   2   2   1   1   2   1   2   2   2   2   1   2   2   1   1   1   2   2   2   1   2   2   1   1   1   2   2   1   2   1   1   1   1   2   2   2   1   2   2   2   2   1   1   1   1   2   1   2   1   2   1   1   1   2   1   2   2   1   2   2   1   1   1   2   1   2   2   1   2   2   2   2   1   2   1   2   1   2   2   1   2   2   2   2   2   2   2   1   1   1   2   2   2   2   1   1   2   1   1   1   2   2   2   2   2   1   1   2   1   2   2   2   2   1   1   2   1   2   1   1   2   2   1   1   1   1   2   2   1   2   1   1   1   2   2   2   1   2   2   2   2   2   2   2   1   1   2   1   1   1   1   2   2   1   1   1   2   1   2   2   1   2   1   1   2   2   2   1   1   1   1   1   1   2   1   2   1   2   2   1
 MK-3-11                1   2   2   1   2   2   2   1   1   2   2   1   2   1   1   1   1   2   2   1   2   2   1   1   1   1   2   2   1   2   1   2   2   1   1   1   2   2   2   1   2   2   1   2   1   2   2   1   1   1   1   1   1   2   2   2   1   2   2   2   2   1   1   1   1   2   1   2   1   2   1   1   1   1   2   2   2   1   2   2   1   1   2   2   1   2   2   1   2   2   2   2   1   2   1   2   2   2   2   1   2   2   2   2   2   1   2   1   1   1   2   2   2   2   1   1   2   1   2   1   2   1   2   2   2   1   1   2   1   2   2   2   2   2   1   2   1   2   1   1   2   2   1   1   1   1   2   2   1   2   1   1   2   2   2   2   1   2   2   2   2   2   2   2   1   1   2   1   1   1   1   2   2   1   1   1   2   1   2   2   1   2   1   2   2   2   2   1   2   1   1   1   1   2   1   2   1   1   2   1
 MK-3-12                1   1   2   1   2   2   2   1   1   2   2   1   2   1   1   1   1   2   2   1   2   2   1   1   1   1   2   1   1   2   1   1   2   1   1   1   2   2   2   2   2   2   1   2   2   2   2   1   1   1   1   1   1   2   2   2   1   2   1   2   1   1   1   1   2   2   1   2   1   2   1   2   1   1   2   2   2   1   2   2   1   1   2   2   1   2   2   1   2   2   2   2   1   2   1   1   2   2   2   1   2   2   2   1   2   1   2   1   1   1   2   2   2   1   1   1   1   1   2   1   2   1   2   2   2   1   1   2   1   2   2   1   2   2   1   2   1   1   1   1   2   2   1   1   1   1   1   2   1   2   1   1   2   2   2   2   1   2   2   2   2   2   2   2   1   1   2   1   1   1   1   1   2   1   1   1   1   1   2   2   1   2   1   2   2   2   2   1   1   1   1   1   1   2   1   2   1   1   2   1
 MK-3-13                1   1   2   1   1   1   2   1   1   2   2   1   2   1   2   1   1   2   2   1   2   2   1   1   2   1   2   1   1   2   1   2   2   1   1   1   2   2   2   2   1   2   1   2   1   2   2   1   1   2   1   2   1   2   2   1   1   2   1   2   1   1   1   1   2   2   1   1   1   2   1   2   1   1   2   2   2   1   2   2   1   1   1   2   1   2   2   1   2   2   2   2   1   2   1   1   2   2   2   1   2   2   2   1   2   1   2   1   1   1   2   2   2   1   1   1   1   1   2   1   2   1   1   1   2   1   1   2   1   1   2   2   2   2   1   2   1   1   2   1   2   2   2   1   1   1   1   2   1   2   2   1   2   2   2   1   1   2   2   2   2   2   2   2   2   1   2   1   1   1   1   1   2   1   1   1   1   1   2   2   1   2   1   2   2   2   2   1   1   1   1   1   1   2   1   2   1   1   2   2
 MK-3-14                1   1   2   1   1   1   2   1   1   2   2   1   2   1   2   1   1   2   2   1   2   2   1   1   2   1   2   1   1   2   1   2   2   1   1   1   1   2   2   2   1   2   2   2   1   2   2   1   1   2   1   1   1   2   2   1   1   2   2   2   1   1   1   2   2   2   1   1   1   2   1   2   1   1   2   2   2   1   2   2   1   1   1   2   1   2   2   1   2   2   2   2   1   2   1   1   2   2   2   1   2   2   2   1   2   1   2   1   1   1   2   2   2   1   1   1   1   1   2   1   2   2   1   1   2   1   1   2   1   1   2   2   2   1   1   2   1   1   2   1   2   2   2   1   1   1   1   2   1   2   2   1   2   2   2   1   1   2   2   2   2   2   2   2   2   1   2   2   1   1   1   1   2   2   1   1   1   1   1   2   1   2   1   2   2   2   1   1   1   1   1   1   1   2   1   2   1   1   2   2
 MK-3-15                1   1   2   2   2   1   2   1   1   2   1   1   2   1   2   1   1   2   2   1   2   2   1   1   2   1   2   1   1   2   1   2   2   1   1   1   1   2   2   2   1   2   2   2   1   2   2   1   1   2   1   1   1   2   2   2   1   2   2   1   1   1   1   2   2   2   1   1   1   1   1   2   1   1   2   2   2   1   2   2   1   1   1   2   1   2   2   1   2   2   2   2   1   2   1   1   2   2   2   1   2   2   2   1   1   1   2   2   1   1   2   2   1   1   1   2   1   1   1   2   2   2   1   1   2   1   1   2   1   1   2   2   2   1   1   2   2   1   2   1   2   2   2   1   1   1   2   2   1   2   2   1   2   2   2   1   1   1   2   2   1   2   2   2   2   1   2   1   1   1   1   1   2   2   1   1   2   1   2   2   1   2   1   2   2   2   1   1   1   1   2   1   1   2   1   1   1   1   2   2
 MK-3-16                2   1   1   2   2   1   2   1   1   2   1   1   2   1   2   1   1   2   2   1   1   2   1   1   2   1   2   1   2   2   1   2   2   1   1   1   1   1   2   2   1   2   2   2   1   1   2   1   1   2   1   1   1   2   2   2   1   2   2   1   1   1   2   2   2   2   1   1   1   1   1   2   1   1   2   2   2   1   2   2   2   1   1   2   1   2   2   1   2   2   2   2   1   2   1   2   2   1   2   1   2   1   2   1   1   1   2   2   1   1   1   1   1   1   1   2   1   1   1   2   2   2   1   1   1   1   1   2   1   1   2   2   2   1   1   1   1   1   1   1   2   2   2   2   1   1   2   2   1   1   2   1   2   2   2   1   1   1   2   2   1   2   2   2   2   1   2   2   1   1   1   1   2   2   1   1   2   1   2   2   1   2   2   2   2   2   1   2   1   1   2   1   1   2   1   1   1   1   2   2
 MK-4-1                 1   1   1   1   2   2   2   2   2   2   2   1   1   1   2   1   2   2   1   1   2   1   1   2   1   2   1   1   1   1   2   1   1   2   2   2   1   2   1   2   1   2   2   2   2   2   2   2   1   1   2   1   1   1   2   2   2   1   1   1   1   1   1   1   2   2   1   1   1   2   2   1   2   2   1   1   2   1   1   2   1   1   1   1   2   1   1   1   2   2   1   1   1   1   2   2   2   1   2   2   1   2   2   2   1   1   2   2   2   1   1   2   2   1   2   2   1   1   2   2   2   2   2   2   1   1   1   1   2   2   2   1   2   2   2   2   1   1   2   1   2   2   1   2   1   1   2   2   2   2   2   1   2   2   1   2   1   2   2   2   1   1   2   1   1   2   1   2   1   2   1   2   2   1   1   1   1   1   1   2   1   1   1   1   2   1   2   2   2   2   2   2   1   2   1   1   2   2   2   2
 MK-4-2                 1   1   1   1   2   2   2   2   2   1   2   1   1   1   2   1   2   2   1   1   2   1   1   2   1   2   1   1   1   1   2   1   1   2   2   2   1   2   1   2   1   1   2   2   2   2   2   2   2   1   2   1   1   1   1   2   2   2   1   1   1   1   2   1   2   2   1   2   1   2   2   1   2   2   1   1   2   1   1   2   1   2   1   1   2   1   2   1   2   2   1   1   1   1   2   2   2   1   2   2   1   2   1   2   1   1   2   2   2   1   1   2   2   2   2   2   1   1   2   2   2   2   2   2   1   1   1   1   2   2   2   1   2   2   2   2   1   1   2   1   2   2   1   2   1   2   2   2   2   2   2   1   2   2   2   2   1   2   2   1   1   1   2   1   1   2   1   2   1   2   1   2   2   1   1   1   1   1   1   2   1   1   1   1   2   1   1   2   2   2   2   2   1   1   1   1   2   2   2   2
 MK-4-3                 1   1   1   1   2   1   2   2   2   1   1   1   1   1   2   1   2   2   1   1   2   1   1   2   1   2   1   1   1   2   2   1   1   2   2   2   1   2   1   1   1   1   2   1   2   2   2   1   2   1   2   1   1   1   1   1   2   2   1   1   1   1   2   1   2   2   1   2   2   2   2   1   2   2   1   1   2   1   2   2   1   2   2   1   2   1   2   1   2   1   1   2   1   1   2   2   2   1   2   2   1   1   1   2   1   1   2   1   2   1   1   2   2   2   1   2   2   1   2   2   2   2   2   2   1   1   2   1   2   2   2   2   2   2   2   2   1   1   2   1   2   2   1   2   1   2   2   2   2   2   2   1   2   2   2   2   1   2   2   1   1   1   2   1   1   2   1   2   2   2   2   2   2   1   1   1   1   1   1   2   1   1   1   1   2   1   1   2   2   2   2   2   1   1   1   1   1   2   2   2
 MK-4-4                 1   1   1   1   2   1   2   2   2   1   1   1   1   1   2   1   2   2   1   1   2   1   2   2   1   2   1   1   1   2   2   2   1   2   2   2   1   2   1   1   1   1   2   1   2   2   2   1   2   1   2   1   2   1   1   1   2   1   1   1   1   1   1   2   2   2   1   2   2   2   2   1   2   2   2   1   2   1   2   2   1   2   2   1   2   1   2   1   2   1   1   2   1   1   1   1   2   1   2   2   1   2   1   2   1   1   2   1   2   1   1   1   1   2   2   2   2   1   1   2   2   2   2   2   1   1   2   1   2   2   2   2   2   2   2   2   1   1   1   1   2   2   1   2   1   2   1   2   2   2   2   2   2   1   2   2   1   2   1   1   1   1   2   1   1   2   1   2   2   2   2   2   2   1   1   2   1   1   1   2   1   1   1   1   2   1   1   2   1   2   2   2   1   2   1   1   1   2   2   2
 MK-4-5                 1   1   1   1   2   1   2   1   2   1   1   1   1   1   2   1   2   2   1   1   2   1   1   2   2   2   1   1   1   2   1   2   1   2   2   2   2   2   1   1   1   1   2   1   2   2   2   1   2   1   2   1   2   1   1   1   2   1   1   1   1   1   1   2   2   2   1   2   2   2   1   1   2   2   2   1   2   1   2   1   2   2   2   1   2   1   2   1   2   2   1   2   1   1   1   1   2   1   2   2   1   2   1   2   1   1   2   1   2   1   1   1   1   1   2   2   2   1   1   2   2   2   2   2   1   1   2   1   2   2   2   2   2   2   2   2   1   1   1   1   2   2   1   2   1   2   1   2   2   2   2   2   2   2   2   1   1   2   1   2   1   1   2   1   1   2   2   2   2   2   1   2   2   1   1   2   1   1   1   2   1   1   1   1   2   1   1   2   1   2   2   2   1   1   1   1   1   2   2   2
 MK-4-6                 1   1   1   2   2   1   2   1   2   1   1   1   1   1   2   1   2   2   1   1   2   1   1   2   2   2   1   1   1   2   1   2   2   2   2   1   2   2   1   1   1   1   2   1   1   1   2   1   2   1   2   1   2   1   1   1   2   1   1   1   1   1   1   2   2   2   1   2   2   2   1   1   2   2   2   1   2   1   2   1   2   2   2   1   2   1   2   1   2   2   1   2   1   1   1   1   2   1   2   2   1   1   1   2   1   1   2   1   2   1   1   1   1   1   2   2   2   1   1   2   1   2   2   2   1   1   1   1   2   2   2   2   2   2   2   2   1   1   1   1   2   2   1   2   1   2   1   2   2   2   2   2   2   2   2   2   1   2   1   2   1   1   2   1   1   2   2   2   1   2   1   2   2   1   1   2   1   1   1   2   1   1   1   1   2   1   1   2   1   2   2   1   1   2   1   1   1   2   2   2
 MK-4-7                 1   1   1   2   2   1   2   1   2   1   1   1   1   1   2   1   2   2   1   1   2   1   1   2   2   1   1   1   1   1   1   2   2   2   2   1   2   1   1   1   1   1   2   1   1   1   2   1   2   2   2   1   2   1   1   1   2   1   2   1   1   1   1   2   2   2   2   2   2   2   2   1   2   2   2   1   2   1   2   1   2   2   2   1   2   1   2   1   2   1   1   2   1   2   1   1   2   1   2   2   1   1   1   2   1   2   2   1   2   1   1   1   1   1   2   2   2   1   1   2   1   2   2   2   1   1   2   1   2   2   2   1   2   2   2   2   1   1   1   1   2   2   1   1   1   2   1   2   2   2   2   2   2   2   2   2   2   2   2   2   1   1   2   1   1   2   2   2   1   2   1   2   2   1   1   2   1   1   1   2   1   2   1   1   1   1   1   2   1   2   2   1   1   2   1   1   2   2   2   2
 MK-4-8                 1   2   1   2   2   1   2   1   2   1   1   1   1   2   2   1   2   2   1   1   2   1   1   2   1   1   1   1   1   1   1   2   2   2   2   1   2   1   1   1   1   1   2   1   1   1   2   1   2   2   2   2   2   1   1   1   2   1   2   1   1   1   1   2   2   2   2   2   2   2   2   1   2   1   1   1   2   1   2   1   2   2   2   1   2   1   2   1   2   1   1   2   1   2   1   1   2   1   2   2   1   1   1   2   1   2   2   1   2   1   2   2   1   1   2   2   2   1   2   2   1   1   2   2   1   1   1   1   2   2   2   1   2   2   2   2   1   1   1   1   2   2   1   1   1   2   1   1   2   2   2   2   2   2   2   2   2   2   2   2   1   2   2   1   2   2   2   2   1   1   1   2   2   1   1   2   2   1   1   2   1   2   1   1   1   1   1   2   1   2   2   1   1   2   1   1   2   2   2   2
 MK-4-9                 1   2   1   1   2   2   2   1   2   1   2   1   1   2   2   1   2   2   2   1   2   1   1   2   1   1   1   1   1   1   1   2   2   2   2   1   2   1   1   1   2   1   2   1   1   1   2   1   2   1   2   2   1   1   1   1   2   1   2   1   1   1   1   2   2   2   2   2   2   2   2   1   2   1   1   1   2   1   2   1   2   2   2   1   2   1   2   1   2   1   1   2   1   2   1   1   2   1   2   2   1   1   1   2   1   2   2   1   2   1   2   1   1   1   2   2   2   1   1   2   1   1   2   2   1   1   1   1   1   2   2   1   2   2   1   2   1   1   1   1   2   2   1   1   2   2   1   1   1   2   2   2   2   1   2   2   1   2   2   2   1   2   2   1   2   2   2   2   1   1   1   2   1   1   1   2   2   1   1   2   1   2   1   1   1   1   1   2   2   1   2   1   1   2   1   1   2   2   2   2
 MK-4-10                2   2   1   1   2   2   1   1   1   1   2   1   1   2   2   1   2   1   2   1   2   1   1   2   1   1   1   1   1   1   1   2   2   2   2   1   2   1   1   2   2   1   2   1   2   2   2   1   2   1   2   2   1   1   2   1   2   1   2   2   1   1   1   2   2   2   2   2   2   2   2   1   2   1   1   1   1   1   2   1   2   2   2   1   2   1   2   1   1   1   1   2   1   2   1   1   2   2   2   2   1   1   1   2   1   2   2   1   2   1   2   1   1   1   2   2   2   1   1   2   1   2   2   2   1   1   1   1   1   1   2   1   1   2   1   2   1   1   2   1   2   2   1   1   2   2   2   1   2   2   2   2   2   1   2   2   1   2   2   2   1   2   2   1   1   2   2   2   1   1   1   2   1   1   1   2   2   1   1   2   1   2   1   1   1   2   1   2   2   1   2   1   1   1   1   1   2   2   2   2
 MK-4-11                2   2   1   1   2   2   2   1   1   1   2   1   1   2   1   1   2   1   2   1   2   1   1   2   2   1   1   2   1   1   1   2   2   2   2   1   2   1   2   2   2   1   2   1   1   2   2   1   2   1   2   2   1   1   2   1   2   1   2   2   1   1   1   2   2   2   2   2   2   2   2   2   2   1   1   1   1   1   2   1   2   2   2   1   2   1   2   1   2   1   1   2   1   2   1   1   2   2   1   2   2   1   1   2   1   2   1   1   2   1   2   1   1   1   2   2   1   2   1   2   1   2   1   2   1   1   1   1   2   2   2   1   1   2   1   2   1   1   2   1   1   2   1   2   2   2   2   1   2   2   2   2   2   1   2   2   1   2   1   2   1   2   2   1   1   2   2   2   1   2   1   2   1   1   1   2   2   1   1   2   2   2   1   1   1   2   1   1   2   1   2   2   1   1   1   1   2   2   2   2
 MK-4-12                2   2   1   1   2   2   2   1   1   1   2   1   1   2   1   1   2   2   2   1   2   2   1   2   2   1   1   2   1   1   1   1   2   2   2   1   2   1   2   2   1   1   2   1   1   2   2   2   2   1   2   2   1   1   2   1   2   1   2   1   2   1   1   2   2   2   2   2   2   2   1   2   2   1   1   1   1   1   2   1   1   2   2   1   2   1   2   1   2   1   1   2   2   2   1   1   2   2   1   2   2   1   1   2   1   2   1   2   2   1   2   1   2   1   2   2   1   2   1   2   1   2   1   2   1   1   1   1   2   2   2   1   1   2   1   2   1   2   2   1   2   2   1   2   2   2   1   1   2   1   2   2   2   1   2   2   1   2   1   2   1   2   2   1   1   2   2   2   1   2   1   2   1   1   1   2   2   1   1   1   2   2   2   1   1   2   1   1   2   1   2   2   1   1   1   1   2   2   2   2
 MK-4-13                2   1   1   1   2   2   2   1   1   1   2   1   1   2   1   2   2   2   2   1   1   2   1   2   2   1   1   2   1   1   1   1   2   2   2   1   2   1   2   2   1   1   2   1   1   2   1   2   2   2   2   2   1   1   2   2   2   1   2   1   2   1   1   2   2   2   2   2   2   2   1   2   2   1   1   1   1   1   2   1   1   2   2   1   2   1   2   1   2   1   1   2   2   2   1   1   2   2   1   2   2   1   1   2   1   2   1   2   2   1   2   1   2   1   2   2   1   2   1   2   1   2   1   2   1   2   2   1   2   2   2   1   1   2   1   2   1   2   2   2   1   2   1   2   2   2   1   1   2   1   2   2   1   1   2   2   2   2   1   2   1   2   2   1   1   2   2   2   1   2   1   2   1   1   1   2   1   1   1   1   2   2   2   1   1   2   2   1   2   1   2   2   1   1   1   1   2   1   1   2
 MK-4-14                1   1   2   1   2   2   1   1   1   1   2   2   1   1   1   2   2   2   2   1   1   2   1   2   2   2   1   2   1   1   1   1   2   2   2   1   2   1   2   2   1   1   2   1   1   2   2   2   2   2   2   2   1   1   2   2   2   1   1   1   1   1   1   2   2   2   2   2   2   2   1   2   1   1   1   1   1   1   2   1   1   2   2   1   1   1   2   2   2   1   1   2   2   2   1   1   2   2   1   2   2   1   1   2   1   2   1   1   2   1   2   1   2   2   2   2   1   1   1   2   1   2   1   2   1   2   2   1   1   2   2   1   1   2   1   2   1   1   2   2   1   2   1   2   2   2   1   1   2   1   2   2   1   1   2   2   1   2   2   2   1   2   2   1   1   2   2   2   1   2   1   2   1   1   1   2   1   1   1   1   2   2   1   1   1   2   2   1   1   2   2   1   1   1   1   1   2   1   1   2
 MK-4-15                1   1   2   1   2   2   1   1   1   1   2   2   1   1   1   2   2   2   2   1   1   2   1   2   2   2   1   2   1   1   1   1   2   2   2   1   2   2   1   2   1   1   2   2   2   2   2   2   2   2   2   2   1   1   2   2   2   1   1   1   1   2   1   2   2   2   2   2   2   2   1   2   1   1   1   1   1   1   2   1   1   2   2   1   1   1   2   2   2   1   1   2   2   2   1   1   2   2   1   2   2   1   1   2   1   2   1   1   2   1   2   1   1   2   2   2   1   1   1   1   1   2   1   2   1   2   2   1   1   2   2   1   1   2   1   2   1   1   2   2   1   2   2   2   2   2   1   1   2   1   2   2   1   1   2   2   1   2   1   2   1   2   2   1   1   2   2   2   1   2   1   1   1   1   1   2   1   1   1   1   2   2   1   1   1   2   2   1   2   2   2   1   1   1   1   2   2   1   1   2
 MK-4-16                1   1   2   1   2   2   1   1   2   1   2   2   2   1   1   2   2   2   2   1   2   2   1   2   2   2   1   2   1   1   1   1   2   2   2   1   2   2   1   2   1   1   2   2   2   2   2   2   2   2   2   2   1   1   2   2   2   1   1   1   1   2   1   2   2   2   2   2   2   2   1   2   1   1   1   1   1   2   2   1   1   1   1   1   1   1   1   2   2   1   1   1   2   2   1   2   2   2   1   2   2   1   1   2   1   2   1   1   2   1   2   1   1   2   2   2   1   1   1   1   2   2   2   2   1   2   2   1   1   2   1   1   1   2   1   1   1   1   2   2   2   2   2   2   2   2   1   1   2   1   2   2   1   1   2   2   1   2   1   2   1   2   2   1   1   2   2   2   1   2   1   1   1   1   1   2   1   1   1   1   2   2   1   1   1   2   2   1   2   1   2   2   1   1   2   2   2   1   1   2
 MK-5-1                 1   1   1   2   2   1   1   2   2   1   2   1   2   2   1   1   1   2   2   2   1   1   2   2   1   1   2   2   2   1   2   1   1   2   1   1   1   1   1   1   2   1   1   2   1   2   2   2   2   2   2   1   1   2   1   1   2   1   2   2   1   1   2   2   2   1   2   1   1   2   1   2   2   2   1   2   2   2   1   2   2   2   2   2   2   2   2   2   2   2   2   1   2   1   2   1   1   1   2   2   1   1   1   2   2   1   2   1   2   1   2   1   2   2   1   2   1   2   1   2   1   1   2   1   1   1   2   2   1   2   1   2   2   1   2   2   2   1   2   2   2   1   1   1   1   2   1   2   2   2   2   2   2   1   1   1   1   1   1   2   2   2   1   2   2   2   1   1   2   2   1   2   1   1   1   1   2   2   2   1   2   2   1   1   2   1   1   1   2   1   1   2   1   1   1   1   1   1   1   2
 MK-5-2                 1   1   1   2   2   1   1   1   2   2   2   1   2   2   1   1   1   2   2   2   1   1   1   2   1   1   2   2   1   1   2   1   1   2   2   1   1   1   1   1   2   2   1   2   1   2   2   2   2   2   2   1   1   2   1   1   2   1   2   2   1   1   2   2   2   1   2   1   1   2   1   2   1   2   1   2   2   2   1   2   2   2   2   2   2   2   2   2   1   1   2   2   2   1   2   1   1   1   2   2   2   1   1   2   2   2   2   1   2   1   2   1   2   2   1   2   1   2   1   2   1   1   2   1   1   1   2   2   1   1   1   2   2   1   2   2   2   1   2   2   2   1   1   1   1   2   1   2   2   2   2   2   2   1   1   1   1   1   1   2   2   2   1   2   2   2   1   1   2   2   1   2   1   2   1   1   2   2   2   1   2   2   1   1   2   1   1   1   2   1   1   2   2   1   1   1   1   2   1   2
 MK-5-3                 1   1   1   2   2   1   1   1   1   2   2   1   2   2   2   1   2   2   2   2   1   1   1   2   1   1   2   2   1   1   1   1   1   2   2   1   2   1   1   1   2   2   1   2   1   2   2   2   2   2   2   1   1   2   2   1   1   1   2   2   1   1   2   2   2   1   2   1   1   2   1   2   2   2   1   2   2   2   2   2   1   2   2   2   2   2   2   2   1   2   2   2   2   1   2   1   1   1   2   2   2   1   1   2   2   2   2   1   1   2   2   1   2   2   1   1   1   2   1   2   1   1   2   1   1   1   2   2   1   1   1   2   2   1   2   2   2   1   2   2   2   1   1   1   1   2   1   2   1   2   2   2   2   1   1   1   1   1   2   2   2   2   1   2   2   2   1   1   2   2   1   2   1   2   2   1   2   2   2   1   2   2   1   1   2   1   1   1   2   1   1   2   2   1   1   1   1   2   2   2
 MK-5-4                 1   1   1   2   2   1   1   1   1   2   2   1   2   2   2   1   1   1   2   2   1   1   1   2   1   1   1   2   1   2   1   1   1   2   1   1   2   1   1   1   1   2   1   2   1   2   2   2   1   2   2   1   1   2   1   1   1   2   2   2   1   2   2   2   2   1   1   1   1   2   1   2   2   2   1   2   2   2   2   2   1   2   2   1   1   2   2   2   1   2   2   2   2   1   2   1   2   1   2   2   2   1   1   2   2   2   2   1   1   1   2   1   1   2   1   1   1   2   1   2   2   1   2   1   2   1   2   2   1   2   1   2   1   1   2   2   2   1   2   2   2   1   1   1   1   2   1   2   1   2   2   2   2   2   1   1   1   1   2   2   2   2   1   2   2   2   1   1   2   2   1   2   1   2   2   1   2   2   1   1   2   2   1   2   2   1   1   1   2   1   1   2   2   1   1   1   1   2   1   2
 MK-5-5                 1   1   1   2   2   1   1   1   1   2   2   1   2   2   2   1   1   1   2   2   1   1   2   2   1   1   1   2   1   2   1   1   1   2   1   1   2   1   1   2   1   1   1   2   2   2   2   2   1   2   1   1   1   2   1   1   1   2   2   2   1   2   2   2   2   2   1   1   1   2   1   1   2   2   1   2   2   2   2   1   1   1   2   1   1   2   2   2   1   2   2   2   1   1   2   1   2   1   2   2   1   1   1   2   2   2   2   1   1   1   2   1   1   2   1   2   1   2   2   2   2   1   2   1   2   1   2   2   2   2   1   1   1   1   2   2   2   1   2   2   2   1   1   1   1   2   1   2   1   2   2   2   2   2   1   1   1   1   2   2   1   2   1   2   2   2   1   1   2   1   1   2   1   2   2   1   2   2   1   2   2   2   1   2   1   1   1   2   2   1   1   1   2   1   1   1   1   2   1   2
 MK-5-6                 1   1   1   1   2   2   1   1   1   1   2   1   2   2   2   1   1   1   2   2   1   1   2   2   1   1   1   2   1   2   1   1   1   2   1   1   2   1   1   1   1   1   1   2   2   2   2   2   1   2   1   1   1   2   2   1   1   2   2   2   1   2   2   2   2   2   1   1   1   2   1   1   2   2   1   2   1   1   2   1   1   2   2   1   1   2   2   2   1   2   2   2   1   1   2   1   2   1   2   2   1   1   1   2   2   2   2   1   1   1   1   1   1   2   2   2   1   2   2   2   2   1   2   1   2   1   2   2   2   2   1   1   1   1   2   2   2   1   2   2   2   1   1   1   1   2   1   2   1   2   2   2   2   2   1   1   1   1   2   2   1   1   1   2   2   2   1   1   2   1   1   2   1   2   2   2   2   2   1   2   2   1   1   2   1   1   1   2   2   1   1   1   1   1   1   1   1   2   1   2
 MK-5-7                 1   1   1   1   2   2   1   1   1   1   2   1   2   2   2   1   1   1   2   2   1   1   2   2   1   1   1   2   1   2   1   1   1   2   1   1   2   1   1   2   1   1   1   2   2   2   2   1   1   1   1   1   1   2   2   1   1   2   2   2   1   1   2   2   2   2   1   1   2   2   1   1   2   1   1   2   1   1   2   1   1   2   2   1   1   2   2   2   1   2   2   2   2   2   2   1   1   1   2   2   1   1   1   2   2   2   2   1   1   2   1   1   1   2   2   2   1   2   1   2   2   1   2   2   2   1   2   2   2   2   1   1   1   1   2   2   2   1   2   2   2   1   1   1   1   1   1   2   1   2   2   2   2   2   1   1   1   1   2   2   1   1   1   2   2   2   2   2   2   1   1   2   1   2   2   2   1   2   1   1   2   1   1   2   1   1   1   2   2   1   1   1   1   1   1   1   1   2   1   2
 MK-5-8                 1   1   1   1   2   2   1   1   2   1   2   1   1   2   1   1   1   1   2   2   2   1   2   2   1   1   1   2   1   2   2   1   1   2   1   1   2   1   1   2   1   1   1   2   2   2   2   2   1   1   1   1   1   1   1   1   1   2   2   2   1   1   2   2   2   2   1   1   2   2   1   1   2   1   1   2   1   1   2   1   1   2   2   1   1   2   2   2   1   2   2   2   2   2   2   1   1   1   2   2   1   2   1   1   2   2   2   1   1   2   1   1   1   2   2   2   1   2   1   2   2   1   2   2   2   1   2   2   2   2   1   1   1   1   2   2   2   2   2   2   2   1   1   1   1   1   1   2   1   2   2   1   2   2   2   1   2   1   2   2   1   1   1   2   2   1   2   2   2   1   1   2   1   2   2   2   1   2   1   1   2   1   1   2   1   1   1   2   1   1   1   1   1   1   1   1   1   2   1   2
 MK-5-9                 1   1   1   1   2   2   1   1   2   1   2   1   1   2   1   1   1   1   2   2   2   1   2   2   1   1   1   2   1   2   2   1   1   2   1   1   2   1   1   2   1   1   1   2   2   2   2   2   1   1   1   1   1   1   2   1   1   2   2   2   1   1   2   1   2   2   1   1   2   2   1   1   2   1   1   2   1   1   2   1   1   2   1   1   1   2   2   2   2   2   2   2   2   2   2   1   1   1   2   2   1   2   1   1   1   1   2   1   1   2   1   1   1   2   2   2   1   2   1   2   2   1   1   2   2   1   2   2   2   2   1   1   1   1   2   2   2   2   2   2   2   1   1   1   1   1   1   1   1   2   2   1   2   2   2   1   2   1   2   2   1   1   1   2   2   1   2   2   2   1   1   2   1   1   2   2   1   2   1   1   2   1   1   2   1   1   1   1   1   1   1   1   1   1   1   1   1   2   2   2
 MK-5-10                1   1   1   1   1   2   1   1   2   2   2   1   1   2   1   1   1   1   2   2   2   1   2   2   1   1   1   2   1   2   2   2   1   2   1   2   2   1   1   2   1   1   1   1   2   2   2   2   1   1   1   1   1   1   2   1   1   2   2   2   1   1   2   1   1   2   1   1   2   2   1   2   2   1   1   2   2   1   2   1   1   2   1   1   1   2   2   2   2   2   2   2   2   2   2   1   1   1   2   2   1   2   1   2   1   1   1   1   1   2   1   1   1   2   1   2   1   2   1   2   2   2   1   2   2   1   2   2   2   2   1   1   1   1   2   2   2   2   2   1   2   1   1   1   2   1   1   1   1   2   2   1   2   2   2   1   2   1   2   2   1   1   1   2   2   1   2   2   2   1   1   2   1   1   2   2   1   2   1   1   2   1   1   2   1   2   2   1   1   1   1   1   1   1   1   1   2   2   2   2
 MK-5-11                1   1   1   2   1   2   1   1   2   2   2   1   1   2   1   1   1   1   2   2   2   1   2   2   1   1   1   2   2   2   2   2   1   2   1   2   2   1   2   2   2   1   1   1   2   1   2   2   1   1   1   1   1   2   1   1   1   2   2   2   1   1   2   1   1   2   1   1   2   2   1   2   2   1   1   2   2   1   2   1   1   2   1   1   1   2   2   2   2   2   2   2   1   2   2   1   1   1   2   2   2   1   1   2   2   2   1   1   1   2   1   1   1   2   1   2   1   2   2   2   2   2   1   2   2   1   2   2   2   2   1   1   1   1   2   2   1   2   2   2   2   1   2   1   2   1   1   1   1   2   2   1   2   2   2   1   1   1   2   2   1   1   1   2   2   2   2   2   2   1   1   2   1   1   2   2   2   2   1   1   2   1   1   2   1   2   2   1   1   1   2   1   1   1   1   1   2   1   2   2
 MK-5-12                1   1   1   2   1   2   2   1   2   2   2   1   1   2   2   1   1   1   2   2   2   1   2   2   1   1   1   2   2   2   2   2   1   2   1   2   2   1   2   2   2   1   1   1   1   1   2   2   1   1   1   1   1   2   1   1   1   2   2   2   1   1   2   1   1   2   2   1   2   2   1   2   2   1   1   1   2   1   2   1   1   2   2   1   1   2   2   2   2   2   2   1   1   2   2   1   1   1   2   2   2   1   1   2   2   2   1   1   1   2   1   2   1   2   1   2   1   2   2   2   2   2   1   1   2   1   2   2   2   2   1   1   1   1   2   2   1   1   2   2   2   2   2   1   2   1   1   1   1   2   2   1   2   2   2   1   1   1   2   2   1   1   1   2   2   2   2   1   2   1   1   2   1   1   2   1   2   2   1   1   2   1   1   2   1   2   2   1   1   1   2   1   2   1   1   1   1   1   2   2
 MK-5-13                1   1   2   2   1   2   2   1   2   2   2   1   1   2   2   1   1   1   2   2   2   1   2   2   1   1   1   1   2   2   2   2   1   2   1   2   2   1   1   2   2   1   1   2   1   1   2   2   1   1   1   1   1   2   1   1   1   2   2   2   1   1   2   1   2   2   2   2   2   2   2   2   2   1   1   1   2   1   2   1   1   2   2   1   1   2   2   2   2   1   2   2   2   2   2   1   1   2   2   2   2   1   1   2   2   1   1   1   1   1   1   1   1   2   1   2   1   1   2   2   2   2   1   1   2   1   2   2   2   2   1   1   1   1   2   2   1   1   2   2   2   2   2   1   2   1   1   1   1   2   2   1   2   2   2   1   1   1   2   2   1   1   1   2   1   2   2   1   2   1   1   2   1   1   2   1   2   1   1   1   2   2   1   2   1   2   2   1   1   1   2   1   2   1   2   1   1   1   2   2
 MK-5-14                1   1   2   2   1   2   2   1   2   2   2   1   1   2   2   1   1   1   2   2   2   2   2   2   1   1   1   1   2   2   2   1   2   2   1   2   2   1   1   2   1   1   1   2   1   1   2   2   1   1   1   1   1   2   1   1   1   2   2   2   1   1   2   1   2   2   2   2   2   1   2   2   2   1   1   1   2   1   2   2   1   2   2   1   1   2   2   2   2   2   1   2   2   2   2   1   2   2   2   2   2   1   1   2   2   1   1   1   1   1   1   1   1   2   1   2   1   1   2   2   2   1   1   1   2   1   2   2   2   2   1   1   1   1   2   2   1   1   2   2   2   2   2   1   2   1   1   1   1   2   2   1   2   2   2   1   1   1   2   2   2   1   1   2   1   2   2   1   2   1   1   2   1   1   2   1   2   1   1   1   2   2   1   2   1   2   2   1   1   1   2   2   2   1   2   1   1   1   2   2
 MK-5-15                1   1   2   2   1   2   2   1   2   2   2   1   1   1   2   1   1   1   2   1   2   2   2   2   1   1   1   1   1   2   2   1   2   2   1   2   2   1   1   2   1   1   1   2   1   1   2   2   1   2   1   1   1   2   1   2   1   2   2   2   1   1   2   2   2   2   2   2   2   1   2   2   2   2   1   1   2   1   2   2   1   2   2   1   1   1   2   2   2   2   1   2   2   2   2   1   2   2   2   2   2   1   1   2   2   1   1   1   1   1   1   1   1   2   1   2   1   2   2   2   1   1   1   1   2   1   2   2   2   2   1   1   1   1   2   2   2   1   2   2   2   2   2   1   2   1   1   1   1   2   2   1   2   2   2   1   1   1   2   2   2   1   1   2   1   1   2   1   2   1   1   2   1   1   2   1   2   1   1   1   2   2   1   1   1   2   2   1   1   1   2   2   1   1   1   1   2   2   2   2
 MK-5-16                1   1   2   2   1   2   2   1   2   2   2   1   1   1   2   1   1   1   2   1   2   2   2   2   1   1   1   1   1   2   2   1   2   2   2   2   2   1   1   2   1   1   1   2   1   1   2   2   1   2   1   1   1   2   1   2   1   2   2   2   1   1   2   2   2   2   2   2   2   1   2   1   2   2   1   1   2   1   1   2   1   2   1   1   1   1   1   2   2   2   1   2   2   2   2   1   2   2   2   2   2   1   1   1   1   1   1   1   1   1   1   1   1   2   1   1   1   2   2   2   1   1   1   1   2   1   2   2   2   2   1   1   1   1   2   1   1   1   2   2   2   2   2   1   2   1   1   2   1   2   2   1   1   2   2   1   1   1   2   2   2   1   1   2   1   1   2   1   2   1   1   2   1   1   2   1   2   2   1   1   2   2   1   1   1   2   2   1   1   1   2   2   1   1   1   1   1   2   2   2
 MK-6-1                 1   1   2   1   2   1   1   2   2   2   1   1   1   2   2   1   2   2   1   2   2   2   2   1   2   2   2   2   1   1   1   2   1   2   2   2   2   2   2   1   1   2   2   1   1   1   1   2   1   2   1   2   2   1   2   1   2   1   2   1   1   2   1   1   2   2   2   2   1   1   2   2   2   1   2   2   1   2   2   2   1   1   1   1   2   1   1   2   1   1   1   1   1   1   1   2   2   2   1   2   2   2   1   1   1   2   2   2   1   2   2   1   1   2   2   1   2   1   2   1   2   2   1   1   2   1   1   1   1   2   1   2   2   1   2   1   2   2   1   2   2   1   2   2   1   1   2   1   2   1   1   2   1   2   1   1   2   1   1   2   2   2   2   1   2   2   2   2   1   2   1   2   2   1   2   1   1   2   2   2   2   1   1   2   1   2   1   2   2   2   1   1   2   2   1   2   1   2   2   1
 MK-6-2                 1   1   2   1   1   1   1   2   2   2   1   1   1   2   2   1   2   2   1   2   2   2   2   1   2   2   2   2   1   1   1   1   1   1   2   2   1   2   2   1   1   2   2   1   1   1   1   2   1   2   1   2   2   1   2   1   2   1   2   1   1   1   1   1   2   2   2   2   1   1   2   2   2   1   1   1   1   2   2   2   1   1   2   1   2   1   1   1   1   1   1   1   1   1   1   2   2   2   2   2   2   2   1   1   2   2   2   1   1   2   2   1   1   2   2   1   2   2   2   1   1   2   1   1   2   1   1   1   1   2   1   1   2   1   2   1   2   1   1   2   2   1   2   2   1   1   2   1   2   1   1   2   1   2   1   1   2   1   1   2   1   2   2   1   2   2   2   2   2   2   1   2   2   1   2   1   1   2   2   2   2   1   1   2   1   2   1   2   2   2   1   1   2   2   1   2   1   2   2   1
 MK-6-3                 2   1   2   1   1   1   1   2   2   2   1   1   1   2   2   1   2   2   1   2   2   2   2   1   2   2   1   2   1   2   1   1   1   1   2   2   1   2   1   1   1   2   2   1   1   1   2   2   1   2   1   2   2   1   2   1   2   1   2   1   1   1   1   1   2   2   2   2   1   1   2   1   2   1   1   1   2   2   2   2   1   1   2   1   1   1   1   1   1   1   1   1   2   1   1   2   2   2   2   2   2   2   1   1   2   2   2   1   1   2   2   1   1   2   1   1   2   2   2   1   1   2   1   1   2   1   1   1   1   2   1   1   2   1   1   1   1   1   1   2   2   1   2   2   1   1   2   2   2   2   1   2   1   2   1   1   2   1   1   2   1   2   2   1   2   2   2   2   2   2   1   2   2   1   2   2   1   2   2   1   2   1   1   2   1   2   1   2   2   1   1   1   2   2   1   2   1   2   2   1
 MK-6-4                 1   1   1   1   1   1   1   2   2   1   1   1   1   2   2   1   2   2   1   2   2   2   2   1   2   2   1   1   1   2   1   1   1   1   2   2   1   2   2   1   1   2   2   1   1   1   2   2   1   2   1   2   2   1   2   1   2   1   2   1   1   1   1   2   2   2   2   2   1   1   2   1   2   2   1   1   1   2   2   2   1   1   2   1   1   1   1   1   1   1   1   1   2   1   2   1   2   2   2   2   2   2   1   1   2   2   2   2   1   2   2   1   1   1   1   1   2   2   2   1   1   2   1   1   2   1   1   2   2   2   1   1   2   1   1   1   1   1   1   2   2   1   2   2   2   1   2   2   2   1   1   2   1   2   1   1   1   1   1   2   1   2   2   2   2   1   2   1   2   2   1   2   2   1   2   2   1   2   1   1   2   1   1   2   1   2   1   2   2   1   1   1   2   2   1   2   1   2   2   1
 MK-6-5                 1   1   1   1   1   1   1   2   2   1   1   1   1   1   2   1   2   1   1   2   2   2   1   1   2   2   1   1   2   2   1   1   1   1   2   2   1   2   2   1   1   2   2   1   1   1   2   1   1   2   1   2   2   1   2   1   2   1   2   1   1   1   1   2   2   2   2   1   1   1   2   1   2   2   1   1   1   2   2   2   1   1   2   1   1   1   1   1   1   1   1   1   1   1   2   1   2   2   2   2   2   2   1   1   2   2   2   2   2   2   2   1   1   1   1   1   2   2   2   1   1   2   1   1   2   1   1   2   2   2   1   1   2   1   1   1   1   1   1   2   2   1   2   2   2   1   2   1   2   1   2   2   1   2   1   1   1   1   1   2   1   2   2   2   2   1   2   1   2   2   1   2   2   1   2   2   1   2   1   1   2   1   1   2   1   2   1   2   2   1   2   1   2   2   1   2   1   2   2   1
 MK-6-6                 1   1   1   1   1   1   1   2   2   1   1   1   2   1   2   1   2   1   1   1   1   2   1   1   2   2   1   2   2   2   1   1   1   1   2   2   1   2   2   1   1   1   2   1   1   1   1   1   1   2   1   2   2   1   2   1   2   1   2   1   1   1   1   2   2   2   2   1   1   2   2   1   2   2   1   1   1   2   1   2   1   1   2   1   1   1   1   1   1   1   1   1   1   1   2   1   2   2   2   2   2   1   1   1   2   2   2   2   2   2   2   1   1   1   1   2   2   2   2   1   1   2   2   1   2   1   1   2   2   2   1   1   2   1   1   1   2   1   1   2   2   1   2   2   2   1   2   1   2   1   2   2   1   2   1   1   1   1   1   2   1   2   1   2   2   1   2   1   2   2   2   2   2   1   2   2   1   2   1   1   2   1   1   1   1   2   1   2   2   2   2   1   2   2   2   2   1   2   2   1
 MK-6-7                 1   1   1   1   1   1   2   2   2   1   1   1   2   1   2   1   2   1   1   1   2   2   1   2   2   2   1   2   2   2   1   1   1   1   2   2   1   2   1   1   1   1   1   1   1   1   1   1   1   2   1   2   2   1   2   1   1   1   2   1   1   1   1   2   2   2   2   1   1   2   2   1   2   1   1   1   2   2   1   2   1   1   2   1   1   1   1   1   2   1   1   1   1   1   2   2   2   2   2   2   2   1   1   1   2   2   2   2   2   2   2   1   1   1   1   2   2   2   2   1   1   2   2   1   2   1   2   2   2   2   1   1   2   1   1   1   2   2   1   2   2   1   1   2   2   1   2   1   2   1   2   2   1   2   1   1   1   1   1   1   2   2   1   2   2   2   2   1   2   2   2   2   2   1   1   2   1   2   1   1   2   2   1   2   1   1   1   2   2   2   2   2   2   2   2   2   1   2   2   1
 MK-6-8                 1   1   1   1   2   1   2   2   2   1   1   1   1   1   2   1   2   1   1   1   1   2   2   2   2   2   1   2   2   2   2   1   1   1   2   2   1   2   1   1   1   1   1   1   1   1   1   1   1   2   1   2   2   1   2   1   1   1   2   1   1   1   2   2   2   2   1   1   2   2   2   1   2   1   1   1   2   1   1   2   1   1   2   1   1   1   1   1   2   1   1   1   1   1   2   2   2   2   2   2   2   1   1   1   2   2   2   2   2   2   2   1   1   1   1   2   2   2   2   1   1   2   2   1   2   1   2   2   2   2   1   1   2   1   1   1   2   2   1   2   2   1   1   2   2   1   2   1   2   2   2   2   1   2   1   1   1   1   1   1   2   2   1   2   2   2   2   2   2   2   2   2   2   1   1   2   1   2   1   1   1   2   1   2   1   1   1   2   2   2   2   2   2   2   2   1   1   2   2   2
 MK-6-9                 1   2   1   1   2   1   2   1   2   1   1   1   1   1   2   1   2   1   2   1   1   2   2   2   2   2   1   2   2   2   2   1   1   1   2   2   1   1   1   1   1   1   1   1   1   1   1   1   1   2   1   2   2   1   2   1   1   1   2   1   1   1   2   2   2   2   1   1   2   2   2   1   2   1   1   2   1   1   1   2   1   2   1   2   1   1   1   2   1   1   2   1   1   1   2   1   2   2   2   2   2   2   1   2   2   2   2   2   2   2   2   1   1   1   1   1   2   2   2   1   1   2   1   2   2   1   2   2   2   2   1   1   2   1   1   1   2   2   1   2   2   1   1   2   2   1   2   1   2   1   2   2   1   2   1   1   1   1   1   1   2   2   1   2   2   2   2   2   2   2   1   2   2   2   1   2   1   1   1   1   1   2   1   2   1   1   1   1   2   2   2   2   2   2   2   2   1   1   2   2
 MK-6-10                1   1   1   1   2   2   2   1   2   1   2   1   1   1   2   1   2   1   1   1   1   2   2   2   2   2   1   2   2   2   2   1   1   1   2   2   1   1   1   1   1   1   1   1   1   1   1   1   1   2   1   2   2   1   2   1   1   1   2   1   1   1   2   2   2   1   1   2   2   2   1   1   2   1   1   2   2   1   1   2   1   2   1   2   1   1   1   2   1   1   2   1   1   1   2   1   2   2   2   2   2   2   1   2   2   2   2   2   2   2   2   1   1   1   1   1   2   2   2   1   1   1   1   2   2   1   2   2   2   2   1   1   2   1   1   1   2   2   1   2   1   1   1   2   2   1   2   1   2   1   2   2   1   2   1   1   1   2   1   1   2   2   1   2   2   2   2   2   2   2   1   2   2   2   1   2   1   1   2   1   1   2   1   2   1   1   1   1   2   2   2   2   1   2   2   2   1   1   1   2
 MK-6-11                1   1   1   1   2   2   2   1   2   1   2   1   1   1   2   1   2   1   1   1   1   2   2   2   2   1   1   2   2   2   2   1   1   1   2   1   1   1   1   1   1   1   1   1   1   1   1   1   1   2   1   2   2   1   2   1   1   1   2   1   1   1   2   2   1   1   2   2   2   2   1   1   2   1   2   2   2   1   1   2   1   2   1   2   1   1   1   2   1   1   2   1   1   1   2   1   1   2   2   2   2   2   1   1   2   2   1   2   2   2   2   1   2   1   1   1   2   2   2   1   1   1   1   2   2   1   2   2   1   2   1   1   2   1   1   1   1   2   1   2   1   2   1   2   2   1   2   1   2   1   2   2   1   2   1   1   1   2   1   1   1   2   1   2   2   2   2   2   2   2   1   2   2   2   1   2   1   1   2   1   1   2   1   2   1   1   1   1   2   2   1   2   1   2   2   2   1   1   1   2
 MK-6-12                1   1   1   2   2   2   2   1   2   1   2   1   1   1   2   1   2   1   1   1   2   2   2   2   2   1   1   2   2   2   2   1   1   1   2   1   1   1   1   1   2   1   1   1   1   1   1   1   1   2   1   2   2   1   2   1   1   1   2   1   1   1   2   2   1   1   1   2   2   2   1   2   2   1   2   1   2   1   1   2   1   2   1   2   1   1   1   2   1   1   2   1   1   1   2   1   2   2   2   2   2   1   1   1   1   2   1   2   2   2   2   1   2   1   2   1   2   2   2   1   1   1   1   1   2   1   2   2   1   2   1   1   2   1   1   2   1   2   1   2   1   2   1   2   1   1   2   1   2   1   2   2   1   2   1   1   1   2   1   1   1   2   1   1   2   2   1   2   2   2   1   2   2   2   1   2   1   1   2   1   1   2   1   2   1   1   1   1   2   2   1   2   1   2   2   2   1   1   1   2
 MK-6-13                1   1   1   2   2   2   2   1   2   2   2   1   1   1   2   1   1   1   1   1   1   2   2   2   2   2   1   2   2   2   2   1   1   1   2   1   2   1   1   1   2   1   1   1   2   1   2   1   1   2   1   2   2   1   2   1   1   1   2   1   1   1   2   2   2   1   1   2   2   2   1   2   2   1   2   1   2   1   1   2   1   2   1   2   1   1   1   2   1   1   2   1   1   1   2   1   2   2   2   2   2   1   1   1   1   2   2   2   2   2   2   1   2   1   2   2   2   2   2   1   1   1   2   1   2   1   2   1   1   2   2   2   2   1   1   2   1   2   1   2   1   2   1   2   1   1   2   1   2   1   2   2   2   2   2   1   1   2   1   1   1   2   1   1   2   2   1   2   2   2   2   2   2   2   1   2   1   1   2   1   1   1   1   2   2   1   1   1   2   2   1   2   1   2   2   2   1   1   1   2
 MK-6-14                1   1   1   2   2   2   2   1   2   2   2   1   1   1   2   1   1   1   1   1   1   2   2   2   2   2   1   2   2   2   2   1   1   1   2   1   2   1   1   1   2   1   1   1   2   1   1   1   2   2   1   2   2   1   2   1   1   1   2   1   1   1   2   2   2   1   1   2   2   2   1   1   2   1   1   1   2   1   1   1   1   2   1   2   1   1   1   2   1   1   2   1   1   2   2   1   2   2   2   2   1   2   1   1   1   2   1   2   2   2   2   1   1   1   2   2   2   2   2   1   1   1   2   1   2   1   2   1   1   2   2   2   2   1   2   2   1   2   1   1   1   2   2   2   1   1   2   1   2   1   2   2   2   2   2   1   1   2   1   1   1   2   1   1   2   2   1   2   2   2   2   2   2   2   1   2   1   1   2   1   1   1   1   1   2   1   1   1   2   2   1   2   1   2   2   2   1   2   1   2
 MK-6-15                1   1   1   2   2   2   2   1   2   2   2   1   1   2   2   1   1   1   1   1   1   2   2   2   2   2   1   2   2   2   2   1   1   1   2   1   2   1   1   1   2   1   1   1   1   1   1   1   2   2   1   2   2   1   2   1   1   1   2   1   1   1   2   2   2   1   1   2   2   1   1   1   2   1   1   1   2   1   1   1   1   2   1   2   1   1   1   2   2   1   2   1   1   2   2   1   2   2   2   2   1   2   2   1   1   2   1   2   2   2   2   1   1   1   2   2   1   1   2   1   1   1   2   2   1   1   2   1   1   2   2   2   2   1   2   2   1   2   1   1   1   1   2   2   1   1   2   2   2   1   2   1   2   2   2   1   1   2   1   1   1   2   2   1   2   2   1   2   2   2   2   2   1   2   2   2   1   2   2   1   1   1   1   1   2   1   1   1   2   2   1   2   1   2   2   2   1   2   1   2
 MK-6-16                1   1   1   2   2   2   1   1   2   2   2   1   1   2   2   1   1   1   1   1   1   2   2   2   2   2   1   2   2   2   2   2   1   1   2   1   2   1   1   1   2   1   1   2   1   2   2   2   2   2   1   2   2   1   2   1   1   1   2   1   1   1   1   2   2   1   1   2   2   1   2   1   2   1   1   1   2   2   1   1   1   2   1   2   1   1   2   2   2   2   2   1   1   2   2   1   2   2   2   1   1   1   2   1   1   2   1   2   2   1   1   1   2   1   2   1   1   1   2   1   1   1   2   2   1   1   2   1   1   2   2   2   2   2   2   2   1   2   1   1   1   1   2   2   1   1   2   2   2   1   1   1   2   2   2   1   1   2   1   1   1   2   2   2   2   2   1   2   2   2   2   2   1   2   2   2   1   2   1   1   1   1   1   2   2   1   1   1   2   2   1   2   2   2   2   1   1   2   1   2
 
!****************************************** Phenotypic Data **********************************************************
!-100.0 is resevred for missing phenotype
SimulatedTrait1        10.1989    9.2912   12.3013   11.7866    8.9632   11.4303    9.8928    7.5654    9.3154    9.1243   11.7546    8.8193   10.4689    9.7558    8.7698    9.3066   10.8360    9.4932    9.6354    7.8939   10.1685   11.7162    8.6802    9.8168    8.9341   11.3590   10.6188   10.9336   10.9609    9.9098    9.4201    9.3515    9.7633   10.8739    8.8236   10.0776   10.1427   10.0824    9.9246   10.3876   10.0434   10.5689   10.1044   10.9064    9.5339    9.4485    9.5106    9.9761    9.2463    9.4320   10.7971    9.5366   11.7640    7.9801    8.0628   12.4616    9.2772    9.3753    9.6764    9.7512    9.9065   11.5922   11.2281   10.1537    9.9621    9.7627   10.3369   10.5491   10.1852    9.2062   10.8391   10.3285   10.1300   10.2202    9.3497    9.4853   10.9964    8.9535   11.4252    8.1334    7.9581   10.1561   10.2804    8.5251    8.5481   13.0570   11.2997   10.7277    8.3758    8.5474    9.2494    8.2050    8.6819   10.8206   11.4125    8.5829   10.1622    9.0446    9.3184   10.5193   13.1245   10.1912   11.9973    9.4396   10.0607   10.5691   10.4597   10.3235   10.0549    9.8842   11.0145   11.3333    8.5918   11.4590   10.0754   10.6036   10.5234    9.3425   10.8651   10.6033    9.0837    8.7441    8.9386    9.5986    9.6801    7.7747   11.0419   11.2445   12.1004   11.5953    9.8518    9.3069   11.2109   11.4057   10.4631   10.1607    7.5119    9.0232   11.6898   10.9963    9.3106   10.4678   10.5286   10.9008   10.1424    9.7807    8.3243   10.6846    9.1220    8.8517    9.7299   10.1597    9.7437   11.3173    8.7209    9.8086   10.1805    9.6673   10.8058    8.3359   10.4022    9.6753   10.1097    8.3062    8.9189    8.9263   10.5447    9.7825    9.4448   10.7217   10.3930   11.8046    9.5180   11.7102   10.6270   10.0223   10.9791   11.8484    9.5639   10.8311    9.0488    8.6786    9.4800    7.7012    9.3308   11.5552    9.1552    9.9145   10.2765    8.7690   10.2805    8.8073   10.2423   11.4107    9.0310    9.3636    8.0701   11.0645    9.3492    8.1509
 
