# Supplementary material for: Inclusive Composite Interval Mapping of QTL by Environment Interactions in Biparental Populations
Source: PLoS One. 2015 Jul 10;10(7):e0132414. doi: 10.1371/journal.pone.0132414 (PMC4498613; doi:10.1371/journal.pone.0132414)
Supplement: S1 File — (ZIP) [file pone.0132414.s001.zip › BC1 population/e=1/run_00067.met]

!**********************Note: lines staring with "!" are remarks and will be ignored in the program********************
!*********************************General Information**********************************
!Assuming F1 = P1 x P2, populations available in QTL IciMapping are: 
!  1, P1BC1F1 = P1 x F1, the first backcrossing where P1 is used as the recurrent parent;
!  2, P2BC1F1 = P2 x F1, the first backcrossing where P2 is used as the recurrent parent;
!  3, F1DH, F1-derived doubled haploids; 
!  4, RIL or F1RIL, recombination inbred lines through the repeated selfing of F1;
!  5, P1BC1RIL, recombination inbred lines through the repeated selfing of P1BC1F1;
!  6, P2BC1RIL, recombination inbred lines through the repeated selfing of P2BC1F1;
!  7, F2, the selfing generation of F1;
!  8, F3, the selfing generation of F2;
!  9, P1BC2F1, the second backcrossing where P1 is used as the recurrent parent; 
! 10, P2BC2F1, the second backcrossing where P2 is used as the recurrent parent;
! 11, P1BC2RIL, recombination inred lines through the repeated selfing of P1BC2F1; 
! 12, P2BC2RIL, recombination inred lines through the repeated selfing of P2BC2F1; 
! 13, P1BC1F2, the selfing generation of P1BC1F1; 
! 14, P2BC1F2, the selfing generation of P2BC1F1; 
! 15, P1BC2F2, the selfing generation of P1BC2F1; 
! 16, P2BC2F2, the selfing generation of P2BC2F1; 
! 17, P1BC1DH, P1BC1F1-derived doubled haploids; 
! 18, P2BC1DH, P2BC1F1-derived doubled haploids; 
! 19, P1BC2DH, P1BC2F1-derived doubled haploids; 
! 20, P2BC2DH, P2BC2F1-derived doubled haploids; 
   1      !Mapping Population (see remarks above)
   2      !Mapping Function (1 for Kosambi; 2 for Haldane; 3 for Morgan)
   2      !Marker Space Type (1 for intervals; 2 for positions)
   1      !Marker Space Unit(1 for centiMorgans; 2 for Morgan)
   6      !Number of Chromosomes (or Linkage Groups)
 200      !Size of the mapping population
   1      !Number of environments
 
!***************************************** Chromosomes and Linkage Maps **********************************************
!Chromosome                 NumMarkers
-CH1                        16
-CH2                        16
-CH3                        16
-CH4                        16
-CH5                        16
-CH6                        16
!Linkage map (Marker name followed by position or the interval length)
 MK-1-1                1     0.000
 MK-1-2                1    10.000
 MK-1-3                1    20.000
 MK-1-4                1    30.000
 MK-1-5                1    40.000
 MK-1-6                1    50.000
 MK-1-7                1    60.000
 MK-1-8                1    70.000
 MK-1-9                1    80.000
 MK-1-10               1    90.000
 MK-1-11               1   100.000
 MK-1-12               1   110.000
 MK-1-13               1   120.000
 MK-1-14               1   130.000
 MK-1-15               1   140.000
 MK-1-16               1   150.000
 MK-2-1                2     0.000
 MK-2-2                2    10.000
 MK-2-3                2    20.000
 MK-2-4                2    30.000
 MK-2-5                2    40.000
 MK-2-6                2    50.000
 MK-2-7                2    60.000
 MK-2-8                2    70.000
 MK-2-9                2    80.000
 MK-2-10               2    90.000
 MK-2-11               2   100.000
 MK-2-12               2   110.000
 MK-2-13               2   120.000
 MK-2-14               2   130.000
 MK-2-15               2   140.000
 MK-2-16               2   150.000
 MK-3-1                3     0.000
 MK-3-2                3    10.000
 MK-3-3                3    20.000
 MK-3-4                3    30.000
 MK-3-5                3    40.000
 MK-3-6                3    50.000
 MK-3-7                3    60.000
 MK-3-8                3    70.000
 MK-3-9                3    80.000
 MK-3-10               3    90.000
 MK-3-11               3   100.000
 MK-3-12               3   110.000
 MK-3-13               3   120.000
 MK-3-14               3   130.000
 MK-3-15               3   140.000
 MK-3-16               3   150.000
 MK-4-1                4     0.000
 MK-4-2                4    10.000
 MK-4-3                4    20.000
 MK-4-4                4    30.000
 MK-4-5                4    40.000
 MK-4-6                4    50.000
 MK-4-7                4    60.000
 MK-4-8                4    70.000
 MK-4-9                4    80.000
 MK-4-10               4    90.000
 MK-4-11               4   100.000
 MK-4-12               4   110.000
 MK-4-13               4   120.000
 MK-4-14               4   130.000
 MK-4-15               4   140.000
 MK-4-16               4   150.000
 MK-5-1                5     0.000
 MK-5-2                5    10.000
 MK-5-3                5    20.000
 MK-5-4                5    30.000
 MK-5-5                5    40.000
 MK-5-6                5    50.000
 MK-5-7                5    60.000
 MK-5-8                5    70.000
 MK-5-9                5    80.000
 MK-5-10               5    90.000
 MK-5-11               5   100.000
 MK-5-12               5   110.000
 MK-5-13               5   120.000
 MK-5-14               5   130.000
 MK-5-15               5   140.000
 MK-5-16               5   150.000
 MK-6-1                6     0.000
 MK-6-2                6    10.000
 MK-6-3                6    20.000
 MK-6-4                6    30.000
 MK-6-5                6    40.000
 MK-6-6                6    50.000
 MK-6-7                6    60.000
 MK-6-8                6    70.000
 MK-6-9                6    80.000
 MK-6-10               6    90.000
 MK-6-11               6   100.000
 MK-6-12               6   110.000
 MK-6-13               6   120.000
 MK-6-14               6   130.000
 MK-6-15               6   140.000
 MK-6-16               6   150.000
!*********************************** Marker Types ********************************************************************
!Co-dominant marker: When heterozygote F1 is present, P1 is coded as 2, F1 is coded as 1, and P2 is coded as 0; Otherwise, P1 is coded as 2, and P2 is coded as 0. 
!Dominant marker: When heterozygote F1 is present, P1 and F1 are coded as 12, and P2 is coded as 0; Otherwise, P1 is coded as 2, and P2 is coded as 0.  
!Recessive markers: When heterozygote F1 is present, P1 is coded as 2, and F1 and P2 are coded as 10; Otherwise, P1 is coded as 2, and P2 is coded as 0. 
!Missing marker is coded as -1. 
 MK-1-1                 2   2   2   1   2   2   2   1   2   2   2   1   2   1   1   2   1   2   1   2   2   2   1   2   2   1   1   2   2   2   1   2   2   1   1   2   2   2   2   2   1   2   1   1   1   1   1   2   2   2   1   2   1   2   2   2   1   2   2   2   2   2   2   2   2   1   1   2   1   1   2   1   2   1   2   1   1   1   1   2   2   2   2   1   1   2   1   1   2   2   2   1   1   2   2   2   2   2   1   1   1   2   1   1   2   2   1   2   2   2   2   1   1   1   2   1   2   1   1   1   2   1   2   2   2   1   1   2   1   1   2   1   2   2   2   2   1   1   2   2   1   1   2   2   2   1   1   2   1   2   2   1   2   2   2   2   2   2   1   1   2   1   2   1   1   1   2   1   2   2   2   1   1   2   1   1   1   2   2   2   2   1   1   2   2   1   1   2   1   2   1   2   2   2   2   2   1   1   1   2
 MK-1-2                 2   2   2   1   2   2   2   1   2   2   2   1   2   1   1   2   2   2   2   2   2   2   1   2   2   1   2   2   2   2   1   2   2   1   1   2   2   2   2   2   1   2   1   1   1   1   1   2   2   1   1   2   1   1   2   2   1   2   2   2   2   2   2   2   2   2   1   2   1   2   2   1   1   2   2   1   1   1   1   2   2   2   2   1   1   2   1   1   2   2   2   1   1   2   2   2   2   2   1   1   1   2   1   1   2   2   1   2   2   2   1   2   1   1   2   1   2   1   1   1   1   1   2   2   2   1   1   1   1   2   2   1   2   2   2   2   1   1   2   1   1   1   2   2   2   1   1   2   1   2   2   2   2   2   2   2   2   2   1   1   2   1   2   1   1   1   1   1   2   2   2   2   1   2   1   1   1   2   2   1   2   1   1   1   2   1   1   2   1   2   1   2   2   2   2   2   1   2   1   1
 MK-1-3                 2   2   2   1   2   2   2   1   2   1   2   2   2   1   1   2   2   2   2   2   2   1   1   2   2   1   2   2   2   2   1   2   2   1   1   2   2   2   2   2   1   2   1   1   1   1   1   2   2   1   1   2   1   1   2   2   1   2   2   2   2   2   2   2   2   2   2   2   1   2   2   1   1   2   2   1   2   1   1   2   2   2   2   1   1   2   2   1   2   1   2   1   2   2   2   1   2   2   1   1   1   2   1   1   2   2   1   2   1   2   1   1   1   1   2   1   1   1   1   1   1   1   2   2   2   1   1   1   1   2   2   1   2   2   1   2   1   1   2   1   1   1   2   2   2   1   1   2   1   2   2   2   2   2   2   2   2   2   1   1   2   1   2   2   1   1   1   1   2   2   2   2   1   2   1   2   1   2   2   1   2   1   1   1   2   1   2   2   1   2   1   2   1   2   2   2   1   2   1   1
 MK-1-4                 2   2   2   1   2   2   2   1   2   1   2   2   2   1   1   2   2   2   2   2   2   1   1   2   2   1   2   2   2   2   1   2   2   1   1   2   2   2   2   2   1   2   1   1   1   1   1   2   2   1   1   2   1   1   2   2   1   2   2   2   2   2   2   2   2   2   1   2   1   2   2   1   1   2   2   1   2   1   1   2   2   1   2   1   1   2   2   1   2   1   2   1   2   2   2   1   2   2   1   1   1   1   1   1   2   2   1   2   1   2   1   1   1   1   2   1   1   1   1   1   2   1   2   2   2   2   1   1   1   2   2   1   1   1   1   2   1   2   2   1   1   1   2   2   1   1   1   2   1   2   2   2   2   2   2   2   2   2   1   1   2   1   2   2   1   2   1   1   2   1   2   2   1   2   1   2   1   2   2   1   1   1   1   1   2   1   2   2   1   2   1   2   1   1   2   2   1   2   1   1
 MK-1-5                 2   2   2   1   2   2   2   1   2   1   1   2   2   1   1   2   2   1   1   2   2   1   2   2   2   1   1   2   2   2   1   2   2   1   1   2   2   2   2   2   1   2   1   1   2   1   1   2   2   1   1   2   1   1   2   2   1   2   1   2   2   2   2   2   2   2   1   2   1   2   2   1   2   2   1   1   2   1   1   2   2   1   1   1   1   2   2   1   2   1   2   2   2   2   2   2   2   2   1   1   1   1   1   2   2   2   1   2   1   2   1   2   1   1   1   1   2   2   1   1   2   1   2   2   2   2   1   1   1   2   2   1   1   1   1   2   2   2   2   1   1   1   2   2   1   1   1   2   1   2   2   1   2   2   2   2   1   1   1   1   2   1   2   2   1   2   2   1   2   1   2   2   2   2   1   2   1   2   2   1   1   1   1   1   2   1   2   2   1   2   1   1   1   1   1   2   1   2   1   1
 MK-1-6                 2   1   2   1   2   2   2   1   2   1   2   1   2   1   1   2   2   1   1   2   2   1   2   2   2   1   1   2   2   2   1   2   2   1   1   2   2   2   2   2   1   2   1   1   2   1   1   2   2   1   1   2   1   1   2   2   1   2   1   2   2   2   2   2   2   2   1   2   1   2   2   1   2   2   1   1   2   1   1   2   2   1   1   2   1   2   2   1   2   1   2   2   2   2   2   2   2   2   1   1   1   1   1   2   2   2   1   2   1   2   1   2   1   1   1   1   2   1   1   2   2   1   2   2   2   2   2   1   1   2   2   1   1   1   1   2   2   2   2   1   1   1   2   2   1   1   1   2   1   2   2   1   2   2   2   2   1   1   1   1   2   1   2   2   1   2   1   1   1   1   2   2   2   2   1   2   1   2   2   1   1   1   1   1   2   1   2   2   1   2   1   1   1   1   1   2   1   2   1   1
 MK-1-7                 1   1   2   1   2   2   2   1   2   1   2   1   2   1   1   2   2   1   1   2   2   2   2   1   2   1   1   2   2   2   1   2   2   1   1   2   2   2   2   2   2   2   1   1   2   1   1   2   2   1   1   2   1   1   2   1   1   2   1   1   2   2   2   2   2   2   1   2   2   2   2   1   2   2   1   2   2   1   1   2   2   1   1   2   1   2   2   1   2   1   2   2   2   2   2   2   2   2   1   1   1   1   1   2   2   2   1   2   1   2   1   2   1   1   1   1   2   1   2   2   2   1   2   2   2   2   2   1   1   2   2   1   1   1   1   2   2   2   2   1   1   1   2   2   1   1   2   2   1   1   2   1   2   2   2   2   2   1   1   1   2   1   2   2   1   2   1   2   1   1   1   2   2   2   1   1   1   2   2   2   1   1   1   1   2   1   2   2   1   2   1   1   1   1   1   2   1   2   1   1
 MK-1-8                 1   1   2   1   2   2   1   1   2   1   2   1   2   1   1   2   2   1   1   2   2   2   2   1   2   1   1   2   2   2   1   2   2   1   1   2   2   2   2   2   2   2   1   1   2   1   1   2   2   1   1   2   1   1   2   1   1   2   1   1   2   2   2   2   2   2   1   2   2   1   2   1   2   2   1   2   2   1   1   2   2   1   1   2   2   2   2   1   2   1   2   2   2   1   2   2   2   2   1   1   1   1   1   2   2   2   1   2   1   2   1   1   1   1   1   1   2   1   2   2   2   1   2   1   2   2   2   1   1   1   2   2   1   1   2   2   2   2   2   1   1   1   2   2   2   1   2   2   1   1   2   2   2   2   2   2   2   1   1   1   2   1   2   2   1   1   1   2   1   1   2   2   2   2   1   1   1   2   2   2   2   1   1   1   2   1   2   2   1   2   1   1   1   1   1   2   1   2   1   2
 MK-1-9                 1   1   1   1   1   2   1   1   2   1   1   2   2   1   1   2   2   1   1   2   2   2   2   2   2   1   1   2   2   2   1   2   2   1   1   2   1   1   2   2   2   2   2   1   2   1   1   1   2   1   1   2   1   1   2   1   1   2   1   1   2   2   2   2   2   2   1   1   2   1   2   1   2   2   1   2   2   1   1   2   2   1   2   2   2   2   2   1   2   1   2   2   2   2   2   2   2   2   1   1   2   2   1   2   2   2   1   2   1   2   1   1   1   1   1   1   2   1   2   2   1   1   2   1   2   2   2   1   1   1   2   2   1   1   2   2   2   1   2   1   1   1   2   2   1   1   2   2   1   1   2   2   2   2   2   2   2   1   1   1   2   1   2   2   1   1   1   2   1   1   2   2   2   2   1   1   1   2   2   2   2   1   1   1   2   1   2   2   1   2   1   1   1   1   1   2   2   2   1   2
 MK-1-10                1   1   1   1   1   2   1   1   2   1   2   2   2   1   1   2   2   1   1   2   2   2   1   2   2   1   1   1   2   1   2   2   2   1   1   2   1   1   2   2   2   2   2   1   2   1   1   1   2   1   1   2   1   1   1   1   1   2   1   1   2   2   2   2   2   2   1   2   2   1   1   1   2   2   1   2   2   2   1   2   2   1   2   2   2   2   2   1   2   1   2   2   2   1   2   2   2   2   1   1   2   2   1   2   2   2   1   2   1   2   1   1   1   1   2   1   2   1   2   2   1   1   2   1   2   2   2   1   1   1   2   2   1   1   2   2   2   1   2   1   1   1   2   2   1   1   1   2   1   1   2   2   2   2   2   2   2   1   1   1   2   1   2   2   1   1   1   2   1   1   2   2   2   2   1   1   1   2   2   2   2   1   1   2   2   2   2   2   1   2   1   1   1   1   1   1   2   1   1   2
 MK-1-11                1   1   1   1   1   2   1   1   1   2   2   2   2   1   1   2   2   1   1   2   2   2   1   2   2   2   1   1   2   1   1   2   2   1   1   1   1   2   2   2   2   2   2   1   2   2   1   1   2   1   1   2   2   1   1   1   2   2   1   1   2   2   2   1   2   2   1   2   2   1   1   1   2   2   1   2   2   2   1   2   2   1   2   2   2   2   2   1   2   2   2   2   2   2   2   2   2   2   1   1   2   2   1   2   1   2   1   1   1   1   1   1   1   1   2   1   2   1   2   2   1   1   2   1   2   2   2   1   1   1   2   2   1   1   2   2   2   1   2   1   2   1   2   1   1   1   1   2   1   1   2   2   2   2   2   2   2   1   1   1   2   1   2   1   1   1   1   2   1   2   2   2   1   2   1   1   1   2   2   1   2   1   1   2   2   2   2   2   1   2   1   2   1   1   1   1   2   1   1   2
 MK-1-12                2   1   1   1   1   2   1   1   1   2   2   2   2   1   1   2   2   1   1   2   2   2   1   2   2   2   1   1   2   2   1   2   2   1   1   1   1   2   2   2   2   2   2   1   2   2   1   1   2   2   1   2   2   2   2   1   2   2   1   1   2   2   2   1   2   1   1   2   2   2   1   1   2   2   1   2   2   2   1   2   2   1   2   2   2   2   2   1   2   2   2   2   2   2   2   2   2   2   1   1   2   2   1   2   1   2   1   1   1   1   1   1   1   1   2   1   2   1   2   2   1   1   2   1   2   1   2   1   2   1   2   2   1   1   2   2   2   1   2   1   1   2   1   1   1   1   1   2   1   1   2   2   2   2   2   2   2   1   1   1   2   1   2   1   1   1   1   1   1   2   2   2   1   2   1   1   1   2   2   1   2   1   1   2   2   2   2   2   1   2   1   2   1   1   1   1   2   1   1   2
 MK-1-13                2   1   1   1   1   2   1   1   1   2   2   2   2   1   1   2   1   2   1   2   2   2   2   2   2   2   1   1   2   1   1   2   2   1   1   1   1   2   2   1   2   2   2   1   2   2   1   1   1   2   1   2   2   2   2   1   2   2   1   1   2   1   2   1   2   1   2   2   2   1   2   1   2   2   2   2   2   2   1   2   1   1   2   1   2   2   2   1   2   2   2   2   2   2   2   2   2   2   1   1   2   2   1   2   1   2   2   1   1   1   1   1   1   1   2   1   2   1   2   2   1   1   2   1   2   1   2   1   2   1   2   2   1   1   2   2   2   1   2   1   1   2   1   1   1   1   2   2   2   1   2   2   2   1   2   2   2   1   1   1   2   1   2   1   2   1   1   2   2   2   2   2   1   2   1   1   1   1   2   1   2   1   1   1   2   1   2   2   1   2   1   2   1   1   1   1   2   1   1   2
 MK-1-14                2   1   1   1   1   2   1   1   1   2   2   1   2   2   1   2   1   1   1   2   2   1   2   2   2   2   1   1   2   1   1   1   2   1   1   1   1   2   2   1   2   1   2   1   2   2   1   1   1   2   1   2   2   2   2   1   2   1   1   1   2   1   2   1   1   1   1   2   2   1   2   1   2   2   2   2   2   2   2   2   1   1   2   1   2   2   2   1   2   2   2   1   2   2   1   2   2   2   1   1   2   2   1   2   1   2   2   1   1   1   1   1   1   1   1   1   2   1   1   2   1   1   2   1   2   1   2   1   2   1   2   1   2   1   1   1   2   1   2   2   1   2   1   1   1   1   2   2   2   1   2   2   2   1   2   2   2   1   1   1   2   1   2   1   2   1   1   2   2   2   2   2   1   2   1   1   1   1   2   1   2   1   1   1   2   2   2   2   1   2   1   2   1   1   1   1   2   1   1   1
 MK-1-15                2   1   1   1   2   2   1   2   2   2   2   1   2   2   1   1   1   1   1   2   2   1   2   2   2   2   1   1   2   1   1   1   2   1   2   1   1   2   2   1   2   1   2   1   2   2   1   1   1   2   1   2   1   2   2   1   2   1   2   1   2   1   2   1   1   1   1   2   2   2   2   1   2   2   2   1   2   2   2   2   1   1   2   1   2   2   2   1   1   2   2   1   2   1   1   2   2   2   1   1   2   2   1   2   1   2   2   1   1   1   2   1   1   1   1   1   2   1   1   2   1   1   2   1   2   1   2   1   2   1   2   2   2   1   1   1   2   1   2   2   1   2   1   1   1   1   2   2   2   1   2   2   2   1   2   2   2   1   1   1   2   1   2   1   2   1   1   2   2   1   1   2   1   2   1   1   2   1   2   1   1   1   1   1   2   2   2   1   1   2   1   2   1   1   1   1   2   1   1   1
 MK-1-16                2   1   1   1   2   2   1   2   2   2   2   1   2   2   1   1   2   1   1   2   1   1   2   2   2   2   1   1   2   1   2   1   2   1   2   1   1   1   2   1   2   1   2   1   2   2   2   1   1   2   1   2   1   2   2   1   1   1   2   1   2   2   2   1   1   1   1   2   2   2   2   2   2   2   2   1   2   2   2   2   1   1   2   1   2   2   2   1   1   2   2   1   2   1   1   2   2   2   1   1   2   2   1   2   1   2   2   1   1   1   2   1   1   1   1   1   1   1   1   2   1   1   2   1   2   1   2   1   2   2   2   2   2   1   1   1   2   2   2   2   1   2   2   1   1   1   2   2   2   1   1   2   2   1   1   2   2   2   1   1   2   1   1   1   2   1   2   2   1   1   1   2   1   2   1   1   2   1   2   1   1   1   1   1   2   2   2   1   1   2   1   2   1   1   1   1   1   1   1   1
 MK-2-1                 1   2   2   1   2   1   1   1   1   1   1   1   2   2   1   2   2   2   2   1   2   2   2   2   1   1   2   1   2   1   2   2   2   2   2   1   2   1   2   1   2   2   2   2   1   2   2   2   2   2   2   2   2   2   2   2   1   2   1   2   1   1   2   1   2   1   2   1   2   1   2   2   2   2   1   2   1   2   2   1   1   2   1   2   2   1   2   2   1   2   2   1   1   1   2   1   1   2   1   2   2   1   2   1   1   2   2   1   1   2   1   2   1   2   1   1   1   1   2   2   2   2   2   2   2   2   2   2   1   1   2   2   2   2   1   1   1   1   2   2   2   2   2   2   2   1   2   2   1   1   2   2   1   2   2   2   2   1   1   2   2   2   2   2   2   1   2   1   1   2   1   1   1   2   1   2   1   2   1   1   2   1   1   2   1   2   1   1   1   2   2   2   1   1   1   2   2   1   2   2
 MK-2-2                 1   2   2   1   2   2   2   2   1   1   1   1   2   2   1   2   2   2   2   1   2   2   2   2   1   1   2   1   2   1   2   2   2   2   1   2   2   1   1   1   2   2   2   2   1   2   2   1   2   2   2   2   2   2   1   2   1   2   1   2   1   1   2   1   1   1   2   2   1   1   2   2   1   2   1   2   1   2   2   1   1   2   1   2   2   1   2   2   1   2   2   1   1   1   2   2   1   2   1   2   2   1   2   1   1   2   2   1   1   2   1   2   1   2   1   2   2   1   2   2   2   2   2   2   2   2   2   2   1   1   2   2   2   2   1   1   1   2   2   2   2   2   2   2   2   1   2   2   1   1   2   2   2   2   2   2   2   1   1   2   2   2   2   2   2   1   2   1   1   2   1   1   1   2   1   2   1   2   1   1   2   1   1   2   1   2   1   1   1   2   2   2   1   1   1   2   2   1   2   2
 MK-2-3                 1   2   2   1   2   2   1   1   1   1   1   1   2   2   1   2   2   2   2   1   2   2   2   2   1   1   2   1   2   1   2   2   2   2   1   2   2   1   1   1   2   2   2   2   1   2   2   1   2   2   2   2   2   2   1   2   1   2   1   2   1   1   2   1   1   1   2   2   1   1   2   2   1   2   1   2   1   2   2   1   2   2   1   2   1   1   2   2   1   2   2   1   1   1   2   2   1   2   1   2   2   1   1   1   1   1   2   1   2   1   1   2   1   2   1   2   2   1   2   2   2   2   2   1   2   1   2   2   1   1   2   2   2   2   1   2   1   2   2   2   2   2   2   2   2   1   2   1   1   1   2   2   2   1   1   2   2   1   2   2   2   2   2   2   2   1   2   1   1   2   1   1   1   2   1   2   1   2   1   1   2   2   1   1   2   2   1   1   1   2   2   2   1   1   1   2   2   1   2   2
 MK-2-4                 1   2   2   2   2   2   1   2   1   1   1   1   1   2   2   2   1   2   2   1   2   2   2   2   2   1   2   2   2   1   2   2   2   2   2   2   2   1   1   1   2   2   2   2   1   2   1   1   2   2   2   2   2   2   1   2   1   2   1   2   1   2   2   1   1   1   2   2   1   1   2   2   1   2   1   2   1   2   2   1   2   2   1   2   1   1   1   2   1   2   2   1   1   1   2   2   2   2   1   2   2   1   2   1   1   2   2   2   2   1   1   2   1   1   1   2   2   1   2   2   2   2   2   1   2   1   2   2   1   1   2   2   2   2   1   2   1   2   2   2   2   2   2   1   2   1   2   1   1   2   2   2   2   1   1   2   2   1   2   2   1   2   2   2   2   1   2   1   1   2   1   1   1   2   1   2   1   2   1   1   2   2   1   1   2   2   2   1   1   2   2   2   1   2   1   2   1   1   2   2
 MK-2-5                 1   2   2   2   2   2   1   2   1   1   1   1   1   2   2   2   1   1   2   1   2   2   2   2   2   1   2   2   2   1   2   2   2   2   2   2   2   1   1   1   2   2   2   2   1   2   1   1   2   2   2   2   2   2   1   2   1   2   1   2   1   2   2   2   1   1   2   2   1   1   2   2   1   2   1   2   1   2   2   1   2   2   1   2   1   1   1   2   1   1   2   1   2   2   2   2   2   2   1   2   1   1   2   1   1   2   2   2   2   1   1   2   1   1   1   2   2   1   2   2   2   2   2   1   2   1   2   2   1   1   2   2   2   2   1   2   2   2   2   2   2   2   2   1   2   2   1   1   1   2   2   2   2   1   1   2   2   1   2   2   2   2   1   2   2   1   2   1   1   2   1   1   1   2   1   2   1   2   1   1   2   2   1   2   2   2   2   1   1   2   2   2   2   1   1   2   1   1   2   2
 MK-2-6                 1   2   2   2   2   2   1   2   1   2   1   1   1   2   2   2   1   1   2   1   2   2   2   2   2   1   2   2   2   1   2   2   2   2   2   2   2   1   1   2   2   2   2   2   2   2   1   1   2   2   2   2   2   2   1   2   1   2   1   2   1   2   2   2   1   1   2   2   1   1   2   2   1   2   1   2   2   2   1   1   2   1   2   2   1   1   1   2   1   1   2   1   2   2   2   2   2   2   1   2   1   1   2   1   1   2   2   2   2   1   1   2   1   1   1   2   2   1   2   2   2   2   2   1   2   1   2   2   1   1   2   2   2   2   1   2   2   2   2   2   2   2   2   1   2   2   1   2   1   2   2   2   2   1   1   2   2   1   2   2   2   2   1   2   2   1   2   1   1   2   2   1   2   2   1   2   1   2   1   1   2   1   1   2   2   2   2   1   2   2   2   2   2   1   2   2   1   1   2   2
 MK-2-7                 1   2   2   2   2   2   1   2   1   2   1   1   1   2   2   2   1   1   2   1   2   2   2   2   2   1   2   2   2   1   2   2   2   1   2   2   2   1   1   1   2   2   2   2   2   2   2   1   2   2   1   2   2   2   1   2   1   2   1   2   1   2   2   2   1   1   2   2   1   1   2   2   1   2   1   1   2   2   1   1   1   1   2   2   1   2   1   2   1   1   1   2   2   2   2   2   2   2   1   1   1   1   2   1   1   2   2   2   2   1   1   2   1   1   1   2   2   1   2   2   2   2   2   1   2   1   2   2   2   1   2   2   2   2   1   2   2   2   2   2   2   2   2   1   2   2   1   2   1   1   2   2   2   1   1   2   2   1   2   2   2   2   1   2   2   1   2   1   2   1   1   1   2   2   1   2   1   2   1   1   2   1   1   2   1   2   2   2   2   1   2   2   2   1   1   1   1   1   2   2
 MK-2-8                 2   2   2   2   2   2   1   2   1   1   1   2   1   2   2   2   2   1   2   1   2   2   2   2   2   1   2   2   2   1   2   2   2   1   2   1   2   1   1   1   2   2   1   2   2   2   2   1   2   2   1   2   1   2   1   2   1   1   1   2   1   2   2   2   1   1   2   2   1   1   2   2   1   2   1   2   2   2   1   1   1   1   2   2   1   2   1   2   1   1   1   2   2   2   2   1   2   2   1   1   2   1   2   1   1   2   2   2   1   1   1   2   1   1   1   2   2   1   2   2   2   1   2   1   2   1   2   2   2   1   2   2   2   2   1   2   2   2   2   1   2   1   2   1   2   2   1   2   1   1   2   2   2   1   1   1   2   1   2   2   2   2   1   2   2   1   2   1   2   1   1   1   2   2   1   2   1   2   1   1   2   2   1   2   2   2   2   2   2   1   2   2   2   1   2   1   1   1   2   2
 MK-2-9                 2   2   2   2   2   2   1   1   1   1   1   2   2   2   2   2   2   1   2   1   2   2   2   2   2   1   2   2   2   1   2   2   2   1   1   1   2   1   1   1   2   2   1   2   2   2   2   1   2   2   1   2   1   2   1   2   1   1   1   2   1   2   2   1   1   1   2   2   1   1   2   2   1   2   1   2   2   2   1   2   1   1   2   2   2   2   1   2   1   1   2   2   2   2   2   1   2   2   1   1   2   1   2   1   1   2   2   2   1   1   1   1   2   2   1   1   2   1   2   2   2   1   2   1   2   1   2   2   2   1   2   2   2   2   1   2   1   2   2   1   2   1   2   2   1   2   1   2   1   1   2   2   2   1   1   1   1   1   2   2   1   2   1   2   2   1   2   1   2   1   1   1   2   1   1   2   1   2   1   1   2   1   1   1   2   2   2   2   2   1   2   2   2   1   2   1   1   1   2   2
 MK-2-10                2   2   1   2   2   2   1   1   1   1   1   2   1   2   2   2   2   1   1   1   2   2   2   2   1   1   2   2   2   1   2   2   1   2   1   1   2   1   2   1   1   2   1   2   2   2   2   1   2   2   1   2   1   1   2   2   1   1   2   2   1   2   2   1   1   2   2   1   1   1   2   2   1   1   1   2   2   2   1   2   1   1   1   2   2   2   1   2   1   1   2   2   2   2   2   1   2   2   1   1   2   1   2   1   2   2   1   2   1   1   1   1   2   2   1   1   2   1   2   2   2   1   1   2   2   1   2   2   2   1   2   2   2   2   1   2   1   2   2   1   2   1   2   2   1   2   1   2   1   1   2   2   2   1   1   1   1   1   1   2   1   2   1   2   2   1   2   1   2   1   1   1   2   1   1   2   1   2   1   1   2   1   1   1   2   2   2   2   2   1   2   2   2   2   2   1   1   1   2   2
 MK-2-11                2   2   1   1   2   2   1   1   1   1   1   2   1   2   2   2   2   1   1   1   2   1   2   2   1   1   2   2   1   1   2   2   1   2   1   1   2   1   2   1   1   2   1   2   2   2   2   1   2   2   2   2   1   1   2   2   1   1   2   2   1   2   2   2   1   2   2   1   1   1   2   2   1   1   2   2   2   2   1   2   1   1   1   2   2   2   1   2   1   1   2   2   2   2   2   1   2   2   1   1   2   1   2   2   2   2   1   2   1   1   1   1   1   2   1   1   1   1   2   2   2   1   1   2   1   1   2   2   2   1   2   2   2   2   1   2   1   2   2   1   2   1   2   1   1   2   1   2   1   1   2   2   2   1   1   1   2   1   1   2   1   2   1   2   2   2   2   1   2   1   1   1   2   2   1   2   1   2   1   1   2   1   1   1   2   2   2   2   2   1   2   2   2   2   2   1   1   1   2   2
 MK-2-12                1   2   1   1   2   2   1   2   1   2   1   2   1   2   2   2   2   1   1   1   2   1   2   2   1   1   2   2   1   1   2   2   1   2   1   1   2   1   2   1   1   2   1   2   2   2   1   1   2   2   2   2   1   1   2   1   1   1   1   2   1   2   2   2   1   2   2   1   2   1   2   2   1   1   2   2   2   2   1   2   1   1   1   2   2   2   1   2   1   1   2   2   2   2   2   1   2   2   1   1   2   1   2   2   2   2   1   2   1   1   1   1   1   2   1   1   1   1   2   2   2   1   1   2   1   2   2   2   2   1   2   2   2   2   1   1   1   2   2   1   2   1   1   1   1   2   1   2   1   1   2   2   2   1   1   1   2   1   1   2   1   2   1   1   1   2   2   1   2   1   2   2   2   2   1   2   2   1   1   1   2   1   1   1   2   2   2   2   2   1   2   2   2   2   1   1   1   1   1   2
 MK-2-13                1   2   2   2   2   2   1   2   1   2   1   2   1   2   1   2   2   1   1   1   2   1   2   2   1   1   2   2   1   1   2   2   1   1   1   1   2   1   1   1   1   2   1   2   2   2   1   2   2   2   2   2   1   1   1   1   1   1   1   2   1   2   2   2   1   2   2   1   2   1   2   2   2   1   1   2   2   2   1   2   1   1   1   2   2   2   1   2   1   1   2   2   2   2   2   1   2   2   2   1   2   1   2   2   2   2   1   2   2   1   1   1   1   2   1   1   1   1   2   2   2   1   2   2   1   2   2   2   2   1   2   2   2   2   1   1   1   2   2   1   2   1   1   1   1   2   1   2   1   1   1   2   2   1   1   1   2   1   1   2   1   2   1   1   1   2   2   1   2   1   2   2   2   2   1   2   1   1   1   1   2   1   1   1   2   2   2   2   2   1   2   2   2   2   1   1   1   1   1   2
 MK-2-14                1   2   2   2   2   2   1   2   1   2   1   2   1   2   1   2   2   1   1   2   2   2   2   2   1   1   2   2   1   1   2   2   1   1   1   1   2   1   1   1   1   2   1   2   2   2   1   2   2   2   2   2   1   1   1   1   1   1   1   2   1   2   2   2   1   2   2   2   1   1   2   2   2   1   1   2   2   2   1   2   1   1   1   2   2   2   1   2   1   1   2   2   2   2   2   1   2   1   2   2   2   1   2   2   2   2   1   2   1   1   1   1   2   2   1   1   1   1   2   2   2   1   2   2   1   2   2   2   1   1   2   2   2   2   1   2   1   2   2   1   2   2   2   1   1   1   1   2   1   1   1   2   2   1   1   1   2   1   1   2   1   2   1   1   1   2   2   1   2   2   2   1   2   2   1   2   1   1   1   1   1   1   1   2   2   2   2   2   2   1   2   2   2   2   1   1   1   1   2   2
 MK-2-15                1   2   2   2   2   2   1   2   1   2   1   2   2   2   1   2   2   1   1   2   2   2   2   2   1   1   2   2   1   2   2   2   1   1   1   1   2   1   1   2   1   1   1   2   2   2   1   2   2   2   2   2   1   2   1   1   1   1   1   2   1   2   2   2   1   2   2   2   2   1   2   2   2   1   1   1   2   2   1   1   1   1   1   2   1   2   1   2   1   1   2   2   2   2   2   1   2   1   2   2   2   1   2   2   2   2   1   2   1   1   2   1   2   2   1   1   1   1   2   2   1   1   2   2   1   1   2   2   1   1   2   2   2   2   1   2   1   2   2   1   2   2   2   1   1   1   2   2   1   1   1   2   2   1   1   1   2   1   1   2   1   2   1   1   2   2   2   1   2   2   2   1   2   1   1   2   1   1   1   1   1   1   1   2   2   2   2   2   2   1   2   2   2   2   1   1   1   1   2   2
 MK-2-16                1   2   2   2   2   2   1   2   1   2   2   2   1   2   2   2   2   1   1   2   2   2   2   2   1   1   1   2   2   2   2   2   1   1   1   1   2   1   2   2   1   1   1   2   1   1   1   2   2   2   2   2   1   2   2   1   1   1   1   2   1   2   2   2   1   2   2   2   2   1   2   2   2   2   2   1   2   2   1   1   1   1   1   2   1   2   1   2   1   1   2   2   2   2   2   1   2   2   2   2   2   2   2   2   2   2   1   2   2   1   2   2   2   2   1   1   1   1   1   2   1   1   2   2   1   1   2   2   1   1   1   2   2   2   1   2   1   2   2   1   2   2   2   1   1   1   2   2   1   1   1   2   2   1   1   1   1   1   1   2   1   1   1   1   2   2   2   1   2   1   2   2   2   1   1   2   1   1   1   1   1   1   1   2   2   2   2   2   2   2   2   2   2   2   2   1   1   1   2   2
 MK-3-1                 2   2   2   1   2   2   2   1   2   1   1   1   2   1   1   2   2   2   1   2   2   1   1   2   1   2   1   1   2   2   2   2   2   1   1   1   1   2   2   1   2   1   2   1   1   2   2   1   2   1   2   1   1   1   1   2   2   1   2   2   1   2   2   1   2   1   2   2   1   1   2   1   2   1   1   2   1   2   1   2   1   2   1   1   1   1   2   2   2   1   2   1   2   2   2   2   1   2   2   2   2   2   2   2   1   1   2   1   2   2   2   1   1   1   1   2   1   2   2   1   1   1   2   2   1   2   1   1   2   1   1   2   1   2   1   1   1   2   1   2   2   2   2   2   1   2   2   1   2   1   2   2   2   1   2   1   2   2   1   1   1   2   2   2   2   1   2   1   2   2   1   1   2   1   1   1   2   1   1   2   1   2   2   1   2   1   2   1   1   1   2   1   2   1   2   2   2   1   2   1
 MK-3-2                 2   2   2   1   2   2   2   1   2   1   1   1   2   1   1   2   2   2   1   2   2   1   1   2   1   2   1   1   2   2   2   2   2   1   1   1   1   2   2   1   2   1   2   1   1   2   1   1   2   1   2   1   1   1   1   2   2   1   2   2   1   2   2   1   2   1   1   2   1   1   2   1   2   1   1   2   1   2   1   2   2   2   1   1   1   1   2   2   2   1   2   1   2   2   2   2   1   2   2   2   2   1   2   1   1   1   2   1   2   2   2   1   1   1   1   1   1   2   2   1   1   1   2   2   1   2   1   1   2   1   1   2   1   2   1   1   1   2   1   2   2   2   2   2   1   2   2   1   2   1   2   2   2   1   2   1   2   2   1   1   1   2   1   2   2   1   2   1   2   2   1   1   2   1   1   1   2   1   1   2   1   2   2   1   2   1   2   2   1   1   2   1   2   1   2   2   2   1   2   1
 MK-3-3                 2   2   2   1   2   2   2   1   2   1   1   1   2   1   2   2   2   2   1   2   2   1   1   2   1   2   1   1   2   2   2   2   2   1   1   1   1   2   2   1   2   1   2   1   1   2   1   1   2   1   2   1   1   1   1   2   2   1   2   2   1   2   2   1   2   1   1   1   1   1   2   1   2   1   1   2   1   2   1   2   2   2   1   1   1   1   2   2   2   1   1   1   2   2   2   2   1   1   2   2   2   1   2   2   1   1   1   1   1   2   2   2   1   1   1   1   1   2   2   1   1   1   2   2   1   2   2   1   2   1   1   2   1   2   1   1   1   2   1   2   2   2   1   2   1   2   2   2   2   1   2   2   1   1   2   1   2   1   1   1   1   2   2   2   2   1   2   1   2   2   1   1   2   1   1   1   2   1   1   2   1   2   2   2   2   1   2   2   1   1   2   1   2   2   2   2   2   1   2   1
 MK-3-4                 2   2   2   1   2   1   2   1   1   1   1   1   2   1   2   2   2   2   1   1   2   1   1   2   1   2   1   1   2   2   2   2   2   2   1   1   1   2   2   1   2   1   1   1   1   1   2   1   1   1   2   1   1   1   1   2   2   1   2   2   1   2   2   1   2   1   1   1   1   1   2   1   2   2   1   2   1   2   1   2   2   2   1   1   1   1   2   2   2   1   2   1   2   1   2   2   1   1   2   2   2   1   2   2   1   1   1   1   1   2   2   2   1   1   1   2   1   2   2   1   1   1   2   1   2   2   2   1   2   2   1   2   1   2   1   2   1   2   1   2   2   2   1   2   1   2   2   2   2   1   2   2   1   1   2   1   2   1   1   1   1   2   2   2   2   1   2   1   2   2   1   1   2   1   1   1   2   1   1   1   1   2   2   1   2   1   2   2   1   1   2   1   2   1   2   2   2   1   2   1
 MK-3-5                 2   2   2   1   2   1   2   1   1   1   1   1   2   1   2   2   2   2   1   1   2   1   1   2   1   2   1   1   2   2   1   2   2   2   1   1   1   2   2   1   2   2   1   1   1   1   2   1   1   1   1   1   1   1   1   1   2   1   1   2   1   2   2   1   2   2   1   1   1   1   2   2   2   2   1   2   1   2   1   2   2   2   1   1   1   1   2   2   2   1   2   1   2   2   2   2   1   1   2   2   2   1   2   2   1   1   1   1   1   1   2   2   1   1   1   2   1   2   2   2   1   2   2   1   2   1   2   1   2   2   1   1   1   2   1   2   1   2   1   1   2   2   1   1   1   2   2   2   2   1   2   2   1   1   1   1   1   1   1   1   1   2   2   2   2   1   2   1   2   2   1   1   2   1   1   1   1   1   1   1   1   1   2   2   2   1   2   2   1   1   2   1   2   1   2   2   2   1   2   1
 MK-3-6                 2   2   2   1   2   1   2   1   1   1   1   1   2   1   2   2   2   2   1   1   2   1   1   2   1   2   1   1   2   2   1   2   2   2   1   1   1   2   2   1   2   2   1   1   2   1   2   1   1   1   1   1   1   1   1   1   2   1   1   2   1   2   2   1   2   2   1   1   1   1   2   1   2   2   1   2   1   1   1   2   2   2   1   1   1   1   2   2   2   1   2   1   2   2   2   2   1   1   2   2   2   1   2   2   1   1   1   1   1   1   2   2   1   1   1   2   1   2   2   2   1   2   2   1   2   1   2   1   2   2   1   1   1   2   1   2   1   2   1   1   2   2   1   1   1   2   2   2   2   1   2   2   1   2   1   1   1   1   1   1   1   2   2   2   2   1   2   1   2   2   1   1   2   1   1   1   1   1   1   1   1   1   2   1   2   1   2   2   1   2   1   1   2   1   2   2   2   2   1   1
 MK-3-7                 2   2   2   1   1   1   2   1   1   1   1   1   2   1   2   1   2   2   1   1   2   1   1   2   2   2   1   1   2   2   1   2   2   2   1   1   1   2   2   1   2   2   1   1   2   2   2   1   1   1   1   1   1   1   1   1   2   1   1   2   2   2   2   1   2   2   1   1   1   1   2   1   2   2   1   2   1   2   2   2   2   2   1   2   1   1   2   2   1   1   2   1   1   2   2   2   1   1   2   2   2   2   2   2   1   1   1   1   2   1   2   2   1   1   1   2   1   2   2   2   1   2   2   1   2   1   2   2   2   2   1   1   1   2   1   2   1   2   1   1   2   2   1   1   1   2   2   2   2   2   2   2   1   2   1   1   1   1   1   1   1   2   2   2   2   2   2   1   1   2   1   1   2   2   1   1   1   1   1   1   1   1   2   2   2   2   2   2   2   1   1   1   2   2   2   2   2   2   1   1
 MK-3-8                 2   2   1   1   1   1   2   1   2   1   1   1   2   1   2   1   2   2   1   1   2   2   1   2   2   2   1   1   2   1   1   2   2   2   1   1   1   2   2   1   2   2   1   1   2   2   1   2   1   1   1   2   1   1   1   1   2   1   1   2   2   2   2   1   2   2   1   1   1   1   2   1   2   1   2   2   1   2   2   2   2   2   2   2   1   1   2   2   1   2   2   1   1   2   2   2   1   1   2   2   2   2   2   2   1   2   1   1   2   1   2   2   1   1   1   2   1   2   2   2   1   2   2   1   2   1   2   2   2   2   1   1   1   2   1   2   1   2   1   1   2   2   1   1   1   2   2   2   2   2   2   2   1   2   1   1   1   1   2   1   1   2   1   2   2   2   2   1   1   2   1   1   2   2   1   1   1   2   1   1   1   1   2   2   2   2   2   2   2   1   1   1   2   2   2   2   2   2   1   1
 MK-3-9                 2   2   1   1   1   1   2   1   2   1   1   1   2   1   1   1   2   2   1   1   2   2   1   2   2   2   1   1   2   1   1   2   2   2   1   1   1   2   2   1   2   2   2   1   1   2   1   1   1   1   1   2   1   2   2   1   1   1   1   2   2   2   2   1   2   2   1   1   2   1   2   1   1   1   2   2   1   2   2   2   2   2   2   2   1   1   2   2   1   2   1   2   1   2   2   2   1   1   2   2   2   2   2   2   1   2   1   1   2   1   1   2   1   1   1   2   1   2   2   2   1   2   2   1   2   1   1   2   2   2   1   1   1   2   2   2   1   2   1   1   2   2   2   1   1   1   1   2   2   2   2   2   1   2   1   1   1   1   2   1   1   1   1   2   2   2   2   1   1   2   1   1   2   1   1   1   1   2   1   1   1   1   2   2   2   2   2   2   2   1   1   1   2   2   2   2   1   2   1   1
 MK-3-10                2   2   1   1   1   1   2   1   2   1   1   1   2   1   1   2   2   2   1   1   2   1   1   2   2   1   1   1   2   1   1   2   2   2   1   1   1   2   2   1   2   2   2   2   1   2   1   1   1   1   1   2   1   2   2   1   1   1   2   2   2   1   2   1   2   2   1   1   1   1   2   1   1   1   2   2   1   2   2   2   2   2   2   2   1   1   2   2   1   2   1   2   1   2   2   2   1   1   1   2   2   2   2   2   1   2   1   1   2   1   1   2   1   1   1   2   1   2   2   2   1   1   2   1   2   1   1   1   2   2   1   2   1   2   2   2   1   2   1   1   1   2   2   2   1   1   1   2   2   2   2   2   1   2   1   1   1   1   2   1   1   1   1   2   2   1   2   1   1   2   2   2   2   1   1   1   1   2   1   1   1   1   2   2   2   2   2   2   2   1   1   1   2   2   2   2   1   2   1   2
 MK-3-11                2   2   1   1   1   1   2   1   2   1   1   1   2   1   1   2   2   2   1   1   2   2   1   2   2   1   1   1   2   1   1   2   2   2   1   1   2   2   2   2   2   2   2   2   1   2   1   1   1   1   1   2   1   2   1   1   1   1   2   1   2   1   2   1   2   2   1   1   2   1   2   1   1   1   2   2   1   2   2   2   2   1   2   2   1   1   2   1   1   2   2   2   2   2   1   2   1   2   1   2   2   2   2   2   1   2   2   1   2   1   1   2   1   1   1   2   1   2   2   2   1   1   2   1   1   1   2   1   2   2   1   2   1   2   2   2   1   2   1   1   1   2   2   2   1   1   1   2   2   2   2   2   1   1   1   1   1   1   2   1   1   2   1   2   2   1   2   2   1   2   2   2   2   1   1   1   1   1   1   1   1   1   2   2   2   1   2   2   2   1   1   1   2   2   2   2   1   2   1   2
 MK-3-12                2   2   1   1   1   1   2   1   2   1   1   1   2   2   1   2   2   2   1   1   2   2   2   2   2   1   1   1   2   1   1   2   2   2   1   1   2   2   2   2   2   2   2   2   1   1   1   1   1   1   1   2   1   2   1   1   1   1   2   1   2   1   2   1   2   1   1   1   2   1   2   1   1   1   2   2   1   2   2   2   2   1   2   2   1   1   2   1   1   2   2   2   2   2   1   1   1   2   1   2   1   2   2   2   1   2   2   1   1   1   1   2   1   1   1   2   1   2   2   2   2   1   2   1   1   1   2   1   2   2   1   2   1   2   2   2   1   2   1   1   1   2   2   2   1   1   1   2   1   2   2   1   1   1   1   1   1   1   2   1   2   2   2   2   2   2   2   2   1   2   2   2   2   1   1   1   1   1   1   1   1   1   2   1   2   1   2   2   2   1   1   1   2   2   2   2   1   2   1   2
 MK-3-13                2   2   1   1   1   1   2   1   2   1   1   1   2   2   1   2   2   2   1   1   2   2   2   2   2   1   1   1   2   1   1   1   2   2   1   1   2   2   2   2   2   2   2   2   1   1   1   1   2   1   2   1   1   2   1   1   1   1   2   1   2   1   2   1   2   1   1   1   2   1   2   1   1   1   2   2   1   2   2   2   2   1   2   2   1   1   2   1   1   2   2   2   2   2   1   2   1   2   2   2   2   1   2   2   2   2   2   2   1   1   1   2   1   1   1   2   1   2   2   2   2   1   2   1   1   1   2   1   2   2   1   2   1   2   2   2   1   2   1   1   1   2   2   2   1   2   1   2   1   2   2   1   2   1   1   1   1   1   2   1   2   2   2   2   2   2   1   2   2   2   1   2   2   1   1   1   1   1   1   1   1   1   2   1   2   1   1   2   2   1   1   1   2   2   2   2   1   2   1   2
 MK-3-14                1   2   1   1   1   1   2   1   2   1   1   1   2   2   1   2   2   2   1   1   2   2   2   2   2   1   1   1   2   1   1   1   2   2   1   1   2   2   2   2   2   2   2   2   1   1   1   1   2   1   2   1   1   2   1   1   1   1   2   1   2   1   2   1   1   1   1   1   2   1   2   1   1   1   2   2   2   2   2   2   2   1   2   1   1   1   2   1   1   2   2   1   2   2   1   2   1   2   2   2   2   1   2   2   2   2   2   2   1   1   1   2   1   1   1   2   1   2   2   2   2   1   2   1   1   1   1   2   2   2   1   2   2   2   2   2   1   2   1   1   1   2   2   2   1   1   1   2   2   2   2   2   2   1   1   1   1   1   2   1   2   2   2   2   2   2   1   2   2   2   1   2   2   1   1   1   1   1   2   1   1   1   2   1   1   1   1   2   2   2   1   1   2   2   2   2   1   1   1   1
 MK-3-15                1   1   1   1   1   1   1   1   2   1   1   1   2   2   1   2   2   2   1   1   1   2   2   2   2   1   1   1   2   1   1   1   2   2   2   1   1   2   2   2   2   2   1   2   1   1   1   1   2   1   2   2   1   2   1   1   1   1   1   1   2   1   2   2   1   1   1   1   1   1   2   1   1   1   2   2   2   2   2   1   2   1   2   1   1   1   2   1   1   2   2   1   2   2   1   2   1   2   2   2   2   1   2   1   2   1   2   2   1   1   1   2   1   1   1   2   1   2   2   2   2   1   2   1   1   1   2   2   2   2   1   2   2   2   2   2   1   2   2   1   1   2   2   2   1   1   1   2   2   2   2   2   2   2   1   1   1   1   2   1   2   2   2   2   2   2   1   2   2   2   1   2   2   2   1   1   1   1   2   1   1   1   1   1   2   1   1   2   2   2   1   1   2   2   2   2   1   1   1   1
 MK-3-16                1   1   1   1   1   1   1   1   2   1   1   1   2   2   1   2   2   2   1   1   2   2   2   2   2   1   1   2   2   1   1   1   2   2   2   2   2   2   2   2   2   2   1   2   1   1   1   1   2   1   2   2   1   2   1   1   1   1   1   1   2   2   1   2   1   1   1   1   1   2   2   1   1   1   2   1   2   2   2   1   1   1   2   2   1   1   2   1   2   2   2   1   2   2   1   2   1   1   2   2   2   2   2   1   2   1   2   2   1   1   1   2   1   1   1   2   1   2   2   2   2   1   2   1   1   1   2   2   2   2   1   2   2   2   2   2   1   2   2   1   1   2   2   2   1   1   1   2   2   1   2   2   2   2   1   1   1   1   2   2   2   2   1   2   2   2   1   2   2   1   1   2   2   2   1   1   2   1   2   1   2   1   2   1   2   1   1   1   2   2   1   1   2   1   2   2   1   1   1   1
 MK-4-1                 2   1   1   1   1   2   2   1   2   1   2   2   1   2   2   1   1   1   2   1   1   2   1   1   2   1   2   1   2   1   2   2   1   2   2   2   1   1   2   1   1   2   2   2   2   1   1   2   1   1   1   1   1   2   2   2   1   1   1   2   2   1   2   1   1   1   2   2   2   2   1   2   2   2   2   2   1   2   1   2   2   1   2   1   2   2   2   1   2   1   1   2   1   2   2   2   1   1   2   2   1   1   1   1   2   1   1   2   1   2   1   1   2   2   2   2   2   1   1   2   2   2   1   2   2   1   2   1   2   1   1   1   2   2   1   2   2   2   1   2   1   1   2   2   2   1   1   1   1   2   2   1   1   1   1   2   1   1   1   1   2   2   1   2   1   1   2   2   2   1   1   2   1   2   1   2   2   2   2   2   2   1   1   1   1   2   1   2   1   2   2   2   2   1   1   2   1   1   2   1
 MK-4-2                 2   2   1   1   1   1   2   1   2   1   2   2   1   2   2   1   1   1   2   2   1   2   1   1   2   1   2   1   1   1   2   2   1   2   2   2   1   2   2   1   1   2   2   2   1   1   1   1   1   1   1   1   1   2   2   2   1   1   1   2   2   1   2   1   1   1   2   2   2   2   1   2   2   2   2   1   2   2   1   2   2   1   2   1   2   2   1   1   2   1   1   2   1   2   2   2   1   1   2   1   1   1   1   1   2   1   1   2   1   2   1   1   2   2   2   2   2   1   1   2   2   2   1   2   2   1   2   1   2   1   1   1   2   2   1   1   2   2   1   2   1   1   2   2   2   1   1   1   1   2   2   1   1   2   1   2   1   1   1   1   2   2   1   2   1   1   2   2   2   1   1   2   1   2   2   2   2   2   2   2   2   2   1   1   1   2   1   2   1   2   2   2   2   1   1   2   1   1   2   1
 MK-4-3                 2   2   1   1   1   1   2   1   2   1   2   2   1   2   2   1   1   1   2   2   1   2   1   1   2   1   2   1   1   1   2   2   1   2   2   2   1   1   2   1   1   2   2   2   1   1   1   1   2   1   1   1   1   1   2   2   1   1   2   1   2   1   2   1   1   1   2   2   2   1   1   2   1   2   2   1   2   2   2   2   1   1   2   2   2   2   1   1   2   1   1   2   1   2   2   2   1   1   2   1   1   1   1   1   2   1   1   2   1   2   1   1   2   2   2   2   2   1   1   2   2   2   1   2   2   2   2   1   2   1   1   1   2   2   1   1   2   2   1   2   1   1   1   2   2   1   1   1   1   2   2   1   1   2   1   2   1   1   1   1   2   2   1   2   1   1   2   2   2   1   2   2   1   2   2   2   2   2   2   2   2   1   1   1   1   2   1   2   1   2   1   2   2   1   1   2   1   1   2   1
 MK-4-4                 2   2   1   1   1   1   2   1   2   1   2   2   1   2   2   1   1   1   2   2   1   2   1   1   2   1   2   1   1   1   2   1   1   2   2   2   1   1   1   1   1   2   2   2   1   1   1   1   2   1   1   2   1   1   1   2   1   1   2   1   2   1   2   1   1   1   2   2   2   1   1   2   1   2   2   2   2   2   2   2   1   1   2   2   1   2   1   1   2   1   1   2   1   2   2   2   1   1   2   2   1   1   2   1   2   1   1   2   1   1   1   1   2   2   2   2   2   1   1   2   2   2   1   2   2   2   1   1   2   1   1   1   1   1   1   1   2   2   1   2   1   1   1   2   1   1   1   1   1   2   2   1   1   2   2   2   2   1   2   1   2   2   2   2   1   1   2   2   2   1   2   2   1   1   2   2   2   2   2   2   2   1   1   2   1   2   1   2   1   2   1   2   2   1   1   2   1   1   1   1
 MK-4-5                 2   2   1   1   1   1   2   2   2   1   2   2   1   2   2   1   1   1   2   2   1   2   1   1   2   1   2   1   1   1   2   1   1   2   1   2   1   1   1   1   1   2   2   2   2   1   1   1   2   1   1   2   1   1   1   2   1   1   2   1   2   1   2   1   1   2   2   2   2   1   1   1   2   2   2   2   2   2   1   2   1   1   2   1   1   2   1   1   2   1   1   2   1   1   2   2   1   1   2   2   1   1   2   1   2   1   1   2   1   1   1   1   2   2   2   2   2   1   1   2   2   2   1   2   2   2   1   1   2   1   1   1   2   1   1   1   1   2   1   2   1   1   1   1   1   1   1   1   1   2   2   1   1   1   2   2   2   1   2   1   2   2   2   2   1   1   2   2   2   1   2   2   1   2   2   2   2   2   2   2   2   1   1   2   1   2   2   1   1   2   1   2   2   1   1   2   2   1   1   1
 MK-4-6                 2   2   1   1   1   1   2   2   2   1   2   2   1   2   2   1   1   1   2   2   1   2   1   1   2   1   2   1   1   1   2   1   1   1   1   2   2   1   1   1   1   2   1   2   2   1   1   1   2   1   1   2   1   1   1   2   1   2   2   1   2   1   2   1   1   2   2   2   2   2   1   1   2   2   2   2   2   2   2   2   1   1   2   1   1   2   1   1   2   1   1   2   1   1   2   2   1   1   2   2   1   1   2   1   2   1   2   2   1   1   1   1   2   2   2   2   2   1   1   1   2   2   1   2   2   2   1   1   2   1   1   1   2   1   1   1   1   2   1   2   1   1   1   1   1   1   1   1   2   2   2   1   1   1   2   2   2   1   2   1   2   2   2   2   1   2   2   2   2   1   2   2   1   2   2   2   2   2   2   2   2   1   1   2   1   2   2   2   1   2   1   2   2   1   1   2   2   1   1   1
 MK-4-7                 2   2   2   1   1   1   2   2   2   1   2   2   1   1   2   2   1   1   2   2   1   2   1   1   2   2   2   1   1   1   2   1   1   1   1   2   2   1   1   1   1   2   1   1   2   1   1   1   2   1   1   2   1   1   1   2   1   2   2   1   2   2   2   1   1   2   2   2   2   2   1   1   2   2   2   2   1   2   2   1   1   1   2   1   1   1   1   1   2   1   1   1   1   1   2   2   1   1   2   2   2   1   2   1   2   1   2   2   1   1   2   1   1   2   2   2   2   1   1   1   2   2   1   2   1   2   1   1   2   1   1   1   2   1   1   1   1   2   1   2   1   2   1   1   1   1   1   1   2   2   2   1   1   1   2   2   2   1   2   1   2   2   2   2   1   2   2   2   2   1   2   2   1   2   2   2   2   2   2   2   2   1   1   2   1   2   2   2   1   2   1   2   2   1   1   2   2   1   1   1
 MK-4-8                 2   2   2   1   1   1   2   2   2   1   2   2   1   1   2   2   1   2   2   2   1   2   1   1   2   2   2   1   1   1   2   1   1   1   1   2   2   1   1   1   1   2   1   1   2   1   1   1   2   1   1   2   1   1   2   1   1   2   2   1   2   2   2   1   1   2   1   2   2   2   1   1   2   2   2   2   1   2   2   1   1   1   2   1   2   1   1   1   1   2   1   1   1   1   1   2   1   1   1   2   2   1   2   1   2   1   1   2   1   1   1   1   1   2   2   2   2   1   1   1   2   1   1   2   1   2   1   1   2   1   1   1   2   1   1   1   1   2   1   2   1   2   1   1   1   1   2   1   2   2   2   1   1   1   2   2   2   1   2   1   2   2   2   2   1   2   2   2   2   1   2   2   1   2   2   2   2   2   2   1   2   1   1   2   1   2   2   2   1   2   1   2   2   1   1   2   1   1   2   1
 MK-4-9                 2   2   2   1   1   1   2   2   2   2   2   2   1   1   2   2   1   2   2   2   1   2   1   1   2   2   2   1   1   1   2   1   1   1   1   1   2   1   2   1   1   2   1   1   2   1   1   1   2   1   1   2   1   1   2   1   1   2   2   1   2   2   2   1   1   2   1   2   2   2   1   1   2   2   2   2   1   2   2   1   1   1   2   1   2   1   1   1   1   2   1   1   1   1   1   2   1   1   1   2   2   1   2   1   2   1   1   2   1   1   1   1   1   1   2   2   2   1   1   1   2   1   1   2   1   2   1   1   2   1   1   1   2   1   1   1   1   2   1   2   1   1   1   1   1   2   2   1   2   2   2   1   1   1   2   2   2   1   2   1   2   2   2   2   1   2   2   1   2   1   2   2   1   2   2   2   2   2   2   1   2   1   1   2   1   2   2   2   1   2   1   2   2   2   1   2   1   1   2   1
 MK-4-10                2   2   2   1   1   1   2   2   2   1   2   2   1   2   2   2   1   2   2   2   1   2   1   1   2   1   1   1   1   1   1   1   1   1   1   1   2   1   2   1   1   2   2   1   2   1   1   1   2   1   1   2   1   1   2   1   1   2   2   1   2   2   2   1   1   2   1   2   2   2   1   1   2   2   2   2   2   1   2   1   1   1   2   1   2   1   1   1   1   2   1   1   1   2   1   2   2   1   1   2   2   1   2   1   1   1   1   2   2   1   1   1   1   1   1   2   2   1   2   2   2   1   1   2   1   2   1   1   2   1   1   1   2   1   1   1   1   2   2   2   1   1   1   1   1   2   2   2   2   2   2   2   1   1   2   2   2   1   2   1   2   2   2   2   1   2   2   1   2   1   2   1   1   2   2   2   2   2   2   1   2   1   1   1   1   2   2   2   1   1   1   2   2   2   1   2   1   1   2   1
 MK-4-11                2   2   2   1   1   1   2   2   1   2   2   2   1   2   2   2   1   2   2   2   2   2   1   1   2   1   1   1   1   1   1   1   1   1   1   1   2   1   2   1   1   2   2   1   2   1   1   1   2   1   1   2   1   1   2   1   1   2   2   1   2   2   2   1   1   2   1   2   2   2   1   1   1   2   2   2   2   1   1   1   1   1   2   1   2   1   1   1   2   2   1   1   1   2   1   2   2   1   1   2   2   1   2   2   2   1   1   2   1   1   1   1   1   1   1   2   2   1   1   2   2   2   1   2   1   2   1   1   2   2   1   1   2   1   1   1   1   2   2   2   1   1   1   1   1   2   1   2   2   2   2   2   1   1   2   2   1   1   2   1   2   2   2   2   1   2   2   1   2   1   2   1   1   2   2   2   2   2   2   1   2   1   1   1   1   2   1   2   1   1   2   2   1   2   2   2   1   1   2   1
 MK-4-12                2   2   1   1   1   1   2   2   1   2   2   2   1   1   2   2   1   2   1   2   1   2   1   2   2   1   1   1   1   1   1   1   1   1   1   1   1   1   2   1   1   2   2   1   2   1   1   1   2   1   1   2   1   1   2   1   1   1   2   1   1   2   2   1   1   2   1   1   2   2   1   1   1   2   2   2   2   1   1   1   1   1   2   2   2   1   1   1   1   2   1   1   1   1   1   2   2   1   1   2   2   2   2   2   2   2   1   2   1   1   1   1   1   1   2   2   2   1   1   2   2   2   1   1   1   2   1   1   2   2   1   1   2   1   1   1   1   1   2   1   1   1   1   1   1   2   1   2   2   2   2   2   2   1   2   2   1   1   2   1   2   2   2   2   1   2   2   2   2   1   2   1   1   2   2   1   2   2   2   1   2   1   1   1   1   2   1   2   2   1   2   2   1   2   2   2   1   1   2   1
 MK-4-13                2   2   1   1   1   1   2   2   1   2   2   2   1   1   2   2   2   2   2   2   1   2   1   2   2   1   1   1   1   1   1   2   1   1   1   1   1   1   2   1   1   1   2   1   2   1   1   1   2   1   1   2   1   2   2   1   1   1   2   1   1   2   2   1   1   2   2   1   2   2   1   1   1   2   1   2   2   1   1   1   1   1   2   2   2   1   1   1   2   2   1   1   2   1   1   2   2   1   1   2   2   2   2   2   2   2   1   2   1   2   2   2   1   1   2   1   2   2   1   2   2   2   2   1   1   2   1   1   2   2   1   1   2   2   1   1   1   1   2   1   1   1   1   2   1   2   1   2   2   2   2   1   2   1   2   1   1   1   2   1   2   2   2   2   1   1   2   2   1   1   2   1   1   2   2   1   2   2   2   2   2   1   1   1   1   2   1   2   1   1   2   2   1   2   2   2   1   1   2   1
 MK-4-14                1   2   1   1   1   1   2   2   1   1   2   2   1   2   2   2   2   2   2   2   1   2   1   2   2   1   1   1   1   1   1   2   1   1   1   2   1   1   2   1   1   1   1   1   2   1   1   1   1   1   1   2   1   2   2   2   1   1   2   1   1   2   2   1   1   2   2   1   2   2   1   1   1   2   2   2   2   1   1   1   1   1   1   2   2   1   1   1   2   2   1   1   2   1   1   2   2   1   1   2   2   1   2   2   2   2   2   2   1   2   2   1   1   1   2   1   2   2   2   2   2   2   2   1   1   2   1   1   2   1   1   2   2   1   1   1   1   2   2   1   1   1   1   2   1   2   2   2   2   2   2   1   2   1   2   1   1   1   2   1   2   1   2   2   1   1   2   2   1   1   2   1   2   2   1   1   2   2   2   2   2   1   1   1   1   2   1   2   2   1   2   2   1   2   2   2   1   1   2   1
 MK-4-15                1   2   1   1   1   1   2   2   1   1   1   2   1   2   2   2   2   2   1   2   1   2   1   2   2   1   1   2   2   1   1   2   1   2   1   2   1   1   2   2   1   1   1   1   2   1   1   1   1   1   2   2   1   2   2   2   1   1   2   1   1   2   2   1   1   2   2   1   2   2   1   1   1   2   2   2   2   1   1   1   1   1   1   2   2   1   1   1   2   2   1   1   2   1   1   2   2   2   1   2   2   1   2   2   2   2   2   1   1   2   2   1   1   1   2   1   2   2   2   2   2   2   2   1   1   2   1   1   2   1   1   2   2   1   1   1   2   2   2   1   1   1   1   2   1   2   2   2   2   2   1   1   2   1   2   1   1   1   2   1   2   1   2   2   1   1   2   2   2   1   2   1   2   2   1   1   2   2   2   2   2   1   1   1   1   2   1   1   2   2   2   2   1   2   2   2   1   1   1   1
 MK-4-16                1   2   2   1   1   1   2   2   1   1   1   2   1   2   2   2   2   2   1   2   1   2   1   2   2   1   1   2   2   1   1   2   1   2   1   2   1   1   2   2   1   1   1   1   2   1   1   1   1   1   2   1   1   2   2   2   2   1   2   1   1   2   2   1   1   2   2   1   2   2   1   1   1   2   2   2   2   1   2   1   1   1   1   2   2   1   1   1   2   2   1   2   1   1   1   1   2   2   1   2   2   1   2   2   2   2   2   2   1   2   2   1   1   1   2   2   2   2   2   2   2   2   2   1   2   2   1   1   2   1   2   2   2   1   1   1   2   2   2   1   2   1   2   2   1   2   2   2   2   1   1   2   2   1   2   1   1   1   2   1   2   1   2   2   1   1   2   2   2   1   2   1   2   1   1   2   2   1   2   2   2   1   1   1   1   2   1   1   2   1   2   2   1   1   2   1   1   1   1   1
 MK-5-1                 2   2   2   2   1   1   2   1   2   1   1   2   1   2   2   1   2   2   1   2   2   2   1   2   2   1   2   1   1   1   2   2   1   2   2   1   1   1   1   1   1   2   1   1   2   1   1   1   2   1   2   2   1   2   1   2   1   2   2   1   1   2   2   2   2   2   2   2   1   2   1   1   2   1   2   1   1   2   2   2   2   1   1   2   2   1   1   2   1   2   1   1   1   2   1   1   2   1   1   2   1   1   1   2   1   1   1   2   2   1   1   1   1   2   1   2   1   2   2   2   1   2   2   1   2   2   1   1   1   2   2   2   1   1   1   1   2   2   2   2   2   1   2   1   2   2   1   2   2   2   2   1   2   2   1   2   2   1   2   1   1   1   1   2   1   1   1   1   2   2   2   1   1   1   1   1   2   2   2   1   2   2   2   2   2   2   1   1   1   2   1   1   2   1   2   2   2   1   2   2
 MK-5-2                 1   2   2   1   1   1   2   1   1   1   1   2   1   2   2   1   2   2   1   2   2   2   1   2   1   2   2   1   1   1   2   2   1   2   1   1   1   1   1   1   1   2   1   1   2   1   1   1   2   1   2   2   1   2   1   2   1   2   1   1   1   2   2   2   2   2   2   2   1   2   1   1   2   2   2   2   1   2   2   2   2   1   1   2   2   1   1   2   1   2   1   1   1   1   1   1   2   1   1   2   1   1   1   2   1   1   2   2   1   1   2   1   1   1   1   2   1   2   2   2   1   2   2   1   2   2   2   1   1   2   2   2   1   1   1   1   2   2   1   2   2   1   2   1   2   2   2   2   2   2   2   1   2   2   1   1   2   1   2   1   1   1   1   2   2   1   1   1   2   2   2   1   1   1   1   1   2   2   2   1   2   2   2   2   2   2   1   1   1   1   1   1   1   1   2   1   2   1   2   2
 MK-5-3                 1   2   2   2   1   1   2   1   1   1   1   2   1   2   2   2   2   2   1   2   2   2   1   2   1   2   2   1   1   1   2   2   1   2   1   1   1   1   1   1   1   2   1   1   2   1   1   1   2   1   2   2   1   2   1   2   1   1   1   2   1   2   2   2   2   2   2   2   1   2   1   1   2   2   2   2   1   2   2   2   2   1   1   2   2   1   1   1   1   2   1   1   1   1   1   1   2   1   1   2   1   1   2   1   1   1   2   2   1   1   2   1   1   1   1   1   1   1   2   2   1   2   2   1   2   1   2   1   1   2   2   2   1   2   1   1   2   2   1   1   2   1   2   2   2   2   1   2   2   2   1   1   2   2   1   1   1   1   2   1   1   1   1   2   2   1   1   1   1   2   2   1   1   1   1   1   2   2   2   1   2   2   2   2   2   2   1   1   1   1   1   1   1   1   2   1   2   2   2   2
 MK-5-4                 1   2   2   2   1   1   2   1   1   2   1   2   1   2   2   2   1   2   1   2   2   2   2   2   2   2   2   1   1   1   2   2   1   2   1   1   1   1   1   1   1   2   1   1   2   1   1   1   2   1   2   2   1   2   1   2   1   1   1   2   1   2   1   2   2   2   2   2   1   2   1   1   2   2   2   2   1   2   2   2   2   1   1   2   2   1   1   1   1   2   1   1   1   1   1   1   1   1   1   2   1   1   2   1   1   1   2   2   1   1   2   1   1   1   1   1   1   1   2   2   1   2   2   1   2   1   2   1   1   2   2   2   1   2   1   1   2   2   1   1   2   1   2   2   2   2   1   1   2   2   1   1   2   1   1   2   2   1   2   2   1   1   1   2   2   1   1   1   1   2   2   1   2   1   1   1   2   2   2   1   2   2   2   2   2   2   2   1   1   1   1   1   1   1   1   1   2   2   2   1
 MK-5-5                 1   2   2   2   1   2   2   1   2   1   1   2   1   2   2   2   1   2   1   2   2   1   2   2   2   2   1   1   1   1   2   2   1   2   1   1   2   1   1   1   2   1   1   1   2   1   2   1   2   1   2   2   1   2   1   2   1   1   1   2   1   2   1   2   2   2   2   2   1   2   2   1   2   2   2   2   1   2   1   2   2   1   1   2   2   1   2   2   1   2   1   2   1   1   1   1   1   1   1   2   1   1   2   1   1   1   2   2   1   1   2   2   1   1   1   1   1   1   2   1   1   1   2   1   2   1   1   1   1   2   2   2   1   2   1   1   2   2   1   1   2   1   2   2   2   2   1   1   2   2   1   1   2   1   1   2   2   1   2   2   1   2   1   2   2   1   1   1   1   2   2   1   2   1   1   1   2   2   2   2   2   2   2   2   2   2   2   2   1   1   1   1   1   1   1   1   2   2   2   1
 MK-5-6                 1   2   1   2   1   1   1   1   2   2   1   2   1   2   1   2   1   2   1   2   2   1   2   2   2   2   1   1   2   1   2   2   1   2   1   1   2   1   1   1   2   1   1   1   1   1   2   2   2   1   2   2   1   1   1   2   1   1   1   2   1   2   2   2   2   2   2   2   1   2   2   2   2   2   2   1   2   2   1   2   2   1   1   2   2   2   2   2   2   2   1   2   1   1   2   1   1   1   1   2   1   1   2   1   1   1   2   1   1   1   2   2   1   1   1   1   1   1   2   2   1   1   2   1   2   1   1   1   1   2   2   2   1   2   1   1   2   2   1   2   2   1   2   2   2   2   1   1   2   2   1   1   2   1   2   2   2   1   2   1   1   2   2   2   2   1   1   1   1   2   1   1   2   1   2   1   2   2   2   2   2   2   2   2   2   2   2   2   1   1   1   1   1   1   1   1   2   2   1   1
 MK-5-7                 1   2   1   2   1   1   1   1   2   2   1   2   1   2   1   2   1   2   2   2   2   1   2   2   2   2   1   2   1   1   2   2   1   2   1   1   2   2   1   1   2   1   1   1   1   1   2   2   2   1   2   2   1   1   1   2   1   1   1   2   1   2   1   2   2   1   2   1   1   2   2   2   2   2   2   1   2   1   1   2   2   1   1   2   1   2   1   2   2   2   2   2   2   2   2   1   1   1   1   2   2   1   2   1   1   1   2   1   1   1   2   2   1   1   1   1   1   1   2   2   1   1   2   1   2   1   2   1   1   2   2   2   1   2   1   1   2   2   1   2   2   1   2   2   2   2   1   1   2   2   1   1   2   1   2   2   2   1   2   1   1   2   2   2   2   1   1   1   1   2   1   1   2   1   2   1   2   2   2   2   2   1   2   2   2   2   2   2   1   1   1   1   1   1   1   2   2   2   1   1
 MK-5-8                 1   2   1   2   1   1   1   2   2   2   1   2   1   2   1   2   2   2   2   2   2   1   2   2   1   2   1   2   1   1   2   2   1   2   1   1   2   2   1   1   2   1   1   1   1   1   2   2   2   1   2   2   1   1   1   2   1   1   1   2   1   2   1   1   1   1   2   1   1   2   2   2   2   2   2   1   1   1   1   2   2   1   1   2   1   2   1   2   2   2   2   2   2   2   2   2   1   1   1   2   2   1   2   1   1   1   2   1   1   1   2   1   1   1   1   1   1   1   2   2   2   1   2   1   2   1   2   1   1   2   2   2   1   2   1   1   2   2   1   1   2   1   1   2   2   2   1   1   2   2   2   1   2   1   2   1   1   1   2   1   1   2   1   2   2   1   1   1   1   2   1   1   1   1   2   1   2   1   2   2   2   1   2   2   2   2   2   2   1   1   1   1   1   1   1   2   1   2   1   1
 MK-5-9                 1   2   1   2   1   1   1   2   2   1   1   2   1   2   1   2   2   2   2   2   2   1   2   2   1   2   1   2   1   1   2   2   1   2   1   1   2   2   1   1   2   1   1   1   1   1   2   2   2   1   2   2   1   1   1   2   1   1   1   2   1   2   1   1   1   1   2   1   1   2   2   2   2   2   2   1   1   1   1   2   2   1   1   2   2   2   2   2   2   2   2   2   2   2   2   2   1   1   1   2   2   1   2   1   1   1   2   1   1   1   2   1   1   1   1   1   1   1   2   2   2   1   2   1   2   1   2   1   1   2   2   2   1   2   1   2   2   2   1   1   2   1   1   2   2   2   1   2   2   2   2   1   2   1   2   1   1   1   2   2   1   2   1   2   2   1   1   2   1   2   1   1   1   1   2   1   2   1   2   2   2   1   1   2   2   2   2   2   1   1   1   1   1   1   1   2   1   2   1   1
 MK-5-10                1   2   2   2   1   1   1   2   2   2   1   1   1   2   1   2   2   2   2   2   2   1   2   2   1   2   1   2   1   1   2   2   1   2   1   1   2   2   1   1   2   1   1   1   1   1   2   2   2   1   2   2   1   1   1   2   1   1   2   2   1   2   1   1   1   1   2   1   1   2   2   2   2   2   2   1   2   1   1   2   2   2   2   2   2   2   2   2   2   2   1   2   2   2   2   2   1   1   1   2   2   1   2   1   2   1   2   1   1   1   2   1   2   1   1   1   1   1   2   2   2   1   2   1   2   1   2   1   1   2   2   2   2   2   1   1   2   2   1   1   2   1   1   2   2   2   1   2   1   1   2   1   2   1   2   1   1   1   2   1   1   1   1   2   2   1   1   2   1   2   1   1   1   2   2   1   2   1   2   2   2   2   1   2   2   2   2   2   2   1   1   1   2   1   1   2   2   2   1   2
 MK-5-11                1   2   2   2   1   1   1   2   2   2   1   1   1   2   1   2   2   2   2   2   2   1   1   2   1   2   1   2   1   1   2   2   2   2   1   2   2   2   1   1   2   1   1   1   1   1   2   2   2   1   2   2   1   1   1   2   2   1   2   2   1   2   1   1   1   1   2   1   2   2   2   2   2   2   2   1   2   1   1   2   2   2   2   2   2   2   2   2   2   2   1   2   2   2   2   2   1   1   1   2   2   1   2   1   2   1   2   1   2   1   2   1   2   1   1   1   1   1   2   2   2   1   2   1   2   2   1   1   1   1   2   2   2   2   2   1   2   2   2   1   1   1   1   1   2   2   1   2   1   1   1   1   2   1   2   1   1   1   2   2   1   1   1   2   2   1   1   2   1   2   1   1   1   2   2   1   2   1   2   2   2   2   1   2   1   2   2   2   2   1   1   1   2   1   1   1   2   2   1   2
 MK-5-12                1   2   2   2   1   1   1   2   2   2   1   1   1   2   2   2   2   2   2   2   2   1   1   2   1   2   1   2   1   1   2   2   2   2   1   2   1   2   2   1   2   1   1   1   1   2   2   2   2   1   2   2   1   1   2   2   2   1   2   2   1   2   2   1   1   1   2   1   2   2   2   2   2   2   1   1   2   1   1   2   1   2   2   2   2   2   2   2   2   2   1   2   2   2   2   2   1   1   1   2   1   1   2   1   2   1   2   1   2   1   2   1   2   1   1   1   1   1   2   2   2   1   1   1   2   2   1   1   1   1   2   2   2   1   2   1   2   1   2   1   1   1   1   1   2   2   1   2   1   1   1   1   1   1   2   1   1   1   2   2   1   1   1   2   2   1   1   2   1   2   1   1   1   2   2   1   2   1   2   2   2   2   2   2   1   2   2   2   2   1   1   1   2   1   1   1   1   2   1   2
 MK-5-13                1   2   1   2   1   1   1   2   2   2   2   1   1   2   2   2   2   2   2   2   1   1   1   2   1   2   1   1   1   1   2   2   2   2   1   2   1   2   2   2   2   1   1   1   1   2   2   2   2   1   2   2   1   1   2   2   2   1   2   2   1   2   2   1   1   1   2   1   2   1   2   2   2   2   1   1   2   2   1   2   2   2   1   1   2   2   2   2   2   2   1   2   2   2   2   1   1   1   1   2   1   1   2   1   2   1   2   1   2   1   2   1   2   2   2   1   2   1   1   2   2   1   1   1   2   2   1   1   1   2   2   2   2   1   2   1   2   1   2   1   1   1   1   1   2   2   1   2   2   2   1   1   1   1   2   1   1   1   2   2   1   1   1   2   2   1   2   1   2   2   1   1   1   2   2   2   2   1   2   2   2   2   2   2   1   2   2   2   1   1   1   1   2   1   1   1   1   2   1   2
 MK-5-14                1   2   1   2   1   1   1   2   2   2   2   1   1   2   2   2   2   2   2   1   1   1   1   2   1   2   1   2   1   1   2   2   2   2   1   2   1   2   2   2   2   1   2   1   2   2   2   2   2   1   2   1   1   1   2   2   2   1   2   2   1   2   2   1   1   1   2   1   2   1   2   2   2   2   2   1   2   2   1   2   1   2   1   1   2   2   2   2   2   2   1   2   2   2   2   1   1   1   1   2   1   1   2   1   2   1   2   1   2   1   2   1   2   2   2   1   2   2   1   2   2   1   1   1   2   2   1   1   1   2   2   2   2   1   2   2   2   1   2   1   1   1   1   2   2   2   1   2   2   2   1   1   1   1   2   1   1   1   1   2   1   1   1   2   2   2   2   1   2   2   1   1   1   2   2   2   2   1   2   2   2   2   1   2   1   2   2   2   1   2   1   1   2   1   1   2   2   2   1   2
 MK-5-15                1   2   1   2   1   1   1   2   2   2   2   1   1   2   1   2   2   2   2   1   1   1   1   2   1   2   1   2   1   1   2   2   2   2   1   2   1   2   2   2   1   1   2   1   2   2   2   2   1   1   2   1   1   1   1   1   2   1   2   1   1   2   2   1   1   1   2   1   2   1   2   2   1   1   1   1   2   2   1   2   1   2   1   1   2   2   2   2   2   2   1   2   2   2   1   1   1   1   1   2   1   1   2   1   2   1   2   1   2   1   2   1   2   2   2   1   2   2   1   1   2   1   1   1   2   2   1   1   1   2   2   2   2   1   2   1   2   1   2   1   1   1   1   2   2   2   1   2   2   2   2   1   1   1   2   1   1   2   1   2   1   2   1   2   2   2   2   1   2   2   1   1   1   2   2   2   2   1   2   2   2   2   1   2   2   2   2   2   1   2   1   1   2   1   1   2   2   2   1   2
 MK-5-16                1   2   1   1   1   1   1   2   2   2   2   1   2   2   1   2   2   2   2   1   1   1   1   2   1   2   1   2   1   1   2   2   2   2   1   2   1   1   2   2   1   1   2   1   1   2   2   2   1   1   2   1   1   1   1   2   2   1   2   1   1   2   2   1   1   1   2   1   2   1   2   2   1   1   1   2   2   2   1   2   1   2   2   1   2   2   2   2   1   2   2   2   2   2   1   1   1   1   2   2   1   1   2   1   1   1   2   1   2   2   2   1   2   2   2   1   2   1   1   2   1   1   1   2   2   2   1   1   1   2   2   2   2   1   2   1   2   1   1   1   1   1   1   2   2   1   1   2   2   1   2   1   2   1   2   1   1   2   1   2   2   2   1   2   2   1   2   1   2   2   1   1   1   2   2   2   2   1   2   2   2   1   1   2   2   2   2   2   1   1   2   1   2   2   1   2   2   2   1   2
 MK-6-1                 1   2   1   2   1   1   2   2   2   1   2   2   2   1   1   2   2   1   2   1   2   2   1   1   1   2   1   2   1   2   1   1   1   1   2   2   1   2   2   2   1   1   2   2   2   1   1   2   2   2   1   1   2   2   2   1   2   2   2   1   1   1   2   2   2   2   2   1   1   2   2   1   2   1   2   2   2   1   1   2   1   1   1   1   1   2   2   1   1   2   1   1   1   1   2   2   2   2   2   2   1   2   2   1   2   1   1   2   1   1   2   2   1   1   2   1   2   1   2   1   2   2   1   2   1   1   2   1   2   2   1   1   1   1   1   1   2   2   2   2   2   2   2   1   1   2   2   1   2   2   2   1   2   2   2   1   1   1   2   1   2   2   1   2   1   1   1   1   1   1   2   2   2   1   1   2   1   2   2   2   2   1   2   1   2   1   1   2   1   1   2   2   2   1   2   1   1   2   2   1
 MK-6-2                 2   2   1   2   1   1   1   2   1   1   2   2   2   1   1   2   2   1   1   1   2   1   1   1   1   1   1   2   1   2   1   1   1   1   1   2   1   2   2   2   1   1   2   1   2   1   1   2   2   2   1   1   2   2   2   2   2   2   1   1   1   1   2   2   2   2   2   2   1   2   2   1   2   1   1   2   2   1   1   2   1   1   1   1   1   2   1   1   1   2   1   1   1   2   2   2   2   2   2   2   1   2   2   2   2   1   1   2   1   1   2   2   1   1   2   1   2   1   2   1   2   1   1   2   1   1   2   1   1   2   1   1   1   1   1   1   2   2   2   2   2   2   2   2   1   2   2   1   2   2   2   1   2   2   2   1   1   1   1   1   1   2   1   2   1   1   1   1   1   1   2   2   1   1   2   2   1   2   2   2   2   1   2   1   2   1   2   2   1   1   2   2   2   1   2   1   1   2   2   2
 MK-6-3                 2   2   1   2   1   1   2   2   1   2   2   2   2   1   1   1   2   1   1   1   2   1   1   1   1   1   1   2   1   2   1   1   1   1   1   2   1   2   2   2   1   1   2   1   2   1   1   2   2   2   1   1   2   2   2   2   2   2   1   1   1   1   2   2   2   2   2   2   2   2   1   1   2   1   1   2   1   2   1   2   1   1   1   1   1   2   1   1   1   2   1   1   2   2   2   2   2   2   2   2   1   2   1   2   2   1   1   2   1   1   2   2   1   1   1   1   2   1   2   1   2   1   1   2   1   1   2   1   2   2   1   1   1   1   1   1   2   2   2   2   2   2   2   2   1   2   2   1   2   2   2   1   2   2   2   1   1   1   1   1   1   2   1   2   2   1   1   1   1   1   2   2   1   1   2   1   1   2   2   2   2   1   2   1   2   1   2   1   1   1   2   2   2   1   1   1   1   2   2   2
 MK-6-4                 2   2   1   2   1   1   2   2   1   2   2   2   2   1   1   1   2   1   1   1   2   1   1   1   1   1   1   2   1   2   2   2   1   1   1   2   2   2   2   2   1   1   2   1   2   1   1   1   2   2   1   1   2   1   2   2   2   2   1   1   1   1   2   2   2   2   2   1   2   2   1   1   2   1   1   2   1   2   2   2   1   1   2   1   1   2   2   1   1   2   1   1   1   2   2   2   2   2   2   2   1   2   1   2   2   1   1   2   1   1   2   2   1   1   1   1   2   2   2   1   2   1   1   2   1   1   2   1   2   2   2   1   1   1   1   2   2   2   2   2   2   1   2   2   1   2   2   1   2   2   2   1   2   2   2   1   1   1   1   1   1   2   1   2   2   1   1   1   1   1   2   2   1   1   2   1   1   2   2   1   1   1   2   1   2   1   2   1   1   1   2   2   2   1   1   1   1   1   2   2
 MK-6-5                 2   2   1   2   1   1   2   2   1   2   2   2   2   1   1   1   2   1   1   2   2   1   1   2   1   1   2   2   1   2   2   2   1   1   1   2   2   2   2   2   1   1   2   1   2   1   1   1   2   2   1   1   2   1   2   2   2   2   1   1   2   1   2   2   1   1   2   1   2   2   1   1   2   1   1   2   1   2   2   2   1   1   2   1   1   2   2   1   1   2   1   1   1   2   2   2   2   2   2   2   1   2   1   2   1   2   1   1   1   1   2   2   1   1   1   1   2   2   1   1   1   1   1   2   1   1   2   1   2   2   2   1   1   1   1   2   2   2   1   2   1   1   2   2   1   2   2   1   2   2   2   1   2   2   2   1   1   2   1   1   1   2   2   2   2   1   1   1   1   1   2   2   1   1   2   1   1   2   2   1   1   2   2   1   2   1   1   1   2   1   2   2   2   1   1   1   1   1   2   2
 MK-6-6                 2   2   1   2   1   1   2   2   1   2   2   2   1   1   1   1   2   1   1   2   2   1   1   2   1   1   2   1   1   2   2   1   1   2   1   2   2   2   2   2   1   1   2   1   2   1   1   1   2   2   1   1   2   1   2   1   2   2   1   1   2   1   1   1   1   1   1   1   2   2   1   1   2   1   2   2   1   2   2   2   1   1   2   1   1   2   1   1   1   2   1   1   1   2   2   2   2   2   2   2   2   2   2   2   1   1   1   1   1   1   2   2   1   1   2   1   2   2   1   1   1   1   1   2   1   1   2   1   2   2   2   1   1   1   1   2   2   2   1   2   1   1   2   2   1   2   2   1   2   2   2   1   2   2   2   1   1   2   1   1   1   2   2   2   2   1   1   1   1   1   2   2   1   1   1   1   1   2   2   1   1   2   2   1   1   1   1   1   2   1   2   1   2   1   1   2   1   1   2   2
 MK-6-7                 2   2   1   2   1   1   2   2   1   2   2   2   1   1   1   1   2   1   2   2   2   1   1   2   1   1   2   1   1   1   2   1   1   2   1   2   2   1   1   2   1   2   2   1   2   2   1   1   2   2   1   1   2   1   2   1   2   2   1   1   2   1   1   1   1   1   1   1   2   2   1   1   2   2   2   2   1   2   1   1   1   1   2   1   1   2   2   1   1   2   1   1   1   2   2   2   2   1   2   2   2   2   1   2   1   1   1   2   2   1   2   2   1   1   2   1   2   2   1   1   1   1   1   2   1   1   1   1   2   2   2   1   1   1   1   2   2   2   1   2   1   1   2   2   1   2   2   1   2   2   1   1   2   2   2   1   2   2   1   1   1   2   2   2   2   1   1   1   1   1   2   2   1   1   1   1   1   2   2   1   1   1   1   2   1   1   1   1   2   1   2   1   2   1   1   2   1   1   2   2
 MK-6-8                 2   2   1   2   1   1   2   2   1   2   2   2   1   1   1   1   2   2   2   2   2   1   1   2   1   1   2   1   1   1   2   1   1   2   1   2   2   1   1   2   1   2   2   1   2   2   1   1   2   2   1   1   2   1   2   1   2   2   1   1   2   1   1   1   1   1   1   1   2   2   1   1   2   2   2   2   2   2   1   1   1   1   2   1   1   2   2   1   1   2   2   1   1   2   2   2   2   2   2   2   2   2   2   2   1   1   2   2   2   1   2   2   1   1   2   1   2   2   1   1   1   1   1   2   1   1   1   2   2   2   2   1   1   1   2   2   2   2   1   2   1   1   2   2   1   2   2   1   2   2   1   1   2   2   2   1   2   2   1   1   1   1   2   1   2   2   1   1   1   1   2   2   1   1   1   1   1   1   2   1   1   1   1   2   1   1   2   1   2   1   2   1   2   1   1   2   1   1   1   1
 MK-6-9                 2   2   2   2   1   2   2   2   1   2   2   1   2   1   1   1   2   2   2   2   1   1   1   2   1   1   2   2   1   1   1   1   1   1   1   2   2   1   1   2   1   2   2   1   2   2   1   1   2   2   1   1   2   1   2   1   2   2   1   1   2   1   2   1   1   1   1   1   2   2   1   1   2   2   2   2   2   2   1   1   1   1   2   1   1   2   2   1   1   2   2   1   1   2   1   2   2   2   2   2   2   2   2   2   1   1   2   1   2   1   1   2   1   1   2   1   1   2   1   1   1   1   1   2   1   1   1   2   2   2   2   1   1   1   2   2   2   2   1   2   2   1   2   2   1   2   2   1   2   1   2   1   2   1   2   1   2   2   1   1   1   1   2   2   2   2   1   1   1   1   2   2   2   1   1   1   2   1   2   1   1   1   1   2   1   1   2   1   2   1   2   1   2   1   1   2   2   1   1   1
 MK-6-10                2   2   2   2   1   2   2   2   1   1   2   1   2   1   1   1   2   2   2   1   1   1   1   2   1   1   2   2   1   1   1   1   2   1   1   2   2   1   2   2   1   2   2   2   2   2   1   2   2   2   1   1   2   1   2   1   2   2   1   1   1   1   1   1   1   1   2   1   2   2   1   1   2   2   2   2   2   2   2   1   2   1   2   1   1   1   2   2   1   1   1   1   1   1   1   2   2   2   2   2   2   2   2   2   1   1   2   1   2   1   1   2   1   1   2   1   1   2   2   1   1   1   1   2   1   1   1   2   2   2   2   1   1   1   1   2   2   2   1   2   2   1   1   2   1   1   2   1   2   1   2   1   2   1   2   1   1   2   1   1   1   1   2   1   2   2   1   1   1   1   2   2   2   1   1   2   2   1   2   1   2   1   1   2   1   1   2   1   2   1   2   1   2   1   1   2   2   1   1   1
 MK-6-11                2   2   2   2   1   2   2   1   1   1   2   1   2   1   1   1   2   2   2   1   1   1   1   2   1   1   2   2   1   1   1   1   2   1   2   2   2   1   2   2   1   2   2   2   2   2   1   2   2   2   1   1   2   1   2   1   1   2   1   1   1   1   1   1   1   1   2   1   2   2   1   1   2   2   2   2   2   2   2   1   2   1   2   1   1   1   2   2   1   1   1   1   1   1   1   1   2   2   2   2   2   1   2   2   1   2   2   1   2   2   1   2   1   1   2   1   1   2   2   1   1   1   1   2   1   2   1   2   2   2   2   1   1   1   1   2   2   2   1   2   2   1   1   2   2   1   2   1   2   1   1   2   1   1   2   1   1   2   1   1   2   1   2   1   2   1   1   1   1   1   2   2   2   1   1   2   2   1   2   1   2   1   1   2   2   1   2   1   1   2   2   1   2   1   1   1   2   1   1   1
 MK-6-12                2   2   1   2   1   2   2   1   1   1   2   1   2   1   1   1   2   1   2   1   1   1   1   1   1   1   2   2   1   1   1   2   2   1   2   1   2   1   2   2   1   1   2   2   2   2   1   2   2   2   1   1   2   1   2   1   1   2   2   1   1   2   1   1   1   1   2   1   2   2   1   1   2   1   2   2   2   1   2   1   2   1   1   1   1   1   1   2   1   1   1   1   1   1   1   1   2   2   2   2   2   1   2   2   1   2   2   1   1   2   1   2   1   1   2   1   1   1   2   1   1   1   2   2   1   2   1   2   2   2   2   1   1   1   1   2   2   2   1   2   2   1   1   2   2   2   2   1   2   1   1   2   1   1   2   1   1   1   1   1   1   1   2   1   2   1   1   1   1   1   2   2   2   1   1   2   2   1   2   1   2   1   1   2   2   1   2   1   1   2   2   1   2   1   1   1   2   1   1   2
 MK-6-13                2   2   1   2   1   2   2   1   1   2   2   1   2   1   1   1   2   1   1   1   1   1   1   1   1   1   1   2   1   1   1   2   2   1   2   2   2   1   2   2   1   1   2   2   2   2   1   2   2   2   1   2   2   1   2   2   1   2   2   1   1   2   1   1   1   1   2   1   2   2   1   2   2   1   2   2   2   1   2   1   2   1   1   1   1   1   1   2   1   1   1   1   1   1   1   1   2   2   2   2   2   1   2   2   1   1   2   1   1   2   1   2   1   1   2   1   1   1   2   1   1   1   2   2   1   2   1   2   2   2   1   1   1   2   1   1   2   2   1   1   2   1   1   2   2   1   2   1   2   1   1   2   1   1   2   1   1   1   1   1   1   1   1   1   2   1   1   1   1   1   2   2   2   1   1   1   2   1   2   1   2   1   1   2   2   1   2   2   1   2   2   1   1   1   1   1   2   1   1   2
 MK-6-14                2   2   1   2   1   2   2   1   1   1   2   1   2   1   1   1   2   1   1   1   1   1   1   1   1   1   1   2   1   1   1   2   2   1   2   2   2   1   2   2   1   1   2   2   2   2   1   2   2   2   1   2   2   2   2   2   1   1   1   1   2   2   1   1   1   1   2   1   2   2   1   2   2   1   2   1   2   1   2   1   2   1   1   1   1   2   1   2   1   1   1   1   1   2   1   1   2   2   1   2   2   1   2   2   1   2   2   2   1   2   1   2   1   1   2   1   2   1   2   1   1   1   2   1   2   1   1   2   2   2   2   1   1   2   2   1   2   2   1   2   2   1   1   2   2   1   2   1   2   1   1   2   1   1   2   1   1   1   1   1   1   1   2   1   2   1   1   1   1   1   2   2   2   1   1   1   2   1   2   1   1   1   1   1   2   1   2   2   1   2   2   1   1   1   1   2   2   1   1   2
 MK-6-15                2   2   1   2   1   2   2   1   1   1   2   1   2   1   1   1   2   1   1   2   1   2   1   1   1   1   1   2   1   1   2   2   2   1   2   2   2   1   2   2   2   1   1   2   2   2   1   2   2   2   1   2   2   2   2   2   1   1   1   1   2   2   1   1   1   1   2   1   2   2   1   2   2   1   2   1   2   1   2   1   2   1   1   1   1   2   1   2   1   1   1   1   1   2   1   1   2   2   1   2   2   1   2   2   1   2   1   2   1   2   1   2   1   2   1   1   2   1   2   1   1   1   2   2   2   1   2   2   2   1   1   1   2   2   2   1   2   2   1   2   1   2   2   2   2   1   2   1   2   1   1   2   1   1   2   2   1   1   1   1   1   1   2   1   2   1   1   1   1   1   2   1   2   1   1   1   2   1   2   1   1   1   1   1   2   1   2   2   1   2   1   1   1   1   1   2   2   1   2   2
 MK-6-16                2   2   1   2   1   2   2   1   1   1   2   1   2   1   1   1   1   1   1   2   1   2   1   1   1   1   1   2   1   1   2   1   2   1   2   2   2   1   2   2   2   1   1   2   2   2   1   2   1   2   1   2   2   2   2   2   1   2   1   1   1   2   1   1   1   1   2   1   1   2   1   2   2   1   2   1   2   1   2   1   2   1   1   1   1   2   1   2   1   1   1   1   1   2   1   1   2   2   2   2   2   2   2   2   1   2   1   2   1   2   1   2   1   2   1   1   2   1   1   1   1   1   2   2   2   1   1   2   2   1   1   1   2   2   2   1   2   2   1   2   1   2   2   2   2   1   2   1   2   2   1   2   1   1   2   2   1   2   1   2   1   1   2   1   2   1   1   1   1   1   2   1   2   1   1   2   2   1   2   1   1   1   1   1   2   1   2   2   1   2   1   2   1   2   1   2   2   1   2   2
 
!****************************************** Phenotypic Data **********************************************************
!-100.0 is resevred for missing phenotype
SimulatedTrait1        10.3979    9.3657   10.7211   10.8426   11.1362    8.8396    9.5647   10.5494   10.3375    8.7986   11.9101   10.1257   11.3254    9.1836   11.0748   11.5411    9.1241    8.5671   11.0388    9.7330    9.6446    8.6765    9.2911    9.8977    8.8115    8.5037    9.4320   10.5436    8.9852    9.3161   11.0437   11.2803    9.0211    9.4174   10.1676   10.4689    9.7332    8.9302    9.4281   10.6678   10.7784   10.3362    9.9151    8.7694   10.3164   10.1128   11.8317   11.6823   10.0482    9.7951   11.0521    8.2119   10.2745    9.5057    8.7790   10.0492    9.0794   10.6949    7.8420    9.1385   11.0845    9.8728    8.8011    9.0926   10.9291    8.4857    9.6125    8.5375    9.4587    8.8025    9.0312   10.4585   10.4219    9.8933   10.1927    9.9277   11.1329   10.1335    9.3551   10.5696    9.5239    9.3847    9.2520   10.4095   10.1370   11.2558   10.6316    7.2245    9.0588    8.9784    8.5863    8.4008    8.6538   10.7032   10.0393   10.0990   11.2530    8.4172   10.7466    8.4934   11.1687    9.5445    8.4945   11.2974    9.3735   10.8964   12.1237   11.4015    7.2467   11.2341   10.2504   10.5835    8.0394    9.5920   11.2054    9.5086    8.5469    9.6229   10.3645   11.0139   11.7085    9.2336   10.6114   10.2176   10.6199    9.3827    8.1633    9.2619    8.3167    9.1224   10.4215    9.9943    8.7617   10.1880    8.5622   12.0443    9.5741    7.9567   10.5025   10.4920   10.6187    9.5556   10.6761   12.0894   10.6745    8.7981    8.5288    8.9645   10.6162    8.8592   12.1168   10.2430   10.0315   12.8886   10.9620    9.8495    9.9278    8.9959   11.2849    8.9503   11.4901   11.3504   12.3809   10.0086   10.8998    9.9358   10.0945    9.2390    9.8661   10.1629    8.2422    9.9394   11.1544   10.4654    9.4003    9.5487    9.0029    8.8495   10.1793   10.6637   10.1000    8.6036   10.8058    9.1018    8.9072    8.1450   10.8611   11.1009   10.6464   11.2518    9.7701   11.5927    9.1695    7.8095    8.9826   10.3428   10.2381   10.8627    8.9397   10.4461
 
