# Supplementary material for: Inclusive Composite Interval Mapping of QTL by Environment Interactions in Biparental Populations
Source: PLoS One. 2015 Jul 10;10(7):e0132414. doi: 10.1371/journal.pone.0132414 (PMC4498613; doi:10.1371/journal.pone.0132414)
Supplement: S1 File — (ZIP) [file pone.0132414.s001.zip › BC1 population/e=1/run_00068.met]

!**********************Note: lines staring with "!" are remarks and will be ignored in the program********************
!*********************************General Information**********************************
!Assuming F1 = P1 x P2, populations available in QTL IciMapping are: 
!  1, P1BC1F1 = P1 x F1, the first backcrossing where P1 is used as the recurrent parent;
!  2, P2BC1F1 = P2 x F1, the first backcrossing where P2 is used as the recurrent parent;
!  3, F1DH, F1-derived doubled haploids; 
!  4, RIL or F1RIL, recombination inbred lines through the repeated selfing of F1;
!  5, P1BC1RIL, recombination inbred lines through the repeated selfing of P1BC1F1;
!  6, P2BC1RIL, recombination inbred lines through the repeated selfing of P2BC1F1;
!  7, F2, the selfing generation of F1;
!  8, F3, the selfing generation of F2;
!  9, P1BC2F1, the second backcrossing where P1 is used as the recurrent parent; 
! 10, P2BC2F1, the second backcrossing where P2 is used as the recurrent parent;
! 11, P1BC2RIL, recombination inred lines through the repeated selfing of P1BC2F1; 
! 12, P2BC2RIL, recombination inred lines through the repeated selfing of P2BC2F1; 
! 13, P1BC1F2, the selfing generation of P1BC1F1; 
! 14, P2BC1F2, the selfing generation of P2BC1F1; 
! 15, P1BC2F2, the selfing generation of P1BC2F1; 
! 16, P2BC2F2, the selfing generation of P2BC2F1; 
! 17, P1BC1DH, P1BC1F1-derived doubled haploids; 
! 18, P2BC1DH, P2BC1F1-derived doubled haploids; 
! 19, P1BC2DH, P1BC2F1-derived doubled haploids; 
! 20, P2BC2DH, P2BC2F1-derived doubled haploids; 
   1      !Mapping Population (see remarks above)
   2      !Mapping Function (1 for Kosambi; 2 for Haldane; 3 for Morgan)
   2      !Marker Space Type (1 for intervals; 2 for positions)
   1      !Marker Space Unit(1 for centiMorgans; 2 for Morgan)
   6      !Number of Chromosomes (or Linkage Groups)
 200      !Size of the mapping population
   1      !Number of environments
 
!***************************************** Chromosomes and Linkage Maps **********************************************
!Chromosome                 NumMarkers
-CH1                        16
-CH2                        16
-CH3                        16
-CH4                        16
-CH5                        16
-CH6                        16
!Linkage map (Marker name followed by position or the interval length)
 MK-1-1                1     0.000
 MK-1-2                1    10.000
 MK-1-3                1    20.000
 MK-1-4                1    30.000
 MK-1-5                1    40.000
 MK-1-6                1    50.000
 MK-1-7                1    60.000
 MK-1-8                1    70.000
 MK-1-9                1    80.000
 MK-1-10               1    90.000
 MK-1-11               1   100.000
 MK-1-12               1   110.000
 MK-1-13               1   120.000
 MK-1-14               1   130.000
 MK-1-15               1   140.000
 MK-1-16               1   150.000
 MK-2-1                2     0.000
 MK-2-2                2    10.000
 MK-2-3                2    20.000
 MK-2-4                2    30.000
 MK-2-5                2    40.000
 MK-2-6                2    50.000
 MK-2-7                2    60.000
 MK-2-8                2    70.000
 MK-2-9                2    80.000
 MK-2-10               2    90.000
 MK-2-11               2   100.000
 MK-2-12               2   110.000
 MK-2-13               2   120.000
 MK-2-14               2   130.000
 MK-2-15               2   140.000
 MK-2-16               2   150.000
 MK-3-1                3     0.000
 MK-3-2                3    10.000
 MK-3-3                3    20.000
 MK-3-4                3    30.000
 MK-3-5                3    40.000
 MK-3-6                3    50.000
 MK-3-7                3    60.000
 MK-3-8                3    70.000
 MK-3-9                3    80.000
 MK-3-10               3    90.000
 MK-3-11               3   100.000
 MK-3-12               3   110.000
 MK-3-13               3   120.000
 MK-3-14               3   130.000
 MK-3-15               3   140.000
 MK-3-16               3   150.000
 MK-4-1                4     0.000
 MK-4-2                4    10.000
 MK-4-3                4    20.000
 MK-4-4                4    30.000
 MK-4-5                4    40.000
 MK-4-6                4    50.000
 MK-4-7                4    60.000
 MK-4-8                4    70.000
 MK-4-9                4    80.000
 MK-4-10               4    90.000
 MK-4-11               4   100.000
 MK-4-12               4   110.000
 MK-4-13               4   120.000
 MK-4-14               4   130.000
 MK-4-15               4   140.000
 MK-4-16               4   150.000
 MK-5-1                5     0.000
 MK-5-2                5    10.000
 MK-5-3                5    20.000
 MK-5-4                5    30.000
 MK-5-5                5    40.000
 MK-5-6                5    50.000
 MK-5-7                5    60.000
 MK-5-8                5    70.000
 MK-5-9                5    80.000
 MK-5-10               5    90.000
 MK-5-11               5   100.000
 MK-5-12               5   110.000
 MK-5-13               5   120.000
 MK-5-14               5   130.000
 MK-5-15               5   140.000
 MK-5-16               5   150.000
 MK-6-1                6     0.000
 MK-6-2                6    10.000
 MK-6-3                6    20.000
 MK-6-4                6    30.000
 MK-6-5                6    40.000
 MK-6-6                6    50.000
 MK-6-7                6    60.000
 MK-6-8                6    70.000
 MK-6-9                6    80.000
 MK-6-10               6    90.000
 MK-6-11               6   100.000
 MK-6-12               6   110.000
 MK-6-13               6   120.000
 MK-6-14               6   130.000
 MK-6-15               6   140.000
 MK-6-16               6   150.000
!*********************************** Marker Types ********************************************************************
!Co-dominant marker: When heterozygote F1 is present, P1 is coded as 2, F1 is coded as 1, and P2 is coded as 0; Otherwise, P1 is coded as 2, and P2 is coded as 0. 
!Dominant marker: When heterozygote F1 is present, P1 and F1 are coded as 12, and P2 is coded as 0; Otherwise, P1 is coded as 2, and P2 is coded as 0.  
!Recessive markers: When heterozygote F1 is present, P1 is coded as 2, and F1 and P2 are coded as 10; Otherwise, P1 is coded as 2, and P2 is coded as 0. 
!Missing marker is coded as -1. 
 MK-1-1                 1   2   2   1   2   1   1   1   1   1   1   2   1   1   1   2   2   1   1   2   1   2   1   1   2   1   2   2   2   1   2   1   2   1   1   1   1   1   1   2   2   1   2   2   2   1   1   2   2   1   1   2   2   1   2   2   2   2   1   2   2   2   1   2   2   1   2   2   1   2   1   2   1   2   1   2   2   1   2   2   2   2   1   1   1   1   1   1   2   2   2   1   1   1   1   1   2   1   1   2   2   1   2   2   2   1   1   2   1   2   2   1   2   1   2   2   1   1   1   2   1   2   2   1   2   1   2   1   2   1   1   1   2   1   1   1   1   2   2   1   2   2   2   1   2   2   2   1   1   1   2   2   1   1   2   2   1   1   1   1   1   1   2   1   1   1   1   2   2   1   1   1   1   2   1   2   1   2   1   1   2   1   1   2   2   2   1   2   2   2   2   2   1   2   1   1   1   2   2   2
 MK-1-2                 1   2   2   1   2   2   1   1   1   1   1   2   1   1   1   2   2   1   1   2   1   2   1   1   2   1   2   2   2   1   2   1   2   1   2   1   1   1   1   2   2   1   2   2   2   1   1   2   2   1   1   2   2   1   2   2   2   2   1   2   2   2   1   1   2   1   2   2   1   2   1   2   1   2   1   2   1   1   1   2   2   2   1   1   1   1   1   1   2   1   1   1   1   1   1   1   2   1   1   2   2   1   2   2   2   1   1   2   1   1   2   1   2   1   2   2   1   1   1   2   1   2   2   1   2   1   2   1   2   1   1   1   2   2   1   1   1   2   2   2   2   2   2   1   2   2   2   1   1   1   2   2   1   1   1   2   1   1   1   1   1   1   1   2   1   1   2   2   2   1   1   1   1   2   1   2   1   2   1   1   2   1   1   2   2   2   1   2   2   2   2   2   1   2   2   1   1   2   1   2
 MK-1-3                 1   1   2   1   2   2   2   1   1   1   2   2   1   1   1   2   2   1   2   2   1   2   1   1   2   2   2   2   2   1   2   1   2   1   2   1   1   1   1   2   2   1   2   2   2   1   1   2   2   1   1   2   1   1   2   2   1   2   1   2   2   2   2   1   2   1   2   2   1   2   1   2   1   2   1   2   1   1   1   2   2   2   1   1   1   1   2   1   2   1   1   1   2   1   1   1   2   1   1   1   2   1   2   2   2   1   1   2   1   1   2   1   2   1   2   2   1   1   1   2   1   2   2   1   2   1   1   1   2   1   1   1   2   2   1   1   1   2   1   2   2   2   2   1   2   2   2   2   1   1   2   2   1   1   1   2   1   1   1   2   1   1   1   2   1   1   2   2   2   1   1   1   1   2   1   1   1   2   1   2   2   1   1   2   1   2   1   2   2   2   2   2   1   2   2   1   1   2   1   2
 MK-1-4                 1   1   2   1   2   2   2   1   1   1   2   2   2   1   1   2   1   1   2   2   1   2   1   1   2   2   2   2   2   1   2   1   2   1   2   1   1   1   1   2   2   1   2   2   2   1   1   2   2   1   2   2   1   1   2   2   1   1   1   2   2   1   2   1   2   1   2   2   1   1   1   2   1   2   1   2   1   1   1   2   2   2   1   1   1   1   2   1   2   1   1   1   1   1   1   1   2   1   1   1   2   1   2   2   1   1   1   2   1   1   2   1   2   1   2   2   2   1   1   2   1   2   2   1   2   1   1   1   2   1   1   1   2   2   1   1   2   2   1   2   2   2   2   1   2   2   2   2   1   1   2   2   1   1   1   2   1   1   1   1   1   1   1   2   2   1   2   2   2   1   2   1   1   2   1   1   1   1   1   2   1   1   1   2   1   2   1   2   2   2   2   2   1   2   1   1   1   2   1   2
 MK-1-5                 1   1   2   1   2   2   1   1   1   1   2   1   2   1   1   2   1   1   2   2   2   2   1   1   2   2   2   1   2   1   2   1   2   1   2   1   1   1   1   2   2   1   2   2   2   1   1   2   2   1   1   2   2   1   2   2   1   1   2   2   2   1   2   1   2   2   2   2   1   1   1   1   1   1   1   2   1   1   1   2   2   2   1   1   1   1   2   1   2   1   1   1   1   1   1   1   2   1   1   1   2   1   2   2   1   1   1   2   1   1   1   1   1   1   2   2   2   1   1   2   1   2   2   1   2   1   1   2   2   1   1   1   2   2   1   1   2   1   1   2   1   2   2   1   1   2   2   2   2   1   1   2   1   1   1   2   1   1   1   1   1   1   2   2   2   1   2   2   2   1   2   1   1   2   1   1   1   1   1   2   1   1   1   2   1   2   2   2   2   2   2   2   1   1   1   1   1   2   1   2
 MK-1-6                 1   1   2   1   2   2   1   1   1   2   2   1   2   1   1   2   1   1   2   2   2   2   1   1   2   1   2   1   2   1   2   1   2   1   2   1   1   2   1   2   2   1   2   2   2   1   1   2   2   1   1   1   1   1   2   2   1   1   2   2   2   1   2   1   2   2   2   2   1   2   1   1   1   1   1   2   1   1   1   2   1   2   1   1   1   1   2   1   2   1   1   1   1   1   1   1   2   1   1   1   2   1   2   2   1   2   1   2   2   1   1   1   1   1   2   2   2   1   1   2   1   2   2   1   2   1   1   2   1   2   1   1   2   2   1   1   2   1   1   2   1   2   2   1   1   2   2   2   2   1   1   2   1   1   1   2   1   1   1   1   2   1   2   2   2   1   2   2   2   1   2   1   1   2   1   1   1   1   1   2   1   1   1   2   1   2   2   2   2   2   2   2   1   1   1   1   1   1   1   2
 MK-1-7                 1   1   2   1   2   2   1   1   1   2   2   1   2   1   1   2   1   1   2   1   2   2   2   1   2   1   1   1   2   1   2   1   2   1   2   1   1   2   2   2   1   1   2   2   2   2   1   2   2   1   1   1   1   1   2   2   1   1   2   2   2   1   2   1   2   2   2   2   1   2   1   1   1   1   1   2   1   1   1   2   1   2   1   1   1   1   2   1   1   1   1   1   1   1   1   1   2   1   1   1   2   1   2   2   1   2   1   2   2   1   1   1   1   1   2   2   2   1   1   2   1   2   2   1   1   1   1   2   1   2   1   1   2   2   1   1   2   1   2   2   1   2   2   1   1   2   2   2   2   1   1   1   1   1   1   2   1   1   1   1   2   1   2   2   2   2   2   2   2   1   2   1   1   2   2   1   1   1   1   1   1   1   1   2   1   2   2   2   2   2   2   1   1   2   1   1   1   1   1   2
 MK-1-8                 1   1   2   1   1   2   1   1   1   2   2   1   1   1   1   2   1   1   2   1   2   2   2   1   2   1   1   1   2   1   2   1   2   1   2   1   1   1   2   2   1   1   2   2   2   2   1   2   1   1   1   1   1   1   2   2   1   1   2   1   2   2   2   2   2   2   2   2   1   2   1   1   1   2   1   2   1   1   1   2   1   2   1   1   1   1   2   1   1   1   1   1   1   1   1   1   2   1   1   1   2   1   2   2   1   2   1   2   2   1   1   1   1   1   2   2   2   1   1   2   1   2   2   1   2   1   1   2   1   2   1   1   2   2   1   1   2   1   2   2   1   2   2   2   1   2   2   2   2   1   1   1   1   1   1   2   1   1   1   1   2   2   2   2   2   2   1   2   1   1   1   1   1   2   2   1   1   1   1   1   2   1   2   2   1   2   2   2   1   2   2   1   1   2   1   1   1   1   2   1
 MK-1-9                 2   1   2   1   1   2   1   1   1   2   2   1   2   1   1   2   1   1   2   1   2   2   2   2   2   1   1   1   2   1   2   1   2   1   2   1   1   2   2   2   1   1   2   2   2   2   1   2   1   1   2   1   1   1   2   2   1   1   2   1   2   2   2   2   2   2   2   2   1   2   1   1   1   2   1   2   1   1   1   2   1   2   1   1   1   1   2   1   1   1   1   1   2   1   1   1   2   1   1   1   2   1   2   2   1   2   1   2   2   1   2   1   1   1   2   2   2   1   1   2   2   2   2   1   2   1   1   1   1   2   1   1   2   1   1   1   2   2   2   2   1   2   2   1   1   2   2   2   2   1   1   1   1   2   1   2   1   2   1   1   2   2   2   2   2   2   1   2   1   1   1   1   1   2   2   1   1   1   1   1   2   1   2   2   1   2   2   2   2   1   2   2   1   2   2   2   1   1   2   1
 MK-1-10                2   1   2   1   1   2   1   2   1   2   1   1   2   1   1   2   1   2   2   1   2   2   2   2   2   1   1   1   2   1   2   1   2   1   2   1   1   2   2   2   1   1   2   1   1   2   1   2   2   1   2   1   1   1   2   2   1   1   2   1   2   2   2   2   1   2   2   2   1   2   1   1   1   2   1   2   1   1   1   2   1   1   1   2   1   1   2   1   1   2   1   1   2   1   1   1   2   1   1   1   1   1   2   2   1   2   1   2   2   1   2   1   1   1   2   2   2   1   1   2   1   2   2   1   2   1   1   1   1   2   1   1   1   1   1   1   2   2   1   2   1   2   2   2   1   2   2   2   2   2   1   1   1   2   1   2   1   2   1   1   2   1   2   1   2   1   1   2   1   1   1   1   1   2   2   1   1   1   2   1   2   1   2   2   1   2   2   2   2   2   2   2   1   2   2   2   1   1   1   1
 MK-1-11                2   1   2   2   1   2   1   2   1   2   2   1   2   1   1   2   1   2   2   1   2   2   2   2   2   1   1   1   2   1   2   1   2   1   2   1   1   2   2   2   1   1   1   1   1   1   1   2   1   1   2   1   1   1   2   2   1   2   2   1   2   2   2   2   1   2   2   2   1   2   1   1   2   2   1   2   1   2   1   2   1   1   1   1   1   2   2   1   1   2   1   1   1   1   1   1   2   1   1   1   1   1   2   2   1   2   2   2   2   2   2   1   1   1   2   2   2   1   1   2   1   2   1   1   2   1   1   2   1   2   1   1   1   1   1   1   2   2   1   2   1   2   2   2   1   2   2   2   2   2   2   1   2   2   1   2   1   2   1   1   2   1   2   1   2   1   1   2   1   1   1   1   1   2   2   2   1   1   2   1   2   1   2   2   2   2   2   2   2   2   2   2   1   2   2   1   1   1   1   1
 MK-1-12                2   1   2   2   1   2   1   2   1   2   2   1   2   1   1   2   1   2   2   1   2   2   2   2   2   1   1   1   1   1   2   1   2   1   2   1   1   2   2   2   1   1   1   1   1   1   1   2   1   1   2   1   1   1   2   2   1   2   2   2   2   2   2   2   2   2   2   2   1   2   1   1   2   2   2   2   1   2   1   2   1   1   1   1   1   2   2   1   1   2   1   1   1   1   1   2   2   1   1   1   1   1   2   2   1   2   2   2   2   2   2   1   1   2   2   2   2   1   1   2   1   2   1   1   2   1   1   2   1   2   1   1   1   1   1   1   2   2   1   2   2   2   2   1   1   2   2   2   1   2   1   1   2   2   1   2   2   2   1   1   2   1   2   1   2   1   1   2   1   1   1   1   1   2   2   2   1   1   2   1   1   1   2   2   2   2   2   2   2   2   2   2   1   2   2   1   1   1   1   1
 MK-1-13                1   1   2   2   1   1   1   2   1   2   2   1   2   1   1   2   1   2   2   1   2   2   2   2   2   1   1   1   1   1   2   1   2   2   1   1   1   2   2   2   2   1   1   1   1   1   1   2   1   1   2   1   1   1   2   2   1   1   2   2   2   2   2   2   2   2   2   2   1   2   1   1   2   2   2   2   1   2   1   2   1   1   1   1   1   2   2   1   2   2   1   2   1   1   1   2   2   1   1   1   1   1   2   2   1   2   2   2   2   2   2   1   1   2   2   1   2   1   1   2   1   1   1   2   2   1   1   2   1   2   1   1   2   1   1   1   2   2   1   2   2   2   2   1   1   2   2   2   1   1   1   1   2   2   2   2   2   2   1   1   2   1   2   1   2   1   1   2   1   1   1   1   1   2   2   2   1   1   2   1   1   1   2   2   2   2   2   2   2   2   1   2   1   2   2   2   1   1   1   1
 MK-1-14                1   1   2   2   1   1   1   2   1   2   2   1   2   1   1   2   1   2   2   1   2   1   2   2   1   1   1   1   1   1   2   1   2   2   1   1   1   2   2   2   2   1   1   1   1   1   1   2   1   1   2   1   1   2   2   1   1   1   2   2   2   1   2   2   1   2   2   2   1   2   1   1   2   2   2   2   1   2   1   2   2   1   1   1   1   2   2   1   1   2   1   2   1   1   1   2   2   1   2   1   1   1   2   2   2   2   2   2   2   2   2   1   1   1   2   1   2   1   2   2   1   1   1   2   2   1   1   2   1   2   1   1   1   1   1   1   2   2   2   2   2   2   1   1   1   2   2   2   1   1   1   1   2   2   2   2   2   2   1   1   2   1   2   1   2   1   1   2   1   1   1   1   1   2   2   2   1   1   2   1   2   1   1   2   2   1   2   2   2   2   1   2   1   2   1   2   1   1   1   1
 MK-1-15                1   1   2   2   1   1   2   2   1   2   2   1   2   1   1   2   1   2   2   1   2   1   2   1   1   1   1   1   2   1   2   1   2   2   1   1   1   2   2   2   2   1   2   1   1   1   1   2   1   1   2   1   1   2   2   2   1   1   2   2   2   1   2   2   1   2   2   2   1   2   1   1   2   2   2   2   1   2   1   2   2   1   1   1   1   2   2   1   2   1   1   2   1   1   1   2   1   2   2   1   1   1   2   2   2   2   1   2   2   2   2   1   1   1   2   1   2   1   2   1   1   1   1   2   2   1   1   2   1   2   1   1   1   1   1   1   2   2   2   2   2   2   1   1   1   2   1   2   1   1   1   1   1   2   2   2   2   2   1   1   2   1   2   1   2   1   1   2   1   1   1   2   1   2   2   2   1   1   2   1   2   1   1   1   2   1   2   2   2   2   2   2   1   2   1   2   1   1   1   1
 MK-1-16                1   1   2   2   1   1   2   2   1   2   2   1   2   1   1   2   1   2   2   1   2   1   2   1   1   1   1   1   2   1   2   1   2   2   1   1   1   2   2   2   2   1   1   1   1   1   1   2   1   1   2   1   1   2   2   1   1   1   2   2   2   1   2   2   1   2   2   2   1   2   1   1   1   2   2   2   1   1   1   2   2   1   1   1   2   2   2   1   2   1   1   2   1   1   1   2   1   2   2   1   1   1   2   2   2   2   1   2   2   1   2   1   1   1   2   1   2   1   2   1   1   2   1   2   2   1   1   2   2   2   1   1   1   1   1   1   2   2   2   2   2   2   1   1   1   2   1   2   1   1   2   1   1   2   2   2   2   2   1   1   2   1   2   1   1   1   1   2   1   1   1   2   1   1   2   2   1   1   2   1   2   1   1   1   2   1   2   2   1   2   2   2   2   2   2   2   1   2   1   1
 MK-2-1                 2   2   1   2   1   1   2   1   2   2   1   2   1   2   2   1   1   2   1   2   1   1   2   2   1   1   2   2   2   1   1   2   2   1   1   1   1   2   2   1   1   1   1   1   2   2   2   1   1   2   2   2   1   2   2   1   2   1   2   1   1   1   2   1   2   1   2   1   1   2   1   1   1   1   2   2   1   1   1   1   2   2   1   1   2   2   1   1   1   2   1   1   2   1   2   2   2   1   1   1   2   1   2   2   2   2   2   2   1   2   2   1   1   2   1   2   1   2   2   2   1   2   1   1   2   2   2   1   2   2   2   1   1   1   2   2   1   2   2   1   2   1   1   1   2   2   1   1   2   2   2   1   2   1   1   2   1   1   2   2   1   2   1   1   2   2   2   1   1   1   2   1   1   1   2   1   2   2   2   2   2   2   2   1   2   2   1   2   2   1   1   1   2   2   2   2   2   2   1   2
 MK-2-2                 1   2   1   2   1   1   2   1   2   2   1   2   1   1   2   1   1   2   1   2   1   1   2   2   1   1   2   1   2   1   1   2   2   1   1   2   2   2   2   1   2   1   1   1   1   2   2   1   1   2   2   2   1   1   2   1   1   1   2   2   1   1   2   1   1   1   1   1   1   2   1   1   1   1   2   2   1   1   2   1   2   2   1   1   2   2   1   1   1   2   1   1   2   1   2   2   1   1   1   2   2   1   2   2   2   2   2   2   2   2   1   1   2   2   1   2   1   2   2   1   1   2   1   1   2   2   2   1   2   2   2   1   1   2   1   1   1   2   2   1   2   2   1   1   2   2   1   1   2   2   2   1   2   1   1   2   1   1   2   2   1   2   1   1   2   2   2   1   1   1   2   1   1   1   2   1   2   2   2   2   2   2   2   1   2   2   1   2   2   1   1   1   2   2   2   2   2   2   1   2
 MK-2-3                 1   2   1   2   1   1   2   1   2   2   1   2   1   1   2   1   1   2   1   2   1   1   2   2   1   2   2   1   2   1   1   2   2   1   1   2   2   2   2   1   1   1   1   2   1   2   1   1   1   2   2   2   2   1   2   1   1   1   2   2   1   1   2   1   1   1   1   1   1   2   1   1   1   1   2   2   1   1   2   1   2   2   1   1   2   2   1   1   1   2   1   1   2   1   2   2   2   1   2   1   2   1   2   2   2   2   1   2   2   2   1   1   2   1   1   2   1   2   2   1   1   2   1   1   2   2   2   1   2   2   2   2   1   2   2   1   2   2   2   2   2   2   1   1   2   2   1   1   2   2   2   1   1   1   1   2   1   1   2   2   1   2   1   1   2   2   2   2   1   1   1   1   1   2   2   1   2   2   2   2   2   2   2   1   2   2   1   2   2   1   1   1   1   2   2   2   2   2   1   2
 MK-2-4                 1   2   1   2   1   1   2   1   2   1   1   2   1   1   2   1   1   2   1   2   1   1   2   2   1   2   2   1   1   1   1   2   2   1   2   1   2   2   2   1   1   1   1   2   1   2   1   1   1   2   2   1   2   1   2   1   1   1   2   2   1   1   1   1   1   1   1   1   1   2   1   2   1   1   2   2   1   1   2   1   2   2   1   1   2   2   1   1   1   1   1   1   2   1   2   2   2   1   2   1   2   1   2   2   2   2   1   2   1   2   1   1   2   1   1   1   1   2   2   1   1   2   1   1   2   2   2   1   2   2   2   2   1   1   2   1   2   2   2   2   2   2   1   1   2   2   1   1   2   2   2   2   1   1   1   2   1   1   2   2   1   2   1   1   2   2   2   2   1   1   1   1   1   1   2   1   2   2   2   2   2   2   2   1   2   2   1   2   2   1   1   2   1   2   2   2   2   2   2   2
 MK-2-5                 1   2   1   2   1   1   2   1   1   1   2   2   1   2   2   2   1   1   1   2   1   1   2   2   1   2   2   1   1   1   1   2   2   1   2   1   2   2   2   1   1   1   1   2   1   2   1   1   1   2   2   1   2   1   2   1   1   1   2   2   1   1   1   1   1   1   1   1   1   2   1   2   1   1   2   2   1   1   2   1   2   1   1   1   2   2   1   1   1   1   1   1   2   1   2   2   2   2   2   1   2   1   2   2   2   1   1   2   1   2   2   1   2   1   1   1   1   2   2   1   1   1   1   1   2   2   2   1   2   2   2   2   1   1   2   1   2   2   2   2   2   2   1   1   2   2   1   2   2   2   2   2   1   1   1   2   1   1   2   1   1   1   1   1   2   2   2   2   1   1   1   2   1   1   1   1   2   2   2   2   2   2   1   1   2   2   1   2   2   1   1   2   1   2   2   2   2   2   2   2
 MK-2-6                 1   2   1   2   1   1   2   1   1   1   2   2   1   1   2   2   1   2   1   2   1   1   2   2   1   2   2   1   1   1   1   2   2   1   1   1   2   2   2   1   1   1   1   2   1   2   1   1   1   2   2   1   2   2   2   1   1   1   2   2   1   1   1   1   1   1   1   1   1   2   1   2   1   1   2   2   1   1   2   1   2   1   2   2   2   2   1   1   1   1   1   1   2   1   2   2   2   2   2   1   2   1   2   2   2   1   1   2   1   1   1   2   2   1   1   2   1   1   2   1   2   1   1   1   2   2   2   1   2   2   2   2   1   1   2   1   2   2   1   2   2   2   1   1   2   2   1   2   2   2   2   2   1   1   1   2   2   1   2   1   1   1   1   1   2   2   2   2   1   1   1   2   1   2   1   1   2   2   2   2   2   2   1   1   2   2   1   2   2   1   1   2   1   2   2   2   2   2   1   2
 MK-2-7                 1   2   1   1   1   1   2   1   1   1   2   2   1   1   2   2   1   2   1   2   1   1   2   2   1   2   2   1   1   1   1   2   2   1   2   2   2   2   2   1   1   1   1   2   1   1   2   1   1   2   2   1   2   2   2   1   1   1   2   2   1   1   1   1   1   1   1   1   1   2   1   2   1   1   2   2   1   1   2   1   2   1   2   2   2   2   1   1   1   1   1   1   2   1   1   2   2   2   2   1   1   2   2   2   1   1   1   2   1   1   1   2   2   1   1   2   1   1   1   1   2   1   1   1   2   2   2   1   2   2   2   1   2   1   2   1   2   2   1   2   2   2   2   1   2   2   1   2   2   1   2   2   1   1   1   2   2   1   2   1   1   1   1   1   2   2   1   2   1   1   1   2   1   1   1   1   2   2   2   2   2   2   2   1   2   2   1   1   2   1   2   2   1   2   2   2   2   2   1   2
 MK-2-8                 1   2   1   2   1   1   2   1   1   2   2   2   1   1   2   2   1   1   1   1   1   1   2   2   1   2   2   1   1   1   1   2   2   2   2   2   2   2   2   1   1   1   1   2   1   1   2   1   1   2   2   1   1   2   1   1   1   1   1   2   1   1   2   1   1   1   1   1   1   2   1   2   1   1   2   2   1   1   2   1   2   1   2   1   2   2   1   1   2   1   1   1   2   1   1   2   2   2   1   1   2   2   2   2   2   1   1   2   1   2   1   2   2   1   1   2   1   1   1   1   2   1   1   1   2   2   2   2   2   2   2   1   2   1   1   1   2   2   1   2   2   1   2   1   2   2   1   2   2   1   2   2   1   1   1   2   2   1   2   1   1   1   1   1   2   2   2   2   2   2   1   2   1   1   1   1   1   2   2   2   2   1   2   1   1   2   2   1   2   2   2   2   1   2   2   2   1   2   1   2
 MK-2-9                 1   2   1   2   1   1   2   1   1   2   2   2   1   1   1   1   1   1   2   1   1   1   2   2   1   2   2   1   2   2   2   2   2   2   2   2   1   2   2   1   2   1   1   2   1   2   2   1   1   2   2   1   1   2   1   1   1   1   1   2   1   2   2   1   1   1   1   1   1   2   1   2   1   1   2   2   1   1   2   1   2   1   2   1   2   2   1   1   2   1   1   1   2   1   1   2   2   2   1   1   2   1   2   2   2   1   1   2   2   2   2   2   2   1   1   2   1   1   1   1   2   1   1   1   1   2   2   2   2   2   1   1   2   1   1   2   2   2   1   2   2   1   2   1   2   2   1   2   2   1   2   2   1   1   2   2   2   1   2   1   1   1   1   1   2   2   2   2   1   2   1   1   1   1   1   1   1   2   2   2   2   1   1   1   1   2   2   2   2   2   2   1   1   2   1   2   2   2   1   2
 MK-2-10                1   2   1   2   1   2   2   1   1   2   2   2   1   1   1   1   1   1   2   1   1   1   2   1   1   2   2   1   2   2   2   2   2   2   2   2   1   2   1   1   2   1   2   2   1   2   2   1   1   2   2   1   2   1   2   1   1   1   1   2   1   2   2   1   1   1   1   1   1   2   1   2   1   1   2   2   1   1   2   1   1   1   2   1   2   2   1   1   2   1   1   1   2   1   1   2   2   2   1   1   2   1   2   2   2   1   2   2   2   2   2   2   2   1   1   2   1   1   1   1   2   1   1   1   1   2   2   2   2   2   1   1   2   1   1   2   2   2   1   2   2   1   1   1   2   2   1   2   2   1   2   2   1   1   2   2   2   1   2   1   2   1   2   2   2   2   2   2   1   2   1   1   1   1   1   1   1   2   2   2   2   1   1   2   1   2   2   2   2   2   2   1   1   2   1   1   2   1   1   2
 MK-2-11                1   2   1   2   1   2   2   1   1   2   2   2   1   1   1   1   1   1   1   2   1   1   2   1   1   2   2   1   2   2   2   2   2   2   2   2   1   2   1   1   2   1   2   2   1   2   2   1   1   2   2   1   2   1   2   1   1   1   1   2   1   2   2   1   2   1   1   1   1   2   1   1   1   1   2   2   1   1   1   1   1   1   2   1   2   2   1   1   2   1   1   1   2   2   1   2   2   2   1   1   2   1   2   2   2   1   2   2   2   2   2   2   2   1   1   2   1   1   1   1   2   1   1   1   1   2   2   2   2   2   1   1   2   1   1   2   2   2   1   2   2   1   1   1   2   2   2   2   2   1   2   2   1   1   2   2   2   1   2   1   1   1   2   2   2   2   2   2   1   2   1   1   1   1   1   1   1   1   2   2   2   1   1   2   1   2   2   2   2   2   2   1   1   2   1   1   2   1   1   2
 MK-2-12                1   2   1   2   1   2   2   1   1   2   2   2   1   1   1   1   1   1   1   1   1   1   2   1   2   1   2   1   2   2   2   1   2   1   2   2   1   2   1   1   2   2   2   2   1   2   2   1   1   2   1   1   2   1   2   1   1   1   1   2   2   1   2   1   2   2   2   1   1   2   1   1   1   1   2   2   2   1   1   1   1   1   2   1   2   2   1   2   2   1   1   1   2   2   1   2   2   2   1   1   2   1   2   2   2   1   2   2   1   2   2   2   2   1   1   2   1   1   1   1   2   1   1   1   1   2   2   2   2   2   1   1   2   1   1   2   2   2   2   2   2   1   1   2   2   2   1   2   2   1   2   2   1   1   2   2   2   1   2   1   1   1   2   1   2   2   2   2   1   2   1   1   1   1   1   2   1   1   2   2   2   1   1   2   1   2   2   2   2   2   2   1   1   2   1   1   2   1   2   2
 MK-2-13                1   2   1   2   1   2   2   1   1   2   2   2   1   1   1   1   1   1   1   1   1   1   2   1   2   1   2   1   2   2   2   1   2   1   2   1   1   1   1   1   2   2   2   2   2   2   2   1   1   2   1   1   1   2   2   1   1   1   1   2   2   1   2   2   2   2   2   1   1   2   2   1   1   1   2   2   2   1   1   1   1   1   2   1   2   2   1   2   2   1   1   1   1   2   1   2   2   1   1   1   2   2   2   2   1   1   2   2   1   1   1   2   2   1   1   2   1   1   1   1   2   2   1   1   1   2   2   2   2   2   1   1   2   1   1   2   2   2   2   2   2   1   1   2   2   2   1   2   1   1   2   2   1   1   2   2   2   1   2   1   1   1   2   1   2   2   2   2   1   2   1   1   1   1   1   2   1   1   2   2   2   1   1   2   1   2   2   2   2   2   2   1   1   2   1   1   2   1   2   2
 MK-2-14                1   2   1   2   1   2   2   1   1   2   2   2   1   2   1   1   1   1   1   1   1   1   2   1   2   1   2   1   2   2   2   1   2   1   2   1   1   1   2   1   1   2   2   2   1   2   2   2   1   2   1   1   1   2   2   1   1   1   1   1   2   1   2   2   2   2   2   1   1   2   2   1   2   1   2   2   2   1   2   1   1   1   2   1   2   2   2   2   1   1   1   1   1   2   1   1   2   1   1   1   2   2   2   1   1   1   1   2   1   1   1   2   1   1   1   2   1   1   1   1   2   2   1   1   1   2   2   2   2   2   1   1   2   1   1   2   2   2   2   1   2   1   1   2   2   2   1   2   1   1   2   2   2   1   2   2   2   1   2   1   1   1   2   1   2   2   2   2   1   2   1   1   1   1   1   2   1   1   2   2   2   1   1   2   1   2   2   2   2   2   2   1   1   2   1   1   2   1   2   2
 MK-2-15                1   2   1   2   2   1   2   1   1   2   2   2   1   2   1   1   1   1   1   1   1   1   2   1   2   1   2   1   2   2   2   1   2   1   2   1   1   1   1   1   1   1   2   2   1   2   2   2   1   2   1   1   1   2   2   1   1   1   1   1   2   2   2   1   2   2   2   1   1   2   1   1   2   2   2   1   2   1   2   1   1   1   2   1   2   1   2   1   1   1   1   1   1   2   1   1   2   1   1   1   2   2   2   1   1   1   1   2   2   1   1   1   1   1   2   2   1   1   1   1   1   2   1   1   2   2   2   2   2   2   1   1   2   1   2   2   2   2   2   1   2   1   1   2   2   1   1   2   1   1   2   2   1   1   2   2   2   1   2   2   1   1   2   1   2   2   2   2   2   2   1   1   1   1   1   2   1   1   2   2   2   1   1   2   1   2   2   1   2   2   2   1   1   2   1   1   2   1   2   2
 MK-2-16                1   2   1   2   2   1   2   1   1   2   2   2   1   2   1   1   1   1   1   1   1   1   2   2   2   1   2   1   2   2   1   1   2   1   2   1   2   1   1   1   1   1   2   2   1   2   2   2   1   2   1   1   1   2   2   2   1   2   1   1   2   2   2   1   2   1   1   1   1   2   1   1   2   2   2   1   1   1   2   1   1   1   1   1   2   1   2   1   1   1   1   1   1   2   1   1   2   1   1   1   2   2   2   1   1   1   1   2   2   1   2   1   1   1   2   2   1   1   1   1   1   2   1   1   2   1   1   2   2   2   1   2   1   1   2   2   2   2   2   1   2   1   1   2   2   1   1   1   2   1   2   2   1   1   2   2   2   1   2   1   1   1   1   1   2   2   1   2   2   2   1   1   1   2   1   2   1   1   2   2   2   1   1   2   1   2   2   1   2   2   2   1   1   2   1   1   2   1   2   1
 MK-3-1                 1   1   2   1   1   1   1   1   2   1   1   2   2   2   1   1   1   1   2   1   1   1   1   2   1   1   1   2   1   1   1   2   2   1   1   2   2   2   2   2   2   2   2   1   1   2   2   2   2   1   1   1   1   1   2   1   1   1   2   1   1   2   2   2   2   2   1   2   1   1   1   1   2   2   1   1   2   1   1   1   1   2   1   2   2   1   1   2   2   2   2   2   1   2   2   1   1   1   1   2   2   2   2   2   1   2   1   1   2   2   1   2   2   2   2   2   1   1   2   1   2   2   1   2   1   2   1   1   1   2   2   1   2   1   2   1   2   1   1   1   2   1   1   2   1   1   2   1   2   2   1   2   1   2   2   2   2   1   2   2   2   2   1   2   2   2   1   1   2   2   1   2   1   1   2   2   2   1   1   1   2   2   2   1   1   1   2   2   2   1   2   1   1   1   1   1   1   2   1   2
 MK-3-2                 2   1   2   2   1   1   1   1   2   1   1   2   1   2   1   1   1   1   2   1   1   1   1   2   1   1   1   2   1   1   1   2   2   1   1   2   1   2   2   2   2   2   2   1   1   2   2   1   2   1   1   1   1   1   2   1   2   1   2   1   1   2   2   2   2   2   1   2   1   1   1   1   2   2   1   1   2   1   1   2   1   2   1   2   1   1   1   2   2   2   1   2   1   2   2   1   1   1   1   2   2   2   2   2   1   2   1   1   2   2   1   2   2   2   2   1   1   1   2   1   2   1   1   2   1   2   1   1   2   2   2   1   2   2   2   1   2   1   2   2   2   1   1   2   1   1   2   1   1   2   1   2   1   2   2   2   2   1   2   2   2   2   1   2   2   2   1   1   2   2   1   2   1   1   2   1   2   1   2   1   2   2   2   1   1   1   2   1   1   1   2   1   2   1   1   1   1   2   1   2
 MK-3-3                 2   1   1   2   1   1   1   1   2   2   1   2   1   2   1   1   1   1   2   1   1   1   2   2   1   1   1   2   1   1   1   2   2   1   2   2   2   2   2   2   2   2   2   1   1   2   2   1   2   1   1   1   1   1   2   1   2   1   2   1   1   2   2   2   2   2   1   2   1   1   1   1   2   2   1   2   2   1   1   2   1   2   1   2   1   1   1   2   2   2   1   2   1   1   2   1   1   1   1   2   2   2   2   2   1   2   1   1   2   2   1   2   2   2   2   1   1   1   2   2   2   1   2   2   2   2   1   1   2   2   2   1   2   2   2   1   2   1   2   2   2   2   1   2   1   2   2   1   2   2   1   2   1   2   2   2   2   1   2   2   2   1   1   2   2   2   2   1   2   2   1   2   1   1   2   1   2   1   2   1   2   2   2   1   1   1   2   1   1   1   2   1   2   1   1   1   1   2   1   2
 MK-3-4                 2   1   1   2   1   1   1   1   2   2   1   2   1   2   2   1   1   1   2   1   1   1   2   2   1   1   1   2   1   1   2   2   2   1   2   2   2   2   2   1   1   1   2   1   1   2   2   1   2   1   1   1   1   1   2   1   2   1   2   2   1   2   2   2   2   2   1   2   1   1   1   1   2   2   1   2   2   1   1   2   1   2   1   2   1   1   1   2   2   2   1   2   1   1   2   1   1   1   1   2   2   2   2   2   1   2   1   2   2   2   1   2   2   2   2   1   1   1   2   2   2   1   2   2   2   2   1   1   2   2   2   1   2   2   2   1   2   1   1   2   2   2   1   2   1   2   2   1   2   2   1   2   1   2   2   1   1   1   2   2   2   2   1   2   2   2   1   1   2   2   1   2   1   1   2   1   2   1   1   1   2   2   2   1   1   1   2   1   1   1   2   1   2   1   1   1   1   2   1   2
 MK-3-5                 2   1   1   2   1   1   1   1   2   2   1   2   1   2   2   1   1   1   2   2   1   2   2   2   1   1   1   2   1   1   1   2   2   1   2   2   2   2   2   1   1   1   1   1   1   2   2   1   2   1   2   1   1   1   2   1   2   1   2   2   1   2   2   2   1   2   1   2   1   1   1   1   2   2   1   2   2   1   1   2   1   2   1   2   1   1   1   1   2   2   1   1   1   1   2   1   1   1   1   1   2   2   2   2   1   2   1   2   2   2   1   2   2   2   1   1   1   1   2   2   2   1   2   2   2   2   1   1   2   2   2   2   2   2   2   1   2   1   2   2   2   2   1   1   1   2   2   2   2   2   2   2   1   2   2   1   1   1   1   2   2   2   2   2   2   2   1   1   2   2   1   2   1   1   2   2   2   1   1   1   2   2   2   1   1   1   2   1   1   1   2   1   2   1   1   1   2   2   1   2
 MK-3-6                 2   1   1   1   1   1   2   1   2   2   2   2   1   2   2   1   1   1   1   2   1   2   2   1   1   1   1   2   1   1   1   2   2   1   2   2   2   2   1   1   1   1   1   1   1   2   2   2   2   1   2   1   1   1   2   1   2   1   2   2   1   2   2   2   1   2   1   1   1   1   1   1   2   2   1   2   2   1   1   2   1   2   1   2   2   1   1   2   2   2   2   1   1   1   2   1   1   1   1   1   2   2   2   2   1   2   1   2   2   2   1   1   2   2   1   1   1   1   2   1   2   1   2   2   2   2   2   1   2   2   2   2   2   1   1   1   2   1   2   2   2   2   1   1   1   2   2   2   2   2   2   2   1   2   1   1   1   1   1   2   2   2   2   2   2   2   1   1   1   2   1   2   1   1   1   2   1   1   2   1   2   2   2   1   1   1   2   1   1   1   2   1   2   2   1   1   2   2   1   2
 MK-3-7                 1   1   1   1   1   1   2   1   2   2   2   2   1   2   2   1   1   1   1   2   1   2   2   1   1   1   1   2   1   1   1   2   2   1   2   2   2   2   1   1   2   2   1   1   1   2   2   2   2   1   1   1   2   1   2   1   2   2   2   2   1   2   2   2   1   2   1   1   1   1   1   1   2   2   1   2   2   1   1   2   1   2   1   2   2   1   1   2   2   2   2   1   1   1   2   2   1   1   1   1   2   2   2   2   1   2   1   2   2   2   1   1   2   1   1   1   1   2   2   1   2   2   2   2   2   2   2   1   2   2   2   2   2   1   1   2   2   1   2   2   2   2   1   1   1   2   2   2   2   1   2   2   1   2   1   1   1   1   2   1   1   2   2   2   2   2   1   1   1   2   1   2   1   1   1   2   1   1   2   1   2   2   1   1   1   1   2   1   1   1   2   1   2   2   1   1   2   2   1   2
 MK-3-8                 1   1   1   1   2   1   2   1   2   2   2   2   1   2   2   1   1   1   1   2   1   1   1   1   1   1   1   2   1   1   1   2   2   1   2   2   2   2   1   1   2   2   1   1   1   2   2   2   2   1   1   2   2   1   2   1   2   2   2   2   1   2   2   2   1   2   1   1   1   1   1   1   2   1   1   2   1   1   1   2   1   2   1   2   2   1   1   2   2   2   2   1   1   1   2   2   1   1   1   1   2   2   2   2   1   2   1   2   2   2   1   1   2   1   1   1   1   2   2   1   2   2   2   2   2   2   2   1   2   2   1   2   2   1   2   2   2   1   2   2   2   2   1   1   2   2   2   2   2   1   2   2   1   2   1   1   1   1   2   1   1   2   2   1   1   2   2   1   1   1   1   2   1   1   2   2   1   1   2   1   2   2   1   1   1   1   2   1   1   1   2   1   2   2   1   1   2   2   1   2
 MK-3-9                 1   1   1   1   1   1   2   1   1   2   2   1   1   2   2   1   1   1   1   2   1   1   1   1   2   2   1   2   1   1   1   2   2   1   2   1   2   2   1   1   2   2   1   1   1   2   2   2   2   2   1   2   1   1   2   1   1   2   2   2   1   2   2   2   1   2   1   1   1   1   1   1   2   2   2   2   1   1   1   2   1   2   2   2   2   1   1   2   2   1   2   1   1   1   2   2   1   1   1   1   1   2   2   2   1   2   2   2   2   2   1   1   2   1   1   1   1   2   1   2   2   2   2   2   2   2   2   2   2   2   1   2   2   1   1   2   2   1   2   2   2   2   1   1   2   1   2   2   2   1   1   1   1   2   1   1   1   1   2   1   1   2   2   1   2   2   2   1   1   1   1   2   2   1   2   2   1   1   2   1   2   2   1   1   1   1   2   1   1   1   2   1   1   2   1   1   2   2   1   2
 MK-3-10                2   1   1   1   1   1   2   1   1   2   2   1   1   2   2   1   1   1   1   2   1   1   1   1   2   2   1   1   1   1   2   2   2   1   2   1   2   2   1   2   2   1   1   2   1   2   2   2   2   2   1   2   1   1   2   1   1   2   2   2   2   2   2   2   1   2   1   2   1   1   1   1   2   2   2   2   2   2   1   2   1   2   2   2   2   1   1   2   2   1   1   1   1   1   2   2   2   1   2   1   1   2   2   2   2   2   2   2   2   2   1   1   2   1   1   1   1   2   1   2   2   2   2   2   2   2   1   1   2   2   1   2   2   1   2   2   2   1   2   2   2   2   1   1   2   1   2   2   2   1   1   1   1   2   1   1   1   1   2   1   1   2   2   1   2   2   2   2   1   1   1   2   2   1   2   2   2   1   2   2   2   2   1   1   1   1   2   1   1   2   2   1   1   2   1   2   1   2   1   1
 MK-3-11                1   1   1   1   1   1   1   1   1   2   2   1   1   2   2   1   1   1   1   2   1   1   2   1   2   1   1   1   1   1   2   2   2   1   2   1   2   2   1   2   2   1   1   1   1   2   2   2   2   2   1   2   1   1   1   1   1   2   2   2   2   2   2   2   1   2   2   2   1   1   1   1   2   2   2   2   2   2   1   2   1   2   2   2   2   1   1   2   2   1   1   1   2   1   1   2   2   2   2   1   1   2   2   2   2   2   2   2   1   2   1   1   2   1   1   1   2   2   1   1   2   2   2   2   2   2   1   1   2   2   1   1   1   2   2   2   2   1   2   2   2   2   1   2   2   1   2   2   2   1   1   1   1   2   1   1   1   1   2   1   1   2   2   1   2   2   2   2   1   1   1   1   2   1   2   2   2   1   2   2   2   2   1   1   1   1   2   1   1   2   2   1   2   2   1   2   1   2   1   1
 MK-3-12                1   1   1   1   1   1   1   1   1   2   2   2   1   2   2   1   1   1   1   2   1   1   2   1   2   1   1   1   1   1   2   1   2   1   1   1   2   2   1   2   2   1   1   1   1   2   2   2   2   2   1   2   1   1   1   1   1   1   2   2   2   2   2   1   1   2   1   2   1   1   1   1   2   2   2   2   1   2   1   2   1   2   2   2   2   1   1   1   2   1   1   1   2   1   1   2   2   2   2   1   2   2   2   2   2   2   2   2   1   2   1   1   1   1   1   1   2   2   1   1   2   1   2   1   2   2   1   1   2   2   1   1   1   2   2   2   2   1   2   2   2   2   1   2   2   1   2   1   2   1   1   2   2   2   1   1   1   1   2   1   1   2   2   1   2   2   2   2   1   1   1   1   2   1   2   2   2   1   2   2   2   2   1   1   1   1   2   1   1   2   2   1   2   2   1   2   1   2   2   2
 MK-3-13                1   1   1   1   1   1   1   1   1   2   2   2   1   2   2   1   1   1   2   2   1   1   2   1   2   1   1   1   1   1   2   1   2   1   1   1   2   2   1   2   2   1   1   1   1   2   2   2   2   2   1   2   1   1   1   1   1   1   2   2   2   2   2   1   1   2   2   2   1   1   1   1   2   2   1   2   1   2   1   2   1   2   2   2   2   1   1   1   2   1   1   1   2   1   1   2   1   2   2   1   2   2   2   2   2   2   2   2   1   2   1   1   1   1   2   1   2   2   1   1   1   1   2   1   1   2   2   1   2   2   1   1   1   2   2   2   2   1   2   2   2   2   1   2   2   1   2   1   2   1   1   2   2   2   2   1   1   1   2   1   1   2   2   1   2   1   2   2   1   1   1   1   2   1   1   2   2   1   2   2   2   2   2   1   1   1   2   1   1   2   2   1   2   2   1   2   1   2   2   2
 MK-3-14                1   1   1   2   1   1   1   1   2   2   2   2   1   1   2   1   1   2   1   2   1   1   2   2   1   1   1   1   1   1   2   1   2   1   1   1   2   2   1   2   2   1   2   1   1   2   2   2   2   2   1   2   1   1   1   1   1   1   2   2   2   2   2   1   1   2   2   2   1   1   1   1   2   1   1   2   1   2   1   1   1   2   2   2   2   1   1   1   2   1   1   1   2   1   2   2   1   2   2   1   2   2   2   2   2   2   2   2   1   2   1   1   1   1   2   1   2   2   1   1   1   1   2   2   2   2   1   1   2   1   1   1   1   1   2   2   2   1   2   2   2   2   1   2   2   1   2   1   2   1   2   2   2   2   1   1   1   1   1   1   1   2   2   1   2   1   2   2   1   1   1   1   2   1   1   2   2   1   2   2   2   2   2   1   1   1   2   1   1   2   2   1   2   2   1   2   2   1   1   2
 MK-3-15                1   1   1   2   1   1   1   1   2   2   2   1   2   1   2   1   1   2   1   2   1   1   2   1   1   1   1   1   1   1   2   1   2   1   1   1   2   2   1   2   2   1   2   1   2   2   2   2   2   2   1   2   1   1   1   1   1   1   1   2   2   2   2   1   1   2   2   2   2   1   1   1   2   1   1   2   1   2   2   1   1   2   2   2   2   1   2   1   2   1   1   1   2   1   2   2   1   2   2   1   2   2   2   1   1   2   2   2   1   2   1   1   1   1   2   1   2   2   1   1   1   1   2   1   2   2   1   1   2   1   1   1   2   1   2   2   1   1   2   2   2   2   1   2   2   1   2   1   2   1   2   1   2   2   1   1   1   1   1   1   2   2   2   1   2   1   2   2   2   1   1   1   2   1   1   2   2   1   2   2   2   1   2   1   1   1   2   1   1   1   2   2   2   2   1   2   2   1   1   2
 MK-3-16                1   1   1   2   1   1   1   1   1   2   2   1   2   1   2   1   1   2   1   1   1   1   2   1   1   1   1   1   1   1   2   1   2   1   1   1   2   2   1   2   2   1   2   1   2   2   1   2   2   2   1   2   1   1   1   1   1   1   1   2   1   2   2   1   1   2   2   2   2   1   1   1   2   1   1   2   1   2   2   1   1   2   2   2   2   1   2   1   2   1   1   2   2   1   2   2   1   2   1   1   2   2   2   1   1   2   2   2   2   2   1   1   1   1   2   1   2   2   1   1   1   1   2   1   2   2   1   1   2   1   1   1   2   1   2   2   1   1   2   2   2   2   1   2   2   1   2   1   2   1   2   1   2   2   2   1   1   1   1   1   2   2   2   1   2   1   2   2   2   2   1   2   2   1   1   2   2   1   2   2   2   1   2   1   1   1   2   1   1   1   2   1   2   2   1   2   2   1   1   2
 MK-4-1                 2   1   2   2   2   1   2   1   1   2   2   2   2   2   2   1   1   2   2   1   2   1   1   1   2   2   2   2   1   1   2   2   1   2   2   1   2   1   2   1   2   1   2   1   2   2   2   2   1   1   2   1   2   2   1   1   2   1   1   1   1   2   2   1   1   1   1   2   2   2   2   1   1   2   2   1   1   2   1   1   1   1   2   2   2   2   1   1   1   2   2   1   1   2   2   2   2   1   1   1   1   1   1   1   2   2   1   1   2   1   2   2   1   1   1   2   1   1   2   2   2   2   1   2   1   1   1   2   1   1   2   2   1   1   1   2   2   1   1   2   1   1   1   2   2   1   2   1   1   2   1   1   1   1   1   2   1   2   2   1   2   2   1   1   1   2   2   1   1   1   1   2   1   2   2   2   2   1   1   1   2   1   1   1   1   2   2   1   2   2   2   1   2   1   2   2   2   2   1   1
 MK-4-2                 2   1   2   2   2   1   2   1   1   2   2   2   2   2   2   1   1   2   2   1   2   1   1   1   2   2   2   2   1   1   2   2   1   2   2   1   2   1   2   1   2   2   2   2   2   2   2   2   1   1   2   1   2   2   1   1   2   1   2   1   1   2   2   1   1   1   1   2   2   2   2   1   2   1   2   1   1   2   1   2   1   1   2   2   2   2   1   1   1   2   2   1   1   2   2   2   2   1   1   2   2   1   1   1   2   2   1   1   2   2   2   2   1   1   1   2   1   1   1   2   2   2   1   2   1   1   1   2   1   1   2   2   1   1   1   1   2   2   1   2   1   1   1   2   2   1   2   1   2   2   1   1   1   1   1   2   1   2   2   1   1   2   1   1   1   2   2   1   2   1   1   1   1   2   2   2   2   1   1   1   2   1   1   1   1   2   1   1   2   2   2   1   2   1   2   2   2   2   2   1
 MK-4-3                 2   1   2   2   2   1   2   1   1   2   2   1   2   2   2   1   2   2   2   1   2   1   2   1   2   2   2   2   2   1   2   2   1   2   2   1   2   1   2   1   2   2   2   2   2   1   2   2   1   1   2   1   2   1   1   1   1   1   2   1   1   2   2   1   1   1   1   2   2   2   2   1   2   1   2   2   1   2   2   2   2   1   2   2   2   2   2   1   1   2   1   1   2   2   2   2   2   1   1   1   2   2   1   1   2   2   1   1   2   2   2   2   1   1   1   1   1   2   1   2   2   2   1   2   2   1   2   2   1   1   2   2   1   1   1   1   2   2   1   2   2   1   1   2   2   1   2   1   2   2   1   1   1   1   1   2   1   1   1   1   1   2   1   2   1   2   2   1   2   1   1   1   1   1   2   2   2   1   1   1   2   1   1   1   1   2   1   1   2   2   2   1   2   1   2   2   2   2   2   1
 MK-4-4                 1   1   2   1   2   1   1   1   2   2   2   1   2   1   2   1   2   2   2   1   2   1   2   1   2   2   2   2   2   1   2   2   1   2   1   1   2   1   1   1   2   2   2   2   1   1   2   2   1   1   2   1   2   1   1   1   1   1   2   1   1   2   2   1   1   1   1   2   2   2   2   1   2   1   2   2   1   2   2   2   2   1   2   2   2   2   2   1   2   2   1   1   2   2   1   2   2   1   1   1   1   2   1   1   2   2   1   1   2   1   2   2   1   1   1   1   1   2   1   2   1   1   1   2   2   1   2   2   1   1   2   2   1   1   1   1   2   2   1   2   2   1   1   2   2   1   2   1   2   2   1   1   1   1   1   2   1   1   1   1   1   2   2   2   1   2   2   1   2   1   1   1   1   1   2   2   2   1   2   2   2   1   2   1   1   2   1   2   2   1   2   1   2   1   2   2   2   2   2   1
 MK-4-5                 1   2   2   1   2   1   1   1   1   2   2   1   2   1   2   1   1   2   2   1   2   2   1   1   2   2   2   1   2   1   2   2   1   2   1   1   2   1   1   1   2   2   2   1   1   1   2   2   1   1   2   1   2   2   1   1   1   1   2   1   1   2   2   1   1   1   1   2   2   2   2   1   2   1   2   2   1   2   2   2   1   1   2   2   2   2   2   1   1   2   1   1   2   2   1   2   2   1   1   1   1   2   1   1   2   2   2   1   1   1   2   2   1   1   1   1   1   2   1   2   1   1   1   2   2   1   2   2   1   1   2   2   1   1   1   1   2   2   1   2   2   1   1   2   1   1   2   1   2   2   2   1   1   1   2   1   1   1   1   1   1   2   2   2   1   2   2   1   2   1   1   1   2   1   2   2   2   1   2   2   2   1   2   1   1   2   1   2   2   2   2   1   2   1   2   2   2   2   2   2
 MK-4-6                 1   1   2   1   2   1   1   1   1   2   2   1   2   1   2   1   1   2   2   1   2   2   1   2   1   2   2   1   2   1   2   2   1   2   1   1   2   1   1   1   2   2   2   1   1   1   2   2   1   1   2   1   1   2   1   1   1   1   2   1   1   2   2   1   1   1   1   2   2   2   2   1   2   1   2   2   1   2   2   2   2   1   2   1   2   2   2   1   2   2   1   1   2   2   1   2   2   1   1   1   1   2   1   1   2   2   2   2   1   1   1   2   1   1   1   1   1   2   1   2   1   1   1   2   2   1   2   2   1   1   2   2   1   1   1   1   2   2   1   2   2   1   1   2   1   1   2   1   2   2   1   2   1   1   2   1   1   1   1   1   1   2   2   2   1   2   2   1   2   1   2   2   1   1   2   2   2   1   2   2   2   1   2   1   1   2   1   2   2   1   2   1   2   1   2   2   2   2   2   1
 MK-4-7                 1   2   2   1   2   1   1   1   1   2   2   1   2   1   2   1   1   2   2   2   2   2   1   2   1   1   2   1   2   1   2   2   1   2   1   1   2   1   1   1   2   2   2   1   1   1   2   2   1   1   2   1   1   2   1   1   1   2   2   1   1   2   2   1   2   2   1   2   2   2   2   1   2   1   2   2   1   2   2   2   2   1   2   1   2   2   2   1   2   2   1   1   2   2   1   2   2   1   1   2   1   2   1   1   2   1   2   2   1   1   2   2   2   1   2   1   1   2   1   2   1   1   1   2   2   1   2   2   1   1   2   2   1   1   1   1   2   2   1   2   2   1   1   2   1   1   2   1   1   1   1   2   1   1   2   1   1   1   1   1   1   2   2   2   1   2   2   1   2   1   2   2   1   1   2   2   2   1   2   2   2   1   1   1   1   2   1   2   2   1   2   1   2   2   2   2   2   2   2   2
 MK-4-8                 1   1   2   1   2   1   1   1   1   2   1   1   2   1   2   2   1   1   2   2   1   2   1   1   1   1   2   1   2   2   2   1   1   2   1   1   2   1   1   1   2   2   2   1   1   1   2   2   1   1   2   1   1   2   1   1   1   2   2   1   1   2   2   1   2   2   1   1   2   2   2   1   2   2   2   2   1   2   2   1   2   1   2   1   2   2   2   1   2   2   1   1   2   2   1   2   2   1   1   2   1   2   1   1   2   2   2   2   1   1   2   2   2   1   1   1   1   2   1   2   2   1   1   2   2   1   2   2   1   1   1   2   1   1   2   1   2   2   1   1   2   1   1   2   1   1   2   1   1   1   1   2   1   1   2   1   1   1   1   1   1   2   2   2   1   2   2   1   2   1   2   2   1   1   1   2   2   1   2   2   2   1   1   2   1   2   1   2   1   1   2   1   2   2   2   2   2   2   2   2
 MK-4-9                 1   1   2   1   2   1   1   1   1   2   1   1   2   1   2   2   1   1   2   2   1   2   1   1   1   1   2   1   2   2   2   1   1   2   1   2   2   1   1   1   2   2   2   1   2   1   2   2   1   1   2   1   1   2   1   1   1   2   2   1   1   2   2   2   1   2   1   1   2   2   2   1   2   2   2   2   1   2   2   1   2   1   2   1   1   2   2   1   2   1   1   1   2   2   1   2   2   1   1   2   1   2   1   1   2   2   2   1   1   1   2   2   2   1   1   1   2   2   1   2   2   1   1   2   2   1   2   2   1   1   1   2   1   1   2   1   1   2   1   1   2   1   2   2   1   1   2   1   1   2   2   2   1   1   2   1   1   1   1   1   1   1   2   2   1   2   2   1   2   1   2   1   1   1   2   2   2   1   2   2   2   1   1   2   1   2   1   2   1   1   2   1   2   2   2   2   2   2   2   2
 MK-4-10                1   1   2   1   2   1   1   1   1   2   1   1   2   2   1   2   1   1   2   2   1   2   1   1   1   1   2   2   2   2   2   1   1   2   1   2   2   1   1   1   2   1   2   1   2   1   2   2   2   1   2   2   1   2   1   1   1   2   2   1   1   2   2   1   1   2   2   1   1   1   2   2   2   2   2   1   1   2   2   1   2   1   2   1   1   2   2   2   2   1   1   1   2   2   1   2   2   1   1   2   1   2   1   1   2   2   2   1   1   2   2   2   2   1   1   1   2   2   1   2   2   1   1   2   2   1   2   2   1   1   1   2   1   1   2   1   1   2   1   1   2   1   2   2   1   1   2   1   1   2   2   2   1   1   2   1   1   1   2   1   1   1   2   1   1   2   2   1   2   2   2   1   1   1   2   2   2   1   2   2   2   1   1   2   1   2   1   2   1   1   2   1   2   2   2   2   2   2   2   2
 MK-4-11                1   1   2   1   2   1   1   1   1   2   2   1   2   2   1   2   1   1   2   1   1   2   1   1   1   1   2   2   2   2   2   1   1   2   1   1   2   1   1   1   2   2   2   1   2   1   2   2   2   1   2   2   1   2   1   1   1   1   2   1   2   2   2   1   1   1   2   1   2   1   2   2   2   2   1   1   1   2   2   1   2   1   2   1   1   2   2   2   2   1   1   2   2   2   1   2   2   1   1   1   1   2   1   1   2   1   1   1   1   2   1   2   2   1   1   1   2   2   1   2   2   1   1   2   2   1   2   2   1   1   1   2   1   1   2   1   1   2   1   1   2   1   2   2   1   1   2   1   1   2   2   2   1   1   2   1   1   1   2   1   1   1   2   1   1   1   2   2   2   2   2   1   1   1   2   2   2   1   1   1   2   1   1   1   1   2   1   2   1   1   2   1   2   2   2   2   1   2   2   2
 MK-4-12                2   1   2   2   2   1   1   1   1   2   2   2   2   2   1   2   1   1   2   1   1   2   1   1   1   1   2   2   2   2   2   1   1   2   1   1   2   1   1   1   2   2   2   1   1   2   2   2   2   2   2   2   1   2   1   1   1   1   2   1   2   2   2   1   1   1   2   1   2   1   2   2   2   2   1   1   1   2   2   1   2   1   2   1   1   2   2   2   2   1   1   2   2   2   1   2   2   2   1   1   1   2   1   1   2   1   1   1   1   2   1   2   2   1   1   1   2   1   1   2   2   1   1   2   2   1   2   2   1   1   1   2   1   1   2   1   1   2   1   1   1   1   2   2   1   1   2   1   1   2   2   2   1   1   2   1   1   1   2   1   1   1   2   1   1   1   2   2   2   2   2   1   1   2   2   2   2   1   1   2   2   1   1   1   1   2   1   2   1   1   2   1   2   2   2   2   1   2   2   2
 MK-4-13                2   1   2   2   2   1   1   1   1   2   2   2   2   2   1   2   1   1   2   1   1   2   1   1   1   1   2   2   2   2   2   1   2   2   1   2   2   1   1   1   2   2   1   1   1   2   2   2   2   2   2   2   1   2   1   1   1   1   2   1   2   2   2   1   1   1   2   1   2   1   2   1   2   2   1   1   1   2   2   1   2   1   2   1   2   2   2   2   2   1   1   1   2   2   1   1   2   2   1   1   1   1   1   1   2   1   1   1   1   2   1   1   2   2   1   2   2   1   1   2   2   1   1   2   2   1   2   2   1   1   1   2   1   1   2   1   1   2   2   1   1   1   2   2   1   1   2   1   1   2   2   2   1   1   2   1   1   1   1   1   1   1   2   1   1   1   2   2   2   1   2   1   2   2   2   2   2   1   1   2   2   2   1   1   1   2   1   2   1   1   2   1   2   2   2   1   1   2   2   2
 MK-4-14                2   1   2   2   2   2   1   2   1   1   2   2   2   2   1   2   1   1   2   1   2   2   1   2   1   1   2   2   2   2   2   1   2   2   1   2   2   1   1   2   2   2   1   1   2   2   2   1   2   1   2   2   1   1   1   2   1   1   2   2   2   2   2   1   1   1   2   1   2   2   2   1   2   2   1   2   1   2   2   2   2   1   2   1   2   2   2   2   2   2   1   1   2   2   1   1   2   2   2   1   1   1   2   1   2   1   1   1   1   2   1   2   2   2   1   2   2   1   1   2   2   1   1   2   2   2   1   2   1   1   1   2   1   1   1   1   1   2   2   1   1   1   2   2   2   1   1   1   1   2   2   2   1   1   2   1   1   1   1   1   1   1   2   1   1   1   2   2   1   1   2   1   1   2   1   2   2   1   1   2   2   2   1   1   1   2   1   2   1   1   2   1   1   2   2   1   1   2   2   1
 MK-4-15                2   2   2   2   2   2   1   2   1   1   2   2   2   2   1   2   1   1   1   1   2   1   1   2   1   1   2   2   2   2   2   1   2   2   1   2   2   1   1   2   2   2   1   1   2   2   2   1   2   2   2   2   1   1   1   2   1   1   2   2   2   2   2   1   1   2   1   1   1   2   1   1   2   2   1   2   1   2   2   2   2   1   2   1   1   1   2   2   2   2   1   1   2   2   1   1   2   2   1   1   1   1   2   1   2   2   1   1   1   2   1   2   2   1   1   2   1   1   1   2   2   1   1   2   2   2   1   2   1   1   1   1   1   1   1   1   1   2   2   1   1   1   1   2   2   1   2   1   1   2   2   2   1   1   2   2   1   1   1   1   1   1   2   1   1   1   2   2   1   1   2   1   1   2   2   2   1   2   1   2   1   2   1   1   2   2   1   1   1   1   2   1   1   2   2   1   1   2   2   1
 MK-4-16                2   2   2   2   2   2   2   2   1   1   2   2   2   2   1   2   1   1   1   1   2   1   1   2   1   1   2   2   2   2   2   1   2   2   1   2   2   1   1   2   2   2   1   1   1   1   2   1   2   2   2   2   1   1   1   2   1   1   2   2   2   2   2   2   1   2   1   1   1   2   1   1   2   2   1   2   1   2   2   2   2   2   2   1   1   1   2   2   1   1   1   1   2   2   1   2   2   2   1   1   1   1   2   1   2   2   1   1   1   2   1   1   2   1   1   2   1   1   1   2   2   1   1   2   2   2   1   2   1   1   1   1   2   1   1   1   1   2   2   2   1   1   1   2   2   1   2   1   1   2   2   2   1   1   2   2   1   1   1   1   1   1   2   1   1   1   2   2   1   2   2   1   1   2   2   2   1   2   1   2   1   2   1   1   2   2   1   1   1   1   2   1   1   2   2   1   2   2   2   1
 MK-5-1                 2   1   1   2   1   1   1   2   1   1   1   2   2   1   1   1   1   1   2   2   2   1   1   2   1   1   2   1   2   1   2   2   1   1   2   1   2   1   2   1   1   1   2   2   1   2   1   1   2   2   1   2   1   2   1   2   2   2   1   1   2   2   2   2   2   1   1   1   2   1   2   2   2   1   1   2   2   1   1   2   1   1   2   1   2   2   2   1   2   1   2   1   1   2   2   2   1   2   1   1   1   1   1   2   2   1   2   2   1   2   1   2   1   1   1   1   1   2   2   2   2   1   2   1   1   1   1   2   2   1   1   2   1   2   1   1   2   1   1   2   2   1   2   1   1   2   2   2   1   1   2   2   2   1   2   2   1   1   1   1   2   1   1   2   1   2   1   1   1   2   1   2   2   2   2   1   2   2   2   2   1   1   1   1   2   2   1   1   2   2   2   2   2   1   2   2   1   2   1   1
 MK-5-2                 2   1   1   1   1   1   1   1   1   2   1   2   2   1   1   1   1   1   2   2   2   1   1   2   1   1   2   1   2   1   1   2   1   1   2   1   2   1   2   1   1   1   2   2   1   2   1   1   2   2   2   2   1   2   1   2   2   2   2   1   2   2   2   2   2   1   2   2   2   1   2   2   2   1   1   2   2   1   1   2   1   1   2   1   2   2   2   1   2   1   2   1   1   2   2   2   1   2   1   1   1   1   1   2   2   1   2   2   1   2   1   2   1   1   1   1   2   2   2   2   2   1   2   1   1   1   1   2   2   1   1   2   1   2   1   1   2   1   1   2   2   1   2   1   1   2   1   2   1   1   2   2   2   1   2   2   1   1   1   1   1   1   1   2   1   2   1   1   1   2   2   2   2   2   2   1   1   2   2   2   1   2   1   1   2   2   1   1   1   2   2   2   2   1   2   2   1   2   1   1
 MK-5-3                 2   2   1   1   1   1   1   1   1   2   1   2   2   1   1   1   1   1   2   2   2   1   1   2   1   2   2   1   2   1   1   2   1   1   2   1   2   1   2   1   2   1   2   2   1   2   1   1   2   2   2   1   1   2   1   2   2   2   2   1   2   2   2   2   2   1   2   1   2   1   2   2   2   1   1   2   2   1   1   2   1   1   2   1   2   2   2   1   2   1   2   1   1   2   2   2   1   2   1   1   1   1   1   2   2   1   2   2   1   2   1   2   1   1   1   1   2   2   2   2   2   1   2   1   1   1   1   2   2   1   2   2   1   2   1   1   2   1   1   2   2   1   2   1   1   2   2   2   1   1   2   2   2   1   2   2   1   1   1   1   1   1   1   2   1   2   1   1   1   2   2   2   2   2   2   1   1   2   2   2   1   2   1   2   2   2   1   1   2   2   2   2   2   1   2   2   2   2   1   1
 MK-5-4                 2   2   1   1   1   1   1   2   2   2   1   1   2   1   1   1   1   1   2   2   2   1   1   2   1   2   2   1   2   1   1   1   1   1   2   2   2   1   2   1   2   1   1   2   1   2   1   1   2   2   2   1   1   2   1   2   2   2   2   1   2   2   2   2   1   1   2   1   1   1   1   2   2   1   1   2   2   1   1   2   1   1   2   1   2   2   2   2   2   1   2   1   1   2   2   1   1   2   1   1   2   2   1   2   2   1   2   2   2   2   1   2   1   1   1   1   2   2   2   1   2   1   2   1   1   1   1   2   2   1   2   1   1   2   2   1   2   2   1   2   2   1   1   2   1   2   2   2   1   1   2   2   2   1   2   1   1   1   1   1   2   1   1   2   1   2   1   1   1   2   2   2   2   2   2   1   1   1   2   2   1   1   1   2   2   2   1   1   2   2   2   2   2   1   2   2   2   2   1   1
 MK-5-5                 2   2   1   1   1   1   1   2   2   2   1   1   2   1   1   1   1   1   2   2   2   1   1   2   1   2   2   1   2   1   1   1   1   2   2   2   2   1   2   1   2   2   1   2   1   1   1   1   1   2   2   1   1   2   1   2   2   2   2   1   2   2   2   2   2   1   2   1   2   1   2   2   2   1   1   2   2   1   1   2   1   1   2   1   2   2   2   2   2   1   2   1   1   2   2   1   1   2   1   1   2   2   1   2   2   1   2   2   2   2   1   2   1   1   1   1   1   2   2   1   2   1   2   1   1   1   1   2   2   1   2   1   1   2   2   1   2   2   1   2   2   1   2   2   1   2   1   2   1   1   2   2   2   1   2   2   1   1   1   1   2   1   1   2   2   2   1   1   1   2   2   2   2   2   2   1   1   1   2   2   1   1   1   2   2   2   2   1   2   2   2   2   2   1   2   2   2   2   1   1
 MK-5-6                 2   2   1   1   1   1   1   2   2   2   1   1   2   1   1   1   1   2   2   2   2   2   1   2   1   2   2   1   1   1   1   1   2   2   2   2   2   2   2   1   2   2   1   2   1   1   1   1   1   2   2   1   1   2   1   2   2   2   2   1   2   2   2   2   2   1   2   1   2   1   2   1   2   1   1   1   2   1   1   2   1   1   2   1   2   2   2   1   2   1   1   1   1   2   2   1   1   2   1   2   2   2   1   2   2   1   2   2   2   2   1   2   1   1   1   1   1   2   2   1   2   1   1   1   2   1   2   2   2   1   2   1   1   2   2   1   2   1   1   2   2   1   2   2   2   2   1   1   1   2   2   2   2   1   1   2   1   1   1   1   2   1   1   2   2   2   1   1   1   1   2   2   2   2   2   1   1   1   2   2   2   1   1   2   2   2   2   1   2   2   2   2   1   1   1   2   2   2   1   1
 MK-5-7                 1   2   1   1   1   1   1   2   2   2   1   1   2   1   1   1   1   2   1   2   2   2   2   2   1   1   2   1   1   1   1   2   2   2   1   2   2   2   2   1   1   2   1   2   1   2   2   1   1   2   2   1   1   2   2   2   2   2   2   1   2   2   1   2   2   2   2   1   2   1   2   1   2   1   1   2   2   1   1   2   1   1   2   1   2   2   2   1   2   1   1   1   1   2   2   1   1   2   1   2   2   2   1   2   2   2   2   2   2   2   1   2   1   1   1   1   1   2   2   1   1   1   1   1   2   1   2   2   2   1   2   2   1   2   2   1   2   1   1   2   2   1   2   2   2   2   1   2   1   2   2   2   2   1   1   2   1   1   1   1   1   2   1   2   2   2   1   1   1   1   2   2   2   2   2   1   1   1   2   2   2   1   1   2   2   2   2   1   2   2   2   2   1   1   1   1   2   2   1   1
 MK-5-8                 1   2   1   1   1   1   1   2   2   1   1   1   2   1   1   1   1   2   1   2   2   2   2   2   1   1   2   1   1   1   1   1   2   2   1   2   2   2   2   1   1   2   1   2   2   2   2   1   1   2   2   1   1   2   2   2   2   1   2   1   2   2   1   2   2   2   2   1   1   1   2   1   2   1   1   2   2   1   1   2   1   1   2   1   2   2   2   1   2   1   1   1   1   2   2   1   1   2   1   2   2   2   1   1   2   2   2   2   2   2   1   2   1   1   1   1   1   2   2   1   1   1   1   1   2   1   2   2   2   1   2   2   2   2   2   1   2   1   1   2   2   1   2   2   2   2   2   2   1   2   2   2   2   1   1   2   1   1   1   1   1   2   1   2   2   1   2   1   1   1   2   1   2   2   2   1   1   1   2   2   2   1   1   1   2   2   2   1   2   2   2   2   1   1   1   1   2   2   1   1
 MK-5-9                 1   2   1   2   1   1   1   2   2   1   1   1   1   1   1   1   1   2   1   2   2   2   2   2   1   1   2   1   1   1   1   2   2   2   1   2   2   2   1   1   2   2   1   1   2   2   2   1   1   2   2   1   1   2   2   2   2   1   2   1   1   1   1   2   1   2   1   1   1   1   2   1   2   1   1   2   2   1   1   2   1   1   2   1   2   2   1   1   2   1   1   1   1   2   2   1   1   2   1   2   2   2   1   1   2   2   2   2   1   2   1   1   1   1   1   1   1   2   2   1   1   2   1   1   2   1   2   2   2   1   1   2   2   2   2   1   2   1   1   2   2   2   2   2   2   2   1   2   1   2   2   2   2   1   1   2   2   1   1   1   1   2   2   2   2   1   2   1   2   1   2   1   2   2   2   1   1   1   2   2   1   1   1   1   2   2   2   1   2   2   2   2   1   1   1   1   2   2   1   1
 MK-5-10                1   2   1   2   1   1   1   2   2   1   1   1   1   2   1   2   1   2   1   2   2   2   2   2   1   1   2   1   1   1   1   2   2   2   1   2   2   2   1   1   1   2   1   1   2   2   2   2   1   2   2   1   1   2   1   2   2   1   2   1   1   1   1   2   1   2   1   1   1   1   2   1   2   1   1   2   2   1   1   2   1   1   2   1   2   2   1   1   2   1   1   2   1   2   2   1   1   2   1   2   1   2   1   2   2   2   2   2   1   2   1   1   1   1   2   1   1   2   2   1   1   2   1   1   2   1   2   2   2   1   1   2   2   2   2   1   1   1   1   2   2   2   2   2   2   2   1   2   1   2   2   2   2   1   1   2   1   1   1   1   1   2   2   2   2   1   2   1   2   1   2   1   2   2   2   1   1   1   2   2   1   1   1   2   2   2   2   1   2   1   2   2   1   1   1   1   2   2   1   1
 MK-5-11                1   2   1   2   1   1   1   2   2   1   1   1   2   2   1   1   1   2   1   2   2   2   2   2   1   2   2   1   2   1   2   2   2   2   1   2   2   2   1   1   1   2   1   1   2   2   2   2   1   2   2   1   1   2   2   2   1   1   2   1   1   1   1   2   1   2   1   1   1   1   2   1   2   1   1   2   2   1   1   2   1   1   2   2   2   2   1   1   2   1   1   2   1   2   2   1   1   2   1   2   1   2   1   2   2   2   2   2   1   2   1   1   1   1   2   1   1   2   2   1   1   1   1   1   2   1   2   2   2   1   1   2   2   1   1   1   1   1   1   2   2   2   2   2   2   2   1   2   1   2   2   2   2   1   1   2   1   1   1   1   1   2   2   2   2   1   2   1   1   1   2   1   2   2   2   1   1   1   2   2   1   1   1   2   1   2   2   1   1   1   2   2   1   1   1   1   2   2   1   1
 MK-5-12                1   2   1   2   1   1   1   2   2   1   1   1   2   2   1   1   1   2   1   2   2   2   1   2   1   2   2   1   2   1   2   2   2   2   1   1   2   2   1   1   1   2   1   1   2   2   2   2   1   2   2   1   1   2   2   2   1   1   2   1   1   1   1   2   1   2   1   1   1   1   2   1   2   1   1   2   2   1   1   2   1   1   2   2   2   2   1   2   2   1   1   2   1   2   2   2   2   2   1   2   1   2   1   2   2   2   2   2   1   2   1   1   1   1   2   1   1   2   2   1   1   1   1   1   2   1   2   2   2   1   1   2   2   1   1   1   1   1   1   2   2   2   2   2   2   2   1   2   1   2   2   1   2   1   1   2   1   1   1   1   1   2   2   2   2   1   2   1   1   1   2   1   1   2   2   1   1   1   2   2   1   1   1   2   1   1   2   1   1   1   2   2   1   1   2   1   2   2   1   1
 MK-5-13                1   2   1   2   1   1   1   1   2   1   1   1   2   2   1   1   1   2   1   1   2   2   1   2   1   2   2   2   2   1   2   2   2   2   1   1   2   2   1   1   1   2   1   1   2   2   2   1   1   2   2   1   1   2   2   2   1   1   1   2   2   1   1   2   1   1   1   1   1   1   2   2   2   1   1   2   2   2   1   2   1   1   1   2   2   2   1   2   1   1   1   2   1   2   2   2   2   1   1   2   1   2   1   2   2   2   1   2   2   2   1   1   1   1   2   1   1   2   2   1   1   2   1   1   2   1   2   1   2   1   1   1   2   1   1   1   1   1   1   1   2   1   2   2   2   2   1   2   2   2   1   1   2   1   1   2   1   1   1   1   1   2   2   2   2   1   2   1   1   1   2   1   1   2   2   1   1   1   2   2   1   1   1   2   1   1   2   1   1   1   1   2   1   1   2   1   2   2   1   1
 MK-5-14                1   2   1   2   1   1   1   1   2   1   1   1   2   2   2   1   1   2   1   1   1   2   1   2   1   2   2   2   1   1   2   2   2   2   1   1   2   1   1   2   1   2   1   1   1   2   2   1   1   2   2   1   1   2   2   2   1   1   1   2   2   1   1   2   1   1   1   1   1   1   2   2   2   2   1   2   2   2   1   1   1   1   1   2   2   2   1   1   1   1   1   2   1   2   2   2   2   1   1   2   1   2   1   2   2   2   1   2   2   2   1   2   1   1   2   1   1   2   2   1   1   2   1   1   2   1   2   1   2   1   1   1   2   1   1   1   1   1   1   1   2   1   2   2   1   2   1   1   2   2   2   1   2   1   1   2   1   1   1   1   1   2   2   2   2   1   2   1   1   1   2   1   1   2   2   1   1   2   2   2   1   1   1   2   1   1   2   1   1   1   1   2   1   1   2   1   2   1   1   1
 MK-5-15                1   2   1   2   1   1   1   1   2   2   1   1   2   2   2   1   1   2   1   1   1   2   1   2   1   2   2   1   1   1   2   2   2   2   1   1   2   1   1   2   1   2   2   1   1   2   2   1   1   2   2   1   1   2   2   2   2   1   1   2   2   2   1   2   1   1   1   1   1   1   2   1   2   2   1   2   2   2   1   1   1   1   1   2   2   2   1   1   1   1   1   2   1   2   1   2   2   1   2   2   1   2   1   2   2   2   1   2   2   2   1   1   1   1   2   2   2   2   2   1   1   2   1   1   2   1   2   1   2   1   1   1   2   1   1   1   1   1   1   1   2   1   2   2   1   2   1   1   2   2   2   1   1   1   1   2   1   1   1   1   1   2   1   2   2   1   2   1   2   1   2   1   2   2   2   1   1   2   1   2   1   2   1   1   1   1   2   1   1   1   1   2   1   2   2   1   2   1   1   1
 MK-5-16                1   2   1   1   2   1   1   1   2   2   1   1   2   2   2   1   1   2   1   1   1   2   1   2   1   2   2   1   1   2   2   2   2   2   1   1   2   1   1   2   1   2   2   2   1   2   2   1   2   2   2   2   2   2   2   2   1   1   1   2   2   2   1   2   1   1   1   1   1   2   2   1   2   2   1   2   2   2   1   1   2   1   1   2   2   2   1   1   1   1   1   2   1   1   1   2   2   1   2   2   1   2   1   2   1   1   1   2   2   2   1   1   1   1   2   2   2   2   2   1   1   2   1   2   2   1   2   1   2   1   1   1   2   1   1   1   1   1   1   1   2   1   1   2   1   2   1   2   2   1   2   1   1   2   1   2   1   1   1   1   1   2   1   2   2   1   2   1   2   1   2   2   2   2   1   1   1   2   1   2   1   2   1   1   1   1   2   1   1   1   1   2   2   2   2   1   2   1   1   1
 MK-6-1                 1   1   1   1   1   2   1   2   2   1   1   2   2   1   2   1   1   1   2   2   2   2   1   2   1   1   2   2   2   1   1   1   1   2   2   2   2   1   2   2   1   2   2   1   1   2   1   1   1   1   2   2   2   2   2   1   1   2   2   1   1   1   1   1   2   1   1   2   1   2   2   1   2   2   2   2   2   2   1   1   2   2   1   2   1   2   2   1   2   1   1   2   1   1   1   1   1   1   1   2   1   1   1   2   2   2   1   2   1   1   1   1   2   1   2   1   1   1   1   1   1   2   2   1   1   1   1   2   2   2   1   2   2   2   2   1   1   2   2   1   1   1   2   1   2   2   2   1   2   1   1   1   2   2   2   1   2   1   2   2   1   2   1   1   1   1   1   2   2   1   1   2   2   2   2   2   2   1   1   1   1   2   1   2   2   1   1   1   1   2   2   2   2   2   1   2   1   2   1   1
 MK-6-2                 1   1   1   1   1   2   1   2   2   1   1   2   2   1   2   1   1   1   2   2   2   1   1   2   1   1   2   2   2   1   1   1   1   1   2   2   2   1   2   2   1   2   2   1   1   2   1   2   1   1   2   1   2   2   2   1   1   2   2   1   1   1   1   1   2   2   2   2   1   1   2   2   2   2   2   2   2   2   1   1   2   2   1   2   1   2   2   1   2   1   1   2   1   1   1   1   1   1   1   2   1   1   1   2   2   2   2   2   1   1   1   1   1   1   2   1   2   1   1   1   1   2   2   1   1   1   1   2   2   2   1   2   2   2   2   1   1   1   2   1   1   1   2   1   1   2   2   1   1   1   1   2   2   2   1   1   2   1   2   2   1   2   1   1   1   1   1   2   2   1   1   2   2   2   2   2   2   1   1   1   1   2   1   2   2   1   1   1   1   2   2   2   2   2   1   2   1   2   1   1
 MK-6-3                 1   1   1   1   2   1   1   2   2   1   1   2   2   1   2   1   1   2   2   1   2   1   1   2   1   1   2   2   2   1   1   1   1   1   2   2   2   1   2   1   1   2   1   1   1   2   1   2   1   1   2   1   2   2   2   1   1   2   1   1   1   1   2   1   2   2   2   2   1   1   2   2   2   2   2   2   1   2   1   1   2   2   1   2   1   2   2   1   2   1   1   2   1   1   1   1   1   1   2   1   1   1   1   2   2   2   2   2   2   1   1   1   1   1   2   1   2   1   1   1   1   2   2   1   1   1   1   2   2   2   1   2   1   2   2   1   1   1   2   1   1   1   2   1   1   2   1   1   1   1   1   2   2   2   1   1   2   1   2   2   2   2   1   1   1   1   1   2   2   1   1   2   2   1   2   2   2   1   1   1   1   2   1   2   2   1   1   2   1   2   2   2   2   2   1   2   2   2   1   1
 MK-6-4                 1   1   1   1   2   1   1   1   2   1   1   2   2   1   2   1   1   2   1   1   2   1   1   2   2   1   2   2   2   1   1   1   1   1   2   2   2   2   2   1   1   2   1   1   1   2   1   2   1   1   2   1   2   2   2   1   1   2   1   1   1   1   2   1   2   2   2   2   1   1   2   2   2   2   2   2   1   2   1   1   2   1   1   2   1   2   2   1   2   1   1   1   2   1   1   2   1   1   2   1   2   1   1   2   1   2   2   2   2   1   1   1   1   1   2   1   2   1   1   1   1   2   1   1   1   1   1   2   2   2   1   2   1   2   2   2   1   1   2   2   1   1   1   1   2   2   1   1   1   1   1   2   2   2   2   1   2   1   2   2   2   2   1   1   1   1   1   2   1   1   1   2   1   1   2   1   2   1   1   1   1   2   1   2   2   1   1   2   1   2   2   2   2   2   1   2   2   2   1   1
 MK-6-5                 1   1   1   1   2   1   1   1   2   1   1   2   2   1   2   1   1   2   1   1   2   1   1   2   2   1   2   2   2   1   1   1   2   1   2   2   2   2   2   1   1   2   1   1   1   2   1   2   1   1   2   1   2   2   2   1   1   2   2   1   1   1   2   1   2   2   2   2   1   1   2   2   2   2   2   2   1   2   1   1   2   1   2   1   1   2   2   1   2   1   1   1   1   2   2   1   1   1   1   1   2   1   1   2   1   2   2   2   1   1   1   1   1   1   2   1   2   1   1   1   1   2   1   1   1   1   1   2   2   2   1   2   1   2   2   2   2   1   2   2   1   1   1   1   2   2   1   1   1   1   1   2   1   2   1   1   2   1   2   2   2   2   1   1   1   1   1   2   2   1   1   2   1   1   2   1   2   1   1   1   1   2   1   2   2   1   1   2   1   2   2   2   2   2   2   2   2   2   1   1
 MK-6-6                 1   1   1   1   2   1   1   1   2   1   1   2   2   1   2   1   1   2   1   1   2   1   1   2   1   1   2   2   2   1   1   2   2   1   2   2   2   2   1   1   1   2   2   1   1   2   1   2   2   1   2   1   2   2   2   1   1   2   2   1   2   1   2   1   2   2   2   2   2   2   2   2   2   2   2   2   1   1   1   1   2   1   2   1   1   2   2   1   2   1   1   1   1   2   2   1   1   2   1   1   2   1   1   2   1   2   2   2   2   1   1   1   1   1   2   1   2   2   1   1   2   2   1   1   1   1   1   2   2   2   1   2   1   2   2   2   2   1   2   2   1   1   1   1   2   2   1   1   1   1   1   2   1   2   1   1   2   1   2   2   1   2   1   1   1   1   1   2   2   1   1   2   1   1   2   1   2   1   1   1   2   2   1   2   2   1   1   2   1   2   2   2   2   2   2   2   2   2   1   1
 MK-6-7                 1   1   1   2   2   1   1   1   2   1   1   2   2   1   2   1   1   1   1   2   1   1   1   1   1   1   2   2   2   1   1   2   2   2   1   2   2   2   1   1   1   2   2   1   1   2   1   2   2   1   2   1   2   2   2   1   1   2   2   1   2   1   2   1   2   2   2   1   2   1   2   2   2   2   2   2   1   1   1   2   2   1   2   1   1   2   2   1   2   1   1   1   1   2   2   1   1   2   1   1   2   1   1   2   1   2   2   1   1   1   1   1   1   2   2   1   2   2   1   1   2   2   1   2   1   1   1   2   2   2   1   2   1   2   2   2   2   2   2   2   1   1   1   1   2   2   2   1   1   2   1   2   1   2   1   1   2   1   2   2   1   2   1   1   1   1   1   2   2   1   1   2   1   1   1   1   2   2   1   1   2   2   1   1   2   1   1   2   1   2   2   2   2   2   2   2   2   2   1   1
 MK-6-8                 1   1   1   2   2   1   1   1   2   1   1   2   2   1   1   1   1   1   1   2   1   1   1   1   1   1   2   2   2   1   1   2   2   2   1   2   2   1   1   1   1   1   2   1   1   2   1   2   2   1   2   1   2   2   2   1   1   2   2   1   2   1   2   1   2   2   2   1   2   2   2   2   2   2   2   2   1   1   1   1   2   1   2   1   1   2   2   1   2   1   1   1   1   2   2   1   1   2   1   1   1   2   1   2   1   2   2   1   1   1   1   1   1   2   2   1   1   2   1   1   2   2   1   2   1   1   1   2   2   1   1   1   1   2   2   2   2   2   2   2   1   1   1   1   2   2   2   1   1   2   1   1   1   2   1   1   2   1   2   2   1   2   2   1   1   1   1   2   2   1   1   2   1   1   1   1   2   2   1   1   2   2   1   1   2   1   1   2   1   1   2   2   2   2   2   2   1   2   1   1
 MK-6-9                 2   1   2   2   1   1   1   1   2   1   1   2   2   1   1   1   1   1   1   2   1   1   1   2   1   1   2   2   2   1   1   2   2   2   1   2   1   1   1   1   1   1   2   2   1   2   1   2   2   1   1   1   2   2   2   1   1   2   2   1   2   1   2   1   2   2   2   1   2   2   2   2   2   2   2   2   1   1   1   1   1   1   2   2   1   2   2   1   2   1   1   1   1   2   2   1   1   2   2   2   1   2   1   2   1   2   2   2   1   1   1   1   1   2   2   1   2   2   1   1   2   2   1   2   1   1   1   2   2   1   1   1   1   2   2   2   2   2   2   2   1   2   1   1   2   2   2   1   1   2   1   1   1   2   1   1   2   1   2   1   1   2   2   2   1   1   1   2   2   1   1   2   1   1   1   1   2   2   1   1   2   2   1   1   2   1   1   2   2   1   2   2   2   1   2   2   1   2   1   1
 MK-6-10                2   1   2   2   1   1   2   1   2   1   1   2   2   1   1   1   2   1   1   2   1   1   2   2   1   2   2   1   2   1   1   2   2   2   1   2   1   1   1   1   1   1   2   2   1   2   1   2   2   1   1   1   2   2   2   1   1   2   2   1   2   1   2   1   2   2   2   1   2   2   2   2   2   1   2   1   2   1   1   1   1   1   2   2   2   2   2   1   2   2   1   1   1   2   2   1   1   2   2   2   1   1   1   2   1   2   2   2   1   1   1   1   2   1   2   1   2   2   1   1   2   2   1   2   1   1   1   2   2   1   1   1   1   2   2   2   2   2   2   2   1   2   1   1   2   2   2   1   1   2   1   1   1   2   1   1   1   1   2   1   1   2   1   2   1   1   1   2   2   1   1   2   1   1   1   1   2   2   1   1   2   2   1   1   2   2   1   2   1   1   2   2   2   1   1   2   1   2   1   1
 MK-6-11                2   1   2   2   1   1   2   1   2   1   1   2   2   1   1   1   2   1   1   2   1   1   2   2   1   2   2   1   2   1   1   2   2   2   1   2   2   1   1   1   1   1   2   2   1   2   1   2   2   1   1   1   2   2   2   1   1   2   2   1   2   1   2   1   2   2   2   1   2   2   2   2   2   1   2   2   2   1   1   2   1   1   1   2   2   2   2   1   2   2   1   1   1   2   2   1   1   2   2   2   1   1   1   2   2   1   2   1   1   1   1   2   2   1   2   1   2   2   1   1   2   2   1   2   1   2   1   2   2   1   1   1   2   2   2   2   2   2   1   2   1   1   1   1   2   2   2   1   1   2   1   1   1   2   1   1   2   1   2   1   1   2   1   2   1   2   2   2   2   1   1   2   1   1   1   1   2   2   1   1   2   2   1   1   2   2   2   2   1   1   2   1   2   1   1   2   1   2   1   2
 MK-6-12                2   1   2   2   1   1   2   1   2   1   1   2   2   1   1   1   1   1   2   2   1   1   2   2   1   2   1   2   1   1   1   2   2   2   1   2   2   1   1   1   1   1   2   2   1   2   1   2   2   1   1   1   2   2   2   1   1   2   2   1   2   1   2   1   2   2   2   1   1   2   2   2   2   2   1   2   2   1   1   2   1   1   1   2   2   2   2   2   2   1   1   1   1   2   1   1   1   2   2   1   2   1   1   2   2   1   2   1   2   1   1   2   1   1   2   1   2   2   1   1   2   2   1   2   1   2   1   2   2   1   1   2   2   2   2   2   2   2   1   2   1   1   1   1   2   1   2   1   1   2   2   1   1   2   1   1   2   1   2   1   1   2   2   2   1   2   2   2   2   2   1   2   1   1   1   1   1   2   1   2   2   2   1   1   2   2   2   1   2   1   2   1   1   1   1   2   1   2   1   2
 MK-6-13                2   1   2   2   1   1   2   1   2   1   1   2   2   1   1   1   1   1   2   2   1   1   2   2   1   2   1   1   1   1   1   2   2   2   1   2   1   1   1   1   1   1   2   2   1   2   2   2   2   1   1   1   2   2   2   1   1   2   2   2   2   1   2   1   2   2   2   2   1   2   1   2   1   2   1   2   2   1   1   2   1   1   2   2   2   2   2   2   2   1   1   1   1   2   1   1   2   2   2   1   2   1   2   1   1   1   2   1   2   1   2   2   2   1   2   1   2   2   1   1   1   2   2   2   1   2   2   2   2   1   1   2   2   2   2   2   2   2   1   2   1   2   1   1   2   1   2   1   1   2   2   1   1   2   1   1   2   1   2   1   1   2   2   2   1   2   2   2   2   2   1   2   1   1   1   1   1   2   2   2   2   2   1   2   2   2   2   1   2   1   2   2   1   1   1   2   1   2   1   1
 MK-6-14                2   1   2   2   1   1   2   1   2   1   1   1   2   1   1   1   1   1   2   2   1   1   2   2   1   2   2   1   1   2   1   2   2   2   1   2   2   1   1   1   1   1   2   2   1   2   2   2   2   1   1   1   2   2   2   1   1   2   2   2   2   1   2   1   2   2   2   2   1   2   1   2   1   2   1   2   2   1   1   2   1   1   2   2   2   2   2   2   2   1   1   2   1   2   1   1   2   2   1   1   2   2   2   1   1   1   2   1   2   1   1   2   2   1   2   1   2   2   1   1   1   2   2   2   1   2   1   2   1   1   1   2   2   2   2   2   2   2   1   2   1   1   1   1   2   2   2   1   1   2   2   1   1   2   1   1   2   1   2   1   2   2   2   2   1   1   2   2   2   2   1   2   1   1   1   1   2   2   2   2   2   2   1   2   2   2   2   1   2   1   2   2   1   1   1   2   1   1   1   1
 MK-6-15                1   1   2   2   1   1   2   1   2   1   1   1   2   1   2   2   1   1   2   2   1   1   1   2   1   2   2   1   1   2   1   2   2   2   1   2   2   1   1   1   1   1   2   2   1   2   2   2   2   1   2   1   2   2   2   1   1   2   2   2   1   2   2   1   2   2   1   2   1   2   1   2   1   1   1   2   2   2   1   2   1   1   2   2   2   2   2   2   2   1   1   2   1   1   1   1   2   2   1   1   2   2   2   1   2   1   2   1   2   1   1   1   2   1   2   1   2   1   1   1   1   2   1   2   1   2   1   2   2   1   1   2   2   2   2   2   2   2   1   2   1   2   2   2   2   1   2   1   1   2   2   1   1   1   1   1   2   1   2   1   1   2   2   2   1   1   2   2   2   2   1   2   1   1   1   1   2   1   2   2   2   2   1   2   1   2   2   1   2   1   2   1   1   1   1   2   1   1   2   1
 MK-6-16                1   1   2   2   1   1   2   1   2   1   1   1   2   1   2   2   1   1   1   2   1   1   1   2   1   2   2   1   1   2   1   2   2   2   1   2   2   1   1   1   1   1   2   2   1   1   2   2   2   1   2   1   2   2   1   1   1   2   2   2   2   2   2   1   2   2   1   2   1   2   1   2   1   1   1   2   2   2   1   2   1   1   2   2   2   2   2   2   2   1   2   1   1   1   1   1   2   2   1   2   2   2   2   1   2   1   2   1   2   2   2   1   2   2   2   1   2   1   1   1   1   1   1   1   1   2   1   1   2   1   1   2   1   2   1   2   2   2   1   2   1   2   2   2   2   1   2   1   1   2   2   1   1   2   1   1   2   1   2   1   1   1   2   2   1   1   1   2   2   1   2   2   1   1   1   1   2   1   2   2   1   2   2   2   1   2   2   1   2   1   2   2   1   2   1   2   1   1   2   1
 
!****************************************** Phenotypic Data **********************************************************
!-100.0 is resevred for missing phenotype
SimulatedTrait1        11.5607    8.6848   10.7133   10.3370    9.3927   12.0670   10.4267   10.8245    9.7795   10.2136   10.1690   10.6061   10.1277   10.2678   11.6382    9.7139    9.3685    7.8192    7.3665   10.3137    8.4501   10.2437    9.5331    9.0009   11.3812    9.2136   11.2127    9.8960   10.3890    9.5690   11.2783   10.5242    8.7351   10.7775    9.3665    9.7674   10.4992   10.0305   11.8624    9.0001   10.1725    9.4400   11.1042   10.1903   12.3519    9.8247   10.0679   11.2557    8.7466    9.0584   10.8813   10.5267   11.0770    9.7098   11.0870   10.4304    9.2027   10.0697   11.1767   11.4457    9.5826    9.1325    8.8929    9.8153   11.5320   10.2347    9.4459   10.3287    9.8778    8.8326    7.9175   10.3592    8.7354    8.4846   10.1587   10.2739    9.2266   11.2757   10.5044    9.0974   10.1422    9.9645   10.2855    9.4531    8.2915   10.2213    9.7630    9.4800    7.3776   10.2003    8.0267    8.2668   10.9156    9.2360   13.3511    9.7806    9.7210   10.4153    9.5782    9.2134   10.4374    9.6366    9.9450    9.5068    9.8652    9.4773    8.7743   12.1126    9.0805   11.1685   10.3251   10.8489   12.4049    9.5823    9.6324   10.2752    9.6952   11.5479   10.4199    9.3789    9.3702   11.1728    9.7673   10.0653    8.8268   10.5865   10.0440    9.3365    8.5682   11.3243   12.4290   11.2788    9.5666    9.3549    9.8428   10.3087   10.5569   11.5615    9.1184    9.9031   10.4350   10.4090   10.9045   10.5103   10.7356    9.3700    7.0982    8.9462   11.2436    9.8296   10.5985   10.6722   10.4132   10.8451    8.3954   10.0573   10.9529   10.2109    9.6920   12.0905   10.8120    9.1625    8.8133    8.9393    8.8653    8.9815    8.8562   10.2365    6.8235   10.0588   10.2176   10.1980    8.3611   10.0185    9.9246    9.5888    8.7523   10.8572    7.5505   10.4552    8.7514    8.4739    9.6279    8.7730   10.2126   10.0909   10.9271    9.3712   11.1903   11.1894    8.4056    8.6475   10.2665   12.4048    9.2555    9.0462    9.2805    9.5165    9.9406   10.5374
 
