# Supplementary material for: Inclusive Composite Interval Mapping of QTL by Environment Interactions in Biparental Populations
Source: PLoS One. 2015 Jul 10;10(7):e0132414. doi: 10.1371/journal.pone.0132414 (PMC4498613; doi:10.1371/journal.pone.0132414)
Supplement: S1 File — (ZIP) [file pone.0132414.s001.zip › BC1 population/e=1/run_00069.met]

!**********************Note: lines staring with "!" are remarks and will be ignored in the program********************
!*********************************General Information**********************************
!Assuming F1 = P1 x P2, populations available in QTL IciMapping are: 
!  1, P1BC1F1 = P1 x F1, the first backcrossing where P1 is used as the recurrent parent;
!  2, P2BC1F1 = P2 x F1, the first backcrossing where P2 is used as the recurrent parent;
!  3, F1DH, F1-derived doubled haploids; 
!  4, RIL or F1RIL, recombination inbred lines through the repeated selfing of F1;
!  5, P1BC1RIL, recombination inbred lines through the repeated selfing of P1BC1F1;
!  6, P2BC1RIL, recombination inbred lines through the repeated selfing of P2BC1F1;
!  7, F2, the selfing generation of F1;
!  8, F3, the selfing generation of F2;
!  9, P1BC2F1, the second backcrossing where P1 is used as the recurrent parent; 
! 10, P2BC2F1, the second backcrossing where P2 is used as the recurrent parent;
! 11, P1BC2RIL, recombination inred lines through the repeated selfing of P1BC2F1; 
! 12, P2BC2RIL, recombination inred lines through the repeated selfing of P2BC2F1; 
! 13, P1BC1F2, the selfing generation of P1BC1F1; 
! 14, P2BC1F2, the selfing generation of P2BC1F1; 
! 15, P1BC2F2, the selfing generation of P1BC2F1; 
! 16, P2BC2F2, the selfing generation of P2BC2F1; 
! 17, P1BC1DH, P1BC1F1-derived doubled haploids; 
! 18, P2BC1DH, P2BC1F1-derived doubled haploids; 
! 19, P1BC2DH, P1BC2F1-derived doubled haploids; 
! 20, P2BC2DH, P2BC2F1-derived doubled haploids; 
   1      !Mapping Population (see remarks above)
   2      !Mapping Function (1 for Kosambi; 2 for Haldane; 3 for Morgan)
   2      !Marker Space Type (1 for intervals; 2 for positions)
   1      !Marker Space Unit(1 for centiMorgans; 2 for Morgan)
   6      !Number of Chromosomes (or Linkage Groups)
 200      !Size of the mapping population
   1      !Number of environments
 
!***************************************** Chromosomes and Linkage Maps **********************************************
!Chromosome                 NumMarkers
-CH1                        16
-CH2                        16
-CH3                        16
-CH4                        16
-CH5                        16
-CH6                        16
!Linkage map (Marker name followed by position or the interval length)
 MK-1-1                1     0.000
 MK-1-2                1    10.000
 MK-1-3                1    20.000
 MK-1-4                1    30.000
 MK-1-5                1    40.000
 MK-1-6                1    50.000
 MK-1-7                1    60.000
 MK-1-8                1    70.000
 MK-1-9                1    80.000
 MK-1-10               1    90.000
 MK-1-11               1   100.000
 MK-1-12               1   110.000
 MK-1-13               1   120.000
 MK-1-14               1   130.000
 MK-1-15               1   140.000
 MK-1-16               1   150.000
 MK-2-1                2     0.000
 MK-2-2                2    10.000
 MK-2-3                2    20.000
 MK-2-4                2    30.000
 MK-2-5                2    40.000
 MK-2-6                2    50.000
 MK-2-7                2    60.000
 MK-2-8                2    70.000
 MK-2-9                2    80.000
 MK-2-10               2    90.000
 MK-2-11               2   100.000
 MK-2-12               2   110.000
 MK-2-13               2   120.000
 MK-2-14               2   130.000
 MK-2-15               2   140.000
 MK-2-16               2   150.000
 MK-3-1                3     0.000
 MK-3-2                3    10.000
 MK-3-3                3    20.000
 MK-3-4                3    30.000
 MK-3-5                3    40.000
 MK-3-6                3    50.000
 MK-3-7                3    60.000
 MK-3-8                3    70.000
 MK-3-9                3    80.000
 MK-3-10               3    90.000
 MK-3-11               3   100.000
 MK-3-12               3   110.000
 MK-3-13               3   120.000
 MK-3-14               3   130.000
 MK-3-15               3   140.000
 MK-3-16               3   150.000
 MK-4-1                4     0.000
 MK-4-2                4    10.000
 MK-4-3                4    20.000
 MK-4-4                4    30.000
 MK-4-5                4    40.000
 MK-4-6                4    50.000
 MK-4-7                4    60.000
 MK-4-8                4    70.000
 MK-4-9                4    80.000
 MK-4-10               4    90.000
 MK-4-11               4   100.000
 MK-4-12               4   110.000
 MK-4-13               4   120.000
 MK-4-14               4   130.000
 MK-4-15               4   140.000
 MK-4-16               4   150.000
 MK-5-1                5     0.000
 MK-5-2                5    10.000
 MK-5-3                5    20.000
 MK-5-4                5    30.000
 MK-5-5                5    40.000
 MK-5-6                5    50.000
 MK-5-7                5    60.000
 MK-5-8                5    70.000
 MK-5-9                5    80.000
 MK-5-10               5    90.000
 MK-5-11               5   100.000
 MK-5-12               5   110.000
 MK-5-13               5   120.000
 MK-5-14               5   130.000
 MK-5-15               5   140.000
 MK-5-16               5   150.000
 MK-6-1                6     0.000
 MK-6-2                6    10.000
 MK-6-3                6    20.000
 MK-6-4                6    30.000
 MK-6-5                6    40.000
 MK-6-6                6    50.000
 MK-6-7                6    60.000
 MK-6-8                6    70.000
 MK-6-9                6    80.000
 MK-6-10               6    90.000
 MK-6-11               6   100.000
 MK-6-12               6   110.000
 MK-6-13               6   120.000
 MK-6-14               6   130.000
 MK-6-15               6   140.000
 MK-6-16               6   150.000
!*********************************** Marker Types ********************************************************************
!Co-dominant marker: When heterozygote F1 is present, P1 is coded as 2, F1 is coded as 1, and P2 is coded as 0; Otherwise, P1 is coded as 2, and P2 is coded as 0. 
!Dominant marker: When heterozygote F1 is present, P1 and F1 are coded as 12, and P2 is coded as 0; Otherwise, P1 is coded as 2, and P2 is coded as 0.  
!Recessive markers: When heterozygote F1 is present, P1 is coded as 2, and F1 and P2 are coded as 10; Otherwise, P1 is coded as 2, and P2 is coded as 0. 
!Missing marker is coded as -1. 
 MK-1-1                 2   2   1   1   1   1   1   1   1   2   2   2   2   2   2   2   2   2   2   2   1   1   1   2   1   2   2   1   1   1   2   2   2   2   1   2   2   2   2   2   2   2   1   1   1   1   2   1   2   2   1   1   2   2   2   2   2   1   2   2   2   2   1   2   2   1   1   1   2   2   1   1   1   2   2   1   2   2   2   2   1   1   2   2   2   2   2   1   1   1   1   2   1   1   1   2   1   1   2   1   1   1   1   1   1   1   1   1   1   2   2   1   1   1   2   2   1   1   2   1   2   1   2   1   1   1   2   2   2   1   1   1   1   2   2   2   1   2   2   2   2   2   1   2   1   1   2   1   2   2   1   1   2   1   2   2   2   1   2   1   1   2   1   2   1   1   2   1   2   2   2   2   1   2   2   1   2   1   2   1   1   2   1   1   2   1   1   2   2   2   1   2   2   1   1   2   2   2   1   1
 MK-1-2                 2   2   1   1   1   1   2   1   1   1   2   2   2   2   2   2   2   1   2   2   1   1   1   2   2   2   2   1   1   1   2   2   2   2   1   2   2   2   2   2   2   2   2   1   1   1   2   1   2   1   2   1   1   2   2   2   2   2   2   2   2   2   1   2   2   1   1   1   2   1   1   1   1   2   2   1   2   2   2   2   1   1   2   2   2   1   2   2   1   1   1   2   1   1   1   2   2   1   2   1   1   1   1   1   1   1   1   1   2   2   2   1   1   1   2   2   1   1   2   1   2   1   2   2   1   2   2   2   1   1   1   1   1   2   2   2   1   2   2   1   2   2   1   2   1   2   2   1   2   2   1   1   2   1   2   2   2   1   2   1   1   2   1   2   1   1   2   1   2   2   2   2   1   2   2   1   2   1   2   1   1   2   1   1   2   1   1   2   2   2   1   2   2   1   1   2   2   2   1   1
 MK-1-3                 2   2   1   1   1   1   2   1   1   1   2   2   2   2   2   2   2   1   2   2   1   1   1   1   2   2   2   1   1   1   2   2   2   2   2   1   1   2   2   2   2   2   2   1   1   1   2   2   2   1   2   1   1   2   2   2   2   2   2   2   2   2   1   2   2   1   1   1   2   1   1   1   1   2   2   1   2   1   2   2   1   1   2   2   2   1   1   2   1   1   1   2   1   1   1   2   2   1   2   1   1   1   2   1   2   1   1   1   2   2   2   2   1   2   2   2   1   1   2   1   2   1   2   2   2   2   1   2   2   1   1   1   1   2   2   2   1   2   2   1   2   2   1   2   1   2   2   1   2   2   1   1   2   1   2   2   2   1   2   1   1   2   1   2   1   1   2   1   2   2   2   2   1   2   2   1   2   1   2   1   1   2   2   1   2   1   1   2   2   2   1   2   2   1   1   2   2   2   1   1
 MK-1-4                 2   2   1   1   1   1   2   1   1   1   2   2   2   2   2   2   2   1   2   1   1   1   1   2   2   2   2   1   2   1   2   2   2   2   2   1   1   2   1   2   2   1   2   1   1   1   2   2   1   1   2   1   1   2   2   2   2   2   2   2   2   1   1   2   2   1   2   1   2   1   1   1   1   2   1   1   2   1   2   2   1   1   2   2   2   1   1   2   2   1   1   2   1   2   1   2   2   2   2   1   1   1   1   1   2   1   1   1   2   2   2   2   1   2   2   2   1   1   2   1   2   1   2   2   2   2   1   2   2   1   1   1   1   1   2   2   1   2   2   1   2   2   1   2   1   2   2   1   2   1   2   1   2   1   1   2   2   1   2   1   1   2   1   2   1   1   2   1   1   2   2   2   1   2   2   1   2   1   2   1   1   2   2   2   2   1   1   2   2   2   2   2   2   2   2   1   2   2   1   1
 MK-1-5                 2   2   1   1   2   1   2   1   1   1   2   2   2   2   2   2   2   1   2   1   1   1   1   2   2   2   1   1   2   1   2   2   2   2   1   1   1   2   1   2   2   1   2   2   1   1   2   2   1   1   2   1   1   2   2   1   2   2   2   1   2   1   1   2   2   1   2   1   2   1   1   1   2   2   2   1   2   1   2   2   2   1   1   2   2   1   1   2   2   1   1   2   1   2   1   2   2   2   2   2   1   1   1   1   2   2   1   1   2   2   2   2   2   2   2   2   1   1   2   1   2   1   2   2   2   2   1   1   2   1   1   1   2   1   2   2   1   2   2   1   2   2   1   2   1   2   2   1   2   1   2   1   2   1   1   2   2   1   2   1   1   2   1   1   1   1   2   1   1   2   2   2   1   2   2   1   2   1   2   1   1   2   2   1   2   1   1   1   2   2   2   2   2   2   2   1   2   1   1   1
 MK-1-6                 2   2   1   1   2   1   2   1   1   2   2   2   2   2   2   2   2   1   2   1   1   1   1   2   1   2   1   1   2   1   2   2   2   2   1   1   1   2   1   2   2   1   2   2   1   2   2   1   1   1   2   1   1   2   2   1   2   2   2   1   2   1   1   2   2   1   2   1   1   1   1   1   2   2   2   1   2   1   2   2   2   1   1   2   2   1   1   2   2   2   1   2   1   2   1   1   2   2   2   2   1   1   1   1   2   1   1   1   2   2   2   2   2   2   2   2   1   1   2   1   1   1   2   2   1   2   1   1   2   1   1   1   2   1   2   2   1   2   2   1   2   2   1   1   1   2   2   1   2   2   2   1   2   1   1   2   2   1   2   1   2   2   1   1   1   1   2   2   1   2   1   2   2   2   2   1   2   2   2   1   2   2   2   1   1   1   1   1   2   2   2   2   2   2   2   1   2   1   1   1
 MK-1-7                 2   1   1   1   2   1   1   1   2   2   2   2   2   2   2   2   2   2   2   1   1   1   1   2   1   2   1   1   2   1   2   2   2   2   1   1   1   2   1   2   1   1   2   2   1   2   2   2   1   1   2   1   1   2   2   1   2   2   1   1   2   2   1   2   2   1   2   1   1   2   1   1   2   2   2   1   2   1   2   2   2   1   1   2   2   1   1   2   2   2   1   2   1   1   1   1   1   2   2   2   1   1   1   1   2   1   1   1   2   2   2   2   2   2   1   2   1   1   2   1   1   1   2   2   2   2   1   1   2   1   1   1   2   1   2   2   1   2   2   1   2   2   1   1   1   2   2   1   2   2   2   2   2   1   1   2   2   1   2   2   2   1   1   1   1   2   2   2   1   2   1   1   2   1   2   2   2   2   2   2   2   1   2   2   2   1   1   1   2   2   2   1   2   2   2   1   2   1   1   1
 MK-1-8                 1   1   1   1   2   1   1   1   2   1   2   2   2   2   1   2   2   2   2   1   2   1   2   2   1   2   1   1   2   1   2   2   2   2   1   1   2   2   1   2   1   1   2   2   1   2   2   2   1   2   2   1   1   2   2   1   2   2   1   1   2   2   1   1   2   1   2   1   1   2   1   2   2   2   2   1   2   2   2   1   2   1   1   2   2   1   1   2   2   2   1   2   1   2   1   1   1   2   2   2   1   1   1   1   2   1   2   1   2   2   2   2   2   2   1   2   1   1   2   1   1   1   2   2   2   2   1   1   2   1   1   1   2   1   2   2   2   1   2   1   2   2   1   1   1   2   2   1   2   2   2   2   2   2   1   2   2   1   2   2   2   1   1   1   1   1   2   1   2   2   1   1   2   1   2   2   2   2   2   2   2   2   2   2   2   1   1   1   2   2   2   1   2   2   2   1   2   1   1   1
 MK-1-9                 1   1   1   1   2   1   1   1   2   1   1   2   2   1   1   2   2   2   2   1   2   2   2   2   1   2   1   1   2   1   2   2   2   2   1   1   2   2   2   2   1   2   2   2   1   2   2   2   1   1   1   1   1   2   2   1   2   2   1   2   2   2   1   1   2   1   2   1   1   2   1   2   2   2   2   1   1   2   2   1   1   1   1   2   2   1   1   2   2   2   1   1   1   2   1   1   1   2   1   2   1   1   1   1   2   1   2   1   2   2   2   2   2   2   1   2   1   1   2   2   1   1   2   2   2   2   1   1   2   1   1   1   1   1   2   1   2   1   2   1   2   2   1   2   1   2   2   1   2   2   2   2   2   2   1   2   2   1   2   2   2   1   1   1   1   1   2   1   2   1   1   1   2   2   2   2   2   2   2   1   2   2   2   1   2   1   1   1   2   2   2   1   2   2   1   1   2   1   2   1
 MK-1-10                1   2   1   1   2   1   1   1   2   1   1   2   2   1   2   2   2   2   2   1   2   2   2   2   1   2   2   1   2   1   2   2   1   2   2   1   2   2   2   2   1   2   2   2   1   2   2   2   1   1   1   1   1   2   2   1   1   2   1   2   2   2   1   1   2   1   2   1   1   2   1   2   1   2   2   1   1   2   2   1   1   1   2   1   2   1   1   2   2   2   1   1   1   2   1   1   1   1   1   2   1   1   1   1   2   1   2   1   2   2   2   2   2   2   1   2   1   1   2   2   1   1   2   2   2   2   1   2   1   1   2   1   1   2   2   1   2   1   2   1   2   2   1   2   1   2   2   1   1   2   2   2   2   2   1   2   2   1   2   2   2   1   1   1   1   1   2   1   2   1   1   1   2   2   2   2   2   2   1   2   2   2   2   1   2   1   2   1   2   2   2   1   2   2   1   1   2   1   2   1
 MK-1-11                1   2   1   1   2   1   2   1   1   1   1   2   2   2   2   2   1   2   2   1   2   2   2   2   1   2   2   1   2   1   2   2   1   2   2   1   2   2   2   2   1   2   2   2   1   2   2   2   1   1   1   2   1   2   2   1   1   2   1   2   2   1   1   1   2   1   2   1   1   2   2   2   1   2   1   1   1   2   1   1   1   1   1   1   2   1   1   2   2   2   1   2   1   1   1   1   1   2   1   2   1   1   1   1   2   1   2   1   2   1   1   2   2   2   1   2   1   1   2   2   1   1   2   2   1   2   1   2   1   1   2   1   1   1   2   1   1   1   1   1   2   2   1   2   1   2   2   1   1   1   1   2   2   2   1   1   2   1   2   2   2   1   1   1   1   1   2   1   2   1   1   1   2   2   2   2   2   2   1   2   2   2   2   1   2   1   2   1   2   2   2   1   2   2   1   1   1   1   2   1
 MK-1-12                1   2   1   1   2   1   2   1   1   1   1   2   2   2   2   2   1   2   2   1   2   2   2   2   1   2   2   1   2   1   2   2   1   2   2   1   2   2   2   2   1   2   2   2   1   2   2   2   1   1   1   2   1   2   2   1   1   2   1   2   2   1   1   1   2   1   2   1   1   2   2   2   1   2   1   1   2   1   1   1   1   1   1   1   2   1   1   2   2   2   1   2   1   1   1   1   1   2   1   2   1   1   1   1   2   1   2   2   2   1   2   2   2   2   2   1   1   1   2   2   1   1   2   2   1   1   1   2   2   1   2   1   1   1   1   1   1   1   1   1   2   2   1   2   1   1   2   1   2   1   2   1   1   2   1   1   2   1   2   2   2   1   2   1   1   1   2   2   1   1   1   1   2   2   2   2   2   2   1   2   2   2   2   1   2   1   2   1   2   2   2   1   2   2   1   1   1   1   2   1
 MK-1-13                1   2   1   1   2   1   2   1   1   1   1   2   2   1   2   2   1   2   2   1   2   1   2   2   2   2   2   1   2   1   2   2   1   2   1   1   2   2   2   1   1   2   2   2   1   2   2   2   1   1   1   2   1   2   2   1   1   2   1   2   2   1   1   1   2   1   1   1   1   2   2   2   1   2   1   1   2   2   1   1   1   1   1   1   2   2   1   1   2   2   1   2   1   1   1   1   1   2   1   2   1   1   1   1   2   1   2   2   1   1   2   2   2   2   2   1   1   1   1   2   1   1   2   2   1   1   1   2   1   1   2   1   1   1   1   2   1   1   1   1   2   2   1   2   1   2   2   1   2   1   2   1   1   2   1   1   2   1   2   2   2   1   2   1   1   1   2   2   1   1   1   1   2   2   1   2   2   2   1   2   1   1   2   1   2   1   2   1   2   2   2   1   1   2   1   1   2   1   2   1
 MK-1-14                1   2   2   1   2   1   2   1   1   1   1   2   2   1   2   1   1   2   2   1   2   1   1   2   2   2   2   1   2   1   2   2   1   2   1   1   2   2   2   1   2   2   2   2   1   2   2   2   1   1   1   2   1   2   2   1   1   2   1   2   2   1   1   1   2   1   1   1   1   2   2   2   1   2   1   1   2   2   1   1   2   1   1   1   1   2   1   1   2   2   1   2   1   1   1   2   1   2   1   2   1   1   1   1   2   1   2   2   1   2   2   2   2   2   2   1   1   1   1   1   1   2   2   2   1   2   1   2   1   1   2   1   1   1   1   2   1   1   1   1   2   2   2   2   1   2   2   1   1   1   2   1   1   2   1   2   2   1   2   2   2   1   2   1   1   1   2   2   2   1   1   1   2   2   1   2   2   2   1   2   1   1   2   1   2   1   2   1   2   2   2   1   1   2   1   1   2   1   1   1
 MK-1-15                1   1   2   1   2   1   2   1   2   1   1   2   2   1   2   1   1   2   2   1   2   1   1   2   2   1   1   2   2   1   2   2   2   2   1   1   1   2   1   1   2   2   2   2   1   2   2   2   1   1   1   2   1   2   2   1   1   2   1   1   2   1   1   1   2   1   1   1   1   1   2   2   2   2   1   2   2   2   1   1   2   1   2   2   1   2   1   1   2   2   1   2   1   1   2   2   1   1   1   2   2   1   1   1   2   1   2   2   1   2   1   2   2   2   2   1   2   2   1   1   1   2   2   2   1   2   2   2   1   1   2   1   1   2   1   2   1   1   1   1   1   2   2   2   1   2   2   1   1   1   2   1   1   2   1   2   2   1   2   2   2   1   2   1   1   1   2   2   2   1   2   1   2   2   1   2   2   2   1   2   1   1   2   1   2   1   2   1   2   2   2   1   1   2   1   1   1   1   1   1
 MK-1-16                1   1   2   1   2   1   2   1   2   1   1   2   2   1   2   1   1   1   1   1   2   1   1   2   1   1   1   2   2   1   2   2   2   1   1   1   1   2   1   1   1   2   2   2   1   2   2   2   1   1   1   2   1   2   2   1   1   2   1   1   2   1   1   1   2   1   1   1   1   1   2   2   2   2   1   2   2   2   1   1   2   1   1   2   1   1   1   1   2   2   1   2   1   1   2   2   1   1   1   2   2   1   1   1   2   1   2   2   1   2   1   2   2   2   2   1   2   2   1   1   1   2   2   2   1   2   2   2   1   1   2   1   1   2   1   2   1   1   1   1   2   2   2   2   1   2   1   1   1   1   2   1   1   2   1   2   2   1   2   1   2   1   2   1   1   1   2   2   2   1   2   1   2   2   1   1   2   2   1   2   1   1   2   1   2   1   2   1   2   2   2   1   2   2   1   1   1   1   1   1
 MK-2-1                 2   2   1   2   2   1   1   2   2   1   1   1   2   1   2   2   2   1   2   1   2   2   1   1   1   1   2   2   1   1   1   1   1   1   1   1   1   2   2   2   1   1   1   1   1   2   1   1   1   2   2   2   2   2   1   2   2   1   1   1   2   1   2   2   1   2   2   2   1   2   2   1   2   2   2   1   2   1   1   1   2   1   2   1   2   2   1   1   2   2   1   2   1   1   1   1   2   2   2   1   2   1   2   1   2   1   1   2   1   1   2   2   1   1   1   2   2   2   2   2   1   1   2   1   2   1   1   2   1   1   1   2   2   2   2   2   1   1   2   2   1   1   1   2   1   1   1   1   1   2   2   2   1   1   2   2   1   2   1   2   2   2   1   2   2   1   2   1   1   1   1   1   1   1   2   1   1   2   2   2   1   1   1   1   2   2   1   2   2   2   1   2   2   2   1   2   2   1   1   2
 MK-2-2                 2   2   1   2   2   1   1   2   2   1   1   1   2   1   2   2   2   1   2   1   2   2   1   1   1   1   1   2   1   1   1   1   1   1   1   1   1   2   2   2   1   1   1   2   1   2   1   1   1   2   2   2   2   2   1   2   1   2   1   1   2   1   2   2   1   1   2   2   1   2   2   1   2   2   2   1   2   1   1   1   2   1   2   1   2   2   1   1   2   2   1   2   1   1   1   1   2   2   2   1   2   2   2   1   2   1   1   2   2   1   2   2   1   1   1   2   2   2   2   2   1   1   2   1   2   1   1   2   1   1   1   2   1   1   2   2   1   1   2   2   1   1   1   2   1   1   1   1   1   2   2   2   1   1   2   2   2   2   1   2   2   2   1   2   2   1   2   1   1   1   1   1   2   1   2   1   1   2   2   2   2   1   2   1   2   2   1   2   2   2   1   2   2   2   1   2   2   1   1   2
 MK-2-3                 1   2   1   2   2   1   1   2   2   1   1   2   2   1   2   2   2   1   2   1   2   2   1   1   1   1   1   2   2   1   1   2   1   1   1   1   1   2   2   2   1   1   1   2   2   2   1   1   1   2   2   2   2   2   1   2   1   2   1   1   1   1   2   2   1   1   2   2   1   2   2   1   2   2   2   1   1   1   1   1   1   1   2   1   2   2   2   1   2   2   1   1   2   2   1   1   2   2   2   1   2   2   2   1   2   1   1   2   2   1   2   2   1   1   1   2   2   2   2   2   1   1   2   1   2   1   1   2   2   1   1   2   1   1   2   2   1   1   1   2   1   1   1   2   1   1   1   1   1   2   2   2   1   1   2   2   2   1   1   2   2   2   1   2   2   1   2   1   1   1   1   1   2   1   2   1   1   2   2   2   1   1   2   1   2   2   1   2   2   2   1   2   2   1   1   2   2   1   1   2
 MK-2-4                 1   2   1   2   2   1   1   2   2   1   1   2   2   1   2   1   2   1   2   1   2   2   1   2   1   1   1   2   2   2   1   2   1   1   1   2   1   2   2   2   1   1   2   2   2   1   1   1   1   2   2   2   2   2   1   2   1   2   2   1   1   1   2   2   1   1   2   2   1   2   2   2   2   1   2   1   1   1   1   1   1   1   1   1   2   2   2   2   2   2   1   1   2   2   1   1   2   2   2   1   2   2   2   1   2   1   1   2   2   1   2   2   1   1   1   2   2   2   2   2   1   1   2   2   2   1   1   2   2   1   1   2   1   1   2   2   1   1   1   2   1   1   1   2   1   1   1   1   1   2   2   1   1   2   2   2   2   1   1   2   2   1   1   2   2   1   2   1   1   1   1   1   2   1   2   1   1   1   1   2   1   1   2   2   2   2   1   1   2   2   1   2   2   1   2   2   2   1   1   2
 MK-2-5                 1   2   1   2   2   1   1   2   2   1   1   2   2   1   2   1   2   1   2   1   2   1   1   2   1   1   1   2   2   2   1   2   1   1   1   2   1   2   2   2   1   1   2   2   1   2   1   1   1   2   2   1   2   2   1   2   1   2   2   1   1   1   2   1   1   1   2   2   1   2   1   2   2   2   2   1   1   1   1   2   1   1   1   1   1   2   1   2   2   2   1   1   2   2   2   1   1   2   2   1   2   2   2   1   1   1   1   2   2   1   2   2   1   2   1   2   1   2   2   2   1   1   1   2   2   1   1   2   2   2   1   1   2   2   2   2   2   1   1   2   1   1   1   2   1   1   1   1   1   2   2   1   1   2   2   2   2   1   1   2   2   1   2   2   2   1   2   1   1   2   1   1   2   2   2   1   1   1   1   1   1   2   2   2   2   2   1   1   2   2   1   1   2   1   1   2   2   1   1   2
 MK-2-6                 1   2   1   1   2   1   1   1   2   1   1   1   2   1   2   1   2   1   2   1   2   1   1   2   1   1   1   2   2   2   1   2   1   1   1   2   1   2   2   2   1   1   2   1   1   2   2   1   2   2   2   1   2   2   1   2   1   2   2   2   2   1   2   1   1   1   2   2   1   2   1   1   2   2   2   2   1   1   1   2   1   1   1   1   1   2   2   1   2   2   2   1   2   2   2   1   1   2   2   1   2   2   2   1   1   1   1   2   2   1   2   2   1   2   2   2   1   2   2   1   1   1   1   2   2   1   1   2   2   2   1   1   2   2   2   2   2   1   1   2   1   1   1   2   1   1   1   1   1   2   2   1   1   2   2   2   2   1   1   2   2   1   2   2   2   1   2   1   1   2   2   1   2   2   2   1   1   1   1   1   1   2   2   1   2   2   1   1   2   1   1   1   2   2   1   2   2   1   1   1
 MK-2-7                 1   2   2   1   2   1   1   1   2   1   1   1   2   2   2   1   2   1   2   2   2   1   1   2   1   1   1   2   1   2   1   2   1   1   1   2   1   2   2   2   1   1   2   1   1   1   1   1   2   2   2   1   2   2   1   2   1   1   2   2   2   1   2   1   1   1   2   2   1   2   1   2   2   2   2   2   1   1   1   2   1   1   1   1   1   2   2   1   2   2   2   1   2   2   2   1   1   2   2   1   2   2   2   1   1   1   1   2   2   1   2   2   1   2   1   2   1   2   2   1   1   1   1   2   2   1   1   2   2   2   1   1   2   2   2   2   2   1   1   2   2   1   1   2   1   2   2   1   1   2   2   1   1   2   2   2   2   1   1   2   2   1   2   2   2   1   2   1   1   2   2   1   2   2   2   1   1   1   1   1   1   2   2   1   2   2   1   2   1   1   1   1   1   2   1   2   2   1   1   1
 MK-2-8                 1   2   2   1   2   1   1   2   2   1   1   1   2   2   2   1   2   1   1   2   2   1   1   2   1   1   1   1   1   2   1   2   1   1   1   2   1   2   2   2   1   1   2   1   1   1   1   1   2   2   2   1   2   2   1   2   1   1   2   2   2   1   2   1   2   1   2   2   1   2   1   2   2   2   2   2   1   2   1   2   1   1   1   1   1   2   2   2   2   2   2   1   2   2   1   1   1   2   2   1   1   2   2   2   1   1   1   2   2   1   2   2   1   2   1   2   1   2   2   1   1   1   1   1   2   1   1   2   2   2   1   1   2   2   2   2   1   1   2   2   2   1   1   2   1   2   2   1   1   2   2   1   1   2   2   2   2   1   1   2   2   1   2   2   2   1   2   1   1   2   2   1   2   2   2   1   1   1   1   1   1   2   2   1   2   2   1   2   1   1   1   1   1   2   1   2   2   1   1   1
 MK-2-9                 1   2   2   1   2   1   1   2   2   1   1   1   2   2   2   1   2   1   1   1   2   1   1   2   1   1   1   1   1   2   1   2   1   1   2   2   1   2   2   2   2   2   2   1   1   2   2   2   2   2   2   1   2   2   1   2   1   1   2   2   2   2   1   1   2   1   2   1   1   2   1   2   2   2   2   2   2   2   1   2   1   1   1   1   1   2   2   2   1   2   2   1   2   2   2   2   1   2   2   1   1   1   2   1   1   1   1   1   2   1   1   2   1   2   1   2   1   2   2   1   2   1   1   1   2   1   1   2   2   1   1   1   2   2   2   2   1   1   2   1   2   1   1   2   1   2   2   1   2   2   1   1   1   2   2   2   1   1   1   2   2   1   2   2   2   1   2   1   1   2   2   1   2   2   2   1   1   1   1   1   1   2   2   1   2   2   1   2   1   1   1   1   1   2   1   2   2   1   2   1
 MK-2-10                2   2   2   1   2   1   1   2   2   1   1   2   1   2   1   2   2   1   1   1   2   1   2   1   1   1   1   1   1   2   1   2   2   1   2   2   2   2   2   2   2   2   2   2   1   1   2   2   2   2   2   1   1   2   1   1   2   1   2   2   2   1   1   1   2   1   2   1   1   2   2   2   2   1   2   2   2   2   2   1   1   1   1   1   1   2   2   1   1   2   2   1   2   2   2   2   1   2   2   1   1   1   2   1   1   1   1   1   2   1   1   2   1   2   1   2   1   2   2   1   2   1   1   1   2   1   1   2   2   1   1   1   2   2   2   2   1   1   2   1   2   1   1   2   1   2   2   1   2   2   2   1   1   2   2   1   2   1   1   2   2   1   1   2   2   1   2   1   1   1   2   1   2   2   2   1   1   1   1   1   1   1   2   1   2   2   1   2   1   1   1   1   1   2   1   1   2   1   2   1
 MK-2-11                2   2   2   2   2   1   1   2   2   1   2   2   1   2   1   2   2   1   1   1   2   1   2   1   1   1   1   1   1   2   1   2   2   1   2   2   2   2   2   2   2   2   2   2   1   1   2   2   2   2   2   1   1   2   1   1   2   1   2   2   2   1   1   1   2   2   2   1   2   2   2   2   2   1   2   2   2   2   2   1   1   1   1   2   2   2   2   1   1   2   2   1   2   2   2   2   1   2   2   1   1   1   2   2   1   1   1   1   2   1   1   2   1   2   1   2   1   2   1   1   2   1   1   1   2   1   1   2   2   1   1   1   1   2   2   2   1   1   2   1   2   1   1   1   1   2   2   1   2   2   2   1   1   2   2   1   2   1   1   2   2   2   1   2   1   1   2   1   1   1   2   1   2   2   2   1   1   1   1   1   1   1   2   1   2   2   1   2   1   1   1   1   1   2   1   1   2   1   2   1
 MK-2-12                2   2   2   2   2   1   1   2   2   2   2   2   1   2   1   2   2   1   1   1   2   1   1   2   1   1   1   1   1   2   2   2   1   1   2   2   2   2   2   2   2   1   2   2   2   1   2   2   2   2   2   1   1   2   1   1   2   1   2   2   2   1   1   2   2   2   2   1   2   2   1   2   2   1   2   1   2   2   2   1   1   1   1   1   2   2   2   1   1   2   2   1   2   2   2   2   1   2   2   1   2   1   2   2   1   1   2   1   2   1   1   2   1   2   1   2   1   2   1   1   2   1   1   1   2   1   1   2   2   2   1   1   1   2   2   2   1   2   2   1   1   1   1   1   1   2   2   1   2   2   2   1   1   2   2   1   2   2   2   1   2   2   2   1   1   1   2   1   1   1   2   1   2   2   2   1   1   1   1   1   1   1   2   1   2   2   1   1   1   1   1   1   1   2   1   1   2   1   2   1
 MK-2-13                2   2   2   2   2   1   1   2   2   2   2   2   1   2   1   2   2   1   1   1   2   1   1   2   1   1   1   2   2   1   2   2   1   1   2   2   2   2   2   2   2   1   2   2   2   1   2   2   2   2   1   1   1   2   1   1   1   1   2   2   2   1   2   2   2   2   2   1   2   2   1   2   2   1   2   1   2   2   2   1   1   1   1   1   2   2   2   1   1   2   2   1   2   2   2   2   1   2   2   1   1   1   2   2   2   1   2   1   2   1   1   2   1   2   1   2   1   2   1   1   2   1   1   1   2   1   1   2   2   2   1   1   1   2   2   2   1   2   1   1   2   2   1   1   1   2   2   1   2   2   2   1   2   2   2   1   1   2   2   1   1   2   2   1   1   2   2   1   1   1   2   2   1   2   2   1   1   1   1   1   1   1   2   1   2   2   1   1   1   1   1   1   1   2   1   2   2   1   1   1
 MK-2-14                2   2   2   2   2   2   1   2   2   2   2   2   1   2   1   2   2   1   1   1   2   2   1   2   1   1   1   2   2   1   2   2   1   1   2   2   2   2   2   2   2   1   2   1   1   1   2   1   2   2   1   1   2   2   1   1   1   1   2   2   2   1   2   2   2   2   2   1   2   2   1   1   1   1   2   1   1   2   2   1   1   1   1   1   2   2   2   1   1   2   2   1   2   2   2   2   1   2   2   1   1   1   2   2   1   1   2   1   2   1   1   2   1   2   1   2   1   2   1   1   2   1   1   2   1   1   2   2   2   2   1   1   1   2   2   2   1   2   1   1   2   1   1   1   1   2   1   1   2   2   2   1   2   2   2   1   1   2   2   1   1   2   2   1   1   2   2   1   1   1   2   2   2   2   2   1   2   1   2   1   1   1   2   1   2   2   1   1   1   1   1   1   1   2   1   2   2   1   1   1
 MK-2-15                2   2   2   2   2   2   1   2   1   2   2   2   1   2   1   2   2   1   1   1   1   1   1   2   1   1   1   2   2   1   2   2   1   1   2   2   2   2   2   1   2   1   2   1   1   1   2   1   2   2   1   1   2   2   1   1   1   1   2   2   2   2   2   2   2   2   2   1   2   2   1   1   1   1   2   1   1   2   2   1   1   1   2   1   2   2   2   1   1   2   2   1   2   2   2   2   1   2   2   1   1   2   2   2   1   1   2   2   2   1   1   2   1   2   1   1   1   2   2   1   2   1   1   2   1   1   2   2   2   2   1   1   1   2   2   2   1   2   1   1   2   1   2   1   1   2   1   1   2   2   2   1   2   1   2   1   2   2   2   1   2   2   2   1   2   2   2   1   1   1   2   2   1   1   2   1   2   1   2   1   1   1   2   1   2   2   1   1   1   1   1   1   1   1   1   2   2   1   1   1
 MK-2-16                2   2   2   2   2   2   1   2   1   2   2   2   1   2   1   1   2   1   1   1   1   1   1   1   1   1   1   2   2   2   2   2   1   1   2   1   2   2   2   1   2   1   2   1   1   1   2   1   2   2   1   1   2   2   1   1   1   1   2   2   2   2   2   2   2   2   1   1   1   2   1   1   1   1   2   1   1   2   2   1   1   1   2   1   2   2   2   1   1   2   2   1   1   2   2   2   1   2   2   1   1   1   2   2   1   1   2   2   2   1   1   2   1   2   1   1   1   2   2   1   2   1   1   2   2   1   2   2   2   2   1   1   1   2   2   2   1   2   1   2   2   2   2   1   1   2   2   1   2   2   2   1   2   2   2   2   2   2   2   1   2   2   2   1   2   2   2   1   1   1   2   2   1   1   2   1   2   1   2   1   1   1   2   1   1   2   1   1   2   1   1   1   1   1   2   2   2   1   1   1
 MK-3-1                 1   2   2   2   1   2   2   2   1   1   2   2   1   2   1   1   1   1   1   2   2   2   1   2   1   1   2   1   1   1   2   1   1   1   2   1   2   2   2   2   1   2   1   1   2   1   2   2   1   2   1   2   2   2   2   2   2   2   2   1   1   2   2   1   2   1   2   2   1   2   1   2   1   2   1   2   2   2   2   2   2   1   1   1   2   1   2   2   2   1   1   1   2   2   1   1   2   1   2   1   2   1   1   2   2   2   2   2   1   1   1   1   2   2   2   1   1   1   1   2   1   1   2   1   2   2   2   1   2   1   2   1   1   2   2   2   2   1   2   2   2   1   1   1   1   2   1   1   2   1   2   1   1   2   1   2   1   1   2   2   1   2   2   2   2   1   2   1   2   1   1   1   2   2   1   2   2   2   1   1   1   1   1   2   1   1   1   2   1   2   1   2   1   1   2   1   1   2   1   2
 MK-3-2                 2   2   2   2   1   2   2   2   1   1   2   2   1   2   1   1   1   1   1   2   2   2   1   2   1   1   2   1   1   1   2   1   1   1   2   1   2   2   2   2   1   2   1   1   2   1   2   1   1   2   1   1   2   2   2   2   2   2   2   1   1   2   2   2   2   1   2   2   1   2   1   2   2   2   1   2   2   2   2   2   2   1   1   1   2   1   2   2   2   1   1   1   2   2   1   1   2   1   2   1   2   1   1   2   2   2   2   2   1   1   1   1   2   2   2   1   1   2   1   2   1   2   2   1   1   2   2   1   2   2   2   1   1   2   2   1   2   1   2   1   2   1   1   1   1   2   1   2   2   1   2   1   1   2   1   2   1   2   2   2   1   2   2   2   2   1   2   1   2   1   1   1   2   2   1   2   2   2   2   1   1   1   1   2   1   1   1   2   1   1   1   2   1   1   2   1   1   2   1   2
 MK-3-3                 2   2   2   2   1   2   1   2   1   1   2   2   1   2   1   1   1   1   1   1   2   2   1   2   1   1   2   1   1   2   2   1   1   1   2   1   2   2   2   2   1   1   1   1   2   1   2   1   1   1   1   1   2   2   1   2   2   2   2   2   1   2   2   2   2   2   2   2   1   1   1   2   2   2   1   1   2   1   2   2   1   1   1   1   1   2   2   2   2   1   1   1   2   2   1   1   2   1   2   1   2   1   1   2   2   2   2   1   1   1   1   1   2   2   2   1   1   2   1   2   1   1   2   1   1   1   2   1   2   2   2   1   1   2   1   1   2   2   2   1   2   1   1   1   1   2   1   2   2   1   2   1   1   2   1   2   2   2   2   2   1   2   2   2   2   1   2   1   2   1   1   1   2   2   2   2   2   1   2   1   1   1   1   2   1   1   1   1   1   1   1   2   2   1   2   1   1   2   1   2
 MK-3-4                 2   2   2   1   2   2   1   2   1   1   2   2   1   2   1   1   1   1   1   1   2   2   1   2   1   1   2   1   1   2   2   1   1   1   2   1   2   2   2   2   1   1   1   1   2   1   2   1   1   1   2   1   2   2   1   2   2   2   2   2   1   2   2   1   2   2   2   2   1   1   1   2   1   2   1   1   2   1   2   2   1   1   1   2   1   2   2   2   2   1   2   1   2   2   2   2   2   1   2   2   2   2   1   2   2   2   2   1   2   1   1   1   2   2   2   1   1   2   1   2   1   1   1   1   1   2   2   1   1   2   2   1   1   2   1   1   2   2   2   1   2   1   1   1   1   2   1   2   2   1   2   1   1   2   1   2   2   2   1   2   1   2   2   2   2   1   2   1   2   1   1   2   2   2   2   2   2   1   2   1   1   1   1   2   1   1   1   1   2   1   1   2   1   1   1   1   1   2   1   2
 MK-3-5                 2   2   1   1   2   2   1   2   1   1   2   2   1   2   1   1   1   1   2   1   2   2   1   2   1   1   2   1   1   2   1   1   2   1   2   1   2   2   2   2   1   1   1   1   2   1   2   1   1   1   1   1   2   2   1   2   2   2   1   2   1   2   2   2   1   2   2   2   1   1   1   2   1   2   1   1   2   1   2   1   1   1   1   1   1   2   2   2   2   1   2   1   2   2   2   2   2   1   2   2   2   2   1   2   2   2   2   2   2   1   1   1   2   2   2   1   1   2   1   2   1   1   1   1   1   2   2   1   1   1   2   1   1   2   2   1   1   2   1   1   2   1   1   1   1   2   1   2   2   1   2   1   1   2   1   2   2   2   1   2   2   2   2   2   2   1   2   1   2   1   1   2   2   2   1   2   2   1   2   1   1   1   1   2   1   1   1   1   2   1   1   2   2   1   1   1   1   1   1   1
 MK-3-6                 1   2   1   1   1   1   1   2   1   1   2   2   1   2   1   1   1   1   2   1   2   2   1   2   1   1   2   1   1   2   1   1   2   1   2   1   2   1   1   2   1   1   2   1   2   1   2   1   1   2   1   1   2   2   1   2   2   2   1   2   1   2   2   2   1   2   2   2   1   1   1   2   2   1   1   1   2   2   2   1   1   1   1   1   1   2   2   2   2   1   2   1   2   1   2   2   2   1   2   2   2   2   1   2   2   2   2   2   2   1   1   1   2   2   2   1   2   2   1   2   1   1   1   1   1   2   2   1   1   1   2   1   1   2   2   1   1   2   1   1   2   1   1   2   1   2   2   2   2   1   2   1   1   2   1   2   2   2   1   2   2   2   2   2   2   1   1   1   2   1   1   2   1   2   1   1   2   1   2   1   1   1   1   2   2   1   1   1   2   1   1   2   2   1   1   1   1   1   1   1
 MK-3-7                 1   2   1   1   1   1   1   2   1   1   2   2   1   2   1   1   1   1   2   1   2   2   1   2   1   1   2   1   1   2   1   1   2   1   2   1   2   1   1   2   1   1   1   1   2   1   2   1   1   2   1   1   2   2   1   2   2   2   1   2   1   2   2   2   1   2   2   1   2   2   1   2   2   2   1   1   1   1   2   1   1   1   1   1   1   2   2   2   2   1   1   1   2   1   2   2   2   1   2   2   2   2   1   2   2   2   2   2   2   1   1   1   2   2   2   1   2   2   1   1   1   1   1   1   1   2   2   2   1   1   2   1   1   1   2   1   1   2   1   1   1   1   1   2   1   2   2   2   2   1   2   1   1   2   1   2   2   2   1   2   2   2   2   2   2   1   1   1   2   1   1   2   1   2   1   1   2   1   2   1   1   1   1   2   2   1   1   1   2   1   1   2   2   1   1   1   1   1   1   1
 MK-3-8                 1   2   1   1   2   1   1   2   1   1   2   2   1   2   1   1   2   1   2   1   2   2   1   2   1   1   2   1   1   2   1   1   2   1   1   1   2   1   1   2   1   1   1   2   2   1   2   1   1   2   1   1   2   2   1   2   2   2   2   2   1   2   2   2   1   2   2   1   2   2   1   2   2   2   1   1   1   1   2   1   1   1   1   1   1   2   2   2   2   1   1   1   2   2   2   2   2   1   2   2   2   2   1   2   2   2   2   2   2   1   2   1   2   2   2   1   2   2   2   2   1   1   1   1   1   2   2   2   1   1   2   1   1   1   2   1   1   2   1   1   1   1   1   2   1   2   2   2   2   1   2   1   1   1   1   2   2   2   1   2   2   2   2   2   2   1   1   1   2   1   1   2   1   2   1   1   2   1   2   1   1   1   1   2   2   2   1   1   2   1   1   2   2   1   1   1   1   1   1   1
 MK-3-9                 1   2   1   1   2   1   1   2   1   1   1   2   1   2   1   1   2   1   2   1   2   2   1   2   2   1   1   1   1   2   2   1   2   1   1   2   2   1   1   2   1   1   1   1   2   1   2   1   1   2   1   1   2   2   1   2   2   2   2   2   1   2   2   2   1   2   2   2   2   2   1   2   2   2   1   1   1   2   2   1   1   1   1   1   1   2   2   2   2   1   1   1   2   2   2   1   2   1   1   2   2   1   2   2   2   2   2   2   2   1   2   1   2   2   2   1   1   2   2   2   1   1   1   1   1   2   1   2   2   1   2   1   1   1   2   1   1   2   1   1   1   1   1   2   1   2   2   2   2   1   2   1   1   1   1   2   2   2   1   2   2   2   2   2   2   1   1   1   2   2   1   2   1   2   1   1   2   1   2   1   1   1   2   2   2   2   2   1   2   1   1   2   2   2   1   1   1   1   1   1
 MK-3-10                1   2   1   1   2   1   1   1   1   1   1   2   1   2   1   1   2   1   1   1   2   2   1   2   2   1   1   1   2   1   1   1   2   1   1   2   2   1   1   2   2   1   1   1   1   1   2   2   1   2   1   1   2   2   1   2   2   2   2   2   2   2   2   2   1   2   2   2   2   2   1   2   2   2   1   2   1   2   2   1   1   1   1   1   1   2   2   2   2   2   1   1   2   2   2   1   2   1   1   2   2   1   2   2   1   2   2   2   2   1   2   1   2   2   2   1   1   2   2   2   1   1   1   1   1   2   1   2   2   1   2   1   1   1   2   1   1   2   1   1   2   1   1   2   1   2   2   2   1   2   2   1   1   1   1   2   2   2   1   2   2   1   2   2   2   1   1   1   2   2   1   1   2   2   1   1   2   1   2   1   1   1   2   2   2   2   2   1   2   1   1   2   2   2   1   1   1   2   1   1
 MK-3-11                2   2   1   1   2   1   1   1   1   1   1   1   1   2   1   1   2   1   1   1   2   2   1   2   2   1   1   1   1   2   1   2   2   1   1   2   2   1   1   2   2   1   1   1   1   1   2   2   1   1   1   1   2   2   1   2   2   1   2   2   1   2   2   2   1   2   2   2   2   2   1   2   2   2   1   2   1   2   2   1   1   1   1   1   1   2   1   1   2   2   1   1   2   2   2   1   2   1   1   2   2   1   2   2   1   2   2   2   1   1   2   1   2   2   2   1   1   2   2   2   1   1   1   1   1   2   1   1   1   1   2   1   1   1   2   1   1   2   1   1   2   1   1   2   1   2   1   2   1   2   2   1   1   1   1   2   2   2   1   2   2   1   2   2   2   1   2   1   2   2   2   1   2   2   1   1   2   1   2   1   1   1   2   2   2   2   2   1   2   1   1   2   2   1   1   1   1   2   1   1
 MK-3-12                1   2   1   1   2   1   1   1   1   1   1   1   1   2   1   1   2   1   1   1   1   1   1   2   2   1   2   1   1   2   1   2   2   1   1   1   2   1   1   2   2   1   1   1   1   1   2   2   1   1   1   1   2   2   2   2   2   1   2   2   1   2   1   2   1   1   2   2   2   2   1   2   2   2   1   2   1   2   2   2   1   1   1   1   1   2   1   1   2   2   1   1   2   2   2   1   2   1   2   1   2   1   2   2   1   2   2   2   1   1   2   1   2   2   1   1   1   2   2   2   1   1   2   1   1   2   1   1   1   1   2   1   1   1   2   1   1   2   1   1   1   2   1   2   1   2   1   2   2   2   2   1   1   1   1   2   2   1   1   2   2   1   2   2   2   1   2   1   2   2   2   2   2   2   1   1   2   1   2   1   1   1   2   2   1   2   2   1   2   1   1   2   2   2   1   1   1   2   1   1
 MK-3-13                2   2   1   1   2   1   1   1   1   1   1   1   1   2   1   1   2   2   1   1   1   1   1   2   1   1   2   1   1   2   1   2   1   2   1   1   2   2   1   2   2   2   1   1   2   1   2   2   1   1   1   1   2   2   2   2   2   2   2   2   1   2   1   2   1   1   1   2   2   1   2   2   2   2   1   2   1   2   2   2   1   1   1   1   1   2   2   1   2   2   1   1   2   2   1   1   2   1   2   1   2   1   1   2   2   2   1   2   1   1   2   1   2   2   1   1   1   1   2   2   1   1   2   1   2   2   1   1   1   1   2   1   1   1   2   1   1   2   1   1   1   2   1   2   1   2   1   1   2   2   2   1   1   1   1   2   2   1   2   2   2   1   2   2   2   1   2   1   2   2   2   2   2   2   2   1   2   1   2   1   1   1   2   1   1   2   2   1   2   1   1   2   2   2   1   1   1   2   1   2
 MK-3-14                2   2   1   1   2   1   1   1   1   1   1   1   1   2   1   1   2   2   1   1   1   1   1   1   1   1   2   1   1   2   1   2   2   1   1   1   2   2   1   1   1   2   2   1   2   1   2   2   1   1   1   1   2   1   2   2   2   2   2   2   1   2   1   2   1   2   1   2   2   1   2   2   1   1   1   1   1   2   2   2   1   1   2   1   1   2   1   1   2   2   1   1   2   2   1   1   2   1   1   1   2   1   2   2   2   2   2   2   1   2   2   1   2   2   1   1   1   1   2   2   1   1   2   1   2   2   1   1   1   1   2   1   1   1   1   1   1   2   1   1   1   2   1   1   1   2   1   1   2   2   2   1   1   1   1   2   2   1   2   1   2   1   2   2   2   1   2   1   1   2   2   2   2   2   2   1   1   1   2   1   1   1   1   1   1   2   2   1   2   1   1   2   2   2   1   1   1   2   1   2
 MK-3-15                2   2   1   1   2   1   1   1   1   1   1   1   1   2   1   1   1   2   1   1   1   1   2   1   1   2   2   2   1   2   1   2   2   1   1   1   2   2   1   1   1   2   2   1   2   1   1   2   1   1   1   1   2   1   2   2   1   1   2   2   1   1   1   2   1   2   1   2   2   1   2   2   1   1   1   1   1   2   2   1   1   1   1   1   1   1   1   1   2   2   1   1   2   2   2   1   2   1   1   1   1   1   2   2   2   1   2   2   1   2   2   1   2   2   1   1   1   1   2   2   1   1   2   1   2   2   1   1   1   1   2   1   1   1   1   1   1   1   1   1   1   2   1   1   2   2   1   1   2   2   2   1   1   1   1   2   1   1   2   1   2   1   2   2   2   1   2   1   1   2   2   2   2   2   2   1   1   1   2   1   1   1   2   2   1   2   2   1   2   1   1   2   2   2   1   1   1   2   2   2
 MK-3-16                2   2   1   1   2   1   1   1   1   1   1   1   2   2   2   1   1   2   1   1   1   2   2   1   1   2   2   2   1   1   2   2   2   1   2   1   2   2   1   2   1   2   2   1   2   1   1   2   1   1   1   1   2   2   2   2   2   1   2   2   1   1   1   2   1   2   1   2   2   1   2   2   1   1   1   1   1   2   2   1   1   1   1   1   1   2   1   1   2   2   1   1   1   2   2   1   2   1   1   2   1   1   2   2   2   1   2   1   1   2   2   1   2   2   1   1   1   1   2   2   1   1   1   1   2   2   1   2   1   1   2   1   1   1   1   1   1   1   1   1   1   2   1   1   2   2   1   1   2   2   2   1   1   1   1   1   1   1   2   1   2   1   2   2   2   1   2   1   1   1   2   1   2   2   2   1   1   1   2   1   1   1   2   2   1   2   2   1   2   1   1   2   2   2   1   1   1   2   2   1
 MK-4-1                 2   2   1   2   2   1   1   1   2   2   2   1   1   2   1   2   2   1   1   1   1   2   2   2   1   1   2   2   2   2   2   2   1   1   1   1   1   2   2   1   1   2   2   2   1   1   1   1   1   2   2   1   2   1   2   1   1   2   1   1   1   2   1   2   2   1   2   2   1   2   2   1   2   2   1   1   2   1   2   1   2   1   1   2   1   2   1   1   1   1   1   1   2   1   2   1   2   2   1   2   1   2   2   1   1   1   2   2   2   1   2   2   1   2   1   2   1   1   2   2   1   2   2   2   2   2   1   2   2   1   2   2   2   2   1   2   2   2   1   2   2   1   1   1   1   2   2   1   2   1   2   1   2   2   1   2   2   1   2   2   1   2   2   2   2   2   1   1   1   2   1   2   2   1   1   2   2   1   1   1   2   1   2   1   1   2   2   2   2   1   2   1   1   2   1   1   1   2   1   1
 MK-4-2                 2   2   1   2   1   1   1   1   1   2   2   1   1   2   1   2   1   1   1   2   1   2   2   2   1   1   2   2   2   2   2   2   1   1   1   1   1   2   2   1   1   2   2   2   1   1   1   1   1   2   2   1   2   1   2   1   1   2   1   1   1   2   1   2   1   1   2   2   2   2   2   1   2   2   1   1   2   1   2   1   2   1   1   1   1   1   1   1   1   1   1   1   2   1   2   1   2   2   1   2   1   1   2   1   1   1   2   2   2   1   2   2   1   2   1   2   1   1   2   2   1   2   2   2   2   2   1   2   2   1   1   2   2   2   1   2   2   2   2   2   2   1   1   1   1   2   2   1   2   1   2   1   2   2   1   2   2   1   2   2   1   2   2   2   2   2   1   1   1   1   1   2   2   1   1   2   2   1   1   1   2   1   2   1   1   1   2   2   2   2   2   1   1   2   1   1   1   2   1   1
 MK-4-3                 2   2   1   2   1   1   1   1   2   2   2   1   2   2   1   2   1   1   1   2   1   2   2   2   1   1   1   2   1   2   2   2   1   1   1   1   1   2   2   1   1   2   2   2   1   2   1   1   1   1   2   1   2   1   2   1   1   1   1   1   1   2   1   2   1   1   2   2   2   2   2   1   2   2   1   1   2   2   2   1   2   1   1   1   1   1   1   1   1   1   1   2   2   1   2   1   2   2   1   2   1   1   2   1   1   1   2   2   2   1   2   2   1   2   1   2   1   1   2   2   1   2   1   2   1   2   1   2   2   1   1   2   2   1   1   2   2   2   2   2   2   1   1   1   1   2   2   1   2   1   2   1   2   1   1   2   2   1   2   2   1   2   2   2   2   2   2   1   1   1   1   2   2   1   1   2   1   1   1   1   2   1   2   2   1   1   2   2   2   2   2   1   1   2   1   1   1   2   1   1
 MK-4-4                 2   2   1   2   1   1   1   1   2   2   2   1   2   2   1   2   1   1   1   2   1   2   1   2   1   1   1   2   1   2   2   2   1   1   1   1   1   1   2   1   1   2   2   2   1   2   1   1   2   1   2   1   2   1   2   1   1   1   1   1   1   2   1   2   1   1   2   2   2   2   2   1   2   2   1   1   2   2   1   1   2   1   1   1   1   2   1   1   1   1   1   2   2   1   2   1   2   1   1   2   1   1   2   2   1   1   2   2   2   1   2   2   1   2   2   2   1   1   1   2   1   2   1   1   1   2   1   2   2   1   1   2   2   2   1   2   1   2   2   2   1   1   1   2   1   2   2   1   2   1   2   1   2   1   1   2   2   1   2   2   1   1   2   2   1   2   2   1   1   1   1   2   2   1   1   2   1   2   2   1   2   1   2   2   1   1   2   2   1   2   2   1   1   2   1   1   1   2   1   1
 MK-4-5                 2   2   1   2   1   1   1   1   1   2   2   1   2   2   1   2   1   1   1   2   1   2   1   2   1   1   1   2   1   2   2   2   1   1   1   1   1   1   2   1   1   2   1   2   1   1   1   2   1   1   1   1   2   1   2   1   1   1   1   1   1   2   1   2   1   1   1   2   1   2   2   1   1   1   1   1   2   2   1   1   2   1   1   2   1   2   1   1   1   1   1   2   1   1   2   1   2   1   1   2   2   2   2   2   1   1   2   2   2   1   2   2   1   2   2   2   1   2   2   2   1   2   1   1   1   2   1   2   1   1   2   2   2   2   1   2   1   2   2   2   1   1   1   2   1   2   2   1   2   1   2   1   2   1   1   2   2   1   2   2   1   1   2   2   1   2   1   1   1   2   1   2   2   1   1   2   1   2   1   1   2   1   2   2   1   1   2   2   1   2   2   1   1   2   2   2   1   2   1   1
 MK-4-6                 2   1   1   2   2   2   2   1   1   2   2   2   2   2   1   2   1   1   1   2   1   2   1   2   2   1   1   2   1   1   2   2   1   2   1   2   1   1   2   1   1   2   1   2   1   1   1   2   2   1   2   1   2   1   2   1   1   1   1   1   1   2   1   2   1   1   1   2   1   2   2   1   1   1   1   1   2   2   1   1   2   1   1   2   1   2   1   1   1   1   1   2   1   1   2   1   2   1   1   2   2   2   2   1   1   1   1   2   1   1   2   2   1   2   2   2   1   2   1   2   1   1   1   1   1   2   1   2   2   1   2   2   2   2   1   2   1   2   2   2   1   1   1   1   1   2   2   1   2   1   2   1   2   1   1   1   2   1   2   2   1   1   1   2   1   2   1   1   1   2   1   2   2   2   1   2   1   2   1   2   2   1   2   2   1   1   2   2   2   2   1   1   1   2   2   2   1   2   1   2
 MK-4-7                 2   1   1   2   2   2   2   1   1   2   1   2   2   2   1   2   1   1   2   2   2   2   1   2   2   2   1   2   1   1   2   1   1   2   1   2   1   1   2   1   1   2   1   2   1   1   1   2   1   1   1   1   2   1   2   1   1   2   1   1   1   2   1   1   1   1   1   2   1   2   2   1   1   2   1   2   2   2   1   1   2   1   1   2   1   2   1   1   1   1   2   2   1   2   2   1   2   1   1   2   2   2   2   1   1   1   1   2   1   1   2   1   1   2   2   2   1   1   1   2   1   1   1   1   1   2   1   2   2   1   2   2   2   2   1   2   1   2   2   2   1   1   1   1   1   2   2   1   2   1   2   1   2   1   1   1   1   1   1   2   1   1   1   2   1   2   1   1   1   2   2   2   2   2   1   2   1   2   1   2   2   2   2   2   1   1   2   1   2   2   1   1   1   2   2   2   1   2   1   2
 MK-4-8                 1   1   1   2   2   2   2   2   1   2   1   2   2   2   1   2   1   2   2   2   2   2   1   1   2   1   2   2   2   1   2   1   1   2   1   2   1   1   2   1   1   2   1   2   1   1   1   2   1   1   1   1   1   1   2   2   1   2   1   1   1   2   1   1   1   2   1   1   1   2   2   1   1   2   1   2   2   1   1   2   2   1   1   2   1   2   1   1   1   1   2   2   1   2   2   1   2   1   1   2   2   2   2   1   2   1   1   2   1   1   1   1   1   2   2   2   1   1   1   2   1   1   1   1   2   2   1   1   1   1   2   2   2   2   1   2   2   2   2   2   1   1   1   1   1   2   2   1   2   1   2   1   2   1   2   1   1   1   1   1   1   1   1   2   1   2   1   1   1   2   2   2   2   2   1   2   1   2   1   2   2   2   2   2   1   1   2   1   2   2   1   2   1   2   2   2   1   2   1   2
 MK-4-9                 1   1   1   2   2   2   2   2   1   1   1   2   2   2   1   2   1   2   2   2   2   2   1   1   2   1   2   2   2   2   2   1   1   2   1   2   1   1   2   1   1   2   1   2   1   2   1   2   1   1   2   1   1   1   2   2   1   2   1   1   1   2   1   1   1   2   1   1   1   2   2   1   1   2   1   2   1   1   1   2   2   2   1   2   1   2   1   1   1   1   2   2   1   2   2   1   2   1   1   1   2   2   2   1   2   1   1   2   1   1   1   1   1   2   2   2   2   1   1   2   1   1   1   1   2   2   1   1   1   1   2   2   2   2   1   2   2   2   2   2   1   1   2   1   1   2   2   2   2   1   2   1   2   1   1   1   1   1   1   1   1   1   1   2   1   2   1   1   1   2   2   2   2   2   1   2   1   2   1   2   1   2   2   2   1   1   2   2   2   2   1   2   1   2   2   2   1   2   2   2
 MK-4-10                1   1   1   2   2   2   2   2   2   1   1   2   2   2   1   2   1   2   2   2   2   2   1   1   2   1   2   2   2   2   2   1   1   2   2   2   1   1   2   1   1   2   2   2   1   2   1   2   1   1   1   1   1   1   2   2   1   2   1   1   1   1   1   1   1   2   1   1   1   2   2   1   1   2   2   2   1   1   1   2   2   2   1   2   1   2   1   1   1   1   1   1   1   1   2   1   2   2   1   1   2   2   2   1   2   1   1   2   1   1   1   1   1   2   2   2   2   1   1   2   1   1   1   1   2   2   1   1   1   1   2   2   2   2   1   2   2   2   2   2   1   1   2   1   1   2   2   2   2   1   2   1   2   1   1   1   1   1   1   1   1   1   1   2   1   2   1   1   1   1   2   2   2   2   1   2   2   2   1   1   1   2   2   2   1   1   2   2   2   2   1   1   2   1   2   2   1   2   2   2
 MK-4-11                1   2   1   2   2   2   2   2   2   2   2   2   2   2   1   2   1   2   2   2   2   2   1   2   2   1   2   2   2   2   2   1   1   2   2   2   2   1   1   1   1   2   2   2   1   2   1   2   1   1   1   2   1   1   2   1   2   2   1   1   1   1   1   1   1   2   1   2   1   2   2   1   1   2   2   2   1   1   1   2   2   2   1   2   1   2   1   1   1   1   1   1   1   1   2   1   2   2   2   1   2   2   2   1   2   1   2   1   1   1   1   1   1   2   2   2   2   1   1   2   1   1   1   1   2   2   1   1   1   1   2   2   2   2   2   2   2   2   2   2   1   1   2   1   1   2   2   2   2   1   2   1   2   1   1   1   1   1   1   1   1   1   1   2   1   2   2   1   1   1   2   2   2   2   1   2   2   2   1   1   1   2   2   2   1   1   2   2   2   2   1   1   2   1   2   2   1   2   2   2
 MK-4-12                1   2   1   2   2   2   2   2   2   2   2   2   2   2   1   2   1   2   2   2   2   2   2   2   2   1   2   2   1   2   2   1   1   2   2   2   2   1   1   1   1   2   2   2   1   2   2   1   1   1   1   2   1   1   2   2   2   2   1   1   1   1   1   1   1   2   1   2   1   2   2   1   1   2   2   2   1   2   1   2   2   2   1   2   2   1   1   1   1   1   1   1   1   1   2   1   1   1   1   1   2   2   2   1   2   1   2   1   1   1   1   1   1   2   2   2   2   1   1   2   1   1   1   1   1   2   1   1   1   1   2   2   2   2   2   2   2   2   2   2   1   1   2   1   1   2   2   2   2   2   2   1   2   1   1   1   1   1   1   2   1   1   1   2   1   2   1   2   1   1   1   2   2   2   1   1   2   2   1   1   1   1   2   2   2   1   2   2   2   2   1   1   2   1   2   2   2   2   2   2
 MK-4-13                1   2   1   2   2   2   2   2   2   2   2   2   2   2   2   2   1   2   2   1   2   2   2   2   2   1   2   2   1   2   2   1   1   2   2   2   2   1   1   1   1   2   2   2   1   2   2   1   1   1   1   2   1   1   2   2   1   2   1   1   1   1   1   1   1   1   1   2   1   2   2   1   1   2   2   2   2   2   1   2   2   2   1   2   2   1   1   1   1   2   1   2   1   2   2   1   1   1   1   1   2   1   2   2   1   1   2   2   1   1   1   1   1   2   2   2   2   1   1   2   1   1   2   1   1   1   1   1   1   1   2   2   2   2   2   2   2   2   2   2   1   2   2   1   1   1   2   2   2   1   2   1   2   1   2   1   1   1   1   2   1   2   1   2   1   2   1   2   1   1   2   2   2   2   2   1   2   2   2   1   1   1   2   2   1   1   2   2   2   2   1   1   2   1   2   2   2   2   2   2
 MK-4-14                1   2   2   2   1   2   2   2   2   2   2   2   2   2   2   2   1   2   2   1   2   2   2   2   2   1   2   2   1   1   2   1   1   2   2   2   2   1   1   1   1   2   1   2   1   2   2   1   1   1   1   2   1   1   1   2   2   1   1   1   1   1   1   1   1   1   2   2   1   2   2   1   1   2   2   2   1   2   1   2   2   2   1   2   2   1   1   1   1   2   1   2   1   2   2   2   1   1   1   1   2   1   2   1   2   1   2   2   1   1   1   2   1   2   2   2   2   1   1   2   1   1   2   1   1   1   1   1   1   1   2   2   2   2   2   2   2   2   2   2   1   2   2   1   1   1   2   2   2   1   2   1   1   1   2   2   1   2   1   2   1   2   1   2   2   1   1   2   1   1   2   2   2   2   2   1   2   2   1   1   1   1   2   2   1   1   2   2   2   2   1   1   2   1   2   2   2   2   2   2
 MK-4-15                1   1   2   2   1   1   2   2   2   2   2   2   2   2   2   2   1   2   2   1   2   2   2   2   2   1   2   2   2   2   2   1   1   2   2   2   2   1   1   1   1   2   1   2   1   2   2   2   1   1   1   2   1   2   1   2   2   1   1   1   1   1   1   1   1   1   2   2   1   2   2   2   1   2   2   2   1   1   1   1   2   1   1   2   1   1   1   1   1   2   1   2   1   2   2   2   1   1   1   2   2   2   2   1   2   1   2   2   1   1   1   1   1   2   2   2   2   2   2   2   1   2   2   1   1   1   1   1   2   2   2   1   2   2   2   2   2   1   2   2   1   2   2   2   1   1   2   2   2   1   2   1   1   1   2   2   1   2   1   1   1   2   1   2   2   1   1   2   1   1   2   2   2   2   2   1   1   2   1   1   1   1   2   2   1   1   2   2   2   1   1   1   2   1   2   2   2   2   1   2
 MK-4-16                1   1   2   2   1   1   2   2   2   2   2   2   1   2   2   2   2   2   2   1   2   2   2   1   2   1   2   2   2   2   1   1   1   2   2   2   2   1   1   1   2   2   1   2   2   2   2   2   1   1   1   2   1   2   1   2   2   1   1   1   1   2   1   1   1   1   1   2   1   2   1   2   1   2   2   2   1   1   2   1   2   1   1   2   1   1   1   2   1   2   1   2   1   1   2   2   1   1   1   1   1   2   2   1   2   1   2   2   1   1   1   1   1   2   2   2   2   2   2   2   1   2   2   1   1   1   1   1   2   2   2   1   2   2   2   2   2   1   2   2   1   2   2   2   1   1   2   2   2   1   2   2   1   1   2   2   1   2   1   1   1   2   1   2   2   1   1   2   1   1   2   2   2   2   1   1   1   2   1   1   1   1   1   2   1   1   2   2   2   2   1   1   2   1   2   2   2   2   1   2
 MK-5-1                 2   2   2   1   2   2   2   2   2   1   2   1   1   2   2   1   1   1   1   2   2   2   2   2   1   1   2   1   1   1   2   2   1   2   2   1   2   2   2   1   2   2   2   1   1   2   2   1   1   1   2   2   2   2   1   2   1   2   2   1   2   2   1   1   1   1   1   2   2   1   2   2   2   1   1   1   2   1   1   1   2   1   1   1   2   1   2   1   2   2   1   2   1   2   1   2   2   1   2   2   1   1   1   1   1   2   1   2   2   1   1   2   1   1   1   1   2   2   1   2   1   1   2   1   1   1   1   1   2   2   2   1   2   1   1   2   1   1   2   1   1   1   1   2   2   2   1   1   1   1   1   2   1   2   1   2   1   1   1   1   2   1   1   2   1   2   2   2   2   1   1   2   2   2   1   2   1   2   1   1   2   1   1   1   1   2   2   1   1   1   1   1   2   2   1   1   1   2   1   1
 MK-5-2                 2   2   2   1   2   2   2   2   2   1   2   1   1   2   2   1   1   1   1   2   2   2   1   2   2   1   2   2   1   1   2   2   1   2   2   1   2   2   2   1   2   2   2   1   1   2   2   1   1   1   2   2   2   2   1   2   1   2   2   1   2   2   1   1   1   1   1   2   2   1   2   2   2   1   1   2   2   1   1   1   2   1   1   1   2   1   2   1   2   2   1   2   1   2   2   2   2   1   2   2   1   1   1   1   1   2   1   2   2   1   1   2   1   1   1   1   2   2   1   2   1   1   2   1   1   1   1   1   2   2   2   1   2   1   1   1   2   1   2   1   1   1   1   2   2   2   1   2   1   1   1   2   1   2   1   2   1   1   1   1   2   1   1   2   1   1   1   1   2   1   1   2   2   1   1   2   1   2   1   1   2   1   1   1   1   2   2   1   1   1   1   1   1   2   1   2   1   2   1   1
 MK-5-3                 2   2   2   1   2   2   2   1   2   1   2   1   1   2   2   1   1   1   1   2   2   2   1   2   2   1   2   2   1   1   2   2   1   2   2   1   2   2   2   1   2   2   2   1   1   2   2   1   1   1   2   2   2   2   1   2   1   2   1   1   2   2   1   1   1   1   1   2   2   1   2   2   2   1   1   2   2   1   1   1   2   1   1   1   1   1   2   1   2   2   1   2   1   2   2   2   2   1   2   2   1   1   1   1   1   2   1   2   2   1   1   2   1   1   1   1   2   2   2   2   1   1   2   1   1   2   1   1   2   2   1   1   2   1   1   1   1   1   2   1   2   1   1   1   2   2   1   2   1   1   1   2   1   2   2   2   1   1   1   2   2   1   1   2   1   1   1   1   2   1   1   2   2   1   1   2   1   2   1   1   2   1   1   1   1   2   2   1   1   1   1   1   1   2   1   2   1   1   1   1
 MK-5-4                 2   2   2   1   2   2   2   1   1   1   2   1   1   2   2   1   1   1   2   2   2   2   1   2   2   1   2   2   1   1   2   2   1   2   2   1   2   2   2   1   2   2   2   2   1   2   2   1   1   1   2   2   2   2   2   2   1   2   1   1   2   2   1   1   1   1   1   2   2   1   2   2   2   1   1   2   2   1   1   1   1   2   1   1   1   1   1   1   2   2   1   2   1   1   1   2   2   1   2   2   1   1   1   1   1   2   1   2   2   1   1   2   1   1   1   1   2   2   2   2   1   1   2   1   1   2   1   2   2   2   1   1   2   1   1   1   1   1   2   1   2   1   1   1   2   2   1   2   1   1   1   2   1   2   2   1   1   2   1   2   2   1   1   2   1   1   1   1   2   1   1   2   2   1   1   2   1   2   1   2   2   1   2   1   1   2   1   1   1   1   1   1   1   2   1   2   1   1   1   1
 MK-5-5                 2   2   2   1   2   2   2   1   1   2   2   1   1   2   2   1   1   1   2   2   2   2   1   2   2   1   2   2   1   1   1   2   1   2   2   1   2   2   2   1   2   2   2   2   1   2   2   1   1   1   2   2   2   2   2   1   1   2   1   1   2   2   1   1   1   1   1   2   2   1   2   2   1   1   1   2   2   1   1   1   1   2   1   1   1   1   1   1   2   2   1   2   1   1   1   2   2   1   2   2   2   1   1   1   1   1   1   2   1   1   1   2   1   1   1   1   2   2   2   2   1   1   2   1   1   2   2   2   1   1   1   1   2   1   1   1   1   1   2   1   2   1   2   2   2   2   1   2   1   1   1   2   1   2   2   1   1   2   2   2   2   1   1   2   1   1   1   1   2   1   1   2   2   1   1   2   1   2   1   2   2   1   2   1   1   2   1   1   2   1   1   1   1   2   2   2   1   1   1   1
 MK-5-6                 2   2   2   1   2   2   2   1   1   2   2   1   1   2   2   2   1   1   2   2   2   2   1   2   2   1   1   2   1   1   1   2   1   2   2   1   2   2   2   1   2   2   2   1   1   2   2   1   2   1   2   2   2   2   1   2   1   2   1   1   2   1   1   1   1   1   2   2   2   1   2   2   1   1   1   2   2   1   1   1   1   2   2   1   1   1   1   1   2   2   1   2   1   1   1   2   2   1   1   2   2   1   1   1   1   1   1   1   1   1   1   2   1   1   1   1   2   2   2   2   1   1   2   1   1   2   2   2   1   1   1   2   2   1   1   1   1   2   2   1   2   2   2   2   2   2   1   2   1   1   1   2   1   2   2   1   1   2   1   2   1   1   1   2   1   1   1   1   2   1   2   2   2   1   1   2   1   2   1   2   2   1   2   1   1   2   1   1   2   1   1   1   1   2   2   2   1   1   1   1
 MK-5-7                 2   2   2   1   2   2   2   1   1   2   2   1   2   2   1   2   1   1   1   2   1   2   1   2   1   1   1   2   1   1   1   2   1   2   2   1   2   2   2   1   2   2   2   1   1   2   2   1   2   1   2   2   2   2   1   2   1   2   1   1   2   1   1   1   1   1   2   2   2   1   2   2   1   1   1   2   2   1   1   1   1   2   2   1   1   2   1   1   2   2   1   2   1   1   1   2   2   1   1   2   2   1   1   1   1   1   1   1   1   1   1   2   1   1   1   1   2   2   2   2   1   1   2   1   1   2   2   2   1   1   1   2   1   1   1   2   1   2   2   2   2   2   2   2   2   2   1   2   1   1   2   2   1   2   2   1   2   2   1   2   1   1   1   2   1   1   1   1   2   1   2   2   2   1   1   2   1   2   1   1   2   1   2   2   1   2   1   1   2   1   1   1   1   2   2   1   1   2   1   1
 MK-5-8                 2   2   2   1   2   2   2   1   1   2   2   1   2   2   1   2   1   1   1   2   1   2   1   2   2   1   1   2   1   1   1   1   1   2   2   1   2   2   1   1   2   2   1   1   1   2   2   1   2   1   2   2   2   2   1   1   1   2   1   1   2   1   1   1   1   1   2   1   2   1   2   2   1   2   1   2   2   1   1   1   1   2   2   1   1   2   2   1   2   1   1   2   1   1   1   2   2   2   1   2   1   1   1   1   1   1   1   1   1   1   1   2   1   1   1   1   2   2   2   2   1   1   2   1   1   2   2   2   1   1   1   2   1   1   1   2   2   2   2   2   2   2   2   2   2   2   1   2   1   1   2   2   1   2   2   1   2   2   2   2   1   1   1   2   2   2   1   1   2   1   1   2   2   1   1   2   1   2   1   1   2   1   1   2   1   1   1   1   2   1   1   1   1   2   2   1   1   2   1   1
 MK-5-9                 2   2   2   1   2   1   2   2   1   2   2   1   2   2   2   2   1   1   1   1   1   1   1   2   2   1   1   1   1   1   1   1   1   2   2   2   2   2   1   1   2   2   1   1   1   2   1   1   2   1   2   2   2   2   1   1   1   2   1   1   2   2   1   1   1   1   2   1   2   1   2   2   1   2   1   2   2   1   1   1   1   2   2   2   1   2   2   1   2   1   1   2   1   1   2   2   2   2   1   2   1   1   1   1   1   1   1   1   1   1   1   2   1   1   2   1   1   2   2   2   1   1   2   1   1   2   2   2   1   1   1   2   1   1   1   2   2   2   2   2   2   2   2   2   2   2   1   2   1   1   2   2   2   2   2   1   2   2   2   2   1   2   1   2   2   2   1   1   2   1   1   2   2   1   1   2   1   2   1   1   1   1   1   2   1   1   1   1   2   1   1   2   1   1   2   2   1   2   1   1
 MK-5-10                2   2   2   1   2   1   2   2   1   2   2   1   2   2   2   1   1   1   1   1   2   1   1   2   2   2   1   1   1   1   1   2   1   2   2   1   2   2   1   1   2   2   1   1   1   2   1   1   2   1   1   2   2   2   1   1   2   1   1   1   2   2   1   2   1   1   2   1   2   1   2   2   1   2   1   2   2   1   2   1   1   2   2   2   1   2   2   1   2   1   1   2   1   1   2   2   2   2   1   1   1   1   1   1   1   1   1   1   1   2   1   2   1   1   2   1   1   2   2   1   2   1   2   1   1   2   2   2   1   1   1   2   1   1   1   2   2   2   2   2   2   2   2   2   2   2   1   2   1   1   2   2   2   2   2   1   2   2   2   2   1   2   1   2   1   1   1   1   2   1   1   2   2   1   1   2   1   2   1   1   1   1   1   2   1   1   1   1   2   1   1   2   1   1   2   2   2   2   1   1
 MK-5-11                2   2   2   1   2   1   2   2   2   2   2   1   2   2   2   1   1   1   2   1   2   1   1   2   2   2   1   1   1   1   1   2   2   2   2   1   2   1   1   1   2   2   1   2   2   2   1   1   2   1   2   2   2   2   1   2   2   1   1   1   2   1   1   2   1   1   2   1   2   1   2   2   1   2   1   2   2   2   1   1   1   2   2   2   1   2   2   1   2   2   1   2   1   1   2   2   2   2   1   1   1   1   1   1   1   1   1   1   1   2   1   2   1   1   2   1   1   2   2   1   2   1   2   2   1   2   2   2   1   1   1   2   1   1   1   2   2   1   2   2   2   2   2   2   2   2   1   2   1   1   2   2   2   2   1   1   2   2   2   2   2   1   1   1   1   1   1   1   2   1   1   2   2   1   1   2   1   2   1   1   1   1   1   2   1   1   1   1   2   1   1   2   1   1   2   2   2   2   1   1
 MK-5-12                2   2   1   1   2   1   1   2   2   2   1   1   2   2   2   1   1   2   2   1   1   1   1   2   1   2   1   1   1   1   1   2   2   2   2   1   2   2   1   1   2   2   1   2   2   2   1   1   1   1   2   2   2   2   1   2   2   1   1   1   2   1   1   2   1   1   2   1   2   1   2   2   1   2   2   2   2   2   1   1   1   2   2   2   1   2   2   1   2   2   1   2   1   1   2   2   2   2   1   1   2   1   1   1   1   2   1   1   1   2   1   1   1   2   2   1   1   2   2   1   2   1   2   2   1   2   2   2   1   1   1   2   2   1   1   2   2   1   2   1   2   2   2   2   2   2   1   2   1   1   2   1   1   2   1   1   2   2   2   2   2   1   1   1   1   1   1   1   2   1   1   2   2   1   1   2   1   2   1   1   1   1   1   2   1   1   2   1   2   1   1   2   1   1   2   2   2   1   1   2
 MK-5-13                2   2   1   1   2   1   1   2   2   2   1   1   2   2   2   2   1   1   2   1   1   1   1   2   1   2   1   1   1   1   1   1   2   2   2   1   1   2   1   1   2   2   1   2   2   2   1   1   1   1   2   2   2   2   1   2   2   1   1   1   2   1   1   2   1   1   2   1   2   1   2   1   1   1   2   2   2   2   1   2   1   2   2   2   1   2   2   1   2   2   1   2   1   1   2   2   2   2   1   1   2   2   2   1   1   2   1   1   2   2   1   1   1   2   2   1   1   2   2   1   1   1   2   1   1   2   1   2   1   1   1   2   2   1   1   2   2   1   1   1   2   2   1   2   2   2   1   2   1   1   2   1   2   2   1   2   2   2   2   2   2   1   1   1   1   1   1   2   2   1   1   2   2   1   1   2   1   2   1   1   1   1   1   2   1   1   1   1   2   1   1   2   1   1   2   2   2   1   1   2
 MK-5-14                2   2   1   1   2   1   2   2   2   2   1   1   2   2   1   2   1   1   2   1   1   1   1   2   1   2   1   1   1   1   1   1   2   2   2   1   1   2   1   1   2   1   1   2   2   1   1   2   1   1   2   2   2   2   1   2   2   1   1   1   2   1   1   2   1   1   2   1   2   1   2   1   1   1   2   2   2   2   1   2   1   2   2   2   1   2   1   2   2   2   1   2   1   1   2   2   1   2   1   1   2   2   2   1   1   2   1   1   2   2   1   1   1   2   2   1   1   2   2   1   1   1   2   1   1   2   1   2   1   1   1   2   2   1   1   2   2   2   1   1   2   2   1   2   2   2   1   2   1   1   2   1   2   2   1   2   2   2   2   2   2   2   1   1   1   1   1   2   2   1   2   2   2   1   1   2   1   2   1   1   1   1   2   2   1   1   2   1   1   2   1   2   1   1   2   2   2   1   1   2
 MK-5-15                2   2   1   2   2   1   2   2   2   2   1   1   2   2   1   2   1   1   2   1   1   1   2   2   1   2   1   1   1   1   1   2   2   2   2   2   1   2   1   1   2   1   1   2   2   1   1   2   1   1   2   2   2   2   1   2   2   1   2   1   2   1   1   2   1   1   2   1   2   1   2   1   1   1   2   2   2   2   2   2   1   2   2   2   1   2   1   1   2   2   1   2   1   1   2   2   1   2   1   1   2   2   2   1   1   2   2   1   2   2   1   1   1   2   2   1   1   2   2   1   1   1   2   1   1   2   1   2   1   1   1   2   2   1   1   2   2   2   1   2   2   2   1   2   2   2   1   2   1   1   2   1   2   2   1   1   2   2   2   2   2   2   1   1   2   1   1   2   2   1   2   2   2   1   1   2   2   2   1   1   1   2   2   2   1   1   2   1   1   2   1   2   2   1   2   2   2   1   1   2
 MK-5-16                2   2   1   2   2   1   2   2   2   2   1   1   2   2   1   1   1   1   2   1   2   1   2   2   1   2   1   1   1   1   1   2   2   1   2   2   1   2   1   1   2   2   1   2   2   1   1   2   1   1   2   2   2   2   2   2   2   1   2   1   2   1   1   2   1   2   2   2   1   1   2   1   1   1   2   2   2   2   2   2   1   2   2   2   1   2   1   1   2   2   2   2   1   1   1   2   1   2   1   1   2   2   2   1   1   2   1   2   2   2   1   1   1   1   2   1   1   2   2   1   1   1   2   1   1   2   1   2   1   1   1   2   2   1   1   2   2   2   2   2   2   2   1   2   2   2   1   2   1   1   2   1   2   2   1   1   2   2   2   2   2   2   1   1   2   1   2   2   2   1   2   2   2   1   2   2   2   2   1   1   1   1   2   2   1   1   2   1   1   2   1   2   1   1   2   2   2   1   1   2
 MK-6-1                 2   1   1   1   2   2   1   1   2   1   1   2   2   2   1   1   2   1   2   2   1   2   1   1   1   1   1   2   1   2   2   1   1   1   2   2   1   1   2   2   2   1   1   2   2   1   2   1   2   1   1   2   1   1   1   2   2   2   2   1   1   1   1   2   1   1   2   1   2   1   2   2   2   2   1   1   2   1   1   2   2   1   2   2   1   1   2   2   2   1   1   1   2   2   2   1   2   2   2   2   1   1   1   1   1   1   2   2   2   2   1   1   2   1   2   1   2   2   2   1   2   1   2   1   2   1   2   1   2   1   1   2   2   2   2   2   1   1   1   2   2   1   2   1   1   2   1   1   2   1   1   1   1   2   2   2   2   2   1   1   2   2   2   2   2   2   1   2   2   2   1   2   1   2   1   1   2   1   1   2   2   1   2   2   2   2   1   1   1   2   2   1   1   1   2   1   1   2   1   2
 MK-6-2                 2   2   1   2   2   2   1   1   1   1   1   2   2   2   1   1   2   1   1   2   1   2   1   2   1   1   1   2   1   2   2   1   1   1   2   2   1   1   1   2   2   2   1   2   2   1   2   2   2   1   1   2   1   1   1   1   2   2   2   1   1   1   1   2   1   1   1   1   2   1   2   2   2   2   1   1   2   1   1   1   2   1   2   2   1   1   2   2   1   1   1   1   2   2   2   1   2   2   2   2   1   1   1   1   1   1   1   2   2   2   1   1   2   1   2   1   2   2   2   1   2   1   2   1   2   1   1   1   2   1   1   2   2   2   2   1   1   1   1   2   2   1   2   1   1   2   1   1   1   1   1   1   2   2   2   2   2   1   1   1   2   2   2   2   2   2   2   2   2   2   1   2   1   1   1   1   2   1   1   2   2   1   2   2   2   2   1   1   2   2   2   1   1   1   2   1   1   2   1   2
 MK-6-3                 2   2   1   2   2   2   2   1   1   1   1   2   2   2   1   1   2   1   1   2   1   2   1   2   1   1   1   2   1   2   2   1   1   1   2   2   1   1   1   2   2   2   1   2   2   1   2   2   2   2   1   2   2   1   1   1   2   2   2   1   1   1   1   2   1   1   1   1   2   1   1   2   2   2   2   1   2   1   1   1   1   1   2   2   1   1   2   2   1   1   1   1   2   2   2   1   2   2   1   2   1   1   1   1   1   1   1   2   2   2   1   1   2   1   2   2   2   2   2   1   2   1   2   1   2   1   1   2   2   1   1   1   2   2   2   1   1   1   1   2   2   1   2   1   1   2   1   1   1   1   1   1   1   2   2   2   2   1   1   1   2   2   2   2   2   2   2   2   2   2   1   2   1   1   1   1   1   1   1   2   1   1   2   2   2   2   1   1   1   1   2   1   1   1   2   1   1   2   1   2
 MK-6-4                 2   2   1   2   2   2   2   1   1   2   1   2   2   2   1   1   2   1   1   2   1   2   1   2   1   1   1   2   1   2   2   1   1   2   1   2   1   1   1   2   2   2   1   2   2   1   2   2   1   2   2   2   2   1   1   1   2   2   2   1   1   1   1   2   1   1   1   1   2   1   1   2   2   2   2   1   2   1   2   1   1   1   2   1   1   1   2   2   1   1   1   1   2   2   2   1   2   2   1   2   1   1   1   1   1   1   1   2   2   2   1   1   2   1   2   2   1   1   2   1   2   1   2   1   2   1   1   2   2   1   1   1   2   2   2   1   1   1   1   2   2   1   2   1   1   2   1   1   1   1   1   1   1   2   2   2   2   1   1   2   2   1   2   2   2   2   2   2   2   2   1   2   1   1   1   1   1   1   1   1   1   1   2   2   1   2   1   2   1   1   2   2   1   1   2   1   1   2   1   2
 MK-6-5                 2   2   1   2   2   2   2   1   1   2   1   2   2   2   2   1   2   1   1   1   1   2   1   2   1   1   2   2   1   2   2   1   1   2   1   2   1   1   1   1   2   2   1   2   2   1   2   2   1   2   2   2   2   1   1   1   2   2   2   1   1   1   1   2   1   1   1   1   2   1   1   2   2   2   2   1   2   1   2   1   1   1   2   1   1   1   2   2   1   1   1   1   2   2   2   1   2   2   1   2   1   1   1   1   1   2   2   2   2   2   1   1   2   1   2   2   2   1   2   2   2   1   2   1   2   1   1   2   2   1   1   1   2   2   2   1   1   1   1   1   2   1   2   1   1   2   1   1   1   1   1   1   1   2   2   2   2   1   1   2   2   2   2   2   2   2   2   2   2   1   1   2   1   1   1   1   1   1   1   1   1   1   2   1   1   2   1   1   1   1   2   2   1   1   2   1   1   2   1   2
 MK-6-6                 2   2   2   2   2   2   2   1   1   2   1   2   2   2   2   1   2   1   1   1   1   2   1   2   1   2   2   1   1   2   2   2   1   2   1   2   1   1   1   1   2   2   1   2   2   1   2   1   2   2   2   2   2   1   1   1   2   2   1   1   1   1   1   2   1   1   1   1   1   1   1   2   2   2   2   2   2   1   2   1   1   1   1   1   1   1   2   2   1   1   1   1   2   2   2   1   2   2   1   2   1   1   1   2   1   2   2   2   2   2   2   1   2   1   2   2   2   1   2   2   2   1   2   1   2   1   2   2   2   1   1   1   2   2   2   1   1   1   1   1   1   1   2   1   1   2   1   1   1   1   1   1   2   2   2   2   1   1   1   2   2   2   2   2   2   2   2   2   2   1   1   2   1   1   1   1   1   1   1   1   2   1   1   1   1   2   1   1   1   1   2   2   1   1   1   1   2   2   1   2
 MK-6-7                 2   2   2   2   2   2   2   2   1   2   1   2   2   2   2   1   2   1   2   1   1   1   1   2   1   2   2   2   2   2   2   2   1   2   1   2   1   1   1   1   1   2   1   1   2   1   2   1   2   2   1   2   2   1   1   1   2   2   1   1   1   1   1   2   1   1   1   2   2   1   1   2   2   2   2   2   2   1   2   1   1   1   1   2   1   1   1   2   1   1   1   1   2   2   2   2   2   2   2   2   1   1   1   2   1   2   2   2   2   2   2   1   2   2   2   2   2   1   2   2   2   1   2   1   2   1   2   2   2   1   1   1   2   2   2   1   1   1   2   1   1   1   2   1   1   2   1   1   1   1   1   2   2   2   2   2   1   1   1   2   2   1   2   1   2   2   2   2   2   1   1   2   1   1   1   1   1   1   1   1   2   1   1   1   1   2   1   1   1   1   2   2   1   1   1   1   2   2   1   2
 MK-6-8                 2   2   1   2   2   2   2   2   1   2   2   2   2   2   2   1   2   1   2   1   1   1   1   2   1   2   2   2   2   2   2   2   1   2   1   2   1   1   1   2   1   2   1   1   2   1   2   1   2   2   1   2   1   2   1   1   2   2   1   1   2   2   1   2   1   1   2   2   2   1   1   2   2   2   2   2   2   1   2   1   1   1   2   2   1   1   1   2   1   1   1   1   2   2   2   2   2   2   2   2   1   1   1   2   2   2   2   2   2   2   2   1   2   2   2   2   2   1   2   2   1   2   1   2   2   1   2   2   2   1   2   1   2   2   2   1   2   1   2   1   1   1   2   1   1   2   1   1   1   1   1   2   2   2   2   2   1   1   1   2   2   1   2   1   2   2   2   2   2   1   1   2   1   1   1   1   1   1   1   1   2   2   1   1   1   2   2   1   1   1   2   1   1   1   1   1   1   2   1   2
 MK-6-9                 2   2   1   2   2   2   2   2   1   2   2   2   2   2   2   1   2   1   2   1   1   1   1   2   1   2   2   2   2   2   2   2   1   2   1   2   1   1   1   1   1   2   1   1   2   2   2   1   2   2   2   2   1   2   1   1   2   2   1   1   2   2   1   2   1   1   2   2   2   1   1   2   2   2   2   2   2   1   2   1   1   1   2   2   1   1   2   2   1   1   1   1   2   2   2   2   1   2   2   2   1   2   1   2   2   2   2   2   2   1   2   1   2   2   2   2   2   1   2   2   1   2   1   2   2   1   1   2   2   1   2   1   2   2   2   1   2   1   2   2   1   1   2   1   1   2   1   1   1   1   1   2   2   2   2   2   1   1   1   2   2   1   2   2   2   2   2   2   2   1   1   2   1   1   1   1   1   1   1   1   2   2   1   1   1   2   2   1   1   1   2   1   1   2   1   1   1   2   1   2
 MK-6-10                2   2   1   2   2   2   1   1   1   2   1   2   2   2   2   1   2   1   2   1   1   1   1   2   1   2   2   1   2   2   2   2   1   2   1   2   1   1   1   1   1   2   1   1   2   2   1   1   2   2   2   2   1   1   1   1   2   2   1   1   2   2   1   2   1   1   2   2   2   2   1   2   2   1   2   2   2   1   2   1   1   1   2   2   1   1   1   1   1   1   1   1   2   2   2   2   2   2   2   2   1   2   1   2   2   2   2   2   2   1   2   1   2   2   2   2   2   1   2   2   1   2   1   2   2   1   1   2   2   1   2   1   2   2   2   1   2   1   2   2   1   1   2   2   1   2   1   1   1   1   1   2   2   2   2   2   1   2   1   2   2   1   1   2   2   2   2   2   2   1   1   2   1   1   1   1   1   1   1   1   2   2   1   1   1   2   2   1   1   1   1   1   1   2   1   1   1   2   1   2
 MK-6-11                2   2   1   2   2   2   1   1   2   2   1   2   2   2   2   1   2   1   2   1   1   1   1   2   1   2   2   1   2   2   2   1   1   2   1   2   1   1   1   1   1   2   2   1   2   2   1   2   2   2   2   2   1   1   1   1   2   1   1   1   2   1   1   2   1   1   2   2   2   2   1   2   2   1   1   2   2   1   2   1   1   1   2   1   1   1   1   2   1   1   1   1   2   2   2   1   2   1   2   2   1   2   1   2   2   2   2   2   2   1   2   1   2   2   2   2   1   1   2   2   1   2   1   2   2   1   1   2   2   1   2   1   2   2   2   1   2   1   2   2   2   1   2   2   2   2   1   1   2   1   1   2   2   2   2   2   1   2   1   2   2   1   1   2   2   1   2   2   2   1   1   2   1   1   1   1   1   1   1   1   2   2   1   1   1   2   2   1   1   1   1   1   1   2   1   1   1   2   1   1
 MK-6-12                2   2   1   2   2   2   1   1   2   2   1   2   2   2   2   1   2   1   2   1   1   1   1   2   1   2   2   1   2   2   2   1   1   2   1   2   1   1   1   1   1   2   2   1   2   2   1   2   2   2   2   2   1   2   1   1   2   1   1   2   2   1   1   2   1   1   2   2   2   2   1   2   2   1   2   2   2   1   1   1   2   1   2   2   2   1   1   2   1   1   1   1   2   2   2   2   2   1   2   2   1   2   1   1   2   2   2   2   2   1   1   1   2   2   2   2   1   1   2   1   1   2   1   2   1   2   1   2   2   1   2   1   2   2   2   1   1   1   2   2   2   1   2   2   2   1   1   1   2   1   1   2   2   2   2   2   1   2   1   2   2   1   1   2   2   1   2   2   2   1   1   2   1   1   1   1   2   1   1   1   2   2   1   1   1   2   2   1   1   1   2   1   1   1   1   1   1   2   1   1
 MK-6-13                2   2   1   2   2   2   1   1   2   2   1   1   2   2   2   1   1   1   2   1   1   1   1   2   2   2   2   1   2   2   2   1   2   1   1   1   1   1   2   1   1   2   2   1   2   2   1   2   1   2   2   2   1   2   1   1   2   1   1   2   2   1   1   2   1   1   2   2   2   2   1   2   2   1   2   2   2   1   1   1   2   1   2   2   2   1   2   2   1   1   1   1   2   2   2   2   2   1   2   2   1   2   1   1   1   2   1   2   2   1   1   1   1   2   2   2   1   1   2   2   1   2   2   2   1   2   1   2   2   1   2   1   2   2   2   1   1   1   2   1   2   1   2   2   2   1   1   1   2   1   1   2   2   2   1   2   1   2   1   1   1   1   1   2   2   1   1   2   2   1   1   2   2   1   1   1   2   1   1   1   2   2   1   1   1   2   2   2   1   2   2   1   1   1   1   1   1   2   1   1
 MK-6-14                1   1   1   2   2   2   1   1   2   2   1   1   2   1   1   1   1   1   2   1   1   2   1   2   2   2   2   1   2   2   2   1   1   1   1   1   1   1   2   1   1   2   2   1   2   2   1   2   1   2   2   1   2   2   1   1   2   1   1   2   2   1   1   2   1   1   2   2   2   1   1   2   2   2   2   2   2   1   1   1   2   1   2   2   2   1   2   2   2   1   1   2   2   2   2   2   2   1   2   2   1   2   1   1   1   2   1   2   2   1   1   1   2   2   2   2   2   1   2   2   1   2   2   2   1   2   1   2   2   1   2   1   2   2   2   1   1   1   2   1   2   1   2   2   2   1   1   1   2   1   1   2   2   2   1   2   1   2   2   1   1   1   1   2   2   1   1   2   2   1   1   2   2   1   1   1   2   1   1   1   2   2   1   1   1   2   1   2   1   2   2   1   1   1   2   1   1   2   1   1
 MK-6-15                1   1   1   1   2   2   1   1   2   2   1   1   2   1   2   1   1   1   2   1   1   2   1   2   2   2   2   1   2   2   2   1   1   1   1   1   1   1   2   1   1   1   2   1   1   2   1   2   1   2   2   1   2   1   2   1   2   1   1   1   1   1   1   2   1   1   2   2   2   1   1   2   2   2   2   2   2   1   2   1   2   1   2   2   2   1   2   2   2   1   1   2   2   2   2   2   2   1   2   2   1   2   1   1   1   2   1   2   2   1   1   1   2   2   2   2   2   1   2   2   1   2   2   2   1   1   1   2   2   1   1   1   2   2   2   1   1   1   2   2   2   1   2   2   2   1   1   1   2   1   1   2   2   2   1   2   1   2   1   1   2   1   1   2   2   1   1   2   2   1   1   2   2   1   1   1   2   1   1   1   2   2   1   1   1   2   1   2   1   2   1   1   1   1   2   1   1   2   1   1
 MK-6-16                1   1   1   1   2   2   1   1   2   1   1   1   2   1   2   1   1   1   2   1   1   2   1   2   2   2   2   1   2   2   2   1   1   1   1   1   2   1   2   1   1   1   2   1   1   2   1   1   1   2   2   1   2   1   2   1   2   1   2   1   1   1   1   2   1   1   2   2   2   1   1   2   2   2   2   2   2   1   1   2   1   1   2   2   2   1   1   2   2   1   1   2   1   2   2   2   2   1   2   2   1   2   1   1   1   1   1   2   2   1   1   1   2   2   1   2   2   1   2   2   1   2   2   2   1   1   1   2   2   1   1   1   2   1   2   1   2   2   2   2   2   1   2   2   2   1   1   1   2   1   1   2   2   2   1   2   1   2   1   1   2   1   1   2   2   1   1   2   2   1   1   2   2   1   1   1   2   1   1   1   2   2   1   1   1   2   1   2   1   2   1   1   2   1   2   1   1   2   2   1
 
!****************************************** Phenotypic Data **********************************************************
!-100.0 is resevred for missing phenotype
SimulatedTrait1         9.3442    8.9459   10.5658    8.3452    9.5647    9.5800    9.1577   10.2568    9.0430   10.8424    8.0933   11.2027    9.5644   10.0841    9.0437    9.7259    9.1700    9.4235   10.9568    8.6363    9.3731    9.3509    8.6354   10.1083   10.6528   10.7823    8.8841   11.8087   10.0336   11.8046   10.9689    9.8419   10.4112    9.3402    9.9495    9.2791   10.9499    9.6681   10.0104   10.6570   10.2765   11.7411   10.5417   10.2733   10.2460    9.9964    7.2437   10.5778    9.4917    9.0636   10.1886   11.7544   11.5045   10.6396    9.6325   11.6168   11.3954    9.0964    9.5389    8.3901    9.9664    8.7000   10.8057   10.0391    8.6848    8.6975   11.0917    9.9378    8.3374   10.1429    8.8860    9.2567   11.4886    9.8096    9.6051    7.8785   11.7233   10.5486   11.7283   11.5002    9.3157   10.9733    9.5554   10.8154    9.6148   11.4446    9.1730   10.0956   11.3305   11.7773    9.9669   10.6419    8.9812    8.1249   10.9519   10.0816   10.6662   10.1164    9.2482    8.6344   11.6573   10.4188    8.5576    9.1312    9.4366    8.7638    9.6642    8.6042   10.3222   11.8017   10.4267    9.0608    7.1764    9.4121   10.7866    8.5541    9.8025    8.9109    9.9300   10.0250    9.3204   11.2756   10.2784   10.1558    8.2045   10.1774    9.2352    9.7344   11.7836    8.9816    9.0547    9.6765   10.6411   10.1018    9.6529    9.0269    8.6426    9.5502   10.5490    9.3630    9.3271    9.4859    8.8383    9.2209   10.1592    8.6456    9.7263   10.5581    9.0291    9.5447    9.5867   10.4578    9.4372   10.2034   11.0419    9.8707   11.4467    9.0264   10.6659    9.4743    9.0041   11.5055   11.2334    9.9938    9.7115    9.4706    9.4094    9.2687    8.8093    9.4937   10.2754    8.2308   10.7723   10.4525    9.3787    8.6454    9.1648   10.3142   11.9326   10.0204    9.1031   10.5505   10.2300    8.7285   10.0052    8.4408    9.9835    9.7855   11.3145   11.0337    9.9547    9.7897    8.6615   10.0367   10.1746   11.5896    9.8154    9.3493    8.5912   10.0090
 
