# Supplementary material for: Inclusive Composite Interval Mapping of QTL by Environment Interactions in Biparental Populations
Source: PLoS One. 2015 Jul 10;10(7):e0132414. doi: 10.1371/journal.pone.0132414 (PMC4498613; doi:10.1371/journal.pone.0132414)
Supplement: S1 File — (ZIP) [file pone.0132414.s001.zip › BC1 population/e=1/run_00070.met]

!**********************Note: lines staring with "!" are remarks and will be ignored in the program********************
!*********************************General Information**********************************
!Assuming F1 = P1 x P2, populations available in QTL IciMapping are: 
!  1, P1BC1F1 = P1 x F1, the first backcrossing where P1 is used as the recurrent parent;
!  2, P2BC1F1 = P2 x F1, the first backcrossing where P2 is used as the recurrent parent;
!  3, F1DH, F1-derived doubled haploids; 
!  4, RIL or F1RIL, recombination inbred lines through the repeated selfing of F1;
!  5, P1BC1RIL, recombination inbred lines through the repeated selfing of P1BC1F1;
!  6, P2BC1RIL, recombination inbred lines through the repeated selfing of P2BC1F1;
!  7, F2, the selfing generation of F1;
!  8, F3, the selfing generation of F2;
!  9, P1BC2F1, the second backcrossing where P1 is used as the recurrent parent; 
! 10, P2BC2F1, the second backcrossing where P2 is used as the recurrent parent;
! 11, P1BC2RIL, recombination inred lines through the repeated selfing of P1BC2F1; 
! 12, P2BC2RIL, recombination inred lines through the repeated selfing of P2BC2F1; 
! 13, P1BC1F2, the selfing generation of P1BC1F1; 
! 14, P2BC1F2, the selfing generation of P2BC1F1; 
! 15, P1BC2F2, the selfing generation of P1BC2F1; 
! 16, P2BC2F2, the selfing generation of P2BC2F1; 
! 17, P1BC1DH, P1BC1F1-derived doubled haploids; 
! 18, P2BC1DH, P2BC1F1-derived doubled haploids; 
! 19, P1BC2DH, P1BC2F1-derived doubled haploids; 
! 20, P2BC2DH, P2BC2F1-derived doubled haploids; 
   1      !Mapping Population (see remarks above)
   2      !Mapping Function (1 for Kosambi; 2 for Haldane; 3 for Morgan)
   2      !Marker Space Type (1 for intervals; 2 for positions)
   1      !Marker Space Unit(1 for centiMorgans; 2 for Morgan)
   6      !Number of Chromosomes (or Linkage Groups)
 200      !Size of the mapping population
   1      !Number of environments
 
!***************************************** Chromosomes and Linkage Maps **********************************************
!Chromosome                 NumMarkers
-CH1                        16
-CH2                        16
-CH3                        16
-CH4                        16
-CH5                        16
-CH6                        16
!Linkage map (Marker name followed by position or the interval length)
 MK-1-1                1     0.000
 MK-1-2                1    10.000
 MK-1-3                1    20.000
 MK-1-4                1    30.000
 MK-1-5                1    40.000
 MK-1-6                1    50.000
 MK-1-7                1    60.000
 MK-1-8                1    70.000
 MK-1-9                1    80.000
 MK-1-10               1    90.000
 MK-1-11               1   100.000
 MK-1-12               1   110.000
 MK-1-13               1   120.000
 MK-1-14               1   130.000
 MK-1-15               1   140.000
 MK-1-16               1   150.000
 MK-2-1                2     0.000
 MK-2-2                2    10.000
 MK-2-3                2    20.000
 MK-2-4                2    30.000
 MK-2-5                2    40.000
 MK-2-6                2    50.000
 MK-2-7                2    60.000
 MK-2-8                2    70.000
 MK-2-9                2    80.000
 MK-2-10               2    90.000
 MK-2-11               2   100.000
 MK-2-12               2   110.000
 MK-2-13               2   120.000
 MK-2-14               2   130.000
 MK-2-15               2   140.000
 MK-2-16               2   150.000
 MK-3-1                3     0.000
 MK-3-2                3    10.000
 MK-3-3                3    20.000
 MK-3-4                3    30.000
 MK-3-5                3    40.000
 MK-3-6                3    50.000
 MK-3-7                3    60.000
 MK-3-8                3    70.000
 MK-3-9                3    80.000
 MK-3-10               3    90.000
 MK-3-11               3   100.000
 MK-3-12               3   110.000
 MK-3-13               3   120.000
 MK-3-14               3   130.000
 MK-3-15               3   140.000
 MK-3-16               3   150.000
 MK-4-1                4     0.000
 MK-4-2                4    10.000
 MK-4-3                4    20.000
 MK-4-4                4    30.000
 MK-4-5                4    40.000
 MK-4-6                4    50.000
 MK-4-7                4    60.000
 MK-4-8                4    70.000
 MK-4-9                4    80.000
 MK-4-10               4    90.000
 MK-4-11               4   100.000
 MK-4-12               4   110.000
 MK-4-13               4   120.000
 MK-4-14               4   130.000
 MK-4-15               4   140.000
 MK-4-16               4   150.000
 MK-5-1                5     0.000
 MK-5-2                5    10.000
 MK-5-3                5    20.000
 MK-5-4                5    30.000
 MK-5-5                5    40.000
 MK-5-6                5    50.000
 MK-5-7                5    60.000
 MK-5-8                5    70.000
 MK-5-9                5    80.000
 MK-5-10               5    90.000
 MK-5-11               5   100.000
 MK-5-12               5   110.000
 MK-5-13               5   120.000
 MK-5-14               5   130.000
 MK-5-15               5   140.000
 MK-5-16               5   150.000
 MK-6-1                6     0.000
 MK-6-2                6    10.000
 MK-6-3                6    20.000
 MK-6-4                6    30.000
 MK-6-5                6    40.000
 MK-6-6                6    50.000
 MK-6-7                6    60.000
 MK-6-8                6    70.000
 MK-6-9                6    80.000
 MK-6-10               6    90.000
 MK-6-11               6   100.000
 MK-6-12               6   110.000
 MK-6-13               6   120.000
 MK-6-14               6   130.000
 MK-6-15               6   140.000
 MK-6-16               6   150.000
!*********************************** Marker Types ********************************************************************
!Co-dominant marker: When heterozygote F1 is present, P1 is coded as 2, F1 is coded as 1, and P2 is coded as 0; Otherwise, P1 is coded as 2, and P2 is coded as 0. 
!Dominant marker: When heterozygote F1 is present, P1 and F1 are coded as 12, and P2 is coded as 0; Otherwise, P1 is coded as 2, and P2 is coded as 0.  
!Recessive markers: When heterozygote F1 is present, P1 is coded as 2, and F1 and P2 are coded as 10; Otherwise, P1 is coded as 2, and P2 is coded as 0. 
!Missing marker is coded as -1. 
 MK-1-1                 2   2   1   2   2   2   1   1   2   2   1   2   1   2   2   1   2   1   2   2   2   1   1   1   1   2   2   1   2   1   1   1   2   1   1   1   2   1   2   1   1   1   1   2   1   2   2   1   1   1   1   2   1   1   1   2   1   1   2   1   2   2   1   1   1   1   2   1   1   2   2   2   2   2   1   1   1   1   2   1   2   1   1   1   1   1   2   2   2   1   2   2   1   2   1   2   1   2   1   1   1   1   1   2   1   1   2   2   2   1   1   1   2   2   2   1   1   2   2   1   1   2   1   1   1   1   2   1   2   2   1   1   1   1   1   2   1   2   1   2   1   2   2   2   2   2   2   1   2   2   1   2   2   1   2   2   2   1   2   1   2   2   2   1   2   1   1   1   1   1   1   1   1   2   2   2   1   1   1   2   1   2   2   1   2   1   1   1   2   2   2   2   1   2   2   2   2   1   1   2
 MK-1-2                 2   2   1   2   1   1   1   1   2   1   1   2   1   2   2   1   2   1   2   2   2   1   2   1   1   1   1   1   2   1   1   1   2   1   1   1   2   2   1   1   1   1   1   2   1   2   2   1   1   1   2   2   1   1   1   2   1   1   2   1   2   2   1   1   1   1   2   1   1   2   2   2   2   2   1   1   1   1   2   1   2   1   1   1   1   1   2   2   2   1   2   2   1   2   1   2   1   2   1   1   1   1   1   2   1   1   2   2   2   1   1   1   2   2   2   1   1   2   1   1   2   2   1   1   1   2   1   1   2   2   1   2   1   1   1   2   1   1   1   2   1   2   1   2   2   2   1   1   2   2   1   2   2   1   1   2   2   1   2   1   2   2   2   1   2   1   2   1   1   1   1   1   1   2   2   2   1   1   1   2   1   1   2   1   2   1   1   1   2   2   2   2   1   2   2   2   2   2   2   2
 MK-1-3                 2   2   1   2   1   1   1   1   2   1   1   2   1   2   1   1   2   1   2   2   2   1   2   1   2   2   2   1   2   1   1   1   2   1   1   1   2   2   1   1   1   2   1   2   1   2   2   1   1   1   2   2   1   1   1   2   1   1   2   1   2   2   1   1   1   1   2   1   1   2   2   2   2   2   1   1   1   1   2   1   2   1   1   1   1   1   2   2   2   2   2   2   1   2   2   2   1   2   1   1   1   1   1   2   1   1   2   1   2   1   1   1   2   2   2   1   1   2   1   1   2   2   1   2   1   2   1   1   2   2   1   2   1   1   1   2   2   1   1   2   1   1   1   2   2   2   1   1   2   2   1   2   2   1   1   2   2   1   2   1   2   2   2   2   2   1   1   1   1   1   1   1   1   2   2   2   1   1   1   2   1   1   1   1   2   1   1   1   2   2   2   2   1   1   2   2   2   2   2   2
 MK-1-4                 2   2   1   2   1   1   1   1   2   1   1   2   1   2   1   1   2   1   2   2   2   1   2   1   2   2   2   1   2   2   1   1   2   1   1   1   2   2   1   1   1   2   1   2   1   2   2   1   1   2   2   2   1   1   1   2   1   1   2   1   2   2   1   1   1   1   2   1   1   1   2   2   2   2   1   1   2   1   2   1   2   1   1   1   1   1   2   2   2   2   2   2   1   2   2   2   2   2   1   1   2   1   1   2   1   1   2   1   2   1   1   1   2   2   2   1   1   2   1   1   2   2   1   2   1   2   1   1   2   2   2   2   1   1   1   2   2   1   2   2   1   1   1   2   2   2   1   1   1   2   1   1   2   1   1   2   2   1   2   2   2   2   2   2   2   1   1   1   1   1   1   1   1   2   2   2   2   1   1   1   1   2   1   1   2   1   1   1   2   1   2   2   1   1   2   2   2   2   2   2
 MK-1-5                 2   2   1   2   1   1   1   1   2   1   1   2   1   2   1   1   2   1   2   2   2   1   2   1   2   2   2   1   2   2   1   1   2   1   1   1   2   2   1   1   1   2   1   2   1   2   2   1   1   2   2   2   1   2   2   2   1   2   2   1   2   2   2   1   1   1   2   1   1   1   2   1   2   2   1   1   2   1   2   1   2   1   1   1   1   1   2   1   2   1   2   2   1   2   2   2   2   2   1   1   2   1   1   2   1   1   2   1   2   1   1   1   2   2   2   1   1   2   1   1   2   2   1   1   1   2   1   1   2   2   2   2   1   1   1   2   2   1   2   2   2   1   1   2   2   2   1   1   1   2   1   1   2   1   1   2   2   1   2   2   2   1   2   1   2   2   1   1   1   1   1   1   1   2   2   2   2   1   1   1   2   2   1   1   2   1   1   1   2   1   2   2   1   1   2   2   2   2   2   2
 MK-1-6                 2   2   1   2   1   1   1   1   1   1   1   2   1   2   1   1   1   1   2   2   2   1   2   1   2   2   2   1   2   2   1   1   2   1   1   1   1   2   1   1   1   2   1   2   1   2   2   1   1   2   2   2   1   2   2   2   2   2   1   1   2   2   1   1   1   1   2   1   1   1   2   1   2   2   1   1   2   1   2   1   2   1   2   1   1   1   2   1   2   1   1   1   1   2   2   2   2   2   1   1   2   1   1   2   1   1   1   1   2   1   2   1   1   1   2   1   1   2   1   1   1   2   2   1   1   1   1   1   2   2   2   2   1   1   2   2   2   1   2   2   2   1   1   2   2   2   1   1   1   2   1   1   2   1   1   2   2   1   2   2   2   1   2   1   2   2   1   1   1   2   1   1   1   2   2   2   2   1   2   2   2   2   1   1   2   1   1   1   2   2   1   2   2   1   2   2   2   2   2   2
 MK-1-7                 2   2   1   2   1   1   1   1   1   1   1   2   1   2   1   1   1   1   2   2   2   1   2   1   2   1   2   1   2   2   1   1   2   1   1   1   1   2   1   1   1   2   1   2   1   2   2   1   1   2   2   2   1   2   2   2   2   2   1   1   2   2   1   1   1   1   2   1   1   1   2   1   1   2   1   1   2   1   2   1   2   1   2   1   1   1   2   1   2   1   1   1   1   2   2   2   2   2   1   1   2   1   1   2   1   2   1   1   2   1   2   1   1   1   2   1   1   2   2   1   1   2   2   1   1   1   1   1   2   2   2   2   1   1   1   2   2   1   2   2   2   1   1   2   2   1   1   1   1   2   1   1   2   2   1   2   1   2   2   2   2   1   1   1   2   2   1   1   1   2   1   2   2   2   1   2   2   1   1   2   2   2   1   1   2   1   1   1   2   2   1   2   2   1   2   2   2   2   2   2
 MK-1-8                 2   2   2   2   2   1   1   1   1   1   1   2   1   2   1   1   1   1   2   2   1   1   2   1   2   1   2   2   2   1   1   1   2   1   1   1   1   2   1   1   1   2   1   2   1   2   2   1   1   1   1   2   1   2   2   2   2   2   1   1   2   2   2   1   1   1   2   1   1   1   2   1   1   2   1   1   2   1   2   2   2   1   2   1   1   1   2   1   1   1   2   1   1   2   2   2   1   2   1   1   2   1   1   2   1   1   1   1   2   1   2   1   1   1   2   1   1   2   2   1   1   2   2   1   1   1   1   1   2   2   2   2   1   1   1   2   1   1   2   2   2   1   1   1   2   1   1   1   1   2   1   1   1   2   1   2   1   2   2   2   2   1   1   2   2   2   1   1   1   2   1   2   2   2   1   2   2   1   1   2   1   2   1   1   2   1   1   2   2   2   1   2   2   1   1   2   2   2   2   2
 MK-1-9                 2   1   2   2   2   1   1   1   1   1   1   2   1   2   1   1   1   1   2   2   1   2   2   1   1   1   2   2   2   1   1   1   2   2   1   1   1   1   1   1   1   2   2   1   1   2   2   1   1   1   1   2   1   2   2   2   2   2   1   1   2   2   2   2   1   1   2   1   1   1   2   1   1   1   1   1   2   1   2   2   2   1   2   1   1   1   2   1   2   1   2   2   1   2   2   2   1   2   1   1   2   1   1   2   1   1   1   1   2   2   2   1   1   1   2   1   1   1   2   1   1   2   2   1   1   1   1   1   1   2   2   2   1   1   1   2   1   1   2   2   2   1   1   1   2   1   1   1   1   2   1   1   1   2   1   2   1   2   1   2   1   1   1   1   2   2   1   1   1   1   1   2   2   2   1   2   2   1   1   2   1   2   1   1   1   1   1   2   2   2   1   2   2   1   1   2   2   2   2   2
 MK-1-10                2   1   2   2   2   1   1   1   1   1   2   2   1   2   1   1   1   1   2   2   1   2   2   2   1   1   2   2   2   1   1   2   2   2   2   1   1   1   1   1   1   2   2   2   1   2   2   1   1   1   2   2   2   2   2   2   2   2   2   2   1   2   2   2   1   1   2   1   1   2   2   1   1   1   1   1   1   1   2   2   2   1   2   1   1   1   2   2   2   1   2   1   1   2   2   2   1   2   1   1   2   1   1   2   1   1   2   1   2   2   2   2   1   1   2   1   1   1   2   1   1   2   2   1   1   1   1   1   1   2   2   2   1   1   2   2   1   1   2   2   2   1   1   1   2   1   1   1   2   2   1   1   1   1   1   2   1   2   1   2   1   1   1   1   2   2   1   1   1   1   2   1   2   2   1   2   1   1   1   2   1   2   1   1   1   1   1   2   2   2   1   2   2   1   1   2   2   2   2   1
 MK-1-11                2   1   2   1   1   2   1   1   1   1   2   2   1   2   1   1   1   1   1   2   1   2   1   2   1   1   2   2   2   1   1   2   2   2   2   1   1   2   1   1   1   2   2   2   1   2   2   1   1   1   2   2   2   2   2   2   1   2   1   2   1   2   2   1   1   1   2   1   1   2   2   2   1   1   1   1   1   1   2   2   2   1   2   1   1   1   2   2   2   1   2   1   1   2   2   2   1   2   1   1   2   1   1   2   1   1   2   1   2   2   2   2   1   2   2   1   1   1   2   2   1   2   2   1   1   1   1   2   1   2   2   2   1   1   1   2   2   1   2   2   2   1   2   2   2   1   1   1   2   2   1   1   1   1   1   1   1   1   1   2   1   1   1   1   2   2   1   1   1   2   2   1   2   2   1   1   1   1   1   1   1   2   1   1   1   1   1   2   2   2   2   1   2   1   1   2   2   2   2   1
 MK-1-12                2   1   2   1   1   1   1   1   1   1   2   2   1   2   1   1   1   1   2   2   1   2   1   2   1   1   2   2   2   2   1   2   2   2   2   1   1   2   1   1   1   2   2   2   1   2   2   1   2   1   2   2   2   2   2   2   1   1   1   2   1   2   2   1   1   1   2   1   1   2   2   2   1   1   1   1   1   1   2   2   2   1   2   1   1   1   2   2   2   1   2   1   1   2   2   1   1   2   1   1   2   1   1   2   1   1   2   1   2   2   2   2   2   2   2   1   1   1   2   2   1   2   2   1   1   1   1   2   1   2   2   2   1   2   1   2   2   1   2   2   2   1   2   2   1   1   1   1   2   1   1   1   1   2   2   1   1   1   1   2   1   1   1   1   2   2   1   1   1   1   1   1   2   2   1   1   1   1   1   1   1   2   1   1   2   1   1   2   2   2   2   1   2   1   1   2   2   2   2   1
 MK-1-13                2   1   2   1   1   1   1   1   1   1   2   2   2   2   1   1   1   2   2   2   1   2   1   1   1   1   2   2   2   2   2   2   2   2   2   1   1   2   1   1   1   2   2   2   1   2   2   1   2   1   2   2   2   2   2   2   1   1   1   2   1   2   2   1   1   1   2   1   1   1   2   2   1   1   1   1   1   1   2   2   2   1   2   1   1   2   2   2   2   1   2   1   2   2   2   1   1   2   1   1   2   1   1   2   1   1   2   1   2   2   2   2   2   2   2   1   1   1   1   2   1   2   2   1   1   1   1   2   1   2   1   2   2   2   1   2   2   1   2   2   2   1   1   2   1   1   1   1   2   1   1   1   1   2   2   1   1   1   1   2   1   1   1   1   2   2   1   1   1   1   1   1   2   2   1   1   1   1   1   1   1   2   1   1   2   1   1   2   2   2   2   1   2   1   2   2   2   2   2   1
 MK-1-14                2   1   2   1   1   1   1   1   1   1   1   2   2   1   1   1   2   2   2   2   1   2   1   1   1   1   2   2   2   2   2   2   1   2   2   1   1   2   1   1   1   2   1   2   2   2   2   1   2   1   2   2   2   2   1   2   1   1   1   2   1   2   2   1   2   1   2   1   1   1   2   2   1   1   1   1   1   1   2   2   2   1   2   1   1   2   2   2   2   1   2   1   2   2   2   1   1   2   1   1   2   2   1   2   2   1   2   1   2   1   2   2   2   2   2   1   1   1   1   2   1   2   2   1   2   1   1   2   1   2   2   2   2   1   2   2   2   1   2   2   2   1   1   2   1   1   1   1   2   1   1   1   1   2   2   1   1   1   1   2   1   1   1   1   2   2   2   1   1   1   1   1   2   2   1   1   1   1   1   1   2   2   1   1   2   2   1   2   2   2   2   1   2   1   2   2   2   1   2   1
 MK-1-15                2   1   2   2   1   1   1   1   1   1   2   2   2   2   1   1   2   2   2   2   1   2   1   1   1   1   2   2   2   2   2   2   2   2   2   1   1   2   1   1   1   2   1   2   2   2   2   1   2   1   2   2   2   2   1   2   1   2   1   2   1   2   1   2   2   1   2   1   1   1   2   2   1   1   1   1   1   1   2   2   2   1   2   1   1   1   2   2   2   1   2   1   2   2   2   1   1   2   1   1   2   2   1   2   2   1   2   1   2   1   2   2   2   2   2   1   1   1   1   2   1   2   2   1   2   1   1   2   1   2   1   2   2   1   2   1   2   1   2   2   2   1   1   2   1   1   1   1   2   1   1   1   1   2   2   1   1   1   1   2   1   2   1   1   2   2   2   1   1   1   1   1   2   2   1   1   1   1   1   1   2   2   1   1   2   2   1   2   2   2   2   1   2   1   2   1   2   1   2   1
 MK-1-16                2   1   2   2   1   1   1   1   1   1   2   1   2   2   1   1   2   2   2   2   2   2   1   1   2   1   2   2   2   2   2   2   1   2   1   2   2   1   1   1   1   2   1   2   2   2   2   1   2   1   2   2   2   2   1   2   1   2   1   1   1   2   1   2   1   1   2   1   1   1   2   2   1   1   1   1   1   1   1   2   2   1   2   1   1   1   2   2   2   1   2   1   2   2   1   1   1   2   1   1   1   2   1   2   2   2   2   1   2   1   2   2   2   2   2   1   1   1   2   2   1   2   1   2   2   2   1   2   1   2   2   2   2   1   2   1   2   1   2   2   2   1   1   2   1   1   1   1   2   1   1   1   1   2   1   2   1   1   1   2   2   2   1   1   2   1   2   1   1   1   1   1   2   2   1   1   1   1   2   1   2   1   1   2   1   2   1   2   2   2   2   1   2   1   2   1   2   1   2   1
 MK-2-1                 1   1   1   1   1   1   2   1   2   2   1   2   2   1   1   2   1   2   1   1   1   1   2   2   2   2   2   2   1   1   2   1   2   2   1   1   1   1   1   2   1   1   2   1   2   2   2   1   1   2   2   1   1   1   1   2   1   1   2   1   1   1   2   1   1   1   1   1   1   1   2   1   1   2   1   1   1   2   1   2   1   2   1   1   1   2   2   2   1   1   2   1   2   1   2   2   1   2   2   2   1   2   2   2   1   1   2   1   2   1   1   2   2   2   2   2   1   2   1   2   1   1   1   2   1   2   2   1   2   2   2   2   2   1   2   2   2   1   2   2   1   1   2   2   2   1   1   2   1   2   2   1   1   1   2   1   2   1   1   2   1   1   2   2   2   2   2   1   1   2   2   1   2   2   1   2   1   1   2   1   1   1   1   1   2   1   2   2   1   2   2   1   1   2   1   2   2   1   2   1
 MK-2-2                 1   2   1   1   1   1   2   1   1   2   1   1   2   1   2   2   1   2   1   1   1   2   2   2   1   2   2   2   1   1   2   1   1   2   1   1   1   1   1   2   1   1   2   1   2   2   2   1   1   2   2   1   2   1   1   2   1   1   2   1   2   1   2   1   1   2   2   1   1   1   2   1   1   2   1   2   1   2   1   2   1   1   1   1   1   2   2   1   1   1   2   1   2   1   2   2   1   2   2   2   1   2   2   2   1   1   1   1   2   1   1   2   2   2   2   2   1   2   1   2   1   1   2   2   1   2   2   2   2   2   2   1   2   1   2   2   2   1   2   2   1   1   2   2   2   2   2   2   1   2   2   1   1   1   1   1   2   1   1   2   1   1   1   2   2   2   2   1   1   2   2   1   1   2   2   2   1   1   2   1   1   1   1   1   2   1   2   2   1   2   2   1   1   2   1   2   2   1   2   1
 MK-2-3                 1   2   1   1   1   1   2   1   1   2   1   1   2   1   2   1   1   2   1   1   1   2   2   2   2   2   2   2   1   1   2   1   2   2   1   2   1   1   1   2   1   1   2   2   2   2   2   1   1   1   2   1   2   1   1   1   1   1   2   1   2   1   2   1   1   2   2   1   1   1   2   1   1   2   1   2   1   2   1   2   1   2   1   2   1   2   2   1   1   1   2   2   2   1   2   2   1   2   2   2   1   1   2   2   1   1   1   1   2   2   1   2   2   2   2   1   1   2   1   2   1   1   2   2   1   2   2   2   2   2   2   1   2   2   2   2   2   1   2   2   1   1   2   2   2   2   2   2   1   2   1   1   1   1   1   1   2   1   1   2   1   1   1   2   2   2   2   1   1   2   2   1   1   2   2   2   1   1   2   1   1   1   1   1   2   1   2   2   1   2   2   2   1   2   1   2   2   1   2   1
 MK-2-4                 1   2   1   2   1   1   2   1   1   2   1   1   2   1   2   1   1   2   1   2   1   2   2   2   2   2   2   2   1   1   2   1   2   2   1   2   1   1   1   2   1   1   2   2   2   2   2   1   1   1   2   2   2   2   1   1   1   2   1   1   2   1   2   2   1   2   2   1   1   1   2   1   1   2   1   2   1   2   1   2   1   2   1   2   1   2   2   1   2   2   2   2   2   2   2   2   1   2   2   2   1   1   1   2   1   2   1   1   2   2   1   2   2   2   2   2   1   2   1   2   1   1   2   2   1   2   2   2   2   2   2   1   2   2   2   2   1   1   2   2   1   1   2   2   2   2   2   2   1   2   1   1   1   2   1   1   2   1   1   2   1   1   1   1   2   2   2   1   1   2   2   1   1   2   2   2   1   1   2   1   1   1   1   1   2   1   2   2   1   2   2   2   2   2   1   1   2   1   2   1
 MK-2-5                 1   2   1   2   1   1   2   1   1   1   1   1   2   2   2   1   1   2   2   2   2   2   2   2   2   2   2   2   1   1   2   1   2   1   1   2   1   1   1   2   2   1   2   2   2   2   2   1   2   1   2   2   2   2   1   1   1   2   1   2   2   1   2   2   1   2   2   2   1   1   2   1   1   2   1   2   1   2   1   1   1   2   1   2   1   2   2   1   2   2   2   2   2   2   2   2   1   2   2   2   1   1   1   2   1   2   1   1   2   1   2   2   2   2   2   2   1   2   1   1   1   1   2   2   1   2   1   2   2   2   2   1   2   1   2   2   1   1   2   2   1   1   2   2   2   2   2   2   1   2   1   1   1   2   2   1   2   1   2   2   1   1   1   1   2   1   2   1   1   2   2   1   1   2   2   2   1   1   2   1   1   1   1   1   2   1   2   2   2   2   2   2   2   2   1   1   2   1   2   2
 MK-2-6                 1   2   1   2   2   1   2   2   1   1   1   1   2   2   2   1   2   2   2   2   2   2   2   2   2   2   2   2   1   1   2   1   2   1   1   2   1   1   1   2   2   1   2   2   2   2   2   1   2   1   2   2   2   2   1   1   1   2   1   2   2   1   1   2   1   2   1   2   1   2   2   1   1   2   2   1   1   2   1   1   1   2   1   2   1   2   2   1   2   2   2   2   2   2   2   1   2   2   2   2   2   1   1   1   1   2   1   2   2   1   2   2   2   2   2   2   1   2   1   1   1   1   2   2   1   2   1   2   2   2   2   1   2   2   2   2   1   1   2   2   1   1   2   2   2   2   2   2   1   2   1   1   1   2   2   1   2   1   2   2   1   1   1   1   2   1   2   1   1   2   2   1   1   2   2   2   1   2   2   1   1   1   1   1   2   1   2   2   2   2   2   2   2   2   1   1   2   1   2   2
 MK-2-7                 1   2   1   2   2   1   1   2   1   1   1   2   2   1   2   1   2   2   2   2   2   2   1   2   2   2   2   2   2   1   2   1   2   1   1   2   1   1   1   2   2   1   2   2   2   2   1   1   2   1   2   1   2   2   1   1   1   2   1   2   2   1   1   2   1   2   1   2   1   2   2   1   1   2   2   1   1   2   1   2   1   2   1   2   1   1   2   1   2   2   2   2   2   2   2   1   2   2   2   2   2   1   1   1   1   2   1   2   2   1   2   2   2   2   2   2   1   2   2   1   1   2   2   2   1   2   2   2   2   2   2   1   2   2   2   2   1   1   2   2   2   1   2   2   2   2   1   1   1   2   1   1   1   2   2   1   1   1   1   2   1   2   1   1   1   1   2   1   1   2   2   1   1   2   2   2   1   1   2   1   1   1   1   1   2   1   2   2   2   2   2   2   2   2   1   1   2   1   2   2
 MK-2-8                 1   1   2   2   2   1   1   2   2   1   2   1   2   2   2   2   2   2   2   2   2   2   1   2   2   2   2   2   2   1   2   1   2   1   1   2   1   2   1   2   2   1   2   2   2   2   1   1   2   1   2   1   2   2   1   1   1   2   1   2   2   1   1   2   1   2   2   2   1   2   2   1   1   2   2   1   1   2   1   2   1   2   1   2   1   1   2   1   2   2   2   2   2   2   2   1   2   2   2   2   2   1   1   1   1   2   2   2   2   1   2   2   2   2   2   2   1   2   2   1   1   2   2   2   1   2   2   2   2   2   2   1   2   2   2   2   2   1   2   2   2   1   2   2   2   1   1   1   1   2   1   1   1   2   1   1   1   1   1   2   2   2   1   1   1   1   2   1   1   2   2   1   1   2   2   2   1   1   2   1   1   1   1   1   2   1   2   2   2   2   2   2   2   2   1   1   2   1   1   2
 MK-2-9                 1   1   2   2   2   1   1   2   2   1   1   1   2   2   2   2   2   2   2   2   2   2   1   2   2   2   2   2   2   1   2   1   2   1   2   2   1   2   1   2   2   1   2   2   2   2   1   1   1   1   2   1   1   2   1   1   1   2   1   2   1   1   1   2   1   2   2   2   1   2   2   1   1   2   2   1   1   2   1   2   1   2   1   2   1   1   1   1   2   1   2   2   2   2   2   1   2   2   2   2   2   1   1   2   1   2   2   2   2   1   2   2   2   2   2   2   1   2   2   2   2   2   2   2   1   2   2   2   2   2   2   1   2   2   2   2   2   1   2   2   2   1   2   2   2   1   1   1   1   2   1   1   1   2   1   1   1   1   1   2   2   2   1   1   1   1   2   1   1   2   2   1   1   2   2   2   1   1   2   1   1   1   1   1   2   1   2   2   2   2   2   2   2   2   1   1   2   1   1   1
 MK-2-10                1   2   2   2   2   2   1   2   2   1   1   2   1   2   2   2   2   2   1   2   2   2   1   2   2   2   2   2   2   1   2   1   2   1   2   2   1   2   1   1   2   1   2   2   2   2   1   1   1   1   2   2   1   1   1   1   1   2   1   2   1   1   1   1   1   2   2   1   1   2   2   1   1   2   2   1   1   2   1   2   1   2   1   2   1   1   1   2   2   1   2   1   2   2   2   1   2   2   2   2   2   1   1   2   1   2   2   1   2   1   2   2   2   2   2   2   2   2   2   2   2   2   2   2   1   2   1   2   2   2   1   1   2   2   2   2   1   1   1   2   2   1   2   2   2   1   1   2   1   2   1   1   1   2   1   1   1   1   2   2   2   2   1   1   1   1   2   1   1   2   2   1   1   2   2   2   1   1   2   1   1   1   1   1   2   2   2   2   2   2   1   2   2   2   1   1   2   1   1   1
 MK-2-11                1   2   2   2   2   2   1   2   2   1   1   2   1   1   2   2   2   2   1   2   2   2   1   2   2   2   2   2   2   1   2   1   2   1   2   2   1   2   1   1   2   1   1   2   2   2   1   2   1   1   2   2   1   1   2   1   1   2   1   2   1   1   1   1   1   2   2   1   1   2   2   1   1   2   1   1   1   1   1   2   1   2   1   2   1   1   1   2   2   1   2   2   2   1   2   1   2   1   1   2   2   1   1   2   1   2   2   1   2   1   2   2   2   2   2   2   2   2   1   2   2   2   2   2   1   1   1   2   2   2   1   1   2   2   2   2   1   1   1   2   2   1   2   2   2   1   2   2   1   2   1   1   1   2   1   1   1   1   2   2   2   2   1   1   1   1   2   1   2   2   2   1   1   2   2   2   2   2   2   1   1   1   1   1   2   2   2   2   1   2   2   2   2   2   2   1   2   1   1   1
 MK-2-12                1   2   2   2   2   2   1   2   2   2   1   2   2   1   2   1   2   2   2   2   2   2   1   2   2   2   2   2   2   1   2   1   2   1   2   1   1   2   1   1   2   1   1   2   2   2   1   2   1   1   2   2   1   1   2   1   1   2   1   2   1   1   2   1   1   2   2   1   1   2   2   1   1   2   1   1   1   1   1   2   1   2   2   2   1   1   1   2   1   1   1   2   2   1   2   1   2   1   1   2   2   1   1   2   1   1   2   2   2   1   2   2   1   2   2   2   2   2   1   2   1   2   2   2   1   1   1   2   2   2   1   1   2   2   2   2   1   1   1   2   2   1   2   2   2   1   2   2   1   2   1   1   1   2   1   1   1   2   2   1   2   2   1   1   1   1   2   1   1   2   2   1   2   1   2   1   1   2   2   1   2   1   1   1   2   2   2   2   1   1   2   2   2   2   1   1   2   1   1   1
 MK-2-13                1   2   2   2   1   1   1   2   2   2   1   2   2   1   2   2   2   2   2   2   2   2   1   2   2   2   2   2   2   1   2   1   2   1   2   1   1   2   1   1   2   1   1   2   2   2   1   2   1   1   2   2   2   1   1   1   1   2   1   2   1   2   2   1   1   2   2   1   1   1   2   1   1   2   1   2   2   1   1   2   1   2   2   2   2   1   1   2   1   1   1   2   2   1   2   2   1   1   1   2   2   1   1   2   1   1   2   2   2   1   2   2   1   2   2   2   2   2   1   2   2   2   2   2   1   2   2   2   2   2   1   1   2   2   2   2   1   1   1   2   2   1   2   2   2   1   2   2   1   1   1   1   1   2   1   1   1   2   2   1   2   2   1   1   2   1   2   1   1   2   1   1   2   1   2   2   2   2   2   1   2   1   1   1   2   2   2   2   1   1   1   2   2   2   1   1   2   1   1   1
 MK-2-14                1   2   2   2   1   1   1   2   2   2   1   2   2   1   2   2   2   2   2   2   2   2   1   2   2   2   2   2   2   1   2   1   1   1   2   1   1   2   2   1   2   1   1   2   2   2   1   1   1   1   2   2   2   1   1   1   2   2   1   2   1   2   2   2   1   1   2   1   1   1   2   2   1   2   1   2   2   1   1   2   1   2   2   2   2   1   1   2   1   1   1   2   2   1   2   2   1   1   1   2   2   1   1   2   2   1   2   2   2   1   2   2   2   2   2   2   2   2   1   2   2   2   2   2   1   2   2   2   2   2   2   2   2   2   1   2   1   1   1   2   2   1   2   2   2   1   2   2   1   1   1   1   1   2   1   1   1   2   1   1   2   2   1   1   2   1   2   1   1   2   1   1   2   1   2   2   2   2   1   1   2   1   1   1   2   2   2   2   1   2   1   2   2   2   2   1   2   1   1   1
 MK-2-15                1   2   2   2   1   1   1   2   2   2   1   1   2   1   2   2   2   2   2   2   2   2   1   2   2   2   2   1   2   1   2   1   1   2   2   1   1   2   2   2   2   1   1   1   2   2   1   1   1   1   1   2   2   1   1   1   2   2   1   2   1   2   1   2   1   1   2   1   1   1   2   2   2   2   1   2   1   1   1   2   1   2   1   2   2   1   1   1   1   1   1   2   2   1   2   2   1   1   1   2   2   1   2   1   2   1   2   2   2   1   1   2   2   2   2   2   2   2   1   2   2   2   1   2   1   2   2   2   2   2   2   2   2   2   1   2   1   1   1   1   2   1   2   1   2   2   2   2   1   1   1   1   1   2   1   1   1   1   1   2   2   2   1   1   2   1   2   1   1   2   1   1   2   1   2   1   2   2   1   2   2   1   1   1   2   2   2   2   1   2   1   2   2   2   1   1   2   1   1   1
 MK-2-16                1   2   2   2   1   1   1   2   2   2   1   1   1   1   2   2   2   2   2   1   2   2   2   2   2   2   2   1   1   1   2   1   1   2   2   1   1   2   2   1   2   1   1   2   2   2   1   2   1   1   1   2   2   1   1   1   2   2   1   1   1   2   1   2   1   1   2   1   1   1   2   2   2   2   1   2   1   1   1   2   1   2   1   2   2   1   1   1   1   1   1   2   2   1   2   2   1   2   1   2   1   1   2   1   2   1   2   2   2   1   1   2   2   1   2   2   2   2   1   2   2   2   1   2   1   2   2   2   2   2   2   2   2   2   1   2   1   2   1   1   2   1   2   1   2   1   2   2   1   2   1   1   1   2   1   1   1   2   1   2   2   2   1   1   2   1   2   1   1   1   1   1   2   1   2   1   2   2   2   2   2   1   1   1   2   2   2   2   1   2   1   2   2   2   1   2   2   1   1   1
 MK-3-1                 2   1   1   2   1   1   1   2   2   2   1   2   1   2   2   2   1   2   2   2   2   2   1   2   1   1   1   2   1   2   1   2   2   2   2   2   2   2   1   1   2   2   2   1   2   2   1   1   1   2   1   1   1   1   1   1   1   2   2   1   2   1   1   2   1   2   2   1   2   1   1   1   1   1   2   2   1   2   2   2   2   2   1   2   1   2   1   1   1   2   1   1   1   2   1   2   1   1   2   1   2   1   2   1   1   1   2   2   2   2   1   1   1   1   2   2   2   2   2   2   1   1   1   2   1   2   1   1   1   2   1   1   2   1   1   2   1   2   2   2   2   1   1   2   1   1   2   2   2   2   2   2   1   2   1   2   1   2   2   2   2   1   1   1   2   2   1   2   1   2   1   1   2   1   2   1   2   1   1   1   1   1   2   1   1   2   2   1   2   2   2   1   1   2   1   2   1   1   2   2
 MK-3-2                 2   1   1   2   1   1   1   2   2   2   1   2   1   2   2   2   1   2   2   2   2   2   1   2   1   1   1   2   1   2   1   2   2   2   2   2   2   2   2   1   2   2   1   1   2   2   1   1   1   2   1   1   1   1   1   1   1   2   2   2   2   1   1   2   1   2   2   1   2   2   2   1   2   1   2   2   1   2   2   2   2   2   1   2   1   2   1   1   1   2   1   1   1   2   1   2   1   2   2   1   2   1   2   1   1   1   2   1   2   2   1   1   1   1   1   2   2   2   2   2   1   1   1   2   1   2   1   1   1   2   1   1   2   2   1   2   2   2   2   2   2   1   1   2   1   1   2   2   2   2   2   2   1   2   1   1   1   2   2   2   2   1   1   1   2   2   1   2   1   1   1   1   2   1   2   1   2   1   1   1   2   1   2   1   2   2   2   1   2   2   2   1   2   2   1   2   1   1   2   2
 MK-3-3                 2   1   1   2   1   1   1   2   2   2   1   2   1   2   2   2   1   2   1   2   2   2   1   2   1   1   1   2   1   2   1   2   2   2   2   2   2   2   2   1   2   2   1   1   2   2   1   2   1   1   1   1   1   1   1   1   1   2   2   2   2   1   1   2   2   2   2   1   2   2   1   1   2   1   2   2   1   1   2   2   2   2   1   2   1   2   1   1   1   2   1   1   1   2   2   2   1   2   1   1   2   1   1   1   1   1   2   1   2   2   1   1   1   1   1   1   1   2   2   1   1   1   1   2   1   2   1   1   1   2   2   1   2   2   1   2   2   2   2   2   2   1   1   2   1   1   2   2   2   2   2   2   1   2   1   1   1   2   2   2   2   1   1   1   2   2   1   2   1   2   1   1   2   1   2   1   2   1   1   1   2   1   2   2   2   2   2   1   2   2   1   1   2   2   1   2   1   1   2   1
 MK-3-4                 2   1   1   2   1   1   1   2   1   2   1   1   1   2   2   2   1   2   1   2   2   1   2   2   1   1   1   2   1   2   1   2   2   2   2   1   2   2   2   1   2   2   1   1   2   2   1   2   2   1   1   2   1   1   1   1   1   1   2   2   2   1   1   2   2   2   2   1   2   2   1   2   2   2   2   2   1   1   2   2   2   2   1   2   1   2   1   1   1   2   1   1   1   2   2   2   1   2   1   1   2   1   1   1   2   1   2   1   2   2   1   1   1   1   2   1   1   2   2   1   1   1   1   2   1   2   1   1   1   2   2   1   2   1   1   2   2   2   2   2   2   1   1   1   1   1   2   2   2   1   2   2   1   2   1   2   1   2   2   2   2   1   1   1   2   2   1   2   1   1   1   1   2   1   2   1   2   1   1   2   2   1   1   2   2   2   2   1   1   2   1   1   2   2   1   1   1   1   2   2
 MK-3-5                 2   1   1   2   1   1   1   2   1   2   2   1   1   2   2   2   1   2   1   1   2   1   2   2   1   1   1   2   1   2   1   2   2   2   2   1   2   2   2   1   2   2   1   2   2   2   1   2   2   2   1   2   1   1   2   1   2   1   2   2   2   1   1   2   2   2   2   1   2   2   1   2   2   2   2   2   1   1   2   2   2   2   1   2   2   2   1   1   1   2   1   1   1   2   2   2   1   1   1   1   2   1   1   1   2   1   1   1   2   2   1   1   1   1   2   1   1   2   1   1   1   1   1   2   2   2   1   1   1   1   2   1   2   1   1   2   2   2   2   2   2   2   1   1   1   1   2   2   2   2   2   2   1   1   2   1   2   2   2   2   2   2   2   1   2   2   1   2   2   1   1   1   2   1   2   2   2   1   1   2   2   1   1   2   2   2   2   1   2   2   2   1   2   2   1   1   1   1   2   2
 MK-3-6                 2   1   1   2   2   1   1   2   2   2   2   1   1   2   2   2   1   1   1   1   2   1   2   2   1   2   1   2   1   2   1   2   2   2   2   1   2   2   2   1   2   2   1   2   2   2   1   2   2   2   1   2   1   1   2   1   2   1   2   2   2   1   1   1   2   2   2   1   2   2   2   2   2   2   2   2   1   1   1   2   2   2   1   2   2   1   1   1   1   2   1   1   1   2   2   2   1   2   2   1   2   1   1   2   2   1   1   2   2   2   2   1   1   1   2   1   1   2   1   2   1   1   1   2   2   2   1   1   1   2   2   1   2   1   1   1   2   2   2   2   2   2   2   1   1   1   2   2   2   2   2   2   1   1   2   1   2   2   2   1   2   2   2   1   2   2   1   2   2   1   1   1   2   2   2   2   1   1   1   2   2   1   1   1   2   2   2   1   2   1   2   1   2   2   1   1   1   2   2   2
 MK-3-7                 2   1   1   2   2   1   1   2   2   2   2   1   1   2   2   2   1   1   1   1   2   2   1   2   1   2   1   2   1   2   1   2   2   1   2   1   2   2   2   2   2   1   1   2   2   2   1   2   2   2   1   2   1   2   1   1   2   1   1   2   2   1   1   1   2   2   2   1   1   2   2   2   2   2   2   2   1   1   1   2   2   2   1   2   2   1   1   1   1   2   1   1   1   2   2   2   1   2   1   2   2   1   1   1   2   1   1   2   2   2   2   1   1   1   2   1   1   1   1   2   1   1   1   2   2   2   1   1   1   2   2   1   2   1   1   2   1   2   2   2   1   1   2   1   1   1   2   2   2   2   2   2   1   1   2   1   2   2   2   1   1   2   2   1   2   2   1   2   2   1   1   1   2   2   2   2   1   1   1   2   2   1   1   1   2   2   2   1   2   1   2   1   2   2   1   1   1   2   2   2
 MK-3-8                 2   1   1   2   2   1   1   2   2   2   2   2   1   2   2   2   1   2   1   1   2   2   1   2   1   1   1   2   1   2   2   1   2   1   2   1   2   2   1   1   2   1   1   2   2   1   1   2   2   2   1   2   1   2   1   1   2   1   1   2   2   2   1   1   2   2   1   1   1   2   2   2   2   2   2   1   1   1   1   2   2   2   1   1   2   1   1   1   1   1   1   1   2   2   2   2   1   2   1   1   2   1   2   2   2   1   1   2   2   2   1   1   1   1   2   1   1   1   1   2   1   1   1   2   2   2   1   1   2   2   2   1   2   1   1   2   1   2   2   2   1   2   2   1   2   1   1   1   1   2   2   2   1   1   2   1   2   2   2   1   2   2   2   1   2   2   1   1   1   2   1   1   2   2   2   1   1   1   1   2   2   1   1   1   2   2   2   1   2   1   2   1   2   2   1   1   1   2   2   2
 MK-3-9                 2   1   1   2   2   2   1   2   2   2   2   2   1   2   2   2   1   2   1   1   2   2   2   2   1   1   1   2   1   1   2   1   2   1   2   1   2   2   1   1   2   1   1   2   2   1   1   2   2   2   1   1   1   2   1   1   2   1   1   2   2   2   1   1   2   1   1   1   1   2   2   2   2   2   2   1   1   1   1   2   2   2   1   1   2   1   1   1   1   1   1   1   2   2   2   2   1   2   1   1   2   1   2   1   2   1   1   2   2   2   1   2   1   1   2   1   1   1   1   1   1   1   1   2   2   2   1   1   2   2   2   1   2   1   1   2   1   2   2   2   1   2   2   1   2   1   1   1   1   2   2   2   1   1   1   1   2   2   2   1   2   2   2   1   2   2   1   1   1   2   1   1   1   2   2   2   2   1   1   2   2   1   1   1   2   2   2   1   2   1   2   1   2   1   1   1   1   2   2   1
 MK-3-10                2   1   1   2   2   2   1   2   2   2   2   2   1   2   2   2   2   2   1   1   2   1   1   2   1   1   1   2   1   1   2   1   1   1   2   1   1   2   1   1   2   1   1   2   2   2   2   2   2   2   1   1   1   2   1   1   2   1   1   1   1   2   1   1   2   1   1   1   1   2   2   2   2   2   1   1   1   1   1   2   2   1   1   1   2   1   1   1   1   2   1   2   2   2   2   1   2   2   2   1   2   1   2   1   2   1   2   2   2   1   1   1   1   1   2   1   1   1   1   1   1   1   1   2   2   2   1   1   2   2   2   1   2   1   1   2   1   2   2   2   1   2   2   1   2   1   1   1   1   2   2   2   2   1   1   1   2   2   1   1   2   2   2   1   2   2   1   1   1   2   1   1   1   1   2   2   2   1   1   1   2   1   1   1   2   2   1   1   2   1   2   1   2   1   1   1   1   2   2   1
 MK-3-11                2   1   1   2   1   2   1   2   2   2   2   2   1   2   2   2   2   2   1   1   2   1   1   1   1   1   1   2   1   1   2   1   1   1   2   1   1   2   1   1   2   1   1   1   2   2   2   2   2   2   1   1   2   2   1   1   1   1   2   1   1   2   1   1   2   1   1   1   1   2   2   2   2   2   1   1   1   1   1   2   2   1   1   1   2   1   1   1   1   2   1   2   1   2   2   1   2   2   2   1   2   1   2   1   2   1   2   2   2   1   1   1   1   1   2   1   1   1   1   1   2   1   1   2   1   2   1   1   2   2   2   1   2   1   1   2   1   2   2   2   1   1   2   1   2   2   1   1   1   2   2   2   2   1   1   1   1   2   1   2   2   2   2   1   2   2   1   1   1   2   1   2   1   1   2   2   2   1   1   1   2   1   1   1   1   2   1   1   2   1   2   1   2   1   2   1   1   2   2   1
 MK-3-12                2   2   1   2   1   2   1   2   2   2   2   2   1   2   2   2   2   1   1   1   2   1   1   1   1   1   1   2   1   1   2   1   1   1   2   1   1   2   1   1   2   1   1   1   2   1   2   2   2   2   1   1   2   2   1   1   1   1   2   2   1   2   1   1   1   1   1   1   1   2   2   2   1   2   1   1   1   1   1   2   2   1   1   1   2   1   1   1   1   2   1   2   1   2   2   1   2   2   2   1   1   1   2   1   2   1   2   2   2   1   1   1   1   1   2   1   1   1   2   1   2   1   1   2   1   2   1   1   2   2   2   1   2   1   1   2   2   2   1   2   1   1   2   2   2   2   1   1   1   2   2   2   2   1   1   1   1   2   1   2   2   2   2   1   2   2   1   1   1   2   1   2   1   1   2   2   2   2   1   1   2   1   2   1   1   2   1   1   2   1   2   1   1   1   2   1   1   2   2   1
 MK-3-13                2   2   1   2   1   2   1   2   2   2   1   2   1   2   2   2   2   2   1   1   2   1   1   1   2   2   1   1   1   1   2   1   1   1   2   1   1   2   1   1   2   1   1   1   2   1   2   2   2   2   1   1   2   2   1   2   1   1   1   2   1   2   1   1   1   1   2   2   1   2   2   2   1   2   1   1   1   1   1   2   1   1   1   1   2   1   1   1   1   2   1   2   1   2   1   1   2   2   2   1   1   1   2   1   1   1   1   2   2   1   1   1   1   1   2   1   1   1   2   1   2   2   1   2   1   2   1   1   2   2   2   1   2   1   1   2   1   1   1   2   2   1   2   2   2   2   1   1   1   2   2   2   2   2   1   1   2   1   1   2   2   2   2   1   2   2   1   1   1   2   1   2   1   1   2   2   2   1   1   1   1   1   2   1   1   2   1   1   2   1   2   2   1   1   2   1   1   2   2   1
 MK-3-14                2   2   1   2   1   2   1   2   2   2   1   2   1   2   2   2   2   2   1   1   2   1   1   1   2   2   1   1   1   1   2   1   1   1   2   1   1   2   2   1   2   1   2   1   2   1   2   2   1   2   1   1   2   2   1   2   1   1   1   2   1   2   1   1   1   1   1   1   1   2   2   2   1   2   1   2   1   1   1   1   1   1   1   1   2   1   1   1   1   2   1   1   1   2   1   1   2   2   1   1   1   1   2   1   1   1   1   2   2   1   1   1   1   1   2   2   1   1   2   1   2   1   1   2   1   2   1   2   2   2   2   1   2   2   1   1   1   1   1   1   2   1   2   1   1   2   1   1   1   1   2   2   2   2   1   1   2   1   1   2   2   2   2   1   2   2   1   1   1   2   1   2   1   1   1   2   1   1   1   1   1   1   2   1   1   2   1   1   2   1   2   2   1   1   2   1   1   2   2   1
 MK-3-15                2   2   1   2   1   2   1   2   2   2   1   2   1   2   2   1   2   2   1   1   2   1   1   1   1   2   1   1   1   1   2   1   2   1   1   1   1   2   2   1   2   1   2   1   2   1   2   2   1   2   1   1   2   2   1   2   1   1   2   2   1   2   1   1   1   1   2   1   1   2   2   2   1   2   1   2   2   1   1   1   1   1   1   2   1   1   2   1   1   2   1   1   1   2   1   1   2   2   1   1   1   1   2   1   1   1   1   2   2   1   1   1   1   1   2   2   1   1   2   1   2   1   1   2   2   2   2   2   2   2   2   1   2   2   1   1   1   1   1   1   2   1   2   1   1   2   1   2   1   1   2   2   2   2   1   1   2   1   1   2   2   2   1   2   2   2   1   1   2   2   1   2   1   1   1   2   1   1   1   1   1   1   2   1   1   2   1   1   2   1   2   2   1   1   2   1   1   2   1   2
 MK-3-16                2   2   1   2   1   1   1   2   2   2   1   1   1   2   2   1   2   1   2   2   2   1   1   1   1   2   1   1   1   1   2   1   2   1   1   1   1   2   2   1   2   1   2   1   1   1   2   2   1   2   1   2   2   2   1   2   1   1   2   2   1   2   1   1   1   1   2   1   1   2   2   2   1   2   1   1   2   1   1   1   1   1   1   2   1   1   2   2   1   2   1   2   1   2   1   1   2   1   1   1   1   1   2   1   1   1   1   2   2   2   1   1   1   1   2   2   1   1   2   1   2   1   1   1   2   1   2   2   2   2   2   1   2   1   1   1   1   1   1   1   2   1   1   1   1   2   1   2   1   1   2   1   2   1   1   1   2   1   1   2   2   1   1   2   2   2   1   1   2   2   1   1   1   2   1   2   1   1   1   1   2   1   2   2   1   2   1   1   2   1   2   2   1   1   2   1   1   2   1   2
 MK-4-1                 2   1   2   1   1   1   1   2   2   2   2   2   1   1   1   1   2   2   1   1   2   1   2   2   2   1   1   1   1   2   2   1   2   2   1   2   1   2   2   1   1   1   1   2   2   2   2   1   1   2   2   2   2   1   1   1   1   1   2   2   2   2   1   1   1   2   1   2   2   1   2   1   2   1   1   2   1   1   1   2   2   1   2   1   2   2   1   2   2   2   1   2   1   2   2   2   2   1   2   2   2   2   2   2   1   2   1   2   1   1   1   2   2   1   2   1   1   1   1   1   2   1   2   2   1   2   1   2   2   2   2   1   2   1   2   2   2   1   2   2   2   2   1   2   1   1   2   1   1   1   1   1   2   2   2   2   2   2   1   2   2   1   1   1   1   1   1   2   2   2   2   1   2   2   2   1   2   2   2   2   1   2   2   1   2   1   1   2   1   2   2   1   1   1   1   1   2   2   1   1
 MK-4-2                 2   1   2   1   1   2   1   2   1   2   2   2   1   1   2   1   2   2   1   2   2   1   2   2   2   1   1   1   1   2   2   1   2   2   2   2   1   1   2   1   1   1   1   2   1   2   2   1   1   2   2   2   2   1   1   1   1   1   2   2   2   2   1   1   1   2   2   2   1   1   2   1   2   1   1   2   1   1   1   2   2   1   2   1   2   2   1   2   2   2   1   2   1   2   2   2   1   1   2   2   2   2   2   2   1   1   1   2   1   1   1   2   2   2   2   1   1   1   1   1   2   1   2   2   1   2   1   2   2   2   2   1   2   1   1   2   2   1   2   2   2   2   2   2   1   1   2   1   1   2   1   1   2   1   2   2   2   2   1   2   2   1   1   1   1   1   1   2   2   2   2   1   2   2   2   1   2   2   2   1   2   2   2   2   2   1   1   1   1   2   2   1   1   1   1   1   2   2   1   1
 MK-4-3                 2   1   2   1   1   2   1   2   1   2   2   2   1   1   2   1   2   2   1   2   2   2   2   2   2   1   1   1   1   2   2   1   2   2   2   2   1   1   2   1   1   1   1   2   1   2   2   1   1   2   2   2   2   2   1   1   1   1   2   2   2   1   1   1   1   2   2   2   1   1   2   1   2   1   1   2   1   1   1   2   2   1   2   1   2   2   1   2   2   2   1   2   1   2   2   2   1   1   2   2   2   2   2   2   1   1   2   2   1   2   1   2   1   2   2   1   1   1   1   1   2   1   2   2   1   2   1   1   2   2   2   1   2   1   1   2   2   1   2   2   2   2   2   2   1   1   2   1   1   2   2   1   2   1   2   2   1   2   1   2   2   1   1   1   1   2   1   2   2   2   2   1   2   2   2   1   1   2   2   1   2   2   2   2   2   2   1   1   1   2   2   1   1   1   1   1   2   2   1   1
 MK-4-4                 2   1   2   1   1   2   1   2   1   2   2   2   1   1   2   1   2   2   1   1   2   2   2   2   2   1   1   2   1   2   1   1   1   2   2   2   1   1   2   1   1   1   1   2   1   2   2   1   1   2   2   2   2   2   1   1   1   1   2   2   2   1   1   1   2   2   2   2   1   2   2   1   2   1   1   1   1   1   2   2   2   1   2   1   1   2   1   2   2   2   1   2   1   2   2   2   2   1   1   2   2   1   2   2   1   1   2   2   2   2   1   2   1   2   2   2   1   1   1   1   2   1   2   2   2   2   1   1   2   2   2   1   2   1   1   2   2   1   2   2   2   2   2   2   1   1   1   1   1   2   2   2   2   2   2   1   1   2   1   2   1   1   2   1   1   1   1   2   2   2   2   1   1   2   2   1   1   2   2   1   2   2   2   1   2   2   1   1   1   2   2   1   2   2   1   1   2   2   1   1
 MK-4-5                 2   1   2   1   1   2   1   2   1   2   2   2   1   2   2   1   2   2   1   1   2   2   1   2   2   1   1   2   1   2   1   1   1   2   2   2   1   2   2   1   1   1   1   2   1   2   2   1   1   2   2   2   2   2   2   1   1   2   2   2   1   1   1   1   2   2   1   2   1   2   2   1   2   1   1   1   1   1   1   2   2   1   2   1   1   1   1   1   2   2   1   2   1   2   2   2   2   1   1   2   2   1   2   2   1   2   2   2   2   2   1   2   1   2   2   2   1   1   1   1   2   1   2   2   2   2   1   1   2   2   2   1   2   1   1   2   2   1   1   2   2   2   2   2   1   1   1   1   1   2   2   2   2   1   1   1   1   2   1   2   1   1   2   1   2   1   2   2   2   2   2   1   2   2   2   2   1   2   2   1   2   2   2   1   2   2   1   1   1   2   2   2   2   2   1   1   2   2   1   1
 MK-4-6                 2   2   2   1   1   2   1   2   1   1   1   2   1   2   2   1   2   2   1   1   2   2   1   2   2   1   1   2   2   2   1   1   1   2   2   2   2   2   2   1   1   1   1   2   1   2   2   1   1   2   1   2   2   2   2   1   1   2   2   2   1   1   1   1   2   2   1   2   1   2   2   1   2   1   1   1   1   1   1   2   1   1   2   1   1   1   1   1   2   2   1   2   1   2   2   2   2   1   1   2   2   2   2   2   1   2   2   2   2   1   1   2   2   1   2   2   1   2   1   1   1   1   2   2   2   2   1   1   2   2   2   1   2   1   1   2   2   1   1   2   2   2   2   2   1   1   1   1   1   2   2   2   2   1   1   1   1   2   1   2   1   1   2   1   2   1   2   2   2   2   2   1   2   2   2   2   1   2   2   1   2   2   2   1   2   2   1   1   1   2   2   2   2   2   1   1   2   2   1   1
 MK-4-7                 2   2   2   1   1   2   1   2   1   1   1   2   1   2   2   1   2   2   1   1   2   2   1   2   2   1   2   2   2   2   1   1   1   2   1   2   2   2   2   1   1   1   1   2   1   2   2   1   1   2   1   2   2   2   2   2   1   2   2   1   1   1   1   1   2   1   2   2   1   2   2   1   2   1   1   1   1   1   1   2   1   1   2   1   1   1   1   1   2   1   1   1   1   2   2   2   2   1   1   2   2   2   2   2   1   2   1   2   2   1   1   2   1   1   2   2   1   1   1   1   1   1   2   2   2   1   1   2   2   2   2   1   2   1   2   1   2   1   1   2   2   2   2   2   1   1   1   1   1   2   2   2   2   1   1   1   1   2   1   2   1   2   2   1   2   1   2   2   2   2   2   1   2   2   2   2   1   2   2   1   2   2   2   1   2   2   1   1   1   2   2   2   2   1   1   1   1   2   1   1
 MK-4-8                 1   2   2   1   1   2   1   2   1   1   1   2   1   2   2   2   2   2   1   1   2   2   1   2   2   1   2   2   2   1   1   1   1   2   1   2   2   2   2   1   1   2   1   1   1   2   2   2   2   2   1   2   2   2   2   2   1   2   2   2   1   1   1   2   2   2   2   2   1   2   2   1   2   1   1   1   1   1   1   2   1   2   2   1   1   1   1   1   2   1   1   1   2   2   2   2   2   1   1   2   2   2   2   2   1   2   1   2   2   1   1   2   1   1   2   2   1   1   1   1   1   1   2   2   2   1   2   2   2   2   2   1   2   1   2   1   2   1   1   2   2   2   2   2   1   1   1   1   1   2   2   2   2   1   1   1   1   2   1   2   1   1   2   1   2   1   2   2   2   2   2   1   2   2   2   2   1   2   2   2   2   2   2   1   2   2   1   1   1   2   2   2   2   1   1   1   1   2   1   2
 MK-4-9                 1   2   2   1   1   2   1   1   2   2   1   2   1   1   2   2   2   2   1   1   2   2   1   2   2   1   2   2   2   1   2   1   1   2   1   2   2   2   2   1   1   2   1   1   1   2   2   2   2   2   1   2   2   1   2   2   1   2   2   2   1   1   1   2   2   2   2   1   1   2   2   1   2   1   1   1   1   1   1   2   1   2   2   1   1   1   1   1   2   1   2   2   2   2   2   2   1   1   2   2   2   2   2   2   1   2   1   2   2   1   1   2   1   1   2   2   2   1   1   1   1   1   2   2   2   1   1   2   2   2   2   1   2   1   2   1   1   2   1   2   1   2   1   2   1   1   1   1   1   1   2   2   2   1   1   1   1   2   1   2   1   2   2   1   2   1   2   2   2   2   2   1   2   2   2   1   1   2   2   2   2   1   1   1   2   2   1   1   1   2   2   2   2   1   2   1   1   2   1   2
 MK-4-10                1   2   2   1   1   2   1   1   2   2   1   2   1   1   2   2   2   2   2   1   2   2   1   2   2   1   2   2   2   2   2   1   1   2   1   2   2   2   2   1   1   2   1   1   1   2   2   2   2   2   1   2   2   1   2   2   1   2   2   2   2   2   1   2   2   2   2   1   1   2   2   1   2   1   2   1   1   1   1   2   1   2   2   1   1   1   1   1   1   1   2   2   2   1   2   2   1   1   2   2   2   2   2   2   1   2   1   2   2   2   1   2   1   1   2   2   2   1   1   2   1   1   2   2   2   1   1   2   2   2   2   2   2   1   1   1   1   1   1   2   1   2   1   2   1   1   1   1   1   1   2   2   2   1   1   1   1   2   2   2   1   1   2   1   2   1   2   2   2   2   2   2   2   2   2   1   2   1   2   2   2   1   1   1   2   2   1   1   1   1   1   2   2   1   2   1   1   2   1   2
 MK-4-11                1   2   2   1   2   2   1   1   2   2   1   2   1   1   2   2   2   2   2   1   2   2   1   2   2   1   2   2   2   2   2   1   1   2   2   2   2   2   2   1   1   2   1   1   1   2   2   2   2   2   1   2   2   1   2   2   1   2   2   2   2   2   1   2   2   2   2   1   1   2   1   1   2   1   2   1   1   1   1   2   1   2   2   1   1   1   1   1   1   1   2   2   2   1   2   2   1   1   2   2   2   2   1   2   1   2   2   2   2   2   1   2   1   1   2   2   2   1   1   2   1   1   2   2   2   1   1   2   2   2   2   2   2   1   1   1   1   1   1   2   1   2   1   2   1   2   1   1   1   1   2   2   2   1   1   1   1   2   2   2   1   1   2   1   2   1   2   2   2   2   2   2   2   2   2   1   2   1   2   2   2   1   1   2   2   2   1   2   1   1   1   1   2   1   2   1   1   2   1   2
 MK-4-12                2   2   2   1   2   2   1   1   2   2   1   2   1   1   2   2   2   2   1   1   2   2   1   2   2   1   2   2   2   2   2   1   1   2   2   2   2   1   1   1   2   2   1   1   1   1   2   2   2   2   1   2   2   1   2   2   1   2   2   2   2   2   1   2   2   2   2   1   1   2   1   1   2   1   2   1   1   2   2   2   1   2   2   1   1   1   1   1   1   1   2   2   2   1   2   2   1   1   2   2   2   2   1   2   1   2   2   2   2   2   1   2   1   1   2   2   2   1   1   2   1   1   2   2   2   1   1   2   2   2   2   2   2   1   1   1   1   1   1   2   1   2   1   2   2   2   1   1   1   2   2   2   2   2   1   1   1   2   2   2   1   1   2   1   2   1   2   2   2   1   2   2   2   2   2   1   2   1   2   2   2   1   1   2   2   2   1   2   1   1   1   1   2   2   2   1   1   2   1   2
 MK-4-13                2   2   2   1   2   2   1   1   2   2   1   2   1   1   2   2   2   2   1   1   2   2   1   2   2   1   2   2   2   2   2   1   1   2   1   2   2   1   1   1   2   2   1   1   1   1   2   2   2   2   1   2   2   1   1   2   1   2   2   2   2   2   1   2   2   2   2   1   1   2   1   1   2   1   2   1   1   2   2   2   1   2   2   1   1   1   1   1   1   1   2   2   1   1   2   2   1   2   2   2   2   2   1   2   2   2   2   2   2   2   1   2   1   1   2   2   2   1   1   2   1   1   2   2   2   1   1   2   2   2   2   2   2   1   1   1   1   1   1   2   1   2   1   2   2   2   1   1   1   2   1   2   2   2   1   1   1   2   2   2   1   1   2   1   2   1   1   1   2   1   2   2   1   2   2   1   2   1   2   2   2   2   1   2   2   2   1   2   1   1   1   1   1   2   2   1   1   2   1   2
 MK-4-14                2   2   1   1   2   2   1   2   2   2   2   2   1   1   2   2   2   2   1   1   2   2   1   2   2   2   1   2   2   2   2   1   1   1   1   2   2   1   1   1   2   2   1   2   1   1   1   2   2   2   1   2   2   1   1   2   1   2   2   2   2   2   1   2   2   2   2   1   1   2   1   2   2   1   2   1   1   2   2   2   1   2   1   1   1   1   1   1   1   1   2   2   1   1   2   2   1   2   2   2   2   2   1   2   2   2   2   2   2   2   1   2   1   1   2   2   2   1   1   2   2   1   2   2   2   1   1   2   2   2   2   2   2   1   1   1   1   1   1   2   1   2   1   2   2   2   1   1   1   2   2   2   2   2   1   1   1   1   2   2   1   1   2   1   2   1   1   2   2   1   2   2   1   2   2   1   2   1   2   2   2   2   1   2   2   2   1   2   1   1   1   1   1   2   2   1   1   2   1   1
 MK-4-15                2   2   1   1   2   2   1   2   2   2   2   2   1   1   2   2   1   1   1   1   2   2   1   2   2   2   1   2   2   2   2   1   1   1   1   1   2   1   1   1   2   2   1   2   1   1   1   2   2   2   1   2   2   1   1   2   1   2   2   2   2   2   1   2   2   2   2   1   1   2   1   2   2   2   1   1   1   2   2   2   1   2   1   1   1   1   1   2   2   1   2   2   1   2   2   2   1   2   2   2   1   2   1   2   2   2   2   2   2   2   1   1   1   1   2   1   2   1   1   2   2   2   2   2   2   1   1   2   2   2   2   2   2   1   1   1   1   1   1   2   1   2   2   2   2   2   1   2   1   2   2   2   2   2   1   1   1   1   1   2   1   1   2   1   2   1   1   2   2   1   2   1   1   2   2   1   2   1   2   2   1   2   1   2   1   2   1   2   1   1   1   1   1   2   2   1   1   2   1   1
 MK-4-16                2   2   2   1   2   1   1   2   2   2   2   2   1   1   2   1   1   1   1   1   2   2   1   2   2   2   1   2   2   2   2   1   1   1   1   1   2   1   1   1   2   2   1   2   1   1   1   2   2   2   1   2   2   1   1   2   1   2   2   2   2   2   1   2   2   2   2   1   1   2   1   2   2   2   1   1   1   2   2   2   1   2   1   1   1   1   1   2   2   1   2   2   1   2   2   2   2   2   2   2   1   2   1   1   2   2   1   2   2   2   2   1   1   1   2   1   2   1   1   2   2   2   2   2   2   1   1   2   2   2   1   2   2   2   1   1   1   1   1   2   1   2   2   2   2   2   2   2   1   2   2   2   2   2   1   1   1   1   1   2   1   1   2   1   2   1   1   2   2   1   2   2   1   2   2   1   2   1   2   2   1   2   1   1   1   2   1   2   1   1   1   1   1   2   2   1   1   2   1   1
 MK-5-1                 2   2   1   1   1   2   1   2   1   2   1   2   2   2   1   2   2   1   1   1   2   2   2   1   2   1   2   1   1   2   2   1   2   2   1   2   1   1   2   1   2   2   1   2   1   2   1   1   1   2   2   2   1   2   1   1   2   1   1   1   2   1   2   1   2   2   1   1   2   2   1   2   1   1   1   2   1   2   2   1   2   2   2   1   1   2   1   1   1   2   2   1   1   1   1   2   2   2   2   1   1   1   1   1   1   2   2   2   2   2   2   2   1   1   1   1   2   2   1   2   2   1   1   1   1   1   2   1   1   2   1   1   2   2   1   1   2   2   1   1   2   2   1   2   1   1   2   1   1   2   2   1   1   1   2   2   2   1   1   2   1   2   1   1   2   2   2   2   1   2   1   2   1   1   1   2   2   1   2   2   2   2   1   2   2   2   1   2   2   2   1   1   1   1   1   1   1   2   1   1
 MK-5-2                 2   2   1   1   1   2   1   1   1   2   2   2   2   1   1   2   2   2   1   1   2   2   2   1   2   1   2   1   2   2   2   1   2   2   1   2   1   1   2   1   2   2   1   2   1   2   1   1   1   2   2   2   1   2   2   2   2   1   1   1   2   1   2   1   2   1   1   1   2   2   1   2   2   2   2   2   1   2   2   1   2   2   2   1   1   2   1   1   1   2   2   1   2   1   1   2   2   2   2   2   2   1   1   1   1   2   2   2   2   2   2   2   1   1   1   2   2   1   1   2   2   1   1   1   1   1   2   1   1   2   2   1   2   2   1   1   2   2   1   2   2   1   1   2   1   1   2   1   1   2   2   1   1   1   2   2   2   1   1   2   1   2   1   2   2   2   2   2   1   2   1   2   1   1   1   2   2   1   2   2   2   2   1   2   2   2   1   2   2   2   1   1   1   2   2   1   1   2   1   2
 MK-5-3                 2   2   1   1   1   2   1   1   2   2   2   2   1   1   1   2   2   2   1   1   2   2   2   1   2   1   2   1   2   2   2   1   2   2   1   2   1   1   2   1   2   2   1   2   1   2   2   1   2   2   2   2   1   2   2   2   1   1   1   1   2   1   2   1   2   1   2   1   2   2   1   2   2   2   2   2   2   2   2   1   2   2   2   1   1   2   1   1   1   2   2   1   2   2   1   2   2   2   2   2   1   1   1   1   1   2   2   2   2   2   1   2   2   2   1   2   2   1   1   2   2   1   1   1   1   1   2   1   1   2   2   1   1   2   1   1   1   2   2   2   2   1   1   2   1   2   2   1   1   1   1   1   1   2   2   2   2   2   1   2   1   2   1   2   1   2   2   2   1   2   1   2   1   1   1   2   2   1   2   2   2   2   1   2   2   2   1   2   2   2   1   1   1   2   2   1   1   2   1   2
 MK-5-4                 2   2   1   1   1   2   1   1   2   2   1   2   1   1   1   2   2   2   1   1   2   2   2   1   2   1   2   1   2   2   2   1   2   2   1   2   1   1   2   1   2   2   1   2   1   2   2   2   2   2   2   2   1   2   2   2   1   1   1   1   2   1   2   1   2   1   2   1   2   2   1   2   2   2   2   1   2   2   2   1   2   2   2   1   1   2   1   2   1   2   2   1   2   2   1   2   2   2   2   2   1   1   1   1   1   2   2   2   2   2   1   2   2   2   1   2   2   1   1   2   2   1   1   1   1   1   2   1   2   2   2   1   1   2   1   1   1   2   2   2   2   1   1   2   2   1   1   1   1   1   1   1   1   2   2   2   2   2   1   1   1   2   1   2   1   2   2   2   1   2   1   2   1   1   1   2   2   1   2   2   2   2   1   2   2   2   1   2   2   2   1   1   1   2   1   1   1   2   1   2
 MK-5-5                 2   2   1   1   1   2   1   1   2   2   1   2   1   1   2   1   2   2   1   1   2   2   2   1   2   1   1   1   2   2   2   2   2   2   1   2   1   1   2   1   2   2   1   2   1   1   2   2   2   2   2   2   1   2   2   2   1   1   1   1   2   1   1   1   2   1   2   1   2   2   1   2   2   2   2   1   2   2   1   1   2   2   2   2   1   2   1   2   2   2   2   1   2   2   1   2   2   2   2   2   1   1   1   1   1   1   2   2   2   2   1   2   2   2   1   2   2   1   1   2   2   2   2   1   1   1   2   1   2   2   2   1   1   2   1   1   1   2   2   2   2   1   1   2   2   1   1   1   2   1   1   1   1   2   2   2   2   2   1   1   1   2   1   2   2   2   2   2   1   2   2   2   1   1   1   2   2   1   2   2   2   2   1   2   2   2   1   2   2   2   2   1   1   2   1   1   1   2   1   2
 MK-5-6                 2   2   1   1   1   2   1   1   2   2   1   2   1   1   2   2   2   2   1   1   2   2   2   1   2   1   1   1   2   2   2   2   2   2   1   2   1   1   2   1   2   2   1   2   1   1   1   2   2   2   2   2   1   2   2   2   1   1   1   2   2   1   1   1   2   1   2   1   2   2   1   2   2   2   2   1   2   2   1   1   2   1   2   2   1   2   1   2   2   2   2   2   2   1   1   2   1   2   2   2   1   1   1   1   1   1   2   2   2   2   1   2   2   2   1   2   2   1   1   2   2   2   2   1   1   1   2   1   2   2   2   1   1   2   1   1   2   2   2   2   2   1   1   2   2   1   1   2   2   1   1   2   1   2   2   2   2   2   1   1   1   2   1   2   2   2   1   1   2   2   2   1   1   2   1   2   2   1   2   2   2   2   1   2   2   2   1   2   2   2   2   1   1   2   1   1   1   2   1   2
 MK-5-7                 2   2   1   1   1   2   1   1   2   2   1   2   1   1   1   2   2   2   1   1   1   2   1   1   2   1   1   1   2   2   2   2   1   2   2   2   2   1   2   1   2   2   1   2   1   2   1   2   2   2   2   2   1   2   2   2   1   1   1   2   2   1   1   2   2   1   2   1   2   1   1   2   2   2   1   1   2   1   1   1   2   1   2   2   1   2   1   2   2   2   2   1   2   1   1   2   1   2   2   2   1   1   1   1   1   2   1   2   1   2   1   2   1   2   1   2   1   1   1   2   2   2   2   1   1   1   2   1   2   2   2   1   1   2   1   1   2   2   2   2   2   1   1   1   2   1   1   2   2   1   1   2   1   2   2   2   2   2   1   1   1   2   1   2   2   2   1   1   2   2   2   1   1   2   1   2   2   2   2   2   2   2   1   2   2   2   1   2   2   2   2   1   1   2   1   1   1   2   1   2
 MK-5-8                 2   2   1   1   1   2   1   1   2   1   1   2   1   1   1   2   2   2   1   1   1   2   1   1   2   1   1   1   2   1   2   2   1   2   2   2   2   1   2   1   2   2   1   2   1   2   1   2   2   2   2   2   1   2   2   2   1   1   1   1   2   1   2   2   2   1   2   1   2   1   1   2   2   2   1   1   2   1   1   1   2   1   2   2   1   2   1   2   2   2   1   1   2   1   1   2   2   2   2   2   1   1   2   1   1   2   1   2   1   2   1   2   1   2   1   2   2   1   1   2   2   2   2   1   1   1   2   1   2   2   2   1   1   2   1   1   2   2   2   2   2   1   1   1   2   2   1   2   2   1   1   2   1   2   2   1   2   2   1   1   1   2   1   2   2   2   2   1   2   2   2   1   1   2   1   1   2   2   2   2   2   2   1   2   2   2   1   2   2   2   1   1   1   2   1   1   1   2   1   2
 MK-5-9                 2   2   1   1   1   2   1   1   2   1   1   2   1   1   1   2   2   2   1   2   1   2   1   2   2   1   1   1   2   1   2   2   1   2   2   1   2   1   2   1   2   1   1   2   1   2   1   2   2   2   2   2   1   2   2   2   1   1   1   1   2   1   2   2   2   1   2   1   2   1   1   2   2   2   1   1   2   1   1   1   2   1   2   2   1   1   1   2   2   2   1   1   2   1   1   2   2   2   2   2   1   1   2   1   1   2   1   2   1   2   2   2   1   2   1   2   2   1   1   2   2   2   2   1   1   1   2   1   2   2   2   1   1   2   1   1   1   2   1   2   2   1   1   1   2   2   1   2   2   1   1   2   2   2   2   2   2   2   1   1   1   2   1   2   2   2   2   1   2   2   2   1   1   2   1   1   2   2   1   2   2   2   1   2   2   2   1   2   2   2   1   1   1   2   1   2   1   2   1   2
 MK-5-10                2   2   1   1   1   2   1   1   2   1   2   1   1   1   1   2   2   2   2   2   1   1   1   2   1   1   1   1   2   1   2   2   1   2   2   1   1   1   2   1   2   1   1   2   1   2   1   2   2   2   2   2   1   2   2   2   1   1   1   1   2   1   2   2   2   1   1   1   2   2   1   2   2   1   1   1   2   1   1   1   2   1   2   2   1   1   1   2   2   2   1   1   2   1   2   2   2   2   2   2   1   1   2   1   1   2   1   2   1   2   1   2   1   2   1   2   2   1   1   2   2   2   2   1   1   1   2   1   2   2   2   1   1   2   1   1   1   2   1   2   2   1   1   1   2   2   1   2   2   2   1   2   2   2   2   2   2   2   1   1   1   2   1   2   2   2   1   1   2   2   2   1   1   2   1   2   2   2   1   2   2   2   2   2   2   2   1   2   2   2   1   1   1   2   1   2   1   2   1   2
 MK-5-11                2   2   1   1   1   2   2   1   2   1   2   1   2   1   1   2   2   2   2   2   1   1   1   2   1   1   2   1   2   2   2   2   1   2   2   1   2   1   2   1   2   2   2   2   1   2   1   2   1   2   2   2   1   2   2   2   1   2   1   1   2   1   2   2   1   1   1   1   2   2   1   2   2   1   1   1   2   1   1   1   2   1   2   2   1   1   1   2   2   2   1   2   2   1   2   2   2   2   2   2   1   1   2   1   1   2   1   2   1   1   1   2   1   2   1   2   2   1   2   2   2   2   2   2   1   1   2   2   2   2   2   1   1   2   1   1   1   2   1   2   2   2   1   1   2   2   1   2   2   2   1   2   2   2   2   1   2   2   1   1   1   2   2   2   2   2   1   1   2   2   2   1   2   2   1   2   2   2   1   2   1   2   2   2   2   2   1   2   2   2   1   1   1   2   1   2   1   2   1   2
 MK-5-12                2   2   1   2   1   2   2   1   2   1   1   1   2   1   1   2   2   1   2   2   1   1   2   2   2   1   2   1   2   2   2   2   1   2   2   1   2   1   2   1   2   2   2   2   1   2   1   2   1   2   1   2   1   2   2   2   1   2   1   1   2   1   2   2   1   1   1   1   1   2   1   2   2   1   2   1   2   1   1   1   2   1   2   2   1   1   1   2   2   2   1   2   2   1   1   2   2   2   2   2   1   1   1   1   1   2   1   2   1   1   1   2   1   2   1   2   2   1   2   1   2   2   1   2   1   1   2   2   2   1   2   1   1   2   1   2   1   2   2   2   2   2   1   1   1   2   2   2   2   2   1   2   2   2   2   1   2   2   1   1   1   2   2   1   2   2   1   1   2   1   2   1   2   1   1   2   2   2   1   2   1   2   2   2   2   2   1   2   2   2   1   1   1   2   1   2   1   2   1   1
 MK-5-13                2   2   2   1   1   2   2   1   2   1   1   1   2   1   1   2   2   1   2   2   2   1   2   2   2   1   2   1   2   2   2   2   1   2   2   1   2   1   2   1   2   2   2   2   1   2   1   2   1   2   1   1   1   2   2   2   1   2   1   1   2   1   2   2   1   1   1   1   1   2   1   2   2   1   2   1   2   1   1   1   2   1   2   2   1   1   1   2   2   2   1   2   2   1   1   2   2   2   2   2   1   1   1   1   1   2   1   2   1   1   1   2   1   2   1   2   2   1   2   1   2   2   1   2   1   2   2   2   1   1   2   1   1   2   1   2   2   2   2   2   2   2   1   1   1   2   2   2   2   2   2   2   2   2   2   1   2   2   1   1   1   2   1   1   2   2   1   1   2   1   2   1   2   1   1   2   2   2   1   2   1   2   1   2   2   2   2   2   2   2   1   1   1   2   1   2   1   2   1   1
 MK-5-14                2   2   2   1   1   2   2   1   2   1   1   1   1   1   1   2   2   1   2   2   2   1   2   2   2   1   2   1   2   2   1   1   1   2   2   1   2   1   2   2   2   2   1   2   1   2   1   2   2   2   1   1   1   2   2   2   1   2   1   1   2   1   2   2   1   1   1   1   1   2   1   2   2   1   2   2   2   1   1   1   2   1   2   2   1   1   1   2   1   2   1   1   2   1   1   2   2   2   2   2   1   1   1   1   1   2   1   2   1   1   1   2   1   2   1   2   2   1   2   1   2   2   1   2   1   2   2   2   1   2   2   1   1   2   1   2   2   2   2   2   2   2   1   1   1   2   2   2   2   2   2   2   1   2   1   1   2   2   1   1   1   2   1   1   1   2   1   1   2   1   2   1   2   1   1   2   2   2   1   2   1   2   1   2   2   2   2   2   2   2   1   1   1   2   1   2   1   2   1   2
 MK-5-15                2   2   2   2   1   2   1   1   2   1   1   1   1   1   2   2   2   1   2   2   2   1   2   2   2   1   2   1   2   2   1   1   1   2   2   1   2   1   2   2   2   2   1   2   1   2   1   2   2   2   1   1   1   2   2   2   1   2   1   1   2   1   2   2   1   1   1   1   1   2   2   2   2   1   2   2   2   1   1   1   2   2   2   1   1   1   1   2   1   2   1   1   2   1   2   2   2   2   2   2   1   1   1   2   1   2   1   2   1   1   1   2   1   2   1   2   2   1   2   1   2   1   1   2   2   2   2   2   1   2   2   1   1   2   1   2   2   2   2   2   2   2   2   1   1   2   2   2   1   2   2   1   1   2   1   1   2   2   1   1   1   2   1   1   1   2   1   1   2   1   2   1   2   1   1   2   1   2   1   1   1   2   1   2   2   2   1   2   2   2   1   1   1   2   1   2   2   2   1   2
 MK-5-16                1   2   2   2   1   2   2   1   2   1   1   1   1   1   2   2   2   1   2   2   2   1   2   2   2   1   2   1   2   2   1   1   1   2   1   1   2   1   2   1   2   2   1   2   1   2   2   2   2   1   1   1   1   1   2   2   1   2   1   1   2   1   2   2   1   1   1   1   1   2   2   2   2   1   1   2   2   1   1   1   2   2   2   1   1   1   1   2   1   1   1   2   2   1   2   2   2   2   2   2   1   1   1   1   1   2   1   2   1   1   1   2   1   1   1   2   2   1   2   1   2   1   1   2   2   2   2   2   2   2   2   1   1   2   1   2   2   1   2   2   2   2   1   1   1   2   2   2   1   2   2   1   1   2   1   2   2   2   1   1   1   2   1   1   1   2   1   1   2   1   2   1   2   1   1   1   1   2   1   1   2   2   2   2   2   2   1   2   2   2   1   1   1   1   1   2   2   2   1   2
 MK-6-1                 2   2   1   2   2   2   2   2   2   2   2   1   1   1   2   1   2   2   1   1   2   2   2   2   1   1   1   2   1   2   1   2   2   2   2   2   1   1   1   2   2   1   2   1   1   2   1   1   2   2   1   1   1   2   1   2   2   1   1   2   1   1   2   2   1   1   2   2   1   2   1   2   2   1   1   2   1   2   2   1   2   1   2   1   2   2   2   2   1   1   1   1   1   2   1   2   2   2   2   2   2   1   2   2   2   1   2   1   2   2   2   2   2   2   2   2   1   2   2   1   2   1   2   1   1   2   1   2   2   1   1   1   1   2   2   1   2   1   1   1   2   1   2   2   1   1   2   2   1   2   2   1   2   1   1   2   2   1   1   2   2   2   2   2   2   1   1   1   1   2   2   1   2   1   1   1   2   1   2   2   2   1   2   2   1   1   1   1   2   2   2   2   2   2   1   1   2   2   2   1
 MK-6-2                 2   2   1   2   2   2   2   2   2   2   1   1   2   1   2   1   2   1   1   1   2   2   2   2   1   1   1   1   2   2   1   2   2   2   2   2   2   1   1   2   2   2   2   1   1   2   1   1   2   2   1   1   1   2   1   2   2   1   1   2   2   1   2   2   1   1   2   2   1   2   1   2   2   2   1   2   1   2   2   1   2   2   2   1   2   2   2   2   1   1   1   2   1   2   1   2   2   2   2   1   2   1   2   2   2   1   2   2   2   2   2   2   2   2   1   2   1   2   1   1   2   1   2   1   1   2   1   2   2   1   1   1   1   2   2   1   2   1   1   1   2   1   2   2   1   1   2   2   1   2   2   2   2   2   1   2   2   1   1   2   2   2   2   2   2   1   1   1   1   2   2   2   2   1   1   1   1   2   2   2   2   1   2   2   1   1   1   1   2   2   2   1   2   2   1   1   2   2   1   1
 MK-6-3                 1   2   1   2   2   2   2   2   2   1   2   1   2   1   2   1   2   2   1   1   2   2   2   2   1   1   1   1   2   1   1   1   2   2   2   2   2   2   2   2   2   1   2   1   1   2   1   1   1   1   1   1   1   2   1   2   2   2   1   2   2   1   2   2   1   2   2   2   1   2   1   2   1   2   1   2   1   2   2   1   2   2   2   1   2   2   1   2   1   1   1   2   1   2   1   2   2   1   2   1   2   1   2   2   2   1   2   2   2   2   2   2   2   2   1   2   1   2   1   1   2   1   2   1   1   2   1   2   2   1   1   1   1   2   2   1   2   1   1   1   2   1   2   2   1   1   1   2   1   2   2   2   2   2   2   2   2   1   1   2   2   2   2   2   2   1   1   1   1   2   2   2   2   1   1   1   1   2   2   2   1   2   2   2   1   1   1   1   2   2   2   1   2   1   1   1   2   2   1   1
 MK-6-4                 1   2   1   2   2   2   2   2   1   1   2   1   1   1   2   2   2   2   1   1   2   2   2   2   2   1   1   1   2   1   1   1   2   2   2   2   2   2   2   2   2   1   2   1   1   2   1   1   1   1   1   1   1   2   1   2   2   2   2   2   2   2   2   2   2   2   2   2   1   2   2   2   1   2   1   2   1   2   2   1   2   2   2   1   2   2   2   2   1   1   1   2   1   2   1   2   2   1   2   1   2   1   1   2   2   1   2   2   2   2   2   2   2   2   1   2   1   2   1   1   2   1   2   1   1   1   1   2   2   1   1   1   1   2   2   1   2   1   1   1   1   1   2   2   1   1   1   2   1   2   2   2   1   1   1   2   2   1   1   2   1   2   2   2   2   1   1   1   1   2   2   2   2   2   1   1   1   2   2   2   2   2   2   2   1   1   1   1   2   1   2   1   2   1   2   1   2   2   1   1
 MK-6-5                 1   2   1   2   2   2   2   2   2   1   2   1   1   1   2   2   2   2   1   1   2   2   2   2   2   1   1   1   2   1   1   1   2   2   2   2   2   2   2   2   2   1   2   1   2   2   1   1   1   1   1   1   1   2   1   2   2   2   2   2   2   2   2   2   2   1   2   2   1   2   2   2   1   2   1   2   1   2   2   2   2   2   2   1   2   2   2   2   1   1   1   2   1   2   1   2   2   1   2   2   2   1   1   2   2   1   1   2   2   2   2   2   2   2   1   2   1   2   2   2   2   1   2   1   1   1   1   2   2   1   1   1   1   2   2   1   1   1   1   2   1   1   1   2   2   2   1   2   1   2   2   2   1   2   2   2   2   1   1   2   1   2   1   2   2   1   1   1   1   2   2   2   2   2   1   1   1   2   1   2   2   2   1   2   1   1   1   1   2   1   2   1   2   1   2   1   2   2   1   1
 MK-6-6                 1   2   1   2   2   2   2   2   2   1   2   2   1   1   2   2   2   2   1   1   2   2   1   2   2   2   1   1   2   2   1   1   2   2   2   2   2   2   2   1   2   1   2   1   2   2   1   1   1   1   1   1   1   2   1   2   2   2   2   2   2   2   2   2   2   1   2   2   1   2   2   2   1   2   1   2   1   2   2   2   1   2   2   1   2   2   2   2   1   1   1   2   1   2   1   2   2   1   2   1   2   1   1   2   2   1   1   1   1   2   2   2   2   1   1   1   1   2   2   2   2   1   2   1   1   1   1   2   2   1   2   1   1   2   2   1   1   2   2   2   2   1   1   2   1   2   1   2   1   2   2   2   1   2   1   2   2   1   1   2   1   2   1   2   2   2   1   1   1   2   2   2   2   2   1   1   1   2   1   2   2   2   1   2   1   1   1   1   1   1   2   1   2   1   2   1   1   2   2   2
 MK-6-7                 2   2   1   2   2   2   1   2   2   1   2   2   1   1   2   2   2   2   1   1   2   2   1   2   2   2   1   1   2   2   1   1   2   2   2   2   2   2   2   1   2   1   2   1   2   2   1   1   1   1   1   1   1   2   1   2   1   2   1   2   2   2   2   2   2   1   2   2   1   2   1   2   2   2   1   2   1   2   2   2   1   2   2   2   1   2   2   2   1   1   1   2   1   2   1   2   2   1   2   1   1   1   1   2   2   1   1   1   1   2   2   2   1   1   1   1   1   2   2   2   2   1   1   1   1   1   1   2   2   1   2   1   1   1   2   1   1   2   2   2   2   1   1   1   2   2   1   2   1   2   2   2   1   2   2   2   2   2   1   2   1   1   1   2   2   2   1   1   1   2   1   2   2   2   1   1   1   2   1   2   2   2   1   2   1   1   1   1   1   1   2   1   2   1   2   2   1   2   2   2
 MK-6-8                 1   2   1   2   2   1   1   2   2   1   2   2   1   1   2   2   2   2   1   1   2   2   1   2   1   2   1   1   2   2   1   1   2   2   2   2   1   2   2   1   2   1   2   1   2   2   2   1   1   1   1   1   1   2   1   2   2   2   1   2   2   2   2   2   2   1   2   2   1   2   1   2   2   2   1   2   1   2   2   2   1   2   2   2   1   2   2   2   2   1   1   2   1   1   1   2   2   2   2   1   1   1   1   2   2   1   2   1   1   2   2   2   1   1   1   1   1   2   2   2   2   1   1   1   1   1   1   2   2   1   2   2   1   1   2   1   1   2   2   2   2   1   1   1   2   2   1   2   2   2   1   2   1   2   2   2   2   2   1   2   1   1   1   2   2   2   1   1   1   1   1   2   2   2   1   1   1   2   1   2   2   2   1   2   1   1   1   1   1   1   1   1   1   1   2   2   1   2   2   2
 MK-6-9                 1   2   1   2   2   1   2   2   2   1   2   2   1   1   2   2   2   2   1   1   2   2   2   2   1   2   1   1   2   2   1   1   2   1   2   2   1   2   2   1   2   1   2   1   2   2   2   1   1   1   1   1   1   2   1   2   1   2   1   2   2   1   2   2   2   1   2   2   1   2   1   2   2   2   1   2   1   2   2   2   1   1   2   2   1   2   2   2   2   1   1   2   1   1   1   1   2   2   2   1   1   1   1   1   2   1   2   1   1   2   2   1   1   1   2   1   1   2   2   2   1   1   1   1   1   1   1   2   2   1   2   2   1   1   2   1   1   2   2   2   2   1   1   1   1   2   1   2   2   2   1   2   1   2   2   1   1   2   1   2   1   1   1   2   2   2   1   2   1   1   1   2   1   1   1   1   1   1   2   2   2   2   2   2   1   1   2   1   1   1   1   1   1   1   2   2   1   2   2   2
 MK-6-10                1   2   1   1   2   1   2   1   2   1   2   1   1   1   2   2   1   2   1   1   2   2   2   2   1   2   1   1   2   2   1   1   2   1   1   2   2   2   2   1   2   1   2   1   2   2   2   1   1   1   1   1   1   2   1   2   1   2   2   2   2   1   2   2   2   1   2   2   1   2   1   2   2   2   1   2   1   2   2   2   1   2   2   2   1   2   2   2   2   1   2   2   1   1   1   2   2   2   2   1   1   1   1   1   2   1   2   1   1   2   1   1   1   1   2   1   1   2   2   2   1   1   1   1   1   1   1   2   1   1   2   2   1   2   2   1   1   2   2   2   2   1   1   1   1   2   1   2   2   2   1   2   1   2   2   1   1   2   1   2   1   1   1   2   2   1   1   2   1   1   1   2   1   1   1   1   1   1   2   2   2   2   2   2   1   1   2   1   1   1   1   1   1   1   2   2   1   2   2   2
 MK-6-11                1   2   1   1   2   1   1   1   2   1   2   1   1   2   2   2   1   2   1   1   2   2   2   2   1   2   2   1   2   2   2   1   2   1   1   2   2   2   2   1   2   1   2   1   2   2   1   2   1   1   1   1   1   2   1   2   1   2   2   2   2   1   2   2   2   1   2   2   1   2   1   2   2   2   1   2   1   2   2   2   1   2   1   1   1   2   2   1   2   1   2   2   1   1   1   2   2   2   2   1   1   1   1   1   2   1   2   1   1   2   1   1   1   1   2   2   1   2   2   2   1   1   2   1   1   1   1   2   1   1   2   2   1   2   1   1   1   2   2   2   2   1   1   1   1   2   1   2   1   2   1   2   1   2   2   1   1   1   1   1   1   1   1   2   2   1   1   2   1   1   1   2   2   1   1   1   1   1   2   2   2   2   2   2   1   1   2   1   1   2   1   1   1   1   2   2   1   2   2   2
 MK-6-12                1   2   1   2   2   1   1   1   2   1   2   1   1   2   2   2   1   2   1   1   2   2   2   2   1   2   1   1   2   2   2   1   2   1   1   2   2   2   2   1   2   1   2   1   1   2   1   2   1   1   2   1   1   2   1   2   1   2   2   2   2   1   2   2   2   1   2   2   1   2   1   2   2   2   1   2   1   2   2   2   1   2   1   2   1   2   2   1   2   1   2   2   1   1   1   2   2   2   2   1   1   1   1   1   1   2   2   1   1   2   1   1   1   2   2   2   1   1   1   2   1   1   2   1   1   1   1   2   1   1   2   2   1   2   1   1   1   2   2   2   2   1   1   1   1   2   2   1   1   2   2   2   1   2   2   1   1   1   1   1   1   1   1   1   2   1   1   2   1   1   1   2   1   2   1   1   1   1   2   2   2   2   1   2   1   1   2   1   1   2   1   2   1   1   2   2   2   1   2   2
 MK-6-13                1   2   1   1   2   1   1   1   2   1   2   1   1   2   2   2   2   2   1   1   2   2   2   2   1   2   2   1   1   2   2   1   2   1   1   2   2   2   2   1   2   1   2   1   1   2   1   2   1   1   2   1   1   2   1   2   1   2   2   2   2   1   2   2   2   1   2   2   1   1   1   2   2   2   1   2   1   2   2   2   1   2   1   2   1   2   2   1   1   1   2   2   1   1   1   2   2   2   2   1   1   1   1   1   1   2   2   1   1   2   1   1   1   2   1   2   1   1   1   2   1   1   2   1   1   1   1   1   1   2   1   2   1   2   1   1   1   2   2   1   2   1   1   1   1   2   2   1   2   2   2   2   1   2   2   1   1   1   1   1   2   1   1   1   2   1   1   2   1   1   2   2   1   2   1   1   1   1   2   2   2   1   1   2   1   1   2   1   1   2   1   2   1   1   1   2   2   1   1   2
 MK-6-14                1   2   1   1   2   1   2   1   2   1   2   1   1   2   2   1   2   2   1   1   2   2   2   2   1   2   2   1   1   2   2   1   2   1   2   2   2   2   2   2   2   1   2   2   1   2   1   2   1   1   2   2   1   2   1   1   1   2   2   2   2   1   2   2   1   1   2   2   1   1   1   2   2   2   1   1   1   2   2   2   1   2   1   2   1   2   2   1   1   1   2   2   1   2   1   2   2   2   2   1   1   1   1   1   2   2   2   1   1   2   1   1   1   2   1   2   1   2   1   2   1   1   2   1   1   1   1   2   1   2   1   2   1   2   1   1   1   2   1   1   2   1   1   1   1   2   2   1   2   2   2   2   1   1   2   1   1   1   1   1   2   1   1   1   2   1   1   1   1   1   2   2   1   2   1   1   1   1   2   2   2   1   1   1   1   1   2   2   1   2   1   2   1   2   2   2   2   1   1   1
 MK-6-15                1   2   2   1   2   1   1   1   2   1   2   1   1   2   2   1   2   2   1   1   2   2   2   2   1   2   2   1   1   2   2   1   2   1   2   2   2   1   2   2   2   1   2   2   1   2   1   2   1   1   2   2   1   2   1   1   1   2   2   2   2   1   1   2   1   1   2   2   1   1   1   1   1   2   1   2   2   2   2   2   1   2   1   2   1   2   2   1   1   1   2   2   1   2   1   2   2   2   2   1   1   1   1   1   2   2   2   1   1   2   1   1   1   2   1   2   1   2   1   2   1   1   2   1   1   2   1   2   2   2   1   2   1   2   1   2   1   2   1   1   2   1   1   1   1   2   1   1   2   2   2   1   1   1   2   1   1   1   1   1   2   1   1   1   2   1   1   1   1   1   2   1   1   2   1   1   1   1   2   2   1   1   1   1   1   1   1   2   1   2   2   2   1   2   2   2   2   1   1   1
 MK-6-16                1   2   2   1   2   1   1   1   2   1   2   1   2   2   2   2   2   2   1   1   2   2   2   2   1   2   2   1   1   2   2   1   2   1   2   2   2   1   2   2   2   1   2   2   1   2   1   2   1   1   2   2   1   2   1   1   1   2   2   2   2   1   1   2   1   1   2   1   1   1   2   1   1   2   1   2   2   2   2   2   2   2   1   2   1   2   2   1   1   1   2   2   1   2   1   1   2   2   1   1   1   1   1   1   2   2   2   1   1   1   2   1   2   2   1   2   1   2   1   2   1   1   2   1   2   2   1   2   2   2   1   1   1   2   1   2   1   2   1   1   2   1   1   1   1   2   1   1   1   2   1   1   1   1   1   1   1   2   1   1   2   1   1   1   2   1   1   2   1   1   1   1   1   2   1   1   1   1   1   1   1   1   1   1   1   1   1   2   1   2   2   2   1   2   2   2   2   1   1   1
 
!****************************************** Phenotypic Data **********************************************************
!-100.0 is resevred for missing phenotype
SimulatedTrait1        11.8746    9.3687   11.9025    8.9989   10.1307    9.9346    9.9532   11.0390   10.5232   10.1483    8.8781    8.3410    9.9328    9.9481    8.9673   11.9670    9.0756    9.9977    9.0062    9.7743   10.4754    9.4072    7.4500    8.9387   11.1611    9.8549    8.0997   10.4419   10.1311    8.4668   10.7878   10.3935    8.1170    9.5413    8.7745    9.5787    7.2372    9.2054    9.0890   10.6352   10.4943   10.2042    9.6367   10.2794   10.3984    9.3031   10.3932   10.3302    9.8097   10.3095   11.6088   10.5817   10.5882   11.3108    9.4056    9.5119    9.3235    9.2295    8.7810    9.4859   10.0419   10.0833    9.6298    8.2717    8.3782    9.4399    7.9958   10.2108    7.6834    9.6057    9.5404   10.5733   10.1910   10.1342   10.8791   11.1325   12.2572    9.8081   10.6036    9.5888    9.6245    8.7986    8.1556    8.4931   11.8110    9.1482    9.7794    9.8564    9.0669    9.7917   10.0419   10.0256   11.0190   11.5113    9.8629   10.3068    8.9981   10.5174   10.9523   10.2373    9.7149   10.0443    7.7277   11.0828    9.2234   10.4835   10.7866    8.3199   11.4452    8.3722   11.5990    9.6488    9.6544    9.5269   10.2111   12.1957   10.7280    9.5002   11.1124   11.1270    9.2847    9.9491    8.2682   11.4855    8.3917    9.3878    7.5890    9.5350   11.0929    8.0074    8.1511    9.9920    9.3023    9.9070   10.2460   11.3628   10.5312    9.8840   11.0429   10.6490   10.3554   10.9783    8.3627    7.6767   10.5291    9.6085    9.8144    9.6193   10.9697    8.5930   11.1361   10.5320    9.6437   10.6669   11.1695   10.4156   10.8640   10.6816    9.9884   10.1088   10.4514   10.9411    9.5148    9.4338    8.0938   12.4982   10.8346    9.3367    9.7695   10.2499    9.6513    9.9041    9.4471   10.1238   10.0425   10.2763    9.4974    8.7514   10.0291    9.0168   10.3997   10.9324   10.0359   10.8208   11.1963    9.4461   10.0886   10.9054    9.8483   10.4037   11.0667   10.0936   10.6442   11.4340   10.1785    8.8596    8.8029   11.8955   10.8736    9.8770
 
