# Supplementary material for: Inclusive Composite Interval Mapping of QTL by Environment Interactions in Biparental Populations
Source: PLoS One. 2015 Jul 10;10(7):e0132414. doi: 10.1371/journal.pone.0132414 (PMC4498613; doi:10.1371/journal.pone.0132414)
Supplement: S1 File — (ZIP) [file pone.0132414.s001.zip › BC1 population/e=1/run_00071.met]

!**********************Note: lines staring with "!" are remarks and will be ignored in the program********************
!*********************************General Information**********************************
!Assuming F1 = P1 x P2, populations available in QTL IciMapping are: 
!  1, P1BC1F1 = P1 x F1, the first backcrossing where P1 is used as the recurrent parent;
!  2, P2BC1F1 = P2 x F1, the first backcrossing where P2 is used as the recurrent parent;
!  3, F1DH, F1-derived doubled haploids; 
!  4, RIL or F1RIL, recombination inbred lines through the repeated selfing of F1;
!  5, P1BC1RIL, recombination inbred lines through the repeated selfing of P1BC1F1;
!  6, P2BC1RIL, recombination inbred lines through the repeated selfing of P2BC1F1;
!  7, F2, the selfing generation of F1;
!  8, F3, the selfing generation of F2;
!  9, P1BC2F1, the second backcrossing where P1 is used as the recurrent parent; 
! 10, P2BC2F1, the second backcrossing where P2 is used as the recurrent parent;
! 11, P1BC2RIL, recombination inred lines through the repeated selfing of P1BC2F1; 
! 12, P2BC2RIL, recombination inred lines through the repeated selfing of P2BC2F1; 
! 13, P1BC1F2, the selfing generation of P1BC1F1; 
! 14, P2BC1F2, the selfing generation of P2BC1F1; 
! 15, P1BC2F2, the selfing generation of P1BC2F1; 
! 16, P2BC2F2, the selfing generation of P2BC2F1; 
! 17, P1BC1DH, P1BC1F1-derived doubled haploids; 
! 18, P2BC1DH, P2BC1F1-derived doubled haploids; 
! 19, P1BC2DH, P1BC2F1-derived doubled haploids; 
! 20, P2BC2DH, P2BC2F1-derived doubled haploids; 
   1      !Mapping Population (see remarks above)
   2      !Mapping Function (1 for Kosambi; 2 for Haldane; 3 for Morgan)
   2      !Marker Space Type (1 for intervals; 2 for positions)
   1      !Marker Space Unit(1 for centiMorgans; 2 for Morgan)
   6      !Number of Chromosomes (or Linkage Groups)
 200      !Size of the mapping population
   1      !Number of environments
 
!***************************************** Chromosomes and Linkage Maps **********************************************
!Chromosome                 NumMarkers
-CH1                        16
-CH2                        16
-CH3                        16
-CH4                        16
-CH5                        16
-CH6                        16
!Linkage map (Marker name followed by position or the interval length)
 MK-1-1                1     0.000
 MK-1-2                1    10.000
 MK-1-3                1    20.000
 MK-1-4                1    30.000
 MK-1-5                1    40.000
 MK-1-6                1    50.000
 MK-1-7                1    60.000
 MK-1-8                1    70.000
 MK-1-9                1    80.000
 MK-1-10               1    90.000
 MK-1-11               1   100.000
 MK-1-12               1   110.000
 MK-1-13               1   120.000
 MK-1-14               1   130.000
 MK-1-15               1   140.000
 MK-1-16               1   150.000
 MK-2-1                2     0.000
 MK-2-2                2    10.000
 MK-2-3                2    20.000
 MK-2-4                2    30.000
 MK-2-5                2    40.000
 MK-2-6                2    50.000
 MK-2-7                2    60.000
 MK-2-8                2    70.000
 MK-2-9                2    80.000
 MK-2-10               2    90.000
 MK-2-11               2   100.000
 MK-2-12               2   110.000
 MK-2-13               2   120.000
 MK-2-14               2   130.000
 MK-2-15               2   140.000
 MK-2-16               2   150.000
 MK-3-1                3     0.000
 MK-3-2                3    10.000
 MK-3-3                3    20.000
 MK-3-4                3    30.000
 MK-3-5                3    40.000
 MK-3-6                3    50.000
 MK-3-7                3    60.000
 MK-3-8                3    70.000
 MK-3-9                3    80.000
 MK-3-10               3    90.000
 MK-3-11               3   100.000
 MK-3-12               3   110.000
 MK-3-13               3   120.000
 MK-3-14               3   130.000
 MK-3-15               3   140.000
 MK-3-16               3   150.000
 MK-4-1                4     0.000
 MK-4-2                4    10.000
 MK-4-3                4    20.000
 MK-4-4                4    30.000
 MK-4-5                4    40.000
 MK-4-6                4    50.000
 MK-4-7                4    60.000
 MK-4-8                4    70.000
 MK-4-9                4    80.000
 MK-4-10               4    90.000
 MK-4-11               4   100.000
 MK-4-12               4   110.000
 MK-4-13               4   120.000
 MK-4-14               4   130.000
 MK-4-15               4   140.000
 MK-4-16               4   150.000
 MK-5-1                5     0.000
 MK-5-2                5    10.000
 MK-5-3                5    20.000
 MK-5-4                5    30.000
 MK-5-5                5    40.000
 MK-5-6                5    50.000
 MK-5-7                5    60.000
 MK-5-8                5    70.000
 MK-5-9                5    80.000
 MK-5-10               5    90.000
 MK-5-11               5   100.000
 MK-5-12               5   110.000
 MK-5-13               5   120.000
 MK-5-14               5   130.000
 MK-5-15               5   140.000
 MK-5-16               5   150.000
 MK-6-1                6     0.000
 MK-6-2                6    10.000
 MK-6-3                6    20.000
 MK-6-4                6    30.000
 MK-6-5                6    40.000
 MK-6-6                6    50.000
 MK-6-7                6    60.000
 MK-6-8                6    70.000
 MK-6-9                6    80.000
 MK-6-10               6    90.000
 MK-6-11               6   100.000
 MK-6-12               6   110.000
 MK-6-13               6   120.000
 MK-6-14               6   130.000
 MK-6-15               6   140.000
 MK-6-16               6   150.000
!*********************************** Marker Types ********************************************************************
!Co-dominant marker: When heterozygote F1 is present, P1 is coded as 2, F1 is coded as 1, and P2 is coded as 0; Otherwise, P1 is coded as 2, and P2 is coded as 0. 
!Dominant marker: When heterozygote F1 is present, P1 and F1 are coded as 12, and P2 is coded as 0; Otherwise, P1 is coded as 2, and P2 is coded as 0.  
!Recessive markers: When heterozygote F1 is present, P1 is coded as 2, and F1 and P2 are coded as 10; Otherwise, P1 is coded as 2, and P2 is coded as 0. 
!Missing marker is coded as -1. 
 MK-1-1                 1   2   1   1   2   2   2   1   2   2   2   1   1   2   1   2   2   2   1   2   1   1   1   2   1   2   1   1   2   1   1   1   1   1   2   1   2   2   2   1   2   2   2   1   2   1   1   1   2   1   2   2   2   1   2   2   1   1   1   1   2   1   2   1   2   1   2   1   2   1   1   1   2   2   2   1   1   1   1   2   2   2   2   1   2   1   1   2   1   2   2   1   1   1   1   1   2   2   1   2   1   2   2   2   2   2   1   2   2   2   2   2   1   1   1   2   2   1   2   2   2   1   2   1   1   2   2   2   2   1   2   2   1   1   2   2   2   2   2   2   2   1   1   2   2   2   2   2   1   1   1   2   2   1   1   1   2   2   1   1   1   1   1   1   1   1   2   1   1   1   2   2   2   2   1   2   2   1   1   2   2   1   2   1   2   2   2   2   2   2   2   2   1   2   1   2   2   1   2   2
 MK-1-2                 1   2   2   1   2   2   2   1   2   2   2   1   1   2   1   2   2   2   1   2   1   1   1   2   2   2   1   1   2   1   1   1   1   1   2   1   2   2   2   1   2   2   2   1   2   1   1   2   1   1   2   2   2   1   2   2   1   1   1   1   1   1   2   1   2   1   2   1   2   1   1   1   2   2   2   1   1   2   1   2   2   2   1   1   2   1   1   2   1   2   2   1   1   1   1   1   2   2   1   2   1   2   2   2   2   2   1   2   2   1   2   2   1   1   1   2   2   1   2   2   2   1   2   1   1   2   2   2   2   1   2   2   1   2   2   1   2   2   2   2   2   1   1   1   2   2   1   2   1   1   1   2   2   2   1   1   2   2   1   1   2   1   2   1   1   1   2   1   1   1   2   2   2   2   1   2   2   1   1   2   2   1   2   1   2   2   2   2   2   2   2   2   2   1   1   2   1   2   2   2
 MK-1-3                 1   1   2   1   2   2   2   1   2   1   2   1   1   1   2   2   2   2   1   2   2   1   1   2   2   2   2   1   2   1   1   1   1   1   2   1   2   2   2   1   2   2   2   1   2   1   1   2   1   2   2   2   2   1   2   2   1   1   2   1   1   1   2   1   2   1   2   1   2   1   1   1   2   1   2   1   1   2   1   2   2   2   1   1   2   2   1   2   1   2   2   1   1   1   1   1   2   2   2   2   1   2   2   2   2   2   1   1   2   1   2   2   1   1   1   2   2   1   2   2   2   1   2   1   1   2   2   2   2   1   2   2   1   2   2   1   2   2   2   2   2   1   1   2   2   2   1   2   1   1   2   1   2   2   1   1   2   2   1   1   2   2   2   1   1   1   2   1   2   2   2   1   2   2   1   2   2   1   1   1   2   1   2   1   2   2   2   2   2   2   2   2   2   1   1   2   2   2   2   2
 MK-1-4                 1   1   2   1   2   2   2   1   2   1   2   1   1   1   2   2   2   1   1   2   2   1   1   2   2   2   2   2   2   1   1   1   1   2   1   1   2   2   2   1   2   2   2   1   2   1   1   2   1   2   2   2   2   2   2   2   1   1   2   1   1   1   1   1   2   1   2   1   2   1   2   1   2   1   2   1   2   2   1   2   2   2   1   1   2   2   1   2   1   2   2   1   1   1   1   1   2   2   2   1   1   2   1   2   2   2   1   2   2   1   2   2   1   1   1   2   2   1   2   2   2   1   2   1   1   2   2   2   2   1   2   2   1   2   1   1   2   2   2   2   2   1   1   2   2   2   1   2   1   1   2   1   2   2   1   1   2   2   1   2   2   2   2   1   1   1   2   1   2   2   2   1   2   2   1   2   2   1   1   1   2   2   2   1   2   2   2   2   2   2   2   2   2   1   1   2   1   2   2   2
 MK-1-5                 1   1   2   1   2   1   2   1   2   2   2   1   1   1   2   2   2   1   1   2   2   1   1   2   2   2   2   2   2   1   1   1   1   2   1   1   2   2   2   1   2   2   2   1   2   1   1   2   1   2   1   2   2   2   2   2   1   1   1   1   1   1   1   1   2   1   2   1   2   1   2   1   2   2   2   1   2   2   1   2   2   2   1   1   2   2   1   2   1   2   2   1   1   1   1   1   2   2   2   1   2   2   1   2   2   2   1   2   2   1   2   2   1   1   1   2   2   1   2   2   2   1   2   1   1   2   1   2   2   1   2   2   1   1   1   1   2   2   2   2   2   1   1   1   1   2   1   2   1   1   2   1   2   2   2   1   1   2   1   2   2   2   2   1   1   1   2   1   2   2   1   1   2   2   1   2   2   2   1   2   2   2   2   1   2   2   1   2   2   2   2   2   2   1   1   2   1   2   2   2
 MK-1-6                 2   1   2   1   2   2   2   1   2   2   2   1   1   1   2   2   1   1   1   2   2   1   1   2   2   2   1   2   1   1   1   1   1   2   1   1   2   2   2   2   2   2   2   1   2   1   1   2   1   2   2   2   2   2   2   2   1   1   1   1   1   1   1   1   2   1   2   1   2   2   2   1   2   1   2   1   2   2   1   2   2   2   1   1   2   2   1   2   1   2   1   1   1   1   1   2   2   2   2   1   2   2   1   2   2   2   2   2   2   1   2   2   1   1   1   2   2   2   2   2   2   1   1   1   1   2   1   2   2   1   2   2   1   1   2   1   2   2   2   2   2   1   1   1   1   2   1   2   2   1   2   1   2   2   2   1   1   2   1   2   2   1   2   1   1   1   2   1   2   2   1   1   2   2   1   2   2   2   1   2   2   1   2   1   2   2   1   2   2   2   2   2   2   1   1   1   1   2   2   1
 MK-1-7                 1   1   1   1   2   1   1   1   2   1   2   1   1   1   2   1   1   1   1   2   2   1   1   2   1   2   1   2   2   1   1   1   1   2   1   1   2   1   2   2   2   2   2   1   2   1   1   2   1   2   1   2   2   2   2   1   1   1   1   1   1   1   1   1   2   1   1   1   2   2   2   1   2   2   2   1   2   2   1   2   2   2   1   1   2   2   1   2   1   2   1   1   1   1   1   2   2   2   2   1   2   2   2   2   2   2   2   2   2   1   1   2   1   1   1   2   2   2   2   2   2   1   1   1   1   2   1   2   2   2   2   2   1   1   2   1   2   2   2   2   2   1   1   1   1   1   1   2   2   1   2   1   2   2   2   1   1   2   2   2   2   1   2   1   1   1   2   1   2   2   1   1   2   2   1   2   2   2   1   2   2   2   2   1   2   2   1   2   2   2   2   2   2   1   1   1   1   2   2   1
 MK-1-8                 1   1   1   1   2   1   2   1   2   1   2   1   1   1   2   1   1   1   1   2   2   1   1   2   1   2   1   2   2   1   1   1   2   2   1   1   2   1   1   2   2   2   2   1   2   1   1   2   1   1   1   2   1   2   2   1   2   1   1   2   1   1   1   1   2   1   1   1   2   2   1   1   2   2   1   1   2   2   1   2   2   2   2   1   2   2   1   2   1   2   1   1   1   2   1   2   2   2   2   1   2   2   2   2   2   2   2   2   2   1   1   2   1   1   1   2   2   2   2   2   2   1   1   1   1   2   1   2   2   2   2   2   1   1   2   1   2   2   1   2   2   1   1   1   1   1   1   2   2   1   2   1   2   2   2   1   1   2   2   2   2   1   2   1   2   1   2   2   2   2   1   1   2   1   2   2   2   2   1   2   2   2   2   2   2   2   1   1   2   2   2   2   2   2   2   1   1   2   1   1
 MK-1-9                 2   1   1   1   2   1   2   1   2   1   1   2   1   1   2   1   1   1   1   2   2   1   1   2   1   2   1   2   2   1   1   1   2   2   1   1   2   1   1   2   2   2   1   1   2   1   1   2   1   1   1   2   1   2   2   1   2   1   1   2   1   1   1   1   2   1   1   1   2   2   1   1   2   2   1   1   2   2   1   2   2   2   1   1   2   1   2   2   1   2   1   1   1   1   1   1   1   2   2   2   2   2   2   2   2   2   2   2   2   1   1   2   2   1   1   2   2   2   2   2   2   1   1   1   1   2   2   2   2   2   2   2   1   1   2   1   2   2   1   2   1   1   2   1   1   1   1   2   2   1   2   1   2   2   2   1   1   2   2   2   2   1   2   2   2   2   2   2   2   2   1   1   2   1   2   2   2   2   1   2   2   2   2   2   2   2   1   1   2   2   2   1   2   2   2   1   1   2   1   1
 MK-1-10                2   1   1   1   2   1   2   1   2   2   1   2   1   1   2   1   1   1   1   2   2   1   1   2   1   2   1   2   2   2   1   1   2   2   1   1   2   1   1   2   2   1   1   1   2   1   1   2   1   1   1   2   1   2   2   1   2   1   1   1   2   1   2   1   2   1   1   2   1   2   1   1   1   2   1   1   1   2   2   2   2   2   2   1   2   1   2   2   1   2   2   1   1   1   1   1   1   1   2   2   2   2   2   2   2   2   2   1   1   1   1   2   2   1   1   2   2   2   2   2   2   1   1   1   1   2   2   2   2   2   2   2   1   1   2   1   2   2   1   2   1   1   2   1   1   1   1   2   2   2   2   1   2   1   2   1   1   2   2   1   2   1   2   2   2   2   1   2   2   2   1   1   1   1   2   2   2   2   2   2   2   2   2   2   2   2   1   1   2   2   2   1   2   1   2   1   1   2   1   1
 MK-1-11                2   1   1   1   2   1   2   1   2   2   1   2   1   1   2   1   1   1   1   2   2   1   1   2   1   2   1   1   2   2   1   1   2   2   1   1   2   1   1   2   2   1   1   1   1   1   1   2   1   1   1   2   1   2   2   1   2   1   2   1   2   1   2   1   2   1   1   2   2   2   1   1   1   2   1   1   1   2   2   2   2   2   2   1   2   1   2   2   1   2   2   1   2   1   1   1   1   1   2   2   2   2   2   1   2   2   2   1   1   1   1   2   2   1   2   2   2   2   2   2   2   1   1   1   2   2   2   2   2   2   2   2   1   1   2   1   2   2   1   2   1   1   2   1   2   1   2   2   2   2   2   1   2   2   2   1   1   2   2   1   2   1   2   2   2   2   1   2   2   1   1   1   1   1   2   2   2   1   2   2   2   2   2   2   2   2   1   1   2   2   2   1   2   1   2   1   1   2   1   1
 MK-1-12                2   1   1   1   2   1   2   1   2   2   1   2   1   1   1   1   1   1   1   2   2   1   1   1   1   2   1   2   1   2   1   1   2   2   1   1   2   2   1   2   1   1   1   1   1   1   1   2   2   1   1   2   1   2   2   1   2   1   2   1   1   2   2   1   2   1   1   2   2   2   1   2   2   2   1   1   1   2   1   2   2   2   1   1   2   1   2   2   1   2   2   1   2   1   1   1   1   1   2   2   2   2   2   1   2   2   1   1   1   2   1   2   2   1   2   2   2   2   2   2   2   1   1   1   2   2   2   2   1   2   2   2   1   2   2   1   2   2   1   2   1   1   2   1   2   1   2   2   2   2   2   1   2   2   2   1   1   2   2   2   2   1   2   2   2   2   1   1   2   1   2   1   1   2   2   2   2   1   2   2   2   2   2   1   2   2   1   1   1   2   2   2   2   1   2   1   1   2   1   1
 MK-1-13                2   1   1   1   2   1   2   1   2   2   2   2   1   1   1   1   1   1   1   2   2   1   2   1   1   2   1   2   2   2   1   1   2   2   1   1   1   2   1   2   1   1   1   1   1   1   1   2   2   1   1   2   1   2   2   1   2   1   2   1   1   2   2   2   2   1   1   2   2   2   1   2   2   2   2   1   1   2   2   2   2   2   1   1   2   1   2   2   1   2   2   1   2   1   1   1   1   1   2   2   2   1   2   1   2   2   1   1   1   2   1   2   2   1   2   2   2   2   2   1   2   1   1   1   2   2   2   2   1   2   1   2   1   2   2   2   2   2   1   2   1   1   2   1   2   1   2   2   2   2   2   1   2   2   2   2   1   2   2   2   2   1   2   2   2   1   1   1   2   2   2   1   1   2   1   2   2   1   1   1   1   2   2   1   2   2   1   1   1   2   2   2   2   1   2   1   1   2   1   1
 MK-1-14                2   1   1   1   2   1   2   1   2   2   2   1   1   1   1   1   1   2   1   2   2   1   2   1   1   2   1   2   2   2   1   1   2   2   1   1   1   2   1   2   1   1   1   1   1   1   1   2   2   1   1   2   1   2   1   1   2   1   2   1   2   2   1   2   1   1   1   2   2   2   1   1   2   2   2   1   1   2   2   2   2   2   1   1   2   1   2   2   1   2   2   1   2   1   1   1   1   1   2   2   2   1   2   1   2   2   1   1   1   2   2   2   2   1   1   2   1   2   2   1   2   1   1   1   2   2   1   2   1   1   1   2   1   1   2   2   2   2   1   2   1   1   2   1   2   1   2   1   2   2   2   1   1   1   2   2   1   2   2   2   2   1   2   2   2   1   1   1   2   2   2   1   1   2   1   2   2   2   1   1   2   2   2   1   2   2   1   1   1   2   2   2   1   1   2   1   2   1   1   1
 MK-1-15                2   1   1   1   2   1   2   1   2   2   2   1   1   1   1   1   1   2   1   2   2   1   2   1   1   2   2   2   2   2   1   1   2   2   1   1   1   2   1   2   1   1   1   1   1   1   1   2   2   1   1   2   1   2   1   1   2   1   2   1   2   2   1   2   1   2   1   2   2   2   1   1   2   2   2   1   1   2   2   2   2   1   1   1   2   1   2   2   1   2   2   1   2   1   2   1   1   1   2   1   2   1   1   1   2   2   1   1   1   2   2   2   2   1   1   2   1   2   2   1   2   1   1   1   2   2   1   2   1   1   1   2   1   1   2   2   2   2   1   1   1   1   2   1   2   1   2   1   2   1   2   1   1   1   1   2   1   2   2   2   2   1   2   2   2   1   1   2   1   2   2   1   1   2   1   2   2   2   1   1   2   2   2   1   2   2   1   1   1   2   2   2   1   2   2   1   1   2   1   1
 MK-1-16                2   1   1   1   2   1   2   1   2   2   2   1   1   1   1   1   1   2   2   2   2   1   2   1   1   2   2   1   2   1   2   2   2   1   1   1   2   2   1   1   1   1   1   1   1   1   1   2   2   1   1   1   1   2   1   1   2   1   2   1   2   2   1   2   1   2   1   2   2   2   1   1   2   2   2   1   1   2   2   2   2   1   1   1   2   1   2   1   1   2   2   1   2   1   2   1   1   1   2   1   1   2   2   1   2   2   1   2   1   2   2   2   2   1   1   2   2   2   2   2   2   1   1   2   2   2   1   2   1   1   1   2   1   1   2   2   2   2   1   1   1   1   2   1   2   1   2   1   2   1   2   1   1   1   1   2   1   1   2   1   2   1   2   2   2   1   1   2   1   2   2   1   1   2   1   2   2   1   1   1   2   2   2   1   2   2   1   1   1   2   2   2   1   2   2   1   1   2   1   1
 MK-2-1                 2   2   2   2   1   1   1   1   1   2   2   1   1   1   1   2   1   2   2   2   2   2   2   1   2   1   2   1   2   2   1   1   2   1   2   2   1   1   2   2   2   1   2   2   2   1   2   1   2   2   2   2   2   1   1   1   1   1   2   1   2   2   1   2   2   1   2   1   1   2   2   1   1   2   1   1   2   1   1   2   1   1   2   1   1   1   1   2   1   1   2   1   2   1   1   2   2   2   1   2   1   2   1   2   1   2   2   1   2   1   1   1   1   2   1   1   1   2   2   1   1   1   1   2   2   2   2   1   1   1   2   2   1   1   1   2   2   1   2   2   1   1   1   2   1   1   1   2   2   2   2   1   2   2   1   2   2   2   2   1   1   1   1   1   1   1   1   2   2   2   1   1   1   2   1   1   2   1   1   1   2   1   2   2   1   2   2   2   2   2   1   1   2   2   1   1   1   2   1   2
 MK-2-2                 2   2   2   2   1   1   2   1   1   2   2   1   1   1   1   2   1   2   2   2   2   2   2   1   2   1   2   1   2   2   1   1   2   1   2   2   1   1   2   2   2   1   2   2   2   1   2   1   2   2   2   2   1   1   1   1   1   1   2   1   2   2   1   2   2   1   2   1   1   1   2   1   1   2   1   1   2   1   1   2   1   1   2   1   1   1   1   2   1   1   2   1   2   1   1   2   2   2   1   1   1   2   1   2   2   1   2   2   2   1   1   1   1   2   1   1   1   2   2   1   1   1   1   2   2   2   2   1   1   1   2   2   2   1   1   2   2   1   2   2   1   1   1   2   1   1   1   2   2   2   2   1   2   1   1   2   2   2   2   1   1   2   1   1   1   1   1   2   2   2   1   1   1   2   1   1   2   1   1   1   2   1   2   2   1   1   2   1   2   2   2   1   2   2   1   1   1   2   1   2
 MK-2-3                 2   2   2   2   1   1   2   1   1   2   1   1   1   1   1   2   1   2   2   2   2   2   2   1   1   1   2   1   2   2   1   1   2   1   2   2   1   1   2   2   2   1   2   2   2   1   2   1   2   2   2   2   1   2   2   1   1   1   2   1   1   2   1   2   2   1   2   1   1   1   2   1   1   2   1   1   2   2   1   2   2   1   2   1   1   1   1   2   1   1   2   2   2   2   1   1   2   2   1   1   1   2   1   1   2   1   2   2   2   1   1   1   1   2   2   1   1   2   2   1   1   1   1   2   2   2   2   1   1   2   1   2   1   1   1   2   2   2   2   2   2   1   1   2   2   1   1   2   2   2   2   1   2   1   1   2   1   2   2   1   1   2   1   1   1   1   1   2   2   2   1   1   1   2   1   1   2   1   1   1   2   1   2   2   1   1   2   1   2   2   2   2   2   2   1   1   1   2   2   2
 MK-2-4                 2   2   2   1   1   1   2   1   1   2   1   1   1   1   1   2   1   2   2   2   2   2   2   1   1   1   2   1   2   2   1   1   2   1   2   2   1   1   1   1   2   1   2   2   2   1   2   1   2   2   2   2   1   2   2   1   1   1   2   1   1   2   1   2   2   1   2   1   1   1   2   1   2   2   1   1   2   2   1   1   2   1   2   1   2   1   1   2   1   1   2   2   2   2   1   2   2   2   1   1   1   1   1   2   2   1   1   2   2   1   1   1   1   2   2   1   2   2   2   2   1   1   1   1   1   2   2   1   2   2   1   2   1   1   1   2   2   2   1   2   2   1   1   2   2   1   1   2   2   2   1   1   2   1   1   2   1   2   2   1   1   1   1   1   1   1   1   2   2   2   1   1   1   1   2   1   2   1   1   1   1   1   2   2   1   1   2   1   2   2   2   1   2   2   1   1   1   2   1   2
 MK-2-5                 2   2   2   2   2   1   2   2   1   2   1   1   1   1   1   2   1   2   2   2   2   2   2   1   1   1   2   1   2   2   1   1   2   1   2   2   1   1   1   1   2   1   2   1   2   1   2   1   2   2   2   2   1   2   2   1   1   1   2   2   1   2   1   2   2   1   2   1   1   1   2   1   2   2   1   1   2   2   2   1   1   1   2   1   2   2   1   1   1   1   2   2   2   2   1   2   1   1   1   1   1   1   1   2   2   1   1   2   2   1   1   1   1   2   2   1   2   2   2   2   1   2   1   1   1   2   2   1   2   2   1   2   2   1   1   2   2   1   1   2   2   1   1   2   2   1   1   2   2   2   2   1   2   1   1   2   1   1   2   1   2   2   1   1   1   1   1   2   2   2   1   1   1   1   2   2   2   1   1   1   1   2   2   2   1   1   2   1   2   2   1   1   2   2   1   1   1   2   1   2
 MK-2-6                 2   2   2   2   2   1   2   2   1   2   1   2   1   1   1   1   1   2   2   2   2   2   2   2   1   1   2   1   2   2   1   1   2   1   2   2   1   2   1   2   2   1   2   1   2   1   2   1   2   2   2   2   1   2   2   1   1   1   2   2   2   2   1   2   2   2   2   1   1   1   2   1   1   2   1   1   2   2   2   1   1   1   1   1   2   2   1   1   1   1   2   2   2   2   2   2   2   2   1   1   2   1   1   2   2   1   1   1   2   1   1   1   1   2   2   1   1   2   1   2   1   2   1   1   1   2   2   1   2   2   1   2   2   1   1   2   2   1   1   2   2   1   1   2   2   1   1   2   2   2   2   1   2   1   1   2   1   1   2   1   2   2   1   1   1   1   1   2   2   2   1   2   1   1   2   2   2   2   1   1   1   2   2   1   2   1   2   1   2   2   1   1   2   2   1   1   1   2   1   2
 MK-2-7                 2   2   2   1   2   1   2   2   2   2   1   2   1   1   1   1   2   2   2   2   2   2   2   2   1   1   2   1   1   1   1   1   2   1   2   2   1   2   1   2   2   1   2   1   2   1   2   1   2   2   2   2   1   2   2   1   1   1   2   2   2   2   1   1   2   2   2   1   1   1   2   1   1   2   1   1   2   2   2   1   1   1   1   1   2   2   1   1   1   1   2   2   2   2   2   2   2   2   1   1   1   1   1   2   2   1   1   1   1   1   1   1   1   2   2   1   1   1   2   2   1   2   1   1   1   1   2   1   2   2   1   2   1   1   1   2   2   1   1   2   2   1   1   1   2   1   1   1   2   2   2   1   2   2   1   2   1   1   2   1   2   2   1   2   2   1   1   2   2   2   1   2   1   1   2   2   2   2   1   1   2   2   1   2   2   1   2   2   2   2   1   1   2   2   1   2   1   2   1   2
 MK-2-8                 2   2   2   1   2   2   2   2   2   2   1   2   1   1   1   1   2   2   2   2   2   1   2   2   1   1   2   1   1   1   1   1   2   1   2   2   1   2   1   2   2   1   1   1   2   1   2   1   2   2   2   2   1   2   2   1   1   1   1   2   2   2   1   1   2   2   2   1   1   1   2   2   1   2   2   1   2   2   2   1   1   1   2   1   2   2   1   1   1   1   2   2   2   2   2   2   2   2   1   2   1   1   1   2   2   1   1   1   1   1   1   1   1   2   2   1   2   1   2   2   1   2   1   1   1   1   2   1   2   2   2   2   1   1   1   2   2   1   2   1   2   1   1   1   2   2   1   1   2   2   1   1   2   2   2   2   1   1   2   1   2   2   1   2   2   2   1   1   2   2   2   2   1   1   2   2   2   2   2   1   2   1   1   2   2   1   2   2   2   2   1   1   2   2   1   2   1   2   1   2
 MK-2-9                 2   2   2   1   2   2   2   2   2   2   1   2   1   1   1   1   2   2   2   2   1   1   1   2   1   1   2   1   1   1   1   1   2   1   2   2   1   2   1   2   2   1   1   1   2   2   2   1   2   2   2   2   1   2   1   1   1   1   1   2   2   2   1   1   2   2   2   1   1   1   2   2   2   2   2   1   2   2   2   1   1   1   2   1   2   2   1   2   1   1   2   2   2   2   2   2   1   2   2   2   1   1   1   2   2   1   1   1   1   1   1   1   1   2   2   1   2   1   2   2   1   2   1   1   1   1   2   2   2   2   1   2   1   2   1   2   2   1   2   1   2   2   2   1   2   2   1   1   2   2   1   1   2   2   2   2   2   1   2   1   2   2   1   2   2   2   1   1   2   2   1   2   1   1   2   2   2   2   2   1   2   1   1   2   2   1   2   2   2   2   1   2   1   1   2   2   1   2   2   2
 MK-2-10                2   2   2   1   2   2   2   2   2   2   1   2   1   1   1   1   2   2   2   2   1   1   2   2   1   1   2   1   1   1   1   1   2   1   2   2   1   2   1   2   2   2   1   2   2   2   2   1   2   2   2   2   1   2   1   1   1   1   1   2   2   2   1   1   2   2   2   1   1   1   2   2   2   1   2   1   2   2   2   1   1   1   2   1   2   2   1   2   1   1   2   2   2   2   2   2   1   2   2   1   1   1   1   2   2   1   1   1   1   1   1   1   1   1   2   1   2   1   2   2   1   2   1   1   1   1   2   2   2   2   1   2   1   2   1   2   2   1   2   1   2   2   2   1   1   2   1   1   2   2   1   1   2   2   2   2   2   1   2   1   2   1   1   2   1   1   1   1   2   1   1   2   1   1   2   2   2   2   2   1   2   2   1   2   2   2   2   2   2   2   1   2   1   1   1   2   1   2   2   2
 MK-2-11                2   2   2   1   2   2   2   2   2   2   1   2   1   1   1   2   2   2   2   1   1   1   2   2   1   1   2   1   1   1   1   1   2   1   2   2   1   2   1   2   2   2   1   2   2   2   2   1   2   2   2   2   1   2   1   1   1   1   1   2   1   2   1   1   2   2   2   1   1   1   2   2   2   1   2   1   2   2   2   1   1   1   1   1   2   2   1   2   1   1   2   2   2   2   1   2   1   2   2   1   2   1   1   2   2   1   1   1   1   1   1   1   1   1   2   1   2   1   2   2   1   2   1   1   1   1   2   2   2   2   1   2   1   2   1   1   2   1   2   1   2   2   2   2   1   2   1   1   2   1   2   1   2   2   2   2   2   2   2   2   2   1   2   2   1   1   1   2   2   1   1   2   2   1   2   2   2   2   2   1   1   2   1   2   2   2   2   2   2   2   1   2   1   1   1   2   1   2   2   2
 MK-2-12                1   2   2   1   2   1   2   2   2   2   1   2   1   1   1   2   2   2   2   1   2   1   2   2   1   1   2   1   1   1   1   1   2   1   2   1   1   2   1   2   2   2   1   2   2   2   1   1   2   2   1   2   2   2   1   1   1   1   1   1   1   2   1   1   2   2   2   1   1   1   2   2   2   1   2   1   2   2   2   2   1   1   1   1   2   2   1   2   1   1   2   2   2   2   1   2   2   2   1   1   2   1   2   2   2   1   1   1   1   1   1   2   1   1   2   1   1   2   2   2   1   2   1   1   1   1   2   2   2   2   1   2   2   2   1   1   2   1   2   1   2   2   2   2   1   2   1   2   2   1   2   1   2   2   2   2   2   2   2   2   2   1   2   2   1   1   2   2   1   1   1   2   2   1   2   2   2   2   2   1   1   1   1   2   2   2   2   2   2   2   1   2   1   1   1   2   1   2   2   2
 MK-2-13                1   2   2   1   2   1   2   2   2   2   2   2   1   1   1   2   2   2   2   2   2   1   1   2   2   1   2   1   1   1   1   1   2   1   2   1   1   2   1   2   2   2   1   2   2   2   1   1   2   2   1   2   2   2   1   1   1   2   1   1   1   2   1   1   2   2   2   1   1   1   2   2   2   1   2   1   2   2   2   2   1   1   1   1   1   2   1   2   1   1   2   2   2   2   1   2   2   2   1   1   2   1   2   2   2   1   1   1   1   2   1   2   1   1   2   1   1   2   2   2   1   1   1   1   1   1   2   2   2   2   1   2   2   2   2   1   2   1   2   1   1   2   2   2   1   2   1   2   1   1   2   2   1   2   2   2   2   2   2   2   2   1   2   2   1   1   2   1   1   1   1   2   2   1   2   2   2   2   1   1   2   1   1   2   1   2   2   2   2   2   1   2   2   1   1   1   2   2   2   2
 MK-2-14                1   2   1   1   2   1   2   2   2   2   2   2   1   1   1   2   1   2   1   2   2   1   2   2   2   1   2   1   2   1   1   1   2   1   2   1   1   2   1   2   2   2   1   2   2   2   1   1   2   2   1   2   2   2   1   1   1   2   1   1   1   1   1   1   2   2   2   1   1   1   2   2   2   1   2   2   2   2   2   2   1   1   1   1   1   2   1   1   1   1   2   2   2   2   1   2   2   2   1   1   2   1   2   1   1   1   1   1   1   2   1   2   1   1   1   1   1   2   2   2   1   2   1   1   1   1   2   2   2   2   1   2   2   2   2   1   2   1   2   1   1   2   2   2   2   2   1   2   1   1   2   2   1   2   2   2   2   2   2   2   2   1   2   2   1   1   2   1   1   1   1   2   2   1   2   2   2   2   1   1   2   2   1   2   1   2   2   2   2   2   1   2   2   2   1   1   2   1   2   2
 MK-2-15                2   2   1   1   2   1   2   1   2   2   2   1   1   1   1   2   1   2   1   1   2   1   2   2   2   1   2   1   2   2   2   1   2   1   2   1   2   2   1   2   2   2   1   2   2   2   1   1   2   2   1   2   2   2   1   2   1   2   1   1   1   1   1   1   2   2   2   1   1   2   2   2   2   1   2   2   2   2   2   2   1   1   1   2   1   2   1   2   1   2   2   2   2   2   1   2   2   2   1   1   2   1   2   1   1   1   1   2   1   2   1   2   1   1   1   1   1   2   2   2   2   2   1   1   1   1   2   2   2   2   1   2   2   1   2   1   2   1   2   1   1   2   2   2   2   2   1   2   1   1   2   2   1   2   2   2   2   2   1   2   2   1   2   2   1   1   2   1   1   1   1   2   2   1   2   1   2   2   1   1   2   2   1   2   1   2   2   2   2   2   1   2   2   2   1   1   2   2   2   2
 MK-2-16                2   2   1   1   2   1   2   1   2   1   1   2   1   1   1   1   1   1   1   1   2   1   1   2   2   1   2   1   2   1   2   1   2   1   2   1   2   2   2   1   2   2   1   2   1   2   1   1   2   2   1   2   1   2   1   2   1   2   1   1   1   1   1   1   2   2   2   1   1   2   2   2   2   1   2   2   2   2   2   2   1   1   1   2   1   2   1   2   1   2   2   2   2   2   1   2   2   2   1   1   2   1   2   2   1   1   1   2   1   2   1   2   1   1   2   1   1   2   2   2   2   2   1   1   1   1   2   2   2   2   1   2   2   1   2   1   2   2   2   1   1   2   2   2   2   2   1   2   1   1   2   2   1   2   2   2   2   2   1   2   2   1   2   2   1   1   2   1   1   1   1   2   2   1   2   1   2   2   1   1   2   2   1   2   1   2   2   2   2   2   1   2   2   2   1   1   1   2   2   2
 MK-3-1                 2   2   1   1   2   1   1   1   1   2   1   1   2   1   1   2   1   1   1   1   1   2   2   2   1   2   2   1   1   2   2   1   2   2   2   1   1   2   2   2   2   2   1   1   1   2   1   2   1   2   2   2   1   1   1   2   2   1   2   2   1   1   2   1   2   2   1   2   1   2   2   1   1   2   1   1   1   2   1   1   1   2   1   2   2   2   2   1   1   2   1   1   2   2   2   1   1   1   1   2   1   1   2   1   2   2   1   1   2   1   2   1   1   2   1   2   2   2   2   2   1   1   2   1   2   1   1   1   1   2   2   1   1   2   2   1   1   1   2   2   2   2   2   1   2   2   1   1   1   2   2   1   1   2   1   2   1   1   1   1   2   2   1   1   1   2   2   2   1   1   1   1   1   1   1   2   1   1   2   1   1   2   1   2   2   2   1   1   1   1   2   2   1   1   1   1   2   1   2   2
 MK-3-2                 2   2   1   1   2   1   1   1   1   2   1   1   2   1   1   1   1   2   1   1   1   2   1   2   1   2   2   1   1   2   2   1   1   2   2   2   2   2   2   1   2   2   1   1   1   2   1   2   1   2   1   2   1   2   1   2   1   1   2   2   1   1   2   1   2   2   2   2   1   2   2   1   1   2   1   1   1   2   1   1   1   2   2   2   2   2   2   1   1   2   1   2   2   2   2   1   1   2   1   2   1   1   2   1   2   2   1   1   2   1   2   1   1   1   1   2   2   2   2   2   1   2   2   1   2   1   1   1   1   2   2   2   2   2   2   1   1   1   2   2   2   2   2   1   2   2   1   1   1   2   2   1   1   2   1   2   1   1   1   2   2   2   1   1   1   2   2   2   1   1   1   1   1   1   1   2   1   1   2   1   1   2   1   2   2   2   1   1   1   1   2   2   1   1   1   1   2   1   2   2
 MK-3-3                 2   2   1   1   2   1   1   2   1   2   1   2   2   1   1   1   1   2   1   1   1   2   1   2   1   2   2   1   2   1   2   1   1   2   2   2   2   2   2   1   1   2   1   1   1   2   1   2   1   2   1   2   1   2   2   2   1   1   2   2   1   1   2   1   2   2   1   2   1   2   2   2   1   2   1   1   1   2   1   1   1   1   2   2   2   2   2   1   1   2   1   2   2   2   1   1   2   2   2   2   2   1   2   1   2   2   1   1   2   1   2   1   1   1   1   2   2   2   2   1   1   2   2   1   2   1   1   1   1   2   2   2   2   2   1   1   2   1   2   2   2   2   2   1   2   2   1   1   2   2   2   1   1   2   1   2   1   2   1   2   1   2   1   1   1   2   2   2   2   1   1   1   1   1   1   1   1   1   2   1   1   1   1   2   2   2   1   1   1   1   2   2   1   1   1   1   2   1   2   2
 MK-3-4                 2   1   1   1   2   1   1   2   1   2   1   2   2   1   2   1   1   2   1   2   1   2   1   1   1   2   2   1   2   1   2   1   1   2   2   2   2   2   2   1   1   2   1   1   1   2   1   2   1   2   1   2   1   2   2   2   1   1   1   1   1   2   2   1   2   2   1   1   1   2   2   2   1   2   1   1   1   2   1   1   1   1   2   2   2   2   2   1   1   2   1   2   2   2   1   1   2   2   2   2   2   1   2   1   2   2   1   1   2   2   1   1   2   1   1   2   2   2   1   1   1   2   2   1   2   1   1   1   2   2   2   2   2   2   1   1   2   1   2   2   2   2   1   1   2   2   1   1   2   2   2   1   1   1   1   2   1   2   1   2   1   2   1   1   1   2   2   2   2   1   1   1   1   1   1   2   1   1   2   1   1   1   1   2   2   2   2   1   1   1   2   1   1   2   1   1   2   1   2   2
 MK-3-5                 2   1   1   1   1   1   1   1   1   2   1   2   2   1   2   1   1   2   1   2   1   2   1   1   1   2   2   1   2   1   2   1   1   1   2   2   2   2   2   1   2   2   1   1   1   2   1   2   1   2   1   2   1   2   1   2   1   1   1   2   1   2   2   1   2   2   2   1   1   2   2   2   1   2   1   1   1   2   1   1   1   1   1   2   2   2   2   1   1   2   1   2   2   2   1   1   2   2   2   2   2   1   1   1   2   2   1   1   1   2   1   2   2   1   2   2   2   2   1   1   2   2   2   1   2   1   1   1   2   2   2   2   2   2   1   1   2   1   2   2   2   2   1   1   2   2   1   1   2   2   2   1   1   1   1   2   1   2   1   2   1   2   1   1   1   1   2   2   2   1   1   1   1   1   1   2   1   1   2   1   1   1   1   2   2   2   2   1   1   1   2   1   1   2   1   1   2   1   2   2
 MK-3-6                 2   1   1   1   1   1   1   1   2   2   1   2   1   1   2   1   1   2   2   2   1   1   1   2   1   2   2   2   2   1   2   1   1   1   2   2   2   2   2   1   2   2   1   1   1   2   1   2   1   2   1   1   1   2   1   1   2   2   1   2   1   2   2   1   2   2   2   1   1   1   2   2   1   2   2   2   1   2   1   1   1   1   1   2   1   2   2   1   1   2   1   2   2   2   1   1   2   2   2   2   2   1   1   1   2   2   1   1   1   2   1   2   2   1   2   2   2   2   1   1   2   2   2   1   1   1   1   1   2   2   2   2   2   2   1   1   2   1   2   2   2   2   2   1   1   2   1   1   1   2   1   1   1   1   1   2   1   2   1   2   2   2   1   1   1   1   2   1   2   1   1   1   1   1   1   2   1   1   2   1   1   2   1   2   2   2   2   1   1   1   2   2   1   2   2   1   2   1   2   2
 MK-3-7                 2   1   1   1   1   1   1   1   2   2   1   2   1   1   2   1   1   2   2   2   1   1   1   2   1   2   2   2   2   2   2   1   1   2   1   2   2   2   2   1   2   2   1   1   1   2   1   2   1   2   1   1   1   2   1   1   2   2   1   2   1   2   2   1   2   2   2   1   1   2   2   2   1   2   2   2   1   2   2   1   1   2   1   2   1   2   2   1   1   2   1   2   2   2   1   1   1   2   2   2   2   1   1   1   2   2   1   1   1   2   1   2   2   1   2   2   2   2   1   1   2   2   2   1   1   1   1   1   2   2   2   2   1   2   1   1   2   1   2   2   2   2   2   1   2   2   1   1   1   2   1   1   1   1   1   2   1   2   1   2   2   2   1   1   1   1   2   1   2   1   2   1   1   2   1   2   1   1   1   1   1   2   1   1   2   2   2   1   1   1   2   2   1   2   1   2   2   1   2   2
 MK-3-8                 2   1   1   2   1   1   1   1   2   2   1   2   2   1   2   1   1   2   2   2   1   1   1   2   1   2   2   2   1   2   1   1   1   2   1   2   2   2   2   1   2   2   1   1   1   2   1   2   2   2   1   1   1   2   1   1   2   2   1   2   1   2   1   1   2   2   2   1   1   2   2   2   1   2   2   1   1   2   2   1   1   2   1   2   1   2   2   1   1   1   1   2   2   2   1   1   2   2   2   2   2   1   1   1   2   2   1   1   1   2   1   1   1   1   2   2   2   2   1   1   2   2   2   1   1   1   1   1   2   2   2   2   1   2   1   1   2   1   2   2   2   2   2   1   2   2   1   1   1   2   2   1   1   2   1   1   1   2   1   2   2   2   1   1   1   1   2   1   2   1   2   1   1   2   2   2   1   1   1   1   1   1   1   1   2   2   2   1   1   1   2   2   1   2   1   2   2   1   2   2
 MK-3-9                 2   1   1   2   1   1   1   1   2   2   1   1   2   1   2   1   1   2   2   2   1   1   1   2   1   2   2   2   1   2   1   1   2   2   1   2   2   2   2   2   2   1   1   1   1   2   1   2   2   2   2   1   1   2   1   1   2   2   1   2   1   2   1   1   2   2   2   1   1   2   2   2   1   2   2   1   1   1   2   1   1   2   1   2   1   2   2   1   1   1   1   2   2   2   1   1   2   2   2   2   2   1   1   1   2   2   1   1   1   2   1   1   1   1   1   2   2   2   1   1   2   1   2   1   1   1   1   1   2   2   2   2   1   2   1   2   2   1   2   2   2   2   1   1   2   2   1   1   1   1   1   1   1   2   1   1   1   2   1   1   2   2   1   1   1   1   2   1   2   1   2   1   1   2   2   1   1   1   1   1   1   1   1   1   2   2   2   1   1   1   2   1   1   2   1   2   2   1   2   2
 MK-3-10                2   1   1   2   2   1   1   1   2   2   1   1   2   1   2   1   1   2   2   2   1   1   1   2   1   2   2   2   1   2   1   1   2   2   1   2   2   1   1   2   2   1   1   1   2   2   1   2   2   2   2   1   1   2   1   1   2   2   1   2   1   1   1   1   2   2   2   1   1   2   2   2   1   2   2   1   2   1   2   1   1   2   1   2   1   2   1   1   1   1   1   1   2   2   1   2   2   2   2   2   2   1   1   1   2   2   1   1   1   2   1   1   1   1   1   2   2   1   1   1   2   1   2   1   1   2   1   1   2   2   2   1   1   2   1   2   2   2   2   2   2   2   1   1   2   2   2   1   1   1   1   1   1   2   1   1   1   2   1   1   2   2   1   1   1   1   2   1   1   1   1   1   1   2   2   1   1   1   1   2   1   1   1   1   2   2   2   1   1   1   2   1   1   2   1   1   2   1   2   2
 MK-3-11                2   1   1   2   2   1   1   1   2   2   1   1   2   1   2   1   1   2   2   2   1   2   1   2   1   2   2   2   1   2   1   1   2   2   1   2   2   1   1   2   2   1   1   2   2   2   1   2   2   2   2   1   1   2   1   1   2   2   1   2   1   1   1   1   2   2   2   2   1   2   2   2   1   2   2   1   2   1   2   1   1   2   1   2   1   2   1   1   1   1   1   1   2   2   1   2   2   2   2   2   2   2   1   1   1   2   1   1   1   2   1   1   1   1   1   2   2   1   1   1   1   1   2   1   2   2   1   1   2   2   2   1   1   2   1   2   2   2   2   2   2   2   1   1   2   2   1   1   1   1   1   1   1   2   1   1   1   2   1   1   2   2   1   1   1   1   2   1   1   1   1   1   1   2   2   2   1   1   1   2   1   1   1   1   1   2   2   1   1   1   2   1   1   2   1   1   2   1   2   2
 MK-3-12                2   1   1   2   2   1   1   1   2   2   1   1   2   1   2   1   1   2   2   2   1   2   1   2   2   2   2   2   1   2   1   1   2   2   1   2   2   1   1   2   2   1   1   2   2   2   1   2   2   2   2   1   1   2   2   1   2   2   1   1   1   1   1   1   2   2   2   1   1   2   2   2   1   2   2   1   2   1   2   2   1   2   1   2   1   2   1   1   1   1   1   2   2   2   2   2   2   2   2   1   1   2   1   1   1   2   1   1   1   2   1   1   1   2   1   2   2   1   1   2   1   2   2   1   2   2   1   1   2   2   2   2   1   2   1   2   2   1   2   2   2   2   1   1   2   2   1   2   1   1   1   1   1   2   1   2   1   2   2   1   2   2   1   1   1   2   2   1   2   1   1   1   1   2   2   1   1   1   1   2   1   1   1   1   1   2   2   1   1   1   1   1   2   2   2   1   2   1   2   2
 MK-3-13                2   1   1   2   2   1   1   1   2   2   1   1   2   1   2   1   1   2   2   2   1   2   1   2   2   2   2   2   1   2   1   1   1   2   1   2   2   1   1   2   2   1   2   2   2   2   1   2   1   2   2   1   1   2   2   1   2   2   1   1   1   1   2   2   2   2   2   1   1   2   2   2   2   2   2   1   1   1   2   2   1   2   1   2   1   2   1   1   1   1   1   2   2   2   2   2   2   2   2   1   1   2   2   1   1   2   1   2   1   2   1   1   1   1   1   2   2   1   1   2   1   2   2   1   2   2   1   1   2   2   2   2   1   2   1   2   2   1   1   2   1   2   1   1   2   2   1   2   2   1   1   1   1   1   1   2   2   2   2   1   2   2   1   1   1   2   2   1   2   2   1   2   1   2   2   1   2   1   1   2   1   1   1   1   2   2   2   1   1   2   1   1   2   2   2   1   2   1   2   2
 MK-3-14                2   2   1   2   2   1   1   1   2   2   1   1   2   1   1   2   2   2   2   2   1   2   1   2   2   2   2   1   1   2   1   1   1   2   1   1   2   1   1   2   2   1   1   2   2   2   1   2   1   2   2   2   2   2   2   2   1   2   1   1   1   1   2   2   1   2   2   1   1   2   2   2   2   2   2   1   1   2   2   2   1   2   1   2   1   2   1   2   1   2   1   2   1   2   1   2   2   1   2   1   1   2   2   1   1   2   1   2   1   2   1   1   1   1   1   2   2   1   1   2   1   2   2   1   2   2   1   1   2   2   2   1   1   2   1   2   2   1   1   2   1   1   1   1   2   2   2   2   2   1   1   1   1   1   1   2   2   2   2   1   2   2   1   1   1   2   2   2   2   2   1   2   1   2   2   1   2   1   1   2   1   1   1   1   2   1   2   1   1   2   1   1   2   2   2   1   2   1   2   2
 MK-3-15                2   2   1   2   2   1   2   1   2   2   1   1   2   1   1   1   2   2   2   1   1   2   1   2   2   2   2   1   1   1   1   1   2   2   1   1   2   1   1   2   2   1   1   2   2   2   1   2   1   2   2   2   2   2   2   2   1   2   1   1   1   1   2   1   1   2   2   1   2   2   2   2   2   2   2   1   1   2   2   2   1   2   1   2   1   1   1   2   1   2   1   2   1   2   1   2   2   1   2   1   1   2   2   1   2   2   1   2   1   2   1   1   1   2   2   2   2   1   2   2   1   2   2   1   2   2   1   1   2   2   2   1   1   1   1   2   2   1   1   2   2   1   1   1   2   2   2   2   2   1   1   1   1   1   2   2   2   2   2   1   2   2   1   1   1   2   2   2   2   2   1   2   1   2   2   1   2   1   2   1   1   2   2   1   1   1   2   1   1   2   1   1   2   2   2   1   2   1   2   2
 MK-3-16                2   1   1   2   2   1   1   1   2   2   1   1   2   1   1   1   2   2   2   1   1   2   1   2   2   2   2   2   1   2   1   2   2   2   1   1   1   1   1   2   2   1   1   2   2   2   1   2   2   2   2   2   2   2   1   2   1   2   1   2   1   1   2   1   1   2   2   1   2   2   2   1   2   2   2   1   1   2   2   2   1   2   1   2   1   1   1   2   1   2   1   2   1   2   1   2   2   1   2   1   1   1   2   1   2   2   1   2   1   2   1   1   1   1   2   2   2   1   1   2   1   2   2   1   2   2   1   1   1   2   2   1   1   1   1   2   2   1   1   2   2   1   1   1   1   2   2   2   1   1   1   1   1   1   2   2   2   2   2   1   2   2   1   1   1   2   2   2   2   2   1   2   1   2   2   1   2   1   2   1   1   2   1   1   1   1   2   1   1   2   1   1   2   2   2   1   2   1   2   1
 MK-4-1                 1   1   1   2   1   2   2   1   1   2   1   1   1   1   2   2   2   2   1   1   1   1   1   1   2   2   1   2   2   2   1   2   2   2   1   1   1   2   2   2   1   1   2   1   2   2   1   2   2   2   1   2   1   1   1   2   1   1   1   2   2   2   1   1   2   1   1   2   1   1   2   2   1   1   2   1   1   1   2   1   2   2   1   1   2   1   1   1   2   1   1   2   2   1   1   1   1   2   1   1   1   2   2   1   1   2   1   2   2   1   2   1   2   2   2   2   2   2   1   2   1   1   2   2   1   2   1   2   2   1   2   2   1   1   1   1   1   2   2   1   2   1   1   1   2   2   1   2   1   1   2   1   2   2   1   2   2   1   2   2   1   2   2   2   1   2   2   2   2   2   2   2   1   1   2   2   2   2   2   1   1   2   1   2   1   2   2   1   1   1   1   1   2   1   2   2   2   2   1   2
 MK-4-2                 1   1   1   2   1   2   1   1   1   2   1   1   1   1   2   2   2   2   1   2   1   2   1   1   2   2   1   1   2   2   1   2   2   2   1   1   2   2   2   2   1   1   2   1   2   2   1   2   2   2   1   2   1   1   1   2   1   1   1   2   2   2   1   1   1   1   1   2   2   2   2   2   1   1   1   1   1   1   2   1   2   2   1   1   2   1   1   1   2   1   1   2   2   1   1   2   1   2   1   1   1   2   2   1   1   1   1   2   2   1   2   1   2   2   2   2   2   2   1   2   1   1   2   1   1   2   1   2   2   1   2   2   1   1   1   1   1   2   2   1   2   1   1   1   2   2   1   2   1   1   2   1   2   2   1   1   2   1   2   2   1   2   1   2   1   2   2   2   2   2   2   2   1   1   2   2   2   2   2   1   1   2   2   2   1   2   2   1   2   1   1   1   2   1   2   1   2   2   1   1
 MK-4-3                 1   1   1   2   1   2   1   1   2   2   1   1   1   1   1   2   2   2   1   2   1   1   1   1   2   2   2   1   2   2   1   2   2   2   2   1   2   2   2   1   1   1   2   1   2   2   1   2   2   1   1   2   1   1   1   2   2   2   1   2   2   2   1   1   1   1   1   2   2   2   2   1   1   1   1   1   1   2   2   1   2   2   1   2   2   1   1   1   1   1   1   2   2   1   2   2   1   2   1   2   1   2   2   1   1   1   1   2   2   1   2   1   2   2   2   2   2   1   1   2   1   1   2   1   1   2   1   1   2   1   2   2   1   1   1   1   1   2   2   1   2   1   1   2   2   2   1   1   2   1   2   2   2   2   1   1   2   1   2   2   1   2   1   2   2   1   2   2   2   2   2   2   1   1   2   2   2   2   2   1   1   2   2   2   1   1   2   2   2   2   1   1   2   1   2   1   2   2   1   1
 MK-4-4                 1   1   1   2   1   2   2   1   2   2   1   1   1   2   1   2   1   2   1   2   2   1   1   1   2   2   2   1   2   2   1   2   2   2   2   1   2   2   2   1   1   1   2   1   2   2   1   2   2   1   2   2   1   1   1   2   2   2   2   2   2   2   1   2   1   1   1   2   2   2   2   1   1   1   1   1   1   2   2   1   2   1   1   1   2   1   1   1   1   1   1   2   2   1   2   2   1   2   1   2   1   2   2   1   1   1   1   2   2   1   2   1   2   2   2   2   2   2   1   2   1   1   2   1   1   2   1   1   2   1   2   2   1   1   2   1   1   2   2   1   2   1   1   2   2   2   1   1   2   1   2   2   2   2   1   1   2   1   2   2   2   2   1   2   2   1   2   2   2   2   2   2   1   1   2   2   2   2   2   1   1   2   2   2   1   1   2   2   2   2   1   1   2   1   2   1   2   1   1   1
 MK-4-5                 1   1   1   2   1   2   2   1   1   2   1   2   1   2   1   2   1   1   1   2   2   1   1   1   2   2   2   1   2   2   2   2   2   2   2   1   2   2   2   2   1   1   2   1   2   2   1   1   1   1   2   2   1   1   1   2   2   2   2   2   2   1   1   2   1   1   1   2   2   2   2   1   1   1   1   2   2   2   2   2   1   2   1   1   2   1   1   1   1   1   1   2   2   1   2   1   1   2   1   2   1   2   2   1   1   1   1   2   2   1   2   1   2   2   2   2   2   2   2   2   1   1   1   1   1   2   1   1   2   1   2   2   1   1   2   1   1   2   2   1   2   1   2   2   2   2   1   1   2   1   2   2   2   2   1   1   2   1   2   2   2   2   1   2   2   1   2   2   2   2   2   2   2   1   2   2   2   2   2   1   1   2   2   2   1   1   2   2   2   2   1   1   1   1   2   1   2   1   1   1
 MK-4-6                 2   1   1   2   1   2   2   1   1   2   2   2   1   2   1   2   1   1   2   2   2   1   1   1   2   2   2   1   1   2   2   2   2   2   2   1   2   2   2   2   1   1   2   1   1   2   1   1   1   1   2   2   1   1   1   2   2   2   2   2   2   1   1   2   1   1   1   2   2   2   2   1   1   1   1   2   2   2   2   2   1   2   1   1   2   1   1   1   1   1   2   2   2   1   2   1   1   2   1   2   1   2   2   1   1   1   1   2   2   1   2   1   2   2   2   1   2   2   2   2   1   2   1   1   1   2   1   1   2   1   2   2   1   1   1   1   1   2   2   1   2   1   2   2   1   2   1   1   2   1   2   2   2   2   1   1   2   1   2   2   2   2   2   2   2   1   2   2   2   2   2   2   2   2   2   2   2   2   2   1   1   2   2   2   2   1   2   2   2   2   1   2   1   1   2   1   2   1   1   1
 MK-4-7                 2   1   1   2   2   2   2   1   1   2   2   2   2   1   1   2   1   1   2   2   2   1   1   1   2   2   2   1   1   1   2   2   2   2   2   1   1   2   1   2   1   1   1   2   1   2   1   1   1   1   2   2   1   1   1   2   2   2   2   2   2   1   1   2   1   2   1   2   2   2   2   1   1   1   1   2   2   2   2   2   1   2   1   1   2   2   2   1   1   1   2   2   1   1   2   1   1   2   1   2   1   2   2   1   2   1   2   2   2   1   2   1   2   2   2   1   2   2   2   2   1   2   1   1   1   2   2   1   2   1   2   2   1   1   1   2   1   2   2   1   2   2   2   2   1   2   1   2   2   1   2   2   2   2   1   1   2   1   2   1   2   2   2   2   2   1   1   2   2   2   2   1   2   2   2   2   2   2   2   1   1   1   2   2   2   1   2   2   2   2   1   1   1   1   2   1   2   1   1   1
 MK-4-8                 2   1   1   1   2   2   2   1   1   2   1   2   2   1   1   2   1   1   2   2   2   1   1   1   2   2   1   1   1   1   2   2   2   2   2   2   1   1   1   2   1   1   1   2   1   2   1   1   1   1   2   2   1   1   1   1   1   2   2   2   2   1   1   2   2   2   1   2   2   2   2   2   2   1   1   2   2   2   2   2   1   2   1   1   2   2   2   1   1   1   1   2   1   1   2   1   1   2   1   2   1   1   2   1   2   1   1   2   2   1   2   2   2   2   1   1   2   2   2   2   1   2   1   1   2   1   2   1   2   2   2   2   1   1   2   2   1   2   2   2   2   2   2   2   1   2   1   2   1   1   2   1   2   2   1   1   2   1   2   1   1   2   2   2   2   1   1   2   2   2   2   1   2   2   2   2   2   2   2   1   1   2   2   2   2   1   2   2   1   2   1   1   1   2   2   1   2   1   1   1
 MK-4-9                 2   1   1   1   2   2   2   1   1   2   1   2   2   1   1   2   1   1   2   2   2   1   1   1   2   2   1   1   1   2   2   2   2   1   1   2   2   1   1   2   1   1   1   2   2   2   2   1   1   1   2   2   1   1   1   1   1   2   2   2   1   2   1   2   2   2   1   2   2   1   2   2   2   1   2   2   2   2   2   2   1   2   1   1   2   2   2   1   1   1   1   2   1   1   2   1   1   2   1   2   1   1   2   1   2   1   1   2   2   1   2   2   2   2   1   1   1   2   2   2   1   2   1   1   2   1   2   1   2   2   2   2   1   1   2   1   1   2   2   2   2   2   2   2   1   2   1   2   1   1   1   1   2   2   1   2   2   1   2   1   1   2   2   2   1   1   1   1   2   2   2   1   2   2   2   2   2   2   2   1   1   2   2   2   2   1   2   2   1   1   1   1   1   2   2   1   2   1   2   1
 MK-4-10                2   2   1   1   2   2   2   1   1   2   2   2   1   1   1   2   1   1   2   2   2   1   1   1   2   1   1   1   1   2   2   2   2   1   2   1   2   1   1   2   1   1   1   2   2   2   2   1   1   1   2   1   1   1   1   1   1   1   2   2   1   2   1   2   2   2   1   2   2   1   2   2   2   1   2   2   2   2   2   2   2   2   1   1   2   2   2   1   1   1   1   2   1   1   2   2   2   2   1   2   2   1   2   1   2   1   2   2   2   1   2   2   2   2   2   1   1   2   2   2   2   2   1   1   2   1   1   1   2   2   2   2   1   1   2   1   1   2   2   2   2   2   2   2   1   2   1   2   1   1   1   1   2   2   1   2   2   1   2   1   1   2   2   2   1   1   1   1   2   2   2   1   2   2   2   2   2   2   2   1   1   1   2   1   2   1   2   1   1   1   1   2   1   2   2   1   2   2   2   1
 MK-4-11                2   2   1   1   2   2   2   1   1   2   2   2   1   1   1   2   2   1   2   2   2   2   1   1   2   1   1   1   1   2   2   2   2   1   2   1   2   1   1   2   1   1   1   2   2   2   2   1   1   1   2   1   1   1   1   1   1   1   2   2   1   2   1   2   2   2   1   2   2   2   2   2   2   1   2   2   2   2   2   2   2   1   1   1   2   2   1   1   1   1   1   2   1   1   2   2   2   2   1   2   2   1   2   1   1   1   2   2   2   1   2   2   2   2   2   1   1   2   2   2   2   2   1   1   2   1   1   1   2   2   2   2   1   1   1   1   2   2   2   1   2   2   2   2   1   2   1   2   1   1   1   1   2   2   1   2   2   1   2   2   1   2   1   2   1   1   1   1   2   1   2   1   2   2   2   2   2   2   2   1   1   1   2   1   2   1   2   1   1   2   1   2   1   2   2   1   1   2   1   1
 MK-4-12                2   2   2   1   2   2   2   1   1   2   2   2   1   1   1   2   2   1   2   2   2   2   1   1   2   1   1   1   1   2   2   2   2   1   2   1   2   1   2   1   1   1   1   2   2   2   2   2   1   1   2   1   1   1   1   1   1   1   2   2   1   2   2   2   2   2   1   2   2   2   2   2   2   1   2   2   2   2   1   2   1   1   1   1   2   2   1   1   1   1   1   2   1   1   2   2   2   2   1   2   2   1   2   2   2   2   1   2   2   1   2   2   2   1   2   1   1   2   2   2   1   2   1   1   2   1   1   1   2   2   2   2   1   2   1   1   1   2   2   1   2   2   2   2   1   2   1   2   2   1   1   1   2   2   1   2   2   1   1   2   1   2   1   1   2   1   1   1   2   1   2   1   1   2   2   2   2   2   2   1   2   1   2   1   2   1   2   1   1   2   1   2   1   2   2   1   1   2   1   1
 MK-4-13                2   2   2   1   2   2   2   1   1   2   2   2   1   1   1   2   2   1   2   2   2   2   1   1   2   1   1   1   1   2   2   2   2   1   2   1   2   1   2   1   1   1   1   2   2   2   1   2   1   1   2   1   1   1   1   1   1   1   2   2   1   2   2   2   2   1   1   2   2   2   2   2   2   1   2   2   2   2   1   2   1   1   1   1   2   2   1   1   2   1   1   2   1   1   2   2   2   2   1   2   1   1   1   2   2   2   1   2   2   1   2   1   2   1   2   1   1   2   2   1   1   2   1   1   2   1   1   1   1   2   2   2   1   2   1   1   1   1   2   2   2   2   2   2   1   2   1   2   2   2   1   1   2   2   1   2   2   1   1   2   1   2   1   1   2   1   1   1   2   1   2   1   1   2   2   2   2   2   2   2   2   1   2   1   2   1   2   1   1   2   1   2   1   2   2   1   1   2   1   1
 MK-4-14                1   2   2   1   2   2   2   2   1   2   2   1   1   1   1   2   2   1   2   2   2   2   1   1   2   1   1   1   1   2   2   2   2   1   2   1   2   1   2   1   1   1   1   2   2   2   1   2   1   2   2   1   1   1   1   1   1   1   2   1   1   2   2   2   2   1   1   2   1   2   2   2   2   2   2   2   2   2   1   2   2   1   1   1   2   1   1   1   2   1   1   2   1   1   2   1   2   2   1   2   1   1   2   2   2   2   1   2   2   2   2   1   2   1   2   1   1   2   2   2   1   1   1   1   2   1   1   1   1   2   2   2   1   2   1   1   2   1   2   1   2   2   2   2   1   2   1   2   2   2   1   1   2   1   1   2   1   1   1   2   1   2   2   1   2   2   1   1   2   1   2   1   1   2   2   2   1   2   1   2   2   1   2   1   2   1   2   1   1   2   1   2   1   2   2   2   1   2   1   1
 MK-4-15                2   2   2   1   2   2   1   1   1   2   2   1   1   1   1   2   2   1   2   1   2   2   1   1   2   1   1   1   1   2   2   2   2   1   2   1   2   1   2   2   1   1   1   2   2   2   1   2   1   2   2   2   1   1   1   1   1   1   2   1   1   1   2   2   2   1   1   2   1   2   2   2   2   2   2   2   2   2   1   2   2   2   1   1   2   1   2   1   2   2   1   2   1   1   2   1   2   2   1   2   1   1   2   2   2   2   1   2   2   2   2   2   1   1   2   1   1   2   2   2   1   1   1   2   2   1   1   1   1   2   2   2   1   1   2   1   1   1   2   1   2   2   2   2   1   2   1   2   2   2   1   1   2   1   1   2   1   1   1   2   2   2   2   1   2   2   1   1   2   1   2   2   1   2   2   2   2   2   2   2   2   1   2   1   2   1   2   2   1   2   1   2   1   2   1   2   1   2   1   1
 MK-4-16                2   2   2   1   1   2   2   1   1   2   1   1   1   1   2   2   2   1   2   1   2   2   1   1   2   1   1   1   1   2   2   2   2   1   2   1   2   1   2   2   1   1   1   2   2   2   1   2   1   1   2   1   1   2   1   1   1   1   1   1   1   1   2   2   2   1   1   2   1   2   2   2   2   2   2   2   2   1   1   2   2   2   1   1   2   1   2   1   2   2   1   2   2   2   1   2   2   2   1   2   1   1   2   2   2   1   1   2   2   2   2   2   1   1   2   1   1   2   2   2   1   1   1   2   2   1   1   1   1   2   2   2   1   1   2   1   2   1   1   1   2   2   2   2   1   2   1   1   2   2   1   1   2   1   1   2   2   1   1   2   1   2   2   1   2   2   2   1   2   2   2   2   1   2   2   2   2   2   2   2   2   1   1   2   2   1   2   1   1   2   1   2   1   2   1   1   2   2   1   1
 MK-5-1                 2   1   2   2   1   1   1   1   1   2   1   2   1   2   1   1   1   2   2   2   2   1   1   2   2   2   2   2   2   1   2   1   2   2   2   1   1   1   1   1   2   1   2   2   2   1   2   1   2   1   1   1   1   1   2   2   1   2   1   2   1   1   1   2   1   2   1   1   2   1   2   2   2   2   1   1   2   1   1   2   2   2   2   2   1   1   2   1   2   2   2   1   1   2   1   2   1   1   2   1   1   2   2   1   1   2   2   2   2   1   1   1   2   2   2   2   1   1   2   2   1   2   1   1   1   2   2   1   1   2   1   2   2   1   1   1   2   2   2   2   1   2   1   2   2   2   1   2   1   2   2   1   2   1   1   1   2   1   1   1   1   2   1   1   2   2   1   2   2   2   2   2   1   2   1   1   2   1   1   2   1   2   1   2   2   2   2   2   1   2   2   1   2   2   2   2   1   1   2   2
 MK-5-2                 2   1   2   2   1   1   1   1   1   2   1   2   1   2   1   1   1   2   2   2   2   1   1   2   1   2   2   2   2   1   1   1   2   2   2   1   1   1   1   1   2   2   2   2   2   1   1   1   2   1   1   1   1   1   2   1   1   2   1   2   1   1   1   2   1   2   1   1   2   1   2   2   2   2   1   1   2   1   1   2   2   2   2   2   1   1   1   1   2   2   2   1   1   2   1   2   1   1   2   1   1   2   2   1   1   2   2   2   2   1   1   1   2   2   2   2   1   1   2   2   1   2   1   1   1   2   2   1   2   2   1   2   2   1   1   1   2   2   2   2   1   2   1   1   2   2   1   2   1   2   2   1   2   1   1   1   2   1   1   1   1   2   1   1   2   2   1   2   2   2   2   2   1   2   1   1   2   1   1   1   1   2   1   2   2   2   2   2   1   1   2   1   2   2   2   2   2   1   2   2
 MK-5-3                 1   1   2   2   1   1   1   1   1   2   1   2   1   2   1   2   1   2   2   2   2   1   1   2   1   2   2   2   2   1   1   1   2   2   2   1   1   1   1   1   2   2   2   2   2   1   1   1   2   1   1   1   1   1   2   1   1   2   1   2   1   1   1   1   1   2   1   1   2   1   2   2   2   2   1   1   2   1   1   2   2   2   2   2   1   1   1   1   2   2   2   1   1   2   1   2   1   1   2   1   1   2   2   1   1   2   2   2   1   1   1   1   2   2   2   2   1   1   2   1   1   2   1   2   1   2   2   1   2   2   1   2   2   1   1   1   2   2   2   2   1   2   1   1   2   2   1   2   1   2   2   1   2   1   1   1   2   1   1   1   1   2   1   1   2   2   1   2   2   2   2   2   1   2   1   1   2   1   1   1   1   2   1   2   2   2   2   2   1   1   1   1   2   2   1   1   2   1   2   2
 MK-5-4                 1   1   2   2   1   2   1   1   1   2   1   2   1   1   2   2   1   2   2   1   2   1   1   2   1   2   2   2   1   1   1   1   2   2   2   1   1   1   1   1   2   2   2   2   2   1   1   1   2   1   1   1   1   1   2   1   1   2   1   2   1   1   1   1   1   2   1   1   2   1   2   2   2   2   1   1   2   1   1   2   2   2   2   2   1   1   1   1   2   2   2   1   1   2   1   2   1   1   2   1   1   2   2   1   1   2   2   2   1   1   1   1   1   2   2   2   1   1   2   1   1   2   1   2   1   2   1   1   2   2   1   2   2   1   1   1   1   2   2   2   1   2   1   1   1   2   1   2   1   2   2   1   2   1   1   1   2   1   1   1   1   1   1   1   2   2   1   2   2   2   2   2   1   2   1   1   2   1   1   1   1   2   1   2   2   2   2   2   1   1   1   1   2   1   2   1   2   1   2   2
 MK-5-5                 1   1   2   2   1   2   1   1   1   2   1   2   1   1   2   2   1   2   2   1   2   1   1   2   2   2   2   1   1   1   1   1   2   2   2   2   1   1   1   1   2   2   1   2   2   1   1   1   2   1   1   1   1   2   2   1   1   2   1   2   1   1   1   1   1   2   1   1   2   1   2   2   2   2   1   1   2   1   1   2   2   2   2   2   1   1   1   1   1   2   2   1   1   2   1   2   1   1   2   2   1   2   2   2   1   2   2   2   1   1   1   1   2   2   2   2   1   1   2   1   1   2   1   2   1   2   1   1   2   2   1   2   1   1   1   1   1   2   2   2   1   2   2   1   1   2   1   2   1   2   2   1   2   1   1   1   2   2   1   1   1   1   1   1   2   2   1   1   2   2   2   2   2   2   2   1   2   1   1   1   1   2   1   2   2   2   2   2   1   1   1   1   2   1   2   1   2   1   2   2
 MK-5-6                 1   1   2   2   1   2   1   1   1   2   1   2   1   1   2   1   1   1   2   1   2   1   1   2   2   2   2   1   1   2   1   1   1   2   2   2   1   2   1   1   2   2   1   2   2   1   1   1   2   1   2   1   1   2   2   1   1   2   1   2   1   2   1   1   1   1   1   1   2   1   2   2   1   2   1   1   2   1   1   2   2   2   2   2   1   1   1   1   1   2   2   1   1   2   1   2   1   1   2   2   1   2   2   2   1   2   1   1   1   1   1   1   2   2   2   2   2   1   1   1   1   2   1   2   1   2   1   1   2   2   1   2   1   1   1   1   1   1   2   2   1   2   2   1   1   2   1   2   1   2   2   1   2   1   1   1   2   2   2   1   1   1   2   1   2   2   1   1   2   2   2   2   2   2   2   1   2   1   1   1   1   2   1   2   2   2   2   2   2   1   1   1   2   1   2   1   1   1   2   2
 MK-5-7                 1   1   2   1   1   2   1   1   1   2   1   2   1   1   2   1   1   1   1   1   2   1   1   2   2   2   2   1   1   2   1   1   1   2   2   2   1   2   2   1   2   2   1   2   2   1   1   1   2   1   2   1   2   2   1   2   1   1   1   2   2   2   2   1   1   1   1   1   2   1   2   2   1   2   1   1   2   1   1   2   2   2   2   2   1   1   1   1   1   2   2   1   1   2   1   2   1   1   2   2   1   2   2   2   1   2   1   1   1   1   1   1   2   2   2   2   2   2   1   1   1   2   1   2   1   2   1   1   2   2   1   2   2   1   1   1   1   1   2   2   1   1   2   1   1   2   2   2   1   2   2   1   2   1   1   1   2   2   2   1   1   1   2   1   2   2   1   1   2   2   2   2   2   2   2   1   2   1   1   1   1   2   1   2   2   2   2   1   2   1   1   1   2   1   2   1   1   2   2   2
 MK-5-8                 1   1   2   1   1   2   1   1   1   2   1   2   1   1   2   1   2   2   1   1   2   1   1   2   2   1   2   1   1   1   1   1   2   1   2   2   1   2   1   1   2   2   2   2   2   1   1   2   2   1   2   1   2   2   1   2   1   1   2   2   2   2   2   1   1   1   1   2   2   1   2   2   1   2   2   1   2   1   1   2   2   2   2   2   1   1   1   1   1   2   2   1   1   1   1   2   1   1   2   2   1   1   2   2   1   2   2   1   1   1   1   1   2   2   2   2   2   2   1   1   1   2   1   2   1   2   1   1   2   2   1   2   2   1   1   1   1   2   2   2   2   1   2   1   1   2   2   2   1   2   2   1   2   1   1   1   2   2   1   1   2   1   2   1   2   2   1   1   2   1   2   2   2   2   2   1   2   1   1   1   1   2   1   2   2   2   2   1   2   1   1   1   2   1   2   1   1   2   2   2
 MK-5-9                 1   1   2   1   1   2   1   1   1   2   1   2   1   1   2   1   2   2   1   1   2   1   1   2   2   1   2   1   1   1   1   2   2   2   2   2   2   2   1   1   2   1   2   2   2   1   1   2   2   1   2   1   2   2   1   2   1   1   2   2   2   2   2   1   1   1   1   2   2   1   2   2   1   2   2   1   2   1   1   2   2   2   2   2   1   2   1   1   1   2   2   1   1   1   1   2   1   1   2   2   1   1   2   2   2   2   2   1   1   1   1   1   2   2   2   2   2   1   1   1   2   2   1   2   1   2   1   1   2   2   1   2   2   1   1   1   1   2   2   2   2   1   2   1   1   1   2   2   1   2   2   1   2   2   1   1   2   2   1   1   2   1   2   1   2   2   1   1   2   1   2   2   2   2   1   1   2   1   1   1   1   2   1   2   2   2   1   1   2   1   1   1   2   1   2   1   1   2   2   2
 MK-5-10                1   1   2   1   2   2   1   1   1   2   1   2   1   1   2   1   2   2   1   1   2   1   1   2   2   1   2   1   1   1   1   2   2   2   2   2   2   2   1   1   2   1   2   2   2   1   1   2   1   1   2   1   2   2   2   2   1   1   2   2   2   2   2   1   1   1   1   2   2   1   1   1   1   2   2   1   2   1   1   2   2   2   2   2   2   2   1   1   2   2   2   1   2   2   1   2   1   1   2   2   1   1   2   2   2   2   2   1   1   1   2   1   2   2   2   2   2   1   1   1   2   2   1   2   1   1   1   1   2   2   1   2   2   1   1   1   1   2   2   2   2   1   2   1   1   1   2   2   1   2   2   2   2   2   1   1   2   2   2   1   2   1   2   1   2   2   1   1   2   2   2   2   2   2   1   1   2   1   1   2   1   2   1   2   2   2   1   1   2   2   1   1   2   1   2   1   1   2   2   2
 MK-5-11                1   1   2   1   2   2   1   1   1   2   1   2   1   1   2   1   2   2   1   1   2   1   2   2   2   1   2   2   1   1   1   2   2   2   2   2   2   2   1   2   2   1   2   2   2   1   1   2   1   1   2   1   2   2   2   1   1   1   2   1   2   2   2   1   1   1   1   2   2   1   1   1   1   1   2   1   2   1   1   2   2   2   2   2   2   2   1   1   2   2   2   1   1   2   1   2   1   1   2   2   1   1   2   2   2   2   2   1   1   1   2   1   2   2   2   2   2   1   1   1   2   2   1   2   1   1   1   1   2   2   1   2   2   1   1   1   1   1   1   2   2   1   2   1   1   1   2   1   1   2   2   2   2   2   1   1   2   1   2   1   2   1   2   1   2   2   1   1   2   2   2   2   2   2   2   1   2   1   1   2   1   1   1   2   2   2   1   1   1   2   2   1   2   1   2   1   1   2   2   2
 MK-5-12                1   1   2   1   2   2   1   1   1   2   1   2   1   1   2   1   2   2   1   1   2   1   2   2   2   1   1   2   1   1   1   2   2   2   2   2   2   2   1   2   2   1   1   2   2   1   1   2   1   1   2   1   2   2   2   1   1   1   2   1   2   2   2   1   1   1   1   1   2   1   2   1   1   1   2   1   2   1   1   2   2   2   2   2   2   1   1   1   2   2   1   1   1   2   1   2   1   1   2   2   1   1   2   2   1   2   2   1   1   1   2   2   2   2   1   2   2   1   1   1   2   2   1   2   1   1   1   1   2   2   1   2   2   1   1   1   1   1   1   2   2   1   2   1   1   1   2   1   1   2   2   2   2   2   1   1   2   1   2   1   2   1   2   1   2   2   1   1   2   2   2   2   2   2   2   1   2   1   1   2   1   1   1   2   2   1   1   1   1   2   2   1   2   1   1   1   1   2   2   2
 MK-5-13                1   1   2   2   1   2   1   1   2   2   1   2   1   1   2   1   2   2   1   1   2   1   2   2   2   1   1   2   1   1   1   1   2   2   2   2   2   2   1   2   2   1   1   2   2   2   2   2   1   1   2   1   2   2   2   1   1   2   2   1   2   2   2   1   1   1   1   1   2   1   2   1   1   1   2   1   2   1   1   2   2   2   2   2   2   1   1   1   2   2   1   1   1   2   1   2   1   1   2   2   1   2   2   2   1   2   2   1   1   1   2   2   2   2   1   1   2   1   1   1   2   2   1   2   1   1   1   1   2   2   1   2   2   1   1   2   1   1   1   2   2   1   2   1   1   1   2   1   1   2   2   2   2   2   1   2   2   1   2   1   2   1   2   1   2   2   2   2   2   1   2   2   2   1   2   1   2   1   1   2   2   2   1   2   2   1   1   1   2   2   2   1   2   1   1   1   1   2   1   2
 MK-5-14                2   1   2   2   2   2   1   1   2   2   1   2   1   1   2   1   2   2   1   1   2   1   2   1   2   1   1   2   1   1   1   1   2   2   2   2   2   2   2   2   2   1   1   2   2   2   2   2   1   1   2   1   2   2   2   1   2   2   2   1   2   2   2   1   2   1   1   1   1   1   2   1   1   1   2   1   1   1   1   2   2   2   2   1   2   1   1   1   2   1   1   1   1   2   1   2   1   1   2   2   2   1   2   2   1   2   2   1   2   2   2   2   2   2   1   1   2   1   1   1   2   2   1   1   1   1   1   1   1   2   1   2   2   1   1   2   1   1   1   2   2   2   2   1   1   1   2   1   1   2   2   2   2   1   1   2   2   1   2   1   2   1   2   1   2   2   2   2   2   1   2   2   2   1   2   1   2   1   1   2   2   2   1   2   2   1   1   1   2   2   2   1   2   1   1   1   1   2   1   2
 MK-5-15                2   1   2   2   2   2   1   1   1   2   1   1   1   1   2   1   1   2   2   1   1   1   2   1   2   1   1   2   1   2   1   1   2   2   2   2   2   1   2   2   2   2   1   2   2   2   2   2   1   1   2   1   2   2   2   1   2   2   2   1   2   2   2   2   2   1   1   1   1   1   2   1   1   1   2   1   1   1   1   2   2   2   2   1   2   1   1   1   2   1   1   1   1   2   2   2   1   1   2   2   2   1   2   1   1   2   2   1   2   2   2   2   2   2   1   1   2   1   1   1   2   2   1   1   1   1   1   1   1   2   1   2   2   1   1   2   1   1   1   2   2   2   2   1   1   1   2   1   1   2   2   2   2   1   1   2   2   1   2   2   2   1   2   1   2   2   2   2   2   1   2   2   2   2   2   1   2   1   1   2   2   2   1   2   2   1   1   1   2   2   1   1   1   1   1   1   1   2   2   2
 MK-5-16                2   1   2   2   2   2   1   1   1   2   1   1   1   2   2   1   1   2   2   1   1   1   1   1   2   1   1   1   1   2   1   1   1   2   2   2   2   1   1   1   2   2   1   2   2   2   2   2   1   1   1   1   2   2   1   1   2   2   2   1   2   1   1   2   1   1   1   1   1   1   2   1   1   1   2   1   1   1   1   2   2   2   1   1   2   1   2   1   2   1   1   1   1   2   2   2   1   1   2   2   2   1   1   1   1   2   2   1   2   2   2   2   2   1   1   1   2   1   1   1   2   2   1   1   1   1   1   1   1   2   1   2   2   1   2   2   1   1   1   1   2   2   2   1   1   1   2   1   1   2   2   2   1   1   1   2   2   1   2   2   2   1   2   1   2   2   1   2   2   1   2   2   2   2   2   1   1   1   1   2   2   2   1   2   2   1   1   1   2   2   1   1   1   1   1   2   1   2   2   1
 MK-6-1                 2   2   1   2   2   1   1   2   1   2   1   2   2   1   1   1   2   2   2   1   1   2   1   1   2   2   2   2   2   1   1   1   1   1   1   2   1   2   2   1   1   1   1   2   2   1   2   1   1   1   2   2   1   1   2   1   2   1   2   1   2   1   2   1   2   2   2   1   1   2   2   1   2   1   1   2   2   1   1   2   2   2   1   2   1   1   1   2   2   2   1   1   2   2   2   2   2   2   1   1   1   2   2   2   1   1   2   1   2   2   2   2   1   2   2   2   2   1   1   1   1   1   1   2   2   2   1   1   1   2   2   1   2   1   2   2   2   2   1   1   1   1   1   2   2   2   1   1   2   1   2   1   2   2   1   2   2   2   1   2   1   1   1   1   1   1   1   2   1   2   2   1   1   2   2   2   2   1   2   1   1   2   2   1   2   1   1   1   1   1   2   1   1   2   2   1   2   1   2   1
 MK-6-2                 2   2   1   2   2   1   1   2   1   2   1   2   2   1   1   1   2   2   2   1   1   2   1   1   2   2   2   2   2   1   1   1   1   1   1   2   1   2   2   1   1   1   1   2   2   1   1   1   1   1   2   2   1   1   2   1   2   1   2   1   2   1   2   1   2   2   2   1   1   2   2   1   2   1   1   2   2   1   1   2   2   2   1   2   1   1   2   1   2   2   1   1   2   2   2   2   2   2   1   1   1   2   2   2   1   1   2   1   2   2   2   2   1   1   2   2   2   1   1   1   2   1   1   2   2   2   1   1   1   1   2   1   2   1   2   2   2   2   2   1   1   1   1   2   2   2   1   1   2   2   2   2   1   2   1   2   2   2   1   1   1   1   1   1   1   1   1   1   1   2   2   1   2   1   2   2   2   1   2   1   1   2   1   1   2   1   1   1   1   1   2   1   1   2   2   2   2   1   2   1
 MK-6-3                 2   2   1   2   2   1   1   2   1   2   2   2   2   1   1   1   2   1   2   1   1   2   1   1   2   2   2   2   2   1   1   1   1   1   1   2   1   2   2   1   1   1   1   2   2   1   1   1   1   1   1   2   1   1   2   1   2   1   2   1   2   1   2   1   1   2   2   1   1   2   2   1   2   1   1   2   2   1   1   2   2   1   1   1   1   1   2   1   2   2   1   1   2   2   1   2   2   2   1   1   1   2   2   2   1   1   2   2   2   2   2   2   1   1   2   2   2   1   1   1   2   1   1   2   2   2   1   1   1   2   2   1   2   1   1   2   2   2   2   2   1   1   1   2   2   1   1   1   2   2   2   2   1   2   1   2   2   2   1   1   1   1   1   1   1   1   2   1   1   2   2   1   2   1   2   2   2   1   1   2   1   2   1   1   2   2   1   1   1   1   2   1   1   2   2   2   2   1   1   1
 MK-6-4                 2   2   1   2   2   1   1   2   1   2   2   2   1   1   1   2   2   1   2   1   1   2   1   2   2   1   2   2   2   1   1   1   1   1   1   2   1   2   2   2   1   1   1   2   2   1   1   1   1   1   1   2   1   1   2   1   2   1   2   1   2   2   2   1   1   2   2   2   1   1   2   1   2   1   1   2   2   1   1   2   2   1   1   1   1   1   2   2   1   2   1   1   2   2   1   2   2   1   1   1   2   2   2   1   1   1   2   2   2   2   2   2   1   1   2   2   2   1   1   1   2   1   2   2   2   2   2   1   1   2   1   1   2   1   1   2   2   2   2   2   1   1   2   2   2   1   1   1   2   2   2   2   1   2   1   2   2   2   2   1   2   1   2   1   1   1   2   1   1   2   2   1   1   1   2   2   2   2   1   2   1   2   1   2   2   2   1   1   1   1   2   1   1   2   2   2   2   1   1   1
 MK-6-5                 2   2   1   2   2   1   1   2   1   2   2   2   1   1   1   2   2   1   2   1   1   2   2   2   1   2   2   2   2   1   1   1   1   1   1   2   1   2   2   2   1   1   1   2   2   1   1   1   1   1   1   2   1   1   2   1   2   1   2   2   2   2   2   1   1   2   2   2   1   1   2   1   2   1   2   2   2   1   1   2   2   1   1   1   1   1   2   2   2   2   1   1   1   2   1   1   2   1   1   1   2   2   2   1   1   1   2   2   2   2   2   2   2   1   2   2   2   1   1   1   2   2   2   2   2   2   2   1   1   2   1   1   2   2   1   2   2   2   2   2   1   1   2   2   2   1   1   2   2   2   2   2   1   2   1   2   2   2   2   1   2   1   2   1   1   1   2   2   1   2   2   1   1   1   2   2   2   2   1   2   1   2   2   2   2   2   1   1   1   1   1   1   1   2   2   2   2   1   1   1
 MK-6-6                 2   2   1   1   2   1   1   2   1   2   2   2   1   1   2   2   2   1   2   1   1   2   2   2   1   2   2   2   2   1   1   1   1   2   1   2   2   2   2   2   1   1   1   2   2   1   1   1   1   1   1   1   1   1   2   1   2   1   2   1   1   2   2   1   1   2   2   2   1   2   2   1   2   1   2   2   2   1   1   2   1   1   1   1   1   1   2   2   2   1   1   1   1   2   1   1   2   1   1   1   2   2   2   1   2   1   2   2   2   2   2   2   2   1   1   2   2   1   1   1   2   2   2   2   2   2   2   1   2   2   1   1   2   2   1   2   2   2   1   2   1   1   2   2   2   1   1   2   2   2   2   2   1   2   1   2   2   2   2   1   1   1   2   1   1   1   2   2   1   2   2   1   2   2   2   2   2   2   1   2   1   2   2   2   2   2   1   1   1   1   1   1   1   2   2   2   1   1   1   1
 MK-6-7                 2   1   1   1   2   1   1   2   1   2   2   2   1   1   2   2   2   1   2   1   1   2   2   2   1   2   2   2   2   1   1   1   1   2   1   2   2   2   2   2   1   1   1   2   2   1   2   1   1   1   1   1   1   1   2   1   2   1   2   1   1   1   1   1   1   2   2   2   2   2   2   1   2   1   2   2   2   1   1   2   1   1   2   1   1   1   2   2   2   1   1   1   1   2   1   1   2   1   2   1   2   2   2   1   2   1   1   1   2   2   2   2   1   1   1   2   1   1   1   2   2   2   2   2   2   2   2   1   2   2   1   1   2   2   1   1   2   2   1   2   1   1   2   1   2   1   1   2   1   2   2   2   1   2   1   1   2   1   2   1   1   1   1   1   1   1   2   2   1   1   2   1   2   2   2   2   2   1   1   2   1   2   2   2   2   2   2   1   2   1   1   1   1   2   2   2   1   1   1   1
 MK-6-8                 2   1   1   1   2   1   1   2   1   2   2   2   1   1   2   2   2   1   2   1   1   2   2   2   1   2   1   2   2   1   1   1   1   2   1   2   2   2   2   2   1   1   1   2   2   2   2   1   2   1   1   1   1   2   2   1   2   1   2   1   1   2   1   1   2   2   2   2   2   2   2   1   2   2   2   1   2   1   1   2   1   1   2   1   1   1   2   1   2   1   1   1   1   2   1   1   2   2   2   1   2   2   2   1   2   1   1   1   2   2   2   2   1   1   1   2   1   1   1   2   2   2   2   2   1   2   1   1   2   2   1   1   2   2   1   2   2   2   1   2   1   1   2   1   2   1   1   2   1   1   2   1   1   2   1   1   2   1   2   1   1   1   1   1   1   1   2   1   1   1   2   2   1   2   2   2   2   1   1   2   1   2   2   2   2   2   2   2   2   2   1   1   2   2   2   2   1   1   1   1
 MK-6-9                 2   1   1   1   2   1   2   1   1   2   2   2   1   1   2   2   2   1   2   1   1   2   1   2   1   2   2   2   2   1   1   1   1   2   1   2   1   2   2   2   1   1   1   2   2   2   2   1   2   1   1   1   1   2   2   1   2   1   2   1   1   1   1   1   2   2   2   1   2   2   1   1   2   2   2   1   2   2   1   2   1   2   2   1   1   1   2   1   2   1   1   1   1   2   1   1   1   2   2   1   2   2   2   1   2   1   1   1   2   2   2   2   1   2   1   2   1   1   1   2   2   2   2   2   1   2   1   1   2   1   1   1   2   2   1   2   1   2   1   2   1   1   2   1   2   1   1   2   1   2   2   1   1   2   1   1   2   1   2   1   1   1   1   1   1   1   2   1   1   1   2   2   1   2   2   2   2   1   1   1   1   2   2   2   2   2   2   2   2   2   1   1   2   2   2   2   1   1   1   1
 MK-6-10                1   1   1   1   2   1   2   1   1   2   2   2   1   1   2   2   2   1   1   1   1   2   1   2   2   2   2   2   2   1   1   1   1   2   1   2   1   2   2   2   1   1   2   2   2   2   2   1   1   1   1   1   1   2   2   1   2   1   2   1   2   1   1   1   2   1   1   1   2   2   1   1   1   2   2   1   2   2   1   2   1   2   2   1   1   1   2   2   1   1   1   2   1   2   1   1   1   1   2   1   2   2   2   1   2   1   1   1   2   2   2   2   1   2   1   2   1   1   1   2   2   1   2   2   2   2   1   1   2   1   1   1   2   1   1   2   1   2   1   2   1   1   2   1   2   1   1   2   1   2   2   1   1   2   1   1   1   1   2   1   1   1   2   1   1   1   2   1   1   1   1   2   1   2   1   2   2   1   1   1   1   2   2   1   2   1   2   2   2   2   1   1   2   1   2   2   1   1   1   1
 MK-6-11                1   1   1   1   2   1   1   1   1   2   2   2   1   1   2   2   2   1   1   1   1   2   1   2   2   2   2   2   2   1   1   1   1   2   1   1   1   2   2   2   1   1   2   2   2   2   2   1   2   2   1   1   1   2   2   1   2   1   2   1   2   1   1   1   2   1   1   2   2   2   1   1   1   2   2   1   2   2   1   2   1   2   2   1   1   1   2   2   1   1   1   2   1   2   1   1   1   1   2   1   2   1   2   2   2   1   1   2   2   1   2   2   2   2   1   2   1   1   2   2   2   1   2   2   2   2   2   1   2   1   1   1   2   1   1   2   1   2   1   1   1   1   2   1   2   2   1   2   1   2   2   1   1   2   1   1   1   1   2   1   1   1   2   1   1   1   2   1   1   1   1   2   1   2   1   2   2   1   1   1   1   2   2   1   2   1   2   1   1   2   2   1   2   1   2   2   1   1   1   1
 MK-6-12                1   1   1   1   2   1   1   1   1   2   2   2   1   1   2   2   2   1   1   1   1   2   1   2   2   2   1   2   2   1   1   1   1   2   1   1   1   2   2   2   1   2   1   2   2   2   2   1   2   2   1   1   1   2   2   1   2   1   2   1   2   1   1   1   2   1   1   2   2   2   1   1   1   1   2   1   2   2   1   2   1   2   2   1   2   1   2   2   1   1   1   2   1   2   1   1   1   1   2   1   2   1   2   2   2   1   2   2   2   2   2   2   2   1   1   1   1   1   1   2   2   1   2   2   2   2   2   1   2   1   1   1   2   2   1   2   1   2   2   1   2   1   2   1   2   2   1   2   1   2   2   2   1   2   1   1   1   1   2   1   2   1   2   1   1   1   2   1   1   2   1   2   1   2   1   2   2   1   1   1   1   2   2   1   2   1   2   1   2   1   2   1   2   2   2   2   1   1   1   1
 MK-6-13                1   1   1   1   2   1   1   1   1   2   2   2   1   1   2   2   2   1   1   1   2   2   1   2   2   2   1   2   2   1   1   1   1   2   2   1   1   2   2   1   1   2   1   2   2   2   2   1   2   2   1   1   1   2   1   2   2   1   2   1   2   1   1   1   2   1   1   2   2   2   1   1   1   1   2   1   2   2   1   2   1   2   2   1   2   1   2   2   1   1   1   2   1   2   1   1   1   1   2   1   2   1   2   2   2   2   2   2   2   2   2   2   2   1   1   1   1   1   1   2   2   1   2   2   2   2   2   1   2   1   1   1   2   1   1   2   1   2   2   2   2   1   2   1   2   2   1   2   1   2   2   2   1   2   1   2   1   1   2   1   2   1   2   1   1   1   2   1   1   2   1   2   1   2   1   2   2   1   1   1   2   2   2   1   2   1   2   1   1   1   2   1   2   2   2   2   1   1   1   1
 MK-6-14                1   1   1   1   2   1   1   1   2   1   2   2   1   1   1   2   2   1   1   1   2   2   1   2   2   2   1   1   2   1   1   2   1   2   2   1   1   1   1   1   1   2   1   1   2   2   2   1   2   2   1   1   1   2   1   2   2   1   2   2   2   1   1   1   2   1   1   2   1   2   2   1   1   1   2   1   2   2   2   2   1   2   2   1   2   1   2   2   1   1   1   2   1   2   2   1   1   1   2   1   2   1   2   2   2   2   2   2   2   2   2   2   2   1   1   1   1   2   1   2   2   1   2   2   2   2   2   1   1   2   1   1   2   1   1   2   1   2   2   2   2   1   2   1   1   2   1   2   1   2   2   2   1   2   1   2   1   1   2   1   2   1   2   1   1   1   2   1   1   2   1   2   1   2   1   2   2   1   1   1   2   2   2   1   2   1   2   1   1   1   2   2   2   2   2   2   1   1   1   1
 MK-6-15                1   2   1   1   2   1   1   1   2   1   2   2   1   1   1   2   2   1   1   1   2   2   1   2   2   2   1   1   2   2   1   2   1   2   1   1   1   1   1   2   1   2   1   1   2   2   2   1   2   2   2   1   1   2   1   2   2   1   1   2   2   1   1   1   2   1   1   2   1   1   1   1   1   1   2   2   2   1   2   2   1   2   2   1   2   1   2   1   1   1   1   2   1   2   2   1   1   1   2   1   2   1   2   2   2   2   2   2   2   2   2   2   2   1   1   1   1   2   1   2   2   1   2   2   2   2   2   1   1   2   1   1   2   1   1   2   1   2   2   2   2   1   2   1   1   2   1   2   1   2   2   2   1   2   1   2   1   1   2   1   2   1   2   1   1   1   2   1   2   2   1   2   1   2   1   2   2   1   1   1   2   2   2   1   2   1   2   1   1   1   2   2   2   2   2   2   1   1   1   1
 MK-6-16                1   2   1   1   2   1   1   1   1   2   2   1   1   1   1   2   2   1   1   1   2   2   2   1   2   2   1   1   2   2   1   2   1   2   1   2   1   1   1   2   1   2   2   1   2   2   2   1   2   2   2   1   1   2   1   2   2   1   1   2   2   1   1   1   2   1   2   2   1   1   1   1   2   1   1   2   2   2   2   2   1   2   2   1   2   2   2   1   1   1   1   2   1   2   2   1   1   1   2   1   2   1   2   2   2   2   2   2   2   2   2   2   2   1   2   1   1   2   1   2   1   1   2   2   2   2   2   1   1   2   1   1   2   1   1   2   1   2   2   2   2   1   1   1   1   2   1   2   1   2   2   2   1   2   1   2   1   1   2   1   2   1   2   1   1   1   2   1   2   2   1   2   1   2   1   2   2   1   1   1   2   2   2   1   2   1   2   1   2   1   2   2   2   2   1   2   1   1   1   1
 
!****************************************** Phenotypic Data **********************************************************
!-100.0 is resevred for missing phenotype
SimulatedTrait1        10.4983    8.7238    9.1064   10.0165    9.3451    8.9773   10.1067    7.9733    8.6007   10.1513   10.6538   10.3811    8.2921    8.6845   10.2544    7.8296    8.2288    8.5051   10.6497    8.8703    9.7013    9.8286    9.0605   10.2200   10.2693   10.4954    9.5064    9.0413    9.8608    8.9466    9.7505    9.1569    8.7563    9.4404   10.2554   10.1012   10.6050   10.1366    8.7689    9.3952   10.5083    9.8195   10.0609    8.8782    7.9220   10.7777   10.6510   10.5433    8.7473   11.5346   10.7031   10.3105    8.5631    9.5564    8.7957    8.7491    8.5213    8.3853    8.8598   10.3342   10.7667    9.3389   11.2761    9.5201   10.7995    9.2053    9.4462   11.4122   10.6663   11.1867   10.4263    8.8226   12.2992   10.4223    9.4621    9.4323    9.0949   10.6845    8.3823   10.4587    9.5373   10.0797    8.3714    9.9985    8.7137    9.4450    8.0655   11.1757    8.5939   10.7601    9.2245   10.6285    9.9425    9.6374    9.6957   10.0085    9.9603   11.1302    8.8259    9.7142    8.6820    9.7013   10.0464   10.0544   11.1590    9.6057    9.3923    9.2688   10.9135    9.8904    9.0851    8.3326   11.1633   10.4392   11.0260   10.4482    8.9022    8.8356    9.4838   10.6440    9.2905   10.3594    9.5452    9.3423    9.4626    9.7588   10.0234    9.1805   11.0562   10.6354   10.1315    8.0666    9.4454   10.3837   10.1608   10.1652    8.8691    9.0571    8.7868   10.8231   10.9721    9.5757   10.4850    8.0081   10.6179   10.4874   10.0734    8.7417    9.8382   10.4710    8.6453    9.9113    9.3518    8.9804    8.0940   10.6983   11.8724    7.9199    9.1004    8.6619   10.5258   10.5058   10.1759    9.5508    9.3360    9.4245    9.7127   10.0262   10.4915    9.0167   10.4225    9.4459   10.0982    9.5485   10.8660    8.6306    8.9717    9.9150    8.6893   11.0885   12.3067   10.8467   10.2407   10.1558    9.1965    9.5561    9.7891    9.9098   10.6612    8.9098    9.8159   11.0252   10.4607    8.8958   11.0699   10.5077   10.6293   11.3058    9.5851   10.1784
 
