# Supplementary material for: Inclusive Composite Interval Mapping of QTL by Environment Interactions in Biparental Populations
Source: PLoS One. 2015 Jul 10;10(7):e0132414. doi: 10.1371/journal.pone.0132414 (PMC4498613; doi:10.1371/journal.pone.0132414)
Supplement: S1 File — (ZIP) [file pone.0132414.s001.zip › BC1 population/e=1/run_00072.met]

!**********************Note: lines staring with "!" are remarks and will be ignored in the program********************
!*********************************General Information**********************************
!Assuming F1 = P1 x P2, populations available in QTL IciMapping are: 
!  1, P1BC1F1 = P1 x F1, the first backcrossing where P1 is used as the recurrent parent;
!  2, P2BC1F1 = P2 x F1, the first backcrossing where P2 is used as the recurrent parent;
!  3, F1DH, F1-derived doubled haploids; 
!  4, RIL or F1RIL, recombination inbred lines through the repeated selfing of F1;
!  5, P1BC1RIL, recombination inbred lines through the repeated selfing of P1BC1F1;
!  6, P2BC1RIL, recombination inbred lines through the repeated selfing of P2BC1F1;
!  7, F2, the selfing generation of F1;
!  8, F3, the selfing generation of F2;
!  9, P1BC2F1, the second backcrossing where P1 is used as the recurrent parent; 
! 10, P2BC2F1, the second backcrossing where P2 is used as the recurrent parent;
! 11, P1BC2RIL, recombination inred lines through the repeated selfing of P1BC2F1; 
! 12, P2BC2RIL, recombination inred lines through the repeated selfing of P2BC2F1; 
! 13, P1BC1F2, the selfing generation of P1BC1F1; 
! 14, P2BC1F2, the selfing generation of P2BC1F1; 
! 15, P1BC2F2, the selfing generation of P1BC2F1; 
! 16, P2BC2F2, the selfing generation of P2BC2F1; 
! 17, P1BC1DH, P1BC1F1-derived doubled haploids; 
! 18, P2BC1DH, P2BC1F1-derived doubled haploids; 
! 19, P1BC2DH, P1BC2F1-derived doubled haploids; 
! 20, P2BC2DH, P2BC2F1-derived doubled haploids; 
   1      !Mapping Population (see remarks above)
   2      !Mapping Function (1 for Kosambi; 2 for Haldane; 3 for Morgan)
   2      !Marker Space Type (1 for intervals; 2 for positions)
   1      !Marker Space Unit(1 for centiMorgans; 2 for Morgan)
   6      !Number of Chromosomes (or Linkage Groups)
 200      !Size of the mapping population
   1      !Number of environments
 
!***************************************** Chromosomes and Linkage Maps **********************************************
!Chromosome                 NumMarkers
-CH1                        16
-CH2                        16
-CH3                        16
-CH4                        16
-CH5                        16
-CH6                        16
!Linkage map (Marker name followed by position or the interval length)
 MK-1-1                1     0.000
 MK-1-2                1    10.000
 MK-1-3                1    20.000
 MK-1-4                1    30.000
 MK-1-5                1    40.000
 MK-1-6                1    50.000
 MK-1-7                1    60.000
 MK-1-8                1    70.000
 MK-1-9                1    80.000
 MK-1-10               1    90.000
 MK-1-11               1   100.000
 MK-1-12               1   110.000
 MK-1-13               1   120.000
 MK-1-14               1   130.000
 MK-1-15               1   140.000
 MK-1-16               1   150.000
 MK-2-1                2     0.000
 MK-2-2                2    10.000
 MK-2-3                2    20.000
 MK-2-4                2    30.000
 MK-2-5                2    40.000
 MK-2-6                2    50.000
 MK-2-7                2    60.000
 MK-2-8                2    70.000
 MK-2-9                2    80.000
 MK-2-10               2    90.000
 MK-2-11               2   100.000
 MK-2-12               2   110.000
 MK-2-13               2   120.000
 MK-2-14               2   130.000
 MK-2-15               2   140.000
 MK-2-16               2   150.000
 MK-3-1                3     0.000
 MK-3-2                3    10.000
 MK-3-3                3    20.000
 MK-3-4                3    30.000
 MK-3-5                3    40.000
 MK-3-6                3    50.000
 MK-3-7                3    60.000
 MK-3-8                3    70.000
 MK-3-9                3    80.000
 MK-3-10               3    90.000
 MK-3-11               3   100.000
 MK-3-12               3   110.000
 MK-3-13               3   120.000
 MK-3-14               3   130.000
 MK-3-15               3   140.000
 MK-3-16               3   150.000
 MK-4-1                4     0.000
 MK-4-2                4    10.000
 MK-4-3                4    20.000
 MK-4-4                4    30.000
 MK-4-5                4    40.000
 MK-4-6                4    50.000
 MK-4-7                4    60.000
 MK-4-8                4    70.000
 MK-4-9                4    80.000
 MK-4-10               4    90.000
 MK-4-11               4   100.000
 MK-4-12               4   110.000
 MK-4-13               4   120.000
 MK-4-14               4   130.000
 MK-4-15               4   140.000
 MK-4-16               4   150.000
 MK-5-1                5     0.000
 MK-5-2                5    10.000
 MK-5-3                5    20.000
 MK-5-4                5    30.000
 MK-5-5                5    40.000
 MK-5-6                5    50.000
 MK-5-7                5    60.000
 MK-5-8                5    70.000
 MK-5-9                5    80.000
 MK-5-10               5    90.000
 MK-5-11               5   100.000
 MK-5-12               5   110.000
 MK-5-13               5   120.000
 MK-5-14               5   130.000
 MK-5-15               5   140.000
 MK-5-16               5   150.000
 MK-6-1                6     0.000
 MK-6-2                6    10.000
 MK-6-3                6    20.000
 MK-6-4                6    30.000
 MK-6-5                6    40.000
 MK-6-6                6    50.000
 MK-6-7                6    60.000
 MK-6-8                6    70.000
 MK-6-9                6    80.000
 MK-6-10               6    90.000
 MK-6-11               6   100.000
 MK-6-12               6   110.000
 MK-6-13               6   120.000
 MK-6-14               6   130.000
 MK-6-15               6   140.000
 MK-6-16               6   150.000
!*********************************** Marker Types ********************************************************************
!Co-dominant marker: When heterozygote F1 is present, P1 is coded as 2, F1 is coded as 1, and P2 is coded as 0; Otherwise, P1 is coded as 2, and P2 is coded as 0. 
!Dominant marker: When heterozygote F1 is present, P1 and F1 are coded as 12, and P2 is coded as 0; Otherwise, P1 is coded as 2, and P2 is coded as 0.  
!Recessive markers: When heterozygote F1 is present, P1 is coded as 2, and F1 and P2 are coded as 10; Otherwise, P1 is coded as 2, and P2 is coded as 0. 
!Missing marker is coded as -1. 
 MK-1-1                 2   1   1   2   2   2   2   1   1   2   2   1   1   1   1   1   1   1   2   1   2   2   1   1   1   2   1   2   1   1   1   2   1   2   2   1   2   1   1   2   2   2   2   2   2   1   2   1   1   1   2   2   1   1   2   2   2   2   1   2   1   1   1   1   1   1   2   2   1   2   2   1   1   2   2   2   2   1   1   1   1   1   2   1   1   1   1   1   2   2   2   1   1   1   2   2   2   2   1   2   2   2   2   1   1   2   1   1   2   2   2   2   1   1   1   2   1   2   1   1   2   2   2   1   1   1   2   1   2   2   2   1   1   1   2   1   2   2   2   2   1   1   2   1   1   1   1   2   2   1   2   2   2   2   1   2   2   1   1   2   1   2   1   2   2   1   2   2   2   2   2   2   1   1   2   1   1   2   2   2   1   1   2   2   1   1   1   1   1   2   1   2   1   1   1   1   1   1   2   2
 MK-1-2                 2   1   1   1   1   1   2   1   1   2   1   1   1   1   1   1   1   1   2   1   2   2   1   1   1   2   1   2   1   1   2   2   1   1   2   2   2   1   2   1   2   2   2   2   1   1   2   2   2   1   1   2   1   1   2   2   2   2   1   1   1   1   2   1   2   1   2   2   1   2   1   1   2   2   2   2   2   1   1   1   1   2   2   1   1   1   1   1   2   2   2   1   1   1   1   2   2   2   1   2   2   2   2   1   1   2   1   1   2   2   2   1   1   1   1   2   1   1   1   1   2   1   2   1   1   1   2   1   2   2   2   2   1   1   2   1   2   2   2   2   1   2   2   1   2   1   1   2   2   2   1   2   2   2   1   2   2   1   1   2   1   2   1   2   2   1   1   2   2   2   2   2   1   1   2   1   1   2   2   2   1   1   2   1   1   1   1   2   1   1   1   2   1   1   1   1   1   1   2   2
 MK-1-3                 2   1   1   1   1   1   1   1   1   2   1   1   1   1   1   1   2   1   2   2   2   2   1   1   1   2   1   2   1   1   2   2   1   2   2   2   2   1   2   1   2   2   1   2   1   1   1   2   2   1   1   2   1   1   2   2   2   2   1   1   1   1   2   1   2   1   2   1   2   2   1   1   2   2   2   2   2   1   1   2   1   2   2   1   1   1   1   1   2   2   2   1   2   1   1   2   2   2   2   2   2   2   2   1   1   1   1   1   2   2   2   1   1   1   1   2   1   1   1   1   1   1   2   1   1   2   2   1   2   2   1   2   1   1   2   1   2   2   2   2   1   2   2   1   2   1   1   2   2   2   1   1   2   2   1   2   2   1   1   2   1   2   1   2   1   1   1   2   2   1   2   1   1   1   2   1   2   2   2   2   1   1   2   1   1   1   1   2   1   1   1   2   2   1   2   1   1   1   2   2
 MK-1-4                 2   1   2   1   1   1   1   1   1   2   1   1   1   1   1   1   2   1   1   2   2   1   1   1   1   2   1   2   1   1   2   2   1   2   2   2   2   2   2   1   2   2   1   2   1   1   1   2   2   2   1   2   1   1   2   2   2   2   1   2   1   1   1   2   2   1   2   1   1   2   1   1   2   2   2   2   2   1   1   1   1   2   2   1   1   2   2   1   2   2   2   1   2   1   1   2   2   2   2   2   2   2   2   1   1   1   1   1   2   2   2   1   1   1   1   2   1   1   1   1   1   1   2   1   1   2   2   1   1   2   1   2   1   2   2   1   2   2   1   2   1   2   2   1   2   1   2   2   2   2   1   1   2   2   1   2   2   1   1   2   1   2   1   2   1   1   1   2   2   1   2   1   1   1   2   1   2   2   2   2   1   1   2   1   1   1   1   2   1   1   1   2   2   1   2   1   1   1   2   2
 MK-1-5                 2   1   2   2   1   2   2   1   1   2   1   1   1   1   1   1   2   1   1   2   2   1   2   1   1   2   1   1   1   1   2   2   2   2   2   2   2   2   2   1   2   2   1   2   1   1   1   2   2   2   1   2   1   1   2   2   2   2   1   2   1   1   1   2   2   1   2   1   1   2   1   2   2   2   2   2   2   1   1   1   1   2   2   1   1   2   2   1   2   2   1   1   2   1   1   2   1   2   2   2   1   2   1   1   1   2   1   1   2   2   1   1   1   1   1   2   1   1   1   1   1   1   2   1   1   2   2   1   1   2   2   2   1   2   2   1   2   2   1   2   1   2   1   1   2   1   2   2   2   1   1   1   2   1   1   2   2   1   1   2   2   2   1   2   1   1   1   2   2   1   2   1   2   1   2   1   2   1   2   2   1   1   2   1   1   1   1   2   1   1   1   2   2   1   2   1   2   1   2   2
 MK-1-6                 2   1   2   2   1   2   2   1   1   2   1   1   1   2   1   1   2   1   1   2   2   2   2   1   1   1   1   1   2   1   2   2   2   2   2   2   1   2   2   1   2   2   1   2   1   1   1   2   2   2   1   2   1   1   2   2   1   2   1   2   1   1   1   2   2   1   2   1   1   2   1   2   1   2   2   2   2   1   1   1   2   2   2   1   1   2   2   1   2   2   1   1   2   1   1   1   1   2   2   2   1   2   1   1   2   1   2   1   2   2   1   2   1   1   1   2   1   1   1   1   1   1   2   1   1   2   1   1   1   2   2   2   1   2   1   1   2   2   1   2   1   2   1   1   2   1   2   2   2   2   1   1   2   1   1   2   2   1   1   2   2   2   2   2   1   1   1   2   1   1   2   1   2   1   2   1   2   1   2   2   1   1   2   1   1   1   1   2   1   1   1   2   2   1   2   1   2   1   2   2
 MK-1-7                 2   1   2   2   1   2   2   1   1   2   1   1   1   2   1   1   2   1   1   2   2   2   2   1   1   1   1   1   2   1   2   2   2   1   2   2   1   2   2   1   2   2   1   2   1   1   1   2   2   2   2   2   1   1   2   2   1   1   1   2   1   1   1   2   2   1   2   1   1   2   1   2   1   2   1   2   2   1   1   1   2   2   2   1   1   2   2   1   2   2   1   2   2   1   1   1   1   1   2   2   1   2   1   1   2   1   2   2   2   2   1   2   1   1   1   2   1   1   1   1   1   1   2   1   1   2   1   1   1   2   2   1   1   2   1   1   1   2   1   2   1   2   1   1   1   1   2   2   2   2   1   1   2   1   1   1   2   1   1   2   2   2   2   2   1   2   1   2   1   1   2   1   1   2   2   1   2   1   1   2   1   1   1   1   1   1   1   2   1   1   1   2   2   2   2   1   2   1   2   2
 MK-1-8                 2   1   2   2   1   2   1   1   1   2   1   1   1   2   1   1   2   1   1   2   2   2   2   1   1   1   1   1   2   1   2   2   2   1   1   2   1   2   2   1   2   2   1   2   1   2   1   2   2   2   2   2   1   1   2   2   1   1   1   2   1   2   1   2   2   1   2   1   2   2   1   2   1   2   1   2   2   2   1   1   2   2   2   1   1   1   2   1   2   2   1   2   2   1   1   1   1   1   2   2   1   2   1   1   2   1   2   2   2   2   1   2   2   1   1   2   1   1   1   1   1   1   2   1   1   2   1   1   1   2   2   1   1   2   1   1   1   2   1   2   1   2   1   1   1   1   2   2   2   2   1   1   2   1   1   1   2   1   1   2   1   2   2   2   1   2   1   1   1   1   2   1   1   1   2   1   2   1   1   2   1   1   1   1   1   1   1   2   1   1   1   2   2   2   2   1   2   1   2   2
 MK-1-9                 2   1   2   2   1   2   1   1   1   1   1   1   1   2   1   2   2   1   1   2   2   1   2   1   1   1   1   2   2   1   2   2   2   1   1   2   1   1   2   2   2   2   1   2   1   2   1   2   2   2   1   2   1   1   2   2   1   1   1   2   1   2   1   2   2   1   2   1   2   2   1   2   1   2   1   2   2   2   1   1   2   1   2   1   1   1   2   1   2   2   1   2   1   1   1   1   1   1   1   2   1   2   1   1   2   1   1   1   2   2   1   2   2   1   1   2   2   1   1   1   1   1   2   1   1   1   2   1   1   2   2   1   1   2   1   2   1   2   1   2   1   2   2   1   2   1   2   2   2   1   1   1   2   1   1   1   2   1   1   2   1   2   1   2   2   2   1   1   2   1   2   1   1   1   2   1   2   1   1   2   1   1   2   2   1   1   1   2   1   1   1   2   2   2   2   2   2   1   2   2
 MK-1-10                2   1   2   2   1   2   1   1   1   1   1   1   1   2   2   2   2   1   2   2   2   1   2   1   1   1   1   2   2   1   2   2   2   1   1   2   1   1   2   2   2   2   1   2   1   2   1   2   2   2   1   2   1   1   2   2   1   1   1   2   1   2   1   2   2   1   2   1   2   2   1   2   1   2   1   2   2   2   1   1   2   1   2   1   1   1   1   1   2   2   1   2   1   1   2   1   1   2   1   2   1   2   1   1   2   1   1   1   2   2   1   2   2   1   1   2   2   1   1   2   1   1   2   1   1   1   2   1   1   2   2   1   2   2   1   2   1   2   1   2   1   2   2   1   2   1   2   2   2   1   1   1   2   2   1   1   2   1   1   1   1   2   1   2   2   2   1   2   2   1   2   1   1   1   2   1   2   1   1   2   1   1   2   2   1   1   1   2   1   1   1   2   2   2   2   2   2   1   2   2
 MK-1-11                2   2   1   2   1   2   1   1   1   1   1   2   1   2   2   2   2   1   2   2   2   1   2   1   1   1   1   2   1   1   2   2   2   1   2   1   1   1   2   2   2   2   1   2   1   2   1   2   2   1   1   2   1   1   2   2   1   1   1   2   1   2   1   2   2   1   1   1   2   2   1   2   1   2   1   2   2   2   1   1   2   1   2   1   1   1   1   1   2   2   1   2   1   1   2   1   1   2   1   2   1   2   1   1   2   1   1   1   2   2   1   2   2   2   1   2   2   1   1   2   1   1   2   1   1   1   2   1   1   2   2   1   2   2   1   1   1   2   1   1   1   2   2   1   1   2   2   2   2   1   1   1   2   2   2   1   2   1   1   1   1   2   1   2   2   1   1   2   1   1   2   1   1   1   2   1   2   1   1   2   1   1   2   2   1   1   1   1   1   1   1   2   1   2   2   2   2   1   2   2
 MK-1-12                2   2   1   2   2   2   1   1   2   1   1   2   1   2   2   2   2   1   2   2   1   1   2   1   1   1   1   2   1   2   2   2   2   1   2   1   1   1   2   2   2   2   1   2   1   2   1   2   2   1   1   2   1   1   2   2   1   2   1   2   1   2   1   2   2   2   1   1   2   2   1   2   1   2   1   2   2   2   1   1   2   1   2   1   1   2   1   1   2   2   1   2   1   1   2   1   1   2   1   2   1   1   1   1   2   2   2   1   2   1   1   2   2   2   1   2   2   1   1   2   1   1   2   1   1   2   1   1   1   2   2   1   2   2   1   1   1   1   1   1   1   2   2   1   1   2   2   2   2   1   1   1   1   2   2   1   2   1   1   1   1   2   1   2   2   1   1   2   1   1   2   2   1   2   2   1   2   1   1   2   1   1   2   2   1   1   1   2   2   1   1   2   1   2   2   2   2   2   2   2
 MK-1-13                2   2   1   2   2   2   1   1   2   1   1   2   1   2   2   2   2   1   2   2   1   1   1   1   1   1   1   1   1   2   2   2   2   1   1   1   2   1   2   2   2   2   1   2   1   1   1   2   2   1   1   2   1   1   2   2   1   2   1   2   1   2   2   2   2   2   1   1   2   2   1   2   1   2   1   2   2   2   1   1   2   1   2   1   1   2   1   1   1   2   1   2   1   1   2   1   2   2   1   1   1   1   1   1   2   2   2   1   2   1   1   2   2   2   1   2   2   1   1   2   1   1   2   1   1   2   1   1   1   2   2   1   2   2   1   1   2   1   1   1   1   2   2   1   1   2   2   2   2   1   1   2   1   2   2   1   2   1   1   1   1   2   1   2   2   1   1   2   1   2   2   2   1   2   2   1   2   1   1   2   1   1   2   2   1   1   1   1   2   1   2   2   2   2   2   2   2   2   2   2
 MK-1-14                2   2   1   2   2   2   1   1   2   2   1   2   1   2   2   2   2   1   2   2   1   1   1   1   1   1   1   1   1   2   2   2   2   2   1   1   2   1   2   2   2   2   1   2   1   1   1   1   2   1   1   1   1   1   2   2   1   2   1   2   1   2   2   2   2   2   1   2   2   2   1   2   1   2   1   2   2   2   2   1   2   1   2   1   1   2   1   1   1   2   1   2   1   1   2   1   2   1   1   1   1   1   1   1   2   2   2   1   2   1   1   2   2   2   1   1   2   1   1   2   1   1   2   1   1   1   1   1   1   2   2   1   2   2   1   1   2   1   1   2   1   2   2   1   1   2   2   2   2   2   1   2   1   2   2   1   2   1   1   1   2   2   1   2   2   1   1   2   1   2   2   2   1   2   2   1   2   1   1   2   1   1   2   2   1   1   1   1   2   1   2   2   2   2   2   1   2   2   1   2
 MK-1-15                2   2   2   2   2   2   1   1   2   1   1   2   1   2   2   2   2   1   2   2   1   1   2   1   1   1   2   1   1   2   2   2   2   2   1   2   2   1   1   2   2   2   1   2   1   1   1   1   2   1   1   1   2   1   2   2   1   2   1   2   1   2   2   2   2   2   1   2   2   1   1   2   1   2   1   2   2   2   2   1   2   1   1   2   1   2   1   1   2   2   1   2   1   1   2   1   2   1   1   1   1   1   1   1   2   2   2   1   2   1   1   2   2   2   1   1   2   1   1   2   1   1   2   1   2   1   1   1   2   2   2   2   2   2   1   1   2   1   1   2   1   2   2   2   1   2   2   2   2   2   1   2   1   2   2   1   2   1   1   1   2   2   1   2   2   1   1   2   1   2   2   2   1   2   2   2   2   1   1   2   1   1   1   2   1   2   1   1   2   1   2   2   2   2   2   1   2   2   2   1
 MK-1-16                2   2   2   2   2   2   1   2   2   1   1   2   1   2   2   2   2   2   2   2   1   1   2   1   1   1   2   1   1   1   2   2   2   1   1   2   1   1   1   2   2   2   1   2   1   1   1   1   2   2   1   2   2   1   2   2   1   2   1   2   1   2   2   2   2   2   1   2   2   1   1   2   1   1   1   2   2   2   2   1   2   1   1   2   1   2   1   1   2   2   2   2   1   1   2   1   2   1   1   1   1   1   1   1   2   2   1   1   2   1   1   2   2   2   1   1   2   1   1   2   1   1   2   1   2   1   1   1   2   2   2   2   2   2   1   1   2   1   1   2   1   1   2   2   1   2   2   2   2   2   1   2   1   2   2   1   2   1   1   1   2   1   1   2   2   2   1   2   1   2   2   1   1   2   2   2   2   1   1   2   1   1   1   2   1   2   1   1   2   1   2   2   2   2   2   1   1   2   2   1
 MK-2-1                 1   1   1   1   2   2   1   2   2   2   2   2   2   2   1   2   2   1   2   1   1   1   1   1   2   1   2   1   2   2   2   1   1   1   2   2   1   2   2   1   1   2   1   2   1   1   1   1   1   2   1   2   2   1   1   1   2   2   2   2   1   2   2   1   2   2   2   1   2   1   1   2   2   2   2   1   1   1   2   2   1   2   2   2   1   1   1   1   1   2   1   1   1   1   2   2   2   1   2   2   1   2   2   2   1   2   2   2   1   1   1   2   1   1   1   2   2   2   2   2   2   1   1   2   2   1   1   1   2   1   1   2   2   2   1   1   2   2   1   2   2   2   2   2   2   2   2   2   1   1   1   1   2   2   2   2   2   2   2   1   1   2   2   2   1   1   2   2   1   2   2   2   2   2   1   1   1   2   2   1   1   2   1   1   2   2   2   1   2   1   1   2   2   2   1   2   1   2   2   2
 MK-2-2                 1   1   1   1   2   2   1   2   2   2   2   2   2   2   1   2   2   2   2   1   1   1   1   1   2   1   2   1   1   1   2   1   1   1   2   2   1   2   2   1   1   2   1   2   1   1   1   1   1   2   1   2   2   1   1   2   2   2   2   1   1   2   2   1   2   2   2   1   2   1   1   2   2   2   2   1   1   1   1   2   2   2   2   2   1   1   1   1   1   2   1   1   1   1   2   1   2   1   2   2   1   2   2   2   1   2   2   2   1   1   1   2   1   1   1   2   2   2   2   2   2   1   1   2   2   1   1   1   2   1   1   1   2   2   1   1   2   2   1   2   2   2   2   2   2   2   2   2   1   1   2   1   2   1   2   1   2   2   2   1   1   2   2   2   1   1   2   2   1   1   2   2   2   2   1   1   1   2   2   2   1   1   1   1   2   2   2   1   2   1   1   2   1   2   1   2   1   2   1   2
 MK-2-3                 1   1   1   1   2   2   1   2   1   2   2   2   2   2   1   2   2   2   1   1   2   1   1   1   1   1   2   1   1   1   2   1   1   1   2   2   1   2   2   1   1   2   1   2   1   1   2   1   1   2   1   2   2   1   1   2   2   2   2   1   1   2   2   1   2   2   2   1   2   1   1   2   2   2   2   1   1   1   2   2   2   2   2   2   1   1   2   1   2   2   1   1   1   1   2   1   2   1   1   2   2   2   2   2   1   2   2   2   1   1   1   2   1   1   1   2   2   1   2   2   2   1   1   2   2   1   1   1   2   1   1   1   2   1   1   1   2   1   1   2   2   2   2   2   2   2   1   1   1   1   1   2   2   1   2   1   2   2   2   1   1   2   2   2   1   1   2   2   1   1   2   2   2   2   1   1   1   2   2   2   1   1   1   1   2   2   2   1   1   1   1   2   1   2   2   1   1   2   1   1
 MK-2-4                 1   1   1   1   2   2   1   2   1   2   2   2   2   1   1   2   2   2   1   2   2   1   1   1   1   1   2   1   1   1   2   1   1   1   2   2   1   2   2   1   1   2   1   1   1   1   2   1   1   2   1   2   2   1   1   2   2   2   2   1   1   2   2   1   2   2   2   1   1   1   1   2   2   2   2   1   1   1   2   2   2   2   2   2   1   1   2   1   1   2   1   1   1   1   2   1   2   1   1   2   2   2   1   2   1   2   2   2   1   1   1   2   2   2   2   2   2   1   2   2   2   1   1   2   2   1   1   1   2   1   1   2   2   1   2   1   2   1   1   2   2   2   2   1   2   2   1   1   1   1   1   2   2   1   2   1   2   2   2   1   1   2   2   2   1   1   2   1   1   1   2   2   2   2   1   1   2   2   2   1   1   1   1   1   1   2   2   1   1   1   1   2   1   2   2   1   2   1   1   1
 MK-2-5                 2   1   1   1   2   2   1   2   1   2   2   2   2   1   1   2   2   2   1   1   2   1   1   1   1   1   2   1   1   1   2   1   1   1   2   2   1   2   2   1   1   2   1   1   1   1   2   1   1   2   1   2   1   1   1   2   2   2   2   1   1   2   1   1   1   2   1   1   1   1   1   1   2   2   2   1   1   1   2   2   2   2   2   2   1   1   2   1   1   2   1   1   2   1   2   1   2   2   1   2   2   1   1   2   1   2   2   2   1   1   1   2   2   2   1   2   2   1   2   1   2   1   2   2   2   1   1   1   2   1   1   2   2   1   1   1   2   1   1   2   2   2   2   1   2   2   1   1   2   1   1   2   2   1   2   1   2   2   2   1   1   2   2   2   2   1   2   2   1   2   2   2   2   2   1   1   2   2   2   1   2   1   1   1   1   2   2   1   1   1   1   2   1   2   2   1   2   1   1   1
 MK-2-6                 1   1   1   1   2   2   1   2   1   2   2   2   2   1   1   2   2   2   1   1   2   1   1   1   1   1   2   1   1   1   2   1   1   1   2   2   1   2   2   1   1   2   1   1   1   1   2   1   1   2   1   2   1   2   1   2   2   2   1   2   1   1   1   2   1   1   1   1   1   1   1   1   2   2   2   1   1   1   2   1   2   2   2   1   1   1   2   2   2   2   1   1   2   1   2   1   2   2   1   2   2   1   1   2   1   2   2   1   1   1   1   2   2   2   1   2   2   1   2   1   2   1   2   1   2   1   1   1   2   1   1   2   2   1   1   1   2   1   2   2   2   2   2   1   2   2   1   1   2   1   1   2   2   1   2   1   2   2   2   1   1   2   2   2   2   1   2   2   1   2   2   2   2   2   1   1   2   2   2   1   1   1   1   1   1   2   2   1   1   1   1   2   1   1   2   1   1   1   1   2
 MK-2-7                 1   1   1   1   2   2   1   2   1   2   2   2   2   2   1   1   2   2   1   1   2   2   1   1   1   1   2   1   2   1   2   1   1   1   1   2   1   2   2   1   1   2   1   1   1   1   2   1   1   2   1   2   1   2   2   2   2   1   1   2   1   1   1   2   1   1   1   1   1   1   1   1   2   2   2   1   1   1   2   1   2   1   2   1   1   2   1   2   2   2   1   1   2   1   2   1   2   2   1   2   2   2   1   2   2   2   2   1   1   1   1   2   2   2   1   2   2   1   2   2   2   2   2   2   2   1   2   1   2   1   1   2   1   1   1   1   2   1   2   2   2   2   2   1   2   2   1   1   2   1   1   2   2   1   2   1   2   2   1   1   1   2   2   2   2   1   2   2   1   2   2   2   2   2   1   2   2   2   1   1   1   1   1   1   1   2   2   1   1   1   1   1   1   1   2   1   1   1   1   2
 MK-2-8                 1   1   1   1   2   2   1   2   2   2   2   2   1   2   1   2   2   2   1   1   2   2   1   1   1   1   1   1   2   1   2   1   1   1   1   2   1   2   2   1   1   2   1   1   1   1   2   1   1   2   1   2   1   2   2   2   2   1   1   2   1   2   1   2   1   1   1   1   1   1   1   1   2   2   2   1   1   1   2   1   2   1   2   1   1   1   1   2   2   2   1   1   2   1   1   1   1   2   1   2   2   2   1   2   2   2   2   1   1   1   2   2   2   2   1   2   2   1   2   1   2   2   2   2   2   1   2   1   2   1   1   2   1   1   1   1   2   1   1   1   2   2   2   1   2   2   1   1   2   1   1   2   2   1   2   1   2   2   1   1   1   2   2   2   1   1   2   2   1   2   2   2   2   2   1   2   2   2   1   1   1   1   1   1   1   2   2   1   1   1   1   1   1   1   2   1   1   1   1   2
 MK-2-9                 1   1   1   1   2   2   1   1   2   2   2   2   1   2   1   2   2   2   1   1   1   2   1   1   1   1   1   2   2   1   2   1   1   1   1   2   1   2   2   1   1   2   2   1   1   2   1   1   1   2   1   1   1   2   2   2   2   1   1   2   1   2   1   2   1   1   1   1   1   1   1   1   2   2   2   1   1   1   2   2   2   1   2   1   1   1   1   2   2   2   1   1   2   1   1   1   1   2   1   2   2   2   1   2   2   2   1   1   2   1   2   1   2   2   1   2   2   1   2   1   2   2   2   2   2   1   2   1   2   1   1   2   2   1   1   1   2   1   1   1   2   2   2   1   2   2   1   1   1   1   1   2   2   1   1   1   1   2   1   1   1   2   2   2   1   1   2   2   1   2   2   2   1   2   1   2   2   2   1   1   2   1   1   2   1   1   2   1   2   1   1   1   1   2   2   1   1   1   1   2
 MK-2-10                2   1   1   2   2   2   1   1   2   2   1   2   1   2   1   2   2   2   1   1   2   2   1   1   1   1   1   2   2   1   2   1   1   1   1   2   1   2   2   1   1   2   2   1   2   2   1   2   1   2   1   1   1   2   2   1   2   1   1   2   1   1   1   2   2   1   1   1   1   1   1   1   2   2   2   1   1   1   1   2   2   1   2   1   1   1   2   2   2   2   1   1   1   1   1   2   1   2   1   2   1   2   1   2   2   2   1   1   2   1   2   1   2   2   1   2   2   1   2   2   2   2   2   2   2   2   1   1   2   1   1   2   2   1   1   1   2   1   1   1   2   2   1   2   2   2   1   1   1   2   1   2   2   1   1   1   1   2   1   1   1   2   2   1   1   1   2   2   1   2   2   2   1   2   2   1   2   2   1   1   2   1   2   2   2   1   2   1   2   1   1   1   1   2   1   1   1   1   1   2
 MK-2-11                2   1   1   2   2   2   1   1   1   2   1   2   1   2   1   2   2   2   1   1   2   2   1   1   1   1   1   2   2   1   2   1   1   1   1   2   1   2   1   1   1   2   2   1   2   2   1   2   2   2   1   1   1   2   2   1   2   1   1   2   1   1   1   2   2   1   1   1   1   1   1   1   2   1   2   1   1   2   1   2   1   1   2   1   1   1   2   2   2   1   1   1   1   1   2   1   1   2   1   2   1   2   1   2   2   2   1   1   2   2   2   1   2   2   1   2   2   1   1   1   2   2   2   2   2   2   1   1   2   1   2   2   2   1   1   1   2   1   1   1   2   2   1   2   2   2   1   1   1   2   1   2   2   1   1   1   1   2   1   2   1   2   2   1   1   1   2   2   1   2   2   2   1   2   2   1   2   2   1   1   2   1   2   2   2   1   2   1   2   1   1   1   1   2   1   1   1   1   1   2
 MK-2-12                2   1   1   2   2   2   1   1   2   2   1   2   1   2   1   2   2   2   1   1   2   2   1   1   1   1   1   2   1   1   2   1   1   1   1   2   1   2   1   1   1   2   2   2   2   2   1   2   2   1   1   2   1   2   2   1   2   1   1   2   1   1   1   2   2   1   1   1   1   1   1   1   2   2   2   1   1   2   1   2   1   1   2   1   2   1   2   2   2   1   1   1   1   1   2   2   1   2   1   2   1   2   1   2   2   2   1   1   2   2   2   1   2   1   1   2   2   1   1   1   2   2   2   2   2   2   1   1   2   1   1   2   2   1   1   1   2   1   1   2   2   2   1   2   2   1   1   1   1   2   1   2   2   1   1   1   1   2   1   2   2   2   2   1   2   1   2   2   1   2   2   2   1   2   2   1   2   2   1   1   2   1   2   1   2   1   2   1   2   1   1   1   2   2   1   1   1   2   2   2
 MK-2-13                2   1   1   1   2   2   1   1   2   2   1   1   2   2   1   2   2   2   1   1   2   2   1   1   1   1   1   2   1   1   2   1   1   1   2   2   1   2   1   1   1   2   2   2   2   2   1   2   2   1   1   2   1   2   2   1   2   1   1   2   1   1   1   2   2   1   1   1   1   1   1   1   2   1   2   1   1   2   1   2   1   1   2   1   2   1   2   2   2   1   1   1   1   1   2   1   1   2   1   1   1   2   2   2   2   1   1   2   2   2   1   1   1   2   1   2   2   1   1   2   2   2   2   2   1   2   1   2   2   1   2   2   2   1   1   1   1   1   2   2   2   2   1   2   2   1   1   1   1   2   1   2   2   1   1   1   1   2   2   1   2   2   2   1   2   1   2   1   1   2   2   2   1   2   2   1   2   2   1   1   2   1   2   2   2   1   2   1   2   1   1   1   2   2   1   1   1   2   2   2
 MK-2-14                2   1   1   1   2   2   1   1   1   2   1   1   2   2   1   2   2   2   1   1   2   2   1   1   1   1   1   2   2   2   2   1   1   1   2   2   1   2   1   1   1   1   2   2   2   2   1   2   2   2   1   2   1   2   2   1   2   1   1   2   1   1   1   2   2   1   1   1   1   1   1   1   2   1   2   1   1   2   2   1   1   1   2   1   2   1   2   2   2   1   1   2   1   2   2   1   1   2   1   1   1   1   2   2   2   2   1   2   2   2   1   1   1   2   1   2   1   1   1   2   2   2   2   2   1   2   1   2   2   1   2   2   2   1   2   1   1   1   2   2   2   2   1   2   2   1   1   1   1   2   1   2   2   2   1   1   1   2   2   1   2   2   2   1   2   1   2   1   1   2   1   2   1   2   2   1   2   2   1   2   2   2   2   2   2   1   2   1   2   2   1   1   2   2   1   1   1   2   2   2
 MK-2-15                2   1   1   1   2   2   1   1   1   2   1   1   2   2   1   2   2   2   1   1   2   2   1   2   1   1   1   2   1   2   2   1   1   1   2   2   1   2   1   1   1   1   2   2   2   2   1   2   2   2   1   2   1   2   2   1   2   1   1   2   1   1   1   2   2   1   1   1   1   1   2   1   2   1   2   1   1   2   1   1   1   2   2   1   2   1   2   1   2   1   1   2   1   2   1   1   1   2   1   1   1   1   2   2   2   2   1   2   2   2   1   1   2   2   1   2   1   1   2   2   2   2   2   2   1   2   1   2   2   1   2   2   2   1   2   1   1   1   1   2   2   2   1   2   2   1   1   1   1   2   2   2   2   2   1   1   1   2   2   1   2   2   2   1   2   1   2   1   1   2   1   2   1   2   2   1   2   2   1   1   2   2   2   2   2   1   2   1   2   2   1   1   2   2   1   1   1   2   1   2
 MK-2-16                2   1   1   1   2   2   1   1   1   2   1   1   2   2   1   2   1   2   2   1   2   2   1   2   1   1   1   2   1   2   2   2   1   1   2   2   1   2   1   1   1   1   2   2   2   2   1   2   2   2   1   2   1   2   1   1   2   1   1   2   1   1   1   2   2   1   2   1   1   1   2   2   1   1   1   1   1   2   1   2   1   2   2   1   2   1   2   1   2   1   1   2   1   2   1   1   1   2   1   1   1   1   2   2   2   2   1   2   2   2   1   2   1   2   1   2   1   1   1   2   2   2   2   2   1   2   1   1   2   1   2   2   2   1   2   1   1   1   1   2   2   2   2   1   2   1   1   1   1   2   2   2   2   2   1   1   1   2   2   1   2   1   2   2   2   1   2   1   1   2   1   2   1   2   2   1   2   2   1   1   2   2   2   2   2   1   2   1   1   2   1   1   2   2   1   1   2   2   1   1
 MK-3-1                 2   1   1   2   2   2   2   1   2   2   2   2   2   2   2   1   1   2   2   1   2   2   2   1   1   2   2   1   1   2   1   1   2   1   1   1   1   1   2   1   1   1   2   2   1   2   1   2   1   2   2   1   2   1   2   2   1   1   2   1   2   2   1   2   2   2   1   1   2   2   1   2   2   2   1   1   1   2   2   2   1   2   1   1   2   1   1   1   1   1   2   2   2   2   2   1   2   1   2   1   2   2   1   1   2   1   1   1   1   1   1   2   1   1   2   2   1   2   2   1   2   2   1   1   2   2   2   1   1   1   2   2   1   1   1   1   1   1   1   1   2   1   2   2   1   1   2   2   2   2   1   2   2   2   1   2   2   1   1   2   2   1   2   2   2   2   2   1   1   2   2   1   1   1   1   1   1   2   1   2   1   1   2   1   1   2   1   1   2   1   1   1   2   1   2   2   1   1   2   2
 MK-3-2                 1   1   1   1   2   2   2   1   2   2   2   2   2   2   2   1   1   2   2   1   2   2   2   2   1   2   2   1   1   2   1   1   2   1   1   1   1   1   2   1   2   1   1   1   2   2   1   2   1   2   2   1   1   1   2   2   1   1   2   1   2   2   1   2   2   2   1   1   2   2   1   2   2   2   1   1   1   2   2   2   1   2   1   1   2   2   1   1   1   1   2   2   2   2   2   1   2   1   2   1   2   2   1   1   2   1   1   1   1   1   1   2   1   1   2   2   1   2   1   1   2   2   1   1   2   2   2   1   1   1   2   2   1   1   1   1   1   1   1   1   1   1   2   1   1   1   2   2   2   2   1   2   1   2   1   1   2   1   1   2   2   2   2   2   2   2   2   1   1   2   2   1   1   1   1   1   1   2   1   2   1   1   2   1   1   2   1   1   2   1   1   1   2   1   2   2   1   1   2   2
 MK-3-3                 1   1   2   1   2   2   2   1   2   2   2   2   2   2   2   1   1   2   2   1   2   2   2   2   1   2   2   2   1   2   1   1   2   1   1   1   1   2   2   1   2   1   1   1   2   2   1   2   1   2   2   1   1   1   2   1   1   1   2   2   2   2   1   2   2   1   1   1   2   2   2   2   2   2   2   1   1   2   2   2   1   2   2   1   2   1   1   1   1   1   2   1   2   1   2   1   2   1   2   1   2   1   1   1   2   1   1   2   1   1   1   2   1   1   2   1   1   2   2   1   2   2   1   2   2   2   2   1   1   1   2   2   1   1   1   1   1   1   1   1   1   1   2   1   1   1   1   2   2   2   1   2   1   2   1   1   1   1   1   2   2   2   2   2   1   2   2   1   1   2   2   1   1   2   1   1   1   2   1   2   1   1   2   1   1   2   1   2   2   2   1   1   2   1   2   2   1   1   2   1
 MK-3-4                 1   1   1   1   2   2   2   1   2   2   2   2   2   2   2   1   1   2   1   1   2   2   2   1   1   2   2   2   1   2   2   1   2   1   1   1   1   2   2   1   2   1   1   1   1   2   1   2   1   2   2   1   1   1   2   1   1   1   2   2   2   2   1   2   2   1   1   1   2   2   2   1   1   2   2   2   1   2   2   2   1   2   2   1   2   1   1   1   1   1   2   1   2   1   2   1   2   1   2   1   2   1   1   1   2   1   1   2   1   1   1   2   1   1   2   1   2   2   2   1   2   2   1   2   2   2   2   1   1   1   2   2   1   1   1   1   2   1   1   1   1   1   2   1   1   1   1   2   2   2   1   2   1   2   1   1   1   1   1   2   2   2   2   2   1   2   2   1   1   2   2   1   1   2   1   1   1   1   1   2   1   2   1   1   1   2   2   1   2   2   1   1   2   1   2   2   1   1   2   1
 MK-3-5                 1   1   2   1   1   2   2   1   2   2   2   2   2   2   2   1   1   2   1   2   2   2   1   1   1   2   2   2   1   2   1   1   2   1   1   1   1   2   2   2   2   1   1   1   1   1   1   2   1   2   2   1   1   1   2   1   1   1   2   2   2   2   1   2   1   1   1   1   2   2   2   1   1   2   2   2   1   2   2   1   1   2   2   1   2   1   1   1   1   1   2   1   2   1   1   1   2   1   1   1   2   1   1   1   2   1   2   2   1   1   1   2   1   1   2   1   2   2   2   1   2   2   1   2   2   2   2   1   1   1   2   2   1   2   1   1   2   1   1   1   1   1   1   1   1   1   1   1   2   2   2   2   1   2   2   1   1   1   1   2   1   2   1   2   1   2   1   1   1   2   2   1   1   2   1   1   1   1   1   2   2   1   1   1   1   2   2   1   2   2   1   1   2   1   1   2   1   1   2   1
 MK-3-6                 1   1   2   2   1   2   2   1   2   2   2   2   2   2   2   1   1   2   1   2   2   2   1   1   1   2   2   2   1   2   1   1   2   1   1   1   1   2   2   2   2   1   1   1   1   1   1   2   1   2   2   1   1   1   2   1   1   1   2   2   2   2   1   2   2   1   1   1   1   2   2   1   1   1   2   2   1   2   2   1   1   2   2   1   2   1   1   1   1   1   1   1   1   1   1   1   2   1   1   1   2   1   1   1   2   1   2   2   1   2   1   2   1   1   2   1   2   2   2   1   1   2   1   2   2   1   2   1   2   1   2   2   1   2   1   1   2   2   1   1   1   1   1   1   2   1   1   1   2   2   2   2   1   2   1   1   1   1   1   2   1   2   1   2   1   2   1   1   1   2   2   1   1   2   1   1   1   1   1   2   2   1   1   1   1   2   2   1   2   2   2   1   2   1   1   2   1   1   2   1
 MK-3-7                 2   1   2   1   1   2   2   1   1   2   2   2   2   2   2   1   1   2   1   2   2   2   1   1   1   2   2   2   1   2   1   1   2   1   1   1   1   2   2   2   2   1   2   1   1   1   1   2   1   1   2   1   1   1   2   1   2   1   2   2   1   2   1   2   2   1   1   1   1   2   2   1   1   1   2   2   2   2   2   1   1   2   2   1   2   1   1   1   1   1   1   2   1   1   1   2   2   1   1   1   1   1   1   1   2   1   2   2   1   2   1   2   1   1   2   2   2   2   2   1   1   2   1   2   2   1   2   1   2   1   1   2   1   2   1   1   2   2   1   1   1   1   1   2   2   1   1   1   2   2   2   2   1   2   1   1   1   1   1   2   1   2   2   2   1   2   1   1   1   2   2   1   1   2   1   1   2   1   1   2   2   1   1   1   1   2   2   1   2   1   2   1   2   1   1   2   2   1   2   1
 MK-3-8                 1   1   2   2   1   2   2   1   1   2   2   2   2   1   2   1   1   2   1   2   2   2   1   1   1   2   2   2   2   2   1   1   2   2   2   1   2   2   2   2   2   1   2   1   1   2   1   2   1   1   2   1   1   1   2   1   2   1   2   2   1   2   1   2   1   1   1   1   1   2   2   1   1   1   2   2   2   1   1   1   1   2   2   1   2   1   1   1   1   1   1   2   1   1   1   1   2   1   1   1   1   1   1   1   2   1   2   2   1   2   1   2   1   1   2   2   2   2   2   1   2   2   1   2   2   1   2   1   2   1   1   2   1   2   1   1   2   1   1   1   1   1   1   2   2   1   1   1   2   2   2   2   1   2   1   1   1   1   1   2   1   2   2   2   2   2   1   1   1   2   2   1   1   2   1   1   2   1   1   2   1   1   1   1   1   2   2   1   2   1   2   2   1   1   1   2   2   1   2   1
 MK-3-9                 1   1   2   2   1   2   2   1   1   1   2   2   2   1   2   1   1   2   1   1   2   2   1   1   1   2   2   2   2   2   1   1   2   2   2   1   2   2   2   2   2   1   2   1   1   2   1   2   1   1   2   1   1   1   2   1   2   2   1   1   1   2   2   2   1   2   1   1   2   2   2   1   1   1   2   2   2   1   1   1   1   2   2   1   2   1   1   1   1   1   1   2   1   1   1   1   2   2   1   1   1   1   1   1   2   1   1   2   1   2   1   2   1   1   1   2   1   2   2   1   2   2   1   2   2   1   2   1   2   2   1   1   1   2   1   1   2   1   1   1   1   1   1   2   2   1   1   1   2   2   2   1   1   2   1   1   1   1   1   2   1   2   2   2   2   2   1   1   1   2   2   1   1   2   1   1   2   1   1   2   2   1   1   1   1   2   2   1   2   1   2   2   1   1   1   2   2   1   2   1
 MK-3-10                1   2   2   2   1   2   2   1   1   1   2   2   2   1   2   2   1   2   1   1   2   2   1   1   1   2   2   2   2   2   1   2   2   1   2   1   2   2   2   2   2   1   2   1   1   2   1   2   1   1   2   1   1   1   2   1   2   2   1   1   1   2   2   2   1   2   1   1   2   2   1   1   1   1   2   2   2   1   1   1   1   2   2   2   2   1   1   1   1   1   1   2   1   1   1   1   2   2   1   1   1   1   2   1   2   2   1   2   1   1   1   2   1   1   1   2   1   2   2   1   2   2   1   2   2   1   1   1   2   2   1   1   1   2   1   1   2   1   1   1   1   1   1   2   2   1   1   1   2   2   2   1   1   2   1   1   1   1   1   2   1   2   2   2   2   2   1   1   1   2   2   1   1   2   1   1   2   1   2   2   2   1   1   1   1   2   1   1   2   2   2   2   1   1   1   2   2   1   2   1
 MK-3-11                1   2   2   1   1   2   2   1   1   1   2   2   2   1   2   2   1   1   1   2   2   2   1   1   1   2   1   1   2   2   1   2   2   1   1   1   2   2   2   2   1   1   1   1   1   2   2   2   1   1   1   1   1   1   2   1   2   2   1   1   1   2   2   2   1   2   1   1   2   2   1   1   1   1   2   2   1   2   2   1   1   2   2   2   2   1   2   1   1   1   2   2   1   1   2   1   2   2   2   1   1   1   2   1   2   2   1   2   1   1   1   2   1   1   1   2   1   2   1   2   1   2   1   2   2   1   1   1   2   2   2   1   1   2   2   1   2   1   1   1   1   1   1   2   2   1   1   1   2   2   2   2   1   2   1   1   1   1   1   2   1   2   2   2   2   2   2   1   1   2   2   1   1   2   1   1   2   2   2   2   2   1   1   1   1   2   1   1   2   1   2   2   2   1   1   2   2   1   2   1
 MK-3-12                1   2   2   1   1   2   2   1   1   1   2   2   1   1   2   2   1   1   1   2   2   2   2   1   1   2   1   1   2   2   1   2   2   1   1   1   2   2   1   2   2   1   1   1   1   2   2   1   1   1   1   2   1   1   2   1   2   2   1   2   1   2   2   2   1   2   1   1   2   2   2   1   1   2   2   2   2   1   2   1   1   2   2   2   2   1   1   1   1   1   2   2   2   1   1   1   2   2   2   1   1   1   2   1   2   2   2   2   2   1   1   2   1   1   1   2   2   2   1   2   1   2   2   2   2   1   1   2   2   2   2   1   1   2   2   1   2   1   1   1   1   1   2   2   2   1   1   1   2   2   2   2   1   2   1   1   2   1   1   2   1   2   2   2   1   2   2   1   1   2   2   1   1   2   1   1   2   2   2   2   2   1   1   2   1   2   1   1   2   1   2   1   2   2   1   2   2   1   2   1
 MK-3-13                1   2   1   1   1   2   2   1   1   1   1   2   2   1   2   2   2   1   1   2   2   2   2   1   1   2   1   1   1   2   1   2   2   1   1   2   2   2   1   2   2   1   1   1   1   2   2   1   2   1   1   1   1   1   1   1   2   2   1   2   2   2   2   2   1   2   1   1   2   2   2   1   1   2   2   2   2   1   2   1   1   2   2   2   2   1   1   1   1   2   2   2   1   1   1   1   2   2   2   1   1   1   1   1   2   1   2   2   2   1   1   2   1   1   1   1   2   2   1   2   1   2   2   2   2   1   1   2   2   2   2   1   1   2   2   1   2   1   1   1   1   1   2   2   2   1   1   1   2   2   2   2   1   2   1   2   1   1   1   2   1   2   2   2   1   2   2   1   1   2   2   1   1   1   1   1   2   1   2   2   1   1   1   2   2   2   1   1   2   1   2   1   2   2   1   1   2   1   2   1
 MK-3-14                1   2   1   1   2   2   2   1   1   1   1   2   2   1   2   2   2   1   1   2   2   1   1   1   1   2   1   1   1   2   1   2   2   1   1   2   2   1   1   2   1   1   2   1   1   2   2   1   2   2   2   1   1   1   1   1   2   2   2   2   2   2   2   2   1   2   1   1   2   2   2   1   1   2   2   2   2   1   2   1   1   2   1   2   2   1   1   1   1   2   2   2   1   1   1   1   2   2   2   1   1   2   2   2   2   2   2   2   2   1   1   2   1   1   1   1   2   2   1   2   1   2   2   2   1   1   2   2   2   2   1   1   1   2   2   1   2   1   1   1   1   1   2   2   2   1   1   1   2   2   2   2   1   2   1   1   1   2   1   2   2   2   1   1   1   2   2   2   1   2   2   1   1   1   1   2   2   1   2   2   1   1   1   2   1   2   1   1   2   1   2   1   1   2   1   1   2   1   2   1
 MK-3-15                1   2   1   1   1   2   2   1   1   1   1   1   2   1   2   2   2   1   1   1   2   1   2   2   1   1   1   1   1   2   1   2   2   2   1   1   2   1   1   1   1   1   2   1   1   2   2   1   2   2   2   1   1   1   2   1   2   2   2   2   2   2   1   2   1   2   1   1   2   2   2   1   1   2   2   2   2   1   2   1   2   1   1   2   2   1   1   1   1   2   2   2   1   1   2   1   2   2   2   1   1   2   2   1   2   2   2   2   2   1   1   2   1   1   1   1   2   2   1   2   1   2   2   1   1   1   2   2   2   2   1   1   1   2   2   1   2   1   1   1   1   1   2   2   2   1   1   1   2   2   2   2   1   2   1   1   1   2   1   1   2   2   1   1   1   2   1   2   1   1   2   1   1   1   1   2   2   1   2   2   1   1   1   1   1   2   1   1   2   1   2   1   1   2   1   1   2   1   2   1
 MK-3-16                1   2   1   1   1   2   2   2   1   1   1   1   2   1   2   2   2   1   1   1   2   1   2   2   1   1   2   2   2   2   1   2   2   2   1   1   1   1   1   1   1   1   2   1   1   2   2   1   2   2   2   1   1   1   2   1   2   1   2   2   1   1   1   2   2   2   1   1   2   2   2   2   1   2   2   2   2   1   2   1   2   1   1   1   2   2   1   1   1   2   2   2   1   1   2   1   1   2   2   1   1   2   2   1   2   2   1   2   2   2   1   2   1   1   1   1   2   2   2   2   1   2   2   1   1   1   2   2   2   2   1   1   1   2   2   1   2   1   1   1   1   1   2   2   2   1   1   1   2   2   2   1   1   2   1   1   1   2   1   1   2   1   1   1   1   2   1   2   1   1   2   1   1   1   1   2   2   1   2   2   2   1   1   1   1   2   1   1   2   1   2   1   1   2   1   1   2   1   2   2
 MK-4-1                 1   2   2   2   1   2   2   1   1   2   2   1   1   1   2   2   2   1   2   1   1   2   1   1   2   1   2   2   2   2   2   2   2   1   1   2   1   2   2   2   1   1   1   2   1   1   2   1   1   2   1   1   1   2   2   2   1   2   2   2   1   2   1   1   1   2   2   1   1   2   2   1   2   2   2   1   2   1   1   2   2   2   2   2   1   1   2   1   2   1   1   2   1   2   1   1   1   1   2   1   2   1   2   1   2   2   1   1   2   1   2   2   1   1   1   2   1   2   1   1   1   1   1   2   2   1   1   2   1   1   1   1   2   2   2   2   2   2   2   1   2   2   1   2   1   2   1   1   2   1   2   1   1   1   1   1   1   1   1   2   1   2   2   2   2   2   1   1   2   1   1   2   2   2   1   2   2   1   2   2   2   1   2   1   1   1   2   1   1   2   2   2   2   2   2   2   1   1   2   2
 MK-4-2                 2   2   2   2   1   2   2   1   1   2   1   1   1   1   2   2   2   1   2   1   1   2   1   1   2   1   2   2   2   2   2   2   2   1   1   2   1   2   2   2   1   1   1   2   2   1   2   1   1   2   2   1   2   2   2   2   1   2   2   2   1   2   1   1   1   2   2   1   2   2   2   1   2   2   2   1   2   1   1   2   1   2   2   2   1   1   2   1   2   1   1   2   1   2   1   1   1   1   2   2   2   1   2   1   1   2   1   1   2   1   2   2   2   1   1   2   2   2   1   1   1   2   1   2   2   1   1   2   1   2   1   1   2   2   2   2   1   2   2   1   2   2   1   2   1   2   1   1   2   1   2   1   1   1   1   1   1   1   1   2   1   2   2   2   2   2   1   1   2   1   1   2   2   2   1   2   1   1   2   2   2   1   2   2   2   2   2   1   1   2   2   2   2   2   1   2   1   1   2   2
 MK-4-3                 1   2   2   2   1   2   2   1   2   2   1   1   1   1   2   2   2   1   2   1   1   2   1   1   2   1   2   2   2   2   2   2   2   1   1   2   1   1   2   2   1   1   1   2   2   1   2   1   1   2   2   1   1   2   2   2   2   2   2   1   1   2   2   1   1   2   2   1   1   2   2   1   2   1   2   1   2   1   1   2   1   2   2   2   1   2   1   1   2   1   1   2   1   2   1   1   1   1   2   2   2   1   2   1   1   2   1   1   2   1   2   2   2   1   1   2   2   2   1   1   1   2   1   2   2   1   1   2   2   2   1   1   1   2   2   2   2   2   2   1   2   2   1   2   1   2   1   1   2   1   2   1   1   1   1   1   1   1   1   2   1   2   2   2   2   2   1   1   1   1   1   2   2   2   1   2   1   1   2   2   2   1   2   2   2   2   2   1   1   2   2   2   2   2   2   2   1   1   2   2
 MK-4-4                 1   2   1   2   1   2   2   1   2   2   1   1   1   1   2   2   2   1   2   1   1   2   1   1   2   1   2   2   2   2   2   2   2   1   1   2   1   1   2   2   1   1   2   1   2   2   2   1   1   2   2   1   1   2   2   2   2   2   2   1   1   2   2   2   1   2   2   2   1   1   1   1   2   1   2   1   2   1   1   2   1   2   2   2   1   2   2   1   1   1   1   2   1   2   1   1   1   2   2   2   2   1   2   1   1   2   1   2   2   1   2   2   2   1   1   1   2   2   1   1   1   2   1   1   2   1   2   2   2   2   1   1   1   2   1   2   2   2   2   1   2   2   2   2   1   2   2   1   2   1   2   1   1   1   1   1   1   1   1   2   1   2   2   2   2   2   1   2   1   1   1   2   2   2   1   2   1   1   2   2   2   1   2   2   2   2   2   1   1   2   2   2   2   2   2   2   1   1   2   2
 MK-4-5                 1   2   1   2   1   2   2   1   2   2   1   1   2   1   2   2   2   1   2   1   1   2   1   1   2   2   2   1   2   2   1   2   2   2   1   2   1   2   2   2   1   1   2   1   1   1   2   1   1   2   2   1   1   2   2   2   2   2   2   1   1   2   2   2   1   1   2   2   1   2   1   1   2   1   2   1   2   1   1   2   1   2   2   1   1   2   2   1   1   1   1   2   1   1   2   1   2   2   2   2   2   1   2   1   1   2   1   2   2   1   2   2   2   1   1   1   2   2   1   1   1   2   1   1   2   1   2   2   2   2   1   1   1   2   1   2   1   1   2   1   2   2   2   2   1   2   2   1   1   1   1   1   1   1   1   1   1   1   1   2   1   2   2   2   2   2   1   2   1   1   1   2   2   2   1   2   1   1   2   2   2   1   1   2   2   2   2   1   1   2   2   2   2   2   2   2   1   1   2   1
 MK-4-6                 1   2   1   2   1   1   2   1   2   2   1   1   1   1   2   2   2   2   2   1   1   1   1   2   2   2   2   1   2   2   1   2   2   2   1   2   1   2   2   2   1   1   2   1   1   1   2   1   1   2   2   1   1   2   2   2   2   2   2   1   1   2   2   2   1   1   2   2   1   2   1   1   2   1   2   1   1   1   1   2   1   2   2   1   1   2   2   1   1   2   1   2   1   1   2   1   2   2   2   2   2   1   2   2   1   2   1   2   2   2   2   2   2   1   1   1   2   2   1   2   1   2   1   1   2   1   2   2   1   2   1   1   2   1   1   1   1   1   2   1   2   2   2   2   1   2   2   1   1   1   1   1   1   2   1   1   1   1   1   2   1   2   2   2   2   2   1   2   1   1   1   2   2   1   1   2   1   1   2   2   2   1   1   2   2   2   2   2   1   2   2   2   2   2   2   2   1   1   2   1
 MK-4-7                 2   2   1   2   1   1   2   1   2   2   1   1   1   1   2   2   2   2   2   1   1   1   1   2   2   2   2   1   2   2   1   2   2   1   1   2   1   2   2   2   2   1   1   1   1   1   2   1   1   2   1   1   1   2   1   2   2   2   2   1   1   1   2   2   1   1   2   2   1   2   1   1   2   1   1   1   1   1   1   2   2   2   2   2   1   2   2   1   1   2   1   2   1   1   2   1   2   2   2   2   2   1   2   2   1   2   1   2   2   1   2   2   2   1   1   2   2   2   2   2   1   2   1   1   2   1   2   2   1   2   1   1   2   1   1   1   1   1   2   1   2   2   2   1   1   1   1   1   1   2   1   1   1   2   1   1   1   1   1   2   1   2   2   1   2   2   1   1   2   1   1   2   2   1   1   2   1   1   2   2   2   1   1   2   2   2   2   2   1   2   2   2   2   2   2   2   1   1   2   1
 MK-4-8                 2   2   1   2   1   1   2   1   2   2   1   1   1   2   2   1   2   2   2   1   1   2   1   2   2   2   2   2   2   2   1   2   2   1   1   2   1   2   2   2   2   1   1   1   1   1   2   1   1   2   1   1   1   2   1   2   2   2   2   1   1   1   2   2   1   1   2   2   1   2   1   1   2   2   1   1   1   2   1   2   2   2   2   1   1   2   2   1   1   2   1   2   1   1   2   1   2   2   2   2   2   1   2   2   1   1   1   2   2   1   2   2   2   2   1   2   1   2   1   2   1   2   1   2   2   2   2   2   1   2   1   2   2   1   1   1   1   1   2   1   2   2   2   2   1   1   1   1   1   1   1   1   1   2   1   1   1   2   1   1   1   2   2   1   2   2   1   1   2   1   1   2   2   1   1   2   1   1   2   1   2   1   1   2   2   2   2   2   1   2   2   2   2   2   2   2   1   1   2   1
 MK-4-9                 2   2   1   2   1   1   2   1   2   1   1   1   1   2   2   1   2   2   2   1   1   2   1   2   1   1   2   2   2   2   1   2   2   2   1   2   1   2   1   2   1   1   1   1   1   1   2   2   1   2   1   1   1   1   1   2   2   2   2   1   1   1   2   2   1   1   2   1   1   2   1   1   2   2   1   1   1   2   1   2   2   2   2   1   1   2   2   1   1   2   1   2   1   1   2   1   2   2   2   2   1   1   2   2   1   1   1   2   2   1   2   2   2   2   1   2   1   1   1   2   1   2   1   2   2   2   2   2   1   1   1   2   2   1   1   2   1   1   2   1   2   2   1   2   1   1   1   1   1   1   1   1   1   2   1   1   1   2   1   1   1   2   2   1   2   2   1   1   2   1   1   2   2   1   1   2   1   1   2   1   2   1   1   2   2   2   2   1   2   2   2   2   2   2   2   2   1   1   2   2
 MK-4-10                2   2   1   2   1   1   2   1   2   1   1   2   1   2   2   1   2   2   2   1   1   2   1   1   1   1   1   2   2   2   2   2   1   2   1   2   1   2   1   2   1   1   2   1   1   1   2   1   1   2   1   1   1   1   1   2   2   2   2   1   2   1   2   2   1   1   2   1   1   2   1   1   2   2   1   1   1   2   1   2   2   2   2   1   1   2   2   1   1   2   1   2   1   2   2   1   1   2   2   2   1   1   2   2   1   1   1   2   2   1   2   2   2   2   1   1   1   1   1   2   2   2   1   2   1   2   2   2   2   1   1   1   2   2   1   2   1   1   2   1   2   2   2   2   1   1   1   1   1   1   1   1   1   2   1   1   1   2   1   1   2   2   1   1   2   2   2   1   2   1   1   2   2   1   1   2   1   2   1   2   2   1   1   2   2   2   2   1   2   2   2   2   2   2   2   2   1   1   2   2
 MK-4-11                2   2   1   2   1   1   2   1   2   1   2   2   1   2   2   1   2   2   2   1   1   2   1   1   1   1   2   2   2   2   1   2   1   2   1   2   1   2   1   2   1   1   2   1   1   1   2   1   1   1   1   1   1   1   1   2   1   2   1   1   2   1   2   2   1   1   2   1   1   2   1   1   2   2   1   1   2   2   1   2   2   2   2   1   1   2   2   1   1   2   1   2   1   2   2   1   1   2   2   2   1   1   2   2   1   1   2   2   2   1   2   2   2   2   1   1   1   1   1   2   2   2   1   2   1   2   2   2   2   1   1   1   2   2   1   2   1   1   2   1   2   2   2   1   1   1   1   1   1   1   1   1   1   2   1   1   1   2   1   1   2   2   1   1   2   2   2   1   2   1   1   2   2   1   1   2   1   1   1   2   2   1   1   2   2   2   2   1   1   2   2   2   1   2   1   2   1   1   2   1
 MK-4-12                2   2   1   2   2   1   1   1   2   1   2   2   1   2   2   1   2   2   2   1   1   2   1   1   1   1   1   2   2   2   1   2   1   2   1   2   1   2   1   2   1   1   2   1   1   2   2   1   1   1   2   1   1   1   1   2   1   2   1   1   2   1   2   1   1   1   1   1   1   2   1   1   2   2   1   2   2   2   1   2   2   2   2   1   1   2   2   1   1   2   1   2   1   1   1   1   1   2   2   2   1   1   2   2   1   1   2   1   2   1   2   1   2   2   1   1   2   1   1   1   2   2   1   2   1   2   2   2   2   2   1   1   2   2   1   2   1   1   2   1   2   2   2   1   2   1   1   1   1   1   1   1   1   2   2   1   1   2   1   1   2   2   1   1   1   2   1   1   2   1   1   1   2   1   1   2   1   1   1   2   2   1   1   2   2   2   2   1   1   2   2   1   1   2   1   2   1   1   2   1
 MK-4-13                2   2   1   2   2   1   1   1   2   1   1   2   1   2   2   1   2   2   2   2   1   2   1   1   1   1   1   2   2   2   1   2   1   2   2   1   1   2   1   2   1   1   1   1   1   2   2   1   2   1   2   1   1   1   1   2   1   2   1   1   2   1   2   1   2   1   1   2   1   2   1   1   2   2   1   2   2   2   1   2   2   2   2   1   1   2   2   1   1   2   1   2   1   1   2   1   1   2   2   2   1   1   2   2   1   1   2   2   2   1   2   1   2   2   1   1   2   1   1   1   2   2   2   2   1   2   2   2   2   2   1   1   2   2   1   2   1   1   2   1   2   2   2   1   2   2   1   1   1   1   1   1   1   2   2   1   1   2   2   1   2   2   1   1   1   2   1   1   2   1   1   1   2   1   1   2   1   1   1   2   2   1   1   2   2   2   2   1   1   2   2   1   1   1   1   2   1   1   1   1
 MK-4-14                2   2   1   2   2   1   1   1   2   1   1   2   1   2   2   1   1   2   2   2   1   2   1   1   1   1   1   2   2   2   1   2   1   2   2   1   1   2   1   2   1   2   1   1   1   1   2   1   1   1   2   1   1   1   1   2   1   2   1   2   1   1   2   1   2   2   1   2   1   2   1   1   2   1   1   2   1   2   1   2   2   2   2   1   1   1   2   1   1   1   2   2   1   1   1   1   1   2   2   2   1   1   1   2   1   2   2   1   1   1   1   2   2   2   1   1   2   1   1   1   2   2   2   2   1   2   2   2   2   2   1   1   1   2   1   2   2   1   1   1   2   2   2   1   2   2   1   1   1   1   1   1   1   2   2   1   1   2   2   1   2   2   1   1   1   2   1   1   2   1   1   1   2   1   1   2   1   1   1   2   2   1   1   2   2   2   2   1   1   2   2   1   1   1   2   2   1   1   1   1
 MK-4-15                1   2   1   2   2   1   1   1   2   1   1   2   1   2   1   1   1   2   1   2   1   2   1   1   1   1   1   2   1   2   1   2   1   2   2   1   1   2   1   2   1   2   1   1   1   1   2   1   1   1   1   1   1   1   1   2   1   1   1   1   1   1   2   2   2   2   1   1   1   2   1   1   2   1   1   2   1   2   2   2   2   2   2   1   2   1   2   1   1   1   2   2   1   1   1   1   1   2   1   2   1   1   1   2   1   2   2   1   1   1   1   2   2   2   1   1   2   2   2   1   2   2   2   2   2   2   2   2   2   2   1   1   1   2   1   2   2   2   1   1   2   1   2   1   2   2   1   1   1   1   1   1   1   2   2   2   1   2   2   1   2   2   2   1   1   2   1   1   2   1   1   1   2   1   1   2   2   1   1   2   2   1   1   2   2   2   2   1   1   2   2   1   1   1   1   2   1   1   1   1
 MK-4-16                1   2   1   2   2   1   1   1   2   2   1   2   1   2   1   1   1   2   1   2   1   2   1   1   1   1   2   2   1   2   1   2   1   2   2   1   1   2   1   2   1   2   1   1   1   1   2   1   1   1   1   1   1   1   2   2   1   1   1   1   1   1   2   2   2   2   1   1   1   2   1   2   2   2   1   2   1   2   2   2   2   2   2   1   2   1   2   1   1   1   2   2   1   1   1   1   1   2   1   2   2   2   1   2   1   2   1   1   1   1   1   2   2   2   1   1   2   2   1   1   2   2   2   2   2   2   2   2   2   2   1   1   1   2   1   2   2   2   1   1   2   1   2   1   2   2   1   1   1   1   1   1   1   2   2   2   1   1   2   1   2   2   2   1   1   2   2   1   2   2   1   1   1   1   1   2   2   1   1   2   2   1   1   2   2   2   2   1   2   2   2   1   1   1   1   2   1   1   1   1
 MK-5-1                 1   1   1   2   1   1   1   1   2   1   2   2   2   1   2   1   2   2   1   2   2   2   1   1   1   1   1   1   1   2   1   1   2   1   2   2   2   2   2   1   2   1   1   1   2   2   1   1   1   2   2   1   2   2   1   2   1   1   1   2   2   2   2   2   1   1   1   1   1   2   2   1   1   2   1   1   2   1   1   2   2   2   2   1   2   1   1   2   1   1   2   1   2   1   2   2   1   2   1   2   2   2   2   1   1   1   2   1   2   1   2   1   1   1   2   2   2   1   2   2   2   2   1   2   1   2   1   2   1   2   2   1   2   1   1   2   1   1   1   1   1   2   1   1   1   1   2   1   2   2   2   2   2   1   2   1   2   2   1   1   1   1   1   1   2   2   2   1   1   2   2   1   2   1   2   2   2   2   2   1   2   2   1   1   2   2   1   2   1   2   1   2   2   2   2   2   1   1   1   1
 MK-5-2                 1   1   1   2   1   1   1   1   2   1   2   2   2   1   2   1   2   2   2   2   2   2   1   1   1   1   1   1   1   2   1   1   1   1   2   2   2   2   2   1   2   1   1   1   2   2   1   1   1   2   2   2   2   2   1   2   1   1   1   2   2   2   2   1   1   1   1   1   1   2   2   1   1   2   1   1   2   1   1   2   2   2   2   1   2   1   1   2   1   1   1   1   2   1   2   2   2   2   2   2   2   2   2   2   1   1   2   1   2   1   2   1   2   1   1   2   1   1   2   2   2   2   2   2   1   2   1   2   1   2   2   1   2   1   1   2   1   1   1   1   1   2   1   1   1   1   2   1   2   2   2   2   2   1   1   1   2   2   1   1   2   1   1   1   2   2   2   1   2   2   2   1   2   1   2   2   2   2   2   1   2   2   1   2   2   2   1   2   1   2   1   2   1   2   2   2   1   1   1   1
 MK-5-3                 1   1   1   2   1   1   1   2   2   2   2   2   2   2   1   1   2   2   2   2   2   1   1   1   1   1   1   1   1   2   2   1   1   2   2   2   2   2   2   2   2   1   1   1   2   2   1   1   1   2   2   2   2   2   1   2   1   1   2   2   2   2   2   1   1   1   1   1   1   2   2   1   1   2   1   1   2   1   1   2   1   2   2   1   2   1   1   2   2   1   1   1   2   1   2   2   2   2   2   2   2   2   2   2   2   1   2   1   2   1   2   1   2   1   1   2   2   1   1   2   2   1   2   1   1   2   1   2   1   2   2   2   2   1   2   2   1   2   1   1   1   2   1   1   1   1   2   1   2   1   2   2   2   1   1   2   2   2   2   1   2   1   1   1   2   2   2   1   2   2   2   1   2   1   2   2   2   2   2   1   2   2   1   2   1   2   1   2   1   2   1   2   1   2   2   2   1   1   1   1
 MK-5-4                 1   1   1   2   1   1   1   2   2   2   2   1   2   2   1   1   2   2   2   2   2   1   1   1   1   1   1   1   1   2   2   2   1   2   2   2   1   2   2   2   2   1   1   1   2   1   1   1   1   2   1   2   2   2   2   2   1   1   2   2   2   2   2   1   1   1   1   1   1   2   2   1   1   2   1   1   2   1   1   2   1   2   2   1   2   2   1   2   2   1   1   1   2   1   1   2   2   2   2   2   2   2   2   2   2   2   2   1   2   1   2   1   2   1   1   1   2   1   1   2   2   1   2   1   1   1   1   2   2   2   2   2   2   1   2   1   2   2   1   1   1   2   1   1   1   1   2   1   2   1   2   2   2   1   1   2   2   2   2   1   2   2   1   2   2   2   2   1   2   1   2   1   2   1   2   2   2   2   2   1   2   2   1   2   1   1   1   2   1   1   1   2   2   2   2   2   1   1   1   1
 MK-5-5                 1   2   1   2   1   1   1   2   2   2   2   1   1   1   1   1   2   2   1   2   2   2   1   2   1   1   1   1   1   2   2   2   1   2   2   2   1   2   2   2   2   1   1   1   2   1   1   1   1   2   1   2   2   2   2   1   1   1   2   2   2   2   2   1   1   1   1   1   1   2   2   1   1   2   1   1   2   1   1   2   1   2   2   2   2   2   1   2   2   1   1   2   2   1   1   2   2   2   2   2   2   2   2   2   2   2   2   1   2   1   2   1   2   1   1   1   1   1   1   2   1   1   2   1   2   1   1   2   1   2   2   1   1   1   2   1   2   2   1   1   1   2   1   1   1   1   2   1   1   1   2   2   2   2   2   2   2   2   1   2   1   2   1   2   2   2   2   1   2   1   2   1   2   1   1   2   2   2   1   1   2   1   1   2   1   1   2   2   1   1   1   2   2   1   2   2   1   1   1   1
 MK-5-6                 1   2   1   2   1   1   1   2   2   2   2   1   1   1   1   1   2   2   1   2   2   2   1   2   1   1   1   1   1   2   2   2   1   2   2   2   1   2   2   2   1   1   1   1   2   1   1   1   2   2   1   2   2   2   2   1   1   1   2   2   2   2   2   1   2   1   2   2   1   2   2   1   1   1   1   1   2   1   1   2   1   2   2   2   2   2   1   2   2   1   1   2   2   1   1   2   2   2   1   2   2   2   2   2   2   2   2   1   2   1   2   1   2   1   2   1   1   1   1   2   2   1   2   1   2   1   1   1   1   2   2   1   1   1   2   1   2   2   1   1   1   2   1   1   1   1   2   1   1   1   2   2   2   1   2   2   2   2   1   2   1   1   2   2   2   2   2   1   1   1   2   1   2   1   1   1   2   2   1   1   2   1   1   2   1   2   2   2   1   1   1   2   2   1   2   2   1   1   2   1
 MK-5-7                 1   2   1   2   1   1   1   2   2   2   2   1   1   1   1   1   2   2   1   2   2   2   1   2   1   1   1   1   1   2   2   2   1   1   2   2   1   2   2   2   1   1   1   1   2   1   1   1   2   2   1   2   2   2   2   1   1   1   2   2   2   2   1   1   2   1   2   2   1   2   2   1   2   1   1   1   2   1   2   2   1   2   2   2   2   2   1   2   2   1   1   2   2   1   1   2   2   2   1   2   2   2   2   2   2   2   2   1   2   1   1   1   2   1   2   1   1   1   1   2   2   1   2   2   2   1   1   1   1   2   2   1   1   1   2   1   2   2   1   1   1   2   1   1   1   1   2   2   1   1   2   2   2   1   2   1   1   2   1   2   1   2   2   1   2   2   2   1   1   1   2   1   2   1   1   1   2   2   1   1   2   1   1   2   1   1   2   2   1   1   1   2   2   1   2   2   1   1   2   1
 MK-5-8                 1   2   1   2   1   1   1   2   2   2   2   1   1   1   2   1   2   2   1   1   2   2   1   2   1   1   1   1   1   2   2   2   1   1   2   2   1   2   2   2   1   1   1   1   1   1   1   1   2   2   1   2   1   2   2   1   1   1   1   2   2   2   1   1   2   1   2   2   1   2   2   1   2   1   1   1   2   1   2   2   1   2   2   2   2   2   1   2   2   2   1   2   2   1   1   2   2   2   1   2   2   2   2   2   2   2   2   1   2   1   1   1   2   1   2   1   2   2   1   2   2   1   2   2   2   1   1   1   1   2   2   1   1   1   2   1   2   2   1   2   1   2   1   1   1   1   2   2   1   1   2   2   2   1   2   1   1   2   1   2   1   2   1   1   2   2   2   2   1   1   2   1   1   1   1   1   2   2   1   1   1   1   1   2   1   1   2   2   1   1   2   2   2   1   2   2   1   1   2   1
 MK-5-9                 1   2   1   2   1   1   1   2   1   2   2   1   1   1   2   1   2   1   1   1   2   2   2   2   1   1   1   1   1   2   2   2   1   2   2   2   1   2   2   1   1   1   1   1   1   1   1   1   2   2   1   2   1   2   2   2   1   2   1   2   2   2   1   1   2   1   2   1   1   2   2   1   2   1   1   2   2   1   2   2   1   2   2   2   2   2   1   2   1   2   1   2   2   1   1   2   2   2   1   2   1   2   2   2   2   2   2   1   2   2   1   1   2   1   2   1   1   2   1   2   2   1   2   2   2   1   1   2   1   2   2   1   1   1   2   1   2   2   1   2   1   2   1   1   1   1   2   2   1   1   2   2   1   1   2   1   1   2   1   2   2   2   1   1   1   2   2   2   1   1   2   1   1   1   1   1   2   2   1   1   1   2   1   2   1   1   1   2   1   1   2   2   2   1   2   2   1   1   2   1
 MK-5-10                1   2   1   2   1   1   1   2   1   2   2   1   2   1   2   1   2   1   1   1   2   2   2   2   2   1   1   1   1   2   2   2   1   2   2   2   1   2   2   1   1   1   2   1   1   1   1   1   2   1   1   2   1   1   1   2   1   2   1   2   2   2   1   1   2   2   2   1   2   2   2   1   2   1   1   2   2   1   2   2   1   1   2   1   2   2   1   2   2   2   1   2   2   1   1   2   2   1   1   2   1   2   1   2   2   2   2   2   2   2   1   1   2   1   2   1   1   2   1   2   2   1   2   2   2   1   1   2   1   2   1   1   2   1   1   1   2   2   1   2   2   2   1   1   1   1   2   2   1   1   1   2   1   1   2   1   2   1   1   2   2   2   1   2   1   2   2   2   1   1   2   1   1   1   1   1   2   1   1   1   1   2   1   2   1   1   1   2   1   1   2   2   2   1   2   1   2   1   2   1
 MK-5-11                1   2   1   2   1   1   1   2   1   2   2   1   2   1   2   1   2   1   1   1   2   2   2   1   2   1   1   1   1   2   2   2   1   2   1   2   1   1   2   1   1   1   2   1   1   1   1   1   2   1   1   2   1   1   2   2   1   2   2   2   2   2   1   1   2   2   2   1   2   2   2   1   2   1   2   2   2   1   2   2   2   1   2   1   2   2   2   2   2   2   1   1   2   2   1   2   2   1   1   2   1   1   2   1   2   2   2   2   2   2   1   1   2   1   2   1   2   2   1   2   1   1   2   2   2   1   1   2   1   2   1   2   2   1   1   1   2   2   1   2   2   2   1   1   2   1   2   2   1   1   1   2   1   1   2   1   2   1   1   2   2   1   1   2   1   1   2   2   1   1   2   1   1   1   1   1   2   1   1   1   1   2   1   2   1   1   1   2   2   2   2   2   2   1   2   1   2   1   2   2
 MK-5-12                1   2   1   2   2   1   1   2   1   2   2   1   2   1   2   1   2   1   1   1   2   2   1   1   2   1   1   1   1   2   1   2   1   2   1   2   1   1   2   1   1   1   1   1   1   1   1   1   1   1   1   2   1   1   2   2   1   2   2   2   2   2   1   2   2   2   1   1   2   2   2   1   2   1   2   2   2   2   2   2   2   2   2   1   2   2   2   2   2   2   1   1   2   2   1   1   1   1   1   2   1   2   2   1   2   2   2   2   2   2   2   1   1   1   2   1   2   2   1   2   1   1   2   2   2   1   1   2   1   2   1   2   2   1   1   1   2   2   1   2   2   2   2   1   2   1   2   2   1   1   1   2   1   1   2   1   2   1   1   2   2   1   2   2   1   1   1   2   1   1   2   1   1   1   1   1   2   1   1   1   1   2   1   2   1   2   2   2   2   2   2   1   2   1   2   1   2   1   2   2
 MK-5-13                1   2   1   1   2   1   1   2   1   2   2   1   2   1   2   1   2   1   1   1   1   2   1   1   2   1   1   1   1   2   2   2   1   1   1   2   1   1   2   1   1   1   1   1   1   1   1   1   1   1   1   2   1   1   2   1   1   2   2   2   2   2   1   1   2   2   1   1   2   2   2   1   2   1   2   1   1   2   2   2   2   2   2   1   2   2   2   2   1   2   1   1   2   2   1   1   1   1   1   2   1   2   2   1   2   2   2   2   2   2   2   1   1   2   2   1   2   2   1   2   1   1   2   2   2   1   1   2   1   2   1   2   2   1   1   2   2   1   1   2   2   2   2   1   2   2   2   1   1   1   1   2   1   1   2   1   2   1   1   2   2   1   2   2   1   1   1   2   1   1   2   1   1   1   1   1   2   2   1   1   1   1   1   1   1   2   2   2   2   1   2   2   2   1   2   1   2   1   2   2
 MK-5-14                1   2   1   1   2   1   1   2   1   2   2   1   2   1   2   1   2   2   1   2   1   2   2   1   2   1   1   1   1   2   2   2   1   1   1   2   1   1   1   1   1   1   1   1   1   1   1   1   1   1   1   2   1   2   1   1   1   2   2   2   1   2   1   1   1   2   1   1   2   1   2   1   2   1   2   1   1   2   2   2   1   2   2   2   2   2   2   2   1   2   1   1   2   2   1   1   1   1   1   1   1   2   2   1   2   2   2   2   2   2   2   1   2   2   2   2   2   2   1   1   1   1   2   2   2   1   1   2   1   2   1   2   2   1   1   2   2   1   1   2   2   2   2   1   2   2   2   1   1   1   1   2   1   1   2   1   2   1   1   2   2   1   2   2   1   1   1   2   2   1   1   1   1   1   1   1   2   2   1   1   1   1   1   1   1   2   2   2   2   1   2   2   1   1   2   1   2   1   2   1
 MK-5-15                1   2   2   1   2   1   1   2   1   2   2   1   2   2   2   1   2   2   1   2   1   2   2   1   2   1   1   1   1   2   2   2   2   1   1   2   1   1   1   1   2   2   1   1   1   1   1   1   1   1   1   2   1   2   1   1   1   1   2   2   1   2   1   1   1   2   1   1   2   1   2   1   2   1   2   1   1   2   2   2   1   2   1   2   2   2   2   2   1   2   1   1   2   1   1   1   1   1   1   1   1   1   2   1   2   1   2   2   2   2   2   1   2   2   2   2   2   2   2   1   1   1   2   2   2   2   1   2   2   2   1   2   1   1   1   2   2   1   1   2   2   2   2   1   2   2   2   1   1   1   1   2   1   1   2   1   2   2   1   2   1   1   2   2   1   2   1   1   2   1   2   1   1   1   1   2   2   2   1   1   1   1   2   1   1   1   2   2   2   1   2   2   1   1   2   1   2   1   2   1
 MK-5-16                1   2   2   1   2   1   2   2   1   2   2   1   2   2   2   1   1   2   2   2   1   1   2   1   2   1   1   1   1   2   2   1   2   1   1   2   1   1   1   1   2   2   1   1   1   1   1   1   1   1   1   2   2   2   1   1   1   1   2   2   1   2   1   1   1   1   1   1   2   1   1   1   2   1   2   1   1   1   2   2   1   2   1   2   2   2   2   2   1   2   1   1   2   1   1   1   1   1   1   1   1   1   2   2   2   1   1   1   2   2   2   2   2   2   2   2   2   2   2   1   1   1   2   2   2   1   1   1   2   2   1   2   1   1   1   2   2   1   1   2   2   2   2   1   2   2   2   1   1   1   1   2   1   1   2   1   2   2   1   2   1   1   2   1   1   2   1   1   2   1   2   1   1   1   1   2   2   2   2   1   1   1   2   1   1   1   2   2   2   1   2   2   1   1   2   1   2   1   2   1
 MK-6-1                 2   1   1   2   2   1   1   1   1   1   2   1   1   2   2   2   1   1   1   1   2   1   1   1   2   1   1   2   2   2   1   2   2   2   1   2   1   2   2   2   2   2   1   2   1   2   2   2   1   1   2   2   2   1   2   2   2   1   2   2   1   1   2   1   1   2   1   2   1   1   2   2   2   1   2   2   2   1   1   2   2   2   2   2   2   1   2   2   2   1   2   2   2   2   1   1   2   2   1   2   2   2   1   1   1   2   1   1   1   1   2   1   1   2   1   2   2   2   1   1   2   2   1   1   2   1   1   1   1   1   1   1   2   1   2   1   2   1   1   2   2   2   1   1   1   1   2   1   2   1   2   1   1   2   2   2   1   1   2   2   2   1   1   1   2   1   1   1   1   1   2   1   2   2   2   2   1   1   1   2   1   1   1   1   1   2   2   2   2   2   2   1   2   1   2   1   1   2   1   1
 MK-6-2                 2   1   1   2   2   2   1   1   1   1   2   1   2   2   2   2   1   1   1   1   2   1   1   1   2   1   1   2   1   2   1   2   2   2   1   1   1   2   2   2   2   2   1   2   1   2   2   2   1   2   2   2   2   1   2   2   2   1   2   2   1   2   2   1   1   2   1   1   1   1   2   2   2   1   2   2   2   1   1   2   2   2   2   2   2   1   1   2   2   1   2   2   2   2   1   1   1   2   1   2   2   2   1   1   1   2   1   1   1   1   2   2   1   2   1   2   2   1   1   1   2   2   1   1   2   1   1   1   1   1   1   1   2   1   2   1   1   1   1   2   2   2   1   1   1   1   2   2   2   1   2   1   1   2   2   2   1   1   2   2   2   1   2   2   2   2   1   1   1   2   2   2   2   2   1   2   1   1   1   2   1   1   2   1   1   2   2   2   2   2   2   1   2   1   2   1   1   2   1   1
 MK-6-3                 2   1   1   1   2   2   1   1   1   1   2   1   2   2   2   2   2   1   1   1   2   2   1   1   2   1   1   2   1   2   1   2   2   2   2   1   1   2   2   1   1   2   1   2   1   2   2   2   1   2   1   2   2   1   2   2   2   1   2   2   1   2   2   1   1   2   1   1   2   1   1   2   2   1   2   2   2   1   1   2   1   2   2   2   1   1   1   2   2   1   2   2   2   2   1   2   1   2   1   2   2   2   1   2   1   2   1   1   1   1   2   2   1   2   1   2   2   1   1   1   2   2   2   1   1   2   1   1   1   1   1   1   2   1   2   1   1   1   1   2   2   2   1   1   1   1   2   2   2   1   2   1   1   2   2   2   1   1   2   2   2   1   1   2   2   2   1   1   1   2   2   2   2   2   1   1   1   1   1   2   1   1   2   1   1   1   2   2   2   1   2   2   2   1   2   1   1   2   1   1
 MK-6-4                 2   1   1   1   1   2   1   1   1   1   2   1   2   2   2   2   2   1   1   1   2   2   1   1   2   1   1   2   1   2   1   2   2   1   2   1   2   2   2   1   1   2   1   2   2   2   2   2   2   2   1   2   2   2   2   2   2   2   2   2   1   2   2   1   1   1   1   1   2   1   2   2   2   1   2   2   2   1   1   2   1   2   2   2   1   1   1   2   2   1   2   2   2   2   1   2   1   2   1   2   2   2   1   2   1   2   1   1   1   1   2   2   1   2   1   2   2   1   1   1   2   2   1   1   1   2   1   1   1   1   1   1   2   1   2   1   1   1   1   2   1   2   2   1   1   1   2   1   2   2   2   1   1   2   2   2   1   1   2   2   2   1   1   2   1   2   2   2   1   2   2   2   2   1   1   1   1   1   1   2   1   1   1   1   1   1   2   2   2   1   2   2   2   1   2   1   1   2   2   1
 MK-6-5                 2   2   1   1   1   2   1   1   2   1   2   1   2   2   2   2   2   1   1   1   2   2   1   2   2   1   1   2   1   2   1   2   2   1   2   1   1   2   2   1   1   2   1   2   1   2   2   2   2   2   1   2   2   2   2   2   2   2   2   2   1   2   2   1   2   1   1   2   2   1   2   2   2   1   1   2   2   2   1   2   1   2   2   2   1   1   1   2   2   1   2   2   2   1   1   2   1   2   1   2   2   2   1   2   1   2   1   1   1   1   2   2   1   2   1   2   2   1   1   2   1   2   1   1   1   1   1   1   1   1   1   1   2   1   2   1   1   1   1   2   1   2   2   1   1   1   2   1   2   2   2   1   1   2   2   2   1   1   2   2   1   1   2   2   1   1   2   2   1   2   2   2   2   1   1   1   1   1   2   2   1   1   2   1   1   2   2   2   2   1   2   2   2   1   2   1   1   2   2   1
 MK-6-6                 1   2   1   1   1   2   1   1   2   1   1   1   2   2   2   2   2   1   1   1   2   2   1   2   2   2   1   2   1   2   1   2   2   1   2   1   1   2   2   1   1   2   1   2   1   1   2   2   2   2   1   2   2   2   2   2   2   2   2   2   1   1   2   2   2   1   1   2   2   1   2   2   1   2   1   2   1   2   1   2   1   2   2   1   1   1   1   2   2   1   2   2   1   1   1   1   1   2   2   2   2   2   1   1   1   2   1   1   1   1   2   2   1   2   2   2   2   1   1   2   1   2   1   2   1   1   1   1   1   1   1   1   1   1   1   1   1   1   1   2   1   2   2   1   1   1   2   1   2   1   1   1   1   2   2   2   1   1   1   2   1   1   2   2   1   1   2   2   1   2   2   1   1   1   1   1   1   1   2   2   1   1   2   2   1   1   2   2   2   1   1   2   2   1   2   1   1   2   2   1
 MK-6-7                 1   2   1   1   2   2   1   1   2   1   1   1   2   2   2   2   2   1   1   1   2   2   1   2   2   2   1   2   1   2   1   1   2   1   2   1   1   2   2   1   1   2   1   2   1   1   2   1   2   2   1   2   2   2   2   1   2   2   2   2   1   1   2   2   1   1   1   1   2   1   2   2   1   2   1   2   1   2   1   2   1   1   2   1   1   1   1   2   2   1   1   2   1   2   1   1   1   2   2   2   2   1   1   1   1   2   1   2   1   1   2   1   1   2   2   2   1   1   2   2   1   2   1   2   1   1   1   1   1   1   1   1   1   1   1   1   1   1   2   1   1   1   2   1   1   1   2   1   2   1   1   1   1   2   1   2   1   1   1   2   1   1   2   2   1   1   2   2   1   1   2   1   1   1   1   1   1   1   2   2   1   1   2   2   1   1   1   2   2   1   2   2   2   1   2   1   1   2   2   1
 MK-6-8                 1   2   1   1   2   2   1   1   2   1   1   1   2   2   2   2   2   1   1   1   2   2   1   2   2   2   2   2   1   2   1   1   2   1   2   1   1   2   2   1   1   2   1   2   1   1   2   1   2   2   2   2   2   2   2   1   2   2   2   2   1   1   2   2   1   1   1   1   2   1   2   2   1   2   1   2   1   2   1   1   1   1   2   1   1   1   1   2   2   1   1   2   1   2   1   1   1   2   1   2   2   1   2   1   1   2   1   2   1   1   2   1   1   2   1   2   1   1   2   2   1   1   1   2   1   1   1   1   1   2   1   1   1   1   1   1   1   1   2   1   1   1   2   1   1   2   2   1   2   1   1   1   2   2   1   2   1   1   1   1   1   1   2   2   1   1   2   1   1   1   2   1   1   1   1   1   1   1   2   2   2   1   2   2   1   1   1   2   2   1   2   2   2   1   2   1   1   2   2   1
 MK-6-9                 1   2   1   1   2   2   1   1   1   1   2   1   1   1   2   2   2   1   1   1   2   2   1   1   1   2   2   1   1   2   1   1   2   1   2   1   2   2   2   1   1   2   1   2   2   1   2   1   2   2   1   2   2   2   2   1   2   1   2   2   1   1   1   2   1   1   1   1   2   1   2   2   2   2   1   2   1   2   1   1   1   1   2   1   1   1   1   2   2   1   1   2   1   2   1   1   1   2   1   2   2   1   2   1   1   2   1   2   1   1   2   1   1   2   1   2   1   2   2   1   1   1   1   2   1   1   1   1   1   2   1   1   1   1   1   1   1   1   2   1   1   1   2   1   1   2   2   1   2   1   1   1   2   2   1   2   1   1   1   1   1   1   2   2   1   1   2   1   1   1   2   1   1   1   1   2   2   2   1   2   2   1   2   2   1   1   1   2   2   1   2   1   2   1   2   1   1   2   2   1
 MK-6-10                1   2   1   1   2   2   1   1   1   1   2   1   1   1   1   2   2   1   1   1   2   2   1   1   1   2   2   1   1   2   1   1   2   2   2   1   2   2   1   1   1   2   1   2   2   1   2   1   2   2   1   2   2   2   2   1   2   1   2   2   1   1   2   2   1   1   1   1   1   1   2   2   2   2   1   2   1   2   2   1   1   1   2   1   1   1   2   2   1   1   1   2   2   2   1   1   1   1   1   2   1   2   2   1   1   2   1   2   1   2   2   1   1   2   2   2   1   2   2   1   1   1   2   2   1   1   1   1   1   2   1   1   1   1   1   1   1   1   2   1   1   1   2   1   1   2   2   1   2   1   2   1   2   2   2   2   1   1   1   1   1   1   2   1   1   1   2   2   1   1   2   1   1   1   1   2   2   2   1   2   2   1   2   2   2   2   1   2   2   1   2   1   2   1   2   1   1   2   2   1
 MK-6-11                1   1   1   1   2   2   2   1   1   2   2   1   1   2   1   2   2   1   1   1   2   2   1   1   1   2   2   1   1   2   1   1   1   2   2   1   2   2   1   1   1   2   1   1   2   1   2   1   2   2   2   2   2   2   2   1   2   1   2   2   1   1   2   2   1   1   1   1   1   1   2   2   2   2   1   2   1   2   2   1   2   1   2   1   1   1   2   2   1   1   1   2   2   2   2   1   1   1   1   2   1   2   2   1   2   2   2   2   2   2   2   2   2   2   2   2   1   1   2   2   1   1   2   2   1   1   1   1   1   2   1   1   2   1   1   1   1   1   2   1   1   1   2   1   1   1   2   1   2   1   2   1   2   2   2   2   1   1   1   1   1   1   2   1   1   1   1   1   1   2   2   1   1   1   1   2   2   2   1   2   2   1   2   2   2   2   1   2   2   1   2   1   2   2   1   1   1   2   2   1
 MK-6-12                1   1   1   1   1   2   2   1   1   2   2   1   1   2   2   1   2   1   1   1   1   2   1   1   1   2   2   1   1   2   1   1   1   2   2   1   2   2   2   1   1   2   1   1   2   2   2   1   2   2   2   2   2   2   2   1   2   1   2   2   1   1   1   2   2   1   2   1   1   1   2   2   2   2   1   2   1   2   2   1   1   2   2   1   1   1   2   2   1   1   1   2   2   2   2   1   1   1   2   2   1   2   2   1   2   1   2   2   2   2   2   2   1   2   2   2   1   2   2   2   1   1   2   2   2   1   1   1   1   2   1   1   2   1   1   1   1   1   2   1   1   1   2   1   1   1   2   1   2   1   2   1   2   2   2   2   1   1   1   1   1   1   2   1   1   1   2   1   1   2   2   1   1   1   1   2   2   2   1   2   2   1   2   2   2   2   1   2   1   2   2   1   2   2   1   1   1   2   1   1
 MK-6-13                1   2   1   2   1   2   2   1   1   2   2   1   1   2   2   1   2   1   1   1   1   2   1   1   1   2   2   1   1   2   1   1   1   2   2   1   2   2   2   1   1   2   1   1   1   2   2   1   2   2   2   2   1   2   2   2   1   1   2   2   2   1   1   2   2   1   2   1   1   1   2   2   2   2   1   2   1   2   2   1   2   2   2   1   1   1   1   2   1   2   1   2   2   2   1   1   1   1   2   2   1   1   2   1   2   1   2   2   2   2   2   2   1   2   2   2   1   2   2   2   1   1   1   1   2   1   1   1   2   2   1   1   2   1   1   1   1   2   2   1   1   1   1   1   1   1   2   1   2   2   2   1   2   2   2   2   1   1   1   1   1   1   2   1   1   1   2   1   2   2   2   1   1   2   1   2   2   1   1   2   2   1   2   2   2   2   1   2   1   2   2   1   2   1   1   1   2   2   1   1
 MK-6-14                1   2   1   2   1   2   2   1   1   2   2   1   1   2   2   1   2   1   1   1   1   2   1   1   1   2   2   1   1   2   1   1   1   2   2   1   2   2   2   1   1   2   1   2   1   2   2   1   1   2   2   2   1   2   2   2   1   1   2   2   1   1   1   2   1   1   2   1   1   1   2   2   2   2   1   1   1   2   2   1   2   1   2   1   2   1   1   2   1   2   1   2   2   2   1   1   1   1   2   2   1   2   2   1   2   2   2   2   2   1   2   2   1   2   2   2   1   2   2   2   1   1   1   1   2   1   1   1   2   2   2   1   1   1   1   1   1   2   2   1   1   1   1   1   1   1   2   2   2   1   1   1   2   2   2   2   1   1   1   1   1   1   2   1   1   1   2   1   2   2   2   1   1   2   1   2   2   1   1   2   2   1   2   2   2   2   1   2   1   2   2   1   2   1   1   1   2   2   2   1
 MK-6-15                1   2   1   2   1   2   1   1   1   2   2   1   1   2   2   1   2   1   1   1   1   2   1   1   1   2   2   1   1   2   1   2   1   2   2   1   2   2   2   1   1   2   1   2   1   1   2   1   1   2   2   1   1   2   2   2   1   1   2   2   1   1   1   2   1   1   2   1   1   1   2   2   2   2   1   1   1   2   2   1   2   1   2   1   2   1   1   2   1   2   1   2   2   2   1   1   2   1   1   2   2   2   2   1   2   2   2   2   2   1   2   1   2   2   1   2   2   2   1   2   1   1   2   1   2   1   1   2   2   2   2   2   1   1   1   1   1   2   2   1   1   1   1   1   1   1   2   2   2   1   1   1   2   2   2   2   1   1   1   1   1   2   1   1   1   1   1   1   2   2   2   1   1   2   1   2   2   1   1   2   2   1   1   2   1   2   1   2   1   2   2   1   2   1   1   1   2   2   2   2
 MK-6-16                1   2   1   2   1   2   1   1   1   2   2   1   1   2   2   1   2   1   1   1   1   2   1   1   2   2   2   1   1   2   1   2   1   1   2   1   2   2   2   1   1   2   1   2   1   2   2   1   1   2   2   1   1   2   2   2   1   1   2   2   1   1   1   2   1   1   2   1   1   1   1   2   2   2   2   1   1   2   2   1   1   1   2   1   2   1   1   2   1   2   2   2   2   2   1   1   2   1   1   2   2   2   2   1   2   2   2   2   2   1   2   1   2   2   1   2   2   2   1   2   1   1   2   1   2   1   1   2   2   2   2   2   2   1   2   1   1   2   2   1   1   1   1   1   1   1   2   2   1   1   1   1   2   2   1   1   1   1   1   1   1   2   1   1   1   1   1   1   2   2   2   1   1   2   1   2   2   1   1   2   2   2   1   2   1   2   1   2   1   2   2   1   2   1   2   1   2   2   2   2
 
!****************************************** Phenotypic Data **********************************************************
!-100.0 is resevred for missing phenotype
SimulatedTrait1         9.7802    9.1090   10.3124   11.5530   10.0466    9.2171    9.0852    9.8966    9.8102    9.9836   11.1660    9.6120    9.9669    9.4053   10.9208   10.9082    9.8860   10.1909    9.4600   10.6262   10.4778   10.3963   10.7264   10.6928   10.9540   10.9205   11.9293    7.9057   10.0529   10.5136   10.8423   10.3208    9.7044    8.6877   10.0930    9.7429   10.3069    8.2394   11.5557    9.9647   10.8228    9.4702   11.7487   11.1716    9.2618   11.8634    9.0874    7.9912    9.8898    9.6547   10.9983   10.5683   10.1076    9.6257   10.2325   10.2796    9.3599   10.5399   10.1748    9.4924    9.7704    9.6809   10.7664   10.2363   10.6564    8.9884    9.9275    9.4019   10.5407   12.2647   10.4838    9.6581   10.4942   10.9821   12.1078    9.2653   11.2805   10.2245   11.5559    9.5696    8.4849   11.2625    9.7153    9.5747   11.6743   10.5220    8.7900    8.0306    9.0964   12.0473    9.0962   10.1615   10.1674   11.1586    9.9417    9.5019    9.4152    9.7208    8.9766   11.2372   10.4052   10.8983    8.6359    8.4264    9.0354    9.3864    9.6581    7.2075    9.6673   11.1769   11.8584   10.3280   10.8630   10.1573   10.5267    9.2168    9.9890    7.9962    8.9271    9.5682   10.6524    9.4865    9.2756   10.6509   10.5971    8.8672    9.6373    9.0675    8.0139   10.2385    9.6808   10.5656   10.5793    9.3126    9.4624    8.8618    9.6587   11.8545   11.4131   10.6994    8.6383   10.6236    7.3270    9.1767    9.4279    8.9301    8.4749   11.0398    7.8744   11.0409    9.9313   11.1261    9.5531   10.1405    9.4271   10.9073   10.2737    8.2373   10.4632    9.7499    9.9249    9.4342    8.8635    8.0961    8.9610    8.1906   10.9547   10.6534    9.7033   10.0690   10.0206   10.1962   10.3844    9.4862    9.8668    9.3160    9.4418   10.3929   10.1630   11.7034   11.1464    9.5488    8.7912   10.6787   10.3824   10.9398    8.7965    8.9815   10.9482    9.0798   11.0088    8.9824   10.7091    7.9328   10.5607   10.6003   10.0589    8.2386    9.2230    9.5285
 
