# Supplementary material for: Inclusive Composite Interval Mapping of QTL by Environment Interactions in Biparental Populations
Source: PLoS One. 2015 Jul 10;10(7):e0132414. doi: 10.1371/journal.pone.0132414 (PMC4498613; doi:10.1371/journal.pone.0132414)
Supplement: S1 File — (ZIP) [file pone.0132414.s001.zip › BC1 population/e=1/run_00073.met]

!**********************Note: lines staring with "!" are remarks and will be ignored in the program********************
!*********************************General Information**********************************
!Assuming F1 = P1 x P2, populations available in QTL IciMapping are: 
!  1, P1BC1F1 = P1 x F1, the first backcrossing where P1 is used as the recurrent parent;
!  2, P2BC1F1 = P2 x F1, the first backcrossing where P2 is used as the recurrent parent;
!  3, F1DH, F1-derived doubled haploids; 
!  4, RIL or F1RIL, recombination inbred lines through the repeated selfing of F1;
!  5, P1BC1RIL, recombination inbred lines through the repeated selfing of P1BC1F1;
!  6, P2BC1RIL, recombination inbred lines through the repeated selfing of P2BC1F1;
!  7, F2, the selfing generation of F1;
!  8, F3, the selfing generation of F2;
!  9, P1BC2F1, the second backcrossing where P1 is used as the recurrent parent; 
! 10, P2BC2F1, the second backcrossing where P2 is used as the recurrent parent;
! 11, P1BC2RIL, recombination inred lines through the repeated selfing of P1BC2F1; 
! 12, P2BC2RIL, recombination inred lines through the repeated selfing of P2BC2F1; 
! 13, P1BC1F2, the selfing generation of P1BC1F1; 
! 14, P2BC1F2, the selfing generation of P2BC1F1; 
! 15, P1BC2F2, the selfing generation of P1BC2F1; 
! 16, P2BC2F2, the selfing generation of P2BC2F1; 
! 17, P1BC1DH, P1BC1F1-derived doubled haploids; 
! 18, P2BC1DH, P2BC1F1-derived doubled haploids; 
! 19, P1BC2DH, P1BC2F1-derived doubled haploids; 
! 20, P2BC2DH, P2BC2F1-derived doubled haploids; 
   1      !Mapping Population (see remarks above)
   2      !Mapping Function (1 for Kosambi; 2 for Haldane; 3 for Morgan)
   2      !Marker Space Type (1 for intervals; 2 for positions)
   1      !Marker Space Unit(1 for centiMorgans; 2 for Morgan)
   6      !Number of Chromosomes (or Linkage Groups)
 200      !Size of the mapping population
   1      !Number of environments
 
!***************************************** Chromosomes and Linkage Maps **********************************************
!Chromosome                 NumMarkers
-CH1                        16
-CH2                        16
-CH3                        16
-CH4                        16
-CH5                        16
-CH6                        16
!Linkage map (Marker name followed by position or the interval length)
 MK-1-1                1     0.000
 MK-1-2                1    10.000
 MK-1-3                1    20.000
 MK-1-4                1    30.000
 MK-1-5                1    40.000
 MK-1-6                1    50.000
 MK-1-7                1    60.000
 MK-1-8                1    70.000
 MK-1-9                1    80.000
 MK-1-10               1    90.000
 MK-1-11               1   100.000
 MK-1-12               1   110.000
 MK-1-13               1   120.000
 MK-1-14               1   130.000
 MK-1-15               1   140.000
 MK-1-16               1   150.000
 MK-2-1                2     0.000
 MK-2-2                2    10.000
 MK-2-3                2    20.000
 MK-2-4                2    30.000
 MK-2-5                2    40.000
 MK-2-6                2    50.000
 MK-2-7                2    60.000
 MK-2-8                2    70.000
 MK-2-9                2    80.000
 MK-2-10               2    90.000
 MK-2-11               2   100.000
 MK-2-12               2   110.000
 MK-2-13               2   120.000
 MK-2-14               2   130.000
 MK-2-15               2   140.000
 MK-2-16               2   150.000
 MK-3-1                3     0.000
 MK-3-2                3    10.000
 MK-3-3                3    20.000
 MK-3-4                3    30.000
 MK-3-5                3    40.000
 MK-3-6                3    50.000
 MK-3-7                3    60.000
 MK-3-8                3    70.000
 MK-3-9                3    80.000
 MK-3-10               3    90.000
 MK-3-11               3   100.000
 MK-3-12               3   110.000
 MK-3-13               3   120.000
 MK-3-14               3   130.000
 MK-3-15               3   140.000
 MK-3-16               3   150.000
 MK-4-1                4     0.000
 MK-4-2                4    10.000
 MK-4-3                4    20.000
 MK-4-4                4    30.000
 MK-4-5                4    40.000
 MK-4-6                4    50.000
 MK-4-7                4    60.000
 MK-4-8                4    70.000
 MK-4-9                4    80.000
 MK-4-10               4    90.000
 MK-4-11               4   100.000
 MK-4-12               4   110.000
 MK-4-13               4   120.000
 MK-4-14               4   130.000
 MK-4-15               4   140.000
 MK-4-16               4   150.000
 MK-5-1                5     0.000
 MK-5-2                5    10.000
 MK-5-3                5    20.000
 MK-5-4                5    30.000
 MK-5-5                5    40.000
 MK-5-6                5    50.000
 MK-5-7                5    60.000
 MK-5-8                5    70.000
 MK-5-9                5    80.000
 MK-5-10               5    90.000
 MK-5-11               5   100.000
 MK-5-12               5   110.000
 MK-5-13               5   120.000
 MK-5-14               5   130.000
 MK-5-15               5   140.000
 MK-5-16               5   150.000
 MK-6-1                6     0.000
 MK-6-2                6    10.000
 MK-6-3                6    20.000
 MK-6-4                6    30.000
 MK-6-5                6    40.000
 MK-6-6                6    50.000
 MK-6-7                6    60.000
 MK-6-8                6    70.000
 MK-6-9                6    80.000
 MK-6-10               6    90.000
 MK-6-11               6   100.000
 MK-6-12               6   110.000
 MK-6-13               6   120.000
 MK-6-14               6   130.000
 MK-6-15               6   140.000
 MK-6-16               6   150.000
!*********************************** Marker Types ********************************************************************
!Co-dominant marker: When heterozygote F1 is present, P1 is coded as 2, F1 is coded as 1, and P2 is coded as 0; Otherwise, P1 is coded as 2, and P2 is coded as 0. 
!Dominant marker: When heterozygote F1 is present, P1 and F1 are coded as 12, and P2 is coded as 0; Otherwise, P1 is coded as 2, and P2 is coded as 0.  
!Recessive markers: When heterozygote F1 is present, P1 is coded as 2, and F1 and P2 are coded as 10; Otherwise, P1 is coded as 2, and P2 is coded as 0. 
!Missing marker is coded as -1. 
 MK-1-1                 2   1   2   1   1   2   1   2   2   1   2   2   2   1   1   2   1   2   2   2   1   1   1   2   2   2   1   2   2   1   2   2   2   2   1   1   2   2   1   1   2   2   1   1   2   1   1   1   1   1   2   2   2   1   2   2   1   2   1   2   1   1   1   1   2   1   2   1   2   1   2   2   1   2   2   2   2   1   2   2   2   1   2   1   1   1   2   2   2   2   2   1   2   1   2   2   2   1   1   2   1   1   1   1   1   1   1   1   1   2   1   2   2   1   1   1   1   1   1   1   1   2   1   1   2   1   1   1   2   2   1   2   1   1   1   2   1   1   1   2   2   1   1   2   2   2   2   2   1   2   2   1   1   1   2   2   1   1   2   1   1   1   1   2   1   2   1   1   2   2   1   2   1   1   2   1   2   1   1   1   1   2   2   1   1   2   2   1   2   2   2   2   2   2   2   1   2   2   1   2
 MK-1-2                 2   1   2   1   1   2   1   2   2   1   2   2   2   1   1   2   1   1   2   2   1   1   1   2   2   2   1   2   2   1   2   2   2   1   1   2   2   2   1   1   2   2   2   1   2   1   1   1   1   1   2   2   2   1   2   2   2   2   1   2   1   1   2   1   2   1   2   1   2   1   2   2   1   2   2   2   2   1   2   2   2   1   2   2   1   1   2   2   2   2   2   1   2   1   2   2   2   1   1   2   1   1   1   1   1   2   2   1   1   2   1   2   2   1   1   1   1   1   1   1   1   2   1   1   2   1   1   1   1   2   1   2   1   1   1   2   1   1   1   2   2   1   1   2   2   2   2   2   1   2   2   1   1   1   2   2   1   1   2   1   1   1   1   2   1   2   1   1   2   1   1   2   1   1   2   1   2   1   1   1   1   1   2   1   1   2   2   2   2   2   2   2   2   2   2   2   2   2   1   2
 MK-1-3                 2   1   2   1   1   2   1   2   2   1   2   2   2   1   1   2   1   1   2   2   2   1   1   2   2   2   1   2   2   1   2   2   2   1   1   1   2   1   1   1   2   2   2   1   2   1   1   1   1   1   2   2   2   1   2   2   2   2   1   2   1   2   2   1   2   1   2   1   2   1   2   2   1   2   2   2   2   1   2   2   2   1   2   2   1   1   1   2   1   1   2   1   2   1   2   1   2   1   1   2   1   1   1   2   1   2   2   1   1   2   2   2   2   1   1   1   1   1   1   1   1   2   1   1   2   1   1   1   1   2   1   2   1   1   1   2   1   1   1   2   2   1   1   2   2   2   1   1   1   2   2   1   1   1   2   2   1   1   2   1   1   2   1   2   1   2   1   1   2   1   1   2   1   1   2   1   2   1   2   2   1   1   1   1   1   2   2   2   1   2   2   2   2   2   2   2   2   2   1   2
 MK-1-4                 2   2   2   2   1   2   1   2   2   1   2   2   2   1   1   2   1   1   2   2   2   1   1   2   2   2   1   2   2   1   2   1   2   1   2   1   1   1   2   1   2   2   1   2   2   1   1   1   2   1   2   2   2   1   1   2   2   2   1   2   1   2   2   1   2   1   2   1   2   1   2   2   1   2   2   2   2   1   2   2   2   2   2   2   1   1   1   2   1   1   2   1   2   1   1   1   2   1   1   2   1   1   1   2   1   2   2   1   1   1   2   2   2   1   2   1   1   1   1   2   1   2   1   1   2   1   1   1   2   2   1   2   1   1   1   2   1   1   1   2   2   1   2   2   2   2   1   1   1   2   1   2   1   1   2   2   1   1   2   1   1   2   1   2   2   2   1   1   2   1   1   2   1   1   1   1   2   2   2   2   1   1   2   1   1   2   2   2   1   2   2   2   2   1   2   2   2   2   1   2
 MK-1-5                 2   2   2   2   1   2   1   2   2   1   2   2   2   2   2   2   1   1   2   2   2   1   1   2   2   2   1   2   2   1   1   1   2   2   2   1   1   1   2   1   2   2   1   2   2   2   1   1   2   1   2   2   2   1   1   2   2   2   1   2   1   2   1   1   2   1   2   1   1   1   2   2   1   2   2   2   2   1   2   2   2   2   2   2   1   1   1   2   1   1   2   1   2   1   2   2   1   1   1   2   1   1   1   2   1   2   1   1   1   1   2   2   2   2   2   1   1   1   1   2   1   2   1   1   2   1   1   1   2   2   1   2   1   1   1   2   1   1   1   2   2   1   2   2   2   2   1   1   1   2   1   2   1   1   2   2   2   2   2   1   1   2   2   2   2   1   1   1   2   1   1   2   1   1   1   1   2   1   2   2   1   1   2   1   1   2   2   2   1   2   2   1   2   1   1   2   2   1   1   2
 MK-1-6                 2   1   2   2   1   2   1   2   2   1   2   1   2   2   2   2   1   1   2   2   2   1   1   2   1   1   1   2   2   1   1   1   1   1   1   1   1   1   2   2   2   1   2   2   2   2   1   1   1   1   2   2   2   1   1   2   2   2   1   2   1   2   1   1   2   1   2   1   1   2   2   2   1   2   2   2   2   1   1   2   2   2   2   2   1   1   1   2   2   1   1   1   2   1   2   2   1   1   1   2   2   1   1   2   1   2   1   1   1   2   1   2   2   2   2   1   1   1   1   2   1   2   1   1   2   1   1   1   2   2   1   2   1   1   1   2   1   1   1   2   1   1   2   1   2   2   1   1   1   2   1   2   1   1   1   2   2   2   2   1   1   1   2   2   1   1   1   2   2   1   1   2   1   1   1   1   2   1   2   2   1   1   2   2   1   2   2   2   1   2   2   1   2   1   1   2   2   1   1   2
 MK-1-7                 2   2   2   1   1   2   1   2   2   1   2   2   2   1   2   1   1   1   2   2   2   1   1   2   1   1   1   2   2   1   1   1   1   1   1   1   1   1   2   2   2   1   2   2   2   2   1   1   1   2   2   2   2   1   1   2   2   2   1   1   1   2   1   1   2   1   2   1   1   2   2   2   1   2   2   2   2   1   1   2   2   1   1   2   1   1   1   2   2   1   1   1   2   1   2   2   1   1   1   1   2   1   1   2   1   2   2   1   1   2   2   2   2   2   2   1   1   1   1   1   1   2   1   1   2   1   1   1   2   2   1   2   1   1   1   2   1   1   1   2   1   1   1   1   1   2   1   1   1   2   1   2   1   1   1   2   2   2   2   1   1   1   2   2   1   1   1   2   2   1   1   2   1   1   2   1   2   1   2   2   1   1   2   2   1   2   2   2   2   2   2   1   2   1   1   2   2   1   1   2
 MK-1-8                 2   2   2   1   1   1   1   1   2   1   1   2   2   2   2   2   1   1   2   2   2   1   1   2   1   1   1   2   2   1   1   1   1   1   1   1   1   1   2   2   2   1   2   2   2   2   2   1   1   2   2   2   2   1   1   1   2   2   1   1   1   2   1   1   2   1   2   1   1   1   1   2   1   2   2   2   2   1   1   2   2   2   1   2   1   2   1   2   2   1   1   1   1   1   2   2   1   1   1   1   2   1   1   2   1   1   2   1   1   2   2   2   1   2   2   1   1   1   1   1   2   2   1   1   2   1   1   1   2   2   1   2   1   1   1   2   1   1   2   2   1   1   1   1   1   2   1   1   1   1   1   2   1   1   1   2   2   2   2   1   1   1   2   2   1   1   2   2   2   1   1   2   1   1   2   1   2   1   2   2   1   1   2   2   1   2   2   2   2   1   2   1   1   1   1   2   2   1   1   2
 MK-1-9                 2   2   2   1   1   1   1   1   2   1   1   2   2   2   2   2   1   1   2   2   2   1   1   2   1   1   1   2   2   1   1   1   1   1   1   1   1   1   2   2   2   1   2   2   2   2   1   1   1   2   2   2   2   1   1   1   2   2   1   1   1   1   1   1   2   1   2   1   1   1   1   2   1   2   1   2   1   1   1   2   2   2   1   2   1   2   1   2   2   1   1   1   1   1   1   2   1   1   1   1   2   1   2   2   1   1   2   2   1   2   2   2   1   2   2   1   1   1   1   1   1   2   1   1   2   2   1   1   2   2   1   1   1   1   1   2   2   1   2   2   1   1   1   1   1   2   1   1   1   1   1   1   1   1   1   2   2   2   1   2   1   1   2   2   2   1   2   2   2   1   1   2   1   1   2   1   2   1   2   2   1   1   2   2   1   2   2   2   2   1   2   1   1   2   1   2   2   2   1   2
 MK-1-10                2   2   2   1   1   1   1   1   1   1   2   2   2   2   2   2   1   1   2   2   2   1   1   2   1   2   1   2   2   1   1   1   1   1   1   2   1   1   2   2   2   1   2   2   2   2   1   1   1   2   2   1   1   1   1   1   2   2   1   1   1   1   1   1   2   1   2   1   1   1   1   2   1   1   1   2   1   2   1   2   2   2   1   2   1   2   1   2   2   1   1   1   2   1   2   2   1   1   1   1   2   1   2   2   1   1   2   2   1   2   2   2   1   2   2   1   1   1   1   1   1   2   1   1   2   2   1   1   2   2   1   1   1   1   2   2   2   1   2   2   1   2   1   1   1   2   1   1   1   1   1   1   1   2   1   2   2   2   1   2   1   1   2   2   2   1   2   2   2   1   1   2   1   1   2   1   2   1   2   2   1   1   2   2   1   2   2   2   1   2   2   1   1   1   1   1   2   2   1   2
 MK-1-11                2   2   2   1   1   1   1   1   2   1   2   2   2   2   2   2   1   1   2   1   2   1   1   2   1   2   1   1   2   1   1   1   1   1   1   2   1   1   2   2   2   1   2   2   2   2   1   1   2   2   2   1   1   2   1   1   2   2   2   1   1   2   1   1   2   1   2   1   1   1   2   2   1   1   1   2   1   2   1   2   2   2   1   2   1   2   2   2   2   1   1   1   2   1   2   2   1   1   2   1   2   1   1   2   1   1   1   2   1   2   2   2   1   2   2   1   2   1   1   1   2   2   1   2   2   2   1   1   2   1   2   1   1   1   2   2   1   1   2   2   1   2   2   1   1   2   1   2   1   1   1   1   1   2   1   2   2   2   1   2   1   1   2   1   1   2   2   1   1   1   1   2   1   1   2   1   2   1   2   2   2   1   2   2   1   2   2   2   1   2   2   1   2   1   1   1   2   2   1   2
 MK-1-12                2   2   2   1   2   1   1   1   2   1   2   2   2   2   2   2   1   1   1   1   2   1   1   2   1   2   2   1   2   1   1   2   1   1   1   1   1   1   2   2   2   1   2   2   2   2   1   1   2   1   2   1   1   2   1   1   2   2   2   1   1   2   1   1   2   1   2   1   1   1   2   2   1   1   1   2   1   2   1   2   2   2   1   2   1   2   2   2   2   1   1   1   2   2   2   2   1   1   2   1   2   2   2   2   1   2   1   2   1   2   2   2   1   2   2   1   2   1   1   1   2   1   2   2   2   2   1   1   2   1   2   1   1   1   2   2   1   1   2   2   1   2   2   1   1   2   1   2   1   1   1   1   1   2   1   2   2   2   2   2   1   1   2   1   2   2   2   1   1   1   1   2   1   1   2   1   2   1   2   2   2   2   2   2   1   1   2   2   1   2   2   1   2   1   1   1   2   2   1   2
 MK-1-13                2   2   2   1   2   2   1   1   2   1   2   2   2   2   2   2   1   1   1   1   2   1   1   2   2   2   2   1   2   1   1   2   1   1   1   1   1   1   2   2   2   1   2   2   1   2   1   1   2   1   2   1   1   2   1   1   2   2   2   1   1   2   1   1   2   1   2   2   1   1   2   2   1   1   1   2   1   2   1   2   2   2   1   2   1   2   2   1   2   1   1   1   2   2   2   2   1   1   2   1   2   2   2   2   1   2   1   2   1   2   2   2   1   2   1   1   2   2   1   1   2   1   2   2   2   2   1   1   2   1   2   1   1   1   2   2   1   1   2   2   2   2   2   1   1   1   1   2   1   1   1   1   1   2   1   2   2   2   2   2   1   2   2   1   2   2   2   1   1   1   1   2   1   1   2   1   2   1   2   1   2   2   2   2   1   1   2   2   1   2   2   1   2   1   1   1   2   1   1   2
 MK-1-14                2   2   1   1   2   1   1   2   2   1   1   2   2   2   2   2   1   1   1   1   2   1   1   2   2   2   2   1   2   1   1   2   1   1   1   1   1   1   2   2   2   1   2   2   1   2   1   1   2   1   2   1   1   2   1   1   2   2   2   1   1   2   1   1   2   1   2   2   1   1   2   2   1   1   1   2   1   1   1   2   2   2   1   2   2   2   2   1   1   1   1   1   2   2   1   2   1   1   2   1   2   2   2   2   1   2   1   2   1   2   1   1   1   1   1   1   2   2   1   2   2   1   2   2   2   2   1   1   2   1   2   1   1   1   2   1   1   1   2   2   2   1   2   1   1   1   1   2   2   1   1   1   1   2   1   2   2   2   2   2   1   2   1   1   2   2   2   1   2   1   1   2   1   1   2   1   2   1   2   1   1   1   2   2   1   1   2   2   2   2   2   1   2   1   1   1   2   1   1   2
 MK-1-15                1   2   1   1   2   1   1   2   2   1   1   2   2   2   2   2   1   1   1   1   2   1   2   2   2   2   2   1   2   1   1   1   1   1   1   1   2   1   2   2   1   1   1   2   1   2   1   1   2   1   2   1   1   1   1   1   1   2   2   1   1   2   1   1   2   1   2   2   2   1   2   2   1   1   1   2   1   1   1   2   2   2   2   2   2   2   2   1   1   1   2   1   2   2   1   2   1   1   1   1   2   2   2   2   1   2   1   2   1   2   1   1   1   1   1   1   2   2   1   2   2   2   2   2   2   2   1   2   2   1   2   1   1   1   2   2   1   1   2   2   2   1   2   1   1   1   1   2   2   1   1   1   1   2   1   2   2   1   2   2   1   2   1   1   2   2   2   1   1   1   1   2   2   1   2   1   2   1   2   1   1   1   2   2   1   1   2   2   2   2   2   1   2   1   1   1   2   1   1   2
 MK-1-16                1   2   1   1   2   2   1   2   2   1   1   2   2   2   2   2   1   1   2   1   2   1   2   2   1   2   2   1   2   1   1   1   1   1   1   1   2   1   2   2   1   1   1   2   1   2   1   1   2   1   1   1   1   1   1   1   1   2   2   1   1   2   1   1   2   1   2   2   2   1   2   1   1   1   1   2   1   1   1   2   2   2   2   2   2   2   1   2   1   1   2   1   2   2   1   2   1   2   2   1   1   2   2   2   1   2   1   2   1   1   1   1   1   1   1   1   2   2   1   2   2   2   2   2   2   2   1   2   2   1   2   1   1   2   2   2   1   1   2   2   2   1   2   1   1   1   1   2   2   1   1   2   1   2   1   2   2   1   2   2   2   2   1   1   2   2   2   1   1   1   1   2   2   1   2   1   2   1   2   1   2   1   2   2   1   1   2   2   2   1   2   1   2   1   1   1   2   1   1   1
 MK-2-1                 1   1   2   1   1   1   2   1   2   2   2   2   1   2   2   1   1   1   2   2   2   1   1   2   2   2   1   1   1   2   2   2   1   1   2   2   2   1   2   2   1   1   2   1   1   1   1   2   1   1   2   2   1   2   1   1   1   1   2   1   1   2   1   1   1   2   1   2   2   1   2   1   1   1   2   2   2   1   2   2   1   2   1   1   2   2   2   1   1   2   1   2   2   1   2   2   1   1   1   2   1   1   2   1   1   1   1   2   2   2   1   2   1   2   1   1   1   1   2   2   2   2   1   2   2   2   1   2   2   2   2   1   2   1   1   1   1   1   2   2   2   1   1   2   2   1   1   2   1   2   2   1   1   2   1   1   2   1   1   2   1   1   1   2   2   2   2   2   2   1   1   1   2   1   1   1   2   2   1   2   2   2   2   2   2   2   2   2   2   1   1   1   1   1   1   1   2   2   1   1
 MK-2-2                 1   1   1   1   1   1   2   1   2   2   2   2   2   2   2   1   1   1   2   2   2   1   1   2   2   2   1   1   1   2   2   2   1   1   2   2   2   1   2   2   1   1   2   1   1   1   1   2   1   1   2   2   1   2   1   1   1   1   2   1   1   2   1   1   1   1   1   2   2   1   2   1   1   1   2   2   2   1   2   2   1   2   1   2   2   2   2   2   1   2   1   2   2   2   2   2   1   1   1   2   2   1   2   1   1   2   2   2   2   2   2   2   1   2   1   1   1   1   2   2   2   2   1   2   2   2   1   2   1   2   2   1   2   2   1   1   2   1   2   2   2   1   1   2   2   1   1   1   2   2   2   1   1   2   1   1   2   1   1   2   1   1   1   2   2   2   2   2   2   2   1   2   2   1   1   1   2   2   1   2   1   2   2   2   2   1   2   1   2   1   1   1   1   1   1   1   2   2   1   1
 MK-2-3                 1   1   1   1   1   1   2   1   2   2   2   2   2   2   2   1   1   1   2   2   2   1   1   1   1   2   1   1   1   2   1   2   1   1   2   2   2   1   2   2   1   1   2   1   1   1   1   2   1   1   2   1   1   2   1   1   1   1   2   1   1   2   1   1   1   1   1   2   2   1   2   1   1   1   2   2   2   1   2   2   1   2   1   2   2   2   2   2   1   2   1   2   2   2   2   2   1   1   2   2   2   1   2   1   1   2   2   2   2   2   2   2   1   2   1   1   1   1   2   2   2   2   1   2   2   2   1   2   1   2   2   1   2   2   1   2   2   1   2   2   2   1   1   2   2   1   1   1   2   2   2   1   2   2   1   1   2   1   1   2   1   1   1   2   2   2   2   2   2   2   1   2   2   1   1   1   2   2   1   2   1   2   2   2   2   1   2   1   2   1   2   1   1   1   1   1   2   2   1   1
 MK-2-4                 1   1   1   1   1   1   2   1   2   1   2   2   2   1   2   1   1   1   2   2   2   1   1   2   1   2   1   1   1   2   1   2   1   1   1   2   2   1   2   1   1   1   1   1   1   1   1   2   1   1   2   1   1   2   1   1   1   1   2   1   1   2   1   1   1   1   1   2   2   1   2   1   1   1   2   2   2   1   2   2   1   2   1   2   2   2   2   2   1   2   1   2   2   2   2   2   1   1   2   2   2   1   2   1   1   1   2   2   1   1   2   2   1   2   1   1   1   2   1   2   2   2   1   2   1   2   1   2   1   2   2   1   1   2   1   2   2   1   2   2   2   1   1   2   2   1   1   2   2   2   2   1   2   2   1   1   2   1   1   2   1   1   1   2   2   2   2   2   2   1   1   2   2   1   1   2   2   2   1   2   1   1   1   2   2   1   2   1   2   1   2   1   2   2   1   1   2   2   1   1
 MK-2-5                 1   1   1   1   1   1   2   1   2   1   2   2   2   2   1   1   1   1   2   2   2   1   1   2   1   2   1   1   1   2   2   2   1   1   1   2   2   1   2   1   1   1   2   1   1   1   1   2   1   2   2   1   1   1   1   1   1   1   2   1   1   2   1   1   1   1   1   2   2   1   2   2   1   1   2   2   2   1   2   2   2   2   1   2   2   2   2   2   1   1   1   2   2   2   2   2   1   1   1   2   2   1   2   1   1   1   2   2   2   2   2   2   1   1   1   1   1   2   1   2   1   2   1   2   2   2   2   2   1   2   1   1   1   2   1   1   2   1   1   2   2   1   1   1   2   2   1   2   2   2   2   1   2   2   1   1   2   1   1   2   1   1   1   2   2   2   2   2   2   1   1   2   1   1   1   1   2   2   1   2   1   1   1   2   2   1   2   2   2   2   2   1   2   2   1   1   2   2   1   1
 MK-2-6                 1   1   1   1   1   1   2   1   2   2   2   2   2   2   1   1   1   1   2   2   2   1   1   2   1   2   1   1   1   2   2   1   1   1   1   2   2   1   2   1   1   1   2   1   1   1   1   2   1   2   2   1   1   1   1   1   1   1   2   1   1   2   2   1   1   1   1   2   2   1   2   2   1   1   2   2   2   1   2   2   2   2   1   2   2   2   2   2   1   1   1   2   2   2   2   1   1   1   1   2   2   1   2   1   1   1   2   2   1   2   2   2   1   1   1   1   2   1   2   2   1   2   1   2   2   2   2   2   1   1   1   1   1   2   1   1   2   1   1   2   2   1   1   2   2   2   1   2   2   2   2   1   2   2   1   1   2   1   1   2   1   1   1   2   2   2   2   2   2   1   1   2   1   1   2   1   2   2   1   2   1   1   1   2   2   1   2   2   2   2   2   1   2   1   1   1   2   2   1   1
 MK-2-7                 1   1   1   1   1   1   2   1   2   2   2   2   2   2   1   1   1   1   2   2   2   1   1   2   1   2   1   1   1   2   2   2   1   1   1   2   2   1   2   2   1   1   1   1   1   1   1   2   1   2   2   1   1   1   1   1   1   1   2   1   1   1   2   1   1   1   1   2   2   1   1   2   1   1   2   2   2   2   2   2   2   1   1   2   2   2   2   2   2   1   1   2   2   2   2   1   1   1   1   2   2   1   2   1   1   1   2   2   1   2   2   2   2   1   1   1   1   1   2   2   1   2   1   2   2   2   1   2   1   2   1   1   1   2   1   1   2   1   1   1   2   1   1   2   2   2   1   2   2   2   2   1   1   2   1   2   2   1   1   2   1   1   1   1   2   2   1   2   2   1   1   2   1   1   2   2   2   2   1   2   1   1   1   2   2   1   2   2   2   2   2   1   1   1   1   1   2   2   1   1
 MK-2-8                 2   1   1   2   1   1   2   1   2   2   2   1   1   2   1   1   1   1   2   2   2   1   1   2   1   2   1   1   1   2   2   2   1   1   1   2   2   1   2   2   1   1   1   1   1   1   1   2   1   2   2   1   1   1   1   2   1   1   2   1   1   1   2   1   1   1   2   2   2   1   1   2   1   2   2   2   2   2   2   2   2   1   1   2   2   2   2   1   2   1   1   2   2   2   2   1   1   1   1   1   2   1   2   1   1   1   2   2   1   2   2   1   2   1   1   1   1   1   2   2   2   2   2   2   2   2   1   2   2   1   1   1   1   1   1   1   2   1   1   1   2   1   1   2   2   2   1   2   2   2   2   1   1   2   1   1   2   1   1   2   1   1   1   1   2   2   1   2   2   1   1   2   1   1   2   2   2   2   2   2   1   1   1   2   2   1   2   2   2   1   2   1   1   1   2   1   2   2   1   1
 MK-2-9                 1   1   1   2   1   1   2   1   1   2   2   1   1   2   1   1   1   1   2   1   2   1   1   2   2   2   1   1   1   2   2   2   2   1   1   2   2   2   2   2   1   1   1   1   2   1   1   2   1   1   2   1   1   1   1   2   1   1   2   2   1   1   2   1   1   1   2   2   2   1   1   2   1   1   2   2   2   2   2   2   2   1   1   2   2   2   2   1   2   1   1   2   2   2   2   1   2   1   1   1   1   1   2   1   1   1   2   2   2   2   2   1   2   1   1   1   1   1   2   2   2   2   2   2   2   2   1   2   2   1   1   1   1   1   1   1   2   2   1   1   1   1   1   2   1   2   1   2   2   2   2   1   1   2   1   1   2   1   1   2   1   1   1   1   2   1   1   2   1   1   1   2   1   1   2   1   2   2   2   2   1   1   2   2   2   1   2   2   2   1   2   1   2   1   2   1   2   2   1   1
 MK-2-10                1   1   1   2   1   1   2   1   1   2   1   1   1   2   1   1   1   1   2   1   2   1   1   2   2   2   2   1   1   2   2   2   2   1   1   2   2   2   2   2   1   2   1   1   2   1   1   2   1   1   2   1   2   1   1   2   1   1   2   2   1   1   2   2   1   1   2   2   1   1   1   2   1   2   2   2   2   2   2   2   2   1   2   2   1   2   2   1   2   1   1   2   2   2   2   1   2   1   1   1   1   1   2   1   1   1   2   2   2   2   2   1   1   1   1   1   1   2   2   2   1   2   2   2   2   2   1   2   2   1   2   1   2   1   1   1   2   2   1   1   1   1   1   2   1   2   1   2   2   2   2   1   2   2   2   1   2   1   2   2   1   1   1   1   2   1   1   2   1   1   1   2   1   1   2   1   2   2   2   2   1   1   2   2   2   1   2   2   1   1   2   1   2   1   1   2   2   2   1   1
 MK-2-11                1   1   1   2   1   1   2   1   2   2   1   1   1   2   1   1   1   1   2   1   2   1   1   1   2   2   1   1   1   2   1   2   1   1   1   2   2   2   2   2   1   2   1   1   2   1   1   2   1   1   2   1   2   1   1   1   1   1   2   2   2   1   2   2   1   1   2   2   2   1   1   2   1   2   2   2   2   2   2   2   2   1   2   1   1   2   2   1   2   1   1   2   1   2   2   1   1   1   1   1   1   1   2   1   1   1   2   2   2   1   2   1   1   1   1   1   2   2   1   2   1   2   2   2   2   2   1   2   2   1   2   1   2   1   1   1   2   2   1   1   1   1   1   1   1   2   1   2   2   2   2   1   1   2   2   2   1   1   2   2   1   1   1   1   2   1   1   2   1   1   1   2   1   2   1   1   2   2   1   2   1   1   1   2   2   1   2   2   1   1   2   1   2   1   1   2   2   2   2   1
 MK-2-12                1   2   1   2   1   1   2   1   2   2   1   1   1   2   1   1   1   1   2   1   2   1   1   1   2   2   1   1   1   2   1   2   1   1   1   2   2   2   2   2   2   2   2   1   2   1   2   2   1   1   2   1   2   1   1   1   1   1   2   2   2   1   2   2   2   2   2   2   2   1   1   2   1   2   2   2   2   2   2   2   2   2   2   1   1   2   2   1   2   1   1   2   2   2   2   1   1   1   1   1   1   1   2   1   2   1   2   2   2   1   2   1   1   1   1   1   1   2   1   2   1   2   1   2   1   2   1   2   2   2   2   1   2   1   1   1   2   2   1   1   1   2   1   1   1   2   1   2   2   2   2   1   2   2   2   1   1   1   1   2   1   1   1   1   2   2   1   2   1   1   1   2   1   2   1   1   2   2   1   2   1   1   1   2   2   1   2   2   1   1   2   2   2   1   1   2   2   2   2   1
 MK-2-13                1   2   1   2   1   1   2   1   2   2   1   1   1   1   1   1   1   1   2   1   2   1   1   1   2   2   1   1   1   1   1   2   1   1   1   2   2   1   1   2   2   2   2   1   2   1   2   2   1   1   2   2   2   1   1   1   1   1   2   2   2   2   2   2   2   2   2   2   2   1   1   2   1   2   1   2   2   1   2   2   2   2   2   1   1   2   2   1   2   1   1   2   1   2   2   1   1   1   1   1   1   1   2   1   2   1   2   2   1   1   2   1   1   1   1   1   1   2   1   2   1   2   1   2   1   2   1   2   1   2   2   1   2   1   1   1   1   2   1   2   1   2   2   1   1   2   1   2   2   2   2   1   2   2   2   1   1   1   1   2   1   1   1   1   2   1   1   2   1   1   1   2   2   2   1   1   2   2   1   2   1   2   1   2   2   1   2   2   2   1   2   2   2   1   1   2   2   2   2   1
 MK-2-14                1   1   1   2   1   1   1   2   2   2   1   1   1   1   1   1   1   1   2   1   2   1   1   1   2   2   1   1   1   1   2   2   1   1   1   2   2   2   1   2   2   2   2   1   2   1   2   2   1   1   2   1   2   1   1   1   1   1   2   2   2   2   2   2   2   2   2   2   2   1   1   2   2   2   1   2   2   1   2   2   2   2   2   2   1   2   2   1   2   1   1   2   1   2   2   1   1   2   1   1   1   1   2   1   2   1   2   2   1   1   2   1   1   1   2   1   1   2   2   2   1   2   1   2   1   2   1   2   1   2   2   1   2   1   2   1   1   2   1   2   1   1   2   1   1   2   1   1   2   2   2   2   2   2   2   1   1   1   1   2   1   1   1   1   2   1   1   2   1   1   1   2   2   2   1   1   2   2   1   2   1   2   1   2   2   1   2   2   2   1   2   2   2   1   1   2   2   2   2   2
 MK-2-15                1   1   1   2   1   1   1   2   2   2   1   1   1   1   1   1   1   1   1   2   2   1   1   1   2   2   1   1   1   1   2   2   1   1   1   2   2   2   1   2   2   2   2   1   2   2   2   2   1   1   1   1   2   1   1   1   1   1   2   2   2   2   2   2   2   2   2   2   2   1   1   2   2   2   1   2   2   1   1   2   2   1   2   2   1   2   2   1   2   1   1   2   1   2   2   1   1   2   1   1   2   1   1   1   2   1   2   2   1   1   2   2   1   1   2   1   1   2   2   2   1   1   1   2   1   2   1   2   1   2   2   1   2   1   2   1   1   2   2   2   1   1   2   1   1   2   1   1   2   2   2   1   1   1   1   1   1   1   1   2   1   1   2   1   2   1   2   2   2   1   1   2   2   2   1   1   2   2   1   2   2   2   1   2   2   1   2   1   2   1   2   2   2   1   1   2   2   2   2   2
 MK-2-16                1   1   1   2   1   1   1   2   2   2   1   2   1   2   1   1   1   1   1   2   2   1   1   1   2   2   2   1   1   1   2   2   1   1   1   2   2   2   2   2   2   2   2   1   2   2   2   2   1   1   1   1   2   1   1   1   1   1   1   2   2   1   2   2   2   2   2   2   2   1   1   2   2   2   1   2   2   1   1   2   2   1   2   2   1   2   2   1   2   1   1   2   1   2   2   1   1   1   2   1   2   1   1   2   2   1   2   2   1   1   2   2   1   1   1   1   1   2   2   2   1   1   1   2   1   2   1   2   1   2   2   1   2   1   2   1   1   2   2   2   1   1   2   1   1   2   1   1   2   2   1   1   1   1   1   1   1   2   1   2   1   1   2   1   2   1   2   2   2   1   1   2   2   2   1   1   1   2   2   2   2   2   2   2   2   1   2   1   2   1   1   2   2   1   1   2   2   2   2   2
 MK-3-1                 1   2   2   2   1   2   1   1   2   1   2   2   1   1   1   1   1   1   1   1   2   2   2   1   2   1   1   1   2   2   2   2   2   2   1   1   1   2   2   2   2   1   1   1   1   2   1   2   2   1   1   1   1   1   1   1   1   2   2   1   2   1   2   1   1   2   2   1   1   2   1   1   2   2   2   2   2   1   2   1   2   1   1   1   2   1   1   1   2   2   2   1   1   2   1   1   1   2   1   1   1   2   2   1   1   2   1   2   2   1   1   2   1   1   2   2   1   1   1   2   1   2   2   1   2   2   1   2   2   1   1   1   2   2   1   2   1   2   1   1   1   1   2   1   2   2   2   2   1   2   1   2   1   2   2   2   1   2   1   2   2   2   2   1   2   1   1   1   2   2   1   2   1   1   2   1   2   1   2   2   2   1   2   2   1   2   2   2   2   2   2   1   2   1   1   1   2   1   2   1
 MK-3-2                 1   2   2   2   1   2   1   1   2   2   2   2   1   1   1   1   1   1   1   1   2   2   1   1   2   1   1   1   2   1   2   2   2   2   1   1   2   2   2   2   2   1   1   1   1   2   1   2   2   1   1   2   1   1   1   1   1   2   1   1   2   1   2   1   1   2   2   1   1   2   1   1   2   2   2   2   2   1   2   1   2   1   1   1   2   1   2   1   2   2   2   2   1   2   2   1   1   2   1   1   1   2   2   1   1   2   1   2   2   1   1   1   1   1   2   2   1   1   1   2   1   2   2   1   2   2   1   2   1   1   1   1   1   1   1   2   1   2   1   1   1   1   2   1   2   2   2   2   1   1   2   2   1   2   2   2   1   2   1   2   2   2   1   1   1   1   1   1   2   1   1   2   1   1   2   2   2   2   2   2   2   1   1   2   1   1   2   2   2   2   1   1   2   1   1   1   2   1   2   2
 MK-3-3                 1   2   2   2   1   2   1   1   2   2   2   2   1   1   2   1   1   1   1   1   2   2   1   1   2   1   1   1   2   1   2   2   1   2   1   1   2   2   2   2   2   1   1   1   1   2   2   2   2   1   1   2   1   1   1   1   1   2   1   1   2   1   2   1   1   2   2   1   1   2   1   1   2   2   2   2   2   1   2   2   2   1   1   1   2   1   2   1   2   2   1   2   1   2   2   1   1   1   1   1   1   2   2   1   1   2   1   2   2   1   1   1   1   1   2   2   1   1   1   1   1   2   2   1   1   2   2   2   1   1   1   2   1   1   1   2   1   2   1   1   2   1   2   1   2   2   2   2   1   1   2   2   1   2   2   2   1   2   1   2   2   2   1   1   1   1   1   1   2   1   1   1   1   1   2   2   2   2   2   2   2   1   1   2   1   1   2   2   2   2   1   1   2   1   1   1   2   1   2   2
 MK-3-4                 1   1   2   2   1   2   1   1   2   2   2   1   1   1   2   2   1   1   1   1   2   2   1   1   2   1   1   1   1   1   2   2   1   2   1   1   2   2   2   2   2   1   1   1   1   2   2   2   2   1   1   1   2   1   1   1   1   2   1   1   1   1   2   1   1   2   2   1   1   2   1   1   2   2   2   2   2   1   2   2   2   1   2   1   2   1   2   1   2   2   2   2   1   2   2   1   1   1   2   1   1   2   2   1   1   2   1   2   1   1   1   1   1   1   2   2   1   1   1   1   1   2   1   2   1   2   2   2   1   1   1   2   1   1   1   2   1   2   1   1   2   1   2   1   2   2   2   1   1   1   1   2   1   2   1   2   1   2   1   1   2   2   1   1   1   1   1   1   2   1   1   1   1   1   2   2   2   2   1   2   2   1   1   2   1   1   2   2   2   2   1   1   2   1   1   1   2   2   2   2
 MK-3-5                 1   1   2   2   1   2   1   1   1   1   2   1   1   1   2   2   1   1   1   1   2   2   1   1   2   1   1   1   1   1   2   2   1   1   1   1   2   2   2   2   2   2   1   1   1   2   2   2   2   1   1   1   2   2   1   1   2   2   1   1   1   1   2   1   1   2   2   1   1   2   1   1   2   2   2   2   1   1   1   2   2   1   2   1   2   1   2   1   2   2   2   2   1   2   2   1   2   1   1   1   2   2   2   1   1   2   1   2   1   1   1   1   1   1   2   2   1   1   1   1   1   2   1   2   1   2   2   2   1   1   1   2   1   1   1   2   1   2   1   2   2   1   2   1   2   2   1   1   1   1   1   2   1   2   1   2   1   2   1   1   2   1   1   1   2   1   1   1   2   1   1   1   1   1   2   2   2   2   1   2   2   1   1   2   2   1   2   2   2   2   1   1   2   1   1   1   2   2   2   2
 MK-3-6                 1   2   1   2   1   2   1   1   2   1   2   2   2   1   2   2   1   1   2   1   2   2   1   1   2   1   1   1   2   2   2   2   1   1   1   1   2   2   2   1   2   2   1   1   1   2   2   2   2   1   1   1   2   1   1   1   2   2   1   1   1   1   2   1   1   2   2   1   1   2   1   1   2   2   2   2   1   1   1   2   2   1   1   1   2   1   2   1   1   2   2   2   2   2   2   1   2   1   1   1   2   2   2   1   1   2   1   2   1   2   1   1   1   1   2   2   1   1   1   1   1   2   1   2   1   2   2   2   1   1   1   2   1   1   1   2   1   2   2   2   2   1   2   1   2   2   1   1   1   1   1   2   1   2   1   2   1   1   1   1   2   1   1   1   2   1   1   2   2   1   1   1   1   1   2   2   2   1   1   2   2   1   2   2   2   1   2   2   2   2   1   1   2   1   2   1   2   2   2   2
 MK-3-7                 1   2   1   2   1   2   1   1   2   1   2   2   2   1   2   2   1   1   2   1   2   2   1   1   2   1   1   1   2   2   2   2   1   1   1   1   2   2   2   1   2   2   1   1   1   2   2   2   2   1   1   1   2   2   1   1   2   2   1   1   1   1   2   1   1   2   2   1   1   2   1   1   2   2   2   2   1   1   1   2   2   1   1   1   2   2   2   1   1   1   2   2   2   2   2   1   2   1   1   1   2   2   2   1   1   2   1   2   1   2   1   1   1   1   2   2   1   1   1   1   1   2   2   2   1   2   2   2   1   1   1   2   1   1   1   2   2   2   2   2   2   1   2   1   2   2   1   1   1   1   1   2   1   2   1   2   1   1   1   1   2   1   1   1   2   1   1   2   2   1   1   1   1   1   1   2   2   2   1   2   2   1   2   2   2   1   2   2   2   2   2   1   2   1   2   1   2   2   2   2
 MK-3-8                 1   2   1   2   1   2   1   1   2   1   2   2   2   1   2   2   1   1   2   1   2   2   1   1   2   1   1   1   2   2   2   2   1   1   1   1   2   1   2   1   2   2   1   1   1   2   2   1   1   1   1   1   2   2   1   1   2   2   1   1   1   2   2   1   1   1   2   2   1   2   1   1   2   2   1   2   1   1   1   2   1   1   2   1   2   2   2   1   1   1   2   2   1   2   2   1   2   1   1   1   1   2   2   2   1   2   1   2   1   2   1   1   1   1   2   2   1   2   1   1   1   1   2   2   1   2   2   2   2   1   1   2   1   1   1   2   2   2   2   2   2   1   2   1   1   2   1   1   1   1   1   1   1   2   1   2   1   2   1   1   2   1   1   1   2   1   1   2   2   1   1   1   1   1   1   2   2   2   1   2   2   1   1   2   1   1   2   2   2   2   2   1   2   1   2   1   2   2   1   2
 MK-3-9                 1   2   1   2   1   2   1   1   2   1   2   2   2   1   2   2   1   1   2   1   2   2   1   1   2   1   1   1   2   2   2   2   1   1   2   1   1   1   2   1   2   2   1   1   1   2   2   2   1   1   1   1   2   2   1   1   2   2   1   1   1   2   2   1   1   1   2   2   1   2   2   1   2   2   1   2   2   1   1   2   1   1   2   1   2   2   2   1   1   1   2   2   1   2   2   1   2   1   1   1   1   2   2   2   1   2   1   2   1   2   1   2   1   1   2   2   1   2   1   1   1   1   2   2   1   1   2   2   2   1   1   2   1   1   1   2   2   2   2   2   2   1   2   1   1   1   1   1   1   1   1   1   1   2   1   2   2   2   1   2   1   1   1   1   2   1   2   2   2   1   1   1   1   1   1   2   2   2   1   2   2   1   1   2   1   1   2   2   2   2   2   1   2   1   2   1   2   1   1   2
 MK-3-10                1   2   1   2   1   2   1   1   2   1   2   2   2   1   1   2   1   1   2   1   2   2   1   2   2   1   1   1   2   2   2   2   1   1   2   1   2   1   2   1   2   2   1   1   1   2   2   1   2   1   1   1   2   2   1   1   2   1   1   1   1   2   2   1   1   1   2   2   1   2   2   1   1   2   1   2   2   1   1   2   1   1   2   1   2   2   2   1   1   1   2   2   1   2   2   1   2   1   1   2   1   2   2   2   1   2   1   2   1   2   1   1   1   1   2   2   1   2   1   1   1   2   2   2   1   1   2   2   2   1   1   1   1   1   1   2   2   2   2   2   2   1   2   1   1   1   1   1   1   1   2   1   1   2   1   1   2   2   1   2   1   1   1   1   2   2   1   2   1   1   1   1   1   1   1   2   2   2   2   2   2   1   1   2   2   1   2   2   2   2   2   1   1   1   2   1   2   1   1   1
 MK-3-11                1   2   1   2   1   2   1   1   2   1   2   2   2   1   1   2   1   1   1   1   2   2   1   2   2   1   1   1   2   2   2   2   1   1   2   1   2   1   2   1   2   2   1   1   1   2   2   1   2   1   1   1   2   2   1   1   2   1   1   1   1   2   2   1   1   1   2   2   1   2   2   1   1   2   2   2   1   1   1   2   1   1   2   1   1   2   2   1   1   1   2   2   1   2   2   1   2   2   1   2   1   2   2   2   1   2   1   2   1   2   1   1   1   1   2   2   1   2   1   1   1   2   2   2   1   1   1   2   2   1   1   1   1   1   1   2   2   2   1   2   2   1   2   1   1   1   1   1   1   1   2   1   1   2   2   1   2   2   1   1   1   1   1   1   2   2   1   2   1   1   1   1   1   2   2   2   2   2   2   2   2   1   1   2   2   1   2   2   2   2   2   1   2   1   2   1   2   1   1   1
 MK-3-12                1   2   1   1   1   2   1   2   2   1   2   2   1   1   1   2   1   1   1   1   2   2   1   2   1   1   1   1   2   2   2   2   1   1   2   2   2   1   2   2   2   1   1   1   1   2   2   1   2   1   2   1   2   2   1   1   2   1   1   1   2   2   2   1   1   1   2   2   2   2   2   1   1   2   2   2   1   1   1   2   1   1   2   1   1   2   1   1   1   1   2   2   1   2   2   1   2   2   1   2   1   1   2   2   1   2   1   2   1   2   1   1   1   1   2   2   1   2   1   1   2   2   2   1   1   1   1   2   2   1   1   1   1   1   1   2   2   2   1   2   2   1   1   1   1   1   1   1   1   1   2   1   1   2   2   1   2   2   1   1   1   1   1   1   2   2   1   1   1   1   1   1   2   2   2   2   2   1   2   2   2   1   1   2   2   1   2   2   2   2   2   1   2   1   2   1   2   2   1   1
 MK-3-13                1   2   1   1   1   2   1   2   1   1   2   2   1   1   1   2   1   1   1   1   2   2   1   2   1   1   1   2   2   2   2   2   1   1   1   2   2   1   2   2   2   1   1   1   1   1   2   1   1   1   2   1   1   2   1   1   2   1   1   1   2   2   2   1   1   1   2   1   2   2   2   1   1   2   2   2   1   1   1   2   1   1   2   1   1   2   1   1   1   1   2   1   1   2   2   1   2   2   1   2   1   1   2   2   2   2   1   2   1   2   1   1   1   1   2   2   1   2   1   1   2   2   2   1   1   1   1   2   2   1   1   1   1   1   1   2   2   1   1   2   2   1   1   1   1   1   1   1   1   1   2   2   1   2   2   1   2   1   1   2   1   1   1   1   2   2   1   2   1   1   1   1   2   2   2   2   2   1   2   2   2   1   1   2   2   1   2   2   2   2   2   1   2   1   2   1   2   2   1   1
 MK-3-14                1   2   1   1   1   2   1   2   1   1   2   2   1   1   1   2   1   1   1   1   2   2   1   2   1   1   2   2   2   2   2   2   1   2   1   2   2   2   2   2   2   1   1   1   1   1   2   1   1   1   2   1   1   2   1   2   2   1   1   1   2   2   2   2   1   1   2   1   2   2   1   1   1   2   2   2   1   1   1   2   1   1   2   1   1   2   1   1   1   1   2   2   1   2   2   1   2   2   1   2   1   1   2   2   2   2   1   2   1   2   1   1   2   1   2   2   1   2   1   1   2   2   2   1   1   1   1   2   1   1   1   1   1   1   2   2   2   1   1   2   2   1   2   1   1   1   1   2   1   1   2   1   1   2   2   1   2   1   1   2   1   2   1   1   2   2   1   2   1   1   1   1   2   2   2   2   2   1   2   2   2   1   1   2   2   1   2   2   2   2   2   1   2   1   1   1   2   2   1   1
 MK-3-15                1   2   1   1   1   2   1   2   1   1   2   2   1   1   1   2   1   1   1   1   2   2   1   2   1   1   2   2   2   2   2   2   2   2   1   2   1   2   2   2   2   1   1   1   1   1   2   1   2   1   2   1   1   2   1   2   2   1   1   2   2   2   2   2   1   1   2   1   2   2   1   1   1   2   1   2   1   1   1   1   1   1   2   1   1   2   1   1   1   1   2   2   2   1   2   1   1   2   1   2   1   1   2   2   2   2   2   2   1   2   1   1   2   1   2   1   1   2   1   1   2   2   2   1   1   1   1   2   2   1   1   1   1   1   2   1   2   1   1   2   2   1   2   2   1   1   1   2   1   1   2   1   1   2   2   1   2   1   1   2   1   2   1   1   2   2   1   2   1   1   1   2   2   2   2   2   2   1   1   2   2   1   2   2   2   1   2   2   2   2   1   1   2   1   1   1   2   2   1   1
 MK-3-16                1   2   1   1   1   2   1   2   1   1   2   2   1   1   1   2   1   1   1   1   2   2   1   2   1   1   2   2   2   2   2   2   1   2   1   2   1   2   2   2   2   1   1   1   1   2   2   2   1   1   2   1   1   2   1   2   2   1   1   2   2   1   2   2   2   1   2   1   2   2   1   1   1   2   2   2   1   1   1   1   1   1   2   1   1   2   1   1   1   1   2   2   1   1   2   1   1   2   1   2   1   1   1   2   2   2   2   2   1   2   1   1   2   1   2   1   1   2   1   1   1   2   2   1   1   1   1   2   2   1   1   1   1   1   2   1   2   1   1   2   2   1   2   2   1   1   2   2   1   1   2   1   1   2   2   1   2   1   1   2   1   2   1   1   2   2   1   2   1   1   1   2   2   2   2   2   2   1   1   1   2   2   2   1   2   1   2   2   2   2   1   1   2   1   1   2   2   2   1   1
 MK-4-1                 2   1   1   2   2   2   2   2   1   1   1   1   1   1   1   1   2   2   2   2   2   2   2   2   2   1   2   1   1   2   2   1   2   1   1   2   1   2   1   1   1   1   2   2   1   1   2   2   1   2   1   2   1   1   2   2   1   2   2   2   2   1   2   2   2   1   1   1   1   1   1   2   2   2   2   1   1   1   2   2   1   2   2   1   1   1   2   1   2   2   1   2   2   1   1   1   1   1   2   1   1   1   1   2   2   1   1   2   1   2   1   2   2   1   1   2   1   2   2   2   1   2   1   1   2   2   2   1   1   2   2   1   2   2   1   2   1   1   1   1   1   1   2   2   1   1   1   2   2   1   2   1   1   2   1   1   1   2   2   2   1   1   2   1   1   1   2   1   2   1   1   1   2   1   1   2   2   2   1   1   2   1   2   2   1   2   2   2   1   2   2   2   1   2   2   1   2   1   2   2
 MK-4-2                 2   1   1   2   2   2   2   2   1   1   1   1   1   1   1   1   2   2   1   2   1   2   2   2   2   1   2   1   1   2   2   1   2   1   2   2   1   2   1   1   1   1   2   2   1   1   1   2   1   2   1   2   1   1   2   2   1   2   2   2   2   1   2   2   2   1   1   1   1   1   1   2   1   2   2   1   1   1   2   2   1   2   2   1   1   2   2   1   2   2   1   2   2   1   1   1   1   1   2   1   1   1   1   2   2   1   1   2   1   2   2   2   2   1   1   2   2   2   2   2   1   2   1   1   2   1   1   1   1   2   2   1   2   2   2   2   1   1   1   1   1   1   2   2   1   2   1   1   2   2   2   1   1   2   1   1   2   2   2   2   1   1   1   2   1   1   2   1   2   1   1   2   2   1   2   2   2   1   1   1   2   2   2   2   1   2   2   1   1   1   2   2   1   2   2   1   2   1   2   2
 MK-4-3                 2   1   1   2   2   2   2   2   2   1   1   1   1   1   1   1   2   2   1   2   1   2   2   2   2   1   2   1   1   2   2   1   1   1   2   2   2   2   2   1   1   1   2   2   1   1   1   2   1   2   1   2   1   1   1   2   1   2   2   2   2   1   2   2   1   1   1   1   1   1   1   2   1   2   2   1   1   1   2   2   1   2   2   1   2   2   2   1   2   2   1   2   2   1   1   1   1   1   2   1   1   1   2   2   2   1   1   2   1   2   2   2   2   2   1   2   2   2   2   2   1   2   1   1   1   1   1   1   1   2   2   1   2   2   2   2   1   1   1   1   1   1   2   2   1   1   1   1   2   2   2   1   1   2   1   1   2   2   2   2   1   1   1   2   1   1   1   1   2   1   2   2   2   1   2   2   2   1   1   1   2   2   2   2   1   2   2   1   1   2   2   2   1   2   2   1   2   2   2   2
 MK-4-4                 2   1   1   2   2   2   2   2   2   1   1   2   1   1   1   1   2   2   1   2   1   1   2   2   2   1   2   1   1   2   2   2   1   1   2   2   2   2   2   2   1   1   2   2   1   1   1   2   1   2   2   2   1   1   1   2   1   2   2   2   2   1   2   2   1   1   1   1   1   1   1   2   2   2   2   2   1   1   2   2   1   2   2   1   2   2   2   1   2   2   1   1   2   1   1   1   1   1   2   1   1   1   2   2   2   2   1   2   1   2   2   2   2   2   1   2   2   2   2   2   1   2   1   1   1   1   1   1   2   2   2   1   1   2   2   2   2   2   1   2   1   1   2   2   1   1   1   1   2   2   2   1   1   2   1   1   2   2   2   2   1   1   1   2   1   1   1   1   2   1   1   2   2   1   2   2   2   1   1   1   2   2   2   2   1   2   2   1   1   2   2   2   1   2   2   1   2   2   2   2
 MK-4-5                 1   1   2   2   2   2   2   2   2   1   1   2   1   1   2   1   2   2   2   2   1   1   2   2   2   2   2   1   1   2   2   2   1   1   2   2   2   2   2   2   1   1   2   2   1   1   1   2   1   2   2   2   1   1   1   1   1   2   2   2   1   2   1   2   1   1   1   1   1   1   1   2   2   2   2   2   1   1   2   2   1   2   2   1   2   2   2   1   2   2   1   1   2   1   1   1   1   1   1   1   1   1   2   2   2   2   1   1   1   2   2   2   2   2   1   2   2   2   2   2   1   2   1   1   1   1   1   1   2   2   2   1   1   2   2   2   2   2   1   2   1   1   2   2   1   1   1   1   2   2   2   1   1   2   1   2   2   2   2   2   1   1   1   2   1   1   1   1   2   1   1   2   2   1   2   1   2   1   1   1   2   2   2   2   1   1   2   1   1   2   2   2   1   2   2   1   1   1   2   2
 MK-4-6                 1   1   2   2   2   2   2   2   2   1   1   2   1   1   2   1   1   2   2   2   1   1   2   2   2   2   2   1   1   2   2   2   1   1   2   2   2   2   2   2   1   1   2   2   1   1   1   2   1   2   2   2   1   1   1   1   1   2   2   1   2   2   1   2   1   1   1   1   1   1   1   2   2   2   2   2   1   1   2   2   1   2   2   1   1   2   2   1   2   2   1   1   2   1   2   1   1   2   1   1   1   1   2   2   1   2   2   1   1   2   2   2   2   1   1   2   2   2   2   1   1   2   1   2   1   1   1   1   2   2   1   1   1   2   2   2   2   1   1   2   1   1   2   2   1   2   1   1   2   2   2   1   1   1   1   2   2   1   2   2   2   1   1   2   1   2   1   1   2   1   1   2   2   1   2   1   2   1   1   1   2   2   2   2   1   1   2   1   1   2   2   2   1   2   2   1   1   1   2   2
 MK-4-7                 1   2   2   1   2   2   2   2   2   1   1   2   1   2   2   1   2   2   2   2   1   1   2   2   2   1   2   1   1   2   2   2   1   1   2   1   2   2   2   2   1   2   2   2   1   1   1   2   1   2   2   2   1   1   1   1   1   2   2   2   2   2   1   2   1   1   1   1   1   1   1   2   1   2   1   2   1   1   2   2   1   1   2   1   1   2   2   1   2   2   1   1   1   1   2   1   1   2   1   1   1   1   2   2   1   2   2   1   1   2   2   2   2   1   2   2   2   2   2   1   1   2   1   2   2   1   1   1   1   2   2   1   1   2   2   2   2   1   1   2   1   1   2   2   1   2   1   2   2   2   2   1   1   1   1   2   2   1   2   2   2   1   1   2   1   2   1   1   2   1   1   2   2   1   2   2   2   2   1   1   2   2   2   2   1   1   2   1   1   2   1   2   1   2   2   1   1   1   2   2
 MK-4-8                 1   2   2   1   2   2   2   2   2   1   2   2   1   2   2   1   2   2   2   2   1   1   1   1   2   1   2   1   1   2   2   1   1   1   2   1   2   2   2   2   1   2   2   2   1   1   1   2   1   2   2   2   2   1   1   1   1   2   2   2   2   2   2   2   1   1   1   1   1   1   2   2   1   2   1   2   1   1   2   2   1   2   2   1   1   2   2   1   2   2   1   1   1   1   2   1   1   2   1   1   1   2   2   2   1   2   2   1   2   2   2   2   2   1   2   1   2   2   2   2   1   2   1   2   2   1   1   1   1   2   2   1   1   2   2   2   2   1   1   2   1   1   2   2   1   2   1   2   2   2   1   1   1   1   1   2   2   1   2   2   2   1   1   2   1   2   1   1   2   1   1   1   2   1   2   2   2   2   1   1   1   2   2   2   1   1   2   2   1   2   1   2   1   2   2   1   1   2   2   2
 MK-4-9                 1   2   2   1   2   2   2   2   2   1   2   2   1   2   2   1   1   2   2   2   1   1   1   1   2   1   2   1   1   2   2   1   1   1   2   1   2   2   1   2   1   2   2   2   1   1   1   2   1   2   2   2   2   1   1   1   1   2   2   2   2   2   2   2   1   2   1   1   1   1   2   1   1   2   1   2   1   1   2   2   1   2   2   1   1   2   2   1   2   2   1   1   1   1   2   1   1   2   1   1   1   2   2   2   1   2   2   1   2   2   2   2   2   1   2   1   2   2   1   2   1   2   2   2   2   1   1   1   1   2   2   1   1   2   2   1   2   1   1   2   1   1   2   2   1   2   1   2   2   2   1   1   1   1   1   2   2   1   2   2   2   1   1   2   1   2   1   1   1   1   1   1   2   1   2   2   2   2   1   1   1   2   2   2   1   2   1   2   1   1   1   2   1   2   2   1   1   2   2   2
 MK-4-10                1   2   2   1   2   2   1   2   2   1   2   2   1   1   2   1   1   2   2   2   1   1   1   1   2   1   2   2   1   2   1   1   1   1   2   1   2   2   2   2   1   2   2   2   1   1   1   1   2   2   2   2   2   1   1   1   1   2   2   2   2   1   1   2   1   2   1   1   1   1   1   1   1   2   1   2   1   1   2   2   1   2   2   1   1   2   2   1   2   2   1   1   2   2   2   1   1   2   1   2   1   1   2   2   1   2   1   1   2   2   2   2   2   1   2   1   2   2   1   2   1   2   2   2   2   1   1   1   1   2   2   1   1   2   2   1   2   1   1   2   1   1   2   2   1   2   1   2   2   2   2   1   2   1   1   2   2   1   2   2   2   1   1   2   2   2   1   1   1   1   1   1   2   1   2   2   2   2   1   1   1   2   2   2   1   2   2   2   1   1   1   1   1   2   2   1   1   2   2   2
 MK-4-11                1   2   2   1   1   2   1   2   2   2   2   1   2   1   2   1   1   2   2   2   1   1   1   1   2   1   2   2   1   2   1   1   1   1   2   1   2   2   2   2   1   2   2   2   1   2   1   1   2   2   2   2   2   1   1   1   1   2   2   2   2   1   1   2   1   2   1   1   1   1   1   1   1   2   1   2   1   1   2   2   1   2   2   1   1   2   2   1   2   2   1   1   2   2   2   1   1   2   1   2   2   1   2   2   1   2   1   1   2   2   2   2   2   1   2   1   2   2   1   2   1   2   2   2   2   1   1   1   1   2   1   1   1   2   2   1   2   1   1   2   1   1   2   2   1   2   2   2   2   2   2   1   2   1   1   2   2   1   2   2   2   1   1   2   2   1   1   1   2   1   1   1   2   1   1   2   2   2   1   1   1   2   2   2   1   2   2   2   1   1   1   1   1   2   2   1   1   2   2   2
 MK-4-12                1   2   1   2   1   1   1   2   2   2   2   1   2   1   2   1   1   2   2   2   1   2   1   1   2   1   2   2   1   2   1   1   1   1   2   1   2   2   2   2   1   2   2   2   1   2   1   2   2   2   2   2   2   1   1   1   1   2   1   1   2   1   1   2   1   2   1   1   2   1   1   1   1   2   1   2   1   1   2   1   1   2   2   1   2   2   2   1   2   2   1   1   2   2   2   1   1   2   1   2   2   1   2   2   1   1   1   1   2   2   2   2   2   1   2   1   2   2   1   2   1   2   2   2   2   2   1   1   2   2   1   1   1   2   2   1   2   1   1   2   1   1   2   2   1   2   2   1   2   1   2   1   2   1   1   2   2   2   2   1   2   1   1   2   2   1   1   1   2   1   1   1   2   1   2   2   2   2   1   1   1   2   2   2   1   2   2   2   1   1   1   1   1   2   2   1   1   2   2   2
 MK-4-13                1   2   1   2   2   1   1   2   2   2   2   2   1   1   2   1   1   2   2   2   1   2   1   1   2   1   2   2   2   2   1   1   1   1   2   1   1   2   2   2   1   2   2   2   1   2   1   2   2   2   2   2   2   1   1   1   1   2   1   1   2   1   1   2   2   2   1   1   2   1   1   1   1   2   1   2   2   1   1   1   1   2   2   1   2   2   2   2   2   2   2   1   2   2   1   1   1   2   1   2   2   1   2   2   1   1   1   1   2   2   2   2   2   1   2   1   2   2   1   2   1   2   2   2   2   1   1   1   2   2   1   1   1   2   2   1   2   2   2   2   1   1   2   2   1   1   2   1   2   1   2   1   2   1   1   2   1   2   2   1   2   1   2   2   2   1   1   1   2   1   1   1   2   1   2   2   1   2   1   1   1   2   2   2   1   2   2   1   2   1   1   1   1   2   2   1   1   1   2   2
 MK-4-14                1   1   1   1   2   1   1   2   2   2   2   2   1   1   2   1   1   1   2   2   1   2   1   2   2   2   2   2   2   2   1   1   1   1   2   1   1   2   2   1   1   2   2   2   1   2   1   2   2   2   2   2   2   1   2   1   1   2   1   2   2   1   1   2   2   2   2   1   2   2   1   1   1   2   1   2   2   1   1   1   1   2   2   1   2   1   2   2   2   2   2   1   2   2   1   2   1   2   1   2   2   1   2   2   1   1   1   1   2   2   2   1   2   1   2   1   2   2   1   2   1   2   2   2   1   1   1   1   2   2   1   1   1   2   2   1   2   2   2   2   1   1   2   1   1   1   2   1   2   1   2   1   2   1   1   2   1   2   2   2   2   1   2   2   2   1   1   2   2   1   1   1   1   1   2   2   1   2   2   1   1   2   2   2   1   1   2   1   2   1   1   1   1   2   2   1   1   1   2   2
 MK-4-15                1   1   1   1   2   1   1   2   2   2   2   1   1   1   2   1   1   1   2   2   1   2   1   2   2   2   2   2   2   2   1   1   1   1   2   1   1   2   2   1   1   2   2   2   1   2   1   2   2   1   2   2   2   1   2   1   1   2   1   2   2   1   1   2   2   2   2   1   2   2   1   1   1   2   1   2   2   1   1   1   1   2   2   1   2   1   2   2   2   2   2   1   2   2   1   2   1   2   1   2   2   1   2   2   1   1   1   1   2   2   2   1   2   1   2   1   2   2   2   2   1   2   2   2   1   1   1   1   2   2   1   1   1   2   2   1   1   1   2   2   2   1   2   1   1   1   1   1   2   1   2   1   2   1   1   2   1   2   2   2   2   1   2   2   2   1   1   2   1   1   1   1   1   1   2   2   1   2   2   1   1   2   2   2   1   1   2   1   2   1   1   1   1   2   2   1   1   1   2   2
 MK-4-16                2   1   1   1   2   1   1   2   2   2   2   1   1   1   2   1   1   1   2   2   1   2   1   2   2   2   2   2   2   2   1   1   1   1   1   1   1   2   2   2   1   2   2   2   1   2   1   2   2   1   2   2   2   2   2   1   1   2   1   2   2   2   1   2   2   2   2   1   2   2   1   1   1   2   1   2   1   1   1   1   1   2   2   1   1   1   2   2   1   2   2   1   2   2   1   2   1   2   1   2   2   1   2   2   1   1   1   1   1   2   2   2   2   1   2   1   2   1   2   2   1   2   2   2   1   1   1   1   2   2   1   1   1   2   2   1   1   1   2   1   2   1   2   1   1   1   1   1   2   1   1   1   2   1   1   2   1   2   1   2   1   1   2   2   2   1   1   2   1   1   1   1   1   1   2   2   1   1   2   1   1   2   2   2   1   1   2   1   1   1   1   1   1   2   1   1   1   1   2   2
 MK-5-1                 2   2   2   2   2   2   2   1   2   1   1   2   1   2   2   2   2   2   2   1   1   2   1   1   1   2   1   2   1   2   2   1   1   2   1   1   2   1   1   1   2   1   2   1   2   2   1   1   1   2   2   1   1   2   2   2   1   2   1   2   1   2   2   1   1   1   1   2   1   2   2   2   2   2   1   2   2   2   2   1   1   1   2   1   1   1   1   2   2   2   2   2   2   2   1   1   2   1   2   2   2   2   2   2   2   1   1   2   2   2   1   1   2   2   1   2   1   1   2   2   1   2   1   2   2   1   2   2   2   1   2   1   2   1   1   2   2   1   2   1   2   2   1   2   1   2   2   2   2   2   2   1   2   1   1   1   2   2   2   2   2   2   2   1   1   2   1   1   1   2   1   2   2   1   2   1   2   2   1   2   2   1   1   2   2   1   1   1   2   2   2   2   1   1   2   1   1   2   2   2
 MK-5-2                 2   1   2   1   2   2   2   1   1   1   1   2   1   2   2   2   2   2   2   1   1   2   1   1   2   2   1   2   1   1   2   1   1   2   1   1   2   1   1   1   2   1   2   1   2   2   1   2   1   2   2   1   1   2   2   2   1   2   1   2   1   2   2   1   1   1   1   2   1   2   1   2   2   2   1   2   2   2   2   1   1   1   2   1   1   1   1   2   2   1   2   2   2   2   1   1   2   1   2   2   2   2   2   2   2   1   1   2   2   2   1   1   2   2   1   2   1   1   2   2   1   2   1   2   2   1   2   2   2   1   2   1   2   1   1   2   2   1   2   1   2   2   1   2   1   2   2   2   2   2   2   1   2   1   1   1   2   2   2   2   2   1   2   1   1   2   1   1   1   2   1   2   2   1   2   1   2   1   2   2   2   2   1   1   2   1   1   1   2   1   1   1   1   1   2   1   1   2   2   2
 MK-5-3                 2   1   2   1   2   2   2   1   1   1   1   2   1   2   2   2   2   2   2   1   1   2   1   1   1   2   1   2   1   1   2   1   1   2   1   1   2   1   1   1   2   1   2   1   2   2   1   2   1   2   2   1   1   1   2   1   1   2   1   2   1   2   2   1   1   1   1   2   1   2   1   2   2   2   1   2   2   2   2   1   1   1   1   1   1   2   1   2   2   1   2   2   2   2   1   1   2   2   2   2   1   2   1   2   2   1   1   2   2   2   1   2   2   2   1   2   1   1   2   2   2   2   1   1   2   1   2   2   1   1   2   1   2   1   1   2   2   1   2   1   2   2   1   2   1   2   1   2   2   2   2   1   1   2   1   1   2   2   2   2   2   1   1   1   1   2   2   1   1   2   1   2   2   1   2   1   2   1   2   2   1   2   1   1   2   1   1   1   2   1   1   1   1   1   1   1   1   2   2   2
 MK-5-4                 2   1   2   1   2   2   2   1   1   1   1   2   1   2   2   1   2   2   2   1   2   2   1   1   1   2   1   2   1   1   2   1   1   1   1   1   2   1   1   2   2   2   2   1   2   2   1   2   2   1   1   1   1   1   2   1   1   2   1   2   1   2   1   1   1   1   1   2   1   2   1   2   2   2   1   2   2   2   1   1   1   1   1   1   1   2   1   2   2   1   2   2   2   2   1   1   2   2   2   2   1   2   1   2   2   1   1   2   2   2   1   2   2   2   1   2   1   1   2   2   1   2   1   1   2   1   2   2   1   1   2   1   2   2   1   2   2   1   2   2   2   2   1   2   1   2   1   2   2   1   2   2   1   2   1   1   2   2   2   2   2   1   1   1   1   2   1   1   1   2   1   1   2   1   2   1   2   1   2   2   1   1   1   1   2   1   2   1   2   1   1   1   2   1   1   1   1   2   2   2
 MK-5-5                 2   2   1   1   2   2   2   1   1   1   1   2   1   2   1   2   2   2   2   1   2   2   1   1   1   2   1   2   1   1   2   1   1   1   1   1   2   1   1   2   2   2   2   1   2   2   1   2   2   1   1   2   1   2   2   1   1   2   1   2   1   2   1   1   1   1   1   2   1   2   1   2   2   2   1   2   2   2   1   1   1   1   2   1   1   2   1   2   2   2   2   2   2   2   1   1   2   2   2   2   1   2   1   2   2   1   1   2   2   1   1   1   2   2   1   2   1   1   2   2   2   2   1   1   2   1   2   2   1   1   1   2   2   2   1   2   2   1   2   2   2   2   1   2   1   2   2   2   2   1   2   2   1   1   2   1   2   1   2   2   2   1   1   1   1   2   1   1   1   2   1   1   2   1   2   1   2   1   2   2   1   1   1   1   2   1   1   1   2   1   1   1   2   2   1   1   1   2   2   2
 MK-5-6                 2   2   1   2   2   2   1   1   1   1   1   1   1   2   1   2   2   2   2   1   2   2   1   1   1   2   2   2   1   1   2   1   1   1   1   1   2   1   1   2   2   1   2   1   2   2   1   1   2   1   1   2   1   2   2   1   1   2   2   2   1   2   1   1   1   1   1   2   1   2   1   2   2   2   1   2   2   1   1   1   1   1   2   1   1   2   1   2   2   2   2   2   2   2   1   1   2   2   2   2   2   2   1   2   2   1   2   2   2   1   1   1   2   2   1   2   2   1   2   2   2   2   1   1   2   1   2   2   1   2   2   2   2   2   1   2   2   1   2   1   2   2   1   2   1   2   2   2   2   1   2   2   2   1   2   1   2   1   2   2   2   1   1   2   1   2   1   1   1   2   1   1   2   1   2   1   2   1   2   2   1   1   1   1   2   2   1   1   2   1   1   1   2   2   1   1   1   2   2   2
 MK-5-7                 2   2   1   2   2   2   2   1   1   1   1   1   1   2   1   2   2   2   2   1   1   2   1   1   1   2   1   2   1   1   2   1   2   1   1   1   1   1   1   2   2   1   2   1   2   1   1   1   2   1   1   2   2   2   2   2   1   2   2   2   2   2   1   1   1   1   1   1   1   2   1   1   2   2   1   2   2   1   1   1   1   1   2   1   1   2   1   2   2   2   2   2   2   1   1   1   2   2   2   2   2   2   1   2   2   1   2   2   2   1   1   1   2   2   2   2   2   1   2   2   2   2   1   1   2   1   2   2   2   2   2   2   2   2   1   2   2   1   2   1   2   2   1   2   1   2   2   2   2   2   2   2   2   1   2   1   2   1   2   2   2   1   1   2   1   2   1   1   1   2   1   1   2   1   2   1   2   1   2   2   1   1   1   1   2   2   1   1   2   1   1   1   2   2   1   1   1   2   2   1
 MK-5-8                 2   2   1   2   2   2   2   1   1   2   1   1   1   2   1   2   2   2   2   1   1   2   1   1   1   2   1   2   1   1   2   1   2   1   1   1   1   1   1   2   1   1   2   1   2   1   1   1   2   1   1   2   2   2   2   2   1   2   2   2   2   2   1   1   1   1   1   1   1   2   1   1   2   2   1   2   2   1   2   1   1   1   2   1   2   2   1   2   2   2   1   2   2   1   1   1   2   2   2   1   2   2   2   2   2   1   2   2   2   1   1   1   2   2   2   2   2   1   2   2   2   2   2   2   2   1   1   2   2   2   2   2   2   2   1   2   2   1   2   2   2   1   1   2   1   2   2   2   2   2   2   1   2   1   2   1   2   2   2   2   2   1   1   2   1   2   1   1   1   2   1   1   2   1   2   2   2   1   2   2   1   1   1   1   1   2   1   1   2   1   1   1   2   2   1   1   1   2   2   1
 MK-5-9                 2   1   1   2   1   2   1   1   1   2   1   1   1   2   1   2   1   2   2   1   1   2   1   1   2   2   1   1   1   1   2   1   2   1   1   1   1   1   1   2   1   2   2   1   2   1   1   1   2   1   1   2   2   2   1   2   1   2   1   1   2   2   1   1   1   2   1   1   1   2   1   1   2   2   1   2   2   1   2   1   1   1   2   1   2   2   1   2   2   2   1   2   2   1   2   1   2   2   2   1   2   2   2   2   2   1   2   1   2   1   1   1   2   1   1   2   2   1   1   2   2   2   2   2   2   1   1   2   2   2   2   2   2   1   1   2   2   1   2   2   2   1   2   2   1   2   2   2   2   2   1   1   1   1   2   1   2   2   2   2   2   1   1   2   1   2   1   1   1   2   1   1   2   1   1   2   2   1   2   2   1   1   1   1   1   2   1   1   2   1   1   1   2   2   1   1   1   2   2   1
 MK-5-10                2   1   1   2   1   2   1   1   1   2   1   1   1   2   1   2   1   2   2   1   1   2   1   1   2   2   1   1   1   1   2   1   2   1   1   1   2   1   1   2   1   2   2   1   2   1   1   1   2   1   2   2   2   2   1   2   1   2   1   1   2   2   2   1   1   2   1   1   1   2   1   1   2   2   1   2   2   1   2   1   1   1   2   1   2   2   1   2   2   2   1   2   2   2   2   1   2   2   2   2   2   1   2   2   2   1   2   1   2   1   1   1   2   1   1   2   2   2   1   2   2   2   2   2   2   1   1   2   2   2   1   2   2   1   1   2   2   1   2   2   2   1   1   2   1   1   2   2   2   2   1   1   1   2   2   1   2   1   2   2   2   1   1   2   1   2   1   1   1   2   2   1   2   1   1   2   2   1   2   2   1   1   1   1   1   2   1   1   2   1   1   1   2   2   1   2   1   2   2   1
 MK-5-11                2   1   1   2   2   2   1   1   1   2   2   1   1   2   1   2   1   2   2   1   1   2   1   2   2   2   1   1   2   1   2   1   2   1   1   1   2   1   1   1   1   2   2   1   2   1   1   1   2   2   2   2   2   2   1   2   1   2   1   1   2   2   1   1   1   2   1   1   1   2   1   1   2   2   1   2   2   1   2   1   1   1   2   1   2   1   1   2   2   2   2   2   2   1   2   1   2   2   2   2   2   1   2   2   2   1   2   1   2   1   1   1   2   1   1   2   2   2   1   2   2   2   2   2   2   1   1   2   2   2   1   2   2   1   1   2   2   2   2   2   2   1   1   1   1   1   2   2   2   2   1   2   1   2   2   1   2   1   2   2   2   1   1   1   1   1   1   1   1   1   2   1   2   1   1   2   2   2   2   2   1   1   1   1   1   2   1   2   2   1   1   1   1   2   2   2   1   2   2   2
 MK-5-12                2   1   1   2   2   2   1   2   1   2   2   1   1   2   2   2   1   2   2   1   1   2   1   2   2   2   1   1   2   1   2   1   2   1   1   1   2   1   1   1   1   1   1   2   2   1   1   1   2   2   2   2   2   1   1   2   1   2   1   1   2   1   1   1   1   2   1   1   2   2   1   1   1   2   1   2   2   1   1   1   1   1   2   1   2   1   1   2   2   2   1   2   2   1   2   1   2   2   2   2   2   2   2   2   2   1   2   2   2   1   2   1   2   1   1   2   2   1   1   2   2   2   2   2   2   1   1   2   2   2   1   2   2   1   1   2   2   2   2   2   2   1   1   1   1   2   1   2   2   2   1   2   1   2   2   1   2   1   2   2   1   1   2   1   1   1   1   1   1   1   2   1   1   1   1   2   2   2   2   2   1   1   1   1   1   2   1   2   2   1   1   1   1   2   2   2   1   2   2   2
 MK-5-13                2   1   1   2   2   2   1   2   1   2   2   1   1   2   2   2   1   2   2   1   1   2   1   2   2   2   1   1   2   1   2   1   2   1   1   1   2   1   1   1   1   1   1   2   2   1   1   2   2   2   2   2   2   1   1   2   1   2   1   1   2   1   1   1   1   2   1   1   2   2   1   1   1   2   2   2   2   1   2   2   1   1   2   1   2   2   1   2   2   2   1   2   2   2   2   1   2   2   2   2   2   2   2   2   2   1   2   2   2   1   2   1   2   1   1   2   2   1   1   2   2   2   2   2   2   1   1   2   2   2   1   2   2   1   2   2   2   2   1   2   2   1   1   1   1   2   1   2   2   2   1   2   2   2   2   1   1   1   2   2   1   1   2   2   1   1   1   2   1   1   2   1   1   1   1   2   2   2   2   2   1   1   1   1   1   2   1   1   2   1   1   1   1   2   1   2   1   1   2   1
 MK-5-14                2   1   1   2   2   2   1   2   1   2   2   1   1   2   2   2   2   2   2   1   1   2   1   2   1   2   1   1   2   1   2   1   2   1   1   1   2   1   1   1   2   1   1   2   2   1   1   2   2   2   1   2   2   1   1   2   1   1   1   1   2   1   2   1   1   1   1   2   2   2   2   1   1   2   2   2   2   2   2   2   1   1   2   1   2   2   1   2   2   2   2   2   2   2   2   1   2   2   2   2   2   2   2   2   2   1   2   2   2   1   2   1   1   1   1   1   2   1   1   2   2   2   2   2   2   1   1   2   2   2   1   2   2   1   2   2   1   2   1   2   2   1   1   1   1   2   1   2   2   2   1   2   2   2   2   1   1   1   2   2   1   1   2   2   1   1   1   2   1   1   1   2   1   1   2   2   2   2   2   2   1   1   1   1   1   2   1   1   1   1   1   1   1   2   1   2   1   1   2   1
 MK-5-15                2   1   1   2   2   2   1   2   1   2   2   1   1   2   2   2   1   2   2   1   1   1   1   2   1   2   1   1   2   1   1   1   2   1   1   1   2   2   1   1   1   1   1   2   2   2   1   2   2   2   1   2   1   1   1   2   2   1   2   1   2   1   1   1   1   1   1   2   2   2   2   1   1   2   2   1   2   2   2   2   1   1   2   1   2   2   1   2   2   1   2   2   2   1   2   1   2   2   1   2   2   2   2   2   2   1   2   2   2   1   2   2   1   2   1   1   2   1   1   2   2   2   2   2   2   1   1   2   2   2   1   2   2   1   1   1   1   2   1   2   2   1   1   1   1   1   1   2   1   2   1   2   2   2   2   1   1   1   2   2   1   1   2   2   1   1   1   2   1   1   1   2   1   1   2   2   2   2   2   2   1   1   1   1   1   2   1   1   1   1   2   1   1   1   1   1   1   1   2   2
 MK-5-16                2   2   1   2   2   2   1   2   1   2   2   1   1   2   2   2   1   2   2   1   1   1   1   2   1   2   1   1   2   1   1   1   2   1   1   1   2   2   1   1   1   1   1   2   2   2   1   2   2   2   1   2   1   2   1   1   2   1   2   1   2   1   1   1   1   1   1   2   1   2   2   1   1   2   2   2   2   2   2   2   1   1   2   1   2   1   1   2   2   1   1   2   2   1   2   1   2   2   2   2   1   1   2   2   1   1   2   2   2   1   2   2   1   2   1   1   2   1   1   2   2   2   2   2   2   1   1   2   2   2   1   1   2   1   1   1   2   2   1   2   2   1   1   2   1   1   1   2   1   2   1   2   2   2   2   1   1   1   2   2   1   1   2   2   1   1   1   2   1   1   1   1   1   1   2   2   2   2   2   2   1   1   2   1   1   2   1   1   1   1   2   1   2   2   1   1   1   1   2   2
 MK-6-1                 1   2   2   1   1   1   1   1   2   1   2   1   2   1   2   1   2   1   1   1   2   2   2   1   2   2   1   1   2   1   2   2   2   2   1   1   1   2   1   1   2   1   2   2   2   1   1   1   2   1   2   2   1   2   1   2   2   2   2   2   1   2   1   2   2   1   1   1   1   2   2   1   2   1   1   2   1   1   2   1   2   1   1   1   2   1   2   1   2   1   1   1   1   1   1   1   2   1   1   2   2   1   1   1   1   2   1   1   1   1   2   2   2   1   2   1   2   2   2   2   1   1   2   2   1   1   2   2   2   2   1   2   2   2   2   1   2   2   1   2   1   2   1   2   1   2   1   2   1   1   2   1   1   1   2   1   1   1   1   1   1   1   1   2   2   2   1   2   2   1   1   1   1   1   1   1   2   2   2   1   2   2   2   2   1   1   1   1   2   1   1   1   1   1   1   1   1   1   1   2
 MK-6-2                 1   2   2   1   1   1   2   1   1   1   2   1   2   1   2   1   2   1   1   1   2   2   2   1   2   2   1   1   2   1   2   2   2   2   1   1   1   1   1   2   2   1   2   2   1   1   1   1   1   1   2   2   1   2   1   2   2   2   2   2   1   2   1   2   2   1   2   1   2   2   1   1   2   1   1   2   2   1   2   1   2   1   2   1   2   1   2   1   2   1   1   1   1   1   1   1   2   1   1   2   2   1   1   1   1   2   1   1   1   1   2   2   1   1   2   2   2   2   2   1   1   1   2   2   1   1   2   2   2   2   2   2   2   1   2   2   1   2   1   2   1   2   1   2   1   2   1   2   1   1   2   1   1   1   2   1   1   1   1   1   2   2   1   2   2   2   1   2   2   1   1   2   1   1   1   1   2   2   2   1   2   1   2   2   1   1   1   1   2   1   1   1   1   1   1   1   1   1   1   2
 MK-6-3                 2   2   2   1   1   1   2   1   1   1   2   1   2   1   2   1   2   1   1   1   2   2   2   1   2   2   1   1   2   1   2   2   2   1   1   1   1   1   1   2   2   1   2   2   2   1   1   1   1   1   2   2   1   2   1   2   2   2   2   2   1   2   1   2   2   1   2   1   2   2   1   1   2   1   1   1   2   1   2   1   2   1   2   1   2   1   2   1   2   1   1   1   1   1   1   1   2   1   1   2   2   1   1   1   1   2   1   1   1   1   2   2   1   1   2   1   2   2   2   1   1   1   2   2   1   1   2   2   2   2   1   2   2   1   2   2   1   2   1   2   1   2   1   2   1   2   1   2   1   1   2   1   1   1   2   1   1   1   1   1   1   2   1   1   1   2   1   2   1   1   1   2   1   1   2   1   2   2   2   1   2   1   1   2   1   1   2   2   1   1   1   1   1   1   2   1   1   1   1   2
 MK-6-4                 2   2   2   1   1   1   2   1   1   1   2   1   2   2   2   2   2   1   1   1   2   2   1   1   2   2   1   1   2   1   2   2   2   2   1   1   1   1   1   2   2   1   2   2   2   1   1   1   1   1   2   2   1   2   1   2   2   2   2   2   1   1   1   1   2   2   2   1   2   2   1   1   2   1   1   1   1   1   2   1   2   1   2   1   2   1   2   2   2   1   1   1   2   1   1   1   2   1   1   2   2   1   1   1   1   2   1   1   2   1   2   2   1   1   2   1   2   2   1   1   1   1   2   2   1   1   2   2   2   2   1   1   2   1   2   1   1   2   1   2   1   2   2   1   1   2   2   2   1   1   2   1   1   1   2   2   1   1   2   1   1   2   1   1   1   2   1   1   1   1   1   2   1   1   1   1   2   2   2   2   2   1   1   2   2   1   2   2   1   1   1   1   2   1   1   1   1   1   2   2
 MK-6-5                 2   2   2   1   1   2   2   1   1   1   2   1   1   2   2   2   1   1   1   2   2   2   1   1   2   2   1   1   2   1   1   2   2   2   2   1   2   1   1   2   2   1   2   2   2   1   1   1   1   1   2   2   1   2   1   1   2   1   2   2   1   1   1   1   2   2   2   1   2   2   1   1   2   1   1   1   1   1   2   1   2   1   2   2   2   1   2   2   2   1   1   1   2   1   1   1   2   1   1   2   2   1   2   1   1   2   1   1   2   2   2   1   1   1   2   1   2   2   1   1   1   1   1   2   1   1   1   2   2   2   1   1   2   2   2   2   2   2   1   2   1   2   2   1   1   2   2   2   1   1   2   1   1   2   2   2   1   1   2   1   1   2   1   1   1   2   1   1   1   2   1   1   1   1   1   1   2   2   2   2   2   1   1   2   2   1   2   2   1   1   1   1   2   1   1   1   1   1   2   2
 MK-6-6                 2   2   2   1   1   2   1   1   1   1   2   1   1   2   2   2   1   1   1   2   2   2   1   1   2   2   1   1   2   1   2   2   2   2   2   1   2   1   2   2   2   1   2   2   2   1   1   1   1   1   2   2   1   1   1   1   1   1   2   2   1   1   1   2   2   2   2   1   2   2   1   1   1   1   2   1   2   1   2   1   2   1   2   2   2   1   2   2   1   1   1   1   1   2   1   1   1   1   1   2   2   1   2   2   1   2   1   1   2   2   2   1   1   1   2   2   2   2   1   1   1   1   1   2   1   1   1   2   2   2   1   1   2   1   1   2   2   2   1   2   1   1   2   1   1   2   2   2   1   1   2   2   1   2   2   2   1   1   2   2   1   2   2   1   1   2   1   1   1   2   1   1   1   1   1   1   2   2   2   2   2   1   1   2   2   1   2   2   1   1   1   1   2   1   1   1   1   1   2   2
 MK-6-7                 2   2   2   1   1   2   1   1   1   1   2   1   1   1   2   2   1   1   1   2   2   2   1   1   2   1   1   2   2   2   2   2   2   2   2   1   2   1   2   2   2   2   2   2   2   1   1   1   1   1   1   2   1   1   1   1   1   1   2   2   1   1   1   2   2   2   1   1   2   2   1   1   1   1   2   1   1   1   2   1   2   1   2   2   2   1   2   2   1   1   1   1   1   2   1   2   1   2   1   2   2   1   2   2   1   2   1   1   2   2   1   1   1   2   2   2   2   2   2   1   1   1   2   2   1   1   2   2   2   2   1   1   1   1   1   1   2   2   1   2   1   1   2   1   1   2   2   2   1   1   2   2   1   2   1   2   1   1   2   1   1   2   2   2   1   2   2   1   1   2   1   1   1   1   1   1   2   2   2   2   2   1   1   2   2   1   2   2   1   1   1   1   2   1   2   1   1   2   2   2
 MK-6-8                 2   2   2   1   2   2   2   1   1   1   2   1   1   1   2   2   1   1   1   2   2   2   1   1   1   1   2   2   2   2   2   2   2   2   2   2   2   1   2   2   2   2   2   2   2   1   1   1   1   1   1   2   1   1   1   1   1   1   2   1   1   1   1   1   2   2   1   1   2   2   1   1   1   1   2   1   1   1   2   1   2   1   2   2   2   1   2   2   1   2   1   1   1   2   1   2   2   2   1   2   2   1   2   2   2   2   1   1   2   2   1   1   1   2   2   2   2   2   1   1   1   1   2   1   1   1   2   2   2   2   1   1   1   1   1   1   2   2   1   2   1   1   2   1   2   2   2   2   1   1   2   2   1   2   1   2   1   1   2   1   1   1   2   1   1   2   2   2   1   2   1   1   1   1   1   1   2   1   2   2   2   1   2   2   2   1   2   2   1   1   1   1   2   2   2   1   1   2   1   2
 MK-6-9                 1   1   1   1   2   2   1   1   1   1   2   1   1   1   2   1   1   1   1   2   2   2   1   2   1   1   2   2   2   2   2   2   2   2   2   2   2   2   2   2   2   1   2   2   2   1   1   1   1   2   1   2   1   1   1   1   1   1   2   1   1   1   2   1   2   2   1   1   2   2   1   1   1   1   2   1   1   1   2   1   2   1   2   2   2   1   2   2   1   2   1   1   1   2   1   2   2   2   1   2   1   1   2   2   1   1   2   1   1   1   1   1   1   2   2   2   2   2   1   1   1   1   1   1   1   1   2   2   1   2   1   1   1   1   1   1   2   2   1   1   1   1   2   1   1   2   2   2   1   1   2   2   1   2   1   2   1   1   2   1   1   1   1   1   1   2   2   2   1   2   1   1   2   2   1   2   2   1   2   2   2   1   2   2   2   1   2   2   1   1   1   1   2   2   2   1   1   2   1   2
 MK-6-10                1   1   1   1   2   2   1   1   2   1   2   1   1   1   2   1   1   1   2   2   2   1   1   2   1   1   2   2   2   2   2   1   2   2   1   2   2   2   1   2   2   1   2   2   2   1   1   1   1   2   1   2   1   1   1   1   1   1   2   1   1   2   2   1   2   2   1   1   2   2   1   1   1   1   2   1   1   1   2   1   2   2   2   2   2   1   2   2   1   2   1   1   1   2   1   2   2   2   1   2   1   1   1   1   1   1   2   1   1   1   1   1   1   2   2   2   2   2   1   1   1   1   1   1   2   1   1   1   1   2   1   1   1   1   1   2   2   2   1   1   1   1   2   1   1   2   2   2   1   1   2   2   1   2   1   2   2   1   2   1   1   1   1   2   2   2   2   2   1   2   1   1   2   2   1   2   2   1   2   2   2   1   2   2   2   1   2   2   2   1   1   1   2   2   2   1   1   2   1   2
 MK-6-11                1   1   1   1   2   2   1   1   2   1   2   1   1   2   2   1   1   1   2   2   2   2   1   2   1   1   2   2   2   2   2   1   1   2   1   2   2   2   1   2   2   1   2   2   2   1   1   1   1   1   1   2   1   1   1   1   2   1   2   1   2   2   2   1   2   2   1   1   2   1   1   1   1   1   2   1   1   1   2   1   2   2   2   2   1   1   1   2   1   2   1   1   1   2   1   2   2   2   1   2   1   1   1   1   2   1   1   1   1   1   2   1   1   1   2   2   2   2   1   1   1   1   1   1   2   2   1   1   1   2   1   1   1   1   1   2   2   2   1   1   1   1   2   1   1   2   2   2   1   1   2   2   1   2   1   2   2   1   2   2   1   1   1   2   2   2   2   2   1   2   1   1   2   2   1   2   2   1   2   2   1   1   2   2   2   2   2   2   2   1   1   1   2   2   2   1   1   2   1   2
 MK-6-12                1   1   1   1   1   2   1   1   2   1   2   1   1   2   2   1   1   1   2   2   1   1   1   2   1   1   2   2   2   2   2   1   1   2   1   2   2   2   1   2   2   1   2   2   2   1   1   1   1   1   1   2   1   1   1   1   2   1   2   1   2   1   2   1   1   2   1   1   2   1   1   1   1   1   2   1   1   1   2   1   2   2   2   2   1   1   1   2   1   1   1   2   1   2   1   2   2   2   1   2   1   1   1   1   2   1   1   1   1   1   2   1   2   1   2   2   2   2   1   2   2   1   1   1   2   2   1   1   2   2   1   1   1   1   1   1   2   2   1   1   1   1   2   1   1   2   2   2   1   1   2   2   1   2   1   2   2   1   2   2   1   1   2   2   2   2   2   1   1   2   1   1   2   2   1   2   2   1   2   2   1   1   2   2   2   2   2   2   2   1   2   1   2   2   2   1   1   2   1   2
 MK-6-13                1   1   1   2   1   2   1   1   2   1   2   1   1   2   2   1   1   1   2   2   1   1   1   2   1   1   2   2   2   1   1   1   1   2   1   2   1   1   1   2   2   1   2   2   2   1   1   1   1   1   1   2   1   1   1   1   2   1   1   1   2   1   2   2   1   2   1   1   2   1   1   1   1   1   2   1   1   1   2   1   2   2   1   2   1   1   1   2   1   1   1   2   1   2   1   2   2   2   1   2   1   1   1   1   2   1   1   1   1   1   2   1   2   1   2   2   2   2   1   2   2   1   1   1   2   2   1   1   2   2   1   1   1   1   1   1   2   2   1   1   1   1   2   2   1   2   2   2   1   1   2   2   1   1   1   2   2   2   2   2   1   1   2   2   2   2   2   1   1   2   1   1   2   2   1   2   2   1   2   2   1   1   2   2   2   2   2   2   2   1   1   1   2   2   2   1   1   2   1   2
 MK-6-14                1   1   1   2   2   2   2   1   2   1   2   1   1   2   1   2   2   1   2   2   1   1   1   2   1   1   2   2   2   2   1   1   1   2   1   2   2   2   1   2   2   1   1   2   2   1   1   1   1   1   1   2   1   1   1   1   2   1   1   1   2   1   2   2   1   2   1   1   2   1   1   1   1   1   2   1   1   1   2   1   2   1   1   2   1   1   1   2   1   1   1   2   1   2   1   2   2   2   1   2   1   1   1   1   2   1   1   2   1   1   2   1   2   1   2   2   2   2   1   2   2   1   1   1   2   2   1   1   2   2   1   1   1   1   1   1   2   2   1   1   1   1   2   2   2   2   2   2   1   1   2   2   2   1   1   2   2   2   2   2   1   1   2   2   2   1   2   1   1   2   1   2   2   2   1   2   2   1   2   2   1   1   2   2   2   2   2   2   2   1   1   1   2   1   2   1   1   2   1   2
 MK-6-15                1   1   1   2   2   2   2   1   2   1   2   1   1   2   1   1   2   1   2   1   1   1   1   2   1   2   2   2   2   2   2   1   1   2   1   2   2   2   1   2   2   1   2   2   2   1   1   1   1   1   1   1   1   2   1   2   2   1   1   1   2   1   2   2   1   2   1   1   2   1   1   1   1   1   2   1   1   1   2   2   2   1   1   2   1   1   2   2   1   1   1   2   2   2   1   2   2   2   1   2   1   1   1   1   2   1   1   2   1   1   2   1   2   1   1   2   1   2   1   2   2   1   1   1   2   2   1   1   2   2   1   1   1   1   1   1   2   2   1   1   1   1   1   2   2   2   2   2   1   1   2   2   2   1   1   2   2   2   2   2   1   1   2   2   2   1   2   1   1   1   1   2   2   2   1   2   2   1   2   2   1   2   2   2   2   2   2   2   1   1   1   2   2   1   2   1   1   2   1   2
 MK-6-16                1   2   2   2   2   2   2   1   2   1   2   1   1   2   1   1   2   1   1   1   1   1   1   2   1   2   2   2   2   2   2   1   1   2   1   1   2   2   1   2   2   1   2   2   2   1   1   1   1   1   1   1   1   2   1   2   2   1   1   1   2   1   2   2   2   2   1   1   2   1   1   1   1   1   2   1   1   1   2   2   2   1   1   2   2   2   2   2   1   1   1   2   1   2   1   1   2   2   1   2   1   1   1   1   2   2   1   2   1   1   2   1   2   1   1   2   1   2   1   2   2   1   1   1   2   2   1   1   2   2   1   1   1   1   1   1   2   2   1   1   1   1   2   1   2   2   2   2   1   1   2   2   2   1   1   2   1   2   2   2   1   1   2   2   2   1   2   1   1   2   1   2   1   2   1   2   2   1   2   2   1   2   2   2   2   2   2   2   1   1   1   2   1   1   2   1   1   1   2   2
 
!****************************************** Phenotypic Data **********************************************************
!-100.0 is resevred for missing phenotype
SimulatedTrait1        11.1285   10.0029   10.6265   10.8884   11.0382   12.0150   10.1942   11.8822   10.4917   11.9108   10.7604   11.4428   11.2952    8.9605    8.4097    9.0010    8.7593   12.8183   11.4759   11.5706    9.7683   10.6961    9.7350    9.7913    9.6931    8.8805    8.2137   10.2766    9.2625    9.7672    8.6500   10.1086    9.4646    9.7239   10.4809    9.1155    8.4931    9.2323    7.7485   10.2248   10.7482   10.8601    9.5787   10.1101    8.4752    9.2677    9.0167    9.4097   10.6642   10.5814   11.0964   10.2913    9.9178    8.6865    9.2143    9.3527    9.2071   10.9135    9.5963    8.3561    8.9771   10.5801    9.8989    9.1143    9.2973   10.8773   10.0373   10.4037   10.5721   10.8484    9.8419   11.1534    8.3538   10.1281   11.2860    9.6961    9.9164    9.7977    9.1620    9.0050    9.4486    9.2763    9.6867   11.0676   10.2880   10.4594    9.6118   10.4557   11.5305   10.2745   10.1588   10.9908    9.4956   11.0214   10.9151    8.9680    9.8945   10.9173   10.9771   11.0821    9.8155    9.9602   10.4659    9.9848   10.4277    7.4725   10.3230   10.8742    9.3765    9.4742   10.3445   10.2298    8.7281   10.8915   10.2141    9.3027   10.3600   10.0805   12.6346    9.9063   10.0718   11.6338    9.7590    9.9423    9.2570    9.9124    8.3288    9.8693    8.3404    8.0498    8.8353    8.9030    9.1550   10.6720   10.0227   11.0905   10.3253   10.4465    8.6505    9.5265   10.7518    9.1110   11.0256   10.3940    9.3014    9.8361    9.3214    9.0228   10.3659    9.3904    9.7723   10.8924   10.0453    7.7488   10.3540   11.6664   12.5967    8.0557    9.3647   10.1489   11.0653   10.5162    8.9662    8.8546    8.8208   10.6288   10.5688   10.0656   10.4073   10.3202    8.4426   11.2890   10.3531   10.7873    9.3755   11.1170    9.0322    8.8987    8.6948   10.1661   10.2696    9.4997    8.1697   10.1749   11.7908    8.0335   11.2873   12.3098   10.6511    9.2224    9.4342   11.5595    9.5416    9.9859    8.7624   10.4455   10.1676   11.6760   12.6194    8.6604
 
