# Supplementary material for: Inclusive Composite Interval Mapping of QTL by Environment Interactions in Biparental Populations
Source: PLoS One. 2015 Jul 10;10(7):e0132414. doi: 10.1371/journal.pone.0132414 (PMC4498613; doi:10.1371/journal.pone.0132414)
Supplement: S1 File — (ZIP) [file pone.0132414.s001.zip › BC1 population/e=1/run_00074.met]

!**********************Note: lines staring with "!" are remarks and will be ignored in the program********************
!*********************************General Information**********************************
!Assuming F1 = P1 x P2, populations available in QTL IciMapping are: 
!  1, P1BC1F1 = P1 x F1, the first backcrossing where P1 is used as the recurrent parent;
!  2, P2BC1F1 = P2 x F1, the first backcrossing where P2 is used as the recurrent parent;
!  3, F1DH, F1-derived doubled haploids; 
!  4, RIL or F1RIL, recombination inbred lines through the repeated selfing of F1;
!  5, P1BC1RIL, recombination inbred lines through the repeated selfing of P1BC1F1;
!  6, P2BC1RIL, recombination inbred lines through the repeated selfing of P2BC1F1;
!  7, F2, the selfing generation of F1;
!  8, F3, the selfing generation of F2;
!  9, P1BC2F1, the second backcrossing where P1 is used as the recurrent parent; 
! 10, P2BC2F1, the second backcrossing where P2 is used as the recurrent parent;
! 11, P1BC2RIL, recombination inred lines through the repeated selfing of P1BC2F1; 
! 12, P2BC2RIL, recombination inred lines through the repeated selfing of P2BC2F1; 
! 13, P1BC1F2, the selfing generation of P1BC1F1; 
! 14, P2BC1F2, the selfing generation of P2BC1F1; 
! 15, P1BC2F2, the selfing generation of P1BC2F1; 
! 16, P2BC2F2, the selfing generation of P2BC2F1; 
! 17, P1BC1DH, P1BC1F1-derived doubled haploids; 
! 18, P2BC1DH, P2BC1F1-derived doubled haploids; 
! 19, P1BC2DH, P1BC2F1-derived doubled haploids; 
! 20, P2BC2DH, P2BC2F1-derived doubled haploids; 
   1      !Mapping Population (see remarks above)
   2      !Mapping Function (1 for Kosambi; 2 for Haldane; 3 for Morgan)
   2      !Marker Space Type (1 for intervals; 2 for positions)
   1      !Marker Space Unit(1 for centiMorgans; 2 for Morgan)
   6      !Number of Chromosomes (or Linkage Groups)
 200      !Size of the mapping population
   1      !Number of environments
 
!***************************************** Chromosomes and Linkage Maps **********************************************
!Chromosome                 NumMarkers
-CH1                        16
-CH2                        16
-CH3                        16
-CH4                        16
-CH5                        16
-CH6                        16
!Linkage map (Marker name followed by position or the interval length)
 MK-1-1                1     0.000
 MK-1-2                1    10.000
 MK-1-3                1    20.000
 MK-1-4                1    30.000
 MK-1-5                1    40.000
 MK-1-6                1    50.000
 MK-1-7                1    60.000
 MK-1-8                1    70.000
 MK-1-9                1    80.000
 MK-1-10               1    90.000
 MK-1-11               1   100.000
 MK-1-12               1   110.000
 MK-1-13               1   120.000
 MK-1-14               1   130.000
 MK-1-15               1   140.000
 MK-1-16               1   150.000
 MK-2-1                2     0.000
 MK-2-2                2    10.000
 MK-2-3                2    20.000
 MK-2-4                2    30.000
 MK-2-5                2    40.000
 MK-2-6                2    50.000
 MK-2-7                2    60.000
 MK-2-8                2    70.000
 MK-2-9                2    80.000
 MK-2-10               2    90.000
 MK-2-11               2   100.000
 MK-2-12               2   110.000
 MK-2-13               2   120.000
 MK-2-14               2   130.000
 MK-2-15               2   140.000
 MK-2-16               2   150.000
 MK-3-1                3     0.000
 MK-3-2                3    10.000
 MK-3-3                3    20.000
 MK-3-4                3    30.000
 MK-3-5                3    40.000
 MK-3-6                3    50.000
 MK-3-7                3    60.000
 MK-3-8                3    70.000
 MK-3-9                3    80.000
 MK-3-10               3    90.000
 MK-3-11               3   100.000
 MK-3-12               3   110.000
 MK-3-13               3   120.000
 MK-3-14               3   130.000
 MK-3-15               3   140.000
 MK-3-16               3   150.000
 MK-4-1                4     0.000
 MK-4-2                4    10.000
 MK-4-3                4    20.000
 MK-4-4                4    30.000
 MK-4-5                4    40.000
 MK-4-6                4    50.000
 MK-4-7                4    60.000
 MK-4-8                4    70.000
 MK-4-9                4    80.000
 MK-4-10               4    90.000
 MK-4-11               4   100.000
 MK-4-12               4   110.000
 MK-4-13               4   120.000
 MK-4-14               4   130.000
 MK-4-15               4   140.000
 MK-4-16               4   150.000
 MK-5-1                5     0.000
 MK-5-2                5    10.000
 MK-5-3                5    20.000
 MK-5-4                5    30.000
 MK-5-5                5    40.000
 MK-5-6                5    50.000
 MK-5-7                5    60.000
 MK-5-8                5    70.000
 MK-5-9                5    80.000
 MK-5-10               5    90.000
 MK-5-11               5   100.000
 MK-5-12               5   110.000
 MK-5-13               5   120.000
 MK-5-14               5   130.000
 MK-5-15               5   140.000
 MK-5-16               5   150.000
 MK-6-1                6     0.000
 MK-6-2                6    10.000
 MK-6-3                6    20.000
 MK-6-4                6    30.000
 MK-6-5                6    40.000
 MK-6-6                6    50.000
 MK-6-7                6    60.000
 MK-6-8                6    70.000
 MK-6-9                6    80.000
 MK-6-10               6    90.000
 MK-6-11               6   100.000
 MK-6-12               6   110.000
 MK-6-13               6   120.000
 MK-6-14               6   130.000
 MK-6-15               6   140.000
 MK-6-16               6   150.000
!*********************************** Marker Types ********************************************************************
!Co-dominant marker: When heterozygote F1 is present, P1 is coded as 2, F1 is coded as 1, and P2 is coded as 0; Otherwise, P1 is coded as 2, and P2 is coded as 0. 
!Dominant marker: When heterozygote F1 is present, P1 and F1 are coded as 12, and P2 is coded as 0; Otherwise, P1 is coded as 2, and P2 is coded as 0.  
!Recessive markers: When heterozygote F1 is present, P1 is coded as 2, and F1 and P2 are coded as 10; Otherwise, P1 is coded as 2, and P2 is coded as 0. 
!Missing marker is coded as -1. 
 MK-1-1                 2   2   2   2   2   2   2   2   2   1   1   2   1   1   1   2   2   2   2   1   1   2   2   2   2   1   2   2   1   2   2   2   1   1   2   1   2   1   1   1   2   1   1   2   2   2   2   1   2   1   1   1   2   1   1   1   2   1   2   2   2   2   1   2   1   1   2   2   1   2   2   1   2   1   2   1   2   2   2   2   2   2   2   1   2   1   2   1   2   1   1   1   1   2   2   1   1   1   1   2   1   2   2   1   2   1   2   2   2   1   2   2   2   1   1   2   1   2   1   1   2   2   1   1   2   1   1   1   1   2   2   1   1   1   1   2   1   1   2   1   1   1   2   1   2   2   1   2   2   2   2   1   1   1   2   1   1   2   2   2   2   1   2   1   2   1   1   1   1   2   1   1   2   1   2   1   1   1   1   1   2   1   1   1   2   1   2   1   2   2   1   1   1   1   2   1   1   2   1   2
 MK-1-2                 2   2   2   2   2   2   2   2   2   1   2   2   1   2   1   1   2   1   2   2   1   2   2   2   2   1   2   2   1   2   2   2   1   2   2   1   2   1   1   1   2   1   2   2   2   2   2   1   2   1   1   1   2   1   1   2   2   1   2   2   2   2   2   2   1   1   2   1   1   2   2   1   2   1   2   1   2   1   2   2   2   2   2   1   2   1   2   1   2   1   1   1   1   1   1   1   1   1   1   2   1   2   2   1   2   1   2   2   2   1   2   2   2   1   1   2   1   2   1   1   2   2   1   2   2   1   1   1   1   2   2   1   1   1   1   2   1   1   1   1   1   1   2   1   2   2   1   2   2   2   2   2   1   1   2   1   1   2   2   2   2   1   1   1   1   1   1   1   2   2   1   1   2   1   2   1   1   1   1   1   2   1   1   2   2   1   2   1   2   1   1   1   1   1   2   1   1   2   1   2
 MK-1-3                 2   2   2   2   2   2   2   2   2   1   2   2   1   2   1   1   2   1   1   2   1   2   2   2   2   1   2   2   1   2   2   1   1   2   1   1   1   1   1   1   2   1   1   2   2   2   2   2   2   1   1   1   2   1   1   1   2   1   1   2   2   2   2   2   1   1   2   1   1   2   2   1   2   1   2   1   2   2   2   2   2   2   2   1   2   1   2   1   1   1   1   1   1   1   1   1   1   1   1   2   1   1   2   1   2   1   1   2   2   1   2   2   2   1   1   2   1   2   1   1   2   2   1   2   2   1   1   1   1   2   2   1   1   1   1   2   1   1   1   1   1   1   2   2   2   2   1   1   2   2   2   2   1   1   2   1   1   2   2   2   2   1   1   1   1   1   2   1   2   2   1   1   2   1   2   1   1   1   1   1   2   1   1   2   2   1   2   2   1   1   1   1   1   1   2   1   1   1   1   2
 MK-1-4                 2   2   2   1   2   2   2   2   2   1   2   2   2   2   1   2   2   1   1   2   1   2   2   1   2   2   2   2   1   2   2   1   1   2   1   1   1   1   1   1   2   1   1   2   2   2   2   2   2   1   1   1   2   1   1   1   2   1   1   2   2   2   2   2   1   1   2   1   1   2   2   1   2   1   2   1   2   2   2   1   1   2   2   2   2   1   2   2   1   1   1   1   1   1   1   1   1   1   1   2   1   2   2   1   2   1   2   1   2   1   2   2   2   1   1   1   1   2   1   1   2   2   1   2   2   1   1   2   1   2   2   1   1   1   1   2   1   1   1   1   1   1   2   2   1   2   1   1   2   2   2   1   1   1   2   1   1   2   2   2   2   1   1   1   1   1   2   1   2   2   1   2   1   1   2   1   1   1   1   1   2   1   1   1   2   1   2   2   1   1   1   1   1   1   2   1   2   1   2   1
 MK-1-5                 2   2   2   1   2   2   2   2   2   1   2   2   2   1   1   2   2   1   1   2   1   2   2   2   2   2   2   2   1   2   2   1   1   2   2   1   2   1   1   1   2   1   1   2   2   2   2   2   2   1   1   1   2   1   1   1   2   1   2   2   2   2   2   2   1   1   2   1   1   2   2   1   2   1   2   1   2   2   2   1   1   2   2   2   2   1   2   2   1   1   1   1   1   1   1   1   1   1   1   2   1   2   2   1   2   1   2   1   2   1   2   2   2   1   1   1   1   2   1   1   2   2   2   2   2   1   1   1   1   2   2   1   1   1   1   2   1   1   1   1   1   1   2   2   1   2   1   1   2   2   2   1   1   1   1   1   1   2   2   1   2   1   2   1   2   1   2   1   2   2   1   2   1   2   2   1   1   1   2   2   2   1   1   1   1   1   2   2   1   1   1   1   1   1   2   1   2   1   2   1
 MK-1-6                 2   2   2   1   2   2   2   2   2   2   1   2   2   1   1   2   2   1   1   2   1   2   1   2   2   1   2   1   1   2   2   1   1   2   2   1   2   1   1   1   2   1   2   2   2   2   2   2   2   1   1   1   2   2   1   1   2   2   2   2   2   2   2   2   1   1   2   1   1   2   2   1   2   1   2   1   2   2   2   1   1   2   2   2   2   1   2   2   1   2   2   1   1   1   1   1   1   1   1   2   1   2   2   1   2   1   2   1   2   1   2   2   2   1   1   1   2   1   2   2   1   2   2   2   2   1   1   1   1   2   2   1   1   2   1   2   1   1   1   1   1   1   1   2   1   2   2   1   2   2   2   1   1   1   1   1   1   1   1   1   2   1   2   1   2   1   2   2   2   2   2   2   1   2   1   1   1   1   2   2   2   1   1   1   1   1   2   2   1   1   1   1   1   1   2   1   2   1   2   1
 MK-1-7                 2   1   2   1   2   2   2   2   2   2   1   2   2   1   1   2   2   1   1   1   1   2   1   2   2   1   2   1   1   2   1   1   1   1   2   1   1   1   1   1   2   1   2   2   2   2   2   2   2   1   1   1   2   1   1   2   2   2   1   2   2   2   2   2   2   1   1   1   1   2   2   1   2   1   2   1   2   2   2   1   1   2   2   2   2   1   2   2   1   2   2   1   1   1   1   1   2   2   1   2   1   2   2   1   2   1   2   1   2   1   2   2   2   1   1   1   2   1   2   2   1   2   2   2   2   1   1   1   1   2   2   1   1   2   1   2   1   1   1   1   1   1   1   2   2   2   2   1   2   2   2   1   1   1   1   1   1   1   1   2   2   1   2   1   2   2   2   2   2   1   2   2   1   2   1   1   1   2   2   2   2   1   2   1   1   2   2   2   1   1   1   2   1   1   2   2   1   1   2   1
 MK-1-8                 2   1   2   1   2   2   2   2   2   2   1   2   2   1   1   2   1   1   1   1   1   2   1   1   2   1   2   1   1   1   1   1   1   1   2   1   1   1   1   1   2   1   2   2   2   2   2   2   2   1   1   1   2   1   1   2   2   2   1   2   2   1   2   2   2   1   1   1   1   2   2   1   2   1   1   1   2   2   2   1   1   2   2   2   2   1   2   2   1   2   2   1   1   1   1   1   2   2   1   2   1   2   1   1   2   1   2   1   2   1   2   2   2   1   1   1   2   1   2   2   1   2   2   2   2   1   1   1   1   2   2   1   1   1   1   2   1   1   1   1   1   1   1   2   1   1   2   1   2   2   2   1   1   1   1   2   1   1   1   2   2   1   2   1   2   2   2   2   2   1   2   2   1   2   1   1   1   2   2   2   2   1   2   1   1   2   2   2   1   1   1   2   1   1   2   2   1   1   2   1
 MK-1-9                 2   1   2   1   2   2   2   2   2   2   1   2   2   1   1   2   1   1   1   1   2   2   1   1   2   1   1   1   1   1   1   1   1   1   2   1   1   1   1   1   2   1   2   2   2   2   2   2   1   1   1   1   2   1   1   2   2   2   1   2   2   1   2   2   2   1   1   1   1   2   2   1   1   1   2   1   2   1   2   1   1   2   2   2   2   1   2   2   1   2   2   1   1   2   1   1   2   2   1   2   2   2   1   1   1   1   2   2   2   1   2   2   2   1   1   1   2   1   2   2   1   2   2   2   2   1   1   1   2   2   2   1   1   1   1   2   1   1   1   1   1   1   1   2   1   1   2   1   2   2   2   1   1   1   1   2   1   1   1   2   2   1   2   1   2   2   2   2   2   1   2   2   1   2   1   2   1   2   2   2   2   1   2   1   1   2   2   2   1   2   1   2   1   2   2   2   1   1   2   1
 MK-1-10                2   1   2   2   2   2   1   2   2   2   1   2   2   2   1   2   1   1   1   1   2   2   1   1   2   1   1   1   1   1   1   1   1   1   2   1   2   2   1   1   1   1   2   2   2   2   2   2   1   1   1   1   2   1   1   2   2   2   1   2   2   1   2   2   2   1   1   2   1   2   2   1   1   2   2   1   2   1   2   1   1   2   2   2   2   1   2   1   2   2   2   1   1   2   1   2   2   2   1   1   2   2   1   1   1   1   2   2   2   1   2   2   2   1   1   1   2   1   2   2   1   2   2   2   2   1   1   1   2   2   2   1   1   1   1   2   1   1   1   1   2   1   1   2   1   1   2   1   2   2   2   1   1   1   1   2   1   1   1   2   1   1   2   1   2   2   2   2   2   1   2   2   1   2   1   2   2   2   2   2   2   1   2   1   1   2   2   2   1   2   1   2   1   2   2   2   1   1   2   1
 MK-1-11                2   1   2   2   2   2   1   2   2   2   1   2   2   2   1   2   1   1   1   1   2   2   1   2   2   1   1   1   1   2   2   1   1   1   2   1   2   2   1   1   1   1   2   2   2   2   2   2   1   2   1   1   2   1   1   2   2   2   1   2   2   1   2   2   2   1   1   2   1   2   2   1   1   2   2   1   2   1   2   1   1   2   2   2   2   1   2   1   2   2   2   1   1   2   1   2   2   2   1   2   2   2   1   1   1   1   2   2   2   1   2   2   2   1   2   1   1   1   2   2   1   2   2   2   2   1   2   1   2   2   2   1   1   1   1   2   1   1   1   1   2   1   1   1   1   1   1   1   2   2   1   2   1   1   1   2   1   1   1   2   1   1   2   2   2   2   2   2   2   2   1   2   1   2   1   2   2   2   2   2   2   1   2   1   1   2   2   2   1   2   1   2   1   2   2   2   1   1   2   1
 MK-1-12                2   1   2   2   2   2   1   2   1   2   1   2   2   2   1   1   1   1   1   1   2   1   1   1   2   2   1   1   1   2   2   1   1   1   1   1   2   2   1   1   1   1   2   1   2   2   2   1   1   2   1   1   2   2   1   1   2   2   1   2   2   1   2   2   2   1   1   2   1   1   1   1   1   2   2   1   2   1   2   1   1   2   2   2   2   1   2   1   2   2   1   1   1   2   1   2   2   2   1   2   2   2   1   1   1   1   2   1   2   1   2   1   2   2   2   1   1   1   1   2   1   2   2   2   2   1   1   1   2   2   1   1   1   1   1   2   1   1   1   1   2   1   1   1   1   1   1   1   2   2   1   2   1   1   1   2   1   1   1   2   1   2   2   2   1   2   2   2   2   2   1   2   1   2   1   1   2   2   2   2   2   1   2   1   1   2   2   2   1   2   1   1   1   2   2   2   1   1   2   1
 MK-1-13                2   1   2   2   2   2   2   2   1   2   1   2   2   2   1   1   2   1   1   1   2   1   1   1   2   2   1   2   1   2   2   1   1   1   1   1   2   2   1   1   1   1   2   1   2   2   2   1   1   2   1   2   2   2   1   1   2   2   1   2   2   1   2   2   2   2   1   2   1   2   1   1   1   2   2   1   2   1   1   1   1   2   2   2   2   1   2   1   2   2   1   1   1   2   1   2   2   2   1   1   2   2   2   1   1   1   2   1   2   1   2   1   2   2   2   1   1   1   2   2   1   1   2   2   2   1   1   1   2   2   1   1   1   1   1   1   1   1   1   1   2   1   1   2   1   1   1   1   2   2   1   2   1   1   1   2   1   1   1   1   1   2   2   2   1   2   2   2   2   2   1   2   1   2   1   1   2   2   2   2   2   1   2   1   1   1   2   2   1   2   1   1   1   2   2   2   1   1   2   1
 MK-1-14                2   1   2   2   2   2   2   1   1   2   1   2   2   2   1   1   2   2   1   1   2   1   1   1   2   1   1   2   1   2   2   1   1   1   1   1   2   2   1   1   1   1   2   1   1   2   2   1   1   2   1   2   2   2   2   2   1   2   1   2   2   1   2   2   2   2   1   2   1   1   1   1   1   2   2   1   2   1   1   1   1   2   2   2   2   1   2   1   2   2   1   1   1   2   1   2   2   2   1   1   2   2   2   2   1   1   2   2   2   1   2   2   2   2   2   1   1   1   2   2   1   1   2   2   2   1   2   1   2   2   1   1   2   1   1   1   1   2   1   1   2   2   1   2   1   1   1   1   2   2   1   2   1   1   2   2   1   1   1   1   1   2   2   2   1   2   2   1   2   2   1   2   1   2   2   1   2   2   2   2   2   2   2   1   1   1   2   2   1   2   2   1   1   2   2   2   1   1   2   1
 MK-1-15                2   1   2   2   2   2   2   1   1   2   1   1   2   2   1   1   1   2   1   1   1   1   1   1   2   1   1   2   1   2   2   1   1   1   1   2   2   2   1   1   1   1   2   1   1   2   2   1   1   2   1   2   2   2   2   2   1   2   1   2   2   1   2   2   2   2   1   2   1   1   1   1   1   2   2   2   2   1   2   1   1   2   2   1   2   1   2   1   2   2   1   2   1   2   2   2   2   2   1   1   2   1   1   2   1   1   2   2   2   1   2   1   2   2   2   1   1   1   2   2   1   1   2   1   2   1   2   1   2   1   1   1   2   1   1   1   1   2   1   1   2   2   1   2   2   1   1   1   2   2   1   2   1   1   2   1   1   1   1   1   1   2   2   2   1   2   2   2   2   2   1   2   1   1   2   1   2   2   2   2   2   2   2   1   1   2   2   2   1   2   2   1   1   1   2   2   1   1   2   1
 MK-1-16                2   1   2   1   2   1   2   1   1   2   1   1   2   2   1   1   1   2   2   1   1   1   1   1   1   1   1   2   1   2   2   1   1   1   1   2   2   2   1   1   1   1   2   1   1   2   2   1   1   1   1   2   2   2   2   2   1   2   1   2   2   1   2   2   2   2   1   2   1   1   1   1   1   2   2   2   2   1   2   1   1   2   2   1   2   1   2   1   1   2   1   2   1   2   1   2   1   2   1   1   2   1   1   2   1   1   2   2   2   1   2   1   2   2   2   2   1   2   2   2   1   1   2   1   2   1   2   1   2   1   1   1   2   1   1   1   2   1   2   1   2   2   1   1   1   1   1   1   2   2   1   2   1   1   1   1   2   2   1   1   1   2   2   2   1   2   2   2   1   2   1   2   1   1   2   1   2   2   1   2   2   2   2   1   1   2   2   2   1   2   2   1   1   1   2   2   1   2   1   1
 MK-2-1                 2   2   1   2   1   2   1   1   1   2   1   2   2   1   1   1   1   2   2   2   2   2   1   1   1   2   1   2   1   2   2   1   1   2   1   2   2   2   1   1   2   1   1   2   1   1   2   1   2   1   1   2   1   1   2   1   2   1   1   1   1   2   1   2   1   2   1   1   2   2   1   2   1   1   1   2   2   2   1   1   2   1   2   1   2   1   1   2   2   2   2   2   2   2   2   1   2   1   1   2   2   2   1   1   1   1   1   2   2   2   2   1   2   2   1   2   2   2   2   2   2   1   1   1   2   1   1   1   2   1   1   1   2   2   1   1   2   2   2   2   1   2   1   1   2   2   1   2   2   2   2   1   2   1   2   2   1   1   2   2   2   1   1   1   2   1   2   1   2   2   2   1   1   2   1   2   1   2   1   2   2   2   2   2   2   1   2   2   2   2   2   1   1   1   1   1   1   1   2   1
 MK-2-2                 2   2   1   2   1   2   2   1   1   2   1   2   2   1   1   1   1   2   1   2   1   2   1   1   1   2   1   2   2   2   2   1   1   2   1   2   2   2   1   1   2   1   1   2   1   1   2   1   2   1   1   2   1   2   2   1   2   1   1   1   1   2   1   2   1   2   1   1   2   2   1   2   1   1   1   2   1   2   1   1   2   1   2   1   2   1   1   2   2   2   2   2   2   2   2   1   2   1   1   2   2   2   1   1   1   1   1   2   2   2   2   1   2   1   1   2   1   2   2   2   2   1   1   1   2   1   1   1   2   1   1   1   2   2   2   1   2   2   2   2   1   2   1   1   2   2   1   2   2   2   2   1   2   1   2   2   1   2   2   1   2   1   1   1   2   2   2   2   2   2   1   1   1   2   1   2   1   2   1   1   2   2   1   2   1   1   2   2   2   2   2   1   1   1   1   1   1   1   2   1
 MK-2-3                 2   2   2   2   1   1   2   1   1   2   1   2   2   1   1   1   1   2   1   2   1   2   1   1   1   2   1   2   1   2   1   1   1   2   1   2   2   2   1   2   2   1   2   2   2   1   1   1   2   1   1   2   1   2   2   1   2   1   1   1   1   2   1   2   1   1   1   1   2   2   1   2   1   1   1   2   1   2   1   1   2   1   2   1   2   1   1   2   2   2   2   2   1   2   2   1   1   1   2   2   2   2   1   1   1   1   1   2   2   2   2   2   2   1   2   2   1   2   2   2   2   1   1   1   2   1   1   1   1   1   1   1   2   2   2   1   2   2   2   2   1   2   1   1   2   2   1   2   2   2   2   1   2   1   2   2   1   2   1   1   2   1   1   1   2   2   2   2   2   2   1   1   1   2   1   2   1   2   2   1   2   2   1   2   1   1   1   2   2   2   2   1   1   1   1   1   1   1   2   1
 MK-2-4                 2   2   2   2   1   1   2   1   1   2   1   2   2   1   1   1   1   2   1   2   1   2   1   1   1   1   1   2   1   2   1   2   1   2   1   2   2   2   1   1   1   1   2   2   2   1   1   1   2   1   1   1   2   2   2   1   2   1   1   1   1   2   1   2   1   1   1   1   2   2   1   2   1   1   1   2   1   2   1   1   2   1   2   1   2   1   1   2   2   2   2   2   2   2   1   1   1   2   2   2   2   2   1   1   1   1   1   1   2   2   2   2   2   1   2   2   1   2   2   2   2   1   1   1   2   1   1   1   1   1   1   2   2   2   2   2   2   2   2   2   1   2   1   1   2   2   1   2   2   2   2   1   2   1   2   1   1   2   1   1   2   1   2   1   2   2   2   2   1   2   1   1   1   2   1   2   1   2   2   2   2   2   1   2   1   1   1   2   2   2   2   1   1   1   1   1   1   1   2   1
 MK-2-5                 2   2   2   2   1   1   2   1   1   2   2   2   2   1   1   1   1   2   1   2   1   2   1   1   1   1   1   2   1   2   1   2   1   2   2   2   2   2   1   1   1   1   2   2   2   1   2   1   2   1   1   1   2   2   2   2   1   1   2   1   1   2   1   2   1   1   1   1   2   2   1   2   1   1   1   2   1   1   1   1   1   1   2   2   2   1   1   2   2   2   2   2   2   2   1   1   1   1   1   2   1   1   1   1   1   1   1   1   1   2   2   2   2   1   2   2   1   2   2   2   2   1   1   1   1   1   1   1   1   1   1   2   2   2   2   2   1   2   2   2   1   2   1   1   1   2   1   2   2   2   2   1   2   1   2   1   1   2   1   2   2   1   2   1   2   2   2   2   1   2   1   1   1   2   1   2   1   2   1   1   2   2   1   2   1   1   1   2   2   2   2   1   2   1   1   1   1   1   2   1
 MK-2-6                 2   2   2   2   1   1   2   1   1   2   2   2   2   1   1   1   1   2   1   2   1   2   1   1   1   1   1   2   1   2   1   2   2   2   2   2   1   2   1   1   1   1   1   2   2   1   2   1   2   1   1   1   2   2   2   2   1   1   1   1   1   2   1   2   1   1   2   1   1   2   1   2   2   1   1   1   1   2   1   1   2   1   2   1   2   1   1   2   2   2   2   2   2   2   1   1   1   1   1   2   1   2   1   1   1   1   2   1   1   1   2   2   2   1   2   2   1   2   2   2   2   1   1   2   1   1   1   1   1   1   1   1   2   2   2   2   1   2   2   2   1   2   1   1   1   2   2   2   2   2   2   1   2   1   2   1   1   2   1   2   1   2   2   1   2   2   2   1   2   2   1   2   1   2   2   2   1   2   1   1   2   2   1   2   1   1   1   2   2   2   1   1   2   1   1   1   2   1   2   1
 MK-2-7                 2   2   2   2   1   1   2   1   1   2   2   2   2   1   1   1   1   1   1   2   1   2   1   1   1   1   1   2   1   2   1   2   2   1   2   2   1   2   1   1   1   1   1   2   2   1   2   1   1   1   1   1   2   2   2   2   1   1   1   1   1   2   1   2   1   1   2   1   1   2   1   2   2   1   1   1   1   2   1   1   2   1   2   1   2   1   1   2   2   2   2   2   2   2   1   1   1   2   1   2   1   2   1   1   1   1   2   1   1   1   2   2   2   1   2   2   2   2   2   2   2   1   1   2   1   1   1   1   1   1   1   1   2   2   2   2   1   2   2   2   1   2   1   1   1   2   2   2   2   2   2   1   2   1   2   1   1   2   1   2   2   2   1   1   2   2   2   1   2   2   1   2   1   2   2   2   1   2   1   1   2   2   1   1   1   1   1   2   2   2   1   1   2   1   1   1   2   1   2   1
 MK-2-8                 2   2   1   2   1   1   2   1   1   2   2   2   2   1   1   1   2   2   1   2   1   2   1   1   1   1   1   2   1   2   2   2   2   1   2   2   1   2   1   1   1   1   1   2   2   1   2   1   1   2   1   2   2   2   2   2   1   1   1   2   1   2   1   2   1   1   2   1   1   2   1   2   2   1   1   1   1   2   1   1   2   1   2   1   2   1   1   2   2   2   2   2   2   2   1   1   1   2   1   1   1   2   1   1   1   1   2   1   1   1   2   2   2   1   2   2   2   2   2   2   2   1   1   2   1   1   1   1   1   1   1   1   2   2   2   2   1   1   2   2   1   2   1   1   1   2   2   1   2   2   2   1   2   2   2   1   2   1   1   2   2   2   1   1   2   2   2   1   2   1   1   2   2   2   2   2   1   2   1   1   2   2   1   1   2   1   2   1   2   2   1   1   2   1   1   1   2   1   2   1
 MK-2-9                 2   1   1   2   1   1   2   1   1   2   2   2   2   1   1   1   2   2   1   2   2   2   1   1   1   1   1   2   1   2   2   2   2   1   2   2   2   2   1   1   1   1   1   2   2   1   2   1   1   2   1   2   2   2   2   2   1   1   1   2   1   2   1   2   1   1   2   1   1   2   1   2   2   1   1   1   1   2   1   1   2   1   2   1   2   1   1   2   2   2   1   2   2   1   2   1   1   2   1   1   1   2   1   1   1   1   2   1   2   1   2   2   2   1   2   2   2   2   2   2   2   1   2   1   1   1   1   1   1   1   1   2   2   2   2   2   2   1   2   2   1   2   1   1   1   1   2   1   2   2   2   1   2   2   2   1   2   1   1   2   2   2   1   1   2   2   2   1   2   1   1   2   2   2   1   2   1   2   1   1   2   2   1   1   2   1   2   1   2   1   2   1   2   1   1   1   2   1   2   2
 MK-2-10                2   1   1   2   1   1   2   1   1   2   2   2   2   1   1   1   2   2   1   2   2   2   1   1   1   1   1   2   1   2   2   2   2   1   2   2   2   2   2   1   1   1   1   2   2   1   2   2   1   2   1   2   2   2   2   2   1   1   1   2   1   2   1   1   1   1   2   1   1   2   2   2   2   1   1   1   1   2   1   1   2   1   2   1   2   1   1   2   2   1   1   2   2   2   2   1   1   2   1   1   1   2   1   1   1   1   2   1   2   1   1   2   2   1   2   2   2   2   2   2   2   1   1   1   1   1   1   1   1   1   1   2   2   2   1   2   2   1   1   2   1   2   1   1   1   1   2   1   2   2   2   1   2   2   2   1   2   1   1   1   2   2   1   1   1   2   1   1   2   1   2   2   2   2   1   2   1   2   1   1   2   2   2   1   2   1   2   1   2   1   2   1   1   1   2   1   2   1   2   2
 MK-2-11                2   1   1   2   1   1   2   1   1   2   1   2   2   1   1   1   2   1   1   2   2   2   2   1   1   1   1   2   2   2   2   2   1   1   2   2   2   2   2   1   1   1   1   2   2   1   1   2   1   2   1   2   2   2   2   2   1   1   1   2   2   2   1   1   1   1   2   1   1   2   2   2   2   1   1   1   1   2   1   1   2   1   2   1   1   1   1   2   2   1   1   2   2   1   2   1   2   2   1   1   2   2   2   1   1   1   1   1   2   1   1   2   2   1   2   2   2   1   2   2   2   1   1   1   2   1   1   1   1   1   1   2   2   2   1   2   2   1   1   2   1   2   1   1   1   1   2   1   2   2   1   1   2   2   2   1   2   1   1   1   2   2   1   1   2   2   1   1   2   1   2   2   2   2   1   2   1   2   1   2   2   2   1   2   2   1   2   1   2   1   2   1   1   1   2   1   1   1   2   2
 MK-2-12                2   1   2   2   1   1   1   1   1   2   1   2   2   1   1   1   2   1   1   2   2   2   2   1   1   1   1   2   2   2   2   2   1   1   2   2   1   2   2   1   1   1   1   2   2   1   1   2   2   2   1   2   2   2   2   2   1   1   1   2   2   2   1   1   1   1   2   1   1   2   2   2   2   2   1   1   1   2   1   1   2   2   2   1   1   1   1   2   2   1   1   2   2   1   1   1   2   2   1   1   2   2   2   1   1   1   1   1   2   1   1   2   2   1   2   2   2   1   1   2   2   1   1   1   1   1   1   1   1   1   1   2   2   2   1   2   2   1   1   2   1   2   1   2   1   1   2   1   2   2   1   1   2   1   2   1   2   1   1   1   2   1   1   1   2   2   1   1   2   2   2   2   2   2   1   2   1   2   1   2   2   2   1   2   2   1   1   1   2   1   2   1   1   1   2   1   1   1   1   1
 MK-2-13                2   1   2   2   1   1   1   1   1   2   1   2   2   1   1   1   2   2   1   2   1   2   2   1   2   1   1   1   2   2   2   2   1   1   2   1   1   2   2   1   1   1   1   2   2   1   2   2   2   2   1   1   2   2   2   2   2   1   1   2   2   1   1   1   2   1   2   1   1   1   2   2   2   2   1   1   1   2   1   1   2   2   2   1   1   1   1   2   2   1   1   2   2   1   1   2   2   2   1   1   2   2   2   2   1   1   1   1   2   1   1   2   2   1   2   2   2   1   1   2   2   1   1   1   1   1   1   2   1   2   2   2   2   2   2   2   2   1   1   2   2   2   1   2   2   1   2   1   2   2   1   1   2   1   2   2   2   1   1   1   1   1   1   1   2   2   1   1   1   2   2   2   2   2   1   2   1   2   1   2   1   2   2   2   2   1   1   1   2   1   2   1   1   2   2   1   1   1   1   1
 MK-2-14                2   1   2   1   1   1   1   1   1   2   1   2   2   1   2   1   2   1   1   2   1   2   2   1   2   1   1   1   2   2   2   2   2   2   2   1   1   1   2   1   1   1   1   2   2   1   1   2   2   2   1   1   2   2   2   2   2   2   1   2   2   1   1   1   2   1   2   1   1   1   2   2   2   2   1   1   1   2   1   1   1   2   2   1   2   1   1   2   2   1   1   2   1   1   1   2   2   2   1   1   2   2   1   2   1   1   1   1   2   1   1   2   2   1   1   2   2   1   1   2   2   1   1   2   1   1   1   2   1   2   1   2   2   2   2   2   2   1   1   2   2   2   1   2   2   1   2   1   2   1   1   1   2   1   2   1   1   1   1   1   1   1   1   1   2   2   2   1   1   2   2   1   2   2   1   2   2   2   1   2   1   2   2   2   2   1   1   1   2   1   2   1   1   2   2   1   1   1   1   1
 MK-2-15                2   2   2   1   1   1   1   1   1   2   1   2   2   1   2   1   2   1   1   2   1   2   2   1   2   1   1   1   1   2   2   1   2   2   2   2   1   1   2   1   1   1   2   2   2   1   1   2   2   2   1   1   1   2   2   2   2   2   1   2   2   1   1   1   2   1   2   2   1   1   2   2   2   2   2   1   1   2   1   1   1   2   2   1   2   1   1   2   2   1   1   2   1   1   2   2   2   2   1   1   2   2   1   2   2   1   1   1   2   1   1   2   2   1   1   1   2   1   1   2   2   2   1   1   1   1   1   2   1   2   1   2   2   2   2   2   2   1   1   2   2   2   1   2   2   1   2   1   2   1   1   1   2   1   2   1   1   1   1   1   1   1   1   1   1   2   2   1   1   2   2   1   2   2   2   2   2   2   1   2   1   2   2   1   2   1   1   1   2   1   2   1   1   1   1   1   1   1   1   1
 MK-2-16                2   2   2   1   1   1   1   1   2   1   1   2   2   1   1   1   2   1   1   2   1   2   2   1   2   1   1   1   1   2   2   1   1   2   2   2   1   1   2   1   1   1   2   2   2   1   1   2   2   2   1   2   2   2   2   2   2   2   1   1   2   1   1   1   1   1   1   2   2   1   2   2   2   1   2   1   1   2   1   1   1   2   2   1   2   1   1   1   2   1   1   2   1   1   2   2   2   2   1   1   2   2   1   1   2   1   1   2   2   2   1   2   2   1   2   2   2   2   1   2   2   2   1   2   1   1   2   2   1   2   1   2   2   2   2   2   1   1   1   2   2   1   1   2   2   2   1   1   1   1   1   1   2   1   2   1   1   1   1   1   1   1   1   1   1   2   2   1   2   2   2   1   2   2   1   2   2   2   1   2   1   1   2   1   2   1   1   1   2   1   2   1   1   1   1   1   1   1   1   1
 MK-3-1                 2   1   1   1   2   2   2   2   2   2   1   2   1   2   1   1   2   1   1   1   2   2   1   1   2   2   2   1   2   2   2   1   1   2   1   1   1   1   2   2   2   2   1   2   2   1   1   1   2   1   1   1   2   2   2   1   1   2   2   1   1   2   2   1   1   1   2   2   2   2   2   1   1   2   2   1   2   1   1   2   1   2   1   1   2   1   2   1   1   2   2   1   2   1   1   2   1   2   1   1   2   2   2   2   2   2   2   2   1   2   1   1   1   1   2   1   1   2   1   2   1   1   2   2   2   1   1   1   1   1   2   1   2   1   1   2   1   1   1   2   2   2   1   2   2   1   1   2   2   2   1   1   2   1   1   2   2   2   2   2   1   1   1   2   2   2   2   2   1   2   2   2   2   1   1   2   1   1   1   2   1   2   1   2   1   1   2   2   2   2   2   2   2   1   2   2   2   2   2   1
 MK-3-2                 2   1   1   1   2   1   2   2   2   2   1   2   1   2   1   1   1   1   1   1   2   2   1   1   1   2   2   1   2   2   2   1   1   2   1   1   1   1   2   2   2   2   1   2   2   1   1   1   2   1   1   2   2   1   2   1   1   2   2   1   1   2   2   1   1   1   2   1   2   2   2   1   1   2   2   1   2   1   1   2   1   2   1   1   2   1   2   2   1   2   1   1   2   1   1   2   1   2   1   1   2   2   2   2   2   2   2   2   1   2   1   1   1   1   2   1   1   2   2   2   1   1   2   2   2   1   1   1   1   1   2   1   2   1   1   2   1   1   1   2   2   2   1   2   2   1   1   2   2   2   1   1   2   1   1   2   2   2   2   2   2   1   1   1   1   2   2   2   1   2   2   2   2   1   1   1   1   1   1   2   1   2   1   2   1   1   2   2   2   2   2   2   2   2   1   2   2   2   2   1
 MK-3-3                 2   1   1   2   2   1   2   2   2   2   1   2   1   2   1   1   1   1   1   1   2   2   1   1   1   2   2   2   2   2   2   1   1   2   1   1   1   1   2   2   2   2   1   2   2   1   1   1   2   1   2   2   2   1   2   1   1   2   2   1   1   2   2   2   1   1   1   1   2   2   2   1   2   2   2   1   2   1   1   2   1   2   2   1   2   2   2   2   1   2   1   1   2   1   1   2   1   2   2   1   2   2   2   2   2   2   1   2   1   2   1   1   1   1   2   1   1   2   2   2   1   2   2   2   2   1   2   1   1   1   2   2   2   1   1   2   1   1   1   2   2   2   2   2   2   1   1   2   1   2   1   1   1   1   1   2   2   2   2   2   1   1   1   1   1   2   2   2   2   2   2   2   2   1   1   1   1   1   1   2   1   2   1   1   1   1   2   2   2   2   2   2   2   2   1   2   1   2   2   1
 MK-3-4                 2   1   2   2   2   2   2   2   2   2   1   2   1   2   1   1   1   1   1   1   2   2   2   2   1   1   1   2   2   2   2   1   1   2   1   1   1   1   2   2   2   2   1   2   2   1   1   1   2   1   2   2   2   1   2   1   1   2   2   1   1   2   2   2   1   1   1   2   2   2   2   1   1   2   2   1   2   1   1   2   1   2   2   2   2   2   2   2   1   2   1   1   2   2   1   2   1   2   2   1   2   2   1   2   1   1   1   2   1   1   1   1   1   1   1   2   1   1   2   2   2   2   2   2   2   1   2   1   1   1   2   2   2   1   2   2   1   1   1   1   2   2   2   2   2   1   1   2   1   2   1   1   1   1   1   2   2   2   2   2   1   1   1   1   1   2   2   2   2   2   2   2   2   1   1   2   1   1   2   2   1   2   1   1   1   1   2   2   2   2   2   2   2   2   1   2   1   2   2   1
 MK-3-5                 2   1   2   2   2   2   2   2   2   2   2   2   1   2   1   1   2   1   1   1   2   2   2   2   1   1   1   2   1   2   2   1   1   1   2   1   1   1   2   2   2   2   1   2   2   1   1   1   2   1   2   2   2   1   2   1   1   2   2   1   1   1   1   2   1   1   1   2   2   2   2   1   1   2   2   1   2   1   1   2   2   2   2   2   2   2   2   2   1   2   1   1   2   2   2   2   1   2   1   1   2   2   1   2   1   1   1   2   1   1   1   1   2   2   1   2   1   1   2   2   2   2   2   2   2   1   2   2   1   1   2   2   2   1   2   2   1   1   1   1   2   2   1   2   2   1   1   2   2   2   1   1   1   1   1   1   2   2   2   2   1   1   1   1   1   2   2   2   1   2   2   2   2   1   1   2   2   1   2   2   1   2   1   1   1   1   2   2   1   2   2   2   2   1   1   2   1   2   2   1
 MK-3-6                 2   1   2   2   2   2   2   2   2   2   1   2   1   2   1   1   2   1   1   1   1   2   2   2   1   1   1   2   1   2   1   1   1   1   2   1   1   1   2   2   2   2   1   2   2   1   1   1   2   1   2   2   2   1   2   1   1   2   2   1   1   1   2   2   1   1   1   2   2   2   2   1   1   2   2   1   2   1   1   2   2   2   2   2   2   2   2   2   1   2   1   1   2   2   2   2   1   2   1   1   1   2   1   2   1   2   1   2   1   1   1   1   1   2   2   2   1   1   2   2   2   2   2   2   2   1   1   1   1   1   2   2   2   1   2   2   1   1   1   1   2   2   1   2   2   1   1   2   2   2   1   1   1   2   1   1   2   2   2   2   2   1   1   1   1   2   2   2   1   2   2   2   2   1   1   2   2   1   2   2   1   2   1   1   1   1   1   2   1   1   2   2   2   1   1   2   1   1   2   1
 MK-3-7                 2   2   2   2   2   2   2   2   2   2   2   2   1   2   1   1   2   1   1   1   1   1   2   2   1   1   1   2   1   2   2   1   1   1   2   1   1   1   2   2   2   2   1   2   2   1   1   1   2   1   2   1   2   1   2   1   1   2   2   1   1   1   2   2   2   1   1   2   2   2   2   1   1   2   2   1   2   1   1   2   1   1   1   2   2   2   2   2   1   2   1   1   2   2   1   1   1   1   1   1   2   2   1   2   1   2   1   2   1   1   2   1   1   2   2   1   1   2   2   2   2   2   2   2   2   1   1   1   1   1   2   2   2   1   2   2   2   1   1   1   2   2   1   2   2   1   1   2   2   2   1   1   1   2   1   1   2   2   2   2   2   1   1   1   1   2   2   2   1   2   1   2   1   1   1   2   2   2   2   2   1   2   1   2   1   1   1   2   1   1   2   2   2   1   1   2   1   1   2   1
 MK-3-8                 2   2   2   2   2   2   2   2   2   2   2   2   1   2   1   1   2   1   1   1   1   2   2   2   1   1   1   2   1   2   2   1   1   1   2   1   1   1   2   2   2   2   1   2   2   1   1   2   2   1   2   1   1   1   2   1   1   2   2   1   1   1   2   2   2   1   1   2   2   2   2   1   1   1   2   1   2   1   1   2   1   1   1   2   2   1   2   2   1   2   1   1   2   2   2   1   1   2   1   1   2   2   1   2   2   2   1   2   1   1   2   1   2   2   2   1   1   2   2   2   2   2   2   1   2   1   1   1   2   1   2   1   2   1   2   1   1   1   1   2   2   1   1   2   2   2   1   2   2   2   1   1   1   2   1   1   2   2   2   2   2   1   1   1   1   2   2   2   1   2   1   2   1   2   1   1   2   2   1   2   1   2   2   2   1   1   1   2   1   1   2   2   2   1   1   2   1   1   2   1
 MK-3-9                 2   2   2   2   2   2   2   2   2   2   2   2   1   1   1   1   2   1   1   1   1   2   1   2   1   1   1   2   2   2   2   1   1   1   2   2   1   1   2   2   2   2   1   1   2   1   1   2   2   1   2   1   1   1   2   1   1   2   2   1   1   1   2   1   2   1   1   2   2   2   2   1   1   1   1   1   2   2   1   2   1   1   1   2   2   1   2   2   2   2   1   1   2   2   2   1   1   2   1   1   2   2   1   2   2   2   1   2   1   1   2   1   2   2   1   1   1   2   2   2   2   2   2   1   2   1   1   1   2   2   2   1   2   1   2   1   1   1   1   2   2   1   1   2   2   2   1   2   2   2   1   1   1   2   1   1   2   1   2   2   2   1   1   1   1   2   2   2   1   1   1   2   1   2   1   1   2   2   2   2   1   2   2   2   1   1   1   1   1   1   2   2   2   1   1   2   1   1   2   1
 MK-3-10                2   2   1   2   2   2   2   2   2   2   2   2   1   1   1   2   2   1   1   1   1   2   1   2   1   1   1   2   2   2   2   1   1   1   2   2   1   1   2   1   2   2   1   1   1   1   1   2   2   1   2   1   1   2   2   1   1   2   2   1   1   2   2   1   2   1   1   2   2   1   2   1   1   1   1   1   2   2   1   2   1   1   1   2   2   2   2   2   2   2   1   1   2   2   2   1   1   2   1   1   2   1   1   2   2   2   1   2   1   1   2   1   2   2   1   1   2   2   2   2   2   2   2   1   2   1   1   1   2   2   2   1   2   2   2   1   1   1   2   2   2   1   1   2   2   2   2   2   2   2   1   1   1   1   2   1   2   1   2   2   2   1   1   1   1   1   2   2   1   1   2   2   1   2   1   1   2   2   1   2   1   2   2   2   1   1   2   1   1   1   2   2   2   1   1   1   1   1   1   1
 MK-3-11                2   2   1   2   2   2   2   2   2   2   2   2   1   1   1   2   2   1   1   1   1   2   1   2   1   2   1   2   2   2   2   1   1   1   2   2   1   1   2   1   1   2   1   1   1   1   1   2   2   1   1   1   2   1   2   2   1   2   2   1   1   2   2   1   2   1   1   2   2   1   2   1   1   1   1   1   2   2   1   2   1   2   1   2   2   2   2   2   2   2   1   1   2   2   2   1   1   2   1   1   2   1   1   2   2   1   2   2   1   1   2   1   2   2   1   1   2   2   2   2   1   2   2   1   2   1   1   1   1   2   2   1   2   2   2   2   1   1   2   2   2   1   2   2   2   2   2   2   2   2   1   1   1   1   2   1   2   1   2   2   2   1   1   1   1   1   1   2   1   1   1   2   2   2   1   1   1   2   1   2   1   2   2   2   1   1   1   1   1   1   1   2   1   1   1   1   1   1   2   1
 MK-3-12                2   2   1   2   2   2   2   2   2   2   2   2   2   1   1   2   2   1   1   1   2   2   1   2   1   2   1   2   2   2   2   1   1   1   2   2   1   1   2   1   1   2   1   1   1   1   1   1   2   1   1   1   2   2   2   1   1   1   2   1   1   2   2   1   2   1   1   2   1   1   2   1   1   1   1   1   2   2   1   2   1   1   1   2   2   1   2   2   2   2   1   1   2   2   2   1   1   2   1   1   1   1   1   2   1   1   2   2   1   1   2   1   2   2   1   1   2   1   2   2   1   2   2   1   2   1   1   1   1   2   2   1   2   2   2   2   1   1   2   2   2   1   2   2   2   2   2   2   2   1   1   1   1   1   1   1   1   1   1   2   2   1   1   1   1   1   2   2   1   1   1   2   2   2   1   1   1   2   1   2   1   2   2   2   1   1   1   2   1   1   1   2   1   2   1   1   1   1   2   1
 MK-3-13                2   2   1   2   2   1   2   2   2   2   2   1   1   1   1   2   2   1   2   1   2   2   1   1   1   2   1   2   2   2   2   1   1   1   2   2   1   1   2   1   1   1   1   1   1   1   1   1   2   1   1   2   1   2   1   1   2   1   1   1   1   1   2   1   2   1   1   2   1   1   2   1   1   1   1   1   2   2   1   2   1   2   1   2   2   1   2   2   1   2   1   1   2   2   2   1   1   2   1   1   1   1   1   1   1   2   2   2   1   2   2   1   1   2   1   1   2   2   2   2   1   2   2   2   2   1   1   1   1   2   2   1   2   2   2   2   1   1   2   2   2   1   2   2   1   2   2   2   2   1   1   2   1   1   1   1   2   1   1   2   2   1   1   1   1   1   2   2   1   1   1   1   1   2   1   1   1   2   1   2   1   2   2   2   1   1   1   2   1   1   1   2   1   2   1   1   1   1   2   1
 MK-3-14                2   1   1   2   2   1   2   2   1   2   2   2   2   1   1   2   2   2   2   2   2   2   1   1   2   2   1   1   2   2   2   1   1   1   1   2   1   1   2   1   1   1   1   1   1   1   1   1   2   1   1   2   1   2   2   1   2   1   1   1   1   1   1   1   2   1   1   2   2   1   1   1   2   1   1   1   2   2   1   2   1   2   1   2   1   1   2   2   1   2   1   1   2   2   2   1   1   2   1   1   1   1   1   2   1   2   2   2   2   1   2   1   1   1   1   1   2   2   2   2   1   2   2   2   2   1   1   2   1   2   2   1   2   2   2   2   1   1   2   2   2   1   2   2   1   2   2   2   2   1   1   2   1   1   1   1   2   1   1   2   2   1   1   1   1   1   2   2   1   1   1   1   1   2   1   1   2   2   1   2   1   2   2   2   1   1   1   1   1   1   1   2   1   2   1   1   1   1   2   1
 MK-3-15                2   1   1   2   2   1   2   2   1   2   2   2   2   1   1   2   2   1   2   2   2   2   1   1   2   2   1   1   2   2   2   1   1   1   1   2   1   1   2   2   1   1   2   1   1   1   2   1   2   1   1   2   1   2   2   2   2   1   1   1   1   1   1   1   2   1   1   1   2   1   1   1   1   1   1   1   2   2   1   2   1   2   1   2   1   1   2   2   1   2   1   2   2   2   2   1   1   2   1   1   1   2   1   2   1   2   2   2   2   1   2   1   1   1   1   1   2   2   2   2   1   2   2   2   2   1   1   2   1   2   2   1   2   2   2   2   1   1   2   2   1   1   1   1   1   2   1   2   1   1   1   2   1   1   1   1   2   1   2   2   2   1   1   1   2   1   2   2   2   1   1   2   1   2   1   1   2   2   1   2   1   2   2   2   1   1   1   1   1   1   2   2   1   2   1   1   1   1   2   1
 MK-3-16                2   2   1   2   2   1   1   2   1   2   1   2   2   1   1   2   2   1   2   2   2   2   1   1   2   2   1   1   1   2   2   2   1   1   1   2   1   1   2   2   2   1   2   2   1   2   2   1   2   2   1   2   1   2   2   1   2   1   1   1   1   1   1   1   2   1   2   1   2   1   1   1   1   1   1   1   2   2   1   2   1   2   1   2   1   1   2   2   2   2   1   2   2   2   2   1   1   2   2   2   1   2   1   2   1   2   2   2   2   2   2   1   1   2   1   1   2   2   1   2   2   2   2   2   2   1   1   2   1   2   1   1   2   2   2   2   1   1   2   2   1   1   1   1   1   2   1   2   1   1   1   2   1   1   2   1   2   1   2   2   2   1   1   1   2   1   2   2   2   2   1   2   2   2   1   2   2   2   1   2   2   2   2   2   1   1   1   1   1   1   1   2   1   1   1   1   1   1   2   1
 MK-4-1                 1   1   2   2   1   1   2   2   1   1   1   2   1   1   1   2   2   1   1   1   1   1   1   2   1   1   2   1   1   1   1   2   1   1   1   2   1   2   1   2   1   1   1   1   1   1   2   2   1   1   2   2   1   1   1   1   1   2   2   2   1   1   1   2   1   2   2   2   1   2   2   1   1   1   1   2   2   2   2   2   1   2   2   1   1   2   2   2   2   1   2   2   1   2   1   2   1   2   2   1   1   1   1   1   2   1   2   2   1   2   2   2   1   2   2   2   1   2   1   1   1   2   1   1   1   2   2   2   2   1   1   2   1   2   2   1   1   1   1   1   1   2   1   2   1   2   2   1   1   1   2   1   2   2   2   2   2   1   2   2   2   2   2   2   1   1   2   1   1   1   1   1   2   1   2   1   2   2   2   1   1   1   1   1   1   1   1   2   1   1   1   1   2   2   1   2   1   1   1   1
 MK-4-2                 1   1   2   2   1   1   2   2   1   1   1   2   1   2   1   2   2   1   1   1   1   1   1   2   1   1   2   1   1   1   1   2   1   1   1   2   1   2   1   2   1   1   1   1   2   1   2   2   1   1   2   2   1   1   1   1   1   2   2   2   1   1   1   2   1   2   2   2   1   2   2   1   1   1   2   2   2   2   2   2   1   2   1   1   2   2   1   2   2   1   2   2   1   2   2   2   1   2   2   1   2   1   1   1   2   1   2   2   2   1   2   2   1   2   2   2   1   2   1   1   1   1   1   1   2   2   2   1   2   1   1   2   1   2   2   1   1   1   1   1   2   2   1   2   1   2   2   2   1   1   2   1   2   2   2   2   2   1   2   2   2   2   2   2   1   1   2   1   1   1   1   1   2   1   2   1   1   2   2   1   1   1   2   1   1   1   2   2   1   1   1   1   1   2   1   2   1   2   1   1
 MK-4-3                 1   1   2   2   1   1   2   2   1   1   1   2   1   2   1   2   2   2   1   1   1   1   1   1   1   1   2   1   1   1   2   2   1   1   1   2   1   2   1   2   1   1   1   1   2   2   2   2   1   1   2   2   1   2   1   1   1   2   1   2   1   1   1   2   2   1   2   2   1   2   2   1   1   1   2   2   2   1   1   2   1   2   1   1   2   2   1   2   2   1   2   2   1   2   2   2   1   2   2   1   2   1   2   1   2   1   2   2   2   1   2   2   1   2   2   2   1   2   1   1   2   1   1   2   2   2   2   1   2   1   1   2   1   2   2   1   1   1   1   2   2   2   2   2   1   2   2   2   1   2   2   2   2   1   2   2   2   2   2   2   2   2   2   2   1   1   1   1   2   2   1   1   2   1   2   1   1   2   2   1   1   2   2   1   1   1   2   2   1   2   1   1   1   2   1   2   1   1   1   1
 MK-4-4                 1   1   2   2   1   1   1   2   1   1   1   1   1   2   1   2   2   2   1   1   1   1   1   1   1   1   2   1   1   1   2   2   1   1   1   2   1   2   1   2   2   1   1   1   2   2   2   2   1   1   2   2   1   2   1   1   1   2   1   2   1   1   1   2   1   1   2   2   1   2   2   1   1   1   2   2   2   1   1   2   1   2   1   1   1   2   1   2   2   1   2   2   1   2   2   2   1   2   2   1   2   1   2   1   2   1   2   2   2   1   2   2   1   2   2   2   1   2   1   1   2   1   1   2   2   2   2   1   2   1   1   1   1   2   2   1   1   1   1   2   2   2   2   2   1   2   2   2   1   2   2   2   2   1   2   2   2   2   2   2   1   2   2   2   1   1   1   1   2   2   1   2   2   1   2   1   2   2   2   1   1   2   2   1   1   2   2   2   1   2   1   1   1   2   1   2   1   1   1   1
 MK-4-5                 2   1   2   2   2   2   1   2   1   1   1   1   1   2   2   2   2   2   1   1   1   1   1   1   1   1   2   1   1   1   1   2   1   1   1   2   1   2   1   2   2   1   1   1   2   2   1   2   1   1   2   2   1   2   1   1   1   1   1   2   1   1   1   2   1   1   2   1   1   2   2   1   1   1   2   2   2   1   1   2   1   2   1   1   1   2   1   2   1   1   2   2   1   2   2   2   1   2   1   2   2   1   2   1   2   1   2   2   2   1   1   2   1   2   2   2   1   2   1   1   2   1   1   2   2   2   2   1   2   1   2   1   1   2   2   1   1   1   1   2   1   2   2   1   1   2   2   2   1   1   2   2   1   1   2   2   2   2   2   2   1   2   2   2   1   1   1   1   2   2   1   2   2   1   2   1   2   2   2   1   1   2   2   1   1   2   2   1   1   1   1   1   1   2   1   2   1   1   1   1
 MK-4-6                 1   1   2   2   2   2   1   2   1   1   1   1   1   1   2   2   1   2   1   1   1   1   1   1   1   1   2   1   1   1   1   2   1   1   1   1   1   2   1   2   2   1   1   1   1   2   1   2   1   2   2   2   1   2   1   1   1   1   1   2   1   1   1   2   1   1   2   1   1   2   2   1   1   1   2   2   2   1   1   2   1   2   1   2   1   2   1   2   1   1   2   2   1   2   2   2   1   2   1   2   2   1   2   1   2   1   2   2   2   1   1   2   2   2   2   2   1   2   1   1   2   1   1   2   2   2   2   1   2   1   2   1   2   2   2   1   1   1   1   2   1   2   2   2   1   2   2   2   1   1   2   2   1   1   2   2   1   2   2   2   1   2   2   2   1   1   1   2   2   2   1   1   2   1   2   1   2   2   1   1   1   2   1   2   1   2   2   2   2   1   1   1   1   2   1   2   1   2   1   1
 MK-4-7                 1   1   2   2   2   2   2   1   1   1   1   1   1   1   2   2   2   2   1   1   1   2   1   1   1   1   2   1   1   1   1   2   1   2   1   1   1   2   1   2   2   1   1   1   2   2   1   2   2   2   2   2   1   2   1   1   1   1   1   2   1   1   1   1   1   1   2   1   1   2   2   1   1   1   2   2   2   1   2   2   1   2   1   2   1   2   1   2   1   1   2   2   1   2   2   2   1   2   1   2   2   1   2   1   2   1   2   2   1   1   1   2   2   2   2   2   1   2   2   1   2   1   1   2   2   2   2   1   2   1   1   1   2   2   2   2   1   1   1   2   1   2   2   2   1   2   2   2   1   1   2   2   1   1   2   2   1   2   2   2   1   2   2   1   1   1   1   2   2   2   2   1   1   1   2   1   2   2   1   1   2   2   2   2   1   2   2   2   2   1   1   1   1   2   1   2   1   2   1   1
 MK-4-8                 1   1   2   2   2   2   2   1   1   1   1   1   1   1   2   2   2   2   1   1   1   2   1   1   2   1   2   1   1   1   1   2   2   1   1   1   1   2   1   2   2   1   1   1   2   2   1   2   2   2   2   2   1   2   1   1   1   1   1   2   1   1   1   1   1   1   2   1   1   2   2   1   1   1   2   2   2   1   2   2   2   2   1   2   1   2   1   2   1   1   2   2   1   2   2   2   1   2   2   2   2   1   2   1   2   1   2   2   1   1   1   1   2   2   2   1   1   2   2   1   2   1   1   1   2   2   1   2   2   2   1   1   2   2   2   2   2   1   1   2   2   1   2   2   1   2   2   2   1   1   2   2   1   1   2   2   1   2   2   2   1   2   2   1   1   1   1   1   2   2   2   1   1   1   2   1   2   1   1   1   2   2   2   2   1   1   2   1   2   1   1   1   1   2   1   2   1   2   1   1
 MK-4-9                 1   1   2   2   2   2   1   1   1   1   1   1   1   1   2   2   2   2   2   1   1   2   1   1   2   1   2   1   1   1   1   2   1   1   2   1   1   1   1   1   2   1   1   1   2   2   1   2   2   2   2   1   1   2   1   1   1   1   1   2   1   1   1   1   1   1   2   1   2   2   2   1   1   1   2   2   2   1   2   2   2   2   1   2   1   2   1   2   1   1   2   2   1   2   2   2   1   2   2   2   2   1   2   1   2   2   2   2   1   1   1   1   2   2   2   1   1   2   2   1   2   1   1   1   2   2   1   2   2   2   1   1   2   2   2   2   2   1   1   2   2   1   2   2   1   2   2   2   1   1   2   2   1   1   1   2   1   2   2   2   1   2   2   1   1   1   1   2   2   1   2   1   1   1   2   1   2   1   1   1   2   2   2   2   1   1   2   1   2   2   2   2   1   2   1   2   1   2   1   1
 MK-4-10                2   1   2   1   2   2   1   1   1   1   1   1   1   1   2   2   2   2   2   1   1   2   2   2   2   1   2   1   1   1   1   1   1   1   2   1   1   1   1   1   2   1   1   1   2   2   1   2   2   2   2   1   1   2   1   1   1   1   1   2   1   1   2   1   1   1   2   1   2   2   1   1   1   1   2   2   2   1   2   2   2   2   1   2   2   2   1   2   1   1   2   2   1   2   2   1   1   2   2   2   2   1   2   1   2   2   2   2   1   1   1   1   2   2   1   2   2   2   2   2   1   1   1   1   1   2   1   2   1   2   1   1   2   2   2   2   2   1   1   2   2   1   2   2   1   1   2   2   1   1   2   2   1   1   1   2   1   1   2   2   1   2   2   1   1   1   2   2   2   1   2   1   1   1   2   1   1   1   1   1   1   2   2   2   1   2   2   1   2   2   2   2   1   2   1   2   1   2   1   1
 MK-4-11                2   1   2   1   2   2   1   1   1   1   1   1   2   1   2   2   2   2   2   1   2   2   2   2   2   1   2   1   1   2   1   1   1   1   2   1   1   1   1   1   2   1   1   1   2   2   2   2   2   2   2   1   1   1   1   1   1   1   1   1   1   1   2   1   1   1   2   1   2   1   1   1   1   1   2   2   2   1   2   2   2   2   1   2   2   2   1   2   1   1   2   2   1   2   2   1   1   2   2   2   1   1   2   1   2   1   2   2   1   1   1   1   2   2   1   2   2   2   2   2   1   1   1   1   1   1   1   2   1   2   1   1   2   1   2   1   2   1   1   2   2   1   2   2   1   1   2   1   1   1   2   2   1   1   1   2   1   1   2   2   1   2   2   1   1   1   2   2   2   1   2   1   1   1   2   1   1   1   1   1   1   2   2   1   1   1   2   1   2   2   2   2   1   2   1   2   1   2   1   1
 MK-4-12                2   1   2   2   2   2   1   1   1   1   1   2   2   1   2   2   2   2   2   1   2   2   2   2   2   1   2   1   1   2   1   1   1   1   2   1   1   1   1   2   2   1   1   1   2   2   2   2   2   2   1   1   1   1   1   2   1   1   1   1   1   1   2   1   1   1   2   1   2   1   1   1   1   1   2   2   2   1   2   2   2   2   1   1   2   2   1   2   1   1   2   2   1   2   2   1   1   2   2   2   1   1   2   1   2   1   2   2   1   1   1   2   2   2   1   2   2   2   2   2   1   1   1   1   1   1   1   2   1   2   1   1   2   1   2   1   2   1   1   2   2   1   2   1   1   1   2   1   1   1   2   2   1   1   1   2   1   1   2   2   1   2   2   1   1   1   2   2   2   1   2   1   1   1   2   1   1   1   1   1   2   2   2   1   2   1   2   1   2   2   2   2   1   2   1   2   1   2   1   1
 MK-4-13                2   1   2   2   2   2   2   1   1   1   1   2   2   1   1   2   2   2   2   1   2   2   2   2   2   1   1   1   1   2   1   1   1   1   2   1   1   1   1   2   2   1   2   1   2   2   2   2   2   2   1   1   1   1   1   2   1   1   1   2   1   2   2   1   1   1   2   1   2   1   1   1   1   2   2   2   2   1   1   2   2   2   1   1   2   2   1   2   1   1   2   2   2   2   2   1   1   2   2   2   1   1   2   1   2   1   2   2   1   2   1   1   2   2   1   2   2   2   2   2   1   1   2   1   1   1   2   1   1   2   1   2   2   1   2   2   2   1   1   2   2   2   2   1   1   1   1   1   1   2   2   2   1   1   1   2   1   2   2   2   1   2   2   2   1   1   2   2   2   1   2   1   1   1   2   1   1   1   1   1   2   2   2   1   2   1   2   1   2   2   2   2   2   2   1   2   2   2   1   1
 MK-4-14                2   1   2   2   2   2   2   1   1   1   1   2   2   1   1   2   2   2   1   1   2   2   2   2   2   1   1   1   2   2   1   1   1   1   2   2   1   1   1   2   2   1   2   1   2   2   2   2   2   2   1   1   1   1   1   2   1   1   1   2   2   2   2   1   2   1   2   1   2   1   1   1   1   2   2   2   2   1   1   2   2   2   1   1   2   2   1   2   2   2   2   2   2   2   2   1   2   2   2   2   1   1   2   2   2   1   2   2   1   2   1   1   2   1   2   2   2   1   2   2   1   1   2   1   2   1   2   1   1   2   1   1   2   1   2   2   2   1   1   2   1   2   2   1   1   1   2   1   1   2   2   2   1   1   1   2   1   2   2   2   1   2   2   2   2   1   2   2   2   1   2   2   1   1   2   1   1   1   2   1   2   2   1   1   2   1   2   1   2   2   2   2   2   2   1   2   2   2   1   2
 MK-4-15                2   1   2   2   2   2   2   1   1   1   1   2   2   1   1   2   2   2   1   1   2   1   2   2   2   1   1   1   2   2   1   1   1   1   2   2   1   1   1   2   2   2   2   1   1   2   2   2   2   2   1   1   1   1   1   2   1   1   1   2   2   2   2   1   2   1   2   1   2   1   1   1   1   2   1   1   2   1   1   2   2   2   1   1   2   2   1   2   2   2   2   2   2   2   2   1   2   2   2   2   1   2   2   2   2   1   2   2   1   2   1   1   2   1   2   2   2   1   2   2   1   1   2   2   2   1   2   1   1   2   1   1   2   1   2   2   2   1   2   2   1   2   2   1   1   1   2   1   1   2   2   2   2   1   2   2   1   2   2   2   1   2   2   2   2   1   1   2   2   1   1   2   1   2   2   1   1   1   1   1   2   2   1   1   2   1   1   1   2   2   2   2   1   2   1   2   2   2   2   2
 MK-4-16                1   1   1   2   2   2   2   1   1   1   1   2   2   1   1   2   2   2   1   1   1   1   2   2   2   2   1   1   2   2   1   1   1   1   2   2   1   1   1   2   2   2   2   1   2   2   2   2   2   2   1   2   1   1   1   2   1   1   1   2   2   2   2   1   2   2   2   1   2   1   1   1   1   2   1   2   2   1   1   1   2   1   1   1   2   2   1   2   1   2   1   2   2   2   2   1   2   2   2   2   1   2   2   2   2   1   2   1   1   2   1   1   2   1   2   2   2   1   2   2   2   1   2   2   2   2   2   1   1   2   1   1   2   2   2   1   2   1   2   2   1   2   2   1   1   1   2   1   1   2   2   2   2   2   2   2   1   2   2   2   2   2   2   2   2   1   1   1   2   1   1   2   1   1   2   1   1   1   1   1   2   1   1   1   2   1   1   1   2   2   2   2   1   2   2   2   2   2   2   2
 MK-5-1                 1   1   1   1   2   1   2   2   1   1   2   2   2   1   1   2   2   2   2   2   2   2   2   1   1   2   1   1   2   2   2   1   1   2   1   2   2   1   2   1   1   2   1   2   2   2   1   2   1   2   1   1   1   1   1   2   2   2   2   1   2   1   1   2   2   1   2   1   1   1   2   2   1   2   2   2   2   1   2   2   2   2   2   2   1   2   2   2   2   2   2   2   2   1   2   2   1   2   2   1   1   2   2   1   1   1   1   2   2   2   1   2   2   2   1   2   1   1   1   2   2   2   2   1   1   2   2   1   2   1   2   2   1   1   2   1   1   1   2   2   2   2   2   2   2   1   1   2   1   2   2   1   1   2   2   2   2   2   1   2   2   1   1   1   2   2   1   1   2   1   2   1   2   2   2   1   1   1   1   2   1   1   1   1   1   1   2   1   1   1   2   2   2   2   2   2   2   2   1   2
 MK-5-2                 1   1   1   1   2   2   2   2   2   1   2   2   1   1   1   2   2   2   2   2   2   2   2   1   1   2   1   1   2   2   1   1   1   2   1   2   2   1   2   1   1   2   1   2   2   2   1   1   1   1   1   2   1   1   1   2   2   2   2   1   2   1   1   2   2   1   2   1   1   1   2   2   1   2   2   2   2   1   2   2   2   2   2   2   1   2   2   2   2   2   2   2   2   1   2   2   1   2   2   1   1   2   2   1   1   2   1   1   2   2   1   2   2   2   1   2   1   1   2   2   2   2   2   1   1   2   2   1   2   1   2   2   2   1   2   2   1   1   2   2   2   1   2   2   1   1   1   2   1   2   2   1   1   2   2   2   2   1   1   2   2   1   1   1   2   2   1   1   2   1   2   1   2   2   2   1   1   1   1   2   1   1   1   1   1   2   2   1   1   1   2   2   2   2   2   2   2   2   1   2
 MK-5-3                 1   1   1   1   2   2   2   1   2   1   2   2   2   1   1   2   2   2   1   2   2   2   2   1   1   2   1   1   2   2   1   1   1   2   1   2   2   1   2   1   1   2   2   2   2   2   1   1   1   1   2   2   1   1   2   2   1   1   2   1   2   1   1   2   2   1   2   1   1   1   2   2   1   2   2   2   2   2   2   2   2   1   2   2   1   2   2   2   2   2   2   2   2   1   2   2   1   2   2   2   1   2   2   1   1   2   1   1   2   1   1   1   2   2   1   2   1   1   2   2   2   2   2   1   1   2   2   2   2   1   2   2   2   1   2   2   1   1   2   2   2   1   2   2   1   1   1   2   1   2   2   1   2   2   2   2   2   2   1   2   2   1   1   1   2   2   1   1   1   1   2   1   1   1   2   1   1   1   1   2   1   1   1   1   1   2   2   1   1   1   2   2   1   2   2   2   2   2   1   2
 MK-5-4                 1   1   1   1   2   2   2   1   1   1   2   2   2   1   1   2   2   1   1   2   2   2   2   1   1   2   1   1   2   2   1   1   1   2   2   2   2   1   2   1   1   2   2   2   2   2   1   1   1   1   1   2   2   1   2   2   2   1   2   1   2   1   1   2   2   1   2   1   1   1   2   2   1   1   2   2   2   2   2   2   2   1   2   2   1   2   2   2   2   2   2   2   2   1   2   2   1   2   2   2   1   2   2   1   1   2   1   1   2   1   2   1   2   2   1   2   1   1   2   2   2   2   2   1   1   2   2   2   1   1   2   2   2   1   2   2   1   1   2   1   2   1   2   2   2   1   1   2   1   2   1   1   2   1   2   1   2   2   1   2   2   1   1   1   2   1   1   1   1   1   1   1   2   1   2   1   1   1   1   1   1   1   1   1   1   2   2   1   2   1   2   2   1   1   2   2   2   2   1   2
 MK-5-5                 1   1   1   1   2   2   2   1   2   1   2   2   2   1   1   1   2   1   1   2   2   2   2   2   1   1   1   1   2   2   1   1   1   2   1   1   2   1   1   1   1   2   2   1   2   2   1   1   1   1   1   2   2   1   2   2   2   1   2   1   2   2   1   2   1   1   2   1   1   1   1   2   2   1   2   2   2   2   2   2   2   1   2   2   1   2   2   2   2   2   2   2   2   1   2   2   1   2   2   2   1   2   2   1   1   2   1   1   2   1   2   1   2   2   1   2   1   1   2   2   2   2   2   1   1   2   2   2   1   1   2   2   2   1   2   2   1   1   2   1   2   1   1   1   2   1   1   2   1   2   1   1   2   1   2   2   2   2   1   2   2   1   1   1   2   1   1   1   1   1   1   1   2   1   2   1   1   1   1   1   1   1   1   1   1   2   2   1   1   2   2   2   1   1   2   2   1   2   1   2
 MK-5-6                 1   1   1   2   2   2   2   1   2   1   2   2   2   1   1   1   2   1   1   2   2   2   1   2   1   1   1   1   2   2   2   1   1   2   1   1   1   1   2   1   1   2   2   1   1   2   1   1   1   1   1   2   2   1   2   1   2   1   2   1   2   2   1   2   1   1   2   1   1   1   1   2   2   1   2   1   2   2   2   2   2   1   2   2   1   2   2   2   2   2   2   2   2   2   2   2   1   2   2   2   1   2   2   1   1   2   1   1   1   1   2   1   2   2   1   2   1   1   2   2   2   2   2   1   1   2   2   2   1   1   2   2   2   1   2   2   1   1   2   1   2   1   1   1   2   1   1   2   1   2   1   1   2   1   2   2   2   2   1   2   2   1   1   1   2   1   1   1   1   1   1   1   2   1   1   1   1   1   1   1   1   1   1   1   1   2   2   1   1   2   2   2   1   1   2   2   1   2   1   2
 MK-5-7                 1   1   2   2   2   2   2   2   2   1   2   2   2   1   1   1   2   1   1   2   2   2   1   2   1   1   1   1   2   2   2   1   2   2   1   1   2   1   2   1   1   2   2   2   1   2   1   1   1   1   1   2   2   1   2   1   2   1   2   2   1   2   1   2   1   1   2   1   1   1   2   2   2   1   2   1   2   2   2   2   1   1   2   2   1   2   2   2   1   2   2   2   2   2   2   2   1   2   2   2   1   2   1   1   1   1   2   1   1   1   2   1   2   2   1   2   1   2   2   2   2   1   2   1   1   2   2   2   1   1   2   2   2   1   2   2   1   1   2   2   2   1   1   1   1   1   1   2   1   2   1   1   2   1   2   2   2   2   1   2   2   2   1   1   2   1   1   2   1   1   1   1   2   1   1   1   1   1   1   1   1   2   1   1   1   2   2   1   1   2   2   2   2   1   2   2   1   2   1   2
 MK-5-8                 1   1   1   2   2   1   2   2   2   1   2   2   2   1   1   1   2   1   1   2   1   2   1   2   1   1   1   1   2   2   2   1   2   2   1   1   1   1   2   1   1   2   2   2   1   2   1   1   1   1   1   2   1   1   2   1   2   1   2   2   1   2   2   2   1   1   2   1   1   1   2   2   1   1   2   1   2   2   2   2   1   2   2   2   1   2   2   2   1   2   2   2   2   2   2   2   1   2   1   2   1   2   1   1   1   1   2   1   1   1   2   1   2   2   1   2   1   2   2   2   2   1   2   1   1   2   1   2   1   1   2   2   2   1   2   2   1   1   2   2   2   2   1   1   2   2   1   2   1   2   1   1   2   1   2   2   2   2   1   2   2   2   1   1   2   1   1   2   1   1   1   1   2   2   1   1   1   1   1   1   1   2   1   1   2   2   2   2   1   2   2   2   2   1   2   1   1   2   1   2
 MK-5-9                 1   1   1   2   2   1   2   2   1   1   2   2   1   1   1   1   2   2   1   2   2   1   2   2   1   1   1   1   2   2   2   1   1   2   1   1   1   1   1   1   1   1   2   1   1   2   1   1   1   2   1   2   1   1   2   1   2   1   2   1   1   2   2   2   1   1   2   1   1   2   2   2   1   1   1   1   2   2   2   2   1   2   2   2   1   2   2   1   1   1   2   2   1   2   2   2   1   2   1   2   1   2   1   1   1   1   2   1   1   1   2   1   2   2   1   2   1   2   1   2   2   1   2   1   1   2   1   2   1   1   2   2   2   1   2   2   1   1   2   2   2   2   1   2   2   2   1   2   1   2   1   1   2   1   2   2   2   2   1   2   2   2   1   1   2   1   1   2   1   1   1   1   2   2   1   1   1   1   1   1   1   2   1   1   2   2   2   2   1   2   2   2   2   1   1   1   1   2   1   2
 MK-5-10                2   1   1   2   2   1   2   2   1   1   2   2   1   1   2   1   2   2   2   2   2   1   2   2   1   2   1   1   2   2   2   1   1   2   2   1   1   1   1   1   1   1   1   2   1   2   1   1   1   2   1   2   1   1   2   1   2   1   2   1   1   2   2   2   1   1   2   1   1   2   2   2   1   1   1   1   2   2   2   1   1   2   2   2   1   2   2   2   1   1   1   2   1   1   1   2   1   2   1   2   1   2   1   1   1   1   2   1   1   1   2   1   2   2   1   2   2   2   1   2   2   1   2   1   1   2   1   2   1   1   2   2   2   1   2   2   1   1   2   2   2   2   1   2   2   2   1   2   1   2   1   1   2   1   2   2   2   2   1   2   2   1   1   1   2   1   1   2   1   1   1   1   2   2   1   1   1   2   1   1   1   2   1   1   2   1   2   2   1   2   2   2   2   1   1   2   1   2   1   2
 MK-5-11                2   1   1   2   2   1   2   2   1   1   2   2   1   1   2   1   2   2   2   1   2   1   2   2   1   2   1   1   2   2   2   1   1   2   2   1   1   1   1   1   1   1   1   2   1   2   1   1   1   2   1   2   1   1   2   2   2   1   2   1   1   1   2   2   1   1   2   1   1   2   2   1   1   1   1   1   2   2   2   1   1   2   2   2   1   2   2   2   1   1   1   2   1   1   1   2   1   2   1   2   1   2   2   2   1   1   2   1   1   1   2   1   2   2   1   2   2   2   1   2   2   1   2   1   1   1   1   2   1   1   2   2   1   1   2   2   1   1   2   2   2   2   1   2   2   2   1   2   1   2   1   1   2   1   1   2   2   1   2   2   2   1   1   1   2   1   1   2   1   1   1   1   2   2   1   1   1   2   1   1   1   2   1   1   2   1   1   2   1   2   2   2   2   1   1   2   1   2   1   2
 MK-5-12                2   1   1   2   2   1   2   2   1   1   1   2   1   1   1   1   1   2   2   1   2   1   2   2   1   1   1   1   2   2   2   1   1   2   2   2   1   1   1   1   1   1   1   2   1   2   1   1   1   2   1   2   1   1   2   2   2   1   1   1   1   1   2   2   2   1   2   1   1   2   2   1   2   1   1   1   2   2   2   1   1   2   2   2   1   2   2   2   1   1   1   2   1   1   1   2   1   2   1   1   1   1   2   2   1   1   2   1   1   1   2   1   2   2   1   2   2   2   1   1   2   1   2   1   1   1   1   2   1   1   2   2   1   1   2   2   1   1   2   2   1   2   1   2   2   2   2   2   1   2   2   2   2   1   1   2   2   1   2   2   2   1   2   1   2   1   1   2   1   1   1   1   2   2   1   1   1   2   1   1   1   2   2   1   2   1   1   2   1   2   2   2   2   1   1   2   1   2   1   2
 MK-5-13                2   1   2   2   2   1   2   2   1   1   1   2   1   2   1   1   1   2   2   1   2   1   2   2   2   1   1   1   1   2   2   1   1   2   1   2   1   1   1   1   1   1   2   2   1   2   1   1   1   2   1   2   1   1   2   2   2   1   1   1   1   1   2   2   2   1   2   1   1   2   2   1   2   1   1   1   2   2   2   1   1   2   2   2   1   2   2   2   1   1   1   2   1   1   1   2   1   2   1   1   1   1   2   2   1   1   2   1   1   1   2   1   2   2   2   2   2   2   1   1   2   1   2   1   1   1   1   2   1   1   2   2   1   2   2   2   2   2   2   2   1   2   1   1   2   1   2   2   2   2   2   2   2   1   1   2   1   1   2   2   2   2   2   1   1   2   1   2   1   1   1   1   2   2   1   1   1   2   1   1   2   2   1   1   2   1   1   2   1   2   2   2   2   1   1   2   2   2   2   2
 MK-5-14                2   1   2   2   2   1   2   2   1   1   1   2   1   2   2   1   1   2   2   1   2   1   2   2   2   1   1   1   1   2   2   2   1   2   1   2   1   1   1   1   1   1   2   2   1   2   1   1   1   2   1   2   1   1   2   1   2   1   1   1   1   1   2   2   2   1   2   1   1   2   2   1   2   1   1   1   2   2   2   1   1   2   2   2   1   2   2   2   1   1   1   1   1   1   1   1   2   1   1   1   1   1   2   2   1   1   2   1   1   1   1   1   1   2   2   2   2   2   1   1   2   1   2   1   1   1   2   2   1   1   2   2   1   2   2   2   2   2   2   2   1   2   1   1   2   1   2   2   2   2   2   2   2   1   1   2   1   1   2   2   2   2   2   1   1   1   2   2   1   1   1   1   2   2   1   1   1   2   1   1   1   2   1   1   2   1   1   2   1   2   1   2   2   1   1   2   1   2   2   2
 MK-5-15                2   1   2   2   2   1   2   2   1   1   1   2   1   2   2   1   1   2   2   1   2   1   2   2   2   2   1   1   1   2   2   2   1   2   1   2   1   1   1   1   1   1   2   2   1   2   1   1   1   2   1   2   1   1   2   1   2   1   1   1   1   1   2   2   2   1   2   1   1   2   2   1   2   1   1   1   2   2   2   1   1   1   2   2   1   1   2   2   1   1   1   1   1   1   1   1   2   1   1   1   1   1   2   1   1   1   2   1   1   1   1   1   1   2   2   2   2   1   1   1   2   1   2   1   1   1   2   1   2   1   2   1   1   2   1   2   2   2   1   2   1   2   1   1   2   1   2   2   1   2   2   2   2   1   1   2   1   1   2   2   2   2   2   1   1   2   2   2   1   1   1   1   2   2   1   1   1   2   2   1   1   2   1   2   2   1   1   2   1   2   1   2   2   1   1   2   1   2   1   2
 MK-5-16                1   1   2   2   2   1   2   2   1   1   1   2   1   2   1   2   1   2   2   1   2   1   2   2   2   2   1   1   1   2   2   1   1   2   1   2   1   1   1   1   1   1   2   2   1   2   1   2   1   2   1   2   1   1   2   1   2   1   1   1   2   1   1   2   2   1   2   1   1   2   2   1   2   1   1   1   2   2   2   1   1   2   2   1   1   2   1   2   1   1   2   1   1   1   1   1   2   1   1   1   1   1   1   1   1   1   2   1   1   1   2   1   1   2   2   2   2   2   1   1   2   1   2   1   1   1   2   1   2   1   2   1   1   2   1   2   2   1   1   2   1   2   1   1   2   1   2   2   1   2   2   2   2   1   1   2   1   1   2   2   2   2   2   1   1   2   2   2   1   1   1   1   2   2   1   1   1   2   1   1   1   2   2   2   2   2   1   2   1   2   1   2   1   1   1   2   2   2   2   2
 MK-6-1                 2   2   1   1   2   1   2   1   2   2   1   2   1   1   1   2   1   1   2   1   2   2   2   1   2   2   2   2   1   2   2   2   2   1   1   1   1   1   1   1   1   2   2   2   2   2   1   1   1   1   2   2   1   2   2   1   2   2   1   2   1   1   2   2   2   2   2   2   1   2   2   2   1   1   1   1   2   1   1   2   2   2   1   2   2   1   2   2   2   1   1   1   2   2   1   2   2   2   2   2   1   2   1   1   1   2   2   1   1   1   1   2   1   2   1   1   2   1   1   2   1   2   2   2   2   1   2   2   1   2   2   1   1   1   1   2   1   1   1   1   1   2   1   2   1   1   1   1   1   1   2   2   1   2   2   2   2   2   1   2   2   2   1   2   1   1   1   1   1   1   2   2   2   2   1   1   2   1   2   2   2   2   2   2   1   1   1   1   2   1   1   2   1   2   2   1   1   2   1   2
 MK-6-2                 2   2   2   1   2   1   2   1   2   2   1   2   1   1   1   2   1   1   2   1   2   2   2   1   2   2   2   2   1   1   1   2   2   1   1   1   2   1   1   1   1   2   2   2   2   2   1   1   1   1   2   2   1   2   2   1   2   2   2   2   1   1   2   2   2   2   2   2   2   2   2   2   1   1   1   1   2   1   1   2   2   2   2   2   2   1   2   2   2   1   2   1   2   2   1   2   2   2   2   2   1   2   1   1   1   2   2   1   2   1   1   2   1   2   1   1   2   1   1   2   2   1   2   2   2   1   2   2   1   2   2   1   1   1   1   2   1   1   1   1   1   2   1   2   1   1   1   2   1   1   2   1   2   2   2   2   2   2   1   2   2   2   1   2   1   1   1   1   1   1   2   2   2   2   1   1   2   1   2   2   2   2   2   2   1   1   1   1   2   1   1   2   1   1   2   1   1   2   1   2
 MK-6-3                 2   2   2   1   2   1   2   1   2   2   1   2   1   1   1   2   1   1   2   1   2   2   2   1   2   2   2   2   1   1   1   2   1   1   1   1   1   1   1   1   1   2   2   2   2   2   1   1   1   1   2   2   1   1   2   1   2   2   2   2   1   2   1   1   2   2   1   2   2   2   1   2   1   1   1   1   2   1   1   2   2   2   2   2   2   1   2   2   2   1   2   1   2   2   1   2   2   2   2   2   1   2   1   1   1   2   2   1   2   1   1   2   1   2   1   1   2   1   1   2   2   1   2   2   2   1   2   2   1   2   2   1   1   1   1   2   1   1   1   1   1   2   1   2   1   1   1   2   1   1   2   1   2   2   2   2   1   2   1   2   2   2   2   2   1   2   2   1   1   1   2   2   2   2   1   1   2   1   2   2   2   1   2   1   2   1   1   1   2   1   2   2   1   2   2   1   1   2   1   2
 MK-6-4                 2   2   1   1   1   1   2   1   2   2   1   2   1   1   1   2   1   1   2   1   2   1   2   1   2   2   2   2   1   1   1   2   1   1   1   2   1   1   1   1   1   2   2   2   2   2   1   1   1   1   2   2   2   1   2   1   2   2   2   2   1   1   1   1   2   2   1   2   2   2   1   2   1   1   1   1   2   1   1   2   2   2   2   1   2   1   2   2   2   1   2   1   2   2   1   2   2   2   2   2   1   2   2   2   1   2   1   1   2   1   1   2   1   1   1   1   2   1   1   2   2   1   2   2   1   1   2   2   1   2   2   1   2   2   1   1   1   1   1   1   1   2   2   2   1   1   1   2   2   1   2   1   2   2   2   2   1   2   1   2   2   2   2   2   1   2   2   1   1   2   2   1   2   2   1   1   1   1   2   2   2   2   2   1   1   1   1   1   2   1   2   2   1   2   2   1   1   2   1   2
 MK-6-5                 2   2   1   1   1   1   2   1   2   2   1   1   1   1   1   2   1   2   2   1   2   1   2   1   2   2   2   2   1   1   1   1   1   1   1   1   1   1   1   1   1   2   2   2   2   2   1   1   1   1   2   2   2   1   2   1   2   2   2   2   1   1   1   1   2   2   1   2   2   2   1   2   2   1   1   1   2   1   1   2   2   2   2   2   1   1   2   2   2   1   2   1   1   2   1   2   2   2   2   2   1   2   2   2   1   2   1   1   2   1   2   2   1   1   1   1   2   2   1   2   2   1   2   2   2   1   2   2   1   2   2   1   1   2   1   1   1   1   1   1   1   2   2   2   1   1   2   1   2   1   2   1   2   1   2   2   1   2   1   2   2   2   2   2   1   2   2   1   1   1   2   1   2   2   1   1   1   1   2   1   2   2   2   1   1   1   1   1   2   1   2   2   1   2   2   1   1   2   1   2
 MK-6-6                 2   2   1   1   1   1   2   1   2   2   1   1   2   1   2   2   1   1   2   1   2   1   2   1   2   2   2   1   1   1   2   1   1   1   1   1   1   1   1   1   2   2   2   2   2   2   1   1   1   1   2   2   2   1   2   1   2   2   1   2   1   1   1   1   2   2   1   2   2   2   1   2   2   1   1   1   2   1   1   2   2   2   2   1   1   1   2   2   2   1   2   1   1   2   1   2   2   2   2   2   1   2   2   2   1   2   1   1   2   1   2   2   1   1   1   1   2   2   1   1   2   1   2   2   1   1   2   1   1   2   2   1   1   2   1   1   1   1   1   1   1   2   2   2   2   1   2   1   2   1   2   1   1   1   2   2   2   2   1   2   2   1   2   2   1   2   2   1   1   1   2   1   2   2   1   2   1   1   2   1   1   2   2   1   1   1   1   1   2   1   2   2   1   1   2   1   1   2   1   2
 MK-6-7                 2   2   2   1   1   1   2   1   2   2   1   1   2   1   2   2   1   1   2   1   2   1   2   1   2   2   2   1   1   1   2   1   1   1   1   1   1   1   1   1   2   2   2   2   2   2   1   1   1   1   2   2   2   1   2   1   2   2   1   2   1   1   1   1   2   2   1   2   2   2   1   1   2   1   1   1   2   2   1   2   2   2   2   1   1   1   2   2   2   1   2   1   1   2   1   2   2   2   2   2   1   1   2   2   1   2   1   1   2   1   2   2   2   1   1   1   2   2   1   1   2   1   2   2   1   1   1   1   1   2   2   1   1   2   1   1   1   1   1   1   1   2   2   2   2   1   2   1   2   1   2   1   1   1   2   2   2   2   1   2   2   1   2   2   1   2   2   1   1   2   2   2   2   2   1   2   1   2   2   1   1   2   2   1   1   1   1   1   2   2   2   1   1   1   2   1   1   2   1   2
 MK-6-8                 2   2   2   1   1   1   2   1   2   2   1   2   2   2   2   2   1   1   2   1   2   1   2   1   2   2   2   1   1   1   2   1   1   1   1   1   1   1   1   1   2   2   1   2   2   2   1   1   1   1   2   1   2   1   2   1   2   2   1   2   1   1   1   1   2   2   1   2   2   1   1   1   2   1   1   2   2   2   2   2   2   2   2   1   1   1   2   2   2   1   2   1   1   2   1   2   2   2   2   1   1   1   2   2   1   2   2   1   2   1   2   2   2   1   1   1   1   2   1   1   2   1   2   2   1   1   1   1   1   2   2   2   1   1   1   1   1   1   1   1   1   2   2   2   2   1   2   1   1   1   2   2   1   1   2   2   2   2   1   2   2   1   1   2   1   2   2   1   2   2   2   2   2   2   1   2   1   2   2   1   1   1   2   1   1   1   1   1   2   2   2   1   1   1   2   1   1   2   1   2
 MK-6-9                 2   2   2   1   1   1   2   1   1   2   1   1   2   2   2   1   1   1   2   1   2   1   2   2   2   2   2   1   1   2   2   1   1   1   1   1   2   1   1   1   2   2   2   2   2   2   1   2   1   1   2   1   1   1   2   1   2   2   1   1   1   1   2   1   2   1   1   2   2   1   2   1   2   1   1   2   2   2   2   2   2   2   2   1   1   1   2   2   2   1   2   2   1   2   1   2   2   2   1   1   1   1   1   2   1   2   2   2   2   1   2   2   2   1   1   1   1   2   1   1   2   2   2   2   1   1   1   1   1   2   2   2   1   1   1   2   1   1   1   1   1   2   2   2   2   1   2   2   1   1   2   2   1   1   2   2   2   2   1   2   2   1   1   2   1   2   2   1   2   2   2   2   2   2   1   1   1   2   2   1   1   1   2   2   1   1   2   1   2   2   2   1   1   1   2   1   1   2   1   2
 MK-6-10                2   2   2   1   1   1   2   1   1   2   2   1   1   2   2   1   1   1   2   1   2   1   2   2   2   2   2   1   1   2   1   1   1   1   1   1   1   1   1   1   2   2   2   2   2   2   1   2   1   1   2   1   1   1   2   1   2   2   1   1   1   1   2   1   2   2   1   2   1   1   2   1   2   1   1   2   2   2   2   2   1   2   2   1   1   1   2   1   2   1   2   2   1   2   1   1   2   2   1   1   1   2   1   2   1   2   1   2   2   1   2   2   2   1   1   1   1   2   1   1   2   2   2   2   1   2   1   1   1   2   2   2   1   1   1   2   1   2   1   1   2   1   2   2   2   1   2   2   1   1   2   2   2   1   2   1   2   2   1   2   2   1   1   1   1   2   2   1   2   2   2   1   2   2   1   1   1   2   2   2   1   1   2   2   1   1   2   1   2   2   2   1   1   1   2   1   1   1   1   2
 MK-6-11                2   2   2   1   1   1   2   1   1   2   1   2   1   2   2   1   2   1   2   2   2   1   2   2   2   2   2   1   1   2   1   1   1   1   1   1   1   1   1   1   2   2   2   2   2   2   1   2   1   1   2   1   1   1   2   1   1   2   1   1   2   1   2   1   2   2   1   2   1   1   2   1   2   2   1   2   2   2   2   2   1   2   2   2   1   1   2   2   2   1   2   2   1   2   1   1   2   2   1   1   1   2   1   2   1   2   1   2   2   1   2   1   2   1   1   1   1   2   1   1   2   2   2   2   1   2   1   1   1   2   2   2   1   1   2   2   1   2   1   1   2   2   2   2   2   1   2   2   1   1   2   2   2   1   2   1   2   2   1   2   2   1   1   1   1   2   2   1   2   2   2   1   2   2   1   1   1   2   2   2   1   2   2   2   1   1   2   1   2   2   2   1   1   1   2   1   1   1   1   1
 MK-6-12                2   2   2   1   1   2   2   1   1   1   2   2   1   2   2   1   2   1   1   2   2   2   2   2   1   2   2   1   1   2   1   1   2   1   1   1   2   2   1   1   2   2   2   2   2   2   1   2   1   1   2   1   1   1   2   1   1   2   1   1   2   1   1   1   2   2   1   2   1   1   1   2   2   2   1   2   2   2   2   2   1   2   2   2   1   1   1   2   2   2   1   2   1   2   1   1   2   2   1   1   1   2   1   2   2   2   1   2   2   2   2   1   2   1   2   1   1   2   1   1   2   2   2   2   1   2   1   1   1   2   2   2   1   1   2   2   1   2   1   1   2   2   1   2   2   1   2   2   1   1   2   2   2   1   2   1   2   2   1   2   2   1   1   1   1   2   2   1   2   1   2   1   2   2   1   1   2   1   2   1   1   2   1   2   1   1   2   1   2   2   2   1   1   1   2   1   2   1   1   1
 MK-6-13                2   2   2   1   1   2   2   1   1   1   1   2   1   2   2   1   2   1   1   2   2   2   2   1   2   1   2   1   1   2   1   1   1   1   1   1   2   2   1   1   2   1   2   2   2   2   2   2   1   1   2   1   1   1   2   1   1   2   1   1   1   1   1   1   2   2   1   2   1   1   1   1   2   2   1   2   1   2   2   2   1   2   2   1   1   1   1   2   2   2   1   2   1   2   1   1   2   2   2   1   1   2   1   2   2   2   1   2   2   2   2   1   2   1   2   2   1   2   1   1   2   2   2   2   1   2   1   1   2   2   2   2   1   1   1   2   1   2   1   1   2   1   1   2   2   1   2   2   1   1   2   2   2   1   2   1   2   2   1   1   2   1   1   1   1   2   2   1   2   1   2   1   2   2   1   1   2   1   2   1   2   2   1   2   2   1   2   1   2   2   2   1   1   1   2   1   2   1   1   1
 MK-6-14                1   2   2   2   1   2   2   1   1   1   1   2   1   2   2   1   2   1   1   2   1   2   2   1   2   1   2   1   1   2   1   2   1   1   1   1   2   1   1   1   2   1   2   2   2   2   2   1   1   1   2   1   1   1   2   1   1   2   1   1   2   1   2   1   2   2   1   2   1   2   1   1   2   1   1   2   1   2   2   2   1   2   2   1   1   1   1   2   2   1   1   2   1   2   1   1   2   2   2   1   1   2   1   2   2   2   1   2   2   2   2   1   2   1   2   1   1   2   1   1   2   2   2   2   1   2   1   1   2   2   2   2   1   1   2   2   2   2   2   1   2   2   2   2   2   1   2   2   1   1   1   2   2   1   2   1   2   2   1   1   2   1   1   1   1   2   2   1   2   1   2   2   2   2   2   1   2   1   2   1   2   2   1   1   2   1   2   1   2   2   2   1   1   1   2   1   2   1   1   2
 MK-6-15                1   2   2   2   1   2   2   1   1   1   1   1   1   2   2   1   2   1   1   2   1   2   2   1   2   1   2   1   1   2   1   2   1   1   1   1   2   1   1   1   2   1   2   2   2   2   2   1   1   1   2   2   1   1   2   1   1   2   1   1   2   1   1   1   2   2   1   2   1   2   1   1   2   1   1   2   1   2   2   2   1   2   2   1   1   2   1   2   2   1   1   2   1   2   1   2   2   2   2   1   1   1   1   1   2   2   1   2   2   2   2   1   2   1   2   1   1   2   2   1   2   2   2   2   2   2   1   1   2   1   2   1   1   1   1   2   2   2   2   1   2   2   2   2   2   1   1   2   1   1   1   2   2   1   2   1   2   2   1   1   1   1   1   1   1   2   2   2   2   1   2   2   2   2   2   1   2   1   2   1   2   2   1   1   2   1   2   1   2   2   2   1   2   1   2   1   1   1   1   2
 MK-6-16                1   2   2   2   1   2   2   1   1   1   1   1   1   1   2   1   2   1   1   2   1   2   2   1   2   1   2   1   1   2   1   2   1   1   1   1   2   1   1   1   2   1   2   2   2   2   2   1   1   2   2   1   1   1   2   1   1   1   1   1   2   1   1   1   2   2   1   2   1   2   1   1   2   1   1   2   1   2   2   2   1   1   2   1   1   2   1   2   2   1   1   2   1   2   1   2   1   2   2   1   1   1   2   1   2   1   2   2   1   2   2   1   2   1   2   1   1   2   1   2   1   2   2   2   2   2   1   1   2   1   2   1   2   1   1   2   2   2   2   1   2   2   1   2   2   1   1   2   1   1   1   2   2   1   1   1   2   2   1   1   2   1   1   1   1   2   1   2   2   2   2   2   2   2   2   1   2   1   2   1   2   2   1   1   2   1   2   1   1   2   2   1   2   1   2   1   1   1   1   2
 
!****************************************** Phenotypic Data **********************************************************
!-100.0 is resevred for missing phenotype
SimulatedTrait1        11.2078   10.2305    8.9272   10.6476    8.7084    8.6781    9.6593    9.4107   11.8937   10.9715    8.9400   10.0537    8.9529    9.1964    9.7743    9.5619   11.9053    9.8777   10.4812    9.1536    8.8439    9.0335   10.2140    9.4377    9.3990   10.2322   10.1474    7.9269    9.1148   10.0726   11.4865    9.7282    8.8420    8.7516    8.3131    9.3983   11.4111   11.1874   11.1300    9.2258   10.2606   10.4154    9.6955    9.5494   11.1845   12.7250    9.3029    9.7456   10.6658   10.7649   10.0783   11.0056   10.1479   10.2225    8.5981   11.0910   11.6202    8.7089    9.3525   11.3960   10.2813    8.1668    8.9987   11.0533    7.4011    9.4601    8.7168   10.5162    8.5161    8.6227   10.9065    9.5960   10.2628   11.9813   10.3236   10.7332    9.5986   10.8605   10.9346    9.5435    9.6416   10.6389    9.7783   10.9864   10.7205    8.6937   11.5857   10.0331   10.7010    9.9794   10.6095   10.5019    9.5005    9.4282    9.2315   11.0421    9.8761    8.7034   10.6799   11.7973   10.0853    8.9330    8.5049    7.6980   10.3849    9.3394    9.9070   10.1804    9.9783   10.2431    9.7363   11.7649    8.0921   10.5170   10.8596   10.7222    9.4755    9.3230    8.5475   10.6713    8.6008    9.8453   10.0845    9.7209    9.1350   10.8954    9.3597   10.4703   10.4033    9.8095    8.3797    8.5599   10.6585    9.5778    9.0030    9.2526   11.5488    9.7533    9.1241    9.4793   10.5534   10.4831    8.8112   10.1093    8.8004    9.8783   10.1014   10.0878   10.3180   10.7479   10.0862   11.8342    9.9095    8.7567    9.3584   11.4539   11.4234   10.1503    9.8590   11.9530    9.7653   10.3681   10.1436    9.6424    9.9066   10.5999    9.5722    8.9202   10.0925   10.8667    8.5539    8.3028   10.5901    9.7233    8.7847    7.6428    9.0061    9.5990    8.9074    9.7797    9.3032    8.2528   11.0994    9.5052   10.6233   11.6287   11.0570   10.2256    9.7935    9.8445    9.8319    9.8949   11.0594    9.0240    9.6054    9.0040    9.0325   10.9685   10.2263    8.5779
 
