# Supplementary material for: Inclusive Composite Interval Mapping of QTL by Environment Interactions in Biparental Populations
Source: PLoS One. 2015 Jul 10;10(7):e0132414. doi: 10.1371/journal.pone.0132414 (PMC4498613; doi:10.1371/journal.pone.0132414)
Supplement: S1 File — (ZIP) [file pone.0132414.s001.zip › BC1 population/e=1/run_00075.met]

!**********************Note: lines staring with "!" are remarks and will be ignored in the program********************
!*********************************General Information**********************************
!Assuming F1 = P1 x P2, populations available in QTL IciMapping are: 
!  1, P1BC1F1 = P1 x F1, the first backcrossing where P1 is used as the recurrent parent;
!  2, P2BC1F1 = P2 x F1, the first backcrossing where P2 is used as the recurrent parent;
!  3, F1DH, F1-derived doubled haploids; 
!  4, RIL or F1RIL, recombination inbred lines through the repeated selfing of F1;
!  5, P1BC1RIL, recombination inbred lines through the repeated selfing of P1BC1F1;
!  6, P2BC1RIL, recombination inbred lines through the repeated selfing of P2BC1F1;
!  7, F2, the selfing generation of F1;
!  8, F3, the selfing generation of F2;
!  9, P1BC2F1, the second backcrossing where P1 is used as the recurrent parent; 
! 10, P2BC2F1, the second backcrossing where P2 is used as the recurrent parent;
! 11, P1BC2RIL, recombination inred lines through the repeated selfing of P1BC2F1; 
! 12, P2BC2RIL, recombination inred lines through the repeated selfing of P2BC2F1; 
! 13, P1BC1F2, the selfing generation of P1BC1F1; 
! 14, P2BC1F2, the selfing generation of P2BC1F1; 
! 15, P1BC2F2, the selfing generation of P1BC2F1; 
! 16, P2BC2F2, the selfing generation of P2BC2F1; 
! 17, P1BC1DH, P1BC1F1-derived doubled haploids; 
! 18, P2BC1DH, P2BC1F1-derived doubled haploids; 
! 19, P1BC2DH, P1BC2F1-derived doubled haploids; 
! 20, P2BC2DH, P2BC2F1-derived doubled haploids; 
   1      !Mapping Population (see remarks above)
   2      !Mapping Function (1 for Kosambi; 2 for Haldane; 3 for Morgan)
   2      !Marker Space Type (1 for intervals; 2 for positions)
   1      !Marker Space Unit(1 for centiMorgans; 2 for Morgan)
   6      !Number of Chromosomes (or Linkage Groups)
 200      !Size of the mapping population
   1      !Number of environments
 
!***************************************** Chromosomes and Linkage Maps **********************************************
!Chromosome                 NumMarkers
-CH1                        16
-CH2                        16
-CH3                        16
-CH4                        16
-CH5                        16
-CH6                        16
!Linkage map (Marker name followed by position or the interval length)
 MK-1-1                1     0.000
 MK-1-2                1    10.000
 MK-1-3                1    20.000
 MK-1-4                1    30.000
 MK-1-5                1    40.000
 MK-1-6                1    50.000
 MK-1-7                1    60.000
 MK-1-8                1    70.000
 MK-1-9                1    80.000
 MK-1-10               1    90.000
 MK-1-11               1   100.000
 MK-1-12               1   110.000
 MK-1-13               1   120.000
 MK-1-14               1   130.000
 MK-1-15               1   140.000
 MK-1-16               1   150.000
 MK-2-1                2     0.000
 MK-2-2                2    10.000
 MK-2-3                2    20.000
 MK-2-4                2    30.000
 MK-2-5                2    40.000
 MK-2-6                2    50.000
 MK-2-7                2    60.000
 MK-2-8                2    70.000
 MK-2-9                2    80.000
 MK-2-10               2    90.000
 MK-2-11               2   100.000
 MK-2-12               2   110.000
 MK-2-13               2   120.000
 MK-2-14               2   130.000
 MK-2-15               2   140.000
 MK-2-16               2   150.000
 MK-3-1                3     0.000
 MK-3-2                3    10.000
 MK-3-3                3    20.000
 MK-3-4                3    30.000
 MK-3-5                3    40.000
 MK-3-6                3    50.000
 MK-3-7                3    60.000
 MK-3-8                3    70.000
 MK-3-9                3    80.000
 MK-3-10               3    90.000
 MK-3-11               3   100.000
 MK-3-12               3   110.000
 MK-3-13               3   120.000
 MK-3-14               3   130.000
 MK-3-15               3   140.000
 MK-3-16               3   150.000
 MK-4-1                4     0.000
 MK-4-2                4    10.000
 MK-4-3                4    20.000
 MK-4-4                4    30.000
 MK-4-5                4    40.000
 MK-4-6                4    50.000
 MK-4-7                4    60.000
 MK-4-8                4    70.000
 MK-4-9                4    80.000
 MK-4-10               4    90.000
 MK-4-11               4   100.000
 MK-4-12               4   110.000
 MK-4-13               4   120.000
 MK-4-14               4   130.000
 MK-4-15               4   140.000
 MK-4-16               4   150.000
 MK-5-1                5     0.000
 MK-5-2                5    10.000
 MK-5-3                5    20.000
 MK-5-4                5    30.000
 MK-5-5                5    40.000
 MK-5-6                5    50.000
 MK-5-7                5    60.000
 MK-5-8                5    70.000
 MK-5-9                5    80.000
 MK-5-10               5    90.000
 MK-5-11               5   100.000
 MK-5-12               5   110.000
 MK-5-13               5   120.000
 MK-5-14               5   130.000
 MK-5-15               5   140.000
 MK-5-16               5   150.000
 MK-6-1                6     0.000
 MK-6-2                6    10.000
 MK-6-3                6    20.000
 MK-6-4                6    30.000
 MK-6-5                6    40.000
 MK-6-6                6    50.000
 MK-6-7                6    60.000
 MK-6-8                6    70.000
 MK-6-9                6    80.000
 MK-6-10               6    90.000
 MK-6-11               6   100.000
 MK-6-12               6   110.000
 MK-6-13               6   120.000
 MK-6-14               6   130.000
 MK-6-15               6   140.000
 MK-6-16               6   150.000
!*********************************** Marker Types ********************************************************************
!Co-dominant marker: When heterozygote F1 is present, P1 is coded as 2, F1 is coded as 1, and P2 is coded as 0; Otherwise, P1 is coded as 2, and P2 is coded as 0. 
!Dominant marker: When heterozygote F1 is present, P1 and F1 are coded as 12, and P2 is coded as 0; Otherwise, P1 is coded as 2, and P2 is coded as 0.  
!Recessive markers: When heterozygote F1 is present, P1 is coded as 2, and F1 and P2 are coded as 10; Otherwise, P1 is coded as 2, and P2 is coded as 0. 
!Missing marker is coded as -1. 
 MK-1-1                 2   1   2   1   1   1   1   1   2   2   2   1   2   2   2   1   2   1   2   2   1   1   2   2   1   1   2   1   1   2   2   2   1   1   1   1   2   2   2   1   2   2   1   1   2   2   1   2   1   1   1   1   2   1   1   1   2   2   2   1   2   1   2   2   1   2   2   2   2   1   1   2   1   1   2   2   2   2   2   2   1   2   2   1   1   1   1   2   2   2   2   2   1   2   1   1   2   2   2   2   1   1   2   1   2   1   2   2   1   2   1   2   2   2   1   2   2   1   1   2   2   1   2   1   1   2   2   2   1   2   2   2   2   1   1   1   1   1   2   1   1   2   2   1   2   2   1   1   1   2   1   1   1   1   2   1   2   2   1   2   2   1   2   1   1   1   2   2   1   1   2   1   2   1   2   2   2   2   2   2   2   1   2   1   1   1   2   1   1   2   2   1   2   1   2   1   1   2   2   2
 MK-1-2                 2   1   2   1   1   1   1   1   2   2   2   1   2   2   1   1   2   1   2   2   1   1   2   2   1   1   2   1   1   1   2   2   2   1   1   1   2   2   2   1   1   2   1   2   2   2   1   2   1   1   1   1   2   1   1   1   2   1   2   1   2   1   2   2   1   2   2   2   2   1   1   2   1   1   2   2   1   2   2   2   2   2   2   1   1   1   1   2   2   2   2   2   2   2   1   1   1   2   2   2   1   1   2   1   2   1   2   2   1   2   1   2   2   1   1   2   2   1   1   1   2   1   2   1   1   2   2   2   1   2   2   2   2   1   1   1   1   1   2   1   1   2   2   1   2   2   1   1   1   2   1   2   1   1   2   1   2   2   1   2   2   1   2   1   1   1   2   2   2   1   2   1   2   1   2   2   2   2   2   2   2   1   2   1   1   1   2   1   1   2   2   1   2   1   2   1   1   2   1   2
 MK-1-3                 2   1   2   1   1   1   1   1   2   2   2   1   2   1   1   1   2   1   2   2   1   2   1   1   1   1   2   1   1   1   2   2   2   2   1   1   2   2   2   1   1   2   1   2   2   2   1   2   1   1   1   1   2   1   1   1   2   1   2   1   1   1   2   2   1   2   2   2   2   1   1   2   1   1   2   2   1   2   2   2   2   1   2   1   1   1   1   2   2   2   2   2   2   2   2   1   1   1   2   2   1   1   2   1   2   1   2   2   1   2   1   2   2   1   2   2   2   1   1   1   2   1   2   1   1   2   2   2   1   2   1   1   2   1   1   1   1   1   2   1   1   2   2   2   2   2   1   1   1   2   1   2   1   2   2   1   2   1   1   2   2   1   2   1   1   1   1   2   2   1   2   1   1   1   2   2   2   2   2   2   2   1   2   1   1   2   2   1   1   1   2   1   2   1   2   1   1   1   1   2
 MK-1-4                 2   2   2   1   1   1   1   1   2   2   2   1   1   1   1   1   2   2   2   2   1   2   1   1   2   1   2   1   1   1   2   2   2   2   1   1   2   2   2   1   1   2   1   2   2   2   1   2   1   1   1   1   1   1   1   1   2   1   2   1   1   1   2   2   1   1   2   2   2   1   2   2   1   1   2   2   1   2   2   2   2   1   2   1   1   1   2   2   2   2   2   2   2   2   2   1   1   2   2   2   2   1   2   1   2   1   2   2   1   2   1   2   2   1   2   2   2   1   1   1   2   1   2   1   1   2   2   2   1   2   1   1   2   2   2   1   1   2   2   1   2   2   2   2   2   2   1   1   2   2   1   2   1   2   2   1   2   1   1   2   2   1   2   1   1   1   1   2   2   1   2   1   1   2   2   2   2   2   2   2   2   1   2   2   1   2   2   1   1   1   2   1   2   1   2   1   1   1   1   2
 MK-1-5                 2   2   2   1   1   1   2   1   2   2   2   1   1   1   1   1   2   2   2   2   1   2   1   1   2   1   2   1   1   1   2   2   2   2   1   1   2   2   2   1   1   2   1   2   2   2   1   2   1   1   1   1   1   1   1   1   1   1   2   1   1   1   1   2   1   1   2   2   2   1   2   2   1   1   2   2   1   2   2   2   2   1   2   1   1   2   2   2   2   1   2   2   2   1   2   2   2   2   2   2   2   1   2   1   2   1   2   2   1   2   1   2   2   2   2   2   2   1   1   1   2   1   1   1   1   2   2   2   1   2   1   1   2   2   2   1   1   2   2   1   2   2   2   2   2   2   1   1   2   2   1   2   1   1   2   1   2   1   1   2   2   1   2   1   1   1   1   2   2   1   2   1   1   1   2   2   2   2   1   2   2   1   2   1   1   2   2   1   1   1   2   1   2   1   2   1   1   1   1   2
 MK-1-6                 2   2   2   1   1   1   2   1   2   2   2   1   1   1   1   1   2   2   2   2   1   2   2   1   1   1   2   1   1   1   2   2   2   2   1   1   2   2   2   1   2   1   1   2   2   2   1   2   1   1   1   1   1   1   1   1   1   1   2   1   1   1   1   2   1   1   2   1   2   1   2   2   1   1   2   2   1   1   1   2   2   1   2   1   2   2   2   2   2   1   2   2   1   1   2   2   2   2   2   2   2   1   2   1   2   1   2   2   1   2   1   2   2   2   2   2   2   1   1   1   2   2   1   1   1   2   1   2   2   2   1   1   2   2   2   1   1   2   2   2   2   2   2   2   2   2   2   1   2   2   1   2   1   1   1   1   2   1   1   2   2   1   2   1   1   2   1   2   2   1   1   1   1   1   2   2   2   2   1   2   2   2   2   1   1   2   2   1   1   2   1   1   2   1   2   1   1   1   1   2
 MK-1-7                 2   2   2   1   2   1   2   1   2   2   2   1   1   1   1   2   2   2   2   2   1   2   2   1   1   1   1   2   1   1   2   1   2   2   1   1   2   2   2   1   2   1   1   2   2   2   1   2   2   2   1   1   1   1   1   1   1   1   2   1   1   1   1   2   1   1   2   2   2   1   1   2   1   1   2   1   2   1   1   2   1   2   2   2   2   2   2   2   1   1   2   2   1   1   2   2   2   2   2   2   1   1   2   1   2   2   2   2   1   2   1   2   2   1   1   2   2   1   2   2   2   1   2   1   1   2   1   2   2   2   1   1   2   2   2   1   2   2   2   2   2   2   1   1   2   2   2   1   2   2   1   2   1   1   1   1   2   1   1   1   2   1   2   1   1   2   1   1   2   1   1   1   2   1   2   1   2   2   1   2   2   2   2   1   1   2   2   1   1   2   2   1   2   1   1   1   1   1   1   2
 MK-1-8                 2   2   2   2   2   1   2   1   2   2   2   1   1   2   2   2   2   2   2   2   1   2   2   1   1   1   1   2   1   1   2   1   2   2   1   1   2   2   1   1   2   1   1   2   2   2   1   2   1   2   1   1   1   1   1   1   1   1   2   2   1   1   1   2   1   1   1   2   2   1   1   1   1   1   2   2   2   2   1   2   2   2   2   2   2   2   1   2   1   1   2   1   1   1   1   1   2   2   2   1   1   1   2   1   2   2   2   2   1   2   1   2   1   1   2   2   2   1   2   2   2   1   2   1   1   2   1   2   1   2   1   1   2   2   2   1   1   1   2   2   2   2   1   1   2   2   2   1   2   2   1   1   1   1   1   1   2   1   1   1   2   1   2   2   1   2   1   1   2   1   1   1   2   1   2   1   2   2   1   1   1   2   2   1   1   2   2   2   1   2   2   1   2   1   1   1   1   1   1   2
 MK-1-9                 2   2   2   2   2   1   2   1   1   2   2   2   2   2   2   2   2   2   1   2   1   2   2   1   1   1   1   2   1   1   2   1   2   2   1   2   2   2   1   1   2   1   1   2   2   2   1   2   1   1   1   1   2   1   1   1   1   1   2   2   1   1   1   2   1   1   1   2   2   1   1   1   1   2   2   2   1   2   1   2   2   2   2   2   2   2   1   2   1   1   2   1   1   1   1   1   2   2   2   1   1   1   2   1   2   2   2   2   2   1   1   2   1   1   2   2   2   1   2   2   2   1   2   1   1   2   1   2   1   1   1   1   2   2   2   2   1   1   2   2   2   2   2   1   2   2   2   1   2   2   1   1   1   1   1   2   2   1   1   1   2   1   2   2   1   2   2   1   2   1   1   1   2   1   2   1   2   2   1   1   2   2   2   1   1   2   2   1   1   2   2   1   2   1   1   1   1   1   1   2
 MK-1-10                2   2   1   2   2   1   2   1   1   2   2   2   2   2   2   2   2   2   1   2   1   2   2   1   2   2   1   2   1   1   2   1   2   2   1   2   2   1   2   1   1   1   2   2   2   2   2   2   1   1   1   1   2   1   1   1   1   1   2   2   2   1   1   2   2   1   1   2   2   1   1   1   1   2   2   2   1   2   1   2   2   2   2   2   2   2   1   2   1   1   2   1   1   1   1   1   2   2   2   1   1   1   2   1   2   2   2   1   2   1   1   2   1   2   2   1   2   1   2   2   2   1   2   1   1   2   1   2   1   2   1   1   2   2   2   2   1   2   2   2   2   2   2   1   1   2   2   1   2   2   2   1   1   1   2   2   2   2   1   1   2   1   1   1   1   2   2   1   2   1   1   1   2   1   2   1   2   2   1   1   2   2   2   1   1   2   2   1   1   2   2   1   2   1   1   1   1   1   1   2
 MK-1-11                2   2   2   2   2   1   1   2   1   2   2   1   1   2   2   1   2   2   1   2   1   2   2   1   2   1   1   2   2   1   2   1   2   2   1   2   2   1   2   1   1   2   2   2   2   2   2   2   1   1   1   1   1   1   1   1   1   1   2   2   2   1   1   2   2   1   1   2   2   1   1   1   1   2   2   2   1   1   1   2   1   2   2   2   2   2   1   1   1   1   2   1   1   1   1   1   2   2   2   1   1   1   2   2   2   2   2   1   2   1   2   2   1   2   1   1   2   1   2   2   2   1   2   1   1   2   1   2   1   2   1   1   2   2   2   2   1   2   2   2   2   2   2   1   2   2   2   1   2   1   2   1   1   1   2   2   2   2   1   1   2   2   1   1   1   1   2   1   1   1   2   1   2   1   2   1   2   2   1   1   2   2   2   1   1   1   2   1   1   2   2   1   2   1   1   1   1   1   1   2
 MK-1-12                2   2   2   2   2   1   2   2   1   2   2   1   1   2   2   1   2   2   1   2   1   2   2   1   2   1   1   2   2   1   2   1   2   2   1   2   2   2   2   1   1   2   2   2   2   2   2   2   1   1   1   1   1   1   1   1   2   1   2   2   2   1   1   2   2   1   1   2   2   1   1   1   1   2   2   2   1   1   1   2   1   2   2   2   2   2   2   1   1   1   1   1   1   1   1   1   2   1   1   1   1   1   2   2   2   2   2   2   2   1   2   2   1   2   1   1   2   1   1   2   2   1   2   1   1   2   1   2   1   1   1   2   2   1   2   2   1   2   2   2   2   2   2   1   2   2   2   1   2   2   2   1   1   1   2   2   2   2   1   1   2   2   1   1   1   1   2   1   1   1   2   1   2   1   2   1   2   2   1   1   2   2   2   1   1   1   2   1   1   2   2   1   2   1   1   1   1   1   2   2
 MK-1-13                1   2   2   2   2   1   2   2   1   2   2   1   1   2   2   1   2   1   1   2   1   2   2   1   2   2   1   2   1   1   2   1   2   1   1   2   2   2   2   1   1   2   2   2   2   2   1   2   1   1   1   1   1   1   1   1   2   1   2   2   2   1   1   1   1   1   1   2   2   1   1   1   1   2   2   2   1   1   1   2   1   2   2   2   2   2   2   1   1   1   1   1   1   1   1   1   2   1   1   1   2   1   2   2   2   2   2   2   2   1   2   2   1   2   1   1   2   1   1   2   2   1   2   1   1   2   1   2   1   1   1   2   1   1   2   2   2   2   2   2   2   2   2   1   2   2   2   1   2   2   2   1   1   1   2   2   2   2   1   1   2   2   1   1   1   1   2   1   1   1   2   1   2   1   2   1   2   2   1   2   2   2   2   1   1   1   1   1   1   2   2   1   2   1   1   1   1   1   1   2
 MK-1-14                1   2   2   1   2   1   2   2   1   2   2   1   1   2   2   1   1   1   1   2   2   2   2   1   2   2   1   2   1   1   2   1   2   1   1   2   2   2   2   1   1   2   2   2   2   2   1   2   1   1   1   1   1   1   1   1   2   1   2   2   2   1   1   1   1   1   1   2   2   1   1   1   1   2   2   2   1   1   1   2   1   2   2   2   2   2   2   2   1   1   1   1   1   1   1   1   2   1   1   1   2   1   2   2   1   2   2   2   2   1   2   2   1   2   1   1   2   1   1   2   2   1   2   1   1   2   1   2   1   1   1   2   1   1   2   2   2   2   1   1   2   2   2   1   2   2   2   1   2   2   2   1   1   2   2   2   2   2   1   1   2   1   2   1   2   1   2   1   1   1   2   2   2   1   2   1   2   2   1   2   2   1   2   1   1   1   1   1   1   2   2   1   2   1   1   1   1   2   1   2
 MK-1-15                1   1   2   1   2   1   2   2   1   2   2   1   1   2   2   1   1   1   1   2   2   2   2   2   2   2   1   2   1   1   2   1   2   1   1   1   2   2   2   1   1   2   2   1   2   2   1   2   2   1   1   1   1   1   1   1   2   1   2   2   2   1   1   1   2   1   1   2   2   1   1   1   1   2   2   2   1   1   1   2   1   2   2   1   2   2   1   1   1   1   1   1   1   1   1   1   2   1   1   1   2   1   2   1   1   2   2   2   2   1   2   2   2   2   1   1   1   1   1   2   2   1   1   1   2   2   1   2   1   1   1   2   2   1   1   2   2   2   1   1   2   2   2   1   2   2   1   1   1   2   2   1   1   2   2   2   2   2   1   2   2   1   2   1   2   1   2   1   1   1   2   2   2   1   2   2   2   1   1   2   2   1   2   1   1   1   1   2   1   2   1   1   2   1   1   1   1   2   1   2
 MK-1-16                1   1   2   1   2   1   2   2   2   2   2   1   1   2   2   1   1   1   1   2   2   2   2   2   2   2   1   2   1   1   2   1   2   1   1   1   2   1   1   1   1   1   2   1   2   1   1   1   1   1   1   1   1   1   1   2   2   1   2   2   2   1   1   1   2   1   1   2   2   1   1   1   1   2   2   2   1   1   2   2   1   2   2   1   2   2   1   1   2   1   1   1   1   1   1   1   2   1   1   1   2   1   2   1   1   2   1   2   2   1   2   2   2   2   1   1   1   1   1   2   2   1   1   1   2   2   2   2   1   2   1   2   2   1   1   2   2   2   1   1   2   2   2   1   2   2   1   2   1   1   2   1   1   2   1   2   2   2   1   2   2   1   2   1   2   1   2   1   1   1   1   1   2   1   2   2   2   1   1   2   2   1   2   1   1   2   1   2   1   2   1   1   2   2   1   1   1   2   1   2
 MK-2-1                 1   2   2   1   1   1   2   2   2   2   2   1   1   1   2   1   2   2   1   1   1   1   2   1   1   1   1   1   1   1   2   2   1   1   1   2   1   1   1   2   1   2   2   2   1   1   2   2   1   2   1   1   1   2   1   2   2   1   2   2   1   2   1   2   1   1   1   2   2   1   2   1   1   1   2   2   1   1   2   1   2   2   1   2   2   1   1   1   2   1   2   1   1   1   1   1   1   1   2   1   2   1   2   2   2   2   2   1   1   1   2   1   2   2   1   2   1   1   1   1   1   2   1   2   1   1   1   2   2   1   1   2   1   2   1   1   1   2   2   1   1   1   2   1   1   1   1   1   1   1   2   1   2   1   1   1   2   2   1   2   1   2   2   2   2   1   1   1   1   2   2   2   2   2   1   2   2   1   2   1   1   2   1   2   2   1   1   1   2   2   2   1   2   1   2   1   2   1   1   1
 MK-2-2                 1   2   2   1   1   1   2   2   2   2   2   1   1   1   2   1   2   2   1   1   1   1   2   1   1   1   1   1   1   1   2   2   1   1   1   2   1   2   1   2   1   2   2   2   1   1   2   2   1   1   1   1   1   2   1   2   2   1   2   2   1   2   1   2   1   1   1   2   2   1   2   1   1   1   2   2   1   1   2   1   1   2   1   2   2   1   1   2   2   1   1   1   1   1   1   1   1   1   2   1   2   1   2   2   2   2   2   1   2   1   1   1   2   1   1   1   1   1   1   1   1   2   2   2   1   1   1   2   2   1   1   2   1   1   1   1   1   1   2   1   1   1   2   1   1   1   1   2   1   1   2   2   1   1   1   2   2   2   2   2   1   2   2   2   2   1   1   1   1   2   2   2   2   2   1   2   2   1   2   1   1   1   1   2   2   1   1   1   2   2   2   1   2   1   2   1   2   1   1   1
 MK-2-3                 1   2   2   1   1   1   2   2   2   2   2   1   1   1   2   1   2   2   1   1   1   2   2   1   1   1   1   1   2   1   2   2   1   1   2   2   1   2   1   2   1   2   2   2   2   1   2   2   1   1   1   2   2   2   1   2   2   1   2   2   1   2   1   2   1   1   1   2   2   1   2   1   1   1   2   2   1   2   2   1   1   2   1   2   2   1   1   1   2   1   1   1   1   1   2   1   1   1   1   1   2   1   2   2   1   2   2   1   2   1   1   1   2   1   2   1   1   1   1   1   1   2   2   2   1   1   1   2   2   1   1   2   1   1   1   1   1   1   2   1   1   2   2   1   1   1   1   2   1   1   2   2   1   2   1   2   2   2   1   2   1   2   1   2   2   1   1   1   1   2   2   2   2   2   1   2   2   1   2   1   1   1   1   2   2   1   1   1   2   2   2   1   2   1   2   1   2   1   1   1
 MK-2-4                 1   2   2   1   1   1   1   2   2   1   2   2   1   1   2   1   2   2   1   1   1   2   2   1   1   2   1   1   1   1   2   2   1   1   2   2   1   2   1   2   1   1   2   2   2   1   2   2   1   1   1   2   2   1   1   2   2   1   2   2   1   2   1   2   1   1   1   2   2   1   2   1   2   1   2   2   1   1   2   1   1   2   1   2   2   2   1   1   2   1   1   1   1   1   2   1   2   1   1   1   1   1   2   1   1   2   2   1   2   1   2   1   2   1   2   2   1   1   1   2   1   2   2   2   1   1   1   2   2   1   1   2   2   1   1   1   2   1   2   1   1   2   2   1   1   1   1   2   1   1   1   2   1   2   1   2   2   2   2   2   1   2   1   2   2   1   2   1   1   2   2   2   2   2   2   2   2   1   2   1   1   1   1   2   1   1   2   1   2   2   2   1   2   1   2   1   2   1   1   1
 MK-2-5                 1   2   2   2   1   1   1   2   2   1   1   2   1   1   2   2   2   2   2   1   1   2   2   1   1   2   1   1   2   1   2   2   2   2   2   2   1   2   1   2   1   1   2   2   2   1   2   2   2   1   1   2   2   1   1   2   2   1   2   2   1   2   1   2   1   1   1   2   1   1   2   1   2   1   2   2   2   2   2   1   1   2   1   2   2   2   1   1   2   1   1   1   1   1   2   1   2   1   1   1   1   1   2   1   1   1   2   1   2   1   2   1   2   1   2   2   1   1   1   2   1   2   2   2   1   1   1   2   2   1   1   2   2   1   1   1   2   1   2   1   1   2   1   1   1   1   1   2   1   1   1   2   1   2   1   2   2   2   2   2   1   2   1   2   2   1   2   2   1   2   2   2   2   2   2   2   2   2   2   1   1   2   1   2   1   1   2   1   2   2   2   1   2   1   2   1   2   1   1   2
 MK-2-6                 1   2   2   2   1   1   2   2   2   1   2   1   1   1   2   2   2   2   2   1   1   2   2   1   1   2   1   1   2   2   2   2   2   2   2   2   1   2   1   2   1   2   2   2   2   1   2   2   2   1   1   2   2   1   1   2   2   1   2   2   1   2   1   2   1   1   1   1   1   1   1   1   2   1   2   2   2   2   2   1   1   2   1   1   2   2   1   2   2   1   1   1   1   2   1   1   2   1   2   1   1   1   2   1   1   1   2   1   2   1   1   1   2   1   2   2   1   1   1   2   1   2   2   2   1   1   2   2   2   1   2   2   2   1   1   1   2   1   2   1   1   2   1   1   1   1   1   2   1   1   1   2   1   2   1   1   2   2   2   2   1   2   1   2   2   1   2   2   2   2   2   2   2   2   2   2   2   2   2   1   1   2   1   2   1   1   2   1   2   2   1   1   2   1   2   1   2   2   1   2
 MK-2-7                 1   2   2   2   1   1   2   1   2   1   2   1   2   1   2   2   2   2   2   1   1   2   2   1   1   1   2   1   2   2   2   2   2   2   2   2   1   2   1   2   1   2   2   2   2   1   2   2   2   1   1   2   2   1   1   2   2   1   2   2   1   2   1   2   1   1   1   2   1   1   1   2   1   1   2   2   2   2   2   1   1   2   1   1   2   2   1   2   2   1   2   1   1   2   1   1   2   1   2   1   2   2   2   1   1   1   2   1   2   1   1   1   2   1   2   2   1   1   2   2   1   2   2   2   2   1   2   2   2   1   2   1   2   1   1   1   2   2   2   1   1   2   1   1   1   1   1   2   1   1   1   2   1   2   1   1   2   2   2   2   1   2   1   2   2   1   2   1   2   2   2   2   2   2   1   2   2   1   2   1   1   1   1   2   1   1   2   1   2   1   2   1   2   1   2   1   2   2   1   2
 MK-2-8                 1   2   2   2   1   1   2   1   2   1   2   1   1   1   1   2   2   2   2   1   1   2   2   2   1   1   2   1   2   2   2   2   2   2   1   1   1   2   1   2   1   2   2   2   2   1   1   2   2   1   1   2   2   2   1   2   2   1   2   2   1   2   1   1   1   1   1   2   1   1   1   2   2   1   2   2   2   2   2   1   1   2   1   1   2   2   1   2   2   1   2   1   1   2   1   2   2   1   2   1   2   2   2   1   1   1   2   1   2   1   1   1   2   1   2   2   1   1   2   2   1   1   2   2   2   1   2   2   2   1   2   1   2   1   2   1   1   2   2   1   1   2   1   1   1   1   1   1   1   1   1   2   1   2   1   1   2   2   2   2   1   2   1   2   2   1   2   1   2   2   2   2   2   2   1   2   2   1   2   1   2   1   1   2   1   1   2   1   2   1   2   1   2   1   2   1   2   2   1   2
 MK-2-9                 1   2   1   2   1   1   2   1   2   1   2   1   1   1   1   2   2   2   2   1   1   1   2   2   1   1   2   1   2   2   2   2   2   2   1   1   1   2   1   2   1   2   2   2   2   1   2   2   2   1   1   2   2   2   1   2   2   2   2   2   2   2   1   1   1   1   1   2   1   1   2   2   2   1   1   2   2   2   2   1   1   2   1   1   2   2   2   2   2   1   2   1   1   2   1   2   2   1   2   1   2   2   2   1   1   1   2   1   1   1   1   1   2   1   2   2   1   1   2   2   1   1   2   2   2   1   2   2   2   1   2   1   2   1   2   1   1   2   2   1   1   2   1   1   1   1   1   1   1   2   1   1   1   2   1   1   2   1   2   2   1   1   1   2   1   1   2   1   2   2   2   2   2   2   1   2   2   1   2   1   2   1   1   1   1   1   2   2   2   2   1   1   1   2   2   1   2   2   2   2
 MK-2-10                1   2   1   2   1   1   1   1   2   1   2   1   1   1   1   2   2   2   2   1   1   1   2   2   1   1   2   2   2   2   1   2   2   2   1   1   1   2   1   2   1   2   2   2   1   2   2   2   2   1   1   2   2   2   1   2   2   2   2   1   2   2   1   1   1   1   1   1   1   1   1   2   2   1   1   2   2   2   2   1   1   1   1   1   2   1   2   2   2   1   2   1   2   2   1   2   2   1   2   1   2   2   2   1   1   1   2   1   1   1   1   1   2   1   2   2   1   1   2   2   1   1   2   2   2   1   1   2   2   1   2   1   2   1   2   1   1   2   1   1   1   2   1   1   2   1   1   2   1   2   1   1   1   2   1   1   2   1   2   1   1   1   1   2   2   1   2   2   1   2   2   1   2   2   1   2   1   1   2   1   2   1   1   1   1   1   2   2   2   2   1   1   1   2   2   2   2   2   1   1
 MK-2-11                1   2   2   2   1   1   1   1   2   1   2   1   1   1   1   2   2   2   1   1   1   1   2   2   1   1   2   2   1   2   1   2   2   2   1   1   2   2   1   2   1   2   2   2   1   2   2   2   2   1   1   2   2   2   1   2   2   2   2   1   2   2   1   1   1   1   1   1   2   1   2   2   2   1   1   1   2   2   2   1   1   1   1   1   2   1   2   2   2   1   2   1   2   2   1   2   2   1   2   1   2   2   2   1   1   1   2   1   1   1   1   1   2   2   2   2   1   1   2   2   1   1   2   2   2   2   1   2   2   1   2   1   1   1   2   1   1   2   2   1   1   2   1   1   2   1   1   2   1   2   2   1   2   1   1   1   2   1   2   1   1   1   1   2   2   1   2   2   1   2   2   1   2   2   1   2   1   1   2   1   2   1   1   2   1   1   2   2   2   2   1   1   1   2   2   2   2   2   1   1
 MK-2-12                1   2   2   2   1   1   1   1   2   1   2   1   1   1   2   2   2   2   2   1   2   1   2   2   1   1   2   2   1   2   1   2   2   1   1   1   2   2   1   1   1   2   2   2   1   2   2   2   2   1   1   2   2   2   1   2   2   2   2   2   2   2   2   1   1   1   2   1   2   1   2   2   2   1   1   1   2   2   2   1   1   1   1   1   1   1   2   2   2   2   2   1   2   2   1   2   2   1   2   1   2   2   1   1   1   1   2   1   1   1   1   1   2   2   1   2   1   1   2   2   1   2   2   2   2   2   1   2   2   2   2   1   1   1   2   1   1   2   2   1   2   2   1   1   2   1   1   2   1   2   2   1   2   1   1   2   2   1   2   1   1   1   1   2   2   1   2   2   1   2   2   1   2   2   1   2   1   1   2   2   2   2   1   2   1   1   2   2   2   2   1   1   1   2   2   2   1   2   2   1
 MK-2-13                1   2   2   1   1   1   2   1   1   1   1   1   2   2   2   2   2   2   2   1   2   1   2   2   1   1   1   2   1   2   1   2   2   1   1   1   2   2   1   1   1   2   2   2   1   2   2   2   2   1   1   2   2   1   1   2   2   2   2   2   2   2   2   1   1   1   2   1   2   1   2   2   1   1   2   1   2   2   2   1   1   1   1   1   1   1   2   2   2   1   2   1   2   2   1   1   2   1   2   1   2   2   1   1   1   1   2   1   1   1   1   1   2   2   1   1   2   1   2   2   1   2   2   2   2   2   1   1   2   2   2   1   1   2   2   2   1   2   2   1   2   2   1   1   2   1   2   2   1   2   2   1   2   1   1   2   2   1   2   1   1   1   1   2   2   1   2   2   1   2   2   1   2   2   1   1   1   2   2   1   2   2   1   2   1   1   2   2   2   2   1   1   1   2   2   2   1   2   2   1
 MK-2-14                1   2   2   1   1   1   2   1   2   2   1   1   1   2   2   2   2   2   2   1   2   1   2   2   1   1   1   2   1   2   1   2   1   1   1   1   2   2   1   1   1   2   2   2   1   1   2   2   2   1   1   2   2   1   1   2   2   2   1   2   2   1   2   2   1   1   2   1   2   1   2   2   1   1   2   1   2   2   2   1   1   1   1   1   1   1   2   2   2   1   2   1   2   2   1   1   2   1   2   1   2   2   1   1   1   1   2   1   1   1   1   1   2   2   1   1   2   1   2   2   1   2   2   2   2   2   1   1   2   2   2   1   1   2   2   2   1   2   2   1   1   2   1   1   2   1   2   2   2   2   2   1   2   1   1   2   2   1   2   1   1   1   2   2   2   2   2   2   1   2   1   1   2   2   1   1   2   2   2   1   2   2   1   2   1   1   2   2   1   1   1   1   1   2   2   2   2   2   2   2
 MK-2-15                1   2   1   1   1   1   2   1   2   2   1   1   1   2   2   2   2   2   2   1   2   1   2   2   1   1   1   2   1   2   1   2   2   1   1   1   2   2   1   1   1   2   2   2   1   1   1   2   2   2   1   2   2   1   1   2   2   2   1   2   2   1   2   2   2   1   2   1   2   1   2   2   1   1   2   1   1   2   2   1   1   1   1   2   1   1   2   2   2   1   2   1   2   2   2   1   2   1   2   1   2   2   1   1   2   1   2   1   1   1   2   1   2   2   1   1   2   1   2   2   1   2   2   1   2   2   1   1   1   1   2   1   1   2   1   2   1   2   2   1   1   2   2   1   2   1   2   2   2   2   2   1   2   1   1   1   2   1   2   1   1   1   2   2   1   2   2   2   1   2   2   1   2   2   1   1   2   2   2   1   2   2   1   2   1   1   2   2   1   1   1   1   1   2   2   2   2   2   2   2
 MK-2-16                1   2   1   1   1   1   2   1   2   2   1   1   1   1   2   1   2   2   2   1   2   1   2   2   1   1   1   1   1   2   1   2   1   1   1   1   2   2   1   1   2   2   2   2   1   1   1   2   2   2   1   2   2   1   1   2   2   2   1   2   2   1   2   2   2   2   2   1   2   1   1   1   1   1   2   1   1   2   2   1   1   1   1   1   1   1   2   2   2   1   2   1   2   2   2   1   2   1   2   1   2   2   2   1   2   1   2   1   1   2   2   1   2   2   1   2   2   1   2   2   1   2   2   1   1   2   1   1   1   1   2   1   1   2   1   2   1   2   2   1   1   2   2   1   2   2   1   1   2   2   2   1   2   1   1   1   2   1   2   1   1   1   2   2   2   2   2   2   1   2   2   1   2   2   1   1   2   2   2   1   2   2   1   2   1   1   1   2   1   1   1   1   1   2   2   2   2   2   2   2
 MK-3-1                 1   1   2   1   2   2   1   1   1   2   2   2   1   2   1   2   1   1   1   2   2   2   1   2   2   1   1   1   1   1   2   2   2   2   1   1   2   1   1   1   1   2   2   1   1   2   2   2   2   2   1   1   1   2   1   1   2   2   1   1   1   1   2   1   1   2   1   1   2   2   1   1   1   2   2   2   2   2   2   2   2   1   1   2   2   2   1   2   2   2   2   1   1   2   2   1   1   1   2   1   1   2   1   2   1   1   1   1   2   1   1   1   1   1   1   2   2   1   1   1   2   1   1   1   1   1   2   2   1   2   2   2   1   1   2   2   1   1   2   1   1   1   1   1   2   1   2   2   2   1   1   1   2   2   1   1   1   2   2   1   2   2   1   1   1   2   1   1   2   1   1   2   1   1   1   1   1   1   1   1   1   2   2   1   1   1   2   1   2   2   1   2   2   2   2   1   2   1   1   1
 MK-3-2                 1   1   2   1   1   2   1   1   1   2   2   2   1   2   1   1   1   1   1   2   2   2   1   1   2   1   1   1   1   1   2   2   2   2   1   1   2   1   1   1   1   2   2   1   2   2   1   2   2   2   1   2   1   2   1   1   2   2   1   1   1   1   2   1   1   2   1   1   2   2   1   1   1   2   2   2   2   2   2   2   2   1   1   2   2   2   1   2   2   2   2   1   1   2   2   1   1   1   2   1   1   2   1   2   2   1   1   1   2   1   1   1   1   1   1   2   1   2   1   1   2   1   1   1   1   1   2   2   1   2   2   2   1   1   2   2   1   2   1   1   1   1   1   1   2   1   2   2   2   1   1   1   2   2   1   1   1   2   1   1   2   2   1   1   1   2   1   1   2   1   1   2   1   1   1   1   1   2   1   1   1   2   2   1   2   2   2   1   2   2   1   1   2   2   2   1   2   2   1   1
 MK-3-3                 1   1   2   1   1   2   1   1   1   2   2   2   1   1   1   2   1   1   2   2   2   2   1   2   2   1   1   1   1   1   2   2   2   2   1   1   2   1   1   1   1   2   2   1   2   1   1   2   2   2   2   2   1   1   1   1   2   2   1   1   1   1   2   1   1   2   1   1   1   2   1   1   1   2   2   2   2   2   2   2   1   1   1   2   2   2   1   2   2   2   1   1   1   2   2   1   1   1   1   1   1   2   1   2   2   1   1   1   2   1   1   1   1   1   1   2   1   2   2   1   2   1   1   1   1   1   2   2   1   2   2   2   1   1   2   2   1   2   1   1   2   1   1   2   2   1   2   2   2   1   1   1   2   2   1   1   1   2   1   1   2   2   2   1   1   2   1   1   2   1   1   2   2   1   1   1   1   2   1   1   1   1   2   1   2   2   2   1   1   2   1   1   1   2   1   1   2   2   1   1
 MK-3-4                 1   1   2   1   1   2   1   1   2   2   1   2   1   1   1   2   1   1   2   2   2   2   1   2   2   1   1   1   1   1   2   2   2   2   1   1   2   1   1   1   1   2   2   1   1   1   1   2   2   1   2   2   1   1   1   1   2   2   1   1   1   1   2   1   1   2   1   1   1   2   1   1   1   2   2   2   2   2   2   2   1   1   1   2   2   2   1   2   2   2   1   1   1   2   2   1   1   1   1   1   1   2   1   2   2   1   1   1   2   1   1   1   1   1   1   2   1   1   2   1   2   1   1   1   2   2   2   2   1   2   2   2   1   1   2   2   1   2   1   1   2   2   2   2   2   2   2   2   2   1   1   2   2   2   1   2   2   2   1   1   2   2   2   1   1   2   1   1   2   1   1   2   2   1   1   1   1   2   1   1   2   1   1   1   2   2   2   1   1   2   1   1   1   1   1   1   2   1   1   1
 MK-3-5                 1   1   2   1   1   2   1   1   2   2   1   1   1   1   1   2   1   2   1   2   2   2   1   2   2   1   1   2   1   1   2   2   2   2   1   2   2   1   2   1   1   2   1   1   1   1   1   2   2   1   2   2   1   1   1   1   2   2   2   1   1   1   2   1   1   2   2   1   1   2   1   1   1   2   2   2   2   2   2   2   2   1   1   2   1   2   1   1   2   2   1   1   1   2   2   1   1   1   1   1   1   2   1   2   1   1   1   1   2   1   1   1   1   1   1   2   1   1   2   1   1   1   1   1   1   2   2   2   1   2   2   2   1   1   2   2   1   2   1   1   2   2   2   2   2   2   2   1   2   1   1   2   2   2   1   2   2   2   2   1   2   2   2   1   1   2   2   1   1   1   1   2   2   1   1   1   2   1   2   1   2   1   2   1   2   2   2   1   1   2   1   1   2   1   1   2   2   1   2   1
 MK-3-6                 1   1   1   2   2   1   2   1   2   2   1   1   1   1   1   2   1   2   2   2   2   2   1   2   2   1   1   2   1   1   2   1   2   2   1   2   2   1   2   1   2   2   1   1   2   1   1   2   2   1   2   2   1   1   2   1   2   2   2   1   1   1   2   1   1   2   2   1   1   2   2   1   1   2   2   2   2   2   1   2   2   1   1   2   1   2   1   1   1   2   1   1   1   2   2   1   1   2   1   1   1   2   1   2   1   1   1   1   2   1   1   1   1   1   1   2   1   1   2   1   1   1   1   1   1   2   2   2   1   2   2   2   1   1   2   2   1   2   1   1   2   2   2   1   2   1   2   1   2   1   1   2   2   2   1   2   2   2   2   1   2   2   2   1   1   2   1   1   1   2   1   2   2   1   1   1   2   1   2   1   2   1   1   1   2   2   2   2   1   2   1   1   2   1   1   1   2   1   1   1
 MK-3-7                 1   1   1   2   2   1   2   1   2   2   2   1   1   1   1   2   1   2   2   2   2   2   1   1   2   1   1   2   1   1   2   2   2   2   1   2   1   1   2   1   2   2   1   1   2   1   1   2   2   1   2   2   1   1   2   1   2   2   2   1   1   1   2   1   1   2   2   1   1   2   2   1   1   1   2   2   1   2   1   1   2   1   1   2   1   2   1   1   1   1   1   1   1   2   2   1   1   2   1   1   1   2   1   2   1   1   1   1   2   1   1   2   1   1   1   2   1   1   2   1   1   1   1   1   1   2   2   2   1   2   2   2   1   1   2   1   1   2   1   2   2   2   2   1   2   1   2   1   2   1   1   2   2   2   1   2   2   2   2   1   2   2   2   1   1   1   1   1   1   2   1   2   2   1   1   1   2   1   2   1   2   1   1   1   2   2   2   2   1   2   1   1   2   1   1   1   2   1   1   1
 MK-3-8                 2   1   1   2   2   1   2   2   2   2   2   1   1   2   2   2   1   2   2   2   2   2   1   2   2   1   1   2   1   1   2   2   2   2   1   2   1   2   2   1   2   2   1   1   2   2   1   2   2   1   2   2   1   1   2   1   2   2   2   1   1   1   2   1   1   2   2   1   1   2   2   1   1   2   2   2   1   2   1   1   2   1   1   2   1   2   1   2   1   1   1   1   1   2   2   1   1   2   1   1   1   2   1   2   1   1   1   2   2   1   1   2   1   1   1   2   1   1   2   1   1   1   1   1   1   2   1   2   1   2   2   2   1   1   2   2   1   2   1   2   1   2   2   1   2   1   2   1   2   1   1   2   2   2   1   1   2   2   2   1   2   2   2   1   1   1   1   1   1   2   1   2   2   1   1   1   1   1   2   1   2   1   2   1   2   2   2   2   1   2   1   1   2   1   1   1   2   1   1   1
 MK-3-9                 1   1   2   2   1   1   2   2   2   2   2   1   1   2   2   2   1   2   2   2   2   2   1   1   2   2   1   2   2   1   2   2   2   2   1   2   1   1   2   1   2   2   1   1   1   2   1   2   2   1   2   2   1   1   2   1   2   2   2   1   1   1   2   1   1   2   2   2   1   2   2   1   1   2   2   2   1   2   1   1   2   1   1   2   1   2   1   2   1   2   1   2   1   2   2   1   1   2   1   1   1   2   1   1   1   1   1   2   2   2   1   2   1   1   1   2   1   1   2   1   1   1   2   1   1   2   1   2   1   1   2   2   1   1   1   1   1   2   1   2   2   2   2   1   1   1   2   1   2   1   1   2   2   2   1   1   2   2   1   1   2   1   2   1   1   1   1   1   1   2   1   2   2   1   1   1   1   1   2   1   2   1   2   1   2   1   2   2   1   2   2   1   2   1   1   1   2   1   1   1
 MK-3-10                1   1   2   2   1   1   2   1   2   2   2   1   1   2   2   2   1   2   2   2   2   2   2   1   2   2   1   2   2   1   2   2   2   2   1   2   1   1   2   1   2   2   1   1   1   2   2   2   2   1   2   2   1   1   1   1   2   2   2   1   2   1   2   1   1   1   2   2   1   2   1   1   1   2   2   2   1   1   1   1   2   1   1   1   1   2   1   2   2   2   1   2   1   2   2   1   1   2   2   1   1   2   1   1   1   1   1   1   2   2   1   2   1   1   1   2   1   1   2   1   1   2   2   1   1   2   1   2   1   1   1   2   1   1   1   1   1   2   1   2   2   2   2   1   1   1   2   1   1   1   1   2   2   2   1   1   2   2   1   1   1   1   2   1   1   1   1   1   1   1   1   2   2   1   1   2   1   1   2   1   2   1   2   1   2   1   2   2   1   2   2   1   2   1   1   1   2   1   1   1
 MK-3-11                1   1   2   2   1   1   2   2   2   2   2   1   1   2   2   2   2   2   2   2   2   2   2   1   2   2   1   2   2   1   2   2   2   2   1   2   1   1   2   1   2   2   1   1   2   2   2   2   2   2   2   2   1   1   1   1   2   2   2   1   2   1   2   1   1   1   2   2   1   2   1   1   1   2   2   2   1   1   1   1   2   1   1   1   1   2   1   2   1   2   1   2   1   2   2   1   1   1   2   1   1   2   1   1   1   1   1   1   2   2   1   2   2   1   1   1   1   1   2   1   1   2   2   2   1   2   1   2   1   1   1   2   1   1   1   1   1   2   1   2   2   2   2   1   1   1   2   1   1   1   1   2   2   2   1   1   2   2   1   1   1   1   2   1   1   1   1   1   1   1   1   2   2   1   1   2   2   1   2   1   2   1   2   1   2   1   2   2   1   2   2   1   2   1   1   1   2   2   1   1
 MK-3-12                1   1   2   2   1   1   2   2   2   2   1   1   1   2   2   2   2   2   2   2   2   2   2   1   2   2   1   2   1   1   1   2   2   2   1   2   1   1   2   1   2   2   1   1   2   2   2   2   2   2   2   2   1   1   1   1   2   2   2   1   2   1   2   1   1   2   2   2   1   2   1   1   1   2   2   2   1   1   1   1   1   2   1   1   1   2   1   2   1   2   1   2   1   2   2   1   1   1   2   1   1   2   1   1   1   1   1   1   2   2   1   2   2   2   1   1   1   1   2   1   1   2   2   2   1   2   1   2   1   2   2   2   2   1   1   1   1   2   1   2   2   1   2   1   1   1   2   1   1   1   1   2   2   2   1   1   1   2   1   1   2   1   2   1   1   1   1   1   1   1   1   2   2   1   1   1   2   1   2   1   2   1   2   1   2   1   2   2   1   2   1   1   2   1   1   1   2   2   1   1
 MK-3-13                1   1   2   2   1   1   2   2   2   2   1   1   2   2   2   2   2   1   2   2   2   2   2   1   2   2   1   2   1   1   2   2   2   2   1   2   1   1   1   1   1   2   1   1   2   2   2   2   2   2   2   1   1   1   1   1   1   2   2   2   2   1   2   1   1   2   2   1   1   1   1   1   2   2   2   2   1   2   1   1   1   2   1   1   1   2   2   2   1   1   1   2   2   2   2   1   1   2   2   1   1   2   1   1   1   1   1   1   2   2   1   2   2   2   1   1   1   1   2   1   1   2   2   2   1   2   1   2   1   2   2   2   2   1   1   1   1   2   1   2   2   1   2   1   1   1   2   1   1   1   1   2   2   2   1   1   1   2   1   1   2   1   2   1   1   1   2   1   1   1   1   2   2   1   1   1   2   2   2   1   2   1   2   1   2   1   2   2   1   2   1   1   2   1   1   1   2   2   1   1
 MK-3-14                1   1   2   2   1   1   2   2   1   2   1   1   2   2   2   2   2   1   2   2   2   2   2   1   2   2   1   2   2   1   2   2   2   2   1   2   1   1   1   1   1   2   1   1   1   2   2   2   2   2   2   1   1   1   1   1   1   2   2   2   1   1   2   1   1   2   2   1   1   1   1   1   2   2   2   2   1   2   1   1   1   2   1   1   1   2   2   2   1   1   1   2   2   2   2   1   1   2   2   1   1   2   1   1   1   1   1   1   2   2   1   2   2   2   1   1   1   1   2   1   1   2   2   1   1   2   1   1   1   2   1   2   2   1   1   1   1   2   1   1   2   1   1   1   1   1   2   1   1   1   2   2   2   1   1   1   1   2   1   1   2   1   2   1   1   1   2   1   1   1   1   1   2   1   1   1   1   2   1   1   2   1   2   1   2   1   2   2   1   2   1   1   2   1   1   2   2   2   1   1
 MK-3-15                1   1   2   1   1   1   2   2   1   1   1   1   2   2   2   2   2   1   2   1   2   2   2   2   2   2   2   2   2   1   2   2   2   2   1   2   1   1   1   1   1   2   1   1   1   2   2   2   2   2   2   1   1   1   1   1   1   2   2   2   1   1   1   1   1   2   2   1   1   1   1   1   2   2   2   2   1   2   1   1   1   2   1   2   1   2   2   2   1   1   1   2   2   1   2   1   1   2   2   1   1   2   2   1   1   2   1   1   2   2   1   1   2   2   1   1   1   1   2   1   1   2   2   1   1   2   1   1   1   2   1   2   2   1   1   1   1   2   1   1   2   1   1   1   1   1   2   1   1   1   2   2   2   1   1   1   1   2   2   1   2   1   2   1   1   2   2   2   1   2   1   1   2   1   1   1   1   2   1   1   2   1   2   1   2   1   2   2   2   2   1   1   2   1   1   2   2   2   1   1
 MK-3-16                1   1   2   1   1   1   2   2   1   1   1   1   2   2   2   2   1   1   2   1   2   1   1   2   2   2   2   2   2   1   2   2   2   2   1   2   1   1   1   1   1   2   1   1   1   2   2   2   2   2   2   1   1   1   2   1   1   2   2   1   1   2   1   1   1   2   2   1   1   1   1   1   2   2   2   2   1   1   1   1   2   2   1   1   1   2   2   2   1   1   1   2   2   1   2   1   1   2   2   1   1   2   2   1   1   1   1   1   2   2   1   1   2   2   1   1   1   1   2   1   1   2   2   1   1   2   1   1   2   2   1   2   2   1   1   1   1   1   1   2   2   1   1   1   1   1   2   1   1   1   2   2   2   1   1   1   1   2   2   1   2   2   2   1   1   2   1   2   1   2   1   1   1   2   1   1   1   2   1   1   2   1   2   1   2   1   2   1   2   2   1   1   2   1   1   2   2   2   1   1
 MK-4-1                 2   2   2   2   2   1   1   1   1   1   2   2   1   2   2   2   1   2   1   2   1   1   1   2   1   2   1   2   1   2   1   2   2   2   1   2   2   2   2   2   1   2   2   2   2   1   2   2   1   2   1   1   2   2   2   2   1   2   1   2   2   2   1   2   1   2   1   2   1   1   1   1   2   1   1   2   2   2   2   1   2   1   1   2   1   1   1   1   2   1   2   1   2   1   1   2   1   2   1   1   2   2   2   2   2   2   2   1   1   1   2   1   2   2   1   1   1   1   1   2   1   1   2   2   1   2   2   1   2   1   2   2   2   2   2   1   1   2   1   1   1   1   1   2   1   2   1   1   2   2   1   2   1   2   2   1   2   2   2   1   1   2   2   2   1   2   1   2   2   1   1   1   1   1   1   2   2   1   2   1   1   2   2   2   1   1   2   2   2   2   1   2   2   1   2   1   2   2   1   2
 MK-4-2                 2   2   2   2   1   1   2   1   1   1   2   2   1   2   1   2   1   1   1   1   1   1   1   2   1   2   1   2   1   2   1   2   1   2   1   2   1   2   2   2   1   2   1   2   2   1   2   2   2   1   1   1   2   2   2   2   2   2   1   2   2   2   1   2   1   2   1   2   1   1   1   2   2   1   1   2   2   2   2   1   2   1   1   1   1   1   1   1   2   2   2   1   2   1   1   2   1   2   1   1   2   2   2   2   2   2   2   1   1   1   2   1   2   2   1   1   1   1   1   2   2   1   2   2   1   2   2   1   2   1   2   2   1   2   2   1   2   2   1   1   2   1   1   2   2   2   1   1   2   2   1   2   1   2   2   1   1   2   1   1   1   2   2   2   1   2   1   2   2   1   1   1   2   1   1   1   2   1   2   1   1   2   2   2   1   1   2   2   2   1   1   2   2   1   2   1   2   1   1   2
 MK-4-3                 2   2   2   2   1   1   2   1   1   1   2   2   1   2   1   2   1   1   1   1   1   1   1   2   1   1   1   2   1   2   1   2   2   2   1   2   1   2   2   2   1   2   1   2   2   1   2   2   2   1   1   1   2   2   2   2   2   2   1   2   2   2   2   2   1   1   1   2   1   1   1   2   2   1   2   2   2   2   2   1   2   1   1   1   1   1   1   1   2   2   1   2   2   1   1   2   1   2   1   1   2   2   2   1   2   2   2   1   1   1   2   2   2   2   1   1   1   1   1   2   2   1   1   2   1   2   2   1   2   2   2   2   1   2   2   1   2   2   1   1   2   1   1   2   2   2   1   1   2   2   1   2   1   2   2   1   2   2   1   1   1   2   1   2   1   2   1   2   2   1   1   1   2   1   1   1   2   1   2   1   1   2   2   1   1   1   2   2   1   1   2   2   2   1   2   1   2   1   1   2
 MK-4-4                 1   2   2   2   2   1   2   1   1   2   2   2   1   1   1   2   1   1   1   1   2   1   1   2   1   1   1   2   2   2   1   2   2   1   1   2   1   2   2   2   1   2   2   2   2   1   1   2   2   1   1   1   2   2   1   2   2   2   1   2   2   1   1   1   1   1   1   2   1   1   1   2   2   1   2   2   1   1   2   1   2   1   1   1   2   1   2   1   2   1   1   2   2   1   1   2   1   2   1   1   1   2   2   1   2   2   2   1   1   1   2   2   2   2   1   1   1   1   1   1   2   1   1   2   1   2   2   1   2   2   2   1   1   2   2   1   2   2   1   1   1   1   1   2   2   2   2   1   2   1   1   2   1   2   2   2   2   2   1   1   1   2   1   1   1   2   1   2   1   1   1   1   2   2   1   1   2   1   2   1   1   2   2   1   1   1   2   2   1   1   2   2   2   1   1   1   2   1   1   2
 MK-4-5                 1   2   2   2   2   1   2   1   1   2   2   2   1   1   1   2   2   1   1   1   2   1   2   2   1   1   2   2   2   2   1   2   2   1   1   2   1   2   2   2   1   2   2   2   2   1   1   2   2   1   1   1   2   1   1   2   2   2   1   1   1   1   1   1   1   1   1   2   1   1   1   2   2   1   2   2   2   1   2   1   1   2   1   1   2   1   1   1   2   2   2   2   2   1   1   2   1   2   1   1   1   2   2   1   2   2   2   2   1   1   2   2   2   2   1   1   1   2   1   1   2   1   1   2   1   2   2   2   2   2   2   1   1   2   2   1   2   2   1   1   1   2   1   2   2   2   2   1   2   1   1   2   1   2   2   2   2   1   1   1   1   2   1   2   1   1   1   2   1   1   1   1   2   2   1   1   2   1   2   1   1   2   2   1   1   1   2   2   1   1   1   2   2   1   1   1   2   1   1   2
 MK-4-6                 1   2   2   1   2   1   2   1   1   2   2   2   1   1   1   2   2   1   1   1   2   1   2   2   1   1   2   2   2   2   1   2   2   1   1   2   1   1   2   2   1   2   1   2   2   1   1   2   2   2   1   1   2   1   1   2   1   2   1   1   1   1   1   1   1   1   1   2   1   1   1   1   1   1   2   2   2   1   1   1   1   2   1   1   2   1   1   1   2   2   2   2   2   1   1   2   1   2   1   1   1   2   2   1   2   2   2   2   1   1   2   2   1   2   1   1   1   2   1   1   1   1   1   2   2   2   1   2   2   2   2   2   2   1   2   1   2   2   1   1   2   2   1   2   2   2   2   1   2   1   1   2   1   2   2   2   2   1   1   1   1   2   1   2   1   1   1   2   1   1   1   1   1   2   1   2   1   1   2   1   2   2   2   2   2   1   2   2   1   1   1   2   1   1   1   2   2   1   1   2
 MK-4-7                 1   2   1   1   1   1   2   1   1   2   2   1   1   1   1   2   2   1   1   2   2   1   2   2   1   1   2   2   1   2   1   2   2   1   2   2   1   1   2   2   1   2   1   2   2   1   1   2   2   2   1   1   2   1   1   2   1   2   1   1   1   1   1   1   1   1   1   2   1   2   1   1   2   1   2   2   2   1   1   1   1   2   2   1   2   1   1   1   2   2   2   2   2   1   1   2   1   1   1   2   1   2   2   1   2   2   2   2   1   1   2   2   1   2   1   1   1   2   1   1   1   1   1   2   2   2   1   2   2   2   2   2   1   1   2   1   2   2   1   1   2   2   1   2   2   2   2   1   2   2   1   2   1   2   2   2   2   1   1   1   2   2   1   2   1   1   1   2   1   2   1   1   2   2   1   2   1   1   2   1   1   2   2   2   2   1   2   2   1   1   1   2   1   1   1   1   2   2   1   2
 MK-4-8                 1   2   1   1   2   2   2   1   1   2   2   2   1   2   1   2   2   1   2   2   2   2   1   2   1   1   2   2   2   2   1   2   2   1   2   2   1   1   2   1   2   2   1   2   2   1   1   2   2   2   1   1   2   1   2   2   1   2   1   1   1   1   1   1   2   1   1   2   1   2   1   1   2   1   2   2   2   1   1   1   2   1   2   1   2   1   1   2   2   2   2   2   2   1   1   2   1   1   1   2   1   2   2   1   2   1   2   1   1   1   2   2   1   2   1   1   1   2   1   1   1   1   1   2   2   2   1   2   2   2   1   2   1   1   2   1   2   1   1   1   1   2   1   2   2   2   2   1   1   2   1   1   1   2   2   2   2   1   1   1   2   2   1   2   2   1   1   2   1   2   1   1   2   2   1   2   1   1   2   1   1   2   2   2   2   1   2   2   1   1   1   2   1   1   1   1   2   2   1   2
 MK-4-9                 1   2   1   1   2   2   2   1   1   2   2   2   1   2   2   2   2   2   2   2   1   2   1   2   1   1   2   2   2   2   1   2   2   2   2   1   1   1   2   1   1   2   1   2   1   1   1   2   2   2   1   1   2   1   2   2   1   2   1   1   1   1   1   1   1   1   2   2   2   2   1   2   2   1   2   1   1   1   1   1   2   1   2   1   2   2   1   2   2   2   2   2   2   1   1   2   1   1   1   2   1   2   2   1   2   1   2   2   1   1   2   2   1   2   1   1   1   2   1   1   1   1   1   2   2   2   1   2   2   2   1   2   1   1   2   1   2   1   1   1   1   2   1   2   2   2   2   1   1   1   1   2   1   2   2   2   2   1   1   1   2   2   1   2   2   1   1   1   1   2   1   1   2   2   1   2   1   1   2   1   1   2   2   2   1   1   2   1   1   1   1   1   1   1   1   1   2   2   1   2
 MK-4-10                1   2   1   1   2   1   2   1   1   2   2   2   1   2   2   2   2   2   2   2   1   2   1   2   1   1   2   2   2   1   1   2   2   2   2   1   1   1   2   2   1   2   1   1   1   1   1   1   2   2   1   1   2   1   2   2   1   2   1   1   1   1   2   1   1   1   2   2   2   2   1   2   2   1   2   1   1   1   1   1   2   1   2   1   1   2   1   2   2   2   2   1   1   1   2   2   1   2   1   1   1   2   1   2   2   1   2   2   1   1   2   2   1   2   1   1   1   2   1   1   1   1   1   2   1   2   1   2   2   2   2   2   1   1   2   1   2   1   1   1   1   2   1   1   2   2   2   2   1   1   1   2   1   2   2   2   2   1   1   1   1   1   1   2   1   1   1   1   1   1   1   2   2   2   1   2   1   1   2   1   1   2   2   1   1   1   2   1   1   1   1   1   2   1   1   1   1   2   1   2
 MK-4-11                1   2   1   1   2   1   2   2   1   2   2   2   1   2   2   2   2   2   2   2   1   2   2   2   1   1   2   2   2   1   1   2   2   2   2   1   1   1   2   2   1   2   2   1   1   1   1   2   2   2   1   1   2   1   2   2   1   2   1   1   1   1   2   1   1   1   2   2   1   2   1   2   2   1   2   1   1   1   1   1   2   1   2   1   1   2   1   2   1   2   2   1   1   1   2   2   1   2   1   1   1   2   1   2   2   1   2   2   2   1   1   2   1   2   1   1   1   2   2   1   1   1   1   2   1   2   1   2   1   2   2   2   1   1   1   1   1   1   1   1   2   2   1   1   2   2   2   2   1   1   1   2   1   1   2   2   2   1   1   2   1   1   1   2   1   1   1   1   1   2   1   2   2   2   1   2   1   1   2   1   1   2   2   1   1   2   2   1   1   1   1   1   2   1   1   1   1   2   1   2
 MK-4-12                1   1   1   1   2   1   2   2   1   2   2   2   1   2   2   1   2   2   2   2   1   1   2   1   1   2   2   2   2   1   1   2   1   2   2   1   1   1   2   2   2   2   2   1   1   2   1   2   2   2   1   1   2   1   2   2   1   2   2   1   1   1   2   1   2   1   2   2   1   2   1   2   2   1   2   1   1   1   1   1   2   2   2   1   1   2   1   2   1   2   2   1   1   1   2   2   1   2   1   1   1   2   2   2   2   1   2   2   2   1   1   2   1   2   1   1   1   1   2   1   2   1   2   2   1   2   2   2   1   2   2   2   1   1   1   1   1   1   1   1   2   2   1   1   2   2   2   2   1   1   2   2   1   1   2   2   2   1   1   2   2   1   1   2   1   1   1   1   1   2   2   2   2   2   1   2   1   1   2   1   1   2   2   1   1   2   2   1   1   2   1   2   2   1   2   1   1   1   1   2
 MK-4-13                2   1   1   1   2   1   2   2   2   2   2   2   2   1   2   1   2   2   2   2   1   1   2   2   1   2   2   2   1   1   1   2   1   2   2   1   1   1   2   2   2   2   2   1   1   2   1   2   2   2   2   1   2   1   2   2   1   2   2   1   1   1   2   1   2   1   2   2   1   2   1   2   2   1   1   1   1   1   1   1   2   2   2   1   1   2   1   2   1   2   2   1   1   1   2   2   1   2   1   1   1   2   2   2   2   1   2   1   2   1   1   2   1   2   1   1   1   1   2   1   2   1   2   2   1   2   2   2   1   2   2   2   1   1   1   1   2   2   1   2   2   2   1   1   2   2   2   2   1   1   2   2   1   1   2   2   2   1   1   2   2   2   2   2   1   2   2   1   1   2   2   2   2   2   1   2   1   1   1   1   1   2   2   1   1   2   2   1   1   2   1   2   2   1   2   1   2   1   1   2
 MK-4-14                2   1   1   1   2   1   2   1   2   2   2   1   2   1   2   1   2   2   2   2   1   2   2   2   1   2   2   2   1   1   1   2   1   2   2   1   1   1   2   2   1   2   1   1   1   2   1   2   2   2   2   2   2   1   2   2   1   2   2   1   1   1   2   1   2   1   2   2   1   2   1   2   2   1   2   1   1   1   1   2   2   2   2   1   1   1   1   2   1   2   2   2   1   1   1   2   1   2   1   1   1   2   2   2   2   1   2   1   1   1   1   1   1   2   2   1   1   2   2   1   2   1   2   2   1   2   2   2   2   2   2   2   1   1   2   2   2   2   1   2   2   2   1   1   2   2   2   2   1   1   2   1   1   1   2   2   2   1   1   2   2   2   2   1   2   2   2   1   2   2   2   1   2   2   1   2   1   1   1   1   1   2   2   1   1   2   2   1   2   1   1   2   2   1   2   1   2   1   1   1
 MK-4-15                2   2   1   1   2   1   2   1   2   2   2   1   2   1   2   1   2   2   2   2   1   2   2   2   1   2   2   2   1   1   1   2   1   2   2   1   1   1   2   2   1   1   2   2   1   2   1   2   2   2   2   2   2   1   1   2   1   2   2   1   1   1   2   1   2   1   2   1   1   1   1   2   2   1   2   1   1   1   1   2   2   2   2   1   1   1   1   2   2   1   2   2   1   1   1   2   1   2   1   1   1   2   2   2   2   1   2   1   1   1   1   1   1   2   2   1   1   2   2   1   2   1   2   2   1   2   2   2   2   2   2   2   1   1   2   2   2   2   1   2   2   2   1   1   2   2   2   2   1   1   2   1   1   1   2   2   2   1   2   1   2   2   2   1   2   2   2   1   2   2   2   1   2   2   2   2   1   1   1   1   1   2   2   1   1   2   1   1   2   1   1   2   2   1   2   1   2   1   1   1
 MK-4-16                2   2   1   1   2   1   2   2   2   2   2   1   1   1   2   2   1   2   2   1   1   2   1   2   1   2   2   2   1   1   1   2   1   2   2   1   1   1   2   2   1   1   2   2   1   2   1   2   2   2   2   2   2   1   2   2   1   2   2   2   2   1   2   1   2   1   2   1   1   1   1   2   2   1   1   1   1   1   1   2   2   2   2   1   1   1   1   2   2   1   2   2   1   1   1   2   1   2   1   2   1   2   2   2   2   1   2   1   1   1   1   1   1   2   2   1   1   2   2   1   2   1   2   2   2   2   2   2   2   2   2   2   1   1   2   2   2   2   1   2   2   2   1   1   2   2   2   2   1   1   2   1   1   1   2   2   2   1   2   1   2   2   1   2   2   2   2   1   2   2   2   1   1   1   1   2   1   1   1   1   1   2   2   1   1   2   1   1   2   1   1   2   2   1   2   1   1   1   1   1
 MK-5-1                 2   1   2   1   2   2   1   1   2   2   2   1   1   1   2   2   2   1   2   1   2   1   2   2   1   2   2   1   1   1   2   2   2   1   1   1   2   1   2   2   2   2   2   1   2   2   1   1   1   2   2   1   2   2   2   1   2   1   2   2   1   2   2   1   1   2   2   2   1   2   2   2   1   1   2   1   1   2   2   1   2   1   1   2   1   1   1   2   2   2   1   2   1   1   2   2   1   1   1   1   1   2   2   2   1   1   2   2   1   1   2   1   2   1   1   2   1   1   1   1   2   1   1   1   1   1   2   2   1   1   2   1   1   2   1   1   1   2   1   1   1   2   2   2   2   1   2   2   2   1   2   1   2   2   2   2   1   2   1   1   1   2   1   1   2   2   2   1   1   1   1   1   1   1   2   1   1   2   1   2   1   1   2   2   2   1   1   1   2   2   1   1   2   2   2   2   2   1   2   2
 MK-5-2                 2   1   1   1   2   2   1   1   2   2   2   2   1   1   2   2   2   1   2   1   2   1   2   1   1   2   2   1   1   1   2   2   2   1   1   1   1   1   2   2   2   2   2   1   2   2   1   1   1   2   2   1   2   2   2   1   2   1   2   2   1   2   2   1   2   1   2   2   1   2   2   1   1   1   2   1   1   2   2   1   2   1   2   2   1   1   1   2   2   2   1   2   1   2   2   2   1   1   2   1   1   2   2   1   1   1   2   2   1   1   2   1   2   1   1   2   1   1   1   1   2   1   1   1   1   1   2   2   1   1   2   1   1   2   2   2   1   2   1   1   1   1   2   2   2   1   1   2   2   1   1   1   2   2   2   2   1   1   1   1   1   2   1   1   2   2   1   1   1   1   1   1   1   2   2   1   1   2   1   2   1   1   2   2   2   1   1   1   2   2   1   1   2   2   1   2   2   1   2   2
 MK-5-3                 2   1   1   1   2   2   2   1   2   2   2   2   1   1   2   2   2   1   2   1   2   1   2   1   1   2   2   1   1   1   2   2   2   1   1   1   1   1   2   2   2   2   2   1   2   2   1   1   1   2   2   1   2   2   2   1   2   1   2   2   1   2   2   2   2   1   2   2   1   2   2   1   1   1   2   1   1   2   2   1   2   1   2   2   1   1   1   2   2   2   1   2   1   2   2   2   1   1   2   1   1   2   2   1   1   1   2   1   2   1   2   1   2   2   1   2   1   2   2   1   2   1   1   1   1   1   2   2   1   1   2   1   2   2   2   2   1   2   1   1   1   1   2   2   2   1   1   2   2   1   1   1   2   2   2   2   1   1   2   1   1   2   1   1   1   2   1   1   1   1   1   1   1   2   2   1   1   2   1   2   1   1   2   2   2   1   1   1   2   1   1   2   2   2   1   2   2   1   2   2
 MK-5-4                 2   1   1   1   2   2   2   1   2   2   2   1   1   1   2   2   2   1   2   2   2   1   2   1   1   2   2   1   1   1   2   2   2   1   1   1   1   1   2   2   2   2   2   1   2   2   1   1   1   2   2   2   2   1   2   1   2   1   2   2   2   2   2   2   2   1   2   2   1   2   2   1   1   1   2   1   1   2   2   1   2   1   2   2   1   1   1   2   2   2   1   2   1   2   2   2   1   2   2   1   1   2   2   1   1   1   2   1   2   2   2   1   2   2   1   2   2   2   2   1   2   1   1   2   1   2   2   2   1   1   1   1   2   2   2   2   1   2   1   1   1   1   2   2   2   1   1   2   2   1   1   1   2   2   2   2   1   2   2   1   2   2   1   1   1   2   1   1   1   1   1   1   1   2   2   1   1   2   1   2   1   2   1   2   2   1   1   1   2   2   1   2   2   1   1   2   2   1   2   1
 MK-5-5                 2   1   1   1   2   2   2   1   2   2   2   1   2   1   2   2   2   1   2   2   2   1   2   1   1   1   2   2   1   2   2   2   2   1   1   1   1   1   2   2   2   2   1   1   2   2   1   1   1   2   2   2   2   2   2   1   2   1   2   2   1   2   1   2   2   1   2   2   1   2   2   1   1   1   2   2   1   2   2   1   2   1   2   2   1   1   1   1   2   2   1   2   1   2   2   2   1   2   2   1   1   2   2   1   1   2   1   1   2   2   2   1   2   2   2   2   2   2   2   1   2   1   1   2   1   2   2   2   1   1   1   1   2   2   2   2   1   2   1   1   1   1   2   2   2   1   2   2   2   1   2   1   2   2   2   2   1   2   2   1   2   2   1   1   1   2   1   2   1   1   1   1   2   2   2   1   1   2   2   2   1   2   1   2   2   1   1   1   2   2   1   2   2   1   1   2   2   1   2   1
 MK-5-6                 2   1   1   1   2   2   2   1   2   2   2   1   2   1   2   2   2   1   2   1   2   1   2   1   2   1   2   2   1   2   2   2   1   1   1   1   1   1   2   2   2   2   1   1   2   2   1   1   2   2   2   2   2   2   2   1   2   1   2   2   1   2   1   2   2   1   2   2   1   2   2   1   2   1   2   2   1   2   2   1   1   1   2   2   1   1   1   1   1   2   1   2   1   2   1   2   1   2   2   1   2   1   2   1   1   2   1   1   2   1   2   1   2   1   1   1   2   2   2   1   2   2   1   1   2   2   2   2   1   1   1   1   2   1   2   2   1   2   1   1   1   1   2   2   2   2   2   2   2   1   1   1   2   2   2   2   1   2   2   1   2   2   1   1   1   2   2   2   1   1   1   1   2   2   1   1   1   2   2   2   2   2   1   2   2   1   1   1   2   1   1   2   2   1   1   2   2   1   2   1
 MK-5-7                 2   1   1   1   2   2   2   1   2   2   2   1   2   1   2   2   2   1   2   1   1   1   1   1   2   2   2   2   1   2   2   2   1   1   1   1   1   1   2   2   2   2   1   1   2   2   1   1   2   1   2   2   2   1   2   2   2   1   2   1   1   2   1   2   2   1   2   2   1   2   2   1   2   2   2   2   1   2   2   2   1   1   2   2   1   1   1   1   1   2   1   2   1   1   1   1   1   2   2   1   2   1   2   1   1   2   1   1   2   1   2   1   2   1   1   1   2   1   2   1   2   2   1   1   2   2   2   1   1   1   1   1   2   1   2   2   1   2   1   1   2   1   2   2   2   2   2   2   2   2   1   1   1   2   2   2   2   2   2   1   2   2   1   1   1   2   2   2   1   1   1   1   2   2   1   1   1   2   2   2   2   1   1   2   2   1   1   1   2   1   1   2   1   1   1   2   2   1   2   2
 MK-5-8                 2   1   1   1   2   2   2   1   2   2   2   1   2   1   2   2   2   1   2   2   1   1   1   1   2   2   2   2   2   2   1   2   1   1   1   1   1   1   2   2   1   2   1   1   2   1   1   1   2   1   2   2   2   1   2   2   2   1   1   1   1   2   1   2   2   1   2   2   1   2   2   1   2   2   2   2   1   2   2   2   1   2   2   2   1   1   2   2   1   2   1   2   1   1   1   1   1   1   2   1   2   1   2   1   1   2   1   1   2   1   1   1   2   1   1   1   2   1   2   1   2   2   1   1   2   2   2   1   1   1   1   1   2   1   2   2   2   2   1   1   2   1   2   2   2   2   2   2   2   2   2   1   1   2   2   2   2   2   2   2   2   2   1   1   1   2   2   2   1   1   1   1   2   2   1   1   1   2   1   2   2   1   1   2   2   1   1   1   2   1   1   2   1   1   1   2   2   1   2   2
 MK-5-9                 2   1   1   1   2   2   2   1   2   2   2   1   2   1   2   2   1   1   2   2   1   1   2   1   2   2   2   2   2   2   1   2   1   1   2   1   1   1   1   2   1   2   2   1   2   1   1   1   2   1   1   2   2   1   2   2   2   1   1   1   1   2   1   2   2   1   1   2   1   2   2   1   2   2   1   2   1   2   2   2   1   2   2   2   1   2   2   2   1   2   1   2   1   1   2   1   1   1   2   1   2   1   2   1   1   2   1   2   2   2   1   1   2   1   1   1   2   1   1   1   1   1   1   1   2   2   2   1   2   1   1   1   2   1   2   2   2   1   1   2   2   1   2   2   2   2   1   2   2   1   2   1   1   2   2   2   2   2   2   2   2   2   1   1   1   1   2   2   1   1   1   1   2   2   1   1   1   2   1   2   2   2   1   1   2   1   1   1   1   1   1   2   1   1   1   2   2   1   2   2
 MK-5-10                2   1   1   1   2   2   2   1   2   2   2   1   2   1   2   2   1   2   2   2   1   1   2   1   2   2   2   2   2   2   1   2   1   1   2   1   2   1   1   2   1   2   2   2   2   1   1   1   2   1   1   2   2   1   2   2   2   1   1   1   2   2   1   2   2   1   1   2   1   2   2   1   2   2   1   2   1   2   1   2   1   2   2   2   1   2   2   1   1   2   1   2   1   1   2   1   1   1   2   1   1   1   2   1   1   2   1   1   2   2   1   1   2   1   2   1   2   1   1   1   1   1   1   1   2   2   2   1   2   2   1   1   2   1   1   2   2   1   1   2   2   1   2   2   2   1   1   2   2   1   2   1   1   2   2   1   2   2   2   2   2   2   1   1   1   1   2   2   1   1   1   2   2   2   1   1   1   2   1   2   2   1   2   2   1   1   1   1   1   1   1   2   1   1   1   2   2   1   2   2
 MK-5-11                2   1   2   1   2   2   2   1   2   2   2   1   2   1   2   2   1   2   2   2   1   1   2   1   2   2   2   2   2   2   1   2   1   1   2   1   2   1   1   2   1   2   2   1   2   1   1   1   2   2   1   2   2   1   2   2   2   1   1   1   2   2   1   2   2   1   2   2   2   2   2   1   2   2   1   2   1   2   1   2   1   2   2   2   1   2   2   1   1   2   1   2   1   1   2   1   1   1   2   1   1   1   2   1   1   2   1   1   2   2   1   1   2   1   2   1   2   1   1   1   1   1   1   1   2   2   2   1   2   2   1   1   2   1   1   1   2   2   1   2   2   1   2   2   2   1   1   2   2   1   2   1   1   1   2   1   2   2   2   2   2   2   1   2   1   1   2   2   1   1   1   2   2   2   1   1   1   2   1   2   2   2   2   2   1   1   2   1   1   1   1   2   1   1   1   1   2   1   2   2
 MK-5-12                2   1   1   1   2   2   2   1   2   2   2   1   2   1   2   2   1   2   2   2   1   1   2   1   2   2   2   2   2   2   1   2   1   1   1   1   2   2   1   2   1   2   2   1   2   2   1   1   2   1   1   2   2   1   2   2   2   1   1   1   2   2   1   2   2   2   2   2   2   1   2   1   2   2   1   1   1   2   1   2   1   2   2   2   1   2   2   1   2   2   1   2   1   1   2   1   1   1   1   1   1   1   2   1   1   2   1   1   2   2   1   1   2   1   2   2   1   1   1   1   2   1   1   1   2   2   2   1   2   2   1   1   2   1   1   1   2   2   1   2   2   1   2   2   2   1   1   2   2   1   2   1   1   2   2   1   2   2   2   2   2   2   1   2   1   1   2   2   1   1   1   2   2   2   1   1   1   2   1   2   2   1   2   2   1   2   2   1   1   1   1   2   1   1   1   1   2   1   2   2
 MK-5-13                2   1   1   2   2   2   2   1   2   2   2   1   2   1   2   2   1   2   2   2   1   1   2   1   1   2   1   2   2   2   1   2   1   1   1   1   2   2   1   2   2   2   2   1   2   2   1   1   2   1   1   2   2   1   2   2   2   2   1   1   2   2   1   2   2   2   2   2   2   1   2   1   2   2   1   1   1   2   1   2   1   2   2   2   2   2   2   1   2   1   1   2   1   1   2   1   2   1   1   1   1   1   2   1   1   2   1   1   2   2   1   1   2   1   2   2   1   1   1   1   2   1   1   1   2   2   2   1   2   2   1   1   2   2   1   1   2   2   1   2   2   1   2   2   2   2   1   2   1   1   2   1   1   2   2   1   2   1   2   2   2   2   1   2   1   1   2   2   1   1   1   2   1   2   1   1   1   2   1   1   2   1   2   2   1   2   2   1   1   1   1   2   1   1   1   1   2   1   2   2
 MK-5-14                2   1   1   2   2   2   2   1   2   2   2   1   2   1   2   2   1   2   2   2   1   1   2   1   1   2   1   2   2   2   1   2   1   1   1   1   2   2   1   1   1   2   2   1   2   2   1   2   2   1   1   2   2   2   2   2   2   2   1   1   2   2   1   1   2   2   2   2   2   1   2   1   2   1   1   1   1   2   1   2   1   2   1   1   2   2   2   1   2   1   1   2   1   1   2   1   1   1   1   1   1   1   2   1   1   1   1   1   2   2   1   1   1   1   2   2   1   1   1   1   2   1   1   1   2   2   2   1   2   2   1   1   2   1   1   1   2   2   1   2   1   2   2   2   2   2   1   2   1   1   2   1   1   2   2   1   2   1   1   1   1   2   2   2   1   1   2   2   1   1   1   2   1   2   1   1   1   2   1   1   2   1   1   2   1   2   2   1   1   1   1   2   1   1   1   1   2   1   2   2
 MK-5-15                2   1   1   2   2   2   2   1   2   2   2   1   1   1   2   2   1   2   2   2   1   2   2   1   1   2   1   2   2   1   1   2   2   1   1   1   2   2   1   2   2   1   2   1   1   2   1   2   2   1   2   2   1   2   2   2   2   2   1   1   2   2   1   2   2   1   1   2   2   1   2   1   2   1   1   1   1   2   1   2   1   2   1   2   2   2   1   1   2   1   1   2   1   1   2   1   1   1   2   1   1   1   2   1   2   1   1   1   2   2   1   1   1   1   2   2   1   1   1   1   2   1   1   1   2   2   2   1   2   2   1   2   2   1   1   1   2   2   1   2   2   2   2   2   2   1   2   2   2   1   2   1   1   2   2   1   2   1   1   1   1   2   2   2   1   1   2   2   1   1   1   2   1   2   1   1   1   2   1   1   2   1   1   2   1   2   2   1   1   1   2   2   1   1   1   1   2   1   2   2
 MK-5-16                2   1   1   2   1   2   1   1   2   2   2   1   1   1   2   2   1   2   2   2   1   2   2   1   2   2   2   2   2   1   1   1   2   1   1   1   2   2   1   2   2   1   2   1   2   2   1   2   2   1   2   2   2   2   2   1   2   2   1   1   1   2   1   2   2   2   1   2   2   1   2   1   2   1   1   1   2   2   1   2   1   1   1   2   2   2   1   2   2   1   1   2   1   2   2   1   1   1   1   1   1   1   1   1   2   2   2   1   2   2   1   1   2   1   2   2   1   1   1   1   2   1   1   1   2   2   2   1   1   2   1   2   2   1   1   1   2   2   1   2   2   2   2   2   1   1   2   2   2   1   2   1   1   2   2   1   2   1   1   1   1   2   2   2   1   2   2   1   1   1   1   1   1   2   2   1   1   2   1   1   2   1   1   2   1   1   2   1   1   1   2   2   1   1   1   2   2   2   2   2
 MK-6-1                 1   2   1   2   1   1   2   2   2   1   1   2   2   1   1   2   1   2   1   1   1   2   1   2   2   1   2   2   1   1   1   1   1   2   1   2   1   2   2   2   1   1   1   2   2   1   1   2   1   1   1   1   1   1   1   2   1   1   2   1   1   1   1   1   1   2   2   2   2   1   1   1   1   2   1   2   1   2   2   1   1   1   2   1   1   1   1   1   2   1   1   2   2   2   2   1   1   2   1   1   2   1   2   2   2   1   1   1   1   2   2   1   1   2   2   1   2   2   1   1   1   2   2   2   1   2   2   2   1   1   2   2   2   2   2   1   2   2   2   2   2   2   2   2   1   1   2   1   2   1   1   1   1   2   1   2   1   2   2   1   2   2   1   2   1   2   1   1   1   1   2   2   2   2   2   1   2   1   2   1   1   2   1   2   2   2   1   1   2   1   1   2   2   2   1   2   1   2   2   1
 MK-6-2                 1   2   1   1   1   1   2   2   2   1   1   2   2   1   2   2   1   2   1   1   1   2   1   2   2   2   2   2   1   1   1   1   1   2   2   2   1   1   2   2   1   1   1   2   2   1   1   2   1   1   1   2   1   1   1   2   1   1   2   1   1   1   1   1   1   2   2   2   2   2   1   1   1   2   1   2   1   2   2   1   1   1   2   1   1   1   1   1   2   1   1   2   2   2   2   1   1   2   1   1   2   1   2   2   1   1   1   1   1   2   1   1   1   2   2   1   2   1   1   2   1   2   2   2   1   2   1   2   1   1   2   2   2   2   2   1   2   2   1   1   2   2   2   2   1   1   2   1   2   1   1   1   1   2   1   2   1   2   2   1   2   2   1   2   1   2   1   1   1   1   2   2   1   2   2   1   2   1   2   1   1   2   2   2   2   2   1   1   2   1   1   2   2   2   2   2   1   2   2   1
 MK-6-3                 1   2   1   1   1   1   1   2   2   1   1   2   2   1   2   1   2   2   1   1   1   2   1   2   2   2   1   2   1   1   1   1   1   2   2   2   1   1   2   2   1   1   1   2   2   1   1   2   1   1   1   2   1   1   1   2   1   1   1   1   1   1   1   2   1   2   2   2   2   2   1   1   1   2   1   2   1   2   2   1   1   1   2   1   1   1   1   1   2   1   1   2   2   2   2   1   1   2   1   1   2   1   2   2   1   2   1   1   1   2   1   2   1   2   1   1   2   1   1   2   1   2   2   2   1   1   1   2   1   1   1   2   2   2   1   1   2   2   1   1   2   2   2   2   1   1   2   1   2   1   1   1   1   2   1   2   1   2   2   1   2   1   1   2   1   2   1   1   1   1   2   2   1   2   2   1   2   1   2   1   1   2   2   2   2   2   1   1   2   1   1   2   2   2   2   2   1   1   2   1
 MK-6-4                 1   2   1   1   1   1   1   1   1   1   1   2   2   1   1   1   2   2   1   1   1   2   1   2   2   2   1   2   1   1   2   2   1   2   2   2   1   1   2   2   1   1   1   2   2   1   1   2   1   1   1   2   2   1   1   2   1   1   1   1   1   1   1   2   1   2   2   2   2   2   1   1   1   2   1   2   1   2   2   1   1   2   2   1   1   1   1   1   2   1   1   2   1   2   2   1   1   2   1   1   2   1   2   2   1   2   1   1   1   2   1   2   1   2   1   1   2   1   1   2   1   2   2   1   1   1   1   2   1   1   1   2   2   2   1   1   2   2   1   1   2   2   2   2   1   1   2   1   2   1   1   1   1   2   1   2   1   2   2   2   2   1   1   2   1   2   1   1   1   1   2   1   1   2   2   1   2   2   2   1   1   2   2   1   2   2   1   1   1   1   1   2   1   2   2   2   1   1   2   1
 MK-6-5                 1   2   1   1   1   1   2   1   1   2   1   2   2   1   1   1   2   2   1   2   1   2   1   2   2   2   1   2   1   1   1   2   1   2   2   2   1   1   2   2   1   1   1   2   2   1   1   2   1   1   1   2   2   1   1   2   1   1   1   1   1   2   1   2   1   1   2   1   2   2   2   1   1   2   1   1   1   2   2   1   1   2   1   1   1   1   1   1   2   1   1   2   1   2   2   1   1   2   2   1   2   1   1   2   1   2   1   1   1   2   1   2   1   2   1   1   2   1   1   2   1   2   2   1   1   1   1   2   1   1   1   2   2   2   1   1   2   2   1   1   2   1   2   2   1   1   2   1   2   1   1   1   1   2   2   2   1   2   1   2   2   1   1   2   1   2   1   1   1   1   2   1   1   2   2   1   2   2   1   1   1   2   2   1   2   2   1   2   1   1   1   1   1   2   2   2   1   1   2   1
 MK-6-6                 1   2   1   1   1   1   2   1   1   2   1   2   2   2   1   1   2   2   1   2   1   2   1   1   2   2   1   1   1   1   1   1   1   2   1   2   1   2   2   2   1   1   1   2   2   1   1   2   1   1   1   2   2   1   2   2   1   1   1   1   1   2   1   2   1   1   2   1   2   2   2   2   2   2   1   1   2   2   2   1   1   2   1   1   1   1   2   1   2   1   2   2   1   2   2   1   1   2   2   1   2   1   1   2   1   2   1   1   1   2   1   2   1   2   1   1   2   1   1   2   1   2   2   1   1   2   1   1   1   1   1   2   2   2   1   1   2   2   1   1   2   2   2   2   1   1   2   1   2   1   1   1   1   2   2   2   1   2   1   2   2   1   1   2   1   2   1   1   1   1   2   2   2   2   2   1   2   2   1   1   1   2   2   1   2   1   2   2   1   1   1   1   1   2   1   2   1   1   2   1
 MK-6-7                 1   2   1   1   1   1   2   1   1   2   1   2   2   1   1   1   2   2   2   2   1   2   1   1   2   2   1   1   1   1   1   2   1   2   1   2   1   2   2   2   1   1   1   2   2   1   1   2   1   1   1   2   2   1   2   2   1   1   1   1   1   2   2   2   1   1   2   1   2   2   2   2   2   2   1   1   2   2   2   1   1   2   1   1   1   1   1   1   2   1   2   2   1   2   2   1   1   2   2   1   2   1   1   2   1   2   1   1   1   2   1   2   1   2   1   1   2   1   1   2   1   2   2   1   1   2   2   2   2   1   1   2   2   2   1   1   2   2   1   1   2   2   2   2   1   1   2   1   2   1   1   2   1   2   2   2   1   2   1   2   2   1   1   2   1   2   1   1   1   1   2   2   2   2   2   1   2   2   2   1   1   2   2   1   2   1   2   2   1   1   1   2   1   2   1   2   1   1   2   1
 MK-6-8                 1   2   2   1   1   1   2   1   1   2   1   2   2   1   1   1   2   2   2   2   1   2   2   1   2   2   1   1   1   1   1   2   1   2   1   2   1   2   2   2   1   1   1   2   1   1   1   1   1   1   1   2   2   1   2   1   1   1   1   2   1   2   2   2   1   1   2   1   2   2   2   1   2   2   2   1   2   2   2   1   1   2   1   1   1   1   2   1   2   1   2   2   1   2   2   2   1   2   2   1   2   1   1   2   1   2   1   1   1   2   1   2   1   2   1   1   2   1   1   2   1   2   1   1   1   2   2   2   2   1   1   2   2   2   1   1   2   2   1   1   2   2   2   2   1   1   2   1   1   1   1   2   1   1   2   2   2   2   1   1   2   1   1   2   1   2   1   1   1   1   2   2   2   2   2   1   2   2   2   1   1   2   2   1   2   1   2   2   1   1   1   2   1   2   1   2   1   1   2   1
 MK-6-9                 2   2   2   1   1   1   2   1   1   2   1   2   2   1   1   1   2   2   2   2   1   2   2   1   2   2   1   1   2   1   1   2   1   2   1   2   1   2   1   2   1   1   1   2   2   1   2   1   1   1   1   2   2   1   2   2   1   1   1   2   1   2   2   2   1   2   2   1   2   2   2   1   2   1   2   1   2   2   2   2   2   2   1   1   2   1   2   1   2   1   2   2   1   2   1   2   1   2   2   1   2   2   1   2   1   2   1   1   1   1   1   1   1   2   1   1   2   1   1   2   1   2   1   2   1   1   1   2   2   1   1   2   2   2   1   1   1   2   1   1   2   2   2   2   1   1   1   1   1   1   1   2   1   1   2   2   2   2   1   1   2   1   2   2   1   2   1   2   1   1   2   1   2   2   2   2   1   2   2   1   1   2   1   1   2   1   2   2   1   2   1   2   1   2   1   2   1   2   2   1
 MK-6-10                2   2   2   1   1   1   2   1   1   2   1   2   2   1   1   1   2   2   2   2   1   1   2   1   2   2   1   1   2   1   2   2   1   2   1   2   1   2   1   2   1   1   1   2   2   1   2   1   1   1   1   2   2   1   2   2   1   1   1   1   2   2   2   2   1   2   1   2   2   2   2   1   2   1   2   1   2   2   2   2   1   1   1   1   2   1   2   1   2   1   2   2   1   2   1   2   1   2   2   1   2   2   1   2   1   2   1   1   1   1   1   1   1   2   1   1   2   1   1   1   1   2   2   2   1   1   1   2   2   1   1   2   2   2   1   1   1   2   1   1   2   2   2   1   1   1   1   1   2   2   1   2   1   1   2   2   2   2   1   1   2   1   2   2   1   2   1   2   1   1   2   1   2   2   2   2   1   2   2   1   1   2   1   1   2   1   2   2   1   2   1   2   2   2   1   2   1   2   2   1
 MK-6-11                2   2   2   1   1   1   2   1   1   2   1   2   2   1   2   1   1   2   2   1   1   1   2   2   1   2   1   1   1   2   2   2   1   2   2   2   1   2   1   2   1   2   1   2   2   1   2   1   2   1   1   2   1   1   2   2   1   1   1   1   2   2   2   2   1   2   1   2   2   1   2   1   2   1   2   1   2   1   2   2   1   1   1   1   2   1   2   1   2   1   1   2   1   2   1   2   1   2   2   1   2   2   1   2   1   2   1   2   1   1   1   1   1   2   1   2   2   1   2   1   1   2   2   2   1   1   1   2   2   1   1   2   2   2   1   1   1   2   1   1   2   2   2   1   1   2   1   1   2   2   1   2   1   1   2   2   2   2   1   1   2   1   2   2   1   2   1   1   1   1   2   1   2   2   2   2   1   2   2   1   2   2   1   1   2   1   2   2   1   2   1   2   2   2   1   2   2   2   1   1
 MK-6-12                2   2   2   1   1   1   2   1   1   2   2   2   2   1   2   1   1   1   2   1   1   1   2   2   1   2   1   1   1   2   2   2   1   2   1   2   1   2   1   2   1   2   1   2   2   1   2   1   2   2   1   1   1   1   2   2   1   1   1   1   1   2   2   2   1   2   1   2   2   1   2   1   1   2   2   1   2   1   2   2   1   1   1   1   2   1   1   2   2   1   1   1   1   2   1   2   1   2   2   1   2   2   1   2   1   2   1   2   1   1   1   1   1   2   1   2   2   1   2   1   1   2   2   2   1   1   1   2   2   2   1   2   2   2   2   1   1   2   1   1   2   2   2   1   1   2   1   1   2   2   1   2   2   1   2   2   2   2   1   1   2   1   2   2   2   2   1   2   1   1   2   1   2   2   1   2   1   2   2   1   2   2   1   1   2   2   2   2   1   2   1   2   2   2   1   2   2   2   2   1
 MK-6-13                2   1   2   1   1   1   2   1   1   2   2   2   2   1   2   1   2   1   2   1   1   1   2   2   1   2   1   1   1   2   2   2   1   1   1   2   1   2   1   2   1   2   1   2   2   1   2   1   2   2   1   2   1   1   2   2   1   1   1   1   1   2   2   2   1   2   1   2   2   1   1   1   1   1   2   1   1   2   2   2   1   1   1   1   2   1   1   2   2   1   1   1   1   2   1   2   1   2   1   1   2   1   1   2   1   2   1   2   1   1   1   1   1   2   1   2   2   1   2   1   1   2   2   2   2   1   1   2   2   2   1   2   2   2   2   1   1   2   2   1   2   2   2   1   1   2   1   1   2   2   1   2   2   1   2   2   2   2   1   1   2   1   2   2   2   2   1   2   2   1   2   1   2   2   1   2   1   2   2   1   2   2   1   1   2   2   2   2   2   2   1   2   2   2   1   2   2   1   2   1
 MK-6-14                2   1   2   1   2   1   2   1   2   2   2   2   2   1   2   1   2   1   2   1   2   1   2   2   2   2   1   1   1   2   2   2   1   1   1   2   1   1   1   1   1   2   1   2   2   1   2   1   1   2   1   2   1   1   2   2   1   1   1   2   1   2   2   2   1   2   1   2   2   1   1   2   2   1   2   1   1   2   2   2   1   1   1   1   2   1   1   2   2   1   1   1   1   2   1   2   1   2   1   1   2   1   1   2   1   2   1   1   1   1   1   1   1   1   1   1   2   1   2   1   1   2   2   2   2   1   2   2   2   2   1   2   2   2   2   1   1   1   2   1   2   2   2   1   1   2   2   1   2   2   2   2   2   1   2   2   2   2   1   1   2   1   2   2   2   2   1   1   2   1   1   1   2   2   2   2   1   2   2   1   2   2   2   1   2   2   2   2   2   2   1   2   2   2   1   2   2   1   2   1
 MK-6-15                2   1   2   1   2   1   2   1   2   2   2   2   2   1   1   2   2   1   2   1   2   1   2   2   2   2   1   1   1   2   2   2   1   1   1   2   1   1   1   1   1   2   1   2   2   2   2   1   1   2   1   2   1   1   2   2   1   1   1   2   1   2   2   2   1   1   1   2   2   1   1   2   2   1   2   1   1   2   2   2   1   1   1   1   2   1   1   2   2   1   1   1   1   2   1   2   1   1   1   1   2   1   1   2   1   2   1   1   1   1   1   1   1   1   1   1   1   1   2   1   1   2   2   2   2   1   2   2   2   2   1   2   2   2   2   1   2   1   2   1   2   2   2   1   1   1   2   1   2   2   2   2   2   1   2   1   2   2   1   1   2   1   2   2   2   2   1   1   2   1   1   1   2   2   2   2   2   2   2   1   2   2   2   1   1   2   2   2   2   2   1   2   2   2   2   2   2   1   2   1
 MK-6-16                2   1   2   1   2   1   1   1   2   2   2   2   2   1   1   2   2   1   2   1   2   1   2   2   2   2   1   1   1   2   2   2   1   2   1   2   1   1   1   1   1   2   1   2   2   2   2   1   1   2   1   2   1   1   2   2   1   1   1   2   1   1   2   2   1   1   1   2   2   1   1   2   2   1   2   1   1   2   2   2   1   1   1   2   2   1   1   2   2   1   1   1   2   2   1   1   1   1   2   1   2   2   1   2   1   2   1   1   1   1   1   1   1   1   1   1   1   1   2   1   1   2   2   2   2   1   2   1   2   2   1   2   2   2   2   1   2   1   2   1   2   2   2   1   1   1   2   2   2   2   1   2   2   1   2   1   1   2   1   1   2   1   2   2   2   2   1   1   2   1   1   1   2   1   2   2   2   2   2   1   2   2   2   1   1   2   2   1   2   2   1   2   2   2   2   2   2   1   2   1
 
!****************************************** Phenotypic Data **********************************************************
!-100.0 is resevred for missing phenotype
SimulatedTrait1         8.9460    8.9362    9.9675    8.9178    9.5984   10.3992   11.4633    9.0743   10.7986   10.1119   12.0206    8.7031    8.7671   10.1424    9.8293    9.9120   12.2993   10.5679   11.3145    9.8821    9.6052    8.5829    9.0084    8.8205    8.4307    9.9352    9.3456    9.2714   10.4965   10.5992    9.0948   10.5035    8.7260   10.5642   10.1783    8.5199    8.5057    9.4403   12.0144    9.9532    9.6209    8.6932   11.2961   10.7912   10.3279    9.7660   11.9205    9.7330   10.7224    9.2697   11.8653    8.0941    9.5819   10.1162    6.7503   11.8799    9.5282   10.0416    8.6557   11.0908   10.9515   10.2267   10.0453    9.4488    9.8639    7.5753    9.7817   10.1412    9.4842    9.8287    8.8424   11.1826   10.5368   10.7869    9.2177   11.0381    9.6595    9.8886   10.1864    9.4473    9.0174    9.7188    9.3750   10.4582    9.2215   10.0182    8.0459   10.2233   10.0558    8.4772    7.7656   10.6557   10.3982    9.2558    9.5144    9.6793    9.4699    9.8237   10.2885    9.2804    7.7367    8.6865    7.9784    9.7365   10.7654    9.2450    9.3914   10.4041    8.6645    8.8484   11.5807   11.4507   10.4575    9.7880    9.8669   10.0524    8.5725    9.5209    8.8300   10.6155   10.0155   10.9980   12.2313    9.0480    9.1164    9.9843   10.6365   10.5095   10.3974    9.7076   10.3019    8.2567    9.6512    9.7664    9.0697   10.5666    8.7308    9.2611   10.2166    9.8938    9.3091    8.2117   10.3378    9.6289    9.5550    9.7028    9.1476    9.2623    9.6487   12.0955   10.3331    9.6455   10.1295   10.4707   10.2648    9.8067   10.5019    9.4883   10.0127   11.7787    9.2173    9.0982    9.6218    9.2328   10.5646   11.0064   10.0245   10.0865   10.8942   11.3454    8.9163    9.4108   10.5396    8.9598    9.3509    8.5014   10.7693    8.2033    9.5637    8.6645    8.9444   10.4143    8.9778    8.8590    9.5663   13.4082    8.4417    9.9684    8.4370    8.5694    9.9668   10.3274    9.7874    8.5319    8.6547   11.1026   10.3068    9.8097    9.6441    9.8008
 
