# Supplementary material for: Inclusive Composite Interval Mapping of QTL by Environment Interactions in Biparental Populations
Source: PLoS One. 2015 Jul 10;10(7):e0132414. doi: 10.1371/journal.pone.0132414 (PMC4498613; doi:10.1371/journal.pone.0132414)
Supplement: S1 File — (ZIP) [file pone.0132414.s001.zip › BC1 population/e=1/run_00076.met]

!**********************Note: lines staring with "!" are remarks and will be ignored in the program********************
!*********************************General Information**********************************
!Assuming F1 = P1 x P2, populations available in QTL IciMapping are: 
!  1, P1BC1F1 = P1 x F1, the first backcrossing where P1 is used as the recurrent parent;
!  2, P2BC1F1 = P2 x F1, the first backcrossing where P2 is used as the recurrent parent;
!  3, F1DH, F1-derived doubled haploids; 
!  4, RIL or F1RIL, recombination inbred lines through the repeated selfing of F1;
!  5, P1BC1RIL, recombination inbred lines through the repeated selfing of P1BC1F1;
!  6, P2BC1RIL, recombination inbred lines through the repeated selfing of P2BC1F1;
!  7, F2, the selfing generation of F1;
!  8, F3, the selfing generation of F2;
!  9, P1BC2F1, the second backcrossing where P1 is used as the recurrent parent; 
! 10, P2BC2F1, the second backcrossing where P2 is used as the recurrent parent;
! 11, P1BC2RIL, recombination inred lines through the repeated selfing of P1BC2F1; 
! 12, P2BC2RIL, recombination inred lines through the repeated selfing of P2BC2F1; 
! 13, P1BC1F2, the selfing generation of P1BC1F1; 
! 14, P2BC1F2, the selfing generation of P2BC1F1; 
! 15, P1BC2F2, the selfing generation of P1BC2F1; 
! 16, P2BC2F2, the selfing generation of P2BC2F1; 
! 17, P1BC1DH, P1BC1F1-derived doubled haploids; 
! 18, P2BC1DH, P2BC1F1-derived doubled haploids; 
! 19, P1BC2DH, P1BC2F1-derived doubled haploids; 
! 20, P2BC2DH, P2BC2F1-derived doubled haploids; 
   1      !Mapping Population (see remarks above)
   2      !Mapping Function (1 for Kosambi; 2 for Haldane; 3 for Morgan)
   2      !Marker Space Type (1 for intervals; 2 for positions)
   1      !Marker Space Unit(1 for centiMorgans; 2 for Morgan)
   6      !Number of Chromosomes (or Linkage Groups)
 200      !Size of the mapping population
   1      !Number of environments
 
!***************************************** Chromosomes and Linkage Maps **********************************************
!Chromosome                 NumMarkers
-CH1                        16
-CH2                        16
-CH3                        16
-CH4                        16
-CH5                        16
-CH6                        16
!Linkage map (Marker name followed by position or the interval length)
 MK-1-1                1     0.000
 MK-1-2                1    10.000
 MK-1-3                1    20.000
 MK-1-4                1    30.000
 MK-1-5                1    40.000
 MK-1-6                1    50.000
 MK-1-7                1    60.000
 MK-1-8                1    70.000
 MK-1-9                1    80.000
 MK-1-10               1    90.000
 MK-1-11               1   100.000
 MK-1-12               1   110.000
 MK-1-13               1   120.000
 MK-1-14               1   130.000
 MK-1-15               1   140.000
 MK-1-16               1   150.000
 MK-2-1                2     0.000
 MK-2-2                2    10.000
 MK-2-3                2    20.000
 MK-2-4                2    30.000
 MK-2-5                2    40.000
 MK-2-6                2    50.000
 MK-2-7                2    60.000
 MK-2-8                2    70.000
 MK-2-9                2    80.000
 MK-2-10               2    90.000
 MK-2-11               2   100.000
 MK-2-12               2   110.000
 MK-2-13               2   120.000
 MK-2-14               2   130.000
 MK-2-15               2   140.000
 MK-2-16               2   150.000
 MK-3-1                3     0.000
 MK-3-2                3    10.000
 MK-3-3                3    20.000
 MK-3-4                3    30.000
 MK-3-5                3    40.000
 MK-3-6                3    50.000
 MK-3-7                3    60.000
 MK-3-8                3    70.000
 MK-3-9                3    80.000
 MK-3-10               3    90.000
 MK-3-11               3   100.000
 MK-3-12               3   110.000
 MK-3-13               3   120.000
 MK-3-14               3   130.000
 MK-3-15               3   140.000
 MK-3-16               3   150.000
 MK-4-1                4     0.000
 MK-4-2                4    10.000
 MK-4-3                4    20.000
 MK-4-4                4    30.000
 MK-4-5                4    40.000
 MK-4-6                4    50.000
 MK-4-7                4    60.000
 MK-4-8                4    70.000
 MK-4-9                4    80.000
 MK-4-10               4    90.000
 MK-4-11               4   100.000
 MK-4-12               4   110.000
 MK-4-13               4   120.000
 MK-4-14               4   130.000
 MK-4-15               4   140.000
 MK-4-16               4   150.000
 MK-5-1                5     0.000
 MK-5-2                5    10.000
 MK-5-3                5    20.000
 MK-5-4                5    30.000
 MK-5-5                5    40.000
 MK-5-6                5    50.000
 MK-5-7                5    60.000
 MK-5-8                5    70.000
 MK-5-9                5    80.000
 MK-5-10               5    90.000
 MK-5-11               5   100.000
 MK-5-12               5   110.000
 MK-5-13               5   120.000
 MK-5-14               5   130.000
 MK-5-15               5   140.000
 MK-5-16               5   150.000
 MK-6-1                6     0.000
 MK-6-2                6    10.000
 MK-6-3                6    20.000
 MK-6-4                6    30.000
 MK-6-5                6    40.000
 MK-6-6                6    50.000
 MK-6-7                6    60.000
 MK-6-8                6    70.000
 MK-6-9                6    80.000
 MK-6-10               6    90.000
 MK-6-11               6   100.000
 MK-6-12               6   110.000
 MK-6-13               6   120.000
 MK-6-14               6   130.000
 MK-6-15               6   140.000
 MK-6-16               6   150.000
!*********************************** Marker Types ********************************************************************
!Co-dominant marker: When heterozygote F1 is present, P1 is coded as 2, F1 is coded as 1, and P2 is coded as 0; Otherwise, P1 is coded as 2, and P2 is coded as 0. 
!Dominant marker: When heterozygote F1 is present, P1 and F1 are coded as 12, and P2 is coded as 0; Otherwise, P1 is coded as 2, and P2 is coded as 0.  
!Recessive markers: When heterozygote F1 is present, P1 is coded as 2, and F1 and P2 are coded as 10; Otherwise, P1 is coded as 2, and P2 is coded as 0. 
!Missing marker is coded as -1. 
 MK-1-1                 2   2   2   1   1   1   1   1   1   2   2   2   1   1   1   2   1   2   1   1   1   1   1   1   2   1   1   1   2   1   2   1   2   1   2   1   2   1   2   2   1   2   2   1   1   2   1   2   1   2   1   2   2   1   2   2   2   2   2   2   1   1   2   1   1   2   2   2   2   2   1   2   2   1   1   2   2   1   2   2   2   2   2   2   1   2   2   2   2   2   1   2   2   1   1   1   2   2   1   2   2   1   2   2   2   2   1   1   2   1   1   1   2   1   2   1   1   1   2   2   1   1   1   1   2   1   2   2   1   2   2   2   2   1   2   2   1   2   2   1   2   1   2   2   2   1   1   1   2   2   1   2   1   2   2   2   2   1   2   1   1   1   1   1   1   2   1   2   2   1   1   1   1   2   2   2   2   2   2   1   1   1   1   1   1   1   2   2   2   2   2   2   2   1   2   2   1   2   2   2
 MK-1-2                 2   2   1   1   1   1   1   1   1   2   2   2   1   1   1   2   1   1   1   1   1   1   1   1   2   1   1   1   2   1   2   1   2   1   1   1   2   1   2   2   1   2   2   1   1   2   1   2   1   2   1   1   2   2   2   2   2   2   2   2   1   1   2   2   1   2   2   2   2   2   1   2   2   1   1   2   2   2   2   1   2   2   2   2   1   2   2   2   2   2   1   2   2   1   1   1   2   2   1   2   2   1   2   2   2   2   1   1   2   2   1   1   2   2   2   1   1   1   2   2   1   1   1   1   2   1   2   2   2   2   2   2   2   1   2   2   1   2   2   1   2   1   2   2   2   1   2   1   2   1   1   2   2   2   1   2   2   1   2   1   1   1   1   1   1   2   1   1   2   1   2   1   1   2   2   2   2   2   2   2   2   2   1   1   1   1   2   2   2   2   2   2   2   1   2   2   1   2   2   2
 MK-1-3                 2   1   1   1   2   1   1   1   1   1   2   2   1   1   1   2   1   1   1   2   1   1   1   1   2   1   1   1   2   1   2   1   2   1   1   1   2   1   2   2   1   2   2   1   1   2   1   2   1   2   1   1   2   2   2   2   1   2   2   2   1   2   2   2   1   2   2   2   2   2   1   2   2   1   1   2   2   2   2   1   2   2   2   1   1   2   2   2   2   2   1   2   2   1   1   1   2   2   1   2   2   1   2   2   2   2   1   1   2   2   1   1   1   2   2   1   1   1   2   2   1   1   1   1   2   1   2   2   2   2   2   2   2   1   2   2   1   2   1   1   2   1   2   2   2   1   2   1   1   1   2   2   2   2   1   2   2   1   1   1   1   1   1   1   1   2   1   2   2   1   2   1   1   2   2   2   2   2   2   2   2   2   1   1   2   1   2   2   2   2   2   1   2   1   2   2   2   2   2   1
 MK-1-4                 1   1   1   1   2   1   1   1   1   1   2   1   1   1   1   2   1   1   2   2   1   1   1   1   2   1   1   1   2   1   2   1   2   1   1   1   2   1   2   2   1   2   2   1   1   2   1   1   1   2   1   1   2   2   2   2   1   1   2   2   1   2   2   2   1   2   2   2   2   2   2   1   2   1   1   2   2   2   2   2   1   2   2   1   1   2   2   2   2   2   1   2   2   1   1   1   2   2   1   2   2   1   1   2   2   2   1   1   2   2   1   1   1   2   2   1   1   1   2   2   1   1   2   1   2   1   2   2   2   2   2   2   1   1   2   2   1   2   1   1   2   2   2   2   2   1   2   1   1   1   2   2   2   2   1   2   2   1   1   1   1   1   1   1   1   2   1   2   2   1   1   1   1   2   2   2   1   2   2   2   2   1   1   1   2   1   2   2   2   2   1   1   2   1   2   2   2   2   2   1
 MK-1-5                 1   2   1   1   2   1   1   1   1   1   2   1   2   1   1   2   1   1   2   2   1   1   2   1   2   1   1   1   2   1   2   1   2   1   1   1   2   1   2   2   1   1   2   1   1   2   1   1   2   2   1   1   2   2   2   1   1   1   2   2   1   2   2   2   1   2   2   2   2   2   2   1   2   1   1   2   2   1   2   2   1   2   2   1   1   2   2   2   2   2   1   2   2   1   1   1   2   2   1   2   2   1   1   2   2   2   1   1   1   2   1   1   1   1   2   1   1   1   2   2   1   1   2   1   2   1   2   2   1   2   2   2   1   1   2   2   1   2   1   2   2   2   2   2   2   1   2   1   1   1   2   2   1   2   1   2   2   1   1   2   1   1   1   1   1   2   1   2   2   1   1   1   1   2   2   2   1   2   1   2   2   2   1   1   2   1   2   2   2   2   1   1   2   2   2   2   2   2   2   1
 MK-1-6                 1   2   2   1   2   1   1   2   1   1   2   2   2   1   1   2   2   1   2   2   2   2   2   1   2   2   1   1   2   1   2   1   2   1   1   1   2   1   2   2   1   1   2   1   1   2   2   1   2   1   1   1   2   2   2   1   1   1   2   2   1   2   2   2   1   2   2   2   2   2   2   1   2   1   1   2   2   1   1   2   1   2   2   1   2   1   2   1   2   2   1   2   2   1   1   1   2   2   1   2   2   1   1   1   1   2   1   1   1   2   1   1   1   1   2   1   1   1   2   2   1   1   2   1   2   1   2   2   1   2   2   2   1   2   2   2   1   2   1   2   2   2   2   1   2   1   2   2   1   1   2   2   1   2   2   2   2   1   1   2   1   1   1   1   1   2   1   2   2   1   1   1   1   2   2   2   1   2   1   1   2   2   1   2   2   1   2   2   2   2   1   1   2   2   2   1   1   2   2   1
 MK-1-7                 1   2   2   1   2   1   2   2   1   1   2   2   2   1   1   2   2   1   1   2   2   1   2   1   2   2   1   1   2   1   2   1   2   1   1   1   2   1   1   2   1   2   2   1   1   2   2   1   2   1   1   1   2   2   2   1   1   1   2   2   1   2   2   2   1   2   2   2   2   2   2   1   2   1   1   1   2   1   1   2   1   2   2   1   2   1   1   1   2   2   1   2   2   1   1   1   2   2   1   2   2   1   1   1   1   2   1   1   1   1   1   1   1   1   2   1   1   1   2   2   1   1   2   1   2   1   2   2   1   2   2   1   2   1   2   2   1   2   1   2   2   2   2   1   2   1   2   2   1   2   2   2   1   2   2   2   2   1   1   2   1   1   1   1   1   2   1   1   2   1   1   1   1   1   2   2   1   2   1   1   2   2   1   2   2   1   2   1   2   2   1   1   2   2   2   1   1   2   2   1
 MK-1-8                 1   2   2   1   2   2   2   2   1   1   2   2   2   2   1   2   2   1   1   2   2   1   2   1   2   2   1   2   2   1   2   1   2   1   1   1   2   1   2   2   1   2   2   1   1   2   1   1   2   2   1   1   2   2   2   1   1   1   2   2   2   2   2   2   1   2   2   2   2   2   2   1   2   1   1   1   2   1   2   2   1   2   2   1   2   1   1   1   2   2   1   1   2   1   1   1   2   2   1   2   2   1   1   1   2   2   1   1   1   1   1   1   2   1   2   1   2   1   2   2   2   1   2   1   2   1   2   2   1   2   1   1   2   1   2   2   1   2   1   2   2   2   1   1   2   1   2   2   1   2   2   2   1   2   2   2   2   1   1   2   1   1   1   1   1   1   1   1   2   1   1   1   1   1   2   1   1   2   1   1   2   2   1   2   2   1   2   1   2   2   2   1   1   2   1   1   1   1   2   1
 MK-1-9                 1   2   2   1   2   2   2   2   1   1   2   2   2   2   2   2   2   1   1   1   2   2   2   1   2   2   1   2   2   1   2   1   2   1   1   1   2   1   2   2   1   2   1   1   1   2   2   1   2   2   1   1   2   2   2   1   1   1   2   1   2   2   1   1   1   2   2   2   2   2   2   1   2   1   1   1   2   2   1   2   1   2   2   1   2   1   1   1   2   1   1   1   2   1   1   1   2   2   1   2   2   1   1   1   2   2   1   1   1   1   1   1   1   1   2   1   2   1   2   2   2   1   2   1   2   1   1   2   1   2   1   2   2   1   2   2   1   2   1   2   2   2   1   2   2   1   2   2   1   2   1   2   1   2   2   2   2   1   1   2   1   1   1   1   1   1   1   1   2   1   1   1   1   2   2   1   1   2   1   2   2   2   1   2   2   1   2   1   2   2   2   2   1   2   1   1   1   2   2   1
 MK-1-10                1   2   2   2   2   2   2   2   1   1   2   2   1   2   2   2   2   1   1   1   2   2   2   1   2   2   1   2   2   1   2   1   2   1   1   1   2   2   2   2   1   2   2   1   1   2   1   2   2   2   2   1   2   2   2   1   1   1   2   1   2   2   1   1   2   2   2   2   2   2   2   2   2   1   1   1   2   2   1   2   1   2   2   1   2   1   1   1   2   1   1   1   2   1   1   1   1   2   1   2   2   1   2   1   2   2   1   1   1   1   1   2   1   1   2   1   2   1   2   2   2   1   2   1   2   1   1   2   1   2   1   1   2   2   1   1   1   2   1   2   2   1   1   2   2   1   2   2   1   2   1   2   1   2   2   2   2   1   1   2   1   1   1   2   1   1   1   1   2   2   1   1   1   2   1   1   1   2   1   2   2   2   1   2   2   1   2   1   2   2   2   2   1   2   1   1   1   2   2   1
 MK-1-11                2   2   2   2   2   2   2   2   1   1   2   2   1   2   2   1   2   2   1   1   1   2   2   1   2   2   1   2   2   1   2   1   2   1   1   1   2   2   2   2   1   2   2   1   1   2   1   2   2   2   2   1   2   2   2   2   1   1   2   1   2   2   1   1   2   1   2   2   1   2   2   2   2   1   1   1   1   2   1   2   2   1   2   1   2   1   1   1   2   1   1   1   2   1   1   1   1   2   2   2   2   1   2   2   2   2   1   1   1   1   1   2   1   1   2   1   2   1   2   2   2   1   2   1   2   1   1   2   1   2   1   1   2   2   1   1   1   2   2   2   2   1   1   2   1   1   2   2   1   2   1   2   1   2   2   2   2   1   1   2   1   1   1   2   1   1   1   1   2   2   1   1   1   1   1   2   1   2   1   2   2   2   1   1   2   1   2   1   2   2   2   2   1   2   2   1   1   2   2   1
 MK-1-12                2   2   2   2   2   1   2   2   1   1   2   2   1   1   2   1   2   2   1   1   1   2   2   1   2   2   1   2   2   1   2   1   1   1   1   1   2   2   2   2   1   2   2   1   1   2   1   2   2   2   2   1   2   2   2   2   1   1   2   1   2   2   1   1   2   1   2   2   1   2   2   2   2   1   1   1   1   2   2   2   2   2   1   1   2   1   1   1   2   1   1   1   2   1   1   1   1   2   2   2   2   1   2   2   2   2   1   1   1   1   1   2   1   1   2   2   2   2   2   2   2   1   2   1   2   1   1   2   1   2   2   1   2   2   1   1   1   2   1   2   1   1   2   2   1   1   2   2   1   2   1   2   1   2   2   2   2   1   1   2   1   1   1   2   1   1   1   1   2   2   1   1   1   1   2   2   2   2   1   2   2   2   1   1   1   1   2   1   2   2   2   2   1   2   2   1   2   2   2   1
 MK-1-13                2   2   2   2   2   1   2   2   1   1   1   2   1   1   2   1   2   2   1   2   1   2   2   1   2   2   1   2   2   1   2   1   1   2   1   1   2   2   2   1   1   2   1   1   2   2   1   2   2   2   2   1   2   2   2   2   2   1   2   2   1   2   1   1   2   1   2   2   1   2   1   1   1   1   1   1   1   2   2   2   2   2   1   1   1   1   1   2   2   1   1   2   2   1   1   1   1   2   2   2   2   1   2   2   2   2   1   2   1   1   1   2   1   1   1   2   2   1   2   2   2   1   2   1   2   1   1   2   1   2   2   1   2   2   1   1   1   2   1   2   1   1   1   2   1   1   1   2   1   2   2   2   1   2   2   2   2   1   1   2   1   1   1   2   1   1   1   1   2   2   1   1   2   2   2   2   2   2   1   1   1   2   1   1   1   1   2   1   2   2   2   1   1   2   2   1   2   2   2   1
 MK-1-14                2   2   2   2   1   1   2   2   1   1   1   2   1   1   2   1   2   1   1   2   2   2   2   1   2   2   1   1   2   1   2   1   1   2   1   1   2   2   2   1   1   1   1   1   2   2   1   2   2   1   2   1   2   2   1   2   1   1   2   2   1   2   2   1   2   1   2   2   1   2   1   1   2   1   2   1   1   2   2   2   2   2   1   1   1   1   1   2   2   1   1   2   2   1   1   1   1   2   1   2   2   2   2   2   2   2   1   2   2   1   2   2   1   1   1   2   2   1   2   2   2   1   2   2   1   1   1   2   1   2   2   1   2   2   1   1   2   2   1   2   1   1   1   2   1   1   1   2   1   2   2   2   1   2   2   2   2   1   1   2   1   1   1   2   1   1   1   1   2   2   1   1   2   2   2   2   2   2   1   1   2   2   1   1   1   1   2   1   2   1   2   1   1   2   1   1   2   2   2   1
 MK-1-15                2   2   2   2   1   1   2   2   1   1   1   2   1   1   2   1   2   1   1   2   2   2   2   1   2   2   1   1   2   1   2   1   1   2   1   2   1   2   2   1   1   1   1   2   2   2   1   2   2   1   2   1   1   2   1   2   1   1   2   2   1   2   2   1   2   1   2   2   1   2   1   1   2   2   2   1   1   2   2   2   2   2   1   1   1   1   1   2   1   1   1   2   2   1   1   1   1   2   1   2   1   2   2   2   2   2   2   2   2   1   2   2   1   1   1   2   2   1   2   2   2   1   2   2   1   1   1   2   1   2   2   1   2   1   1   1   2   2   1   2   1   1   1   2   1   2   1   1   1   2   2   1   1   2   2   2   2   1   1   2   1   1   1   2   1   1   1   1   2   2   1   1   1   2   2   1   2   2   1   1   2   2   1   1   1   1   2   1   2   1   2   1   1   2   1   1   2   2   2   1
 MK-1-16                2   2   2   2   1   1   2   2   1   1   2   2   1   1   2   1   2   1   1   2   2   2   2   1   2   2   1   1   2   1   2   1   1   2   1   2   1   2   2   2   1   1   1   2   2   2   1   2   1   1   2   1   1   2   1   2   1   1   2   2   1   2   2   1   2   1   2   2   1   2   1   1   2   2   1   1   1   1   2   2   2   2   1   1   2   1   2   2   1   1   1   2   2   1   1   1   1   2   1   2   1   2   2   2   2   2   1   2   2   1   2   2   1   1   1   2   2   1   2   2   2   1   2   2   1   1   1   2   1   1   2   1   2   2   2   1   2   2   1   2   1   1   1   2   1   2   1   1   1   2   2   1   1   2   2   2   2   1   1   2   1   1   1   2   1   1   1   1   2   2   1   1   1   2   2   1   2   2   1   1   2   2   1   1   1   1   2   1   2   1   2   1   1   2   1   1   2   2   2   1
 MK-2-1                 1   1   2   2   1   2   1   1   2   2   1   2   2   2   1   2   2   1   2   1   2   2   1   1   2   2   1   1   2   1   2   1   2   2   1   1   2   1   2   2   2   1   2   1   1   2   1   2   2   2   1   1   1   1   1   2   2   1   1   2   1   1   2   2   2   1   2   1   1   1   1   2   2   2   1   1   2   1   1   2   2   2   2   1   1   1   1   1   2   1   2   1   1   2   1   1   2   2   2   1   2   2   2   1   1   2   1   1   2   1   1   2   2   1   1   1   2   1   1   2   2   2   2   2   1   1   2   2   2   1   2   2   1   1   1   1   1   1   2   1   2   1   1   1   2   1   2   2   1   1   2   1   1   2   2   1   2   1   1   2   1   2   1   2   1   2   2   1   2   2   2   2   1   1   1   2   2   1   2   2   2   1   2   1   2   1   2   2   2   2   2   1   2   2   1   2   1   1   2   2
 MK-2-2                 2   1   2   2   2   2   1   1   2   2   1   2   2   2   1   2   1   1   2   1   2   2   1   1   2   2   1   1   2   1   1   1   2   2   1   1   2   1   2   2   2   1   2   1   1   2   1   2   1   1   2   1   1   1   1   2   2   1   1   2   1   1   2   2   2   1   2   1   1   2   1   2   2   2   1   2   2   1   1   2   2   2   2   1   1   1   1   1   1   1   2   2   1   2   1   1   2   2   2   1   2   2   2   1   1   2   1   1   2   1   1   1   2   1   1   1   2   1   1   1   2   2   2   2   1   2   2   2   2   1   2   2   2   2   2   2   1   1   2   1   2   1   1   2   2   1   2   2   1   1   2   1   1   2   2   1   1   1   1   1   1   2   1   1   1   2   2   1   2   2   2   2   1   1   1   2   2   1   2   2   2   1   2   1   1   1   2   2   2   2   2   1   2   2   1   1   1   1   2   2
 MK-2-3                 2   1   2   2   2   2   1   1   2   2   1   2   2   2   1   1   2   1   2   1   2   2   1   1   2   2   1   1   2   2   1   1   2   2   1   2   1   1   2   1   2   1   2   1   1   2   1   2   1   1   2   1   1   1   1   2   2   1   1   2   1   1   2   2   2   1   2   1   1   2   1   2   2   2   1   2   2   1   2   2   2   2   2   1   1   1   2   1   2   1   2   2   1   1   1   2   2   2   2   2   2   2   2   1   1   2   1   1   2   1   1   1   2   1   1   2   2   1   1   1   2   2   2   2   1   2   2   2   2   1   2   2   2   2   2   2   1   1   2   1   2   1   1   2   2   1   2   2   1   1   2   1   1   2   2   1   1   1   1   1   1   2   1   1   1   2   2   1   2   2   2   2   1   1   1   2   2   1   2   2   1   2   2   1   1   1   2   2   2   2   2   1   1   1   1   1   1   1   2   2
 MK-2-4                 2   1   2   2   2   2   2   1   2   2   1   2   1   2   2   1   2   1   2   1   2   2   2   1   1   2   1   1   2   2   1   1   2   2   1   2   1   1   2   1   2   1   2   1   1   2   1   2   1   1   2   2   1   1   1   2   2   1   1   2   1   1   2   2   2   1   2   2   1   2   2   2   2   2   1   2   2   1   2   2   2   2   2   1   1   1   2   1   2   1   1   1   1   1   1   2   2   2   2   2   2   2   2   1   1   2   1   1   1   1   1   1   2   2   1   2   2   1   1   1   2   1   2   2   1   2   2   2   2   1   2   2   2   2   2   2   1   1   2   1   2   1   1   1   2   1   1   2   1   1   2   2   1   1   2   2   2   1   1   1   1   2   1   2   1   2   1   1   2   2   2   2   1   1   1   2   2   2   2   2   1   2   2   2   1   1   2   2   2   2   2   1   1   1   1   2   1   1   2   2
 MK-2-5                 2   1   2   2   2   2   2   1   2   2   1   2   1   2   2   2   2   1   1   1   2   2   2   2   1   2   1   1   2   1   1   1   2   2   1   2   1   1   2   2   2   1   2   1   1   2   1   2   1   1   2   2   2   2   1   2   2   1   1   2   1   1   2   2   1   1   2   2   1   1   2   2   2   2   1   2   2   1   2   2   1   2   2   1   1   1   2   1   2   1   1   1   1   1   2   1   2   1   1   2   2   1   2   2   1   2   1   1   1   1   1   1   2   2   1   2   2   2   1   1   2   1   2   2   1   2   2   2   2   2   2   2   2   2   2   1   1   1   2   1   2   1   1   1   2   1   2   2   1   1   2   2   1   1   2   1   2   2   1   1   1   2   2   2   1   2   1   1   2   2   2   2   1   1   1   2   1   2   2   2   2   1   2   2   1   1   2   2   2   2   2   1   1   2   1   2   1   1   2   2
 MK-2-6                 2   1   2   2   2   2   2   1   2   2   1   2   1   2   2   2   2   1   1   1   2   2   2   2   1   2   1   2   2   1   1   1   2   2   1   2   1   1   2   2   2   1   2   1   1   2   1   2   1   1   2   2   1   2   1   2   2   1   1   2   1   1   2   2   1   1   2   2   1   1   2   2   2   2   1   2   2   1   2   2   1   2   2   1   1   1   2   1   2   2   1   1   2   1   2   1   2   1   1   1   1   1   2   2   1   2   2   1   1   1   1   1   2   2   1   2   1   1   1   1   2   1   2   2   1   2   2   2   2   1   2   2   2   2   2   1   1   1   1   1   2   1   2   1   2   1   2   2   1   1   2   2   1   1   2   1   2   2   1   1   2   2   2   2   1   2   1   1   2   2   2   2   1   1   1   2   1   1   2   2   2   1   2   1   1   1   2   2   2   2   1   2   1   2   1   2   1   1   2   2
 MK-2-7                 2   1   2   2   2   2   2   1   2   2   1   2   1   2   1   2   2   1   2   1   2   2   2   2   1   2   1   2   2   1   1   1   2   2   1   2   1   1   1   2   1   1   2   1   1   2   1   2   1   2   2   2   1   2   1   1   2   1   1   2   1   1   2   2   1   1   2   2   1   1   2   2   1   2   1   2   2   1   2   2   1   2   2   1   1   1   2   2   2   2   1   1   2   1   2   1   2   1   1   1   1   1   1   2   1   2   2   1   1   1   2   1   1   1   1   2   1   1   1   1   2   1   2   2   2   1   2   2   2   1   2   2   2   2   2   1   1   1   1   1   2   1   2   1   2   1   2   2   1   1   2   1   1   1   1   1   2   2   1   2   2   2   2   2   1   1   1   1   2   2   2   2   1   1   1   2   1   1   2   1   2   1   2   1   1   2   2   2   2   2   2   2   1   2   1   2   1   1   2   2
 MK-2-8                 2   1   2   2   2   2   2   1   2   1   1   2   1   2   1   2   2   1   2   1   2   1   2   2   2   2   1   2   2   1   1   1   1   2   1   2   1   1   1   2   1   1   2   1   1   2   1   2   1   2   2   2   1   2   2   1   2   1   2   2   1   1   2   2   1   1   2   2   1   1   2   2   1   2   2   2   2   1   2   2   1   2   2   1   1   1   2   2   1   2   1   1   2   1   2   1   2   1   1   1   1   1   1   2   1   2   2   1   1   1   2   1   1   1   1   2   1   1   2   1   2   1   2   2   2   1   2   1   2   1   2   2   2   2   2   2   1   1   1   2   2   1   2   1   2   1   2   2   1   1   2   1   1   1   1   1   2   2   1   2   2   2   2   2   1   1   1   1   2   2   2   2   1   1   1   2   1   1   2   1   2   1   2   1   1   2   2   2   2   2   2   2   1   2   1   2   1   1   2   2
 MK-2-9                 2   1   2   2   2   2   2   1   2   1   1   2   1   2   1   2   2   1   1   1   2   1   2   2   2   2   1   2   2   1   1   1   2   2   1   2   1   1   1   1   1   1   2   1   1   2   1   1   1   2   2   2   1   2   2   1   2   1   2   2   1   1   2   2   1   1   2   2   1   1   2   1   1   2   1   2   2   2   2   2   1   2   2   1   2   1   2   2   1   2   2   2   1   1   2   1   2   1   1   1   1   1   1   2   1   2   2   1   1   1   2   1   1   1   1   2   1   1   2   1   2   1   2   2   2   1   2   1   1   2   2   2   2   2   2   2   1   2   1   2   1   1   2   1   2   2   2   2   1   1   2   1   1   1   1   1   2   1   1   2   2   2   2   2   1   1   1   1   2   2   2   2   1   1   1   2   1   1   2   1   2   2   2   1   1   2   2   2   2   2   1   2   1   2   2   1   1   2   1   2
 MK-2-10                2   1   2   2   2   2   2   1   2   1   2   2   1   2   1   2   1   1   1   1   2   1   2   2   2   2   1   2   2   1   1   1   2   1   1   1   1   1   1   1   1   2   2   1   1   2   1   1   1   2   2   2   2   2   2   1   2   1   2   2   1   1   2   2   2   1   2   1   1   2   2   1   1   1   1   2   2   2   2   2   1   2   2   1   1   1   2   1   1   2   2   2   2   1   2   1   2   1   2   1   1   1   1   2   1   2   2   2   1   1   2   1   1   1   1   2   1   1   2   1   2   2   2   1   2   1   2   1   1   2   1   2   2   2   2   2   1   2   1   2   1   1   2   1   2   2   2   2   1   1   2   1   1   2   2   1   2   1   1   2   2   2   2   1   1   1   2   1   2   2   2   2   1   1   1   1   1   1   2   1   2   2   2   1   1   2   2   2   1   2   2   2   1   2   2   2   1   2   1   2
 MK-2-11                2   1   1   2   2   2   2   1   2   1   2   2   1   2   1   2   1   1   1   1   2   1   2   2   2   1   1   2   1   1   1   1   2   1   1   1   2   1   1   1   1   1   2   1   1   2   1   1   1   2   2   2   2   2   2   2   2   1   2   2   1   1   2   2   2   1   2   1   1   2   2   1   1   1   1   2   2   2   1   2   1   2   2   1   1   1   2   1   1   2   2   2   2   2   2   1   2   1   2   1   1   1   1   2   1   1   1   2   1   1   2   1   1   1   1   2   1   1   2   1   2   2   2   1   2   1   1   1   2   2   1   1   2   2   2   2   1   2   1   2   1   1   1   1   2   2   2   2   1   1   2   1   2   2   2   2   2   1   1   2   2   2   2   1   1   1   2   1   2   2   2   2   1   1   1   1   1   1   2   1   2   2   2   1   1   2   2   2   1   1   2   2   1   2   2   2   1   2   1   2
 MK-2-12                2   1   1   2   2   2   2   2   2   1   2   1   2   1   1   2   1   1   1   1   2   1   2   2   2   1   1   2   1   1   1   1   2   1   1   1   2   1   1   1   1   1   2   1   1   2   1   1   1   2   2   2   2   2   2   2   2   1   2   2   1   1   2   2   2   1   2   1   1   2   2   1   1   1   1   1   2   2   1   2   1   2   1   1   1   1   2   1   1   2   2   2   2   2   2   1   2   1   2   1   1   1   1   2   1   1   1   2   2   1   2   1   1   1   1   2   1   1   2   1   2   2   2   1   2   2   1   2   2   2   1   1   2   2   1   2   1   2   1   1   1   1   1   1   2   2   2   2   1   1   2   1   2   2   1   2   2   1   1   1   2   2   2   1   1   1   1   1   2   2   2   2   1   1   1   1   1   1   2   1   1   2   2   1   1   2   2   2   1   1   2   2   1   2   2   2   1   2   1   2
 MK-2-13                1   1   1   2   2   2   1   2   2   1   2   2   2   1   1   2   2   1   1   1   2   2   2   2   2   1   1   2   1   1   1   1   1   1   1   1   2   2   1   1   1   1   2   1   1   2   1   1   1   2   2   2   1   2   2   2   2   2   1   2   1   1   2   2   2   1   2   1   1   2   2   1   1   2   1   1   2   2   1   2   1   2   1   1   1   1   2   1   1   2   2   2   2   2   2   1   2   1   2   1   1   1   1   2   1   1   1   2   2   1   2   1   1   1   1   2   1   1   2   2   1   2   2   2   2   2   1   1   1   2   1   1   2   2   1   2   1   2   1   1   1   1   1   1   2   2   2   2   1   1   2   1   2   1   1   2   2   1   1   1   2   2   2   1   1   1   1   1   1   2   2   2   1   1   1   1   1   1   2   1   1   2   2   1   1   2   2   2   1   1   2   2   1   2   2   2   1   2   1   2
 MK-2-14                1   1   1   2   2   2   1   2   2   1   2   2   2   1   1   2   2   1   1   1   2   2   2   2   2   1   2   2   1   1   1   1   1   2   1   1   1   2   1   1   1   1   2   1   1   2   1   2   1   1   2   2   1   2   2   2   2   2   1   2   1   2   2   2   2   1   2   2   1   2   2   1   1   2   1   1   2   2   1   2   1   2   1   1   1   1   2   1   1   2   2   2   2   2   2   1   2   1   1   1   1   1   1   2   1   1   2   1   2   1   1   1   1   1   1   2   1   1   2   2   2   2   1   2   2   2   1   1   1   2   1   1   2   1   1   2   1   2   2   1   1   1   1   2   2   2   2   2   1   1   2   1   2   2   1   2   1   1   1   1   2   2   2   1   1   1   1   1   1   2   2   2   1   1   1   1   1   2   2   1   1   2   2   1   1   2   2   2   1   1   2   2   1   2   2   2   1   2   1   2
 MK-2-15                2   1   1   2   2   2   1   2   1   1   2   2   2   1   1   2   2   1   1   1   2   2   2   1   2   1   2   2   1   1   1   2   1   2   1   1   1   2   2   1   1   2   2   1   1   2   1   2   2   1   2   2   1   1   2   2   2   2   1   2   1   2   2   2   2   1   2   2   1   2   2   1   2   1   1   1   2   2   1   2   1   2   1   1   1   1   2   1   1   2   2   2   2   2   2   1   2   1   1   1   1   1   2   2   1   2   2   1   2   1   1   1   1   1   1   2   1   1   2   2   2   2   1   2   2   1   1   1   1   2   1   1   2   1   1   2   1   2   1   1   1   1   2   2   2   1   2   2   1   1   2   1   2   2   1   2   1   1   1   1   2   2   2   2   1   1   1   1   1   2   2   2   1   1   1   1   1   2   2   1   1   2   1   1   1   2   2   2   1   1   1   2   1   2   2   2   1   2   1   2
 MK-2-16                2   1   1   2   2   2   1   2   1   1   2   2   2   1   1   2   2   1   1   1   2   2   2   1   2   1   2   2   1   1   1   2   1   2   1   1   1   2   2   1   1   2   2   1   1   2   1   1   2   1   1   2   1   1   2   2   2   2   1   2   1   2   2   2   2   1   2   2   1   2   2   2   2   1   1   1   2   2   1   2   1   1   1   1   1   1   2   1   1   2   2   2   2   2   2   1   2   1   1   1   1   2   2   2   1   2   2   1   2   1   1   1   1   1   1   2   1   1   1   2   2   2   1   2   2   1   1   2   1   2   1   1   2   1   1   2   1   2   1   1   1   1   2   2   2   1   2   2   1   1   2   1   2   1   1   2   1   1   1   1   2   1   2   2   1   1   1   1   1   2   2   2   1   1   1   1   1   2   2   1   1   2   1   1   1   1   2   2   1   1   1   2   1   2   2   1   1   2   1   2
 MK-3-1                 2   2   2   1   2   1   2   1   1   1   1   1   2   2   2   1   2   1   2   1   2   2   2   1   1   2   1   2   1   2   2   1   2   1   1   1   1   2   2   1   2   2   1   2   1   1   1   2   1   1   2   1   2   2   2   2   1   2   1   2   1   2   1   2   1   2   2   2   2   2   2   1   1   2   1   2   2   2   1   2   1   2   2   2   1   1   1   2   2   2   2   1   2   2   2   2   2   2   2   2   1   1   1   2   2   2   1   1   1   2   2   2   2   1   1   1   2   1   2   1   1   2   1   1   1   2   1   1   1   1   2   1   1   2   2   1   2   1   1   1   1   1   2   2   2   2   1   1   2   1   1   2   2   2   1   1   1   2   1   1   1   1   1   1   2   1   2   2   1   1   1   2   2   2   2   1   1   2   2   1   1   1   1   2   1   2   1   2   1   1   1   1   1   1   1   2   2   2   2   2
 MK-3-2                 2   2   2   1   2   1   2   1   1   1   1   1   2   2   2   1   2   1   1   1   1   2   2   1   1   2   1   2   1   2   2   1   2   1   1   1   1   2   2   1   2   2   1   2   2   1   1   2   1   1   1   1   2   2   1   2   1   2   1   2   1   2   1   2   1   2   2   2   1   2   2   1   1   2   1   2   2   1   1   2   2   2   2   1   1   1   1   2   1   2   2   1   2   2   2   2   2   2   2   2   1   1   1   2   2   2   2   1   1   2   2   2   1   1   1   1   2   1   2   1   1   2   1   1   1   2   1   1   1   1   1   1   1   2   2   1   2   1   1   1   1   1   2   2   1   2   1   1   2   1   1   2   2   2   1   1   2   2   1   1   1   2   1   1   1   1   2   2   1   1   1   2   2   2   2   1   1   2   2   1   1   1   1   2   1   1   1   2   1   2   1   1   1   1   1   2   2   1   2   2
 MK-3-3                 2   2   2   1   2   1   2   1   1   1   1   1   2   1   2   1   2   1   1   1   1   2   1   1   1   2   2   2   1   2   2   1   1   1   1   1   1   2   2   1   2   2   1   2   2   1   2   2   1   1   1   2   2   2   1   2   1   2   1   2   1   2   1   1   1   2   2   2   2   2   2   1   1   2   1   2   2   1   1   2   2   2   2   1   1   1   1   2   1   2   2   1   2   2   2   2   2   2   1   2   1   1   1   2   2   1   2   1   1   2   2   2   1   1   1   1   2   1   2   2   1   2   1   1   1   2   1   1   1   1   1   2   1   2   2   1   2   1   1   1   1   1   2   2   1   2   1   1   2   1   1   2   2   2   1   1   2   2   1   1   1   1   1   1   1   1   2   2   1   1   1   1   2   2   2   1   1   2   2   1   1   1   1   2   1   1   1   2   1   2   1   2   1   1   1   2   2   2   2   1
 MK-3-4                 2   2   2   1   2   1   2   1   1   1   1   1   2   1   2   1   2   1   1   1   1   2   1   1   1   2   2   2   1   2   2   1   1   1   1   1   1   2   2   1   2   2   1   2   2   1   1   2   1   1   1   2   1   2   1   2   1   2   1   2   1   2   1   1   1   2   2   2   2   2   2   1   1   2   1   1   2   1   1   2   2   2   2   1   1   1   1   2   1   2   2   1   2   2   1   2   2   2   1   1   1   1   1   2   2   1   2   1   1   2   2   2   1   1   1   1   2   2   2   2   1   2   1   1   1   2   1   1   2   1   1   2   1   1   2   1   2   1   1   1   1   1   2   2   2   2   1   1   2   2   1   2   2   2   1   1   2   2   2   1   1   1   1   1   1   1   2   2   1   1   1   1   2   2   1   1   2   2   2   1   1   1   1   2   1   1   1   2   1   2   1   2   1   1   1   2   2   2   2   2
 MK-3-5                 2   2   1   1   1   1   2   1   2   1   1   1   2   1   2   1   2   1   1   1   1   2   1   1   1   2   2   2   2   2   2   1   1   1   1   1   1   2   2   1   2   2   1   2   2   1   1   2   1   2   1   2   1   2   1   1   2   2   1   1   1   2   1   1   1   2   2   2   2   2   2   1   1   2   1   1   2   1   1   1   2   2   2   1   1   1   1   2   1   2   2   1   2   2   1   2   2   2   2   1   1   1   1   2   2   1   2   1   1   2   2   2   1   1   1   1   1   1   2   1   1   2   1   1   1   2   1   1   2   1   1   2   1   1   2   2   2   1   1   1   1   1   2   2   2   2   1   1   2   2   1   2   2   2   1   1   2   2   2   1   1   1   1   1   1   1   2   1   1   1   1   1   2   2   1   1   2   1   2   1   1   1   2   1   1   1   1   2   1   2   1   2   2   1   1   2   2   2   2   1
 MK-3-6                 2   2   1   1   1   1   2   2   2   1   1   1   2   1   2   1   2   1   1   1   1   2   1   1   1   2   1   2   2   2   2   1   1   1   1   1   1   2   2   1   2   2   1   2   2   1   1   2   1   2   1   2   1   2   1   1   2   2   1   1   1   2   1   1   1   2   1   2   2   2   2   2   1   2   1   1   1   1   1   1   2   2   2   1   1   2   1   2   1   2   2   1   2   2   1   2   2   2   2   1   1   1   1   2   2   1   2   1   1   2   2   2   1   2   1   1   1   1   2   1   1   1   1   1   1   2   1   1   2   1   1   2   2   1   2   2   2   1   2   1   1   1   2   1   2   2   1   1   2   2   1   2   2   2   1   1   2   2   2   1   1   1   1   1   1   1   2   2   1   2   1   1   2   1   1   1   2   1   1   1   2   1   2   1   1   1   2   2   1   1   1   2   2   1   1   2   2   2   2   1
 MK-3-7                 2   2   1   1   1   1   2   2   2   1   1   1   2   1   2   1   2   2   1   1   1   2   1   1   1   2   1   2   2   2   1   1   1   1   1   1   1   2   2   1   2   2   1   2   2   1   1   2   1   2   2   2   1   2   1   1   2   1   1   1   1   1   1   1   1   2   1   2   2   2   2   2   1   2   1   1   1   1   1   1   2   2   1   1   1   1   1   2   1   2   2   1   1   2   1   1   1   2   2   1   1   1   2   2   2   1   2   1   1   2   2   2   2   2   1   2   1   1   2   1   1   1   1   1   1   2   1   1   2   1   1   2   2   1   2   2   2   1   2   1   1   1   2   1   2   2   1   1   1   2   1   2   2   2   1   1   1   2   2   1   1   1   2   1   1   1   2   1   1   2   1   1   2   1   1   1   2   1   1   1   2   1   2   1   1   1   2   2   1   1   1   2   2   1   1   2   2   2   2   1
 MK-3-8                 1   2   1   1   1   1   2   1   2   1   1   1   2   1   2   1   2   2   1   1   1   2   1   1   1   2   1   2   2   2   1   1   1   1   1   2   2   2   2   1   2   1   1   2   2   1   2   2   1   2   2   2   1   2   1   1   2   1   1   1   1   1   1   1   1   2   1   2   2   2   1   2   1   2   1   1   1   1   1   1   2   2   1   1   1   2   1   2   1   1   2   1   1   2   1   1   1   2   2   1   1   1   2   1   2   1   2   1   1   2   2   2   2   2   1   2   1   1   2   1   1   2   1   1   1   2   1   1   2   1   1   2   2   1   1   1   2   1   2   1   1   1   2   1   2   2   1   2   1   2   1   2   2   1   1   1   1   2   2   1   2   1   2   1   1   1   2   1   1   2   1   1   2   1   1   1   2   1   1   1   2   1   1   1   1   1   2   2   1   1   1   2   2   1   2   2   2   2   2   1
 MK-3-9                 1   2   1   1   1   1   2   1   2   2   1   1   2   1   2   1   2   2   1   1   1   2   1   1   1   2   1   2   2   2   1   1   1   2   1   2   2   2   2   1   2   1   2   2   2   1   2   2   1   2   2   2   1   2   1   1   2   1   1   1   1   1   1   1   1   2   1   2   1   2   1   2   1   2   1   1   1   1   1   2   2   2   1   2   1   1   1   2   2   1   2   1   1   2   1   1   1   2   2   1   1   1   2   1   2   1   2   1   1   2   2   2   2   2   1   2   1   1   2   1   1   2   1   1   1   2   1   1   2   1   2   2   2   1   1   1   2   1   1   1   1   2   2   1   2   1   1   2   1   2   1   2   2   1   2   1   1   2   2   1   2   1   2   1   1   1   2   1   1   2   1   1   2   1   1   1   2   1   1   1   2   1   1   1   1   1   2   2   1   1   1   2   2   1   1   2   2   2   2   1
 MK-3-10                1   2   1   1   1   1   1   1   2   2   1   2   2   1   2   1   2   2   2   1   1   2   1   1   1   2   1   2   2   2   2   1   1   2   1   2   2   2   2   1   2   1   2   2   2   1   1   2   1   2   2   2   1   2   1   1   2   1   1   1   1   1   1   1   1   2   1   2   1   2   1   2   1   2   1   1   1   1   1   2   2   2   1   2   1   1   1   2   2   1   2   1   1   2   1   1   1   2   2   2   1   1   2   1   2   1   2   1   1   2   2   2   2   2   1   2   1   1   2   1   1   2   1   1   1   2   1   1   2   1   2   2   2   2   1   1   2   2   1   1   1   2   2   1   2   1   1   2   1   2   1   1   2   1   2   1   1   2   2   1   2   1   2   1   1   1   2   1   1   1   1   1   2   1   1   1   1   1   1   1   2   1   1   1   1   1   2   2   1   1   1   2   2   1   1   2   2   2   2   1
 MK-3-11                1   2   1   1   1   1   1   1   1   2   1   2   2   2   2   1   2   2   2   2   2   2   1   2   1   2   1   2   2   2   2   1   1   2   2   2   2   2   2   1   2   2   2   2   2   1   1   2   1   2   2   2   1   1   1   1   1   1   1   1   1   2   1   1   1   2   2   2   1   2   1   1   1   1   1   1   1   1   1   2   2   2   1   2   1   1   2   2   2   1   2   1   1   2   1   1   1   2   2   2   1   1   2   1   2   1   2   1   1   2   2   2   2   2   1   1   1   1   2   1   1   2   1   1   1   2   1   1   2   2   2   2   2   2   2   1   2   2   2   1   1   2   2   1   1   1   1   2   1   2   1   1   2   1   2   1   1   2   2   1   2   1   2   1   1   1   2   1   1   1   1   2   2   1   1   1   1   1   1   1   2   1   1   1   1   1   2   2   1   1   1   2   2   1   1   2   2   2   2   1
 MK-3-12                1   2   1   1   2   2   1   1   1   2   1   2   2   2   2   2   2   2   2   2   1   2   1   2   1   2   1   2   2   2   2   1   1   2   2   2   1   2   2   1   2   2   2   2   2   1   1   2   1   2   2   2   1   1   1   1   1   1   1   1   1   2   1   1   1   2   2   2   1   1   1   1   1   1   1   1   1   2   1   2   2   2   1   2   1   1   2   2   2   1   2   2   2   1   1   2   1   2   2   2   1   1   2   1   2   2   2   2   1   1   2   2   2   2   2   1   1   1   2   1   1   2   1   1   1   2   2   1   1   2   2   2   2   2   2   1   2   2   1   1   1   2   1   1   1   1   1   2   1   1   1   1   2   1   2   1   1   2   2   1   2   1   2   1   1   1   2   1   1   2   1   2   2   1   1   1   1   1   1   1   2   1   1   1   1   1   2   2   1   1   1   2   2   1   1   2   2   2   2   1
 MK-3-13                1   2   1   1   2   2   1   1   1   2   1   1   2   2   2   2   1   2   2   2   1   2   1   2   1   2   1   1   2   2   2   1   1   2   2   2   2   2   2   1   2   2   2   2   2   1   1   2   1   2   2   2   1   2   1   1   1   1   2   2   1   1   1   2   1   2   2   2   1   1   1   1   1   1   1   1   1   2   1   2   2   2   1   2   1   1   2   2   2   1   2   2   2   1   1   2   1   2   2   2   1   1   2   1   2   2   2   1   1   1   2   1   2   2   2   2   1   1   1   1   1   2   1   1   1   2   1   1   1   2   2   2   2   2   1   2   2   2   1   1   1   2   1   1   1   1   1   2   1   1   1   1   2   1   2   1   1   2   1   1   2   1   2   1   1   1   2   2   1   2   1   2   2   1   1   1   1   2   1   2   2   1   2   1   1   1   2   2   1   1   1   1   2   1   1   2   2   2   2   1
 MK-3-14                1   2   1   1   2   2   1   1   1   2   1   1   2   2   2   2   2   1   2   2   2   2   1   2   1   2   1   1   2   2   2   1   1   2   2   2   1   2   2   1   2   2   2   2   2   1   1   2   1   2   2   2   1   2   2   2   1   1   2   1   1   1   1   2   1   2   2   2   1   1   1   1   1   1   1   1   1   2   1   2   2   2   2   2   1   2   2   2   2   1   1   2   2   1   1   2   1   2   2   2   1   1   2   1   2   2   2   1   1   1   2   1   1   2   2   2   2   2   1   1   1   2   1   1   1   2   1   1   1   2   2   2   2   2   2   2   2   2   1   1   1   2   1   1   1   1   1   2   1   1   1   1   2   1   2   1   2   2   1   1   2   1   2   1   1   1   2   2   1   2   1   2   2   2   1   1   1   2   1   2   2   1   2   2   1   1   2   2   1   1   1   1   2   1   2   2   2   2   2   1
 MK-3-15                1   2   1   1   2   2   1   1   1   2   1   1   2   2   2   1   2   1   2   2   2   2   1   2   1   1   1   1   2   2   2   1   1   2   2   2   1   2   2   1   2   2   2   2   1   1   1   2   1   2   2   2   2   2   2   2   1   1   2   1   1   1   1   2   1   2   2   2   1   2   1   2   1   1   1   1   1   2   1   2   2   2   2   2   1   2   2   2   2   1   2   2   2   1   1   2   2   2   2   1   1   1   2   1   2   2   2   1   2   1   2   1   1   2   2   2   2   2   1   1   1   1   1   1   2   2   1   1   1   2   2   2   2   2   2   2   2   2   1   1   1   2   1   1   1   1   1   2   1   1   1   1   2   1   2   1   2   2   1   1   2   2   2   1   1   1   2   2   1   2   1   2   2   2   1   1   1   2   1   2   2   1   2   2   1   1   2   2   1   1   1   1   2   1   2   2   2   2   2   1
 MK-3-16                2   2   1   1   2   2   2   1   1   2   1   1   2   1   2   1   2   1   2   2   2   2   1   2   1   1   2   2   2   2   2   1   2   2   2   2   1   2   2   1   2   2   2   2   1   1   1   2   1   1   2   2   2   1   2   2   1   1   2   1   1   1   1   2   1   2   2   2   1   2   1   2   1   1   1   1   2   2   1   2   2   2   2   2   1   2   1   2   2   1   2   1   2   1   1   2   2   2   2   1   1   1   2   2   2   2   2   1   2   2   2   1   1   2   2   2   2   2   1   2   1   1   1   1   2   2   1   1   1   1   2   1   2   2   2   2   2   2   1   2   1   2   1   2   1   1   1   2   1   1   1   2   2   1   2   1   2   2   1   1   2   1   2   1   1   1   2   2   1   2   1   2   2   2   1   1   1   2   1   2   2   1   2   2   1   1   2   2   2   2   1   1   2   1   1   2   2   2   2   1
 MK-4-1                 1   1   1   2   2   1   2   2   1   1   2   1   1   2   2   1   2   1   1   1   2   1   1   2   1   2   1   1   2   1   2   2   1   1   1   1   1   1   1   2   2   2   2   1   1   2   1   1   1   2   1   1   1   2   1   1   1   1   1   2   2   2   2   1   2   2   2   1   2   2   2   2   2   2   1   2   1   2   2   2   1   1   1   1   1   1   1   2   1   2   1   2   2   1   1   2   2   1   2   1   1   1   2   2   2   1   1   1   1   2   1   1   2   2   2   1   1   1   2   2   2   2   1   1   2   1   2   2   2   2   2   2   1   1   2   1   2   1   2   2   1   1   2   1   2   1   2   2   1   2   1   2   1   2   2   1   2   2   2   2   2   2   2   2   1   2   2   2   2   2   1   2   2   2   1   1   2   1   2   1   1   2   1   1   2   1   1   1   1   1   1   2   1   2   2   2   1   2   2   1
 MK-4-2                 1   1   1   2   2   1   2   2   1   1   2   2   1   2   2   1   2   1   1   1   2   2   1   2   1   1   1   1   2   1   2   2   1   1   1   1   2   2   1   2   2   2   2   1   1   2   1   1   1   2   1   1   1   2   1   1   1   1   1   2   2   2   2   1   2   2   2   1   2   2   2   2   2   2   1   1   1   2   1   2   1   1   1   1   2   1   1   2   1   2   1   2   2   1   1   2   2   1   2   1   2   1   2   2   2   1   2   1   1   2   1   1   2   2   2   1   1   1   1   2   2   2   1   1   2   1   2   2   2   2   2   2   1   1   2   1   2   2   2   2   2   1   2   2   2   1   2   2   1   2   2   2   1   2   2   1   2   2   2   2   2   2   2   2   2   2   1   2   2   2   2   2   2   2   1   1   2   1   2   1   1   2   1   1   2   1   2   1   1   1   1   2   1   2   2   2   1   2   2   1
 MK-4-3                 1   1   1   2   2   1   2   2   1   1   2   2   1   2   2   1   2   2   1   1   2   2   2   2   1   1   1   1   2   1   2   2   1   2   1   1   2   2   2   2   2   2   2   1   1   2   1   1   2   2   1   1   2   2   1   1   1   1   1   2   2   2   2   1   1   2   2   1   2   2   2   2   2   2   1   1   1   2   1   2   1   1   1   1   2   2   1   2   1   2   2   2   2   1   1   2   2   1   2   1   1   1   2   2   2   1   2   1   1   2   2   1   2   2   2   1   1   1   1   1   2   2   1   1   2   1   2   2   2   2   2   2   1   1   2   2   2   2   2   2   2   1   2   2   2   1   2   2   2   2   2   2   1   2   2   1   2   2   2   1   2   2   2   2   2   2   1   2   1   2   2   2   2   2   1   1   2   1   2   1   1   2   1   1   2   2   2   1   1   1   1   2   1   2   2   2   1   2   2   1
 MK-4-4                 1   1   1   2   2   1   2   2   1   1   2   2   1   1   1   1   2   2   2   1   2   2   2   2   1   1   1   1   1   1   2   2   1   2   1   1   2   2   2   2   2   2   2   1   1   2   1   1   2   2   1   1   2   2   2   1   1   1   2   1   2   2   1   1   1   2   2   1   2   2   2   2   2   2   1   1   2   2   1   2   1   1   2   1   2   2   1   2   1   2   1   1   2   1   1   2   2   1   2   1   1   1   2   2   2   1   2   1   1   2   1   1   2   2   1   1   2   1   1   1   2   2   2   1   2   1   1   2   2   2   2   2   1   1   2   2   2   2   2   2   2   1   1   2   2   1   2   2   2   2   2   2   1   2   2   1   2   2   2   1   2   2   2   1   2   2   2   2   1   2   2   2   2   2   1   2   1   1   2   1   1   2   1   1   2   2   1   1   1   1   1   1   1   2   2   2   1   2   2   1
 MK-4-5                 1   1   1   2   2   1   2   2   2   1   2   2   1   1   1   2   2   2   2   1   2   2   2   2   1   1   1   1   1   1   1   2   1   2   1   1   2   2   2   2   2   2   2   1   1   2   1   2   2   2   1   1   2   2   2   1   1   1   2   1   2   2   2   1   2   2   2   1   2   2   2   1   2   2   1   1   2   2   1   2   1   1   2   1   2   2   2   2   1   2   1   1   2   1   1   2   2   1   2   1   1   1   2   2   2   1   2   1   1   2   1   1   2   2   1   1   2   1   1   1   2   2   2   1   2   1   1   2   2   2   2   1   1   1   2   2   2   2   2   2   1   1   1   2   2   1   2   2   2   2   2   2   1   2   2   1   1   2   2   1   2   2   2   1   2   2   2   2   1   2   1   2   2   2   1   2   1   1   2   1   1   2   1   1   1   2   1   1   1   1   1   1   1   2   2   2   1   2   2   1
 MK-4-6                 1   1   1   1   1   1   2   2   2   1   2   2   1   1   1   2   2   2   2   1   2   2   2   2   1   2   1   1   1   1   1   2   1   2   1   1   2   1   2   2   2   2   2   1   1   2   1   2   2   2   1   1   2   2   2   1   1   1   2   1   2   1   1   1   2   2   2   1   2   2   2   1   2   2   1   1   1   2   1   2   1   1   2   1   1   2   2   2   1   2   1   1   2   1   1   2   2   1   2   1   1   1   2   2   2   1   2   1   1   2   1   1   2   2   1   1   2   1   1   2   2   2   2   1   2   1   1   2   2   2   2   1   1   1   2   1   2   2   2   2   1   2   1   2   2   2   2   2   2   2   2   2   1   2   2   1   1   2   2   1   2   2   2   1   2   2   2   2   1   1   1   2   2   2   1   2   1   1   2   2   1   1   1   1   1   2   2   1   1   1   1   1   1   2   2   2   1   2   2   1
 MK-4-7                 2   1   2   1   2   1   2   2   2   1   2   2   1   2   1   1   2   2   2   1   2   2   2   2   1   2   1   1   1   1   1   2   1   1   1   1   2   1   2   2   2   2   2   1   2   2   1   2   2   2   1   1   2   2   2   1   1   1   2   1   2   1   1   1   2   2   2   1   2   2   2   1   2   2   2   1   1   2   1   2   1   1   2   1   1   2   2   2   1   2   1   1   2   2   1   2   2   1   2   1   1   1   2   2   2   1   2   1   2   2   1   1   2   2   1   1   2   1   2   2   2   2   2   1   2   1   1   2   2   2   2   2   1   1   2   1   2   2   2   2   1   1   1   2   2   2   2   2   2   2   2   2   1   2   2   1   1   2   2   1   2   2   2   1   2   2   2   2   1   1   1   2   2   2   1   2   1   1   2   2   1   1   1   1   1   2   2   2   1   1   1   1   1   2   2   2   1   2   2   1
 MK-4-8                 2   1   2   1   2   1   2   2   2   1   2   2   1   2   1   1   2   2   2   1   2   2   2   2   1   2   1   1   1   1   1   2   2   1   1   1   2   1   2   2   2   2   1   1   1   2   1   1   2   2   1   1   2   2   2   1   2   1   2   1   2   1   1   1   2   2   2   1   2   2   2   1   2   2   2   1   1   2   1   2   1   1   2   2   1   2   2   2   1   2   1   1   1   2   1   2   2   1   2   1   1   1   2   2   2   2   1   1   2   2   2   1   2   1   1   1   1   2   2   2   2   1   2   2   2   1   1   2   2   2   2   2   1   1   2   1   2   2   1   2   1   1   1   2   2   2   2   2   2   2   2   2   2   2   2   1   1   2   2   1   2   2   2   1   2   2   2   2   1   1   1   2   2   2   1   2   1   1   2   2   1   1   2   1   1   2   2   2   1   1   1   1   1   2   2   2   1   2   2   1
 MK-4-9                 2   1   2   1   2   1   1   2   2   1   2   2   1   2   2   1   2   2   2   1   2   2   2   2   1   2   1   1   1   1   1   2   2   1   1   1   2   2   1   2   2   2   1   1   1   2   1   1   2   2   1   1   2   2   2   1   2   2   2   2   2   1   1   1   2   1   2   1   2   2   1   1   2   2   2   1   1   2   1   2   1   1   2   2   1   2   2   2   1   2   1   1   2   2   1   2   1   1   2   1   1   1   2   2   2   2   2   1   2   1   2   1   2   2   1   2   1   1   2   2   2   1   2   2   2   1   1   2   2   2   2   2   1   1   2   1   2   2   1   2   1   1   1   1   2   2   2   2   1   2   2   2   2   2   2   1   1   2   2   1   2   2   2   1   2   2   1   2   1   2   1   2   2   2   1   2   1   1   1   2   1   1   1   1   1   1   2   2   1   1   1   1   1   1   2   2   1   2   2   1
 MK-4-10                2   1   2   1   2   1   2   2   1   1   2   2   1   2   2   1   2   2   2   1   1   2   2   2   1   2   1   1   1   1   1   2   2   2   1   2   2   2   1   2   2   2   1   2   1   2   1   1   2   1   1   1   2   2   2   1   2   1   2   2   2   1   1   1   2   1   2   1   2   2   1   1   2   2   2   1   1   2   1   2   1   1   2   2   1   2   2   2   1   2   1   1   2   1   1   1   1   1   2   1   1   1   2   2   2   2   2   1   2   1   1   1   2   2   1   2   1   1   2   2   2   1   2   2   2   1   1   2   2   1   2   1   1   1   2   1   2   2   1   2   2   1   1   1   1   2   2   2   1   1   2   2   2   2   2   2   1   2   2   1   2   2   2   2   2   2   2   2   1   2   2   1   2   2   1   2   1   1   1   2   1   1   1   2   1   1   2   1   1   2   1   1   1   1   2   2   1   2   2   1
 MK-4-11                2   1   2   1   2   1   2   2   1   1   2   1   1   2   2   1   2   2   2   1   1   2   2   2   1   2   1   1   1   1   1   2   2   2   2   2   2   2   1   2   2   2   1   2   1   2   1   1   2   1   1   1   2   2   2   1   2   2   2   2   2   1   1   1   2   2   2   1   2   2   1   2   2   2   2   1   1   1   2   1   1   1   2   2   1   2   2   2   1   2   1   1   2   1   1   1   1   1   2   1   1   1   2   2   2   2   2   1   2   1   1   1   2   2   1   2   1   1   2   2   2   1   2   2   2   1   1   2   2   1   2   1   1   1   2   1   2   2   1   2   2   2   1   1   1   2   2   1   1   1   2   2   2   2   2   2   1   2   2   1   2   2   2   2   2   2   2   2   1   2   2   1   1   2   1   2   1   1   1   2   1   1   2   2   1   1   1   1   1   2   1   1   1   1   2   2   1   2   2   1
 MK-4-12                2   1   2   1   2   1   2   2   1   1   2   1   1   2   1   1   2   2   2   1   1   2   1   2   1   2   1   1   1   2   1   2   2   2   2   2   2   2   1   2   2   2   1   2   1   2   1   1   2   1   1   1   2   1   2   1   2   2   1   2   2   1   1   1   2   2   2   1   2   2   2   2   1   2   2   1   1   1   1   1   1   1   2   1   1   2   1   2   1   2   1   2   1   1   1   1   1   1   2   1   1   2   2   2   2   2   2   1   2   1   1   1   2   2   1   2   1   1   2   2   2   1   2   2   2   1   1   2   2   1   1   1   1   1   2   1   2   2   1   2   2   2   1   1   1   1   1   2   1   1   2   2   2   2   2   2   1   2   2   1   2   2   2   2   2   2   2   2   1   2   2   1   1   2   1   2   1   1   2   2   1   1   2   2   1   1   1   1   1   2   2   1   2   1   2   2   1   2   2   1
 MK-4-13                2   1   2   2   1   1   2   2   1   2   1   1   1   2   1   2   2   2   2   1   1   2   1   1   2   2   1   1   1   2   1   2   2   1   2   2   2   2   1   1   2   2   1   2   1   2   1   2   2   1   1   1   2   1   2   1   2   2   1   2   2   1   2   1   2   2   2   1   2   1   2   2   1   2   2   1   1   1   1   1   1   1   2   2   1   2   1   2   1   2   1   2   1   1   1   1   1   1   2   1   1   1   2   2   2   2   2   1   2   1   2   1   2   2   2   2   1   1   2   2   2   1   2   2   2   1   1   2   2   2   1   1   1   1   2   1   2   2   2   1   2   2   1   1   1   1   1   2   1   2   2   2   2   2   2   2   1   2   2   1   2   2   2   2   2   2   2   2   1   1   2   1   2   2   1   2   1   2   2   1   1   1   2   2   1   1   1   1   2   2   2   1   2   1   2   2   1   2   2   1
 MK-4-14                2   1   2   2   1   1   2   2   1   2   1   1   1   1   1   2   2   2   2   1   1   2   1   1   2   2   1   1   1   2   1   2   2   1   2   2   2   2   1   1   2   2   1   2   1   2   1   2   2   1   1   1   2   1   2   1   2   2   1   2   2   1   2   2   2   2   2   1   2   1   2   2   2   2   2   1   1   1   1   1   1   1   1   2   1   2   1   2   1   2   1   2   1   1   1   1   1   1   2   1   1   2   2   2   2   2   2   1   2   1   2   1   2   2   2   2   1   2   2   2   1   1   2   2   2   1   1   2   2   2   1   1   1   1   2   1   2   2   2   2   2   2   1   1   1   1   1   2   1   1   2   2   2   2   2   2   1   2   2   1   2   2   1   2   2   2   2   2   1   1   2   1   2   1   1   2   1   2   2   1   1   1   2   2   1   2   1   1   2   2   2   1   2   1   2   2   1   2   2   1
 MK-4-15                2   1   2   2   1   1   2   2   2   2   1   1   1   1   1   2   2   2   2   1   1   2   1   1   2   2   1   1   1   2   1   2   2   1   2   2   2   2   1   1   2   2   1   2   1   2   1   2   2   1   1   1   2   1   2   1   2   2   1   2   1   1   2   2   2   2   2   1   2   2   2   2   2   2   2   1   2   1   1   2   1   1   1   2   1   2   1   2   1   2   1   2   1   1   1   1   1   1   2   1   1   2   1   2   2   1   2   1   1   1   2   1   2   1   2   2   1   2   1   2   1   1   2   2   2   1   2   2   2   2   1   1   1   1   2   1   2   2   2   2   2   2   1   1   1   1   1   2   1   1   2   2   2   1   2   2   1   2   2   1   2   2   1   2   2   2   2   2   1   1   2   1   2   1   1   2   1   1   2   1   1   1   2   2   1   2   1   1   2   2   2   1   2   2   2   2   1   2   2   1
 MK-4-16                2   1   2   2   1   1   2   2   2   2   1   1   1   1   1   2   2   2   2   1   1   2   1   1   2   2   1   1   1   2   1   2   2   1   2   2   2   2   1   1   2   2   2   2   1   2   1   2   2   1   1   1   1   1   2   1   2   2   1   2   1   1   2   2   2   2   2   1   1   2   2   2   2   2   2   1   2   2   2   2   1   1   1   2   1   2   1   2   2   2   1   2   1   1   1   1   1   1   2   1   1   2   1   2   2   1   2   1   2   1   2   1   2   1   2   2   1   2   2   2   2   2   2   2   1   1   2   2   2   2   1   1   1   1   2   1   2   2   2   2   2   2   2   1   1   1   1   2   1   1   2   2   2   1   2   2   1   2   2   1   2   2   2   2   2   2   2   1   1   1   2   1   2   1   1   1   1   1   2   1   1   1   2   2   1   2   1   1   2   2   2   2   2   2   2   2   1   2   2   1
 MK-5-1                 1   2   1   2   1   1   1   2   1   2   2   2   2   1   2   2   1   2   1   1   1   2   1   1   2   2   2   2   2   1   1   1   2   2   1   2   2   1   1   1   2   1   1   1   1   2   2   1   1   1   2   2   2   2   1   1   2   1   1   1   2   1   2   2   2   1   1   1   2   2   1   1   1   2   2   1   2   2   1   2   2   1   2   1   2   2   1   2   1   2   1   2   2   2   1   1   2   2   1   1   2   2   2   2   1   2   2   1   2   2   1   2   1   1   2   1   1   1   2   2   2   2   2   1   2   2   2   2   1   2   2   1   2   1   2   1   1   1   1   2   2   2   1   2   1   2   2   1   1   2   2   1   2   2   2   1   2   2   2   1   2   1   2   1   2   1   1   2   1   1   2   2   2   2   2   2   2   2   1   2   1   1   2   1   2   2   2   1   1   2   1   2   1   1   2   2   2   2   1   2
 MK-5-2                 1   2   1   2   1   1   1   2   1   2   2   2   2   1   2   2   1   2   1   1   1   2   1   1   2   2   2   2   2   1   1   1   2   2   1   2   2   1   1   2   2   1   2   1   1   2   1   1   1   1   2   2   2   2   1   1   2   1   2   1   2   1   2   2   2   1   2   1   2   2   1   1   1   2   2   1   2   2   1   2   2   1   2   1   2   2   1   2   1   2   2   2   2   2   1   1   2   2   1   1   2   2   2   2   1   2   2   1   2   2   1   2   1   1   1   1   1   1   1   2   2   1   1   1   2   2   2   2   1   1   2   1   2   1   2   1   1   1   1   2   2   1   1   2   1   2   2   1   1   2   2   1   2   2   2   1   2   2   2   1   2   1   2   2   2   1   1   2   1   1   2   2   2   1   2   2   1   2   1   2   1   1   2   2   2   2   1   1   1   2   1   2   1   1   2   2   2   2   1   2
 MK-5-3                 1   2   1   2   1   1   1   2   1   2   2   2   2   1   2   2   1   2   1   1   1   2   1   1   2   2   2   2   2   1   2   1   2   2   1   2   2   1   1   2   2   1   2   1   1   2   1   1   1   1   2   2   2   2   1   1   2   1   2   1   2   1   2   2   2   1   2   1   2   2   1   1   1   2   2   1   2   2   1   2   2   1   2   1   2   2   1   2   1   2   2   2   2   2   1   1   2   2   1   1   2   2   2   2   1   2   2   1   2   2   1   2   2   1   2   1   1   1   1   2   2   1   1   1   2   2   2   2   1   1   2   1   2   1   2   1   1   1   1   2   2   1   1   2   1   2   2   1   1   2   2   2   2   2   2   2   1   2   2   1   2   1   2   2   2   1   1   2   1   1   2   2   2   2   2   2   1   2   1   2   1   1   1   2   2   2   1   1   1   2   2   2   1   1   2   2   2   2   1   2
 MK-5-4                 1   2   1   2   1   1   1   1   1   2   2   1   2   1   2   2   1   2   1   1   1   2   2   1   1   2   2   2   2   1   2   1   2   2   2   2   2   1   1   2   2   1   2   1   1   2   1   1   1   1   2   2   2   2   1   1   2   1   2   1   1   1   2   2   2   1   2   1   2   2   1   1   1   2   2   1   2   2   1   2   2   1   2   1   2   2   1   1   1   2   1   2   2   2   1   1   2   2   1   1   2   2   2   2   1   2   2   1   2   2   1   1   2   2   1   1   1   1   1   1   1   1   1   2   2   2   2   2   1   1   2   1   2   2   2   1   1   1   1   2   2   1   1   2   2   1   2   1   1   2   1   2   2   2   2   1   1   2   1   1   2   1   2   2   2   1   1   2   1   1   2   2   2   2   2   2   1   2   1   2   1   1   1   2   2   1   1   1   1   2   2   2   1   1   2   2   2   2   1   2
 MK-5-5                 1   2   1   2   1   1   1   1   1   2   2   2   2   1   2   2   1   2   1   1   1   2   2   1   1   2   2   2   2   1   2   1   2   2   2   2   2   1   1   2   2   1   2   1   1   1   1   1   1   1   1   1   2   2   1   1   1   1   2   1   1   1   2   2   2   1   2   1   2   2   1   1   1   1   2   1   2   2   1   2   2   1   2   1   1   2   1   1   1   2   2   2   2   2   1   1   2   2   2   1   2   2   2   2   1   2   2   1   2   2   1   1   2   2   1   1   1   1   1   1   1   1   1   2   2   1   2   2   1   1   2   1   2   2   2   1   1   1   1   2   2   1   1   2   2   1   2   1   1   1   1   2   2   2   2   1   1   2   1   1   2   1   2   1   2   1   1   2   1   1   2   2   2   2   1   2   2   2   1   2   2   1   1   2   2   1   1   1   1   1   2   2   1   1   2   2   2   2   1   2
 MK-5-6                 1   2   1   2   1   1   1   1   1   2   2   2   1   1   2   2   1   2   1   1   2   2   2   1   2   2   2   2   2   1   2   2   2   2   2   2   2   1   1   2   1   1   2   1   1   1   1   1   1   2   1   2   2   1   1   1   1   1   2   1   1   1   2   2   2   1   2   1   2   2   1   2   1   1   2   1   2   2   1   2   2   1   2   1   1   1   1   2   1   2   2   2   2   2   1   1   2   2   2   1   2   2   2   2   1   1   2   1   2   2   1   1   2   2   1   1   1   1   1   1   1   1   1   2   2   1   2   2   1   1   2   1   2   2   2   1   2   1   1   2   2   1   1   2   2   1   1   1   1   1   1   2   2   2   2   1   1   2   2   1   2   1   2   1   2   1   1   2   1   1   2   2   2   2   1   2   2   2   1   2   2   1   1   2   2   1   1   1   1   1   2   2   1   2   1   2   2   2   1   2
 MK-5-7                 1   2   1   1   1   1   2   1   1   2   2   2   1   1   2   2   1   2   1   1   2   2   2   1   1   2   2   2   2   1   2   2   2   2   2   2   2   1   1   2   1   1   2   1   1   1   1   1   1   2   1   2   2   1   1   1   1   1   1   1   1   1   1   2   2   1   2   1   1   2   1   2   1   1   2   1   2   2   1   1   2   2   1   1   1   1   1   2   2   2   2   2   2   1   1   1   2   2   2   1   2   2   2   2   1   1   1   2   2   2   1   1   2   2   1   1   1   1   1   1   1   1   1   2   2   1   2   1   1   1   2   1   2   2   2   1   2   1   2   2   2   1   1   2   2   1   1   1   1   1   1   2   2   2   2   1   1   2   2   2   2   1   2   1   2   1   1   2   1   1   2   2   2   2   1   2   2   2   1   2   2   1   1   1   2   1   1   1   1   2   2   2   1   1   1   2   1   2   1   2
 MK-5-8                 2   2   1   1   1   1   2   1   1   2   2   2   1   1   2   2   1   1   1   1   2   2   2   1   1   2   2   2   1   1   1   1   2   2   2   2   1   1   1   2   1   1   2   1   1   1   1   1   1   2   1   2   1   1   2   1   1   1   1   1   2   1   1   2   2   1   2   1   1   2   1   2   1   1   2   1   2   2   1   1   1   2   1   1   1   1   1   2   2   2   2   2   2   1   1   2   2   2   2   1   2   2   2   2   1   1   1   2   2   2   1   1   2   2   1   1   1   1   1   1   1   1   1   1   2   1   2   1   1   1   2   1   2   2   2   1   1   1   2   2   2   2   1   2   2   1   1   1   1   1   1   2   1   2   2   1   1   2   2   2   2   2   2   1   2   1   1   1   1   2   2   2   2   2   1   2   2   2   1   2   2   1   1   1   2   1   1   1   2   2   2   2   1   2   1   1   1   1   1   2
 MK-5-9                 2   2   2   1   1   1   1   1   1   2   2   2   1   1   2   2   1   1   1   1   2   2   2   1   1   2   2   2   1   1   1   1   2   2   2   1   1   1   1   2   1   1   2   1   1   1   1   1   1   2   1   2   1   1   2   2   1   1   1   1   2   1   1   2   2   1   2   1   1   2   1   2   1   1   2   1   2   2   1   1   1   2   1   1   1   1   1   2   2   2   2   2   2   1   1   2   2   2   1   1   2   2   2   2   1   1   1   2   2   2   1   1   2   2   1   1   2   1   1   1   1   1   1   1   2   1   2   1   1   1   2   1   2   2   2   1   1   2   2   2   2   2   1   2   2   1   1   1   1   1   2   2   1   2   2   1   2   2   2   2   2   2   2   1   2   1   1   1   1   2   2   2   1   2   1   1   2   2   1   2   2   1   1   1   2   1   1   2   2   2   2   2   1   2   1   1   1   1   1   1
 MK-5-10                2   1   2   1   1   1   1   1   2   2   2   2   1   1   2   2   1   1   1   1   2   2   2   1   1   2   2   2   1   1   1   1   2   2   2   1   1   1   1   2   1   1   2   2   1   1   1   1   2   2   1   2   1   1   2   2   1   1   1   1   2   2   1   1   2   2   2   1   1   2   1   2   1   1   2   1   1   2   1   1   1   2   1   1   1   1   1   2   1   2   2   2   2   1   1   2   2   2   1   1   2   2   2   2   1   1   1   2   2   1   2   1   1   2   1   1   2   1   1   2   1   1   1   1   1   1   2   1   1   1   2   1   2   1   2   1   1   2   2   2   2   2   1   2   2   1   1   1   1   1   2   2   1   2   2   1   2   2   2   2   2   2   2   1   2   1   1   2   1   2   2   2   1   2   2   1   2   1   1   2   2   1   1   1   2   1   1   2   2   2   2   2   1   2   1   1   1   1   1   1
 MK-5-11                2   1   2   1   1   1   1   1   2   2   2   2   1   1   2   1   1   1   1   1   2   2   2   1   1   2   2   2   1   2   1   1   1   2   2   2   1   1   1   2   1   1   2   1   1   1   1   1   2   2   1   2   1   1   2   2   1   1   1   1   2   2   1   1   2   2   2   1   1   2   1   2   2   2   1   1   1   1   1   1   1   2   1   1   2   2   1   2   1   1   2   2   2   1   1   2   1   2   2   1   2   2   2   2   1   1   1   2   1   1   2   1   1   2   1   1   2   1   1   2   1   1   1   1   1   1   2   1   1   1   2   1   2   1   2   1   1   2   2   2   2   2   1   2   2   1   1   1   1   2   2   2   1   2   2   1   2   2   2   2   2   2   1   1   2   1   1   2   1   2   2   1   1   2   2   1   2   1   2   2   2   1   1   1   2   1   1   1   2   2   2   1   1   2   2   1   1   2   1   1
 MK-5-12                2   1   2   1   1   1   1   1   2   2   2   2   1   1   2   1   1   1   1   1   2   2   2   2   1   1   2   1   1   2   1   1   1   2   2   2   1   1   1   2   2   1   2   1   1   1   1   1   2   2   1   2   2   1   2   2   2   1   1   1   2   2   1   1   1   2   1   1   1   2   1   2   2   2   1   1   1   1   1   1   1   2   1   1   2   2   1   2   1   1   2   2   1   1   1   2   1   2   2   2   2   2   2   2   1   1   1   2   1   1   2   1   1   2   2   2   2   1   1   2   1   1   1   1   1   1   2   1   2   1   2   2   1   1   2   1   1   2   1   2   2   2   1   2   2   1   1   1   1   2   1   2   1   2   2   1   2   2   2   2   2   2   1   1   1   2   1   2   1   2   2   1   1   2   2   1   2   1   2   2   2   1   1   1   2   1   2   1   2   2   2   1   1   2   2   1   1   2   1   1
 MK-5-13                2   1   1   1   1   1   1   1   2   2   2   2   2   1   2   2   1   1   1   1   2   2   2   2   1   1   2   1   1   2   1   1   1   2   2   1   1   1   1   2   2   2   2   1   1   1   1   1   2   1   1   2   2   2   2   1   2   1   1   1   2   2   1   1   1   2   1   2   1   2   1   2   2   2   1   1   1   1   1   1   1   2   1   1   2   2   1   2   1   1   2   1   1   1   1   2   1   1   2   2   2   2   2   2   1   1   1   2   1   2   2   1   1   2   2   2   2   1   1   1   1   1   1   1   2   1   2   1   2   1   2   2   1   1   2   1   1   2   1   2   2   2   1   2   2   1   1   1   1   2   1   2   1   2   2   1   2   2   2   2   2   2   1   1   1   2   1   2   1   2   2   1   1   2   2   1   2   1   2   2   2   1   1   1   2   1   2   1   2   2   2   1   2   2   2   1   1   2   1   1
 MK-5-14                2   1   1   1   1   1   1   1   2   2   1   2   2   1   2   2   1   1   1   1   2   2   2   2   1   1   2   1   1   2   1   1   1   2   2   1   1   1   1   2   2   2   2   1   1   1   1   1   2   1   1   2   2   2   2   2   2   1   1   1   2   2   1   1   1   2   1   2   1   1   1   2   2   2   1   1   1   1   2   1   1   2   2   2   2   2   1   2   1   1   2   1   1   1   1   2   1   1   2   2   2   2   2   2   1   2   1   2   1   1   2   1   1   2   2   2   2   1   1   1   1   1   1   1   2   1   2   1   1   1   2   2   1   1   2   1   1   2   1   1   2   1   1   1   2   1   1   2   1   2   1   2   1   2   2   1   2   2   2   2   2   2   1   1   1   1   1   2   1   2   2   1   1   2   2   1   2   1   2   2   2   1   1   1   1   1   2   2   2   2   2   1   2   2   2   1   1   2   1   1
 MK-5-15                2   2   1   1   1   1   1   1   2   1   1   2   2   1   2   1   1   1   1   1   2   2   2   2   1   2   2   1   1   2   1   1   1   2   2   2   1   1   1   2   2   2   2   2   1   1   2   1   2   1   1   2   2   2   2   2   2   2   1   1   2   2   1   1   1   2   1   2   1   1   1   2   2   2   1   2   1   1   2   1   1   2   2   2   2   2   1   2   1   1   2   1   1   1   1   1   1   1   2   2   2   2   2   2   1   2   1   2   1   1   2   1   1   2   2   2   2   2   1   1   1   1   1   1   2   1   2   1   1   1   2   2   1   1   2   1   1   2   1   1   2   2   1   1   2   1   1   2   1   2   1   2   1   2   2   1   2   2   2   2   2   2   1   1   1   1   1   2   1   2   1   2   1   2   2   1   2   1   2   2   2   1   1   1   1   1   2   2   2   2   1   1   2   2   2   1   1   2   1   1
 MK-5-16                2   2   1   1   1   1   1   2   2   1   1   2   2   1   2   1   1   1   1   1   2   2   2   2   1   2   2   2   1   2   1   1   1   2   2   2   1   1   2   2   1   2   2   2   1   2   2   1   2   2   1   1   2   2   2   2   1   2   2   1   2   2   1   1   1   2   2   2   1   1   1   2   2   2   1   2   1   1   1   1   1   2   2   2   2   2   1   2   2   1   2   1   1   1   1   1   1   1   1   2   2   2   2   2   2   1   1   2   2   1   2   1   1   2   2   2   2   2   1   1   1   1   1   1   2   1   2   1   1   1   2   2   1   1   2   1   1   2   1   1   2   2   2   1   2   1   1   2   1   2   1   2   1   2   2   1   2   2   1   2   2   2   1   1   1   1   1   2   1   2   1   2   1   2   2   1   2   1   1   2   2   1   1   1   2   1   2   2   2   2   1   1   2   2   2   1   1   2   1   1
 MK-6-1                 2   2   2   1   1   2   2   2   1   2   1   1   2   2   1   1   1   2   2   2   2   1   2   1   2   2   2   2   1   2   1   1   2   2   2   1   1   1   2   2   1   2   2   1   2   1   2   2   2   2   1   2   1   1   2   2   1   2   2   1   1   1   2   2   1   1   1   1   1   2   2   1   2   1   2   1   2   2   2   2   2   1   1   2   1   1   2   1   2   1   2   1   2   2   2   1   1   1   1   2   2   2   1   1   2   2   2   1   1   1   2   1   2   2   2   2   1   2   2   2   1   2   2   1   2   1   2   1   2   2   1   1   1   2   1   1   1   1   2   1   2   1   1   2   1   1   2   2   2   2   1   1   1   2   2   1   2   2   2   2   2   1   2   1   1   2   2   1   1   1   2   1   1   1   2   1   2   2   1   2   1   2   1   2   2   2   2   1   1   2   1   2   2   1   2   1   1   1   1   1
 MK-6-2                 2   2   2   1   1   2   2   2   1   2   1   1   2   1   1   1   1   2   2   2   2   1   2   1   2   2   2   2   2   2   1   1   2   2   2   1   1   2   2   1   1   2   2   1   2   1   2   2   1   2   1   2   1   1   2   2   1   2   2   1   2   1   2   2   1   1   1   1   1   2   2   1   2   1   2   1   2   2   2   2   2   1   1   2   1   1   1   1   2   1   2   1   2   2   2   1   1   1   1   2   2   1   1   1   1   2   2   1   1   1   2   1   2   2   2   2   1   2   2   2   1   2   2   1   2   1   2   1   2   2   1   1   1   2   1   1   1   1   2   1   2   1   1   2   1   1   2   2   1   1   1   1   1   2   2   1   2   2   2   2   2   1   2   1   1   2   2   1   1   1   2   1   1   1   2   1   2   2   1   2   1   2   1   2   2   2   2   1   2   2   1   2   2   1   2   1   1   1   1   1
 MK-6-3                 2   2   2   1   1   2   2   2   1   2   1   1   2   1   1   1   1   2   2   2   2   1   2   1   1   2   2   2   2   2   1   1   2   2   2   1   1   2   2   1   1   2   2   1   2   1   1   2   2   1   1   1   1   1   2   2   1   2   2   1   2   1   2   2   1   1   1   1   1   2   2   1   2   1   2   1   2   2   2   2   2   1   2   2   1   1   1   1   2   1   2   1   2   2   2   1   1   1   1   2   2   1   1   2   1   2   2   1   1   1   2   2   1   2   2   2   1   2   2   2   1   2   2   2   2   1   2   1   2   2   2   1   1   2   2   1   1   1   2   1   2   1   1   1   1   1   2   2   1   1   1   1   1   2   2   1   2   2   2   2   2   2   2   1   1   2   2   1   1   1   2   1   1   1   2   1   2   2   1   2   1   2   1   2   2   2   2   1   2   1   1   1   2   1   2   1   1   1   1   1
 MK-6-4                 1   2   2   1   1   2   2   2   1   2   1   1   2   1   1   1   1   2   2   2   2   1   2   1   1   2   2   2   2   2   1   1   2   2   2   1   1   2   2   1   1   2   2   1   2   1   1   2   2   1   1   1   1   1   2   2   1   1   1   1   2   1   2   2   1   2   1   1   2   2   2   1   2   1   2   1   2   2   2   2   2   1   2   2   1   1   1   1   2   1   2   1   2   2   2   1   1   1   2   2   2   1   1   2   1   2   2   1   1   1   1   2   1   2   2   2   1   2   2   2   1   2   2   1   2   1   2   1   2   1   1   1   1   2   1   2   1   1   2   1   2   1   1   1   1   1   2   2   2   2   1   1   1   2   2   1   2   2   2   2   2   2   2   1   1   2   2   1   1   1   2   1   2   2   2   1   2   2   1   2   1   2   1   2   2   2   2   2   1   1   1   1   2   1   2   1   1   2   2   1
 MK-6-5                 1   2   2   1   1   1   2   2   1   2   1   1   2   1   1   1   1   1   2   2   2   1   2   1   1   2   2   2   2   2   1   2   2   2   2   1   1   2   2   1   1   1   2   1   1   1   1   2   2   1   1   1   1   1   2   2   1   2   1   2   2   1   2   1   1   2   1   2   2   2   2   1   2   2   2   1   2   2   2   2   2   1   2   2   1   1   1   1   2   2   2   1   2   1   2   1   1   1   2   2   2   1   1   2   1   2   2   1   1   1   1   2   1   2   2   1   1   2   2   2   1   2   2   1   2   1   2   1   2   2   1   1   1   2   1   2   1   1   1   2   2   1   1   1   1   1   2   2   2   2   1   2   1   2   2   1   2   2   2   2   2   2   2   1   1   1   2   1   1   1   2   1   2   2   2   2   2   2   2   2   1   2   1   2   2   2   2   2   1   1   1   1   2   1   2   2   1   2   2   2
 MK-6-6                 1   2   2   2   1   1   2   2   1   2   1   1   2   1   1   1   1   1   2   2   2   1   2   1   2   2   2   2   2   2   1   2   2   2   2   1   1   2   2   1   2   1   2   1   1   2   1   2   2   1   1   1   1   2   2   2   1   2   1   2   2   1   2   1   2   2   1   2   2   2   2   1   2   2   2   1   2   2   2   2   2   1   2   2   1   1   1   1   2   2   2   1   2   1   2   1   1   1   2   2   2   1   1   2   1   2   2   1   1   1   1   2   1   2   2   1   1   2   2   2   1   2   2   1   2   1   2   1   2   1   1   2   1   2   1   2   1   1   1   2   2   1   2   1   1   1   2   2   2   2   1   2   1   2   2   1   2   2   2   2   2   2   2   1   1   1   2   1   1   1   2   1   2   2   2   2   2   2   1   2   1   2   1   2   2   2   2   1   2   1   2   1   2   2   2   1   1   2   1   2
 MK-6-7                 1   2   2   2   1   1   2   1   1   2   2   2   2   1   1   1   1   1   2   2   1   1   2   1   2   2   2   2   2   2   1   2   1   1   2   1   1   2   1   1   2   2   2   1   1   2   2   2   2   1   1   1   1   2   1   2   2   2   1   2   2   2   2   1   2   2   1   2   2   2   2   1   2   2   2   2   2   2   2   2   2   1   2   2   1   1   1   1   1   2   2   1   2   1   2   1   1   1   2   2   2   1   1   1   1   2   2   2   1   1   1   2   2   2   2   1   1   2   1   2   1   2   2   1   2   1   2   1   2   1   1   2   1   2   1   1   1   1   1   1   2   1   2   1   1   1   2   2   2   2   1   2   1   2   2   1   2   2   1   2   2   2   2   1   1   1   2   1   1   1   2   1   2   2   2   2   2   2   1   2   1   2   1   2   2   2   2   1   2   2   2   1   2   1   2   1   1   2   1   2
 MK-6-8                 1   2   1   2   2   1   2   1   1   2   2   2   2   1   2   1   1   1   2   2   1   2   2   1   2   2   2   2   2   2   1   2   1   1   2   1   1   2   1   2   2   2   2   1   1   2   2   2   2   1   1   1   1   2   1   2   2   2   1   2   2   2   2   1   2   2   1   2   2   2   2   1   2   1   2   2   2   2   2   1   2   1   2   2   1   1   1   1   2   2   2   1   1   1   2   1   1   1   2   2   1   1   1   1   1   2   2   2   1   1   1   2   2   2   1   1   2   2   1   2   1   2   2   1   2   1   2   1   1   1   1   2   1   2   1   1   1   1   1   2   1   1   2   2   1   1   1   2   2   2   1   2   1   2   2   1   2   2   1   2   2   2   2   1   1   1   2   1   1   1   2   1   2   2   2   2   2   2   1   2   1   2   1   2   2   2   1   1   2   2   2   1   2   1   2   1   1   2   1   2
 MK-6-9                 1   2   1   2   1   1   2   2   1   2   2   2   2   1   2   1   1   1   2   2   1   2   2   1   2   2   2   2   1   2   1   2   1   1   2   1   1   2   1   2   2   2   2   1   1   2   2   2   2   1   2   1   1   2   1   2   2   2   1   2   2   1   2   1   2   2   1   2   2   1   2   2   1   1   2   2   2   2   2   2   2   1   2   2   1   1   1   1   2   2   2   1   1   1   2   1   1   1   2   2   2   1   1   1   1   2   2   2   2   1   2   2   2   2   1   1   2   2   1   1   2   2   1   1   2   2   2   1   1   1   1   2   1   2   1   1   1   1   1   2   1   2   2   2   1   1   1   2   2   2   2   2   1   2   2   2   2   1   1   2   2   2   2   1   1   1   1   1   1   1   2   1   2   2   2   2   2   2   1   2   1   2   1   2   1   2   1   1   2   2   2   1   2   1   2   1   1   2   1   2
 MK-6-10                1   2   2   2   1   2   2   2   1   2   2   2   2   1   2   1   1   1   2   1   2   2   2   1   2   2   2   1   1   2   2   2   1   1   2   1   1   2   1   2   2   2   2   1   1   2   2   2   2   1   2   1   1   2   1   2   2   2   1   2   2   1   2   1   2   2   1   2   2   1   2   2   2   1   2   2   2   2   2   2   2   1   2   2   2   1   1   1   2   2   2   1   1   1   2   1   1   1   2   2   2   1   1   1   1   2   1   2   2   1   2   2   2   1   1   2   2   2   1   1   2   2   1   1   2   1   2   1   1   1   1   2   1   2   1   1   1   2   1   2   2   2   1   1   1   1   2   2   2   1   2   2   1   2   2   2   2   1   2   2   2   1   2   1   1   1   1   1   1   1   2   1   2   1   2   2   2   2   1   2   1   1   1   2   2   2   2   1   2   2   2   1   2   1   1   1   1   2   1   2
 MK-6-11                1   2   2   2   1   2   2   2   1   2   2   2   2   1   2   1   1   1   2   2   2   1   2   1   2   2   2   1   1   2   2   2   1   1   2   1   1   2   1   1   2   1   1   1   2   2   2   2   2   1   2   1   1   2   1   2   2   2   1   2   1   1   2   1   1   1   1   2   2   1   2   2   2   1   2   2   2   2   2   1   2   1   2   2   2   1   1   1   2   2   2   1   1   1   2   1   1   1   2   2   2   1   1   1   1   2   1   2   2   1   2   2   2   1   1   1   2   2   1   1   2   2   1   1   2   1   2   1   1   2   1   2   1   2   1   1   1   2   1   2   2   2   1   1   1   1   2   2   2   1   2   2   1   2   2   2   2   1   2   2   2   1   2   1   1   1   1   1   1   1   2   1   2   1   2   2   2   2   1   2   1   1   1   2   2   2   1   1   2   2   2   1   2   1   1   1   1   2   1   2
 MK-6-12                1   2   1   2   1   2   2   2   1   2   2   2   2   1   2   1   2   1   2   1   2   1   2   1   2   2   2   1   1   2   1   2   1   1   2   1   2   2   1   1   2   2   1   1   2   2   2   2   2   1   2   2   1   2   1   1   2   2   1   2   1   1   2   1   1   1   1   2   2   1   2   2   2   1   2   2   2   2   2   1   2   1   2   2   2   1   1   1   2   2   1   1   1   1   2   1   1   1   2   2   2   2   1   1   1   2   1   2   2   1   2   2   2   1   1   1   2   2   1   1   2   2   1   1   2   1   2   1   1   2   2   2   1   2   1   1   1   2   1   2   2   2   1   1   1   1   2   2   2   1   2   2   1   1   2   2   2   2   2   2   2   1   2   1   1   1   1   1   1   1   2   1   2   1   2   2   2   2   1   2   1   1   1   2   2   2   1   1   1   2   2   1   2   1   1   2   1   1   1   2
 MK-6-13                1   2   1   2   2   2   2   2   1   2   2   2   2   1   2   1   2   1   1   2   2   1   2   1   2   2   2   1   1   2   1   2   1   1   2   1   2   2   2   1   2   2   1   1   2   2   2   2   2   1   2   2   1   2   2   1   2   2   1   2   1   1   2   1   1   1   2   2   2   1   2   1   1   1   2   2   2   2   2   1   2   1   2   2   2   1   1   1   2   1   1   2   1   1   2   1   1   1   2   2   2   1   1   1   1   2   2   2   2   2   2   1   2   1   1   1   2   1   1   2   2   2   1   1   2   1   2   1   1   2   2   2   1   1   1   1   1   2   2   2   2   2   1   1   1   1   2   2   2   1   2   2   1   1   2   2   2   1   2   2   2   1   2   1   1   2   1   1   1   1   2   1   2   1   2   2   1   2   1   2   1   1   1   2   2   2   1   1   1   2   2   1   2   1   1   1   1   1   1   2
 MK-6-14                1   2   1   2   2   2   2   2   1   1   2   2   2   1   2   1   2   1   1   2   2   1   2   2   2   2   2   1   2   2   1   2   1   1   2   1   2   2   2   1   2   2   1   1   2   2   2   2   2   1   2   2   1   2   1   1   2   1   1   1   1   1   2   1   1   1   2   2   2   2   2   2   1   1   2   2   2   2   2   1   2   1   2   2   2   2   1   1   2   1   1   2   1   1   2   1   1   1   2   2   2   1   1   2   1   2   2   2   2   2   1   1   2   1   1   1   2   1   2   2   2   2   1   1   2   1   2   1   1   2   2   2   1   1   1   1   2   1   2   2   2   2   2   1   1   1   2   2   2   1   2   2   1   1   2   2   1   1   2   2   2   1   2   1   1   2   1   1   1   1   1   1   2   1   2   2   1   2   1   2   1   2   1   2   2   2   1   1   1   2   2   1   2   1   1   1   1   1   1   1
 MK-6-15                1   2   1   2   2   2   2   2   1   1   2   2   2   1   2   1   2   1   1   1   2   1   2   2   2   2   2   1   2   2   1   2   1   1   2   1   2   2   2   1   2   2   1   1   2   2   1   2   2   1   2   2   1   2   1   1   2   1   1   1   1   1   2   1   1   1   2   2   2   2   2   2   1   1   2   2   2   2   2   1   2   1   2   2   2   2   1   1   1   1   1   2   1   1   2   1   1   2   1   2   2   1   1   2   1   1   2   2   2   2   1   1   2   1   1   1   2   1   2   2   2   2   1   1   2   1   2   1   1   2   2   2   1   1   1   1   2   1   2   2   2   2   1   1   1   1   2   2   2   1   2   2   1   1   2   2   1   1   2   2   2   1   2   1   1   2   1   1   1   2   1   1   2   2   2   1   1   2   1   2   1   2   1   2   2   2   1   1   1   2   2   1   2   1   1   1   1   1   1   2
 MK-6-16                1   1   1   2   2   2   2   1   1   1   2   2   2   1   2   1   2   1   1   1   2   1   1   2   2   2   2   1   2   2   1   2   1   1   2   2   1   2   2   2   2   2   1   1   2   1   1   2   2   1   2   2   1   2   1   1   1   1   2   1   1   1   2   1   1   1   2   2   2   2   2   2   1   1   2   2   2   2   2   1   2   2   2   2   2   2   1   1   1   1   1   2   1   1   1   1   1   2   1   2   2   1   1   2   1   1   2   2   1   2   1   1   2   1   1   1   2   1   2   2   2   2   2   1   2   1   2   1   1   2   1   2   1   1   1   1   2   1   2   2   2   2   1   1   1   1   2   2   2   1   1   2   1   1   2   2   1   1   2   2   2   1   2   2   1   2   1   1   1   2   1   1   1   2   2   1   1   2   1   2   1   2   1   2   2   1   1   2   1   1   2   1   2   1   1   1   1   1   1   2
 
!****************************************** Phenotypic Data **********************************************************
!-100.0 is resevred for missing phenotype
SimulatedTrait1         9.3541   10.1023    8.5215   10.3580    8.9345    8.2626    9.5392   10.5589   10.2453    9.2801    9.6802    9.9036   10.3000   10.1299    9.8709    9.9095   10.4346   10.4180    9.6882   12.5174    9.2165   11.0111    9.9412    9.4544   11.5300   10.8904   10.9700   10.4250   10.1562   10.2738   11.0634    9.4635   11.6158    6.8607   10.6331   10.3769   11.0699   10.2942    8.9705    8.7863    9.6457    9.8720    9.4521    9.6824   10.2887    9.8090    9.9355    8.1169   12.4747   10.1190   11.1804    7.5128   10.4862   10.1234    9.8590   11.4196   10.0802    9.4830   10.8972   10.3928    7.6789    9.1127   10.8806    9.3414    8.8016    8.9136    9.4056    8.4624   11.4435    9.4718   10.4557    9.5419   10.0635    9.9800   11.4930    9.9738    8.5690    9.2779   10.2963   10.2772    8.6396   10.2627    9.3330    8.3702   10.8419   10.4853    8.2575    9.1140   10.3885   10.4557   10.6014   10.9602    9.7749    9.8177    9.7312   10.3290   10.4327   10.2955   11.8624    9.8365   11.0396   11.0240   11.6789   13.1476    8.9784    9.5677   10.2560   11.0865    9.5951   10.2877    8.5753   10.0914   10.1330   10.4906   10.0141    7.9672    9.0588   10.8347    9.9927    9.3473   11.5982   12.0614    9.9586    9.3938   10.0231    8.5604    9.9739    8.4418    9.4295    9.6025   11.5051    9.2955   10.0795   11.0335   10.9113   10.9463   10.9647    9.7855   10.5411   11.2826    8.4541   11.7626    7.9259    8.3676   12.0409   11.8927   10.3085    9.6284   11.1780    9.1590    9.3154   10.3951    9.1916    9.9558    8.0214    8.5697    9.8529   12.4212    9.5928    8.7569    9.4411    9.5522   11.4822    9.5756    9.9494   10.5680   11.6297    9.7087    9.4198    8.0387   10.6899   10.5881    8.9584   10.5385   10.1987   10.7351   10.0548    7.9183    8.4146    9.4340   10.8121    8.6131   11.0383    9.7261    8.1183    8.0091   10.7182    9.9450    8.5042   11.7940   10.8563    8.8680   10.0200    9.9865    7.8260    9.0201   10.1587    9.7594   12.0490   11.2307
 
