# Supplementary material for: Inclusive Composite Interval Mapping of QTL by Environment Interactions in Biparental Populations
Source: PLoS One. 2015 Jul 10;10(7):e0132414. doi: 10.1371/journal.pone.0132414 (PMC4498613; doi:10.1371/journal.pone.0132414)
Supplement: S1 File — (ZIP) [file pone.0132414.s001.zip › BC1 population/e=1/run_00077.met]

!**********************Note: lines staring with "!" are remarks and will be ignored in the program********************
!*********************************General Information**********************************
!Assuming F1 = P1 x P2, populations available in QTL IciMapping are: 
!  1, P1BC1F1 = P1 x F1, the first backcrossing where P1 is used as the recurrent parent;
!  2, P2BC1F1 = P2 x F1, the first backcrossing where P2 is used as the recurrent parent;
!  3, F1DH, F1-derived doubled haploids; 
!  4, RIL or F1RIL, recombination inbred lines through the repeated selfing of F1;
!  5, P1BC1RIL, recombination inbred lines through the repeated selfing of P1BC1F1;
!  6, P2BC1RIL, recombination inbred lines through the repeated selfing of P2BC1F1;
!  7, F2, the selfing generation of F1;
!  8, F3, the selfing generation of F2;
!  9, P1BC2F1, the second backcrossing where P1 is used as the recurrent parent; 
! 10, P2BC2F1, the second backcrossing where P2 is used as the recurrent parent;
! 11, P1BC2RIL, recombination inred lines through the repeated selfing of P1BC2F1; 
! 12, P2BC2RIL, recombination inred lines through the repeated selfing of P2BC2F1; 
! 13, P1BC1F2, the selfing generation of P1BC1F1; 
! 14, P2BC1F2, the selfing generation of P2BC1F1; 
! 15, P1BC2F2, the selfing generation of P1BC2F1; 
! 16, P2BC2F2, the selfing generation of P2BC2F1; 
! 17, P1BC1DH, P1BC1F1-derived doubled haploids; 
! 18, P2BC1DH, P2BC1F1-derived doubled haploids; 
! 19, P1BC2DH, P1BC2F1-derived doubled haploids; 
! 20, P2BC2DH, P2BC2F1-derived doubled haploids; 
   1      !Mapping Population (see remarks above)
   2      !Mapping Function (1 for Kosambi; 2 for Haldane; 3 for Morgan)
   2      !Marker Space Type (1 for intervals; 2 for positions)
   1      !Marker Space Unit(1 for centiMorgans; 2 for Morgan)
   6      !Number of Chromosomes (or Linkage Groups)
 200      !Size of the mapping population
   1      !Number of environments
 
!***************************************** Chromosomes and Linkage Maps **********************************************
!Chromosome                 NumMarkers
-CH1                        16
-CH2                        16
-CH3                        16
-CH4                        16
-CH5                        16
-CH6                        16
!Linkage map (Marker name followed by position or the interval length)
 MK-1-1                1     0.000
 MK-1-2                1    10.000
 MK-1-3                1    20.000
 MK-1-4                1    30.000
 MK-1-5                1    40.000
 MK-1-6                1    50.000
 MK-1-7                1    60.000
 MK-1-8                1    70.000
 MK-1-9                1    80.000
 MK-1-10               1    90.000
 MK-1-11               1   100.000
 MK-1-12               1   110.000
 MK-1-13               1   120.000
 MK-1-14               1   130.000
 MK-1-15               1   140.000
 MK-1-16               1   150.000
 MK-2-1                2     0.000
 MK-2-2                2    10.000
 MK-2-3                2    20.000
 MK-2-4                2    30.000
 MK-2-5                2    40.000
 MK-2-6                2    50.000
 MK-2-7                2    60.000
 MK-2-8                2    70.000
 MK-2-9                2    80.000
 MK-2-10               2    90.000
 MK-2-11               2   100.000
 MK-2-12               2   110.000
 MK-2-13               2   120.000
 MK-2-14               2   130.000
 MK-2-15               2   140.000
 MK-2-16               2   150.000
 MK-3-1                3     0.000
 MK-3-2                3    10.000
 MK-3-3                3    20.000
 MK-3-4                3    30.000
 MK-3-5                3    40.000
 MK-3-6                3    50.000
 MK-3-7                3    60.000
 MK-3-8                3    70.000
 MK-3-9                3    80.000
 MK-3-10               3    90.000
 MK-3-11               3   100.000
 MK-3-12               3   110.000
 MK-3-13               3   120.000
 MK-3-14               3   130.000
 MK-3-15               3   140.000
 MK-3-16               3   150.000
 MK-4-1                4     0.000
 MK-4-2                4    10.000
 MK-4-3                4    20.000
 MK-4-4                4    30.000
 MK-4-5                4    40.000
 MK-4-6                4    50.000
 MK-4-7                4    60.000
 MK-4-8                4    70.000
 MK-4-9                4    80.000
 MK-4-10               4    90.000
 MK-4-11               4   100.000
 MK-4-12               4   110.000
 MK-4-13               4   120.000
 MK-4-14               4   130.000
 MK-4-15               4   140.000
 MK-4-16               4   150.000
 MK-5-1                5     0.000
 MK-5-2                5    10.000
 MK-5-3                5    20.000
 MK-5-4                5    30.000
 MK-5-5                5    40.000
 MK-5-6                5    50.000
 MK-5-7                5    60.000
 MK-5-8                5    70.000
 MK-5-9                5    80.000
 MK-5-10               5    90.000
 MK-5-11               5   100.000
 MK-5-12               5   110.000
 MK-5-13               5   120.000
 MK-5-14               5   130.000
 MK-5-15               5   140.000
 MK-5-16               5   150.000
 MK-6-1                6     0.000
 MK-6-2                6    10.000
 MK-6-3                6    20.000
 MK-6-4                6    30.000
 MK-6-5                6    40.000
 MK-6-6                6    50.000
 MK-6-7                6    60.000
 MK-6-8                6    70.000
 MK-6-9                6    80.000
 MK-6-10               6    90.000
 MK-6-11               6   100.000
 MK-6-12               6   110.000
 MK-6-13               6   120.000
 MK-6-14               6   130.000
 MK-6-15               6   140.000
 MK-6-16               6   150.000
!*********************************** Marker Types ********************************************************************
!Co-dominant marker: When heterozygote F1 is present, P1 is coded as 2, F1 is coded as 1, and P2 is coded as 0; Otherwise, P1 is coded as 2, and P2 is coded as 0. 
!Dominant marker: When heterozygote F1 is present, P1 and F1 are coded as 12, and P2 is coded as 0; Otherwise, P1 is coded as 2, and P2 is coded as 0.  
!Recessive markers: When heterozygote F1 is present, P1 is coded as 2, and F1 and P2 are coded as 10; Otherwise, P1 is coded as 2, and P2 is coded as 0. 
!Missing marker is coded as -1. 
 MK-1-1                 1   1   2   1   2   2   2   2   1   1   2   2   1   2   2   2   1   2   1   2   2   1   2   2   1   2   1   2   1   2   2   1   2   2   2   2   1   1   1   1   1   1   2   2   2   1   2   1   2   2   1   2   1   2   1   2   1   2   1   2   2   1   1   1   1   1   1   2   2   1   1   1   1   2   1   1   1   2   2   1   1   1   1   2   2   1   2   1   1   1   2   1   1   1   1   1   2   1   1   1   2   1   2   2   2   2   2   2   1   2   1   2   2   2   2   2   1   1   2   2   1   1   2   2   1   1   1   1   2   2   2   1   2   2   1   1   1   1   2   2   1   1   1   1   2   1   2   2   1   1   1   2   1   1   2   1   2   2   1   2   2   1   1   1   2   2   2   1   1   1   1   1   1   1   1   2   2   2   1   2   1   1   1   1   2   2   1   2   1   1   2   2   2   2   1   1   2   2   2   1
 MK-1-2                 1   1   2   1   2   2   2   2   1   1   2   1   1   2   2   2   1   2   1   2   2   1   2   2   1   2   1   1   1   2   2   1   2   2   2   2   1   1   1   1   1   1   2   2   1   1   2   1   1   2   2   2   1   2   1   2   1   2   1   2   2   1   2   1   1   1   1   1   2   1   1   1   1   2   1   1   1   2   2   2   1   1   1   2   2   2   2   1   1   1   1   1   1   1   1   1   2   1   1   1   2   1   2   2   2   2   2   2   1   2   1   2   2   2   2   2   1   1   1   2   1   1   2   2   1   1   2   1   2   2   2   2   2   2   1   1   1   1   2   2   1   2   1   1   2   1   2   2   1   1   1   2   1   1   2   1   2   2   1   2   2   1   1   1   2   2   2   1   1   1   1   1   1   1   1   2   2   1   1   2   1   1   1   1   2   1   1   1   1   1   2   2   2   2   1   1   2   2   2   1
 MK-1-3                 1   1   2   1   2   2   2   2   1   1   2   1   1   2   1   2   1   2   2   2   2   1   2   1   1   2   1   2   1   2   2   1   2   2   2   2   1   2   1   1   1   1   2   2   1   1   2   1   1   2   2   2   1   2   2   2   1   2   1   2   2   1   2   2   1   1   1   1   2   1   1   1   1   2   1   1   1   2   2   2   1   1   1   2   2   2   2   1   1   1   1   2   1   1   1   1   2   1   1   1   2   1   2   2   2   2   2   2   1   2   2   2   2   2   2   2   1   1   1   2   1   1   2   2   1   1   2   1   2   2   2   2   2   2   1   1   1   1   2   2   1   2   1   1   2   1   2   2   1   1   1   1   1   1   2   1   2   2   1   1   2   1   2   1   2   2   2   1   2   1   2   1   1   1   2   2   2   1   1   2   1   1   1   1   2   1   1   1   1   1   2   2   2   2   2   1   2   2   2   1
 MK-1-4                 1   1   2   1   2   2   2   2   1   1   2   1   1   2   1   2   2   2   2   2   2   1   2   1   1   2   1   2   1   2   2   1   1   2   2   2   1   2   2   1   1   2   2   2   1   2   2   1   1   2   2   2   2   1   2   2   1   2   1   2   2   1   2   2   1   1   1   1   1   1   1   1   1   1   1   1   1   2   2   1   1   1   1   2   2   2   2   1   1   1   2   2   1   1   1   1   2   1   1   1   2   1   2   2   1   2   2   2   1   2   2   2   2   2   1   2   2   1   1   1   1   1   2   2   1   1   2   1   2   1   2   2   2   2   1   1   1   1   2   2   1   2   1   1   2   1   2   1   2   2   2   1   1   1   2   1   2   2   1   1   1   1   2   1   2   2   2   1   2   1   2   1   1   1   1   2   2   1   1   2   1   1   1   1   1   1   1   1   1   1   2   2   2   2   2   1   2   2   2   2
 MK-1-5                 1   1   2   1   2   2   2   2   1   1   2   1   1   2   1   2   2   2   2   2   2   1   2   1   1   2   1   2   2   2   2   1   1   2   2   2   1   2   2   1   1   2   2   2   1   2   2   2   1   2   2   2   2   1   2   2   1   2   1   2   1   1   2   2   1   1   1   1   1   1   1   1   1   1   1   2   2   2   2   1   1   1   1   2   2   2   2   1   1   1   2   2   1   1   2   1   2   1   1   1   1   1   2   1   1   2   2   2   2   2   1   2   2   2   1   1   2   1   1   1   1   1   2   1   1   1   2   1   2   1   2   2   2   2   1   1   2   1   2   2   1   2   1   1   2   1   2   2   2   2   2   1   1   1   2   2   2   2   1   1   1   1   2   1   2   2   2   1   1   1   2   1   1   1   1   2   2   1   1   2   1   1   1   1   1   1   2   1   1   1   2   2   2   2   2   1   2   2   2   2
 MK-1-6                 1   1   2   1   2   2   2   2   1   1   1   1   1   2   1   2   2   2   2   2   2   1   2   1   1   2   1   2   1   1   2   1   1   2   2   2   1   2   2   1   1   2   2   2   1   2   2   1   2   2   2   2   1   2   2   2   1   2   1   1   1   2   2   2   1   1   1   1   1   2   1   1   1   1   1   2   2   2   2   1   1   1   1   1   2   2   2   1   1   1   1   2   1   1   2   1   2   1   2   1   2   2   2   1   1   2   2   2   2   2   1   2   2   2   1   1   2   1   1   1   1   1   2   1   1   1   2   2   2   1   2   2   2   2   1   1   2   1   2   2   1   2   1   1   2   1   2   2   2   2   2   1   1   1   2   1   2   2   1   1   1   1   1   1   2   2   2   1   1   1   2   1   1   1   1   2   2   1   1   2   1   1   1   1   1   1   2   1   2   1   2   2   2   2   2   1   2   2   1   2
 MK-1-7                 2   1   1   1   2   2   2   2   1   1   1   1   1   1   1   2   2   2   2   2   2   1   2   1   1   2   1   2   1   1   2   2   1   1   2   2   1   2   2   1   2   2   2   2   1   2   2   2   2   2   2   2   1   2   2   2   1   2   1   1   1   2   2   2   1   1   1   1   1   2   1   1   1   1   1   2   2   2   2   1   1   1   1   1   1   2   2   1   1   1   1   2   1   1   2   1   2   1   2   1   2   2   2   1   1   2   2   2   2   2   1   2   2   1   1   1   2   1   1   1   1   1   2   1   1   2   2   2   2   1   2   2   2   2   1   1   2   1   1   2   1   2   1   1   2   1   2   2   2   2   2   2   1   1   2   1   2   2   1   1   1   1   1   1   2   2   2   1   1   2   2   1   1   1   1   2   2   1   1   2   1   1   2   1   1   1   2   1   2   1   2   2   2   2   2   1   2   2   1   2
 MK-1-8                 2   1   1   1   2   2   2   2   1   1   1   1   1   1   1   2   2   2   2   2   2   1   2   1   1   2   2   2   1   1   2   2   1   1   2   2   1   1   2   1   1   2   2   2   2   1   2   2   2   2   1   2   1   2   2   2   1   2   1   1   1   2   1   2   1   1   1   1   1   2   1   2   1   1   2   2   2   2   2   1   1   1   1   1   2   2   2   1   1   1   1   2   1   1   2   1   2   1   2   1   1   2   2   1   1   2   2   2   2   2   1   2   2   1   1   1   2   1   1   1   1   1   2   1   1   2   2   1   2   2   2   2   1   2   1   1   2   1   1   2   2   2   1   1   2   1   2   2   2   2   2   2   1   1   2   1   2   2   1   1   1   1   1   1   2   2   2   2   1   2   2   1   1   2   1   2   2   1   1   2   1   1   2   1   2   1   2   1   2   1   2   2   2   2   2   1   2   2   1   2
 MK-1-9                 2   1   1   1   2   2   2   2   1   1   1   1   1   1   1   2   2   2   2   2   2   1   2   1   1   2   2   2   1   1   2   2   1   1   1   2   1   1   1   1   1   2   2   2   2   1   1   2   2   2   1   2   1   2   2   2   1   2   2   2   1   2   1   2   1   1   1   1   1   2   1   2   1   2   2   2   2   2   2   1   1   1   1   1   2   2   2   1   1   1   1   2   1   1   2   1   2   1   2   1   1   2   2   1   1   2   2   2   1   2   1   2   2   1   1   1   2   1   1   1   1   1   2   1   1   2   2   1   2   2   2   2   2   2   1   1   2   1   1   2   2   2   1   1   2   1   2   2   2   2   2   1   1   1   2   1   2   2   1   1   1   1   1   1   1   2   2   2   1   1   2   1   1   2   1   2   2   1   2   2   1   1   2   1   2   1   2   1   2   1   2   1   2   2   2   1   1   2   1   2
 MK-1-10                2   1   1   1   2   1   2   2   1   2   1   1   1   1   1   2   2   2   2   2   2   2   1   2   1   2   2   1   2   1   2   2   1   1   2   1   1   1   1   2   1   2   2   2   2   1   1   2   2   2   1   1   1   2   2   2   1   2   2   2   2   2   1   2   1   1   1   1   1   2   1   1   1   2   2   2   2   2   2   1   1   1   1   1   2   2   1   1   1   1   1   2   1   1   2   1   2   1   2   1   1   2   2   1   1   2   2   2   1   2   1   2   1   2   1   1   2   2   1   1   1   2   2   1   1   2   2   1   2   2   2   2   2   1   1   1   2   1   1   2   2   1   1   1   2   1   2   2   2   2   2   1   1   1   2   1   2   2   2   1   1   1   1   1   1   2   2   2   2   1   2   1   1   1   1   2   1   2   2   2   1   1   2   1   2   1   2   1   2   2   2   1   2   2   2   1   1   2   1   2
 MK-1-11                2   1   1   1   2   1   2   2   1   2   1   1   1   1   1   2   1   2   2   2   2   2   1   1   1   2   2   1   2   1   2   2   2   1   2   1   1   1   1   2   2   2   2   2   2   1   2   2   2   2   1   2   1   2   1   2   1   2   2   2   2   2   1   2   1   1   1   1   1   2   1   1   1   2   2   2   2   2   2   1   2   1   1   1   2   2   1   1   1   1   1   1   2   1   2   1   2   1   1   1   1   2   2   1   1   2   2   2   2   2   1   2   1   2   1   1   2   2   1   1   1   2   2   1   2   2   1   2   2   2   2   2   2   1   1   1   2   1   2   2   2   2   1   1   2   1   2   2   1   1   1   1   1   1   2   1   2   2   2   1   1   1   1   1   1   1   2   1   2   1   2   1   1   1   1   2   1   2   2   2   1   1   2   1   2   1   1   1   2   2   2   1   2   2   2   1   1   2   2   2
 MK-1-12                2   1   1   1   2   1   2   2   1   2   1   2   1   1   1   2   1   2   2   2   2   2   2   2   1   2   2   2   2   1   2   2   2   1   2   1   1   1   1   2   2   2   2   2   2   1   2   2   2   2   1   2   1   2   1   2   1   2   2   1   2   2   1   2   1   1   1   1   1   2   1   1   1   2   2   1   2   2   2   1   1   2   1   1   2   2   1   2   1   1   1   1   2   1   2   1   2   1   1   1   1   2   2   1   1   1   2   2   2   2   1   2   1   2   1   1   2   2   1   1   1   2   1   1   2   2   1   2   2   2   1   2   2   1   1   1   2   1   2   2   2   2   1   1   2   1   2   2   1   1   1   1   1   1   2   1   2   2   1   1   1   1   1   1   1   1   2   1   2   1   2   1   1   1   1   2   1   2   2   2   1   1   2   1   2   1   1   1   2   2   1   2   2   2   1   1   1   1   2   2
 MK-1-13                2   2   1   1   2   1   2   2   2   2   1   2   1   1   1   2   1   2   2   2   2   2   2   1   1   2   2   2   2   1   2   2   2   1   2   1   1   1   1   2   2   2   2   1   2   2   2   2   2   2   1   2   2   2   1   2   1   2   2   1   2   2   2   1   1   2   1   1   1   2   1   1   1   2   1   1   2   2   2   1   1   2   1   1   2   2   1   2   1   2   1   1   2   1   2   1   2   1   1   1   1   2   1   1   1   1   2   2   2   1   1   2   1   2   1   1   2   2   1   1   1   1   1   1   2   2   1   2   2   2   2   2   2   1   1   1   2   1   1   2   1   2   2   2   2   1   2   2   1   1   1   1   1   1   2   1   2   2   1   1   1   2   1   1   1   1   2   1   2   1   2   1   1   1   1   2   1   2   2   2   1   1   2   2   2   1   1   1   2   2   1   2   2   2   1   1   1   1   2   2
 MK-1-14                2   2   1   1   2   1   2   2   2   2   1   2   1   1   1   2   1   2   2   2   1   2   2   1   1   2   2   2   1   1   2   2   2   1   2   1   1   1   1   2   2   2   2   1   2   1   2   2   2   2   2   1   2   2   1   1   1   2   2   1   2   2   2   1   1   2   1   1   1   2   1   1   2   1   1   1   2   2   2   1   1   2   1   1   1   2   1   2   1   2   1   1   2   1   2   1   2   1   1   1   1   2   1   1   1   1   2   2   2   1   1   2   1   2   1   2   2   2   1   1   1   1   1   1   2   2   1   1   2   2   2   2   2   1   1   1   2   1   1   2   1   2   2   2   2   1   2   2   1   1   1   1   1   1   1   1   2   2   1   1   1   2   1   1   1   1   2   2   2   1   2   1   1   1   1   2   1   2   2   2   1   1   2   2   2   1   1   1   1   1   1   2   2   1   1   1   1   2   2   2
 MK-1-15                1   2   1   1   2   1   2   1   2   2   1   2   1   1   1   2   1   2   2   2   1   1   2   1   1   2   2   2   1   1   2   2   2   1   2   1   1   1   1   2   2   2   2   1   2   2   2   2   2   2   2   1   2   2   2   1   1   2   2   2   2   2   2   2   1   2   1   1   1   2   1   1   2   1   1   1   2   2   2   2   1   2   1   1   1   2   1   2   1   2   1   1   2   1   2   1   1   2   1   1   1   2   1   1   1   1   2   2   2   1   1   2   1   2   1   2   1   2   1   2   1   1   1   1   2   2   1   2   1   2   2   2   2   1   1   1   2   2   1   2   1   2   2   2   2   1   2   2   2   1   1   1   2   1   1   2   2   2   1   1   1   2   1   1   1   1   2   2   2   1   2   2   1   1   1   2   1   2   2   2   1   1   2   2   2   1   1   2   1   1   1   2   2   1   1   2   2   2   2   2
 MK-1-16                1   2   1   1   2   1   1   1   2   2   2   2   1   1   1   2   2   2   2   2   1   1   2   1   1   1   2   1   2   1   2   1   2   1   2   1   1   1   1   2   2   2   1   1   2   2   2   2   2   2   2   1   1   2   1   1   1   2   2   2   2   2   2   2   1   2   1   1   1   2   1   1   1   1   1   1   2   2   2   2   2   2   1   1   1   2   1   2   1   2   1   1   2   2   2   2   1   2   1   1   2   2   1   1   1   1   2   2   2   1   1   2   1   2   2   1   1   2   1   2   2   2   1   1   2   2   1   2   1   2   2   2   2   1   1   1   2   1   1   2   1   2   2   2   2   1   2   1   2   1   1   1   2   1   1   2   2   2   1   2   1   2   1   1   1   1   2   2   2   1   2   2   1   1   1   2   1   2   2   2   1   1   2   2   2   1   1   2   1   1   1   2   2   1   1   2   2   2   2   2
 MK-2-1                 2   1   1   2   2   2   2   1   1   1   2   1   2   2   1   2   2   2   2   2   2   1   1   2   2   2   2   2   1   2   1   1   1   2   1   2   1   2   1   1   2   1   1   1   1   1   1   2   1   2   2   1   1   1   2   1   2   1   1   1   1   1   2   1   2   1   1   2   2   1   1   2   2   1   2   1   1   1   2   2   2   2   2   2   1   2   2   2   2   1   2   1   1   1   2   1   1   1   2   1   2   1   2   1   2   2   1   2   1   2   2   1   1   2   1   2   2   1   2   2   1   1   1   1   2   1   1   2   2   2   2   1   1   2   1   1   2   2   1   2   2   2   1   1   2   1   2   1   1   1   2   1   2   1   1   1   2   1   1   2   2   1   2   1   1   1   2   1   2   2   2   2   1   2   1   1   2   1   1   2   1   2   1   1   1   2   2   2   1   1   2   1   1   1   1   2   2   2   1   1
 MK-2-2                 2   1   1   1   2   2   2   2   1   1   2   1   2   2   1   2   2   2   2   2   2   1   1   1   2   2   2   2   1   2   1   1   1   2   1   2   1   2   1   1   2   1   1   1   1   1   1   2   1   2   2   2   1   1   2   1   2   1   1   2   1   1   2   1   2   1   1   2   2   1   1   2   2   1   2   1   2   1   1   2   2   1   2   2   1   2   1   2   2   1   2   1   1   1   2   1   1   1   2   1   2   1   2   1   1   2   1   1   1   2   2   1   1   2   1   2   1   1   2   2   1   1   2   1   2   2   1   2   2   2   2   1   1   2   1   1   2   2   1   2   2   2   1   1   2   1   2   1   1   1   2   2   2   1   1   1   2   1   1   2   2   1   2   1   1   1   2   2   2   2   2   1   1   2   1   1   2   1   1   2   1   2   1   1   2   2   2   2   1   1   2   1   1   2   1   2   2   1   2   1
 MK-2-3                 2   1   1   1   2   2   2   2   1   1   2   1   2   2   1   2   2   2   2   2   2   1   1   1   1   2   2   2   1   2   2   1   1   1   1   2   1   2   1   1   2   2   1   1   1   1   1   2   1   2   2   2   2   1   2   1   2   1   1   2   1   1   2   1   2   1   1   2   2   1   1   2   1   1   2   2   2   1   1   2   2   1   2   2   1   2   1   2   2   1   2   1   1   1   2   1   1   2   2   1   2   1   2   1   1   2   1   1   2   2   2   1   2   2   1   2   1   1   2   2   1   1   2   1   2   2   1   2   2   1   2   1   1   1   1   1   2   2   1   2   2   2   1   1   2   1   2   1   1   2   2   2   2   2   1   2   2   1   1   2   2   1   2   1   1   1   2   1   2   2   2   1   1   2   1   1   2   2   1   2   1   2   1   1   2   2   2   2   1   1   1   1   1   2   1   2   2   1   2   1
 MK-2-4                 1   1   1   1   2   2   2   2   1   1   2   1   1   2   1   2   2   2   2   2   2   2   1   1   2   2   2   2   1   2   2   1   1   1   1   2   1   2   1   1   2   2   1   1   1   2   1   2   1   2   2   2   2   1   2   1   2   1   1   2   1   1   2   1   2   1   1   2   2   1   1   2   1   1   2   2   2   1   1   2   2   1   2   2   1   2   1   2   2   1   2   1   1   1   2   1   1   2   2   1   2   2   2   1   1   2   1   1   2   2   2   1   2   2   1   2   1   1   2   2   2   1   2   1   2   2   1   2   2   1   2   1   1   1   1   1   2   2   1   2   2   2   1   1   2   1   2   2   1   2   2   2   1   1   2   2   2   1   1   2   2   1   2   1   1   1   2   1   2   2   2   1   1   2   1   1   2   2   1   2   1   2   1   1   2   2   2   2   1   1   1   1   1   2   1   2   2   1   2   1
 MK-2-5                 1   1   1   1   2   2   1   2   1   1   2   1   1   2   1   2   1   2   2   2   2   2   1   1   2   1   2   2   1   2   2   1   1   1   1   2   1   2   1   1   2   2   2   1   1   2   1   2   1   2   2   2   2   1   2   1   2   1   1   2   1   1   2   1   2   2   1   2   2   1   1   2   1   2   2   1   2   1   1   2   2   1   2   2   1   2   2   1   1   1   1   1   1   1   2   2   1   1   2   1   2   2   2   1   1   2   1   2   2   2   2   1   2   2   1   2   1   1   2   2   2   1   2   1   1   2   1   2   2   1   2   1   1   1   1   2   2   2   2   2   2   2   1   1   2   1   2   2   1   2   2   2   1   1   2   2   1   1   1   2   2   1   2   1   1   1   2   1   2   2   2   1   1   2   1   1   2   2   1   2   1   2   1   1   2   2   2   2   1   1   1   1   1   2   1   1   2   1   2   1
 MK-2-6                 1   1   1   1   2   2   1   2   1   1   2   1   1   1   1   1   1   1   2   2   2   2   1   1   2   1   2   2   1   2   2   1   1   1   1   2   1   2   1   2   2   2   2   1   1   2   1   2   1   2   2   2   2   1   1   1   2   1   2   2   1   1   2   2   2   2   2   2   2   1   1   2   1   1   2   1   2   1   1   2   2   1   2   2   1   1   2   1   1   1   1   1   1   1   2   2   1   1   2   2   1   2   2   1   2   2   1   2   2   2   2   1   2   2   1   2   1   1   2   1   2   1   1   1   1   2   1   2   2   1   2   1   1   1   1   2   2   1   2   2   2   2   1   1   2   1   2   2   1   2   2   1   1   1   2   2   1   1   1   2   2   1   2   1   1   1   2   1   1   2   2   1   1   2   1   1   2   2   1   2   1   2   1   1   2   2   2   2   1   1   1   1   2   2   1   1   2   1   2   1
 MK-2-7                 2   1   1   1   2   2   2   1   1   1   2   1   2   1   1   1   1   1   2   2   2   2   1   2   2   2   2   2   1   1   2   1   1   1   1   2   1   2   2   2   2   2   2   1   1   2   1   2   1   2   2   2   2   1   1   1   2   1   2   2   1   1   2   1   2   2   2   2   2   1   1   2   1   1   1   1   2   1   1   2   2   2   2   2   1   1   2   1   1   1   1   1   1   1   2   2   1   1   2   2   1   2   2   1   2   2   2   2   2   2   2   1   2   2   1   2   1   1   2   1   1   1   1   1   1   2   1   2   2   1   2   1   1   1   1   2   2   1   2   2   2   2   1   1   2   1   2   2   1   2   2   1   1   1   2   2   1   1   1   2   2   1   2   1   1   1   2   1   1   2   2   1   1   2   1   1   2   1   1   2   1   1   1   2   2   2   2   2   1   1   1   1   2   2   1   1   2   1   2   1
 MK-2-8                 2   1   1   1   1   2   2   2   1   1   2   1   2   1   1   1   2   1   2   2   2   2   1   2   2   2   2   2   1   2   2   1   1   1   1   2   1   2   2   2   2   2   2   1   1   2   1   2   1   2   2   2   2   1   1   1   2   1   2   1   1   1   2   1   2   2   2   2   2   2   1   2   1   1   1   1   2   1   1   2   2   2   2   2   1   1   2   1   1   1   1   1   1   1   2   2   1   1   2   2   1   2   2   1   2   2   2   2   2   2   2   2   2   1   2   1   1   1   2   1   1   1   1   2   1   2   1   2   2   1   2   1   1   1   1   2   2   1   2   2   2   1   1   1   2   1   2   2   1   2   2   1   1   1   2   2   2   1   1   2   2   1   2   1   1   1   2   1   1   2   2   1   1   2   1   1   2   1   1   2   1   1   1   2   2   2   2   2   2   1   1   1   2   2   2   1   1   1   2   1
 MK-2-9                 1   1   1   1   1   2   2   2   1   1   2   1   2   1   1   1   2   1   2   2   2   2   1   2   2   1   2   2   1   1   2   2   1   1   1   2   1   2   2   1   2   1   1   1   1   2   1   1   1   2   1   2   2   2   1   1   2   1   2   1   1   1   2   1   2   2   2   2   2   2   1   2   1   1   1   1   2   1   1   1   2   2   2   2   1   1   2   1   1   1   1   1   1   1   1   2   1   1   2   2   1   2   1   1   2   1   2   2   2   2   2   2   2   1   1   1   1   1   2   1   1   1   1   2   1   2   1   2   2   1   2   1   1   1   1   2   2   1   2   2   2   1   1   1   2   1   2   2   1   1   1   1   1   1   2   2   2   2   1   2   2   1   2   1   1   1   2   1   1   2   2   1   1   2   1   1   2   1   1   2   1   1   1   2   2   2   2   2   2   1   1   1   2   2   2   1   1   1   2   1
 MK-2-10                1   1   1   1   1   2   2   2   1   1   2   1   2   1   1   1   2   1   2   2   2   2   1   2   2   1   2   2   1   1   2   1   1   1   1   2   1   2   2   1   1   2   1   1   1   2   1   1   1   2   1   2   2   2   1   1   1   1   2   2   1   1   2   1   2   2   2   2   2   2   1   2   1   1   1   1   2   1   1   1   2   2   2   1   1   1   1   1   1   1   1   1   1   1   1   2   1   1   2   2   1   1   1   1   2   1   2   2   2   2   2   2   2   1   1   1   1   1   2   1   1   1   1   2   1   2   2   2   2   1   2   1   1   1   1   2   2   1   2   2   2   1   1   1   2   1   2   2   1   1   1   1   1   1   2   2   2   2   1   2   2   1   2   1   1   1   2   1   1   2   2   1   1   2   1   1   2   1   1   2   1   1   1   2   2   2   2   2   2   1   1   1   2   2   2   1   1   1   2   1
 MK-2-11                1   1   1   1   1   2   2   2   2   1   2   1   1   1   1   1   2   1   1   2   2   2   1   2   2   1   2   2   1   1   2   1   1   1   1   2   1   2   2   1   1   1   2   1   1   2   1   1   1   2   2   2   2   2   1   1   2   1   2   2   1   1   2   2   2   2   2   2   2   2   1   2   1   1   1   2   2   2   1   1   2   2   1   1   1   2   2   1   1   1   1   1   1   1   1   2   1   1   2   2   1   1   1   1   2   1   2   2   2   2   2   2   2   1   1   1   1   1   1   1   1   1   1   2   1   2   2   2   2   1   2   1   1   1   1   2   2   1   1   2   2   1   1   1   2   1   2   2   1   2   1   1   2   2   2   2   2   2   1   2   2   1   2   2   1   1   1   1   1   2   2   1   1   2   1   1   2   2   1   2   1   1   1   2   2   2   2   2   2   1   1   1   2   2   2   1   1   2   1   1
 MK-2-12                1   1   1   1   1   2   2   2   2   1   2   1   1   1   1   1   2   1   1   1   2   2   1   2   2   1   2   2   1   1   2   1   1   1   1   2   1   2   1   1   1   1   2   1   1   2   1   1   1   2   2   2   1   2   1   1   2   1   2   2   1   2   2   2   1   2   2   2   2   1   1   2   1   1   1   2   2   2   1   1   2   2   1   1   1   2   2   2   1   1   1   1   1   1   1   2   2   1   2   2   1   1   1   1   2   1   2   1   2   2   1   2   2   2   1   1   2   1   2   1   1   1   1   2   1   1   2   2   2   1   2   1   1   1   1   2   2   1   1   2   2   1   1   1   2   1   2   2   1   2   1   1   2   2   2   2   2   2   1   2   2   1   2   1   1   2   1   1   1   2   2   1   1   2   1   1   2   2   1   2   1   1   1   2   2   2   2   2   2   1   1   2   1   2   2   1   1   2   1   1
 MK-2-13                1   2   1   1   1   2   2   2   1   1   2   1   1   1   1   2   2   1   1   1   2   2   1   2   2   1   1   2   1   1   2   2   1   1   1   2   2   2   1   1   1   1   2   1   1   2   1   1   1   2   2   2   1   2   1   1   2   1   2   2   1   2   2   2   1   1   2   2   2   1   1   2   1   1   1   2   2   1   1   1   2   2   1   1   1   2   2   2   2   1   1   1   1   1   2   2   2   1   2   2   1   1   1   1   2   1   2   1   2   2   1   2   2   2   1   1   2   1   2   1   1   1   2   2   1   1   2   2   2   1   2   1   1   1   1   1   2   1   1   1   2   1   1   1   2   1   2   2   1   2   1   1   2   2   2   2   2   2   1   2   2   1   1   2   1   2   1   1   1   2   2   1   1   1   1   1   1   2   2   2   1   1   1   2   2   2   2   2   2   1   1   2   1   2   2   1   1   2   1   2
 MK-2-14                2   2   1   1   1   1   2   2   1   1   2   1   1   1   1   2   2   1   1   1   2   2   1   2   2   1   1   2   1   1   2   2   1   1   1   2   2   2   1   1   1   2   2   1   1   2   1   1   1   2   2   2   1   2   2   2   2   2   2   2   1   1   2   2   1   1   2   2   2   1   1   2   1   2   1   2   2   1   1   1   2   1   1   1   1   2   2   2   2   1   1   1   1   1   2   2   2   1   2   2   2   1   1   1   2   1   2   1   2   2   1   2   2   2   1   1   2   1   2   1   1   1   2   2   1   1   2   2   2   1   2   1   1   1   1   1   2   1   2   1   2   1   2   2   2   1   2   2   1   2   1   1   2   2   2   1   2   2   1   2   2   1   1   2   1   2   1   1   1   2   2   1   1   1   1   2   1   2   2   2   1   1   1   2   2   2   2   2   2   1   1   2   1   2   2   1   1   1   1   2
 MK-2-15                2   2   1   1   1   1   2   2   1   2   2   1   1   1   1   2   1   1   1   1   2   2   1   2   2   2   1   2   1   1   2   2   1   1   2   2   2   2   1   1   2   2   2   1   2   2   1   1   1   2   2   2   1   2   1   2   2   2   2   2   2   2   2   1   1   1   2   2   2   1   2   1   1   2   1   2   2   1   1   1   2   1   1   1   1   2   2   2   1   2   1   1   1   1   2   2   1   1   1   2   2   1   1   1   2   1   2   1   2   2   1   2   2   2   1   2   2   2   1   1   1   1   2   2   1   1   2   2   2   1   2   1   1   1   1   1   2   1   2   1   2   1   1   2   2   1   2   2   1   1   1   1   2   2   2   1   2   2   1   2   2   1   1   2   1   2   1   1   1   2   2   1   1   1   1   2   1   2   2   2   1   1   1   2   2   2   2   2   2   1   1   2   1   2   2   1   1   1   1   2
 MK-2-16                2   2   1   1   1   1   2   2   1   2   2   1   1   1   1   2   1   1   1   1   1   2   1   2   2   2   1   2   1   2   2   2   1   1   2   1   2   2   1   1   2   2   2   1   2   2   1   1   1   2   2   2   1   2   1   2   2   1   2   2   2   2   2   1   1   1   2   2   2   1   2   1   1   2   1   2   2   1   1   1   2   2   1   2   2   2   2   2   1   2   1   1   1   1   2   2   1   1   1   2   2   1   1   1   2   1   2   2   2   2   1   2   2   2   1   2   1   2   1   1   1   1   2   2   1   2   2   2   2   1   2   1   1   1   1   1   2   1   2   1   2   1   1   2   2   1   2   2   1   1   1   1   2   2   2   1   2   2   1   2   2   1   1   1   1   2   1   1   1   2   2   1   1   1   1   1   1   2   1   2   1   1   1   2   2   2   2   2   2   1   1   2   1   2   2   1   1   1   1   2
 MK-3-1                 1   2   1   1   1   2   1   2   1   1   1   2   1   2   2   2   2   2   2   2   1   1   1   2   2   1   1   1   1   2   2   1   2   2   1   1   1   1   2   2   2   1   2   1   1   1   2   2   1   1   2   1   2   2   2   1   1   1   2   1   2   2   1   2   1   2   1   1   2   1   1   2   2   2   1   2   1   1   1   2   2   1   1   2   1   2   2   1   2   1   2   2   1   2   2   1   1   1   1   2   1   2   2   1   1   1   1   2   2   2   2   2   2   2   1   1   1   1   1   1   2   1   2   2   2   2   1   2   1   2   1   1   1   2   1   2   1   1   1   1   1   1   2   2   1   1   2   1   2   1   2   2   1   1   2   2   2   2   2   2   1   2   2   1   1   1   2   2   2   1   1   1   2   1   2   2   1   2   1   1   2   2   2   1   1   2   1   2   1   1   1   2   2   2   2   2   1   1   1   2
 MK-3-2                 1   2   1   2   1   2   1   2   2   1   1   2   1   2   2   2   2   2   2   2   1   1   1   2   2   1   1   1   1   2   2   1   2   2   1   1   1   1   2   2   2   1   2   1   1   1   2   2   1   1   2   1   2   2   2   1   1   1   2   1   2   2   1   2   1   2   1   1   2   1   1   2   2   2   1   2   1   1   1   2   2   2   1   2   1   2   2   1   2   2   2   2   1   2   2   1   1   1   1   2   1   2   2   1   1   1   1   2   2   2   2   2   2   2   1   1   1   1   2   1   2   1   2   2   2   2   1   2   1   2   2   2   1   2   1   2   1   1   1   1   1   1   2   2   1   1   2   1   2   1   2   2   1   1   2   2   2   2   2   2   1   1   2   2   1   1   1   2   2   1   1   1   2   1   2   2   1   2   1   1   2   2   2   1   2   2   1   2   1   1   1   2   2   2   2   1   2   1   1   2
 MK-3-3                 1   2   1   2   2   2   1   2   2   1   1   2   2   2   2   1   2   2   2   1   1   1   1   2   2   1   1   1   1   2   2   2   2   2   1   1   1   1   1   2   2   1   2   2   1   2   2   2   1   1   2   1   2   2   2   1   1   1   2   1   2   2   1   2   1   2   1   1   2   1   1   1   1   2   1   2   1   1   1   2   2   2   1   2   1   2   2   1   2   1   2   2   1   2   2   1   1   2   2   2   1   2   2   1   1   1   2   1   2   2   1   2   2   1   1   1   1   1   2   2   2   1   2   2   2   2   1   2   1   2   1   2   2   2   1   2   1   1   1   1   1   1   2   2   1   1   2   1   1   1   2   2   1   1   2   2   2   2   2   2   1   2   2   2   1   1   1   2   2   1   2   1   2   2   2   1   1   1   1   1   2   2   2   1   2   2   1   2   1   1   1   2   2   2   2   1   2   1   1   2
 MK-3-4                 1   2   1   2   2   2   1   2   2   1   1   2   2   2   2   1   2   2   2   1   1   1   1   2   2   1   1   1   1   2   2   2   2   2   1   1   2   1   1   2   2   1   2   2   1   1   2   2   1   2   2   1   2   2   2   1   1   1   2   1   2   2   1   2   1   2   2   1   2   1   1   1   1   2   1   2   1   1   1   2   2   2   1   2   1   2   2   1   2   1   2   2   1   2   2   1   1   2   2   2   1   2   1   1   1   1   2   1   2   2   1   2   1   1   2   1   1   2   2   2   2   1   2   2   2   2   1   2   1   2   2   2   1   2   1   2   1   1   1   1   1   1   2   2   1   1   2   1   1   1   2   2   1   2   2   2   2   2   2   2   1   1   2   1   1   1   1   2   2   1   2   2   2   2   2   1   1   1   1   1   2   1   1   1   1   1   1   2   1   1   1   2   2   1   2   1   1   1   1   2
 MK-3-5                 1   2   1   2   2   2   1   2   2   1   1   2   2   2   2   1   2   2   2   1   1   1   1   2   1   1   1   1   1   2   2   2   2   2   1   1   2   1   1   2   2   1   2   2   1   1   2   2   1   2   2   1   2   2   2   1   1   1   2   1   2   2   1   2   1   2   2   1   1   1   1   1   1   2   1   2   1   1   1   2   2   2   1   2   1   2   2   1   2   1   2   2   1   2   2   1   1   2   2   2   1   2   1   1   1   1   2   1   2   2   1   2   1   1   2   2   1   2   2   2   2   1   2   1   2   1   1   2   1   2   2   2   1   2   1   2   2   1   2   1   1   1   2   2   1   1   1   2   1   1   2   2   2   2   2   2   2   2   2   2   1   1   2   1   1   1   1   2   1   1   2   2   2   2   2   2   1   1   1   1   2   1   1   2   1   1   1   2   1   1   1   2   1   1   1   1   1   1   1   2
 MK-3-6                 1   2   1   2   2   2   1   2   1   1   1   2   2   1   2   1   2   2   2   1   1   1   1   2   1   1   1   1   1   2   1   2   2   2   1   1   2   1   1   2   2   1   2   2   1   1   1   2   2   2   2   1   2   2   2   1   1   1   2   1   2   2   1   1   1   2   2   1   1   1   1   2   1   2   1   2   1   1   2   2   2   2   1   2   1   2   2   1   2   1   2   2   1   2   2   1   1   1   2   2   1   2   1   1   1   1   2   1   2   2   1   2   1   1   2   2   1   2   2   2   2   1   2   1   2   1   1   2   1   2   2   2   1   2   1   2   2   1   2   1   1   1   1   2   1   1   2   2   1   1   2   2   2   2   2   2   2   2   2   2   1   1   2   2   1   1   1   2   1   1   2   2   2   2   2   2   1   1   1   1   2   2   1   2   1   1   1   2   1   1   2   2   1   1   1   1   1   1   1   2
 MK-3-7                 1   2   1   2   2   2   1   2   1   1   1   2   2   1   2   1   2   2   2   1   1   1   1   1   1   1   1   1   1   2   1   2   2   2   1   1   2   1   1   2   2   1   1   2   1   1   1   2   2   2   2   1   2   2   2   1   1   2   2   2   2   2   1   1   1   2   2   1   1   1   1   2   1   2   1   2   1   1   2   2   2   2   1   2   1   2   1   1   2   1   2   2   1   2   1   2   1   1   2   2   1   2   1   1   1   1   1   1   2   2   1   2   1   1   2   2   1   2   2   2   2   1   2   1   2   1   1   2   1   2   2   2   1   2   1   2   2   2   2   1   1   1   1   2   2   1   2   2   1   1   2   2   2   2   1   2   2   2   2   1   2   1   2   2   1   1   1   2   1   1   2   2   1   2   2   2   1   1   2   1   2   2   1   2   1   1   1   2   1   1   2   2   1   1   1   1   1   1   1   2
 MK-3-8                 1   2   1   2   2   2   2   2   1   1   1   2   2   1   2   1   2   2   2   1   1   1   1   2   1   1   1   1   1   2   1   2   2   2   1   1   2   2   1   2   2   1   2   2   1   1   1   2   2   2   2   1   2   2   2   1   1   1   2   2   2   2   1   2   1   1   2   1   1   1   2   2   1   2   1   2   2   1   1   2   2   2   1   2   1   2   1   1   2   1   2   1   1   2   1   2   1   1   1   2   1   1   1   1   1   1   1   1   2   2   1   2   1   2   2   2   1   2   2   2   2   1   2   1   1   1   1   2   1   2   2   2   1   2   1   2   2   2   2   1   1   1   1   2   1   2   2   2   1   1   2   2   2   1   1   2   2   2   2   1   1   1   2   2   1   1   1   2   1   1   2   2   1   2   1   2   1   1   2   1   2   2   1   2   1   1   1   2   1   1   2   2   1   1   1   1   1   1   1   2
 MK-3-9                 1   2   1   2   1   2   2   2   1   1   1   2   1   1   2   1   2   2   2   1   1   2   1   2   1   1   1   1   1   1   1   2   1   2   1   1   2   2   1   2   2   1   2   2   1   1   1   2   2   2   2   1   2   2   2   1   1   1   2   2   2   2   1   2   1   1   2   1   1   1   2   2   1   2   1   2   2   1   1   1   2   1   1   2   1   2   1   1   2   1   1   1   1   2   1   2   1   1   1   2   1   1   1   1   1   1   1   1   2   2   1   2   1   2   2   2   1   2   2   2   2   1   2   1   1   1   1   1   1   2   2   2   1   2   1   2   2   2   2   1   1   1   1   2   1   2   2   2   1   1   2   2   2   2   1   1   2   1   2   1   2   1   2   2   1   1   1   2   1   1   2   2   1   2   1   2   1   1   2   1   2   2   1   2   1   1   1   2   1   2   2   1   1   1   2   1   1   1   1   2
 MK-3-10                1   2   1   2   1   2   2   2   1   1   2   2   1   1   2   1   1   2   2   1   1   2   1   2   1   1   1   1   1   1   1   2   1   2   1   1   2   2   1   2   2   1   1   2   1   1   2   2   2   1   2   2   2   2   1   1   1   2   2   2   1   1   1   2   1   1   2   1   1   1   2   2   2   2   1   2   2   1   2   1   2   1   1   2   1   2   1   1   2   1   1   1   1   2   1   2   1   1   1   2   1   1   1   1   1   1   1   1   2   2   1   2   1   2   1   2   1   2   2   2   2   1   2   2   1   1   1   1   1   2   2   2   1   2   1   2   2   1   2   1   1   1   1   2   2   2   2   2   1   1   2   2   2   2   1   1   2   1   2   1   2   1   2   2   1   1   1   1   1   1   2   2   1   2   1   2   1   1   2   1   2   2   1   2   1   1   1   2   1   2   2   1   2   1   2   1   1   1   1   2
 MK-3-11                1   2   1   2   1   2   2   2   1   1   2   2   1   1   2   1   1   2   2   1   1   2   1   1   1   1   1   2   1   1   1   2   1   2   1   1   2   2   1   2   2   1   1   2   2   1   1   2   2   1   2   2   1   2   1   1   1   2   2   2   1   1   1   2   1   1   2   1   1   1   2   2   2   2   1   2   2   2   2   1   2   1   1   2   1   2   1   1   2   1   1   1   1   2   1   2   1   1   1   1   1   1   1   1   1   1   1   1   2   2   2   2   2   2   1   2   1   2   2   2   2   1   2   2   1   1   1   1   1   2   2   2   1   2   1   2   2   1   2   1   1   2   1   2   2   1   1   2   1   1   2   2   2   2   1   1   2   1   2   1   2   1   2   2   1   1   1   1   1   1   2   2   1   1   2   2   1   1   2   2   2   2   1   2   1   1   1   2   1   2   2   1   1   1   2   1   1   1   1   2
 MK-3-12                2   2   1   2   1   1   2   2   1   1   2   1   1   1   2   1   1   2   2   1   1   2   1   1   1   2   1   2   1   1   1   2   1   2   1   1   2   2   1   2   2   1   1   2   2   1   1   2   2   1   2   2   1   2   1   1   1   2   1   2   1   1   1   1   1   1   2   1   1   1   2   2   1   2   1   2   2   2   2   2   2   1   1   2   1   2   1   1   1   1   1   1   1   2   1   2   1   1   1   1   1   1   1   1   1   1   1   1   2   2   2   2   2   2   2   2   1   2   2   2   2   1   2   2   1   1   1   1   1   2   2   2   1   2   1   2   2   1   2   1   1   2   1   2   2   2   1   2   1   1   2   2   2   2   1   1   2   1   2   1   2   1   2   2   1   2   1   2   1   1   2   2   1   2   2   1   1   1   2   2   2   2   1   2   1   1   1   2   1   2   2   1   1   1   2   2   1   1   1   2
 MK-3-13                2   2   1   2   1   1   2   2   1   1   2   1   2   1   2   1   1   2   1   1   1   2   1   1   1   2   1   2   1   1   1   2   1   2   1   1   2   2   1   2   2   1   2   2   2   1   1   2   2   1   2   2   1   2   1   1   1   2   1   2   1   1   1   1   1   1   2   1   1   1   2   2   1   2   1   2   2   2   1   2   2   1   1   2   1   2   1   1   1   1   2   1   2   1   1   2   1   1   1   2   1   1   1   1   1   1   2   1   2   2   2   2   2   2   2   2   1   2   2   2   2   1   2   2   1   1   1   1   1   2   2   2   1   2   1   2   1   1   2   1   1   2   1   2   2   2   1   2   1   1   2   1   2   2   1   1   2   2   2   1   2   1   2   2   1   2   1   1   1   2   2   2   1   2   2   1   1   1   2   2   2   2   1   2   1   1   1   2   1   2   1   2   1   1   2   2   1   1   1   2
 MK-3-14                2   2   1   2   2   2   2   2   1   1   2   1   1   1   2   1   1   2   1   1   1   2   1   2   2   2   1   2   1   1   1   2   1   2   1   1   2   2   1   2   2   1   2   2   2   1   1   2   1   1   2   2   1   2   1   1   1   1   1   2   1   1   1   1   1   1   2   1   2   1   2   2   1   2   1   2   2   2   1   2   2   1   1   2   1   1   2   1   1   2   2   1   2   1   1   1   1   1   1   2   1   1   1   1   1   2   2   1   2   2   2   2   1   2   2   2   1   2   1   2   2   1   2   2   1   1   1   1   1   2   2   2   1   2   2   2   1   1   2   1   1   2   1   2   2   2   1   2   1   2   2   1   2   2   1   1   2   1   2   2   2   1   2   2   1   2   1   1   2   2   2   2   1   2   2   1   2   1   2   2   1   2   1   2   1   1   1   2   1   2   1   2   1   1   2   2   1   1   1   2
 MK-3-15                2   2   1   2   2   2   2   2   1   1   2   1   1   1   2   2   1   2   1   1   2   2   1   2   2   2   1   1   1   1   1   2   1   2   2   1   2   2   1   2   2   1   2   2   2   1   1   2   2   1   2   2   1   2   1   1   1   1   1   2   2   1   1   1   1   1   2   1   2   1   2   2   1   2   1   2   2   2   1   2   2   1   2   2   1   1   2   1   1   2   2   1   2   1   1   1   1   1   1   2   1   1   1   1   1   2   2   1   2   2   2   2   1   2   2   2   2   2   1   2   1   1   2   2   1   1   1   1   1   2   2   2   1   2   2   2   2   1   2   2   1   2   2   2   2   2   1   2   1   2   2   1   2   2   1   1   2   1   2   1   2   1   2   2   1   2   1   1   2   2   1   2   1   2   2   1   2   2   2   2   1   2   2   2   1   1   1   1   1   2   1   2   1   1   2   2   1   1   1   2
 MK-3-16                2   2   2   2   2   2   2   2   1   1   2   1   1   1   2   2   1   1   1   1   2   2   1   2   2   2   1   1   1   1   1   2   1   2   2   1   1   2   1   2   2   1   2   2   2   1   1   2   2   1   2   2   1   2   1   2   1   1   1   2   2   1   1   1   1   1   2   1   2   1   2   2   1   2   1   2   2   2   1   2   2   2   2   2   1   1   2   1   1   2   2   1   2   1   1   1   1   1   1   2   1   1   1   1   1   1   2   1   2   2   2   2   1   2   2   2   2   1   1   2   1   1   1   2   1   1   1   1   1   2   2   1   1   2   2   2   2   1   2   2   1   2   2   2   2   2   1   2   1   2   2   1   2   2   1   1   2   1   2   1   1   1   2   2   1   2   1   1   1   2   1   2   1   2   2   1   2   2   2   2   1   1   2   2   1   1   1   1   1   2   1   2   1   1   2   2   1   1   1   2
 MK-4-1                 1   1   1   1   1   1   2   2   2   1   1   2   2   2   1   1   2   1   1   1   2   1   1   2   2   2   1   1   2   1   2   1   1   1   2   1   1   1   1   1   2   1   2   2   2   1   2   1   2   2   1   2   1   2   2   1   2   2   2   2   2   1   1   2   2   2   1   2   2   2   2   1   2   2   2   2   1   1   2   2   2   1   2   2   2   2   2   1   1   1   2   1   1   2   1   1   1   2   1   2   2   2   2   1   2   2   2   2   1   1   1   1   2   2   1   2   2   1   1   2   1   2   2   1   2   2   1   2   1   2   2   1   2   2   2   1   2   2   1   1   2   1   1   1   1   1   2   2   1   2   1   2   2   1   2   2   2   2   1   1   2   1   2   1   2   2   2   2   2   1   1   2   2   1   1   2   2   1   2   2   1   1   2   2   2   2   2   2   1   1   2   1   2   2   2   2   1   2   1   2
 MK-4-2                 2   1   1   2   1   1   2   2   2   1   1   2   2   2   1   1   1   1   1   1   2   1   1   2   2   2   1   1   2   2   2   1   1   1   2   1   1   1   1   2   2   1   2   1   2   1   2   1   2   2   1   2   2   2   1   1   2   2   2   2   2   1   1   2   2   2   1   2   2   2   2   1   2   2   2   2   1   1   2   2   2   1   2   2   2   2   2   1   1   1   2   1   1   2   1   1   1   2   1   2   2   1   1   1   2   2   2   2   1   1   1   1   2   2   1   2   2   1   1   2   1   2   2   1   2   2   1   2   1   2   2   2   2   2   2   1   2   2   1   1   2   1   1   1   1   1   2   2   1   1   1   2   2   1   2   2   2   2   1   1   2   1   2   1   2   1   2   1   2   2   1   2   2   1   1   2   2   2   2   2   1   1   2   2   1   2   2   2   1   1   2   1   2   2   2   2   1   2   1   2
 MK-4-3                 2   1   1   2   1   1   2   2   2   1   2   2   2   2   1   1   1   1   1   1   2   1   1   2   2   2   1   1   2   2   2   1   1   1   2   2   1   1   1   2   2   1   2   1   2   1   2   2   2   2   1   2   2   2   1   1   2   2   2   1   2   1   1   2   2   2   1   2   2   2   2   1   2   2   2   2   1   1   2   2   2   1   2   2   2   2   2   1   1   2   1   1   1   2   1   1   2   2   1   2   2   1   1   1   2   2   2   2   1   1   1   2   2   1   1   2   2   1   1   2   1   2   2   1   2   2   1   2   1   2   1   2   2   1   2   1   2   2   1   1   2   1   1   1   2   1   2   2   2   1   1   2   2   1   2   2   2   2   1   2   2   1   2   1   2   1   2   1   2   2   1   2   2   1   1   2   1   1   2   2   1   2   2   2   1   2   1   2   1   1   2   1   2   2   2   2   2   2   1   2
 MK-4-4                 2   1   1   2   1   1   2   2   2   1   2   2   2   2   1   1   1   1   1   1   2   1   1   2   1   2   1   2   2   1   2   1   1   1   2   2   1   1   1   1   1   1   2   1   2   1   1   2   1   2   1   2   2   1   1   1   2   2   1   1   2   1   1   2   2   2   1   2   2   2   2   1   2   2   2   2   1   1   2   2   2   1   2   2   2   2   2   1   1   2   1   1   1   2   1   1   2   2   1   2   2   2   2   1   2   2   2   2   2   1   2   2   2   1   1   2   2   2   1   1   1   2   2   1   2   2   1   2   1   2   1   2   2   1   2   1   2   2   1   1   2   1   1   1   2   1   2   2   2   1   1   2   2   1   2   1   2   2   1   2   2   1   2   1   2   1   2   1   2   2   1   2   2   1   1   2   1   1   2   2   1   2   2   2   1   2   1   2   2   1   1   1   2   2   2   2   2   2   1   2
 MK-4-5                 2   1   1   2   1   1   2   2   2   1   2   2   2   2   1   1   1   1   1   1   2   2   1   2   1   2   2   1   2   1   2   1   1   1   2   2   1   1   1   1   1   1   2   1   2   1   1   2   1   2   1   2   2   1   1   1   2   2   1   2   2   1   1   2   2   2   1   2   2   1   2   1   2   2   2   1   1   1   2   2   2   2   2   2   2   2   2   1   1   2   1   1   1   2   1   1   2   2   2   2   2   2   2   1   2   1   2   2   2   1   2   2   2   1   1   2   2   2   1   1   1   1   2   1   2   2   1   2   1   2   1   2   2   1   2   1   2   2   1   1   2   1   1   1   2   1   2   2   2   1   1   2   2   1   2   1   2   2   1   2   2   1   2   1   2   1   2   1   2   2   2   2   2   1   1   2   2   1   2   2   1   2   2   2   1   1   1   2   2   1   1   2   2   2   2   2   2   2   2   2
 MK-4-6                 2   1   1   2   2   1   2   2   2   1   2   2   2   2   1   1   1   1   1   2   2   2   1   1   1   2   2   1   2   1   2   1   1   1   2   2   2   1   1   1   1   2   2   1   2   1   1   2   1   2   1   2   2   1   1   1   2   2   1   2   1   1   1   2   2   1   1   2   2   1   2   1   2   2   2   2   2   1   1   2   2   2   2   2   2   2   1   1   1   2   1   1   1   2   1   2   2   2   2   2   2   2   2   1   2   1   2   2   2   1   2   1   2   1   1   2   2   2   2   1   1   1   2   1   2   2   2   2   1   2   1   2   2   1   2   2   2   1   1   1   2   1   1   1   1   1   2   2   2   1   1   2   2   1   2   1   2   2   1   2   2   1   2   1   2   1   1   1   2   2   2   2   2   1   1   2   2   1   2   2   1   2   2   2   1   1   1   2   2   1   1   2   1   2   1   2   2   2   2   2
 MK-4-7                 2   1   1   2   2   1   2   2   2   1   2   2   2   2   1   1   1   1   1   1   2   2   1   2   1   2   2   2   2   2   1   2   1   1   2   2   2   2   1   1   1   2   2   1   2   1   1   2   1   2   1   2   2   1   1   1   2   2   1   2   1   1   1   2   2   1   1   2   1   2   2   1   1   2   2   2   2   1   1   2   2   2   2   2   2   2   1   1   1   2   1   1   1   2   1   2   1   1   2   2   2   2   2   1   2   1   2   2   2   1   2   1   2   1   1   2   2   2   2   1   1   1   2   1   2   2   2   2   1   1   1   1   2   1   2   1   2   1   2   1   2   1   1   1   1   1   2   2   2   1   1   2   2   1   2   1   2   2   1   2   2   1   2   1   2   1   1   1   2   2   2   2   1   1   1   1   2   2   2   2   1   2   2   2   1   1   2   2   2   1   1   2   1   2   1   1   2   2   2   1
 MK-4-8                 2   1   1   1   2   1   2   2   2   1   2   1   2   2   1   2   1   1   1   1   2   2   1   2   1   2   2   2   2   2   1   2   1   1   2   2   2   2   1   1   2   2   2   1   2   1   1   2   1   2   1   2   2   1   1   1   2   2   1   2   1   1   1   2   2   1   2   2   1   2   2   1   1   2   2   2   2   1   1   2   2   2   2   2   2   2   1   1   1   2   2   1   1   1   1   2   1   2   2   2   2   2   2   1   2   1   2   2   2   2   2   1   2   1   1   2   2   2   2   1   1   1   2   1   1   2   2   2   1   2   1   1   2   1   2   1   2   1   1   1   2   1   1   2   1   1   2   2   2   1   1   2   2   1   2   1   1   2   1   2   2   2   2   1   2   1   1   1   2   2   2   2   1   1   1   1   2   2   2   2   1   2   2   2   1   1   1   2   2   1   1   1   1   2   1   1   1   2   2   1
 MK-4-9                 2   1   1   1   2   1   2   2   2   1   2   1   2   1   1   2   1   1   1   1   2   2   1   2   2   2   2   1   2   2   1   2   1   1   2   2   2   2   1   1   2   2   2   2   2   1   1   2   1   2   1   2   2   1   1   1   1   2   1   2   1   1   2   2   2   2   2   2   1   2   2   1   1   2   2   2   2   1   1   2   2   2   2   2   2   2   1   1   1   2   2   1   1   1   1   2   1   1   1   2   2   2   2   1   2   1   2   2   2   2   2   1   2   1   1   2   2   2   2   1   1   1   2   1   2   2   2   2   1   2   1   1   2   1   2   1   2   1   1   1   1   1   1   1   1   1   2   1   1   2   1   2   2   1   2   1   1   2   1   2   2   2   2   2   2   1   1   1   2   2   2   2   1   1   1   1   2   2   2   2   1   2   2   2   1   1   1   2   2   1   1   1   1   2   1   1   1   2   2   1
 MK-4-10                2   2   1   1   2   1   2   1   2   1   2   1   2   1   1   2   1   1   1   1   2   1   1   2   2   2   2   1   2   2   1   2   1   1   2   2   2   2   1   1   2   2   2   2   2   1   1   2   1   2   1   2   2   1   1   1   1   1   1   2   1   1   2   2   2   2   2   2   1   2   1   1   1   2   1   2   2   1   1   2   2   1   2   2   2   2   1   1   1   2   2   1   1   1   1   2   1   1   1   2   2   2   2   2   1   1   2   2   2   2   2   1   2   1   1   2   2   2   2   1   1   1   2   1   2   2   2   2   1   2   1   1   2   1   2   1   2   1   1   1   2   1   1   1   1   1   2   1   1   2   1   2   2   1   2   1   1   2   1   2   2   2   2   2   2   1   1   1   2   2   2   2   1   1   1   1   2   1   2   2   1   2   2   2   1   1   1   2   2   2   1   1   1   1   1   1   1   2   2   1
 MK-4-11                2   2   2   2   2   1   2   1   2   1   2   1   2   1   1   2   1   2   1   1   2   2   1   2   1   2   2   1   2   2   1   2   1   1   2   2   2   2   1   1   2   2   1   2   1   1   1   2   1   2   1   2   2   1   1   1   1   1   1   1   1   1   2   1   2   2   2   1   1   1   1   1   1   2   1   2   2   1   1   2   2   1   2   2   2   2   1   1   1   2   2   1   1   1   1   2   1   1   1   2   2   2   2   2   1   1   2   2   1   2   2   1   2   1   1   2   2   2   2   1   1   1   2   1   2   2   2   2   1   2   2   1   2   1   2   1   2   1   1   1   1   1   2   1   1   1   2   1   1   2   1   2   2   1   2   1   1   2   1   2   2   2   2   2   1   1   1   1   2   2   2   2   1   1   1   2   2   2   2   2   1   2   1   2   1   2   1   2   2   2   1   1   1   1   2   1   1   2   2   1
 MK-4-12                2   2   2   2   2   1   2   1   2   1   2   1   2   1   1   2   1   2   1   1   2   2   2   2   1   2   2   1   2   2   1   2   1   1   2   2   2   2   1   1   2   2   1   2   1   1   1   1   1   2   1   2   2   1   1   1   1   1   1   1   1   1   2   1   2   2   2   1   1   1   1   1   1   2   1   2   2   1   1   2   2   1   2   2   2   1   1   1   1   2   2   1   1   1   1   2   1   1   1   2   1   2   2   2   1   1   2   2   1   2   2   1   2   1   1   2   2   2   2   1   1   1   2   1   1   2   2   2   1   2   1   1   2   1   1   1   2   1   1   1   1   1   2   1   1   1   2   1   1   2   1   2   2   1   2   1   1   2   1   2   2   2   2   2   1   1   1   2   2   2   2   2   2   2   1   2   2   2   2   2   1   2   1   2   1   2   1   2   1   2   1   1   1   1   2   1   1   2   2   1
 MK-4-13                2   2   2   2   2   1   2   1   2   1   2   1   2   1   1   2   1   2   1   1   2   2   2   2   2   2   2   1   2   2   1   2   1   1   2   2   2   2   1   2   2   2   1   2   1   1   1   2   1   2   1   2   2   1   1   2   1   1   1   1   1   1   2   1   1   2   2   1   2   1   1   1   2   1   1   2   1   1   1   2   2   1   2   2   2   1   1   1   2   2   2   2   1   1   1   2   2   1   1   2   1   2   2   2   1   1   2   2   1   2   2   1   2   1   1   2   2   2   2   1   1   2   2   1   1   2   2   2   1   2   1   2   2   1   2   1   2   1   1   1   1   1   2   1   1   1   2   1   1   2   1   2   2   1   2   1   2   2   1   2   2   2   2   2   1   2   1   2   1   2   2   2   2   2   1   1   2   2   2   2   1   2   1   1   1   2   1   2   1   2   1   1   1   1   2   2   1   2   2   1
 MK-4-14                2   2   2   2   2   1   2   1   2   1   2   1   2   1   1   2   1   1   1   1   2   2   2   2   2   2   2   1   2   2   1   2   1   1   2   2   2   2   1   2   1   2   2   1   2   1   1   1   1   2   2   2   2   2   1   2   1   1   1   1   1   1   2   2   1   2   2   1   1   1   1   1   2   1   1   2   1   1   1   2   2   1   2   2   2   1   1   1   2   2   2   2   1   1   1   2   2   1   2   2   1   2   1   2   1   1   2   2   1   2   2   1   2   1   1   2   2   2   2   1   1   2   2   1   1   2   1   2   1   2   1   2   2   1   2   1   2   1   1   1   1   1   2   1   1   1   2   1   1   2   1   2   2   1   2   1   2   2   1   2   2   2   2   2   2   2   1   2   1   2   2   2   2   2   1   1   1   2   2   2   1   2   1   1   1   2   1   2   1   1   1   1   1   1   2   2   1   2   2   1
 MK-4-15                2   2   2   1   2   1   2   1   2   1   2   2   1   1   1   2   1   1   1   2   1   2   2   2   2   2   2   1   2   2   1   2   1   1   2   2   2   2   2   2   1   2   2   1   2   1   1   1   1   2   1   2   2   2   1   2   1   1   1   1   1   1   2   2   1   2   2   1   1   1   1   1   2   1   1   2   1   1   1   2   2   1   2   2   2   2   1   1   2   2   2   2   1   1   1   2   2   1   2   2   2   2   1   2   1   1   2   2   1   2   2   1   2   1   1   2   2   2   2   1   1   2   2   1   1   2   1   2   1   2   1   2   2   1   2   1   2   1   1   1   1   1   2   2   1   1   2   1   1   2   1   2   1   1   1   1   2   2   1   2   2   2   2   2   2   2   2   2   1   2   2   2   2   2   2   1   1   2   2   2   1   1   2   1   2   2   1   2   2   2   1   1   1   1   2   2   1   2   2   1
 MK-4-16                2   2   2   1   1   1   2   1   2   1   2   2   2   1   1   2   1   1   1   2   1   2   2   1   2   2   2   1   2   2   1   2   1   1   2   1   2   2   2   2   1   2   2   1   2   1   2   1   1   2   1   2   2   2   1   2   1   1   1   1   1   1   2   2   1   2   2   1   1   1   1   1   1   1   1   1   1   1   1   2   2   1   2   2   2   2   1   1   1   2   2   2   2   2   1   2   2   1   2   2   2   2   1   2   1   1   2   2   2   2   2   1   2   1   1   2   2   2   2   2   1   2   2   1   2   2   1   2   1   2   1   2   2   1   2   1   2   1   1   1   1   1   2   2   1   1   2   1   1   1   1   2   1   1   1   1   2   2   1   2   2   2   2   2   2   2   2   2   1   2   2   2   2   2   1   1   2   2   2   2   1   1   2   2   2   2   1   2   2   2   1   1   1   1   2   2   1   2   2   1
 MK-5-1                 1   1   1   1   2   2   1   1   2   2   2   2   1   2   1   1   1   2   1   2   1   1   2   2   1   1   1   1   1   1   2   2   2   1   1   1   1   2   2   2   2   1   1   1   1   2   1   2   1   2   2   2   2   2   2   2   1   2   1   2   1   1   2   2   2   2   1   1   1   1   2   2   1   2   1   2   1   2   2   2   2   1   2   1   2   1   1   1   1   1   1   2   2   2   1   2   2   2   1   1   2   1   1   2   2   1   2   2   1   1   1   1   1   2   2   2   1   2   2   1   2   2   1   2   2   2   1   2   2   1   1   1   1   2   2   1   2   1   2   2   2   2   1   2   2   1   2   1   2   2   2   1   2   1   2   1   1   2   1   1   1   1   2   1   2   1   2   2   1   1   2   2   2   1   2   2   1   1   2   2   1   2   1   2   1   1   1   2   2   1   2   2   2   1   1   1   1   1   1   2
 MK-5-2                 1   1   1   1   2   2   1   1   2   2   2   2   1   2   1   1   1   2   1   2   1   1   2   2   2   1   1   1   1   1   1   2   2   1   1   1   1   2   2   1   2   1   1   1   1   2   1   2   1   2   2   2   2   2   2   2   1   2   1   1   1   1   2   2   2   2   1   1   1   1   2   2   1   2   1   2   1   2   2   2   2   1   1   1   2   1   1   1   2   1   1   2   2   2   1   2   2   2   1   1   2   1   1   2   2   1   2   2   2   1   1   1   1   2   2   1   1   2   2   1   2   2   1   1   2   2   1   2   2   1   1   1   1   2   2   1   2   1   2   2   2   2   1   2   2   1   2   1   2   2   2   1   2   1   2   1   1   2   1   1   1   1   1   1   2   1   2   2   1   1   2   2   2   1   2   2   2   1   1   2   1   2   1   2   1   1   1   2   2   2   1   2   2   1   1   1   2   1   1   1
 MK-5-3                 2   1   2   1   1   2   1   1   2   2   2   2   1   1   2   1   1   2   1   2   1   2   2   2   2   1   2   1   1   1   1   2   2   1   1   1   1   2   2   1   2   1   1   1   1   2   1   2   2   2   2   2   2   2   2   2   1   2   1   2   1   2   2   1   2   2   1   1   2   2   2   2   1   2   1   2   1   2   2   2   1   1   1   1   2   1   1   1   2   1   1   2   1   2   1   2   2   1   1   1   2   1   1   2   2   1   2   1   2   1   1   1   1   1   2   1   1   2   2   1   2   2   1   1   2   1   1   2   2   1   2   2   1   1   2   1   2   1   2   2   2   2   1   2   2   1   2   1   2   2   2   1   2   1   2   2   1   2   1   1   1   1   1   1   2   1   2   2   1   1   2   2   1   2   2   2   2   1   1   2   1   1   1   2   1   1   1   2   2   2   1   2   2   2   1   1   2   1   2   2
 MK-5-4                 2   1   2   1   1   2   1   1   2   2   2   2   1   1   2   1   1   1   1   2   1   2   2   2   2   1   2   2   1   1   1   2   2   1   1   1   1   2   2   1   2   1   1   1   2   2   1   2   2   2   2   2   2   2   1   2   1   1   1   2   1   2   2   1   2   2   1   1   2   2   2   2   1   2   1   2   1   2   2   2   1   1   2   1   2   1   1   1   2   1   1   2   2   2   1   2   2   1   1   1   2   1   1   2   2   2   2   1   2   1   1   1   1   1   2   1   1   2   1   2   2   1   1   1   2   1   1   2   2   1   2   2   2   1   2   2   2   1   2   2   2   2   1   2   2   1   2   1   2   2   2   1   2   2   2   2   1   2   1   1   1   1   1   1   2   1   2   2   1   1   2   2   1   2   2   2   2   1   1   2   1   2   1   2   1   1   1   2   2   2   1   2   2   2   1   1   2   1   2   2
 MK-5-5                 2   1   2   1   1   2   1   1   2   1   2   2   1   1   1   1   1   1   1   2   1   2   1   2   2   1   2   2   1   2   1   2   2   1   1   1   1   2   2   1   2   1   1   1   2   2   1   2   2   2   2   2   2   2   1   2   1   1   1   2   1   2   2   1   2   2   1   1   2   2   2   2   1   2   1   2   2   2   1   2   1   1   1   1   2   1   1   1   2   1   1   1   1   2   1   2   2   1   1   1   2   1   1   2   2   2   2   1   2   1   1   2   2   1   2   1   1   2   2   2   2   2   1   1   2   1   1   2   2   2   2   2   2   2   2   2   2   1   2   2   2   2   1   2   1   1   1   1   2   2   2   1   2   2   1   2   1   2   1   1   1   1   2   1   2   2   1   2   1   1   1   2   1   2   2   2   2   1   1   2   1   2   1   2   1   1   2   1   2   2   1   2   2   2   1   1   2   1   2   2
 MK-5-6                 2   1   2   1   1   2   1   1   2   1   2   2   1   1   1   1   1   1   1   2   1   2   1   2   2   2   1   2   1   2   1   2   2   1   1   1   1   2   2   1   2   1   1   1   2   2   1   2   2   2   2   2   2   2   1   2   1   1   1   2   1   2   2   1   2   2   1   1   2   2   2   2   1   2   1   2   2   2   2   2   1   1   1   2   2   1   1   1   1   1   1   1   1   1   1   2   2   1   1   1   2   1   2   2   2   2   2   2   2   1   1   2   2   1   2   1   1   2   1   2   2   2   1   1   2   1   1   2   2   2   2   2   2   2   2   2   1   1   2   1   2   2   1   2   1   1   1   2   2   2   2   1   2   2   1   2   1   2   1   1   1   1   2   1   1   2   1   2   2   1   2   2   1   2   2   2   2   1   1   2   1   2   1   2   2   1   2   1   2   2   1   2   2   2   1   1   2   1   2   2
 MK-5-7                 2   1   2   1   1   1   1   1   2   1   2   2   1   1   1   1   1   1   1   2   1   1   1   2   1   2   1   2   1   2   1   2   2   2   1   1   1   2   2   1   2   1   1   1   2   2   1   2   2   2   1   2   2   2   1   2   1   1   1   2   1   2   2   1   2   2   1   1   2   2   2   2   1   1   1   2   1   2   2   2   2   1   1   2   2   1   1   1   1   1   1   1   1   1   1   2   2   1   2   1   2   1   2   2   1   2   2   2   2   1   1   2   2   2   2   1   1   2   1   2   2   2   1   2   2   1   1   2   2   1   2   2   2   2   2   2   1   1   2   1   2   2   1   2   1   1   1   2   2   2   2   1   2   2   1   2   1   2   1   1   1   1   2   1   1   2   1   2   2   1   2   2   1   2   2   2   2   1   1   2   1   1   1   2   2   1   2   1   2   2   1   2   2   2   1   1   2   1   2   2
 MK-5-8                 2   1   2   1   2   1   1   1   1   1   2   2   1   1   1   1   1   1   1   2   1   1   1   1   1   2   1   2   1   2   2   1   2   2   1   1   1   1   2   1   2   1   2   1   2   2   1   2   1   2   1   2   2   2   1   2   1   1   1   2   1   2   2   1   1   2   1   1   2   2   2   2   1   1   1   1   1   2   2   2   2   1   1   2   2   1   1   1   1   1   1   1   1   1   2   2   1   1   2   1   2   1   2   2   1   2   2   2   2   1   1   2   2   2   2   1   1   2   1   2   2   2   1   2   2   1   1   2   2   1   2   2   2   2   2   2   1   1   2   1   2   2   1   2   1   1   1   2   2   2   2   1   2   2   1   2   1   2   1   1   1   1   2   1   1   2   1   2   2   1   2   2   1   2   2   2   2   1   1   2   1   1   1   2   1   2   2   1   2   2   1   2   1   2   1   1   2   1   2   2
 MK-5-9                 2   1   2   1   2   1   1   1   1   1   2   2   1   1   2   1   1   2   1   2   1   2   1   1   2   2   1   2   1   2   2   1   2   2   1   1   1   1   2   1   2   1   2   1   2   1   1   2   1   1   2   2   2   1   1   2   1   1   1   2   1   1   1   1   1   2   1   1   2   2   2   2   1   1   1   2   1   2   2   2   2   1   1   2   2   2   2   1   2   1   1   1   1   1   2   2   1   1   2   1   1   1   2   2   1   2   2   2   2   2   1   2   1   2   2   1   1   2   1   2   2   2   1   2   2   2   1   2   2   1   2   2   2   2   2   2   1   1   2   1   2   1   1   2   1   1   1   2   1   2   2   1   2   2   1   2   1   2   1   1   1   1   2   1   1   2   1   2   2   1   2   1   1   2   2   2   2   1   1   2   1   1   1   2   1   2   1   1   2   2   1   1   1   2   1   1   2   1   2   2
 MK-5-10                2   1   2   1   2   1   1   2   1   1   2   2   1   1   2   1   1   2   1   2   1   2   1   1   2   1   1   2   1   2   2   1   2   2   1   1   1   1   2   2   2   1   2   1   2   1   1   2   1   1   2   2   2   1   1   2   2   1   1   2   1   2   1   1   1   2   2   1   2   2   2   2   1   1   1   2   2   2   2   2   2   1   1   2   2   1   1   1   2   1   1   1   1   1   2   2   1   1   2   1   1   1   2   2   2   2   2   2   2   1   1   2   1   2   2   1   1   2   1   2   2   1   1   2   2   2   1   2   2   1   2   2   2   2   2   2   1   1   2   2   2   1   1   1   1   1   1   2   2   2   1   1   2   2   1   2   1   2   1   1   1   1   2   2   1   2   1   2   2   1   2   1   1   2   2   2   2   1   2   2   1   1   1   2   2   2   1   1   2   2   1   1   1   2   1   1   2   1   2   2
 MK-5-11                2   1   2   1   2   1   1   2   1   1   2   1   1   1   2   1   1   2   1   2   1   2   1   2   2   1   1   2   1   2   2   1   2   1   1   1   2   1   2   2   2   1   2   1   2   1   1   2   1   1   1   2   2   1   1   2   2   1   1   2   1   2   1   1   1   2   2   1   2   2   1   2   1   1   1   2   2   2   2   2   2   1   1   2   2   1   1   1   2   1   1   1   1   1   2   2   1   1   2   1   1   1   2   2   2   2   2   2   2   1   1   2   1   2   2   1   1   2   1   2   2   1   2   2   2   2   1   2   1   1   2   2   2   2   2   2   2   2   2   1   2   1   1   1   1   1   1   2   2   2   1   1   2   2   1   1   1   2   1   1   1   1   2   2   1   2   1   2   2   1   2   1   1   1   2   2   2   1   2   2   2   1   1   2   2   1   1   1   2   1   1   1   1   1   1   1   2   1   2   1
 MK-5-12                1   1   2   1   2   1   2   2   1   1   1   1   1   1   2   1   1   1   1   2   1   1   1   1   2   1   2   2   1   2   2   2   2   1   2   1   2   1   2   2   2   1   2   1   2   1   1   2   1   1   1   2   2   1   1   2   2   1   1   2   1   2   1   1   1   2   2   1   2   2   1   1   1   2   1   1   2   2   2   2   2   1   1   2   2   1   1   1   2   1   1   1   1   1   2   1   1   1   2   2   1   1   2   2   2   1   2   2   2   1   1   2   1   2   2   1   1   2   1   2   2   1   2   2   2   2   1   2   1   1   2   2   2   2   2   2   2   2   2   1   2   1   1   1   1   1   1   2   2   2   1   1   2   2   1   1   1   2   1   1   1   2   2   2   1   1   1   2   1   1   2   1   1   1   1   2   2   1   2   2   2   1   1   2   2   1   1   1   2   1   1   1   1   1   1   1   2   1   2   1
 MK-5-13                1   1   2   1   2   1   1   2   1   2   1   1   1   1   2   1   2   1   1   2   1   2   1   1   2   1   1   2   2   1   2   2   2   1   2   1   2   1   2   2   2   2   2   1   2   1   1   2   1   1   1   2   2   1   1   1   2   1   1   2   1   2   1   1   1   2   2   1   2   2   1   1   1   1   1   2   2   2   2   2   2   1   1   2   2   1   1   1   2   1   1   1   1   1   2   1   2   1   2   2   1   1   2   2   1   1   1   2   2   1   1   2   1   2   2   1   1   2   1   2   2   1   2   2   2   2   2   2   1   2   2   2   1   2   2   2   2   2   2   1   2   1   1   1   1   1   1   2   2   2   1   1   2   2   2   1   1   2   2   1   1   2   2   2   1   1   1   2   1   1   2   1   1   1   2   1   2   1   2   2   2   1   1   2   2   1   1   1   2   1   1   1   1   1   1   1   2   1   2   1
 MK-5-14                1   1   2   1   2   2   1   2   2   2   1   1   1   1   2   1   2   1   1   2   1   2   1   1   2   1   1   2   2   1   2   2   2   2   2   1   2   2   2   2   2   2   2   1   2   2   1   2   1   1   1   2   2   1   1   1   2   1   1   2   1   1   1   1   1   2   1   1   1   2   1   1   2   1   2   2   2   2   2   2   2   1   1   2   2   1   1   1   2   2   1   1   1   1   2   1   2   1   2   2   1   1   2   2   1   1   1   2   2   1   1   2   1   2   2   1   1   1   1   2   2   1   2   2   2   2   2   2   1   2   2   2   1   2   2   2   2   2   2   1   2   1   1   1   1   2   1   2   2   2   1   1   2   2   2   1   1   2   2   1   1   2   2   2   1   1   1   2   1   1   2   1   1   1   2   1   2   1   2   2   2   1   1   2   2   1   1   1   2   1   1   1   1   1   1   1   2   1   1   1
 MK-5-15                1   1   2   1   2   2   2   2   2   2   1   1   1   1   2   1   2   1   1   1   2   2   1   2   2   1   1   2   2   2   2   2   1   2   2   1   2   2   2   2   2   1   2   2   2   2   1   2   1   1   1   2   2   1   1   1   2   1   1   2   1   1   1   2   1   1   1   1   1   2   1   1   1   1   2   2   2   2   1   2   2   1   1   2   2   1   1   1   2   2   1   2   1   1   2   1   2   1   2   2   1   1   2   2   1   1   1   2   2   1   1   2   1   2   2   2   1   1   1   2   2   1   2   2   2   2   2   2   1   1   2   2   1   2   2   2   1   2   2   1   2   1   1   1   1   2   1   2   2   2   1   1   2   2   2   1   1   2   2   1   2   2   2   2   1   1   1   2   1   1   2   1   1   1   2   1   2   1   2   2   2   1   1   2   2   1   2   1   2   1   1   1   1   1   1   1   1   1   1   2
 MK-5-16                1   1   2   1   2   2   2   1   2   2   1   2   1   1   2   1   2   1   1   1   2   1   1   2   2   1   1   2   2   2   2   2   1   2   2   2   2   2   2   2   2   1   2   2   2   2   1   2   1   1   1   2   2   1   1   1   2   1   1   2   1   1   1   2   1   1   1   1   1   2   1   1   1   1   1   2   2   1   1   2   2   1   1   2   1   1   1   2   2   2   1   2   1   1   1   2   2   1   2   2   2   2   2   2   1   1   1   2   2   1   1   2   1   2   2   2   1   2   1   2   2   1   2   2   2   2   2   2   1   1   2   2   1   2   2   2   1   2   2   2   2   1   1   1   1   1   1   2   1   1   1   1   2   2   2   1   1   1   2   1   2   2   2   2   2   1   1   2   1   2   2   1   1   1   2   1   2   1   2   2   2   1   1   2   2   1   2   1   1   1   1   1   1   1   1   1   2   1   1   2
 MK-6-1                 2   2   2   2   2   1   1   1   1   1   2   1   2   2   1   1   1   2   1   2   2   1   2   1   1   1   1   1   1   1   1   1   1   1   2   1   1   2   2   2   1   1   1   2   2   2   2   1   1   1   1   2   1   2   1   1   2   1   1   1   1   1   2   1   1   1   1   1   2   2   2   1   1   2   2   2   2   1   1   2   1   1   1   2   1   1   1   1   1   2   1   2   1   1   2   2   1   1   2   1   2   2   1   1   2   2   2   1   1   1   2   2   1   1   2   1   1   1   2   2   1   1   1   1   2   2   1   2   1   2   1   2   2   2   2   2   1   2   2   1   1   2   2   2   2   2   2   2   2   1   2   1   2   2   1   1   2   2   2   2   2   1   1   2   1   1   1   1   2   2   2   1   2   2   2   1   1   1   2   1   2   2   2   2   2   1   2   1   1   1   1   2   2   1   1   1   2   1   2   2
 MK-6-2                 2   2   2   2   2   1   1   1   1   1   2   1   2   2   1   1   1   2   1   2   2   1   2   1   1   1   1   2   1   1   1   1   1   1   2   1   1   2   2   2   1   1   1   2   2   2   2   1   1   2   1   2   2   2   1   1   2   1   1   1   1   1   2   1   1   1   1   1   2   2   2   1   1   2   2   2   2   1   1   2   2   1   1   2   1   1   1   1   1   2   1   1   2   1   2   2   1   1   2   1   2   2   1   1   2   2   2   1   1   1   2   1   1   1   2   1   1   1   2   2   1   1   1   1   2   2   1   2   1   2   1   2   2   2   2   2   1   2   2   1   1   1   1   2   2   2   2   2   2   1   2   1   2   1   1   1   2   2   2   2   2   1   1   2   1   1   2   1   2   2   2   1   1   1   2   1   1   1   1   1   2   2   2   1   2   1   2   1   1   1   1   2   2   1   1   1   2   1   2   2
 MK-6-3                 2   2   2   2   2   1   1   1   1   1   1   1   2   2   1   1   2   2   1   2   2   1   2   1   1   1   1   2   2   1   1   1   2   1   2   1   1   2   2   2   1   1   1   2   2   2   2   1   2   2   1   2   2   2   1   1   2   1   1   1   1   1   2   1   2   1   1   1   2   2   2   1   1   2   2   2   2   1   1   2   2   1   1   2   1   1   2   1   2   2   1   1   2   1   2   2   1   1   2   1   2   2   1   1   2   2   2   1   1   1   2   1   1   1   1   1   1   1   2   2   1   1   1   1   2   2   1   2   1   2   1   2   2   2   2   2   1   2   2   1   1   1   1   2   2   2   1   2   2   2   2   1   2   2   1   1   2   2   2   2   2   1   1   1   2   1   2   1   2   2   2   1   1   1   2   1   1   1   1   2   2   2   2   1   2   1   1   1   1   1   1   2   2   1   1   1   2   1   2   2
 MK-6-4                 2   2   2   2   2   1   1   1   1   2   1   1   2   2   1   1   2   1   1   2   2   1   1   1   1   1   1   2   2   1   1   1   2   1   2   1   1   2   2   2   1   1   1   2   2   2   2   2   2   2   1   1   2   2   1   1   2   1   1   1   1   1   2   1   1   1   1   1   2   2   2   1   1   2   1   2   2   1   1   2   2   1   1   2   1   1   2   1   2   2   1   1   2   1   2   2   1   2   2   1   2   2   1   1   2   2   2   2   1   1   2   1   1   1   1   1   1   1   1   2   1   1   1   1   2   2   1   2   1   2   2   2   2   2   1   2   1   2   2   1   1   1   1   2   2   2   1   2   2   2   2   1   2   1   1   1   2   2   2   2   2   1   1   1   2   1   2   1   2   2   2   1   1   1   1   1   1   1   1   2   2   2   2   1   2   1   1   1   1   1   1   2   2   2   1   1   2   1   2   2
 MK-6-5                 2   2   2   2   2   1   1   1   1   2   1   1   2   1   1   1   1   1   1   2   2   1   1   1   2   1   1   2   2   1   1   1   2   1   2   1   1   2   2   2   1   1   1   2   2   2   2   2   2   2   1   1   2   2   1   1   2   1   1   1   1   2   2   1   1   1   2   1   2   1   2   1   1   2   1   2   1   1   1   2   2   1   1   2   1   1   2   1   2   2   2   1   1   1   2   2   1   2   2   1   2   2   1   1   2   2   2   2   1   1   2   1   1   1   1   1   1   1   1   2   1   1   1   1   2   2   1   2   1   2   2   2   2   2   1   2   1   2   2   1   1   1   1   2   2   2   1   2   2   2   2   1   2   1   1   1   2   2   2   2   2   1   1   1   2   1   2   1   2   2   2   1   1   1   1   1   2   1   1   2   1   2   2   1   2   1   1   1   1   1   1   2   2   1   2   1   2   1   2   1
 MK-6-6                 2   2   2   2   2   1   1   1   1   2   1   1   2   1   1   1   1   1   1   2   2   2   1   1   2   1   1   2   2   2   1   2   2   1   2   1   2   2   2   2   1   1   2   2   1   2   2   1   2   1   1   2   2   2   1   1   2   1   1   1   2   2   2   1   1   1   2   1   2   1   2   1   1   2   1   2   1   1   1   2   2   1   1   2   1   1   1   1   2   2   2   1   1   1   2   2   1   2   2   1   2   2   2   1   2   2   2   2   1   1   2   1   1   1   1   1   1   1   1   2   1   2   1   1   2   1   1   2   1   2   2   2   2   2   1   2   1   2   2   1   1   2   1   2   2   2   1   2   2   2   2   1   2   1   1   1   2   2   2   2   2   1   1   1   2   1   2   1   1   2   2   1   1   1   2   1   2   2   1   2   1   2   2   1   2   1   1   2   1   1   1   2   2   1   2   2   2   1   2   1
 MK-6-7                 2   2   2   2   2   2   1   1   1   2   1   1   2   1   1   1   1   1   1   2   2   1   1   1   2   1   1   2   2   2   1   2   2   1   2   1   2   2   2   2   1   1   2   2   1   1   2   1   2   1   1   2   2   2   1   1   2   1   1   1   2   2   1   1   1   1   2   1   2   1   2   1   2   2   1   2   1   1   2   1   2   1   1   2   1   1   1   1   2   2   2   1   1   1   2   2   1   2   2   1   2   2   2   1   2   2   2   2   1   1   2   2   1   1   1   1   1   1   1   2   1   2   1   1   2   1   1   2   1   2   2   2   2   2   1   2   1   2   2   1   1   2   1   2   2   2   1   2   2   2   2   1   2   1   1   1   2   2   2   1   2   1   1   1   2   1   2   1   1   1   2   2   2   1   2   1   1   2   1   2   1   2   2   1   2   1   1   2   2   1   1   2   2   1   2   2   2   1   1   1
 MK-6-8                 2   2   2   2   2   2   1   1   2   2   1   1   2   1   1   1   1   2   1   2   1   1   1   1   2   1   1   1   2   2   1   2   2   1   2   1   2   2   2   2   1   1   2   2   1   1   2   1   2   1   1   2   2   2   1   1   2   1   2   2   2   2   1   1   1   1   1   1   2   1   2   1   2   2   1   2   1   1   2   1   2   1   1   2   1   1   1   1   2   2   2   1   1   1   2   2   1   2   1   1   2   2   1   1   2   2   1   2   2   1   2   1   1   1   1   1   1   1   1   2   1   1   1   1   2   1   1   2   1   2   2   2   2   2   1   2   1   2   2   1   2   2   1   1   2   2   1   2   2   2   2   1   2   1   1   1   2   2   2   1   2   1   2   1   2   1   2   1   1   1   2   2   2   1   2   1   1   2   2   2   1   2   2   1   1   1   1   2   2   1   1   2   2   1   2   2   2   1   1   1
 MK-6-9                 2   2   2   2   2   2   1   1   2   2   1   1   2   1   1   2   1   2   1   2   1   1   1   1   2   1   2   1   2   2   1   1   2   1   2   1   2   2   2   2   1   1   2   2   1   1   2   2   2   1   1   2   2   2   1   1   2   1   2   2   1   1   1   1   2   1   1   1   2   1   2   1   2   2   1   2   2   1   2   1   2   1   1   2   1   1   1   1   2   2   2   1   1   1   2   2   1   2   1   1   2   1   1   1   2   2   1   2   2   1   2   1   1   1   1   1   1   1   1   2   1   1   1   1   1   1   1   2   1   2   2   2   2   2   1   2   1   2   2   2   2   2   1   1   2   2   1   2   2   2   2   1   2   1   1   1   2   2   2   1   2   1   2   1   1   1   2   1   1   1   2   2   2   1   2   1   1   2   2   2   1   2   2   1   1   1   1   2   2   1   1   2   2   1   2   1   2   1   1   1
 MK-6-10                2   1   1   2   2   2   1   1   1   2   1   1   2   1   2   2   1   2   1   2   1   2   1   1   2   1   2   2   1   2   1   1   1   1   2   1   2   2   2   1   1   2   2   2   1   1   2   2   2   1   1   2   2   2   1   1   2   1   2   1   1   2   1   1   2   1   1   1   2   1   2   1   2   2   1   2   1   1   2   1   2   1   1   2   2   1   1   1   2   2   2   1   1   1   2   2   1   2   1   1   1   1   1   1   2   2   1   2   2   1   2   1   1   1   1   1   1   1   1   2   1   1   1   2   1   1   1   2   1   2   2   2   2   2   1   2   1   2   2   2   2   2   1   1   2   2   1   2   2   2   2   1   1   2   1   1   2   2   2   1   2   1   2   1   1   1   2   1   1   1   2   2   2   1   2   1   1   1   2   2   1   2   2   1   2   1   1   1   2   1   1   2   2   1   2   1   2   1   1   1
 MK-6-11                2   1   1   2   2   2   1   1   1   2   1   1   2   1   2   2   1   2   1   2   1   2   1   1   2   2   2   2   1   2   1   1   1   1   1   2   2   2   2   1   1   2   2   2   1   1   1   1   2   1   2   2   2   2   1   1   2   1   2   2   1   2   1   1   2   1   1   1   2   1   2   1   2   2   1   2   2   1   2   1   2   1   1   2   2   1   1   1   2   2   2   1   1   1   2   2   1   1   1   1   1   1   1   1   2   2   1   2   2   1   2   1   1   1   1   1   1   1   1   2   1   2   1   2   1   1   1   2   1   1   2   2   2   2   1   2   1   1   2   2   2   2   1   1   2   2   1   2   2   2   2   2   1   2   1   2   2   2   2   1   2   1   2   1   1   1   2   1   1   1   2   2   2   2   2   1   1   1   2   2   1   2   1   1   2   1   1   1   2   1   1   2   2   1   2   1   2   1   1   1
 MK-6-12                2   1   1   2   2   2   1   2   1   2   1   1   2   1   2   2   1   2   2   2   1   2   1   1   2   2   2   2   1   2   1   1   1   1   1   2   2   2   2   1   1   2   2   2   1   1   1   1   2   1   2   2   1   2   1   1   2   2   2   2   1   1   1   2   2   1   1   1   2   1   2   1   2   2   2   2   2   1   2   1   2   1   1   2   2   1   1   1   2   2   1   1   1   1   2   2   1   1   1   1   1   1   1   2   2   2   1   1   2   1   1   1   1   1   1   1   1   1   1   2   1   2   1   2   1   1   1   2   1   1   2   2   2   2   1   2   1   1   2   2   2   2   1   1   2   2   1   2   2   2   1   2   1   2   1   2   2   2   2   1   2   1   2   1   1   1   2   1   1   1   2   2   1   2   1   1   1   1   2   2   1   2   1   1   2   1   1   1   2   1   1   2   2   1   2   2   2   1   1   1
 MK-6-13                1   1   1   2   2   2   1   2   2   2   1   1   2   1   2   1   1   1   2   2   1   2   1   1   2   2   2   2   1   2   1   1   1   1   2   2   2   2   2   1   1   2   2   2   1   1   1   1   2   1   1   2   1   2   1   1   2   2   2   2   1   1   1   2   2   1   1   1   2   1   2   1   2   2   1   2   2   1   2   1   2   1   1   2   2   1   1   1   2   1   1   1   1   2   2   2   1   1   1   1   1   1   1   2   2   2   1   1   2   1   1   2   1   1   1   1   1   1   1   2   1   2   1   2   2   1   1   2   1   1   2   2   2   2   1   2   2   2   2   2   2   2   1   2   2   2   1   2   2   2   1   2   1   2   2   2   2   2   2   1   2   1   2   1   2   2   2   1   1   2   2   1   2   2   1   1   1   1   2   2   1   2   1   1   2   1   1   1   2   2   2   2   2   1   2   2   2   1   1   1
 MK-6-14                2   1   2   2   2   2   1   2   2   2   1   1   2   1   2   1   1   1   2   2   1   2   1   1   2   2   2   2   1   2   1   1   1   1   2   2   2   2   2   1   1   2   2   2   1   1   1   1   2   1   1   2   1   2   2   1   2   2   2   2   1   1   1   2   2   1   1   1   2   1   2   1   2   2   1   2   2   1   2   1   2   1   1   2   2   1   1   1   2   1   1   1   1   2   2   2   1   1   1   1   1   1   1   2   2   2   1   1   2   1   1   2   1   1   1   1   1   1   1   2   1   2   1   2   2   2   1   2   1   1   2   2   2   2   1   2   2   2   2   2   2   2   1   2   2   2   1   2   2   2   1   2   1   2   2   2   1   2   2   1   2   1   2   1   2   2   2   1   1   1   2   2   2   2   1   1   1   1   2   2   2   2   1   1   2   1   1   1   2   2   2   2   2   1   2   2   2   1   1   1
 MK-6-15                2   1   2   2   2   2   1   2   2   2   1   1   2   2   1   1   1   1   2   2   1   2   1   1   1   2   2   2   1   2   1   1   1   1   2   2   2   2   2   2   2   1   2   2   1   1   1   2   1   2   1   2   1   1   2   1   2   2   2   2   1   1   2   2   2   1   1   1   2   1   2   1   2   2   1   2   2   1   2   1   2   1   1   2   2   1   1   1   2   1   1   1   1   2   2   2   1   1   1   1   1   1   1   2   2   2   1   1   2   1   1   2   2   1   1   1   1   1   1   2   1   1   1   2   2   1   1   2   1   1   2   2   2   2   1   2   2   2   2   2   2   2   1   2   2   2   1   2   1   2   1   2   1   2   2   2   1   2   2   1   2   1   2   1   2   2   2   1   1   1   2   2   2   1   1   1   1   1   2   2   2   2   1   1   2   1   1   1   2   2   2   2   2   1   2   2   2   1   1   1
 MK-6-16                2   1   2   2   2   2   1   2   2   2   1   1   2   2   1   1   1   1   2   2   1   2   1   1   1   2   2   2   1   2   1   1   1   1   2   2   1   2   2   2   2   1   2   2   1   1   1   2   1   2   1   2   1   1   2   1   2   2   2   2   1   1   2   2   2   1   1   1   2   1   2   1   2   2   1   2   2   1   2   1   2   1   1   2   2   1   1   2   2   1   1   1   1   2   2   2   2   1   1   1   1   1   1   2   2   2   2   1   2   1   1   1   2   1   1   1   1   1   1   2   2   1   1   2   2   2   1   2   1   2   2   2   2   2   1   1   2   2   2   2   2   2   1   2   2   1   1   2   1   2   1   1   1   2   2   2   1   2   1   1   1   1   2   1   2   2   2   1   1   1   2   1   2   1   1   1   1   1   1   2   2   2   1   2   2   1   1   1   2   2   2   1   2   1   2   2   2   1   1   1
 
!****************************************** Phenotypic Data **********************************************************
!-100.0 is resevred for missing phenotype
SimulatedTrait1        10.7484   10.1461   10.5822    9.5499    8.8433    8.4432    8.3613    9.0367   10.8072    8.8274   10.4738    8.9253   11.4430   10.0047   11.1152    9.8492   10.3407    9.2465   10.5005   12.8852   10.8068    9.8838    8.2992    7.8986   10.9686   10.1414   10.0143   10.8770    9.9483    8.1059   10.6140    9.9014    8.5270   11.7072   12.1996   10.6223    9.0952   10.7689    7.9690    9.5111   10.7725    9.7613    9.4693   10.3770   10.1635    9.5430   10.2400    9.3956    8.8531   10.5991    9.8304   10.9359    8.9056    9.3380   10.1000   10.1295    9.5459   10.4236    9.2304    8.6981    9.5852   10.7952   11.0516   11.2058   12.3604    9.6318   10.0115    9.1918   10.0940    9.2059   11.0895   10.6827   10.6982   10.8326   11.1296    8.6578   10.4294   11.7848   10.3832   10.2609   10.1529   10.5480   10.5831    9.2057   10.4026   10.4948   10.8872    9.6364    9.1280   10.0285    9.9295    9.7001    9.5524   10.5927   10.2479   11.0633    9.7774    9.4092   10.4486    7.2363    9.7748    9.0950    9.9042    9.9061   10.8445    9.2980   11.5825   10.3399   10.4076   10.5503    9.6310    9.3911    9.3302    9.1504   12.7443   11.7896   11.3094    9.5027    8.7477   10.4596    9.6258    8.5608    8.1809   10.8259   10.7222   10.6194    8.3573   11.3689   11.2573    9.6590    9.9465    9.2467   11.2815   11.8380   11.2757    9.5102    7.8402   10.5310    8.4171   10.7685    9.0975   10.0928    8.5211    9.5796    8.2571   10.9659   10.1262   10.2885   10.5021    9.5809   10.9851   10.0557    9.7310   11.0942   11.1738   11.0490    9.9027    9.3813   13.2344    9.4119    9.4216   10.0436   13.8755   10.6610    9.5098   10.3508   10.9325   11.0101   10.5109    9.0874    7.9188    9.2407    8.3635    9.7656   10.4750    9.8917   11.5024   10.4346   11.5896    9.4486    8.0490   10.9994   10.9256    8.9977    9.2188    8.8597   11.7802   10.6982   10.5684   10.4002   10.7878    9.9898    9.7813    8.8135    9.9605    9.8027   10.6172   10.5378    8.4994   10.3797
 
