# Supplementary material for: Inclusive Composite Interval Mapping of QTL by Environment Interactions in Biparental Populations
Source: PLoS One. 2015 Jul 10;10(7):e0132414. doi: 10.1371/journal.pone.0132414 (PMC4498613; doi:10.1371/journal.pone.0132414)
Supplement: S1 File — (ZIP) [file pone.0132414.s001.zip › BC1 population/e=1/run_00078.met]

!**********************Note: lines staring with "!" are remarks and will be ignored in the program********************
!*********************************General Information**********************************
!Assuming F1 = P1 x P2, populations available in QTL IciMapping are: 
!  1, P1BC1F1 = P1 x F1, the first backcrossing where P1 is used as the recurrent parent;
!  2, P2BC1F1 = P2 x F1, the first backcrossing where P2 is used as the recurrent parent;
!  3, F1DH, F1-derived doubled haploids; 
!  4, RIL or F1RIL, recombination inbred lines through the repeated selfing of F1;
!  5, P1BC1RIL, recombination inbred lines through the repeated selfing of P1BC1F1;
!  6, P2BC1RIL, recombination inbred lines through the repeated selfing of P2BC1F1;
!  7, F2, the selfing generation of F1;
!  8, F3, the selfing generation of F2;
!  9, P1BC2F1, the second backcrossing where P1 is used as the recurrent parent; 
! 10, P2BC2F1, the second backcrossing where P2 is used as the recurrent parent;
! 11, P1BC2RIL, recombination inred lines through the repeated selfing of P1BC2F1; 
! 12, P2BC2RIL, recombination inred lines through the repeated selfing of P2BC2F1; 
! 13, P1BC1F2, the selfing generation of P1BC1F1; 
! 14, P2BC1F2, the selfing generation of P2BC1F1; 
! 15, P1BC2F2, the selfing generation of P1BC2F1; 
! 16, P2BC2F2, the selfing generation of P2BC2F1; 
! 17, P1BC1DH, P1BC1F1-derived doubled haploids; 
! 18, P2BC1DH, P2BC1F1-derived doubled haploids; 
! 19, P1BC2DH, P1BC2F1-derived doubled haploids; 
! 20, P2BC2DH, P2BC2F1-derived doubled haploids; 
   1      !Mapping Population (see remarks above)
   2      !Mapping Function (1 for Kosambi; 2 for Haldane; 3 for Morgan)
   2      !Marker Space Type (1 for intervals; 2 for positions)
   1      !Marker Space Unit(1 for centiMorgans; 2 for Morgan)
   6      !Number of Chromosomes (or Linkage Groups)
 200      !Size of the mapping population
   1      !Number of environments
 
!***************************************** Chromosomes and Linkage Maps **********************************************
!Chromosome                 NumMarkers
-CH1                        16
-CH2                        16
-CH3                        16
-CH4                        16
-CH5                        16
-CH6                        16
!Linkage map (Marker name followed by position or the interval length)
 MK-1-1                1     0.000
 MK-1-2                1    10.000
 MK-1-3                1    20.000
 MK-1-4                1    30.000
 MK-1-5                1    40.000
 MK-1-6                1    50.000
 MK-1-7                1    60.000
 MK-1-8                1    70.000
 MK-1-9                1    80.000
 MK-1-10               1    90.000
 MK-1-11               1   100.000
 MK-1-12               1   110.000
 MK-1-13               1   120.000
 MK-1-14               1   130.000
 MK-1-15               1   140.000
 MK-1-16               1   150.000
 MK-2-1                2     0.000
 MK-2-2                2    10.000
 MK-2-3                2    20.000
 MK-2-4                2    30.000
 MK-2-5                2    40.000
 MK-2-6                2    50.000
 MK-2-7                2    60.000
 MK-2-8                2    70.000
 MK-2-9                2    80.000
 MK-2-10               2    90.000
 MK-2-11               2   100.000
 MK-2-12               2   110.000
 MK-2-13               2   120.000
 MK-2-14               2   130.000
 MK-2-15               2   140.000
 MK-2-16               2   150.000
 MK-3-1                3     0.000
 MK-3-2                3    10.000
 MK-3-3                3    20.000
 MK-3-4                3    30.000
 MK-3-5                3    40.000
 MK-3-6                3    50.000
 MK-3-7                3    60.000
 MK-3-8                3    70.000
 MK-3-9                3    80.000
 MK-3-10               3    90.000
 MK-3-11               3   100.000
 MK-3-12               3   110.000
 MK-3-13               3   120.000
 MK-3-14               3   130.000
 MK-3-15               3   140.000
 MK-3-16               3   150.000
 MK-4-1                4     0.000
 MK-4-2                4    10.000
 MK-4-3                4    20.000
 MK-4-4                4    30.000
 MK-4-5                4    40.000
 MK-4-6                4    50.000
 MK-4-7                4    60.000
 MK-4-8                4    70.000
 MK-4-9                4    80.000
 MK-4-10               4    90.000
 MK-4-11               4   100.000
 MK-4-12               4   110.000
 MK-4-13               4   120.000
 MK-4-14               4   130.000
 MK-4-15               4   140.000
 MK-4-16               4   150.000
 MK-5-1                5     0.000
 MK-5-2                5    10.000
 MK-5-3                5    20.000
 MK-5-4                5    30.000
 MK-5-5                5    40.000
 MK-5-6                5    50.000
 MK-5-7                5    60.000
 MK-5-8                5    70.000
 MK-5-9                5    80.000
 MK-5-10               5    90.000
 MK-5-11               5   100.000
 MK-5-12               5   110.000
 MK-5-13               5   120.000
 MK-5-14               5   130.000
 MK-5-15               5   140.000
 MK-5-16               5   150.000
 MK-6-1                6     0.000
 MK-6-2                6    10.000
 MK-6-3                6    20.000
 MK-6-4                6    30.000
 MK-6-5                6    40.000
 MK-6-6                6    50.000
 MK-6-7                6    60.000
 MK-6-8                6    70.000
 MK-6-9                6    80.000
 MK-6-10               6    90.000
 MK-6-11               6   100.000
 MK-6-12               6   110.000
 MK-6-13               6   120.000
 MK-6-14               6   130.000
 MK-6-15               6   140.000
 MK-6-16               6   150.000
!*********************************** Marker Types ********************************************************************
!Co-dominant marker: When heterozygote F1 is present, P1 is coded as 2, F1 is coded as 1, and P2 is coded as 0; Otherwise, P1 is coded as 2, and P2 is coded as 0. 
!Dominant marker: When heterozygote F1 is present, P1 and F1 are coded as 12, and P2 is coded as 0; Otherwise, P1 is coded as 2, and P2 is coded as 0.  
!Recessive markers: When heterozygote F1 is present, P1 is coded as 2, and F1 and P2 are coded as 10; Otherwise, P1 is coded as 2, and P2 is coded as 0. 
!Missing marker is coded as -1. 
 MK-1-1                 1   1   1   1   2   2   2   1   2   1   1   1   2   2   1   1   1   1   1   2   1   1   2   1   1   2   2   2   2   2   2   2   2   1   2   1   2   1   2   2   2   2   2   1   1   1   1   2   2   2   2   2   2   1   2   2   1   2   2   2   2   2   2   2   1   2   2   2   1   2   2   2   1   2   2   1   2   1   2   1   1   2   1   2   1   1   2   2   2   1   2   2   1   2   2   1   1   1   1   1   1   1   1   2   2   1   2   1   1   2   1   1   1   1   1   1   1   2   2   2   1   2   1   1   1   2   1   2   2   1   1   1   1   1   2   1   2   1   2   2   1   1   2   1   1   2   2   2   1   1   2   1   2   1   2   2   2   1   2   2   2   2   1   1   2   2   1   1   1   1   2   2   1   1   2   1   1   1   1   1   2   1   1   2   1   2   2   2   2   1   1   2   1   1   1   1   1   1   1   2
 MK-1-2                 1   1   2   1   2   2   2   1   2   1   1   1   2   2   1   1   1   1   1   1   1   1   2   1   1   2   1   2   2   2   2   2   2   1   2   1   2   1   2   2   2   2   2   1   2   1   1   2   2   2   2   1   2   1   2   2   1   2   2   2   2   2   1   1   1   2   2   2   1   2   2   2   1   2   2   1   2   1   2   1   1   2   1   1   1   1   2   2   2   1   2   2   1   2   2   1   1   1   1   1   1   1   1   1   2   2   2   1   2   2   1   1   1   1   1   1   1   2   2   2   1   2   1   1   1   2   1   2   2   1   1   1   2   1   2   1   2   1   2   2   1   1   2   1   1   1   2   2   1   1   2   1   2   1   2   2   2   1   2   2   1   2   1   1   1   2   1   1   1   1   2   2   1   1   2   1   1   1   1   1   2   2   1   2   1   2   2   2   2   1   1   2   1   1   1   1   1   1   1   2
 MK-1-3                 1   1   2   1   2   2   2   1   2   2   2   1   1   2   1   1   1   1   1   1   1   2   2   1   2   2   1   2   2   2   2   2   2   1   2   1   2   1   2   2   2   2   2   1   2   1   2   2   2   2   2   1   1   1   2   2   1   2   2   2   2   2   2   2   1   2   2   1   1   2   2   2   1   2   2   1   1   1   2   1   1   1   1   1   1   1   2   2   2   1   2   2   1   2   2   1   1   1   1   1   1   2   1   1   2   2   2   1   2   2   1   1   1   2   1   1   1   2   2   2   1   2   1   1   1   1   1   2   2   1   1   1   2   1   2   2   1   1   2   2   1   1   2   1   1   1   2   2   1   1   2   1   2   1   2   2   2   2   2   2   1   2   1   1   1   2   1   1   1   1   2   2   1   1   2   1   1   1   1   1   2   2   1   2   1   2   2   1   2   1   1   1   1   1   1   1   1   1   1   2
 MK-1-4                 1   1   2   1   2   2   2   1   2   2   2   1   1   1   1   1   1   1   1   1   1   2   2   1   2   2   1   2   2   1   1   2   2   1   2   2   2   1   2   2   2   2   2   1   2   1   2   2   2   2   2   1   1   1   2   2   1   2   2   2   2   2   2   2   1   2   2   1   2   2   2   2   1   2   2   1   1   1   2   1   1   1   1   1   1   1   1   2   2   1   2   2   1   2   2   1   1   1   1   1   1   2   1   2   2   2   2   1   2   1   1   1   1   2   1   1   1   2   2   2   2   2   2   1   1   1   1   2   2   1   1   1   2   1   1   1   1   1   2   2   1   1   2   1   1   1   2   2   1   1   2   1   1   1   2   2   2   2   2   2   1   2   1   1   1   2   1   1   1   1   2   2   1   2   2   2   1   1   1   1   2   1   1   2   1   2   2   1   2   1   1   1   1   1   1   1   1   1   1   2
 MK-1-5                 1   1   2   1   2   2   2   1   2   2   2   1   1   1   1   2   1   1   1   1   1   2   2   1   2   2   1   2   2   1   1   2   2   1   1   2   2   1   2   2   2   2   2   1   1   2   2   2   1   2   2   1   1   1   2   2   1   2   2   2   2   2   1   2   1   2   1   1   2   2   1   2   2   2   2   1   1   1   2   1   1   1   1   1   1   2   1   2   2   1   2   2   1   1   2   1   1   1   1   1   2   2   1   2   2   2   2   2   2   1   1   1   1   2   1   1   1   2   2   2   2   1   2   1   1   1   1   2   2   1   2   1   2   1   1   1   1   1   2   2   2   1   1   1   1   1   2   2   1   1   2   1   1   1   2   2   2   1   2   1   1   1   1   1   1   2   1   1   1   2   2   2   1   2   2   2   1   1   1   1   2   1   1   2   1   2   1   1   2   1   1   1   1   1   1   1   1   1   1   1
 MK-1-6                 1   1   2   1   2   2   2   1   1   2   1   1   2   2   1   2   1   1   1   1   1   1   2   1   2   2   1   2   2   1   1   2   2   1   1   2   2   1   2   2   2   2   2   1   1   2   2   2   2   2   2   2   2   1   2   2   1   2   2   2   2   1   1   1   1   2   1   2   2   2   1   2   2   1   2   1   1   1   2   1   1   1   1   1   1   2   1   2   2   2   2   2   1   1   2   2   2   1   1   1   2   2   1   2   2   2   1   1   2   1   1   1   1   2   1   2   1   2   2   2   2   1   2   1   1   1   1   2   2   1   1   1   2   1   1   2   1   1   2   2   2   1   1   1   1   1   2   2   2   1   1   1   1   1   2   2   2   1   2   1   1   1   1   1   1   2   1   2   1   2   2   2   1   2   2   2   1   2   1   1   2   1   1   2   1   2   1   1   2   1   1   1   1   2   1   1   1   1   1   2
 MK-1-7                 1   1   2   1   2   2   2   1   1   2   1   1   2   2   1   2   1   1   1   1   1   1   2   2   2   2   1   2   2   1   1   2   2   1   1   2   2   1   2   2   2   2   2   1   1   2   2   2   2   2   2   2   2   1   2   2   2   2   2   1   2   1   1   1   1   2   1   1   2   2   1   2   1   1   2   2   1   1   2   1   1   1   1   1   1   2   1   2   2   2   2   2   1   2   2   2   2   1   1   1   2   2   1   2   2   2   1   1   1   1   1   1   1   2   1   2   1   1   2   2   2   1   2   2   1   2   1   2   2   1   1   1   2   1   2   2   1   1   2   2   2   1   1   2   1   1   1   2   2   1   1   1   1   1   2   2   2   1   2   1   2   1   1   1   2   2   1   2   1   2   2   2   1   2   2   2   1   2   1   1   2   1   1   2   1   2   1   1   2   1   1   1   1   2   1   1   1   1   1   2
 MK-1-8                 1   1   2   1   2   2   2   1   1   2   1   1   2   2   1   2   1   2   1   1   1   1   2   2   2   2   1   1   2   1   1   2   2   1   1   2   2   1   2   2   2   2   2   1   1   2   2   2   1   2   2   2   2   2   2   2   2   1   2   1   2   1   1   1   1   2   1   1   2   2   1   1   1   1   2   2   1   1   2   1   1   1   1   1   1   2   1   1   2   2   2   1   1   2   2   2   2   1   1   1   2   2   1   2   2   2   1   1   1   1   1   1   1   2   1   2   1   1   2   2   1   1   2   2   1   1   1   2   2   1   1   1   2   1   2   2   1   1   2   2   2   1   1   2   1   1   2   2   2   1   1   1   1   1   2   2   2   1   2   1   2   1   1   1   2   2   1   2   1   1   1   2   1   2   2   2   1   2   1   1   2   1   1   2   1   2   1   1   2   1   1   1   1   2   1   1   1   1   1   2
 MK-1-9                 1   1   2   1   2   2   2   1   1   1   1   1   2   2   1   2   1   2   1   1   1   1   2   2   2   2   1   1   2   1   1   1   2   1   1   2   2   1   2   1   2   2   2   1   1   2   2   1   1   2   2   2   2   2   2   2   1   1   2   1   2   1   1   1   1   2   1   1   2   1   1   1   1   1   2   2   1   1   2   1   2   1   1   1   1   2   1   1   2   1   2   1   1   2   2   2   1   1   1   1   2   2   1   2   2   2   1   2   1   1   1   1   1   1   1   1   1   1   2   2   1   1   2   2   1   1   1   2   2   2   1   1   2   1   2   2   1   1   2   2   2   1   1   2   1   2   2   2   2   2   1   1   1   1   2   2   2   1   2   1   2   1   2   1   2   2   1   2   1   1   1   2   1   2   2   2   1   2   1   1   2   1   1   2   1   2   1   1   2   1   1   1   2   2   1   1   1   1   1   2
 MK-1-10                1   1   2   1   2   2   2   1   1   1   1   1   2   2   1   2   1   2   2   1   2   1   2   2   2   2   1   1   2   1   1   1   2   1   1   1   2   1   2   1   2   2   2   1   1   2   2   2   1   2   2   2   2   2   2   2   1   1   2   1   2   2   1   1   1   2   1   1   2   1   1   1   1   2   2   2   2   1   2   1   2   1   1   1   1   2   2   1   2   1   2   1   1   2   2   2   1   1   1   1   2   2   1   2   2   1   1   2   1   1   1   1   1   1   1   1   1   1   2   2   1   1   2   1   1   1   2   1   2   2   1   2   2   1   2   2   1   1   2   2   2   1   1   2   1   2   2   2   2   2   1   2   1   1   1   2   2   1   2   2   2   1   2   1   1   1   1   2   1   1   1   2   1   2   1   2   1   2   1   1   2   1   1   1   1   2   1   1   2   1   1   2   2   2   1   1   1   1   1   2
 MK-1-11                1   1   2   1   2   2   2   2   1   1   1   1   2   2   1   2   1   2   2   1   2   1   2   2   2   2   1   1   2   1   1   1   2   1   1   1   1   1   2   1   2   2   2   1   1   2   2   2   1   2   2   2   2   2   1   2   1   1   2   1   2   2   1   1   1   2   1   1   2   1   1   1   1   2   2   2   2   1   2   2   2   1   1   1   1   2   2   1   2   1   2   1   1   2   2   2   1   1   1   1   2   2   1   2   1   1   1   2   1   1   1   2   1   1   2   1   1   1   2   2   1   1   2   1   1   1   2   1   2   2   2   2   2   1   2   2   1   1   2   2   2   1   1   2   1   2   2   2   2   2   1   2   1   2   1   1   2   1   2   2   2   2   2   2   1   1   2   2   1   1   1   2   1   2   1   2   1   2   1   1   2   2   1   1   1   2   1   1   2   1   1   2   2   2   1   1   1   1   1   2
 MK-1-12                1   1   2   1   2   2   2   2   1   1   1   1   2   2   1   2   1   2   2   1   2   1   2   2   1   2   1   1   2   1   1   1   1   1   1   1   1   1   2   1   2   2   2   1   1   2   2   2   1   2   2   2   2   2   2   2   1   1   2   1   2   2   1   1   1   2   1   1   2   1   2   1   1   2   2   2   2   1   2   2   2   1   1   1   1   2   2   1   2   1   2   2   1   2   2   2   1   1   1   1   2   2   1   2   1   1   1   1   1   2   1   2   1   1   2   1   1   1   2   1   1   2   1   1   1   1   2   1   2   1   1   2   1   1   2   1   1   1   2   1   2   1   1   2   1   2   2   2   2   2   1   2   1   2   1   1   2   1   2   2   2   2   2   2   1   1   2   2   1   1   1   2   2   2   1   2   1   1   1   1   2   2   1   1   1   2   1   1   2   1   1   2   2   2   1   1   1   1   1   2
 MK-1-13                1   1   2   1   2   2   2   2   2   1   1   1   2   2   1   2   1   1   2   1   2   1   2   2   1   2   1   1   2   1   1   1   1   1   1   2   1   1   2   1   2   2   2   1   1   2   2   2   1   2   2   2   2   2   2   2   1   1   1   1   2   2   1   1   1   2   1   1   2   1   2   1   1   1   2   2   2   1   2   1   2   1   1   1   1   2   2   1   2   1   2   2   1   2   2   2   1   1   1   1   2   2   1   1   1   1   1   1   1   2   2   2   1   2   2   1   1   1   2   1   1   2   1   1   1   1   2   1   2   1   1   2   2   1   2   1   2   2   2   1   2   1   1   2   1   2   2   2   2   2   1   2   1   2   1   1   2   1   2   2   2   2   2   2   1   2   2   2   2   1   1   2   2   2   1   2   1   1   1   1   2   2   1   1   1   2   1   2   2   1   1   2   1   2   2   2   1   1   1   2
 MK-1-14                1   1   2   1   2   2   2   2   2   1   1   1   2   2   1   2   1   1   2   1   2   1   2   2   1   1   1   1   2   2   1   1   1   1   1   2   1   2   2   1   2   2   2   1   1   2   2   2   1   2   2   2   2   2   1   2   2   1   1   1   2   2   1   1   2   2   1   1   2   1   2   1   1   1   2   2   1   2   1   1   2   1   1   1   1   2   2   1   2   1   2   2   1   2   1   2   1   1   1   1   2   2   1   1   1   1   1   1   1   2   2   2   1   2   2   1   1   1   2   1   1   2   1   1   1   1   1   1   2   1   1   2   2   1   2   1   2   2   2   1   2   1   2   2   1   2   2   2   2   2   1   2   1   2   1   1   2   1   2   2   2   2   2   2   1   2   2   2   2   1   1   2   2   2   1   2   1   1   1   1   2   2   1   1   1   2   1   1   2   1   1   2   1   2   2   2   1   1   1   2
 MK-1-15                1   1   1   1   2   2   2   2   2   1   1   1   2   2   1   2   1   1   2   2   2   1   2   2   1   1   1   1   1   2   1   1   1   1   1   2   1   2   2   1   2   2   2   1   2   2   2   2   1   2   2   1   1   2   1   2   1   1   1   1   2   2   1   1   2   2   1   1   2   1   2   2   2   1   2   2   1   2   1   1   2   1   1   2   1   2   1   1   2   2   2   2   1   2   1   2   1   1   1   1   2   2   1   1   1   1   1   1   1   2   2   2   1   2   2   2   1   1   2   1   1   1   1   1   2   1   1   1   2   1   1   2   2   1   2   1   2   2   2   1   2   1   2   2   1   2   2   2   2   2   1   2   1   1   1   1   2   1   2   2   1   2   2   2   1   2   2   2   2   1   1   2   1   2   1   2   1   2   1   1   2   2   1   1   1   2   1   1   2   1   1   2   1   2   2   2   1   1   1   2
 MK-1-16                1   1   1   1   2   2   2   2   2   1   1   1   2   2   1   2   1   1   2   2   2   1   2   2   1   1   2   1   1   2   1   1   1   1   1   2   1   2   2   1   2   2   2   1   2   2   2   2   1   2   2   1   1   2   1   1   2   1   1   1   1   2   1   1   2   1   1   2   2   1   2   2   2   1   2   2   1   2   1   1   2   1   1   2   1   2   1   1   2   2   2   2   1   2   1   2   1   1   1   1   2   2   1   1   1   1   1   1   1   2   2   2   1   2   1   2   1   1   2   2   1   1   1   2   2   2   1   1   2   1   1   2   2   1   2   1   2   2   2   2   2   1   2   2   2   2   2   2   2   2   1   2   2   1   1   1   1   1   2   2   1   2   2   2   1   2   2   2   1   1   1   2   1   2   1   2   1   2   1   1   2   2   1   1   1   2   1   1   2   1   1   2   1   2   2   2   1   1   1   1
 MK-2-1                 1   1   2   1   1   1   2   1   2   1   1   2   1   2   1   2   2   1   2   1   1   1   2   1   2   2   2   1   1   2   1   2   1   2   1   1   1   1   1   2   1   1   2   2   1   1   1   2   2   2   2   1   2   1   1   1   1   1   2   1   2   1   1   2   2   2   1   2   1   1   1   1   1   2   2   2   1   1   1   2   1   2   2   1   2   2   2   1   1   2   1   1   2   2   1   2   1   2   2   1   1   2   2   1   1   1   1   1   1   1   1   1   1   2   1   1   2   2   2   1   2   2   1   1   1   2   1   1   2   1   1   2   2   2   1   1   2   2   1   2   2   2   1   2   1   1   1   1   2   2   2   1   2   2   1   2   2   2   1   2   1   1   2   2   2   1   2   1   1   2   2   1   1   1   2   1   1   2   1   1   1   1   2   1   2   2   1   1   2   1   1   1   1   2   2   2   2   1   2   1
 MK-2-2                 1   1   2   1   1   1   2   1   2   1   1   2   1   2   1   2   2   1   2   1   2   1   2   1   2   1   2   1   1   2   1   2   1   2   1   1   1   1   1   1   1   1   2   2   1   1   1   2   2   2   2   1   2   2   1   1   1   1   1   1   2   1   1   2   2   2   1   2   2   1   1   1   1   2   2   2   1   2   1   2   1   2   2   1   2   2   2   1   1   2   1   1   2   2   1   2   1   2   2   1   1   2   2   1   1   2   1   1   1   1   1   1   1   2   1   1   1   2   2   1   2   2   1   1   1   2   1   1   2   1   1   2   2   2   1   1   2   2   1   2   2   2   1   2   1   1   1   1   1   2   2   1   2   2   1   2   2   2   1   2   1   2   2   2   2   1   2   1   1   2   2   1   1   2   2   2   1   2   1   1   1   1   2   1   2   2   1   1   2   1   1   1   1   2   2   2   1   1   2   1
 MK-2-3                 1   1   2   2   1   1   2   1   2   1   1   2   1   2   1   1   2   1   1   1   2   2   2   1   2   1   2   2   2   2   1   2   1   2   1   1   1   1   1   2   1   1   2   2   1   1   1   2   2   2   2   1   2   2   1   2   1   1   1   1   2   1   1   2   1   2   1   2   2   1   1   1   2   2   2   2   1   2   1   2   1   2   2   1   2   2   1   1   1   2   1   1   2   2   1   1   1   1   1   1   1   2   2   2   2   1   1   1   1   1   1   1   1   2   1   1   1   2   2   1   2   2   1   1   1   2   1   1   2   1   1   2   2   2   1   1   2   2   1   2   2   2   1   1   1   1   1   1   1   2   2   1   2   2   1   2   2   2   1   2   1   2   2   2   2   1   2   1   1   2   2   1   2   2   1   2   1   1   1   1   1   1   2   1   2   2   1   1   2   1   1   1   1   1   1   2   1   1   2   1
 MK-2-4                 1   1   2   2   1   1   2   1   2   1   1   2   1   2   1   1   2   1   1   1   2   2   2   1   2   1   2   2   2   2   1   2   1   2   1   2   1   1   1   2   1   1   2   2   1   1   1   2   2   2   2   1   2   2   1   2   1   1   1   1   2   1   1   2   1   2   2   2   2   1   1   1   2   2   2   2   1   2   1   2   1   2   2   1   2   2   1   1   1   2   1   1   2   2   1   1   1   1   1   1   2   2   2   2   2   2   1   1   1   1   1   1   1   2   1   2   1   2   1   1   2   2   1   1   1   2   2   1   2   1   1   2   2   1   1   2   2   2   1   2   2   2   1   1   1   1   1   1   1   2   2   1   2   2   1   2   2   1   1   2   1   2   2   2   2   1   2   2   1   2   2   1   2   2   1   2   1   1   1   2   1   1   2   2   1   2   1   2   2   1   1   1   1   1   1   2   1   1   2   1
 MK-2-5                 1   1   2   2   2   1   2   1   2   1   1   2   1   1   1   1   2   1   1   1   2   2   2   1   2   1   2   2   2   2   1   2   1   2   1   1   1   2   1   2   1   2   2   2   1   1   1   2   2   2   2   1   2   2   1   2   1   1   1   1   1   1   1   2   1   2   2   2   2   1   1   1   2   2   2   1   1   2   1   2   2   2   2   1   2   2   1   1   1   1   1   1   2   2   1   1   1   1   1   1   2   2   2   2   2   2   1   1   1   1   1   1   1   2   1   2   1   2   2   1   1   2   1   1   1   2   2   1   2   1   1   2   2   1   1   2   2   2   1   2   2   1   1   1   1   1   1   1   1   2   2   1   2   1   1   2   2   1   1   2   1   2   2   2   2   1   2   2   1   2   2   1   2   2   1   1   1   1   2   2   1   1   2   2   1   2   1   2   2   2   1   1   1   1   1   2   1   1   2   1
 MK-2-6                 1   1   2   2   2   1   2   1   1   1   1   2   1   1   1   1   2   1   1   1   2   2   2   1   1   1   2   2   2   1   1   2   1   2   1   1   1   2   1   2   1   2   2   2   1   2   1   2   2   2   2   1   2   2   1   2   1   2   1   1   1   1   1   2   1   1   2   2   2   1   1   1   2   2   2   1   2   2   1   2   2   2   2   1   2   2   1   1   1   1   1   1   2   2   1   2   1   1   2   1   2   2   2   2   2   2   1   2   1   1   2   1   1   2   1   2   1   2   2   1   1   2   1   1   1   2   2   1   2   1   1   2   2   1   1   2   2   2   1   2   2   1   2   1   1   1   1   1   1   2   2   1   2   1   1   2   2   1   1   2   1   2   1   2   2   1   1   2   1   2   2   2   2   1   1   1   1   1   2   2   1   1   2   2   2   2   1   2   2   2   1   1   1   1   1   1   1   1   2   1
 MK-2-7                 1   1   2   2   1   1   2   1   1   1   1   2   1   1   2   1   2   1   1   1   2   2   2   1   1   1   2   2   2   2   1   2   1   2   1   1   1   2   1   2   1   2   2   2   2   1   1   2   2   2   2   2   2   2   1   2   2   2   1   1   1   1   2   1   1   1   1   1   2   1   1   1   2   2   1   1   1   2   2   2   2   2   2   1   2   2   1   1   2   1   2   1   2   2   2   2   1   1   2   2   2   2   2   2   2   2   1   2   1   1   2   1   1   2   1   2   1   2   2   1   1   2   1   1   1   1   2   1   1   1   1   2   2   1   1   2   1   2   1   2   2   1   2   1   1   1   1   1   1   2   2   1   2   1   2   2   2   2   1   2   1   2   1   2   2   1   2   2   1   2   2   2   2   1   1   1   1   1   2   2   1   1   2   2   2   2   1   2   2   2   1   2   1   1   2   1   1   1   2   1
 MK-2-8                 1   1   1   2   1   1   2   1   1   1   1   2   1   1   2   1   2   1   1   1   2   2   2   1   1   1   2   2   1   2   1   2   1   2   1   1   2   2   1   2   1   1   2   2   2   1   1   2   2   1   1   2   2   2   1   2   2   2   1   1   1   1   2   1   1   1   1   1   2   1   1   1   2   2   1   1   1   2   2   2   2   2   1   1   2   2   1   1   2   1   2   1   2   2   2   2   1   1   2   1   2   2   2   1   2   2   1   2   1   1   1   1   1   1   1   2   2   2   2   1   1   2   1   1   1   1   2   1   1   1   1   2   2   1   1   2   1   2   1   2   2   1   2   1   2   1   1   1   1   2   2   1   2   1   1   2   2   2   1   1   1   2   1   2   2   1   1   2   1   2   2   2   2   1   1   2   2   1   2   1   1   2   2   2   2   2   1   2   2   1   1   2   1   1   2   1   1   1   2   1
 MK-2-9                 1   1   1   2   1   1   2   1   1   1   1   1   1   1   1   1   2   1   1   1   2   2   2   1   1   1   2   1   1   2   1   2   1   2   1   1   1   2   1   2   1   1   2   2   2   2   1   2   2   1   2   2   2   2   1   2   1   2   2   1   1   1   2   1   2   1   1   1   2   1   1   2   2   2   1   1   1   2   2   1   2   2   1   1   2   2   1   1   2   1   2   1   2   2   2   2   1   1   2   1   2   2   2   1   2   2   1   2   1   1   2   1   1   1   1   2   2   2   2   1   1   1   1   1   1   1   2   1   1   1   1   2   2   1   1   1   1   2   1   2   2   1   1   1   2   1   1   1   2   1   2   1   1   1   1   2   2   2   1   2   1   2   1   2   2   1   1   2   1   2   2   2   2   1   1   2   2   1   2   1   1   2   2   2   2   2   1   2   2   1   1   2   1   2   2   1   1   1   2   1
 MK-2-10                1   1   1   2   1   1   2   1   1   1   1   1   2   1   1   1   2   1   1   1   2   2   2   2   1   1   2   1   1   2   1   2   1   2   1   1   2   2   2   2   1   1   2   2   2   2   1   2   2   1   1   2   2   2   1   2   1   2   2   1   1   1   2   1   2   2   1   1   2   2   1   2   2   1   1   1   1   2   2   1   2   2   1   1   2   2   1   2   2   2   2   1   1   2   2   2   1   1   2   1   2   2   1   1   2   2   2   2   1   1   2   1   1   1   1   2   2   2   2   1   1   1   1   2   1   1   2   1   1   1   1   2   2   2   1   1   1   2   1   2   1   1   1   1   2   1   1   1   2   1   2   1   1   1   1   2   2   2   1   2   1   2   1   2   2   1   1   2   1   2   2   2   2   1   1   2   2   1   2   1   1   2   2   2   2   2   2   2   2   1   1   2   1   2   2   1   1   1   2   1
 MK-2-11                1   1   1   2   1   1   2   1   1   1   2   1   2   1   1   1   2   1   1   2   2   2   2   2   1   1   1   1   1   2   2   2   1   2   1   1   2   2   2   2   1   1   2   2   2   2   1   2   2   1   1   2   2   1   1   2   1   2   2   1   1   2   2   1   2   2   1   1   2   2   2   2   2   2   2   1   1   2   2   1   1   2   2   1   2   2   1   2   2   2   2   2   1   2   2   2   1   1   2   1   2   2   1   1   2   2   2   2   1   1   2   1   1   1   1   2   2   2   2   1   1   1   1   2   2   1   2   1   1   1   1   2   2   2   1   1   1   2   1   1   1   1   2   1   2   1   1   1   2   1   2   1   1   1   1   2   2   2   1   2   1   2   1   2   2   1   1   2   1   2   2   2   2   1   1   2   2   1   2   1   1   2   2   2   2   2   2   2   2   1   1   2   1   2   2   2   1   1   2   1
 MK-2-12                1   1   1   2   1   2   2   2   1   1   2   1   2   1   2   1   2   1   1   2   2   2   2   1   1   1   1   1   1   2   2   2   1   2   1   1   2   1   2   2   1   1   1   2   2   2   2   2   2   1   1   2   2   1   1   2   2   2   2   1   1   2   1   1   2   2   1   1   2   2   2   2   2   2   2   1   1   2   2   1   1   2   2   1   2   2   2   2   2   2   2   2   1   2   2   2   1   1   2   1   2   2   1   1   2   1   2   1   1   1   2   2   1   1   1   1   2   2   2   1   2   1   1   1   2   1   2   1   1   1   1   2   2   2   1   1   1   2   1   1   1   1   2   1   2   2   1   1   2   1   2   1   2   1   1   2   2   2   1   2   1   2   1   2   2   1   1   2   1   2   2   2   2   1   1   2   2   1   2   1   1   2   2   2   2   2   2   2   2   1   1   2   1   2   2   2   1   1   2   1
 MK-2-13                1   1   1   2   1   2   2   2   1   1   2   1   2   1   1   1   1   1   1   2   2   2   2   1   1   1   1   1   1   2   2   2   1   2   1   1   2   1   2   2   1   1   1   2   2   1   2   1   2   2   1   2   2   1   1   2   2   2   1   2   1   2   1   1   2   1   1   1   2   2   2   2   2   1   1   1   1   1   2   1   1   2   2   1   2   1   2   2   2   2   2   1   1   2   2   2   1   1   2   1   2   2   1   1   2   1   2   1   1   1   2   2   1   1   1   1   2   2   2   1   2   1   1   1   2   2   2   2   1   1   1   2   2   2   1   1   1   1   1   1   1   1   1   2   2   2   1   1   2   1   2   1   2   1   1   2   2   2   1   2   1   2   1   1   2   2   1   2   2   2   2   2   2   1   1   2   2   1   2   1   1   2   2   2   2   2   2   2   2   1   1   2   1   2   2   2   1   1   2   1
 MK-2-14                1   1   2   2   1   2   2   2   1   1   2   1   2   1   1   1   1   1   1   2   2   2   2   1   1   1   1   1   1   2   2   2   1   2   1   1   2   1   2   2   1   1   2   2   2   1   2   1   2   2   1   2   1   1   1   2   2   2   1   2   1   2   1   1   1   1   1   1   2   2   2   1   2   1   2   1   1   1   2   1   1   2   2   1   2   1   2   2   2   2   2   1   2   2   2   2   1   2   2   1   2   2   1   1   2   1   1   1   1   1   1   2   1   1   1   1   2   2   2   2   2   1   1   1   2   2   2   2   1   1   1   2   2   1   2   1   1   1   1   1   2   1   1   2   2   2   1   1   2   1   2   1   2   1   1   2   2   2   1   2   1   2   1   1   2   2   1   2   2   2   2   2   1   1   1   2   1   1   1   1   1   2   2   2   2   2   2   2   2   1   1   2   1   2   2   2   1   1   2   1
 MK-2-15                1   1   2   2   1   2   2   2   2   2   2   1   2   1   1   1   1   2   2   2   2   2   2   1   1   1   1   1   1   1   2   2   1   2   1   1   2   1   2   2   1   1   2   2   2   1   2   1   2   2   1   2   1   1   1   2   2   2   1   2   1   2   1   1   1   1   1   1   2   2   2   1   2   1   2   1   2   2   2   1   1   1   1   1   2   1   2   2   2   2   2   1   2   2   1   2   2   2   2   1   2   2   1   1   2   1   1   2   1   1   1   2   1   1   1   1   2   2   2   2   2   1   1   1   1   2   2   2   1   1   1   2   2   1   2   1   1   2   1   2   2   1   1   2   2   2   1   1   2   1   1   1   2   1   1   2   2   2   1   2   1   2   1   1   2   2   1   2   2   2   1   2   1   1   1   1   1   1   1   1   1   2   2   2   2   2   2   2   2   1   1   2   1   2   2   2   1   1   2   1
 MK-2-16                1   1   2   2   1   2   2   2   2   1   2   1   2   1   1   1   2   2   2   1   2   2   2   1   1   1   1   1   1   1   2   2   1   2   1   1   2   1   2   1   1   1   2   2   2   1   2   1   2   2   1   2   1   1   1   2   2   2   1   2   1   2   1   1   1   1   1   1   1   1   2   1   2   1   2   1   2   2   2   1   1   1   1   1   2   1   2   2   2   2   2   1   2   2   1   2   2   2   1   1   2   2   1   1   2   1   1   2   1   1   1   2   1   1   1   1   2   1   1   2   2   1   1   1   1   2   2   2   1   1   1   2   2   1   2   1   1   2   1   2   1   1   1   2   2   2   1   1   2   1   1   1   2   1   1   2   2   2   1   1   1   2   1   1   1   2   1   2   2   2   1   2   1   1   1   1   1   2   1   1   1   2   2   2   1   2   2   2   2   1   1   2   2   2   1   2   1   1   2   1
 MK-3-1                 2   2   2   2   2   2   1   1   1   2   2   1   2   2   2   1   1   1   1   1   1   2   2   1   2   1   2   2   2   1   1   2   2   2   1   1   2   1   1   2   2   2   2   1   1   1   1   2   1   1   1   1   1   1   1   1   2   2   1   2   2   1   1   1   1   2   1   1   1   1   2   1   1   1   2   2   1   1   2   1   2   1   1   1   1   1   2   2   1   1   2   1   2   2   2   1   1   2   2   2   1   2   1   2   1   1   2   2   1   1   2   1   1   1   2   2   2   1   2   2   2   1   1   2   2   2   2   2   1   2   2   1   1   1   2   2   2   2   2   1   1   2   1   1   1   2   1   2   2   2   1   1   1   1   1   2   2   2   1   2   1   1   2   1   2   2   2   2   1   1   1   2   1   2   1   1   2   1   1   1   2   1   1   2   2   1   2   2   2   2   1   1   1   2   1   1   2   2   1   1
 MK-3-2                 2   2   2   2   2   2   1   1   1   2   2   1   2   2   2   1   1   1   1   1   1   2   2   1   2   1   2   2   1   1   1   2   2   2   1   1   1   1   1   2   2   2   2   1   1   1   1   2   1   1   1   1   1   2   1   2   2   2   2   2   1   1   1   1   1   2   1   1   1   2   2   1   1   1   2   2   2   1   2   1   2   1   1   1   1   2   2   1   1   1   2   1   2   2   2   2   2   2   2   2   1   2   1   2   1   1   2   2   1   1   2   1   1   1   2   2   2   1   1   2   2   1   1   1   2   2   2   2   1   2   2   1   1   1   2   2   2   2   2   1   1   2   1   2   1   1   2   2   2   2   1   1   1   1   1   2   2   1   1   2   2   1   2   1   2   2   2   2   1   1   1   2   1   2   1   1   2   2   1   1   2   1   1   2   2   2   2   2   2   2   1   1   1   2   1   1   2   2   1   1
 MK-3-3                 2   2   2   2   2   2   1   1   1   2   2   1   1   2   1   1   1   1   1   1   1   2   2   1   2   1   2   1   1   1   1   2   2   2   1   1   1   1   1   2   2   2   2   1   2   1   1   2   1   1   1   1   1   2   1   2   2   2   2   2   1   1   1   1   1   2   1   1   1   2   2   1   1   1   2   2   2   1   2   1   1   1   1   1   1   2   2   1   1   1   2   1   2   2   2   2   1   2   2   2   1   2   1   2   2   1   2   2   1   1   2   1   1   2   2   2   2   1   1   2   2   1   1   1   2   2   2   2   1   2   2   2   1   1   2   2   2   2   2   1   1   2   1   2   1   1   2   2   2   2   1   1   1   1   1   2   2   1   1   2   2   1   2   1   2   2   2   2   1   1   1   2   1   2   1   2   2   2   2   1   2   1   1   2   2   2   2   2   2   2   1   2   1   2   1   1   2   2   1   1
 MK-3-4                 2   2   2   1   2   2   1   1   1   2   2   1   1   2   1   1   1   1   1   1   1   2   2   1   2   1   2   1   1   1   1   2   2   2   1   1   1   1   1   2   2   2   2   1   2   1   2   2   1   1   1   1   1   2   1   2   1   2   2   2   1   1   1   1   1   2   1   1   1   2   1   1   1   1   2   2   2   1   2   2   1   1   1   1   1   2   2   1   1   1   2   1   2   2   1   2   1   2   2   2   1   2   1   2   2   1   2   2   1   1   2   1   1   2   2   2   2   2   1   2   2   1   1   1   2   2   2   2   1   2   2   2   1   1   2   2   2   2   2   2   1   2   1   2   1   1   2   1   2   2   1   1   1   1   1   2   2   1   1   2   2   2   2   1   2   2   2   2   1   1   1   2   1   2   1   2   2   2   2   1   2   1   1   1   2   2   2   2   2   2   1   2   2   2   1   1   1   2   1   1
 MK-3-5                 2   2   2   1   2   2   1   1   1   2   2   1   1   1   1   1   1   1   1   1   1   2   2   1   2   1   2   1   2   1   1   2   2   2   2   1   1   1   1   2   2   1   2   1   1   1   2   2   1   1   1   1   1   2   2   2   1   2   2   1   1   1   1   1   1   2   2   1   1   2   1   1   1   1   2   2   2   1   1   2   1   1   1   1   1   2   2   1   1   1   2   1   2   2   1   2   1   2   2   2   1   2   1   2   2   1   2   1   1   2   2   1   1   2   2   2   2   2   1   2   2   1   1   1   1   2   2   2   2   2   2   2   1   1   1   2   2   2   2   2   1   2   1   2   2   1   2   1   2   2   1   1   1   1   1   2   2   1   1   2   2   2   1   1   2   2   1   2   1   1   1   2   1   2   2   2   2   2   2   1   2   1   1   1   1   2   2   2   2   2   1   2   2   2   1   1   1   2   1   1
 MK-3-6                 2   2   2   1   2   2   2   1   1   2   2   1   1   1   1   1   1   1   1   2   1   2   2   1   2   1   2   1   2   1   1   2   1   2   2   1   1   1   1   2   2   1   2   1   1   1   2   2   1   1   1   1   1   2   2   2   1   2   2   1   1   1   2   1   1   2   2   1   1   2   1   1   1   1   2   2   2   1   1   2   1   1   1   2   1   2   2   2   1   1   2   1   2   2   1   1   1   2   2   1   1   2   2   2   2   1   2   1   1   2   2   1   1   2   2   1   2   2   1   2   2   1   1   1   1   2   2   2   1   2   2   2   1   1   1   2   2   2   2   2   1   2   1   2   2   1   2   1   2   2   1   1   1   1   1   2   1   1   1   2   2   2   1   1   2   2   1   2   1   1   1   2   1   2   2   2   2   2   2   2   2   1   1   1   1   2   2   1   2   2   1   2   2   2   1   1   1   2   2   1
 MK-3-7                 2   2   2   1   2   2   1   1   1   2   2   1   1   1   1   1   1   1   1   2   1   2   2   1   1   1   2   1   2   1   1   2   1   2   2   1   1   2   2   2   2   1   2   1   1   1   2   2   1   1   1   1   1   2   1   1   1   2   2   1   1   1   2   1   1   1   2   1   1   2   2   1   1   1   2   2   2   1   1   2   1   1   1   2   1   2   2   2   1   1   2   1   2   1   1   1   1   1   1   1   1   2   2   2   2   1   1   2   1   2   2   1   1   2   2   2   2   2   1   2   2   1   1   1   2   2   1   2   2   2   2   2   1   1   1   2   2   2   2   1   1   2   1   2   1   1   2   1   1   2   1   1   1   1   1   2   2   2   1   2   2   2   1   1   2   2   1   2   1   1   2   2   1   2   2   2   2   2   2   2   2   1   1   1   1   2   2   1   2   2   1   2   2   2   1   1   1   2   2   1
 MK-3-8                 2   2   2   1   2   2   1   1   1   2   2   1   1   1   1   1   1   1   1   2   1   2   2   1   1   1   2   1   2   1   1   2   1   2   2   1   1   2   2   2   2   1   1   1   1   1   2   2   2   1   1   1   2   2   1   1   1   2   2   1   1   1   2   1   1   1   2   1   1   2   1   1   1   1   2   2   2   1   1   2   1   1   1   1   1   2   2   2   1   1   2   1   2   1   1   1   1   1   1   1   1   2   2   2   2   1   2   1   1   2   1   1   1   2   2   2   2   2   1   2   2   1   1   2   2   2   1   2   2   2   2   2   2   1   1   1   2   1   2   1   1   2   1   2   1   1   2   2   2   2   1   1   1   1   1   2   2   2   2   2   2   2   1   1   2   2   1   1   1   1   2   2   1   2   2   2   2   2   2   2   2   1   1   1   1   2   2   1   2   2   1   2   2   2   1   1   1   2   2   1
 MK-3-9                 2   1   2   1   2   2   1   1   1   1   2   1   1   1   1   1   2   2   1   2   1   2   2   1   1   1   2   1   2   2   1   2   1   1   2   2   1   2   2   2   2   1   2   2   1   1   2   2   2   1   2   2   2   2   1   1   1   2   2   1   1   1   2   1   1   1   2   1   1   2   1   1   1   1   2   2   2   1   1   2   1   1   1   1   1   2   2   2   2   1   2   1   1   1   1   1   1   1   1   1   1   2   2   2   2   1   1   1   1   1   1   2   1   2   2   2   2   2   2   2   2   1   1   2   2   2   1   2   2   2   2   2   1   1   1   1   2   1   1   1   1   2   1   2   1   2   2   2   1   2   1   1   1   2   2   1   2   2   2   2   2   2   1   1   2   2   1   1   1   1   2   2   1   2   2   2   2   2   2   2   2   1   1   1   1   2   2   1   2   2   1   2   2   2   1   1   1   2   2   1
 MK-3-10                2   1   2   1   2   2   1   1   2   2   2   2   1   1   1   1   2   2   1   2   1   2   2   1   2   1   2   1   2   2   1   2   1   1   2   2   1   2   2   2   2   1   2   2   1   1   2   2   2   1   2   2   2   2   2   1   1   2   2   1   1   1   2   1   1   1   2   1   1   2   1   1   1   1   2   2   2   2   2   2   1   1   2   1   1   2   2   2   2   1   2   1   1   2   1   1   1   1   1   1   1   2   2   1   2   1   1   1   1   1   2   2   2   2   2   2   2   1   2   2   2   1   1   2   1   2   1   2   1   2   2   2   1   2   1   1   2   1   1   1   1   2   1   2   1   2   2   2   1   2   1   1   1   2   2   1   2   2   2   2   2   2   1   1   2   2   1   1   1   1   2   2   1   2   2   2   2   2   1   2   2   1   2   1   1   2   2   1   2   2   1   2   2   2   1   2   1   2   2   2
 MK-3-11                1   1   2   1   2   2   1   1   2   1   2   2   1   1   1   2   2   2   1   2   1   2   2   1   2   1   2   1   2   1   1   1   1   1   2   2   1   2   2   1   2   2   2   2   1   1   1   2   2   1   2   2   2   2   2   1   1   2   2   1   2   1   2   1   1   1   2   1   1   2   1   1   1   1   2   2   2   2   2   2   1   1   2   1   1   2   2   1   2   1   2   1   1   2   1   1   1   1   1   2   1   2   2   1   1   1   1   1   1   1   2   2   1   2   2   2   2   1   2   2   2   1   1   2   1   2   1   2   1   2   2   2   1   2   1   1   2   1   1   1   1   2   1   2   1   2   2   2   1   2   1   1   1   1   2   1   2   2   1   1   2   1   1   1   2   2   1   1   1   1   2   2   1   2   2   2   2   2   1   1   2   1   2   1   1   2   2   2   2   2   1   2   2   2   1   2   1   2   2   2
 MK-3-12                1   1   2   1   2   1   1   1   2   1   2   2   2   1   2   2   2   2   1   2   1   2   2   1   2   1   2   1   2   1   1   1   1   1   2   2   1   2   2   1   2   2   2   2   2   1   1   2   2   1   2   1   2   2   2   1   2   2   2   1   2   1   2   1   1   1   2   1   1   2   1   1   1   2   2   2   2   2   2   2   1   1   2   1   1   2   2   1   2   1   2   1   1   2   1   2   1   1   1   2   1   2   2   1   1   1   1   1   1   1   2   2   1   2   2   2   2   1   2   2   2   1   2   2   2   2   1   2   1   2   2   2   1   2   1   1   2   1   1   1   2   2   1   2   1   2   1   1   1   1   1   1   1   2   2   1   2   2   1   1   2   1   1   1   2   2   1   1   1   1   2   2   1   1   2   2   2   2   1   1   2   1   2   1   1   2   1   2   2   2   1   2   2   2   1   2   1   2   2   2
 MK-3-13                1   1   2   1   2   1   1   1   2   1   2   2   2   1   2   2   2   2   2   2   1   1   2   1   2   1   2   1   1   1   1   1   1   1   2   1   1   2   2   1   2   2   2   2   2   1   1   2   2   1   1   2   2   2   2   1   2   2   2   1   2   1   2   1   1   1   2   1   1   1   1   1   1   2   2   2   2   2   2   2   1   1   2   1   1   2   2   1   2   1   2   1   1   2   1   2   1   1   1   2   1   2   2   1   1   1   1   1   1   1   2   2   1   2   2   1   2   2   2   2   1   1   2   2   2   1   2   2   1   1   2   2   1   2   1   1   2   1   1   1   2   2   1   2   1   2   1   1   1   1   1   1   1   2   2   1   2   2   1   1   2   1   2   1   2   2   1   1   1   1   2   2   1   1   1   2   2   2   1   2   2   1   2   1   1   2   2   2   2   2   1   2   2   2   2   2   1   2   2   2
 MK-3-14                1   1   2   1   2   1   2   1   2   1   2   2   2   1   2   2   2   2   1   2   1   1   2   1   2   1   2   1   1   1   1   1   1   1   2   2   1   2   2   1   2   2   2   2   1   1   1   2   2   1   1   2   2   2   2   1   2   2   2   1   1   1   2   2   2   1   1   1   1   1   1   1   1   2   2   2   2   2   2   2   1   1   2   1   2   2   2   1   2   1   2   2   1   2   1   2   1   1   1   2   1   2   2   1   2   1   1   1   1   2   2   2   2   2   2   1   2   2   1   2   1   2   2   2   2   1   2   1   1   2   2   2   1   2   1   1   2   1   1   1   2   2   1   2   1   2   1   1   1   1   1   1   1   2   2   1   2   2   1   1   2   1   2   1   2   2   1   1   1   1   2   1   1   1   1   2   2   2   1   2   2   1   2   1   1   2   2   1   1   2   1   2   2   2   2   2   1   2   2   2
 MK-3-15                1   1   1   1   2   1   2   1   2   1   2   1   2   1   2   2   2   1   1   2   1   1   2   1   2   1   2   1   1   1   1   1   1   2   2   2   1   2   2   1   2   2   2   2   1   1   1   2   1   1   2   1   2   2   2   1   2   2   2   1   1   1   2   2   2   1   2   1   1   1   1   1   1   2   2   2   2   2   2   2   1   1   2   1   2   2   2   1   2   1   2   2   1   2   1   2   2   1   1   2   1   2   2   1   2   1   1   1   1   2   1   2   1   2   2   1   2   2   2   2   1   2   2   2   2   1   2   1   1   2   1   2   1   2   1   1   2   1   1   1   2   2   1   2   1   2   1   1   1   1   1   1   1   2   2   1   2   1   1   1   2   1   2   1   2   2   1   1   1   1   2   1   1   1   2   2   2   2   1   2   2   1   2   1   1   2   2   1   1   2   1   1   2   2   2   2   1   2   2   2
 MK-3-16                1   1   1   1   2   1   2   1   2   1   1   1   1   1   2   2   2   1   1   2   1   1   2   1   2   1   1   1   1   1   1   1   1   1   2   2   2   2   2   1   2   2   2   2   1   1   1   2   1   1   2   2   2   2   2   1   2   2   2   1   1   1   1   2   2   1   2   1   1   1   1   1   1   2   2   2   1   2   2   1   1   1   2   1   2   2   2   1   2   1   2   2   1   2   1   1   2   1   1   2   1   1   1   1   2   1   1   1   1   2   1   2   1   2   2   2   2   2   2   2   1   2   2   2   2   1   2   1   1   2   1   2   1   2   1   1   2   1   1   1   2   2   1   2   2   2   1   1   1   1   1   1   1   2   2   1   2   1   2   2   2   1   2   1   2   2   1   1   1   1   2   1   1   2   2   2   2   2   2   2   1   1   2   1   1   2   2   1   1   2   1   1   1   2   1   2   1   2   2   2
 MK-4-1                 1   1   1   2   2   1   2   1   1   2   2   2   1   1   2   1   1   2   1   2   1   1   1   2   2   2   2   1   1   2   1   1   1   2   1   1   1   1   1   1   1   2   1   2   1   1   1   1   2   2   1   1   1   2   1   1   1   2   1   1   2   1   2   1   2   2   1   2   2   1   2   1   1   2   1   1   1   1   1   1   1   1   1   1   2   1   2   2   1   1   1   1   1   1   2   1   2   2   2   2   2   1   2   2   1   1   1   2   2   1   2   2   1   1   1   1   2   2   2   2   1   2   1   1   2   2   1   1   2   2   2   2   2   2   1   1   1   1   1   2   1   2   2   1   1   1   1   1   1   2   1   1   2   1   1   2   1   1   2   2   1   1   2   1   1   2   1   2   1   1   2   1   2   1   1   1   2   1   2   1   1   1   2   1   2   1   2   2   1   1   2   1   1   2   2   2   1   2   2   2
 MK-4-2                 1   2   1   2   2   1   2   1   1   2   2   2   2   1   2   1   1   2   1   2   1   1   1   1   2   2   2   1   1   2   1   1   1   2   1   1   1   1   1   1   1   2   1   2   1   1   1   1   2   2   1   1   2   2   2   1   2   2   2   1   2   1   2   2   2   2   1   2   2   1   2   1   1   2   2   1   1   1   1   1   1   1   2   2   2   1   2   2   2   1   1   1   1   2   2   1   2   2   1   2   2   1   2   2   1   1   1   2   2   1   2   2   1   1   1   2   1   1   2   1   1   2   1   1   2   2   1   2   2   2   2   2   2   2   1   1   1   1   1   2   1   2   1   1   1   1   1   1   1   2   2   1   2   1   1   2   1   1   2   2   1   2   2   1   1   2   1   2   1   1   2   1   2   1   1   1   1   1   2   1   1   1   2   1   1   1   2   2   1   1   2   1   1   1   1   2   1   2   2   2
 MK-4-3                 2   1   1   2   2   1   2   1   1   1   2   2   2   1   2   1   1   1   1   2   1   1   1   1   2   1   2   1   1   1   1   1   1   2   2   1   1   1   1   1   1   2   1   2   1   1   1   1   2   2   1   1   2   2   2   1   2   2   2   1   2   1   2   2   2   2   1   2   2   2   2   1   1   2   2   1   1   1   1   1   1   1   2   2   2   1   2   2   2   1   1   1   1   2   2   1   2   2   1   2   2   1   1   2   1   1   1   2   2   1   2   2   1   2   1   2   1   1   2   1   1   2   1   1   2   2   1   1   2   2   2   2   2   2   1   1   1   1   1   2   1   2   1   1   1   1   1   1   1   2   2   1   2   1   1   2   1   1   2   2   1   2   2   1   1   2   1   2   1   1   2   1   2   1   1   1   1   1   2   1   1   1   2   1   1   1   2   2   2   1   2   1   1   1   1   2   2   2   2   2
 MK-4-4                 2   1   1   2   2   1   2   1   1   1   2   2   2   1   2   1   2   1   1   1   1   1   1   1   2   1   2   1   1   1   1   2   1   2   2   1   1   1   1   1   1   2   1   1   1   1   1   2   2   2   1   1   2   2   2   1   2   2   2   2   1   1   2   2   2   2   1   2   2   2   2   1   1   2   2   1   1   1   1   1   1   2   2   2   2   1   2   2   2   2   1   1   1   2   2   1   2   2   1   2   2   1   1   2   1   1   1   2   2   1   2   2   1   2   1   2   1   1   1   1   2   2   1   1   2   2   1   1   2   2   2   2   2   2   1   1   1   1   1   2   1   2   1   1   1   2   1   1   1   2   2   1   2   1   1   2   1   1   2   2   2   2   2   1   1   2   1   2   1   1   2   1   2   1   1   1   1   1   2   1   1   1   2   1   1   1   2   2   2   1   2   1   1   1   1   2   2   2   2   2
 MK-4-5                 2   1   1   1   2   1   2   1   1   1   2   2   2   1   2   1   2   1   1   1   1   1   1   2   2   1   2   2   1   2   1   2   1   2   2   1   2   1   1   1   1   2   1   2   1   1   1   2   2   2   1   1   2   1   2   1   2   2   2   2   2   1   2   2   2   2   1   2   1   2   2   2   1   2   2   1   1   1   1   1   1   2   2   2   2   2   2   2   2   2   2   1   1   2   2   1   2   2   2   2   2   1   1   2   1   1   1   2   2   1   2   2   1   2   1   2   2   2   2   1   2   2   2   1   2   2   1   1   2   2   2   2   2   2   1   1   1   1   1   2   1   2   2   1   1   2   1   1   1   2   2   1   2   1   2   2   1   1   2   2   2   1   2   1   1   2   1   2   1   1   2   1   2   1   2   1   1   1   2   1   1   1   2   1   1   1   1   2   2   1   2   1   1   1   1   2   2   2   2   1
 MK-4-6                 2   1   1   1   2   1   2   1   1   1   2   2   2   1   2   1   2   1   1   1   1   1   1   2   2   1   2   2   1   2   1   2   1   2   2   1   2   1   1   1   1   2   1   2   1   1   1   2   1   2   1   1   1   1   2   1   2   2   2   2   2   1   2   2   2   2   1   2   1   2   2   2   1   2   2   1   1   1   1   1   1   2   2   2   2   2   2   2   2   2   2   1   1   2   2   1   2   2   2   2   2   1   1   2   1   1   1   2   2   1   2   2   1   2   1   2   2   1   2   1   2   2   2   1   2   2   1   1   2   2   1   2   2   2   1   1   1   1   1   2   1   2   2   1   1   2   2   1   1   2   2   1   2   1   2   2   1   1   2   2   2   1   2   1   1   2   1   2   1   1   2   1   2   1   1   1   1   1   2   1   1   2   2   1   1   1   1   2   2   1   2   1   1   1   1   2   2   2   2   1
 MK-4-7                 2   1   1   1   2   1   2   2   1   1   2   2   1   1   2   1   2   1   1   1   2   1   1   2   2   2   2   2   1   2   1   2   1   2   2   2   2   1   1   1   1   2   1   2   1   1   1   2   1   2   1   2   1   1   2   1   2   2   2   2   1   1   2   2   2   1   2   2   1   2   2   2   1   1   2   1   1   1   1   1   1   2   1   2   2   2   1   2   2   2   2   1   1   2   2   1   2   2   2   2   2   1   1   2   1   1   1   2   2   1   2   2   1   2   1   2   2   1   2   1   2   2   2   1   2   2   1   1   2   2   1   2   2   2   1   1   1   1   1   2   1   2   2   1   1   2   2   1   1   2   2   1   2   1   2   2   1   2   2   2   2   1   2   1   2   2   1   2   1   1   2   1   2   1   1   1   1   1   2   1   1   2   2   1   1   1   1   2   2   1   2   1   1   1   1   2   1   2   2   1
 MK-4-8                 2   1   1   1   2   1   2   2   2   1   2   2   1   1   2   1   2   1   1   1   2   2   2   2   2   2   1   2   2   2   1   2   1   2   2   2   2   1   1   1   1   2   1   2   1   1   1   2   2   2   1   2   1   1   2   1   2   2   2   1   1   1   2   2   2   2   2   2   1   2   2   2   1   1   2   1   1   1   1   1   1   1   2   2   2   2   1   2   2   2   2   1   1   2   2   1   2   2   2   2   2   1   1   2   1   1   1   2   2   2   2   2   1   2   1   2   2   1   1   1   2   2   1   2   2   2   1   1   2   2   2   2   2   2   1   1   1   1   1   2   2   2   2   1   1   2   2   2   1   2   2   1   2   1   2   2   1   2   2   2   2   1   2   1   2   2   1   2   1   1   2   1   2   1   1   1   1   1   2   1   1   1   2   1   1   1   1   2   2   1   2   1   1   1   1   2   1   2   1   1
 MK-4-9                 2   1   1   1   2   1   2   2   2   1   2   2   1   1   2   1   2   1   1   1   2   1   2   2   2   2   1   2   2   2   1   2   1   2   2   2   2   1   1   1   1   2   1   1   1   1   2   2   2   1   2   2   1   1   2   1   2   2   2   1   1   1   2   2   2   2   2   2   1   2   1   2   1   1   2   1   1   1   1   1   2   1   1   2   2   2   1   2   2   2   2   1   1   2   2   1   2   2   2   2   2   1   1   2   1   1   1   2   1   2   2   2   1   2   1   2   2   1   1   1   2   2   1   2   2   1   1   1   2   2   2   2   2   2   1   2   1   1   1   2   2   2   2   1   1   2   2   1   1   2   2   1   2   1   2   2   1   1   2   2   2   1   2   1   2   2   1   2   1   1   2   1   1   1   1   1   1   1   2   1   1   1   1   1   2   1   1   2   2   1   2   1   1   1   1   2   1   2   1   1
 MK-4-10                2   1   1   1   2   1   2   2   2   1   2   2   2   1   2   1   2   2   1   1   2   1   2   1   2   2   1   2   2   2   1   2   1   2   2   2   2   1   1   1   1   2   1   1   1   1   2   2   2   1   2   2   1   2   2   1   2   2   2   1   1   1   2   2   2   2   2   2   1   2   1   2   1   2   2   1   1   1   1   1   2   1   2   2   2   2   1   2   2   2   2   1   1   1   2   1   2   2   1   2   2   1   1   2   1   1   1   2   1   2   2   2   1   2   1   2   2   1   1   1   2   2   1   2   2   1   1   1   2   2   2   2   2   2   1   2   1   1   1   2   2   2   2   1   1   2   2   2   1   2   1   1   1   1   2   2   1   1   2   2   2   1   2   1   1   2   1   2   1   1   2   1   1   1   1   1   1   1   2   1   1   2   1   1   2   1   1   2   2   1   2   2   1   1   1   2   2   2   1   1
 MK-4-11                2   1   1   1   2   1   2   2   2   1   2   2   2   1   2   1   2   2   1   1   2   1   2   1   2   2   1   2   2   2   1   2   1   2   2   2   2   1   1   1   1   2   1   1   1   2   2   2   2   1   2   2   1   2   2   1   2   2   2   1   1   1   2   2   2   2   1   2   1   2   1   2   1   2   2   1   1   1   1   1   2   1   2   2   1   2   1   2   2   2   1   1   1   1   2   1   1   1   1   2   2   1   1   2   1   1   1   2   1   2   2   1   1   2   2   2   1   1   1   1   2   2   1   2   2   1   1   1   2   2   2   2   2   2   1   2   1   1   1   2   2   2   2   1   1   2   2   2   1   2   1   1   2   2   2   2   1   1   2   2   1   1   2   1   1   1   1   2   1   2   2   1   2   1   1   1   1   1   1   1   1   2   1   1   2   1   1   2   2   1   1   2   1   1   1   2   2   2   1   2
 MK-4-12                2   1   1   1   2   1   2   2   2   1   1   2   2   1   2   1   2   2   1   1   1   1   2   1   2   1   1   2   2   2   1   2   2   2   2   2   2   1   1   1   1   2   1   1   1   2   2   2   2   1   2   2   1   2   1   1   2   2   2   1   1   1   2   2   2   2   1   1   2   2   1   1   1   2   2   1   1   1   1   1   2   1   2   2   1   2   1   2   2   2   1   1   1   1   2   1   1   2   1   2   2   1   1   2   1   1   1   2   1   2   2   1   1   2   2   2   1   1   1   1   2   1   1   2   2   2   2   1   2   2   2   1   2   2   1   2   1   1   1   2   2   2   1   1   1   2   2   2   1   2   1   1   2   2   1   2   1   1   2   2   1   1   2   1   1   1   1   1   1   2   2   2   2   1   1   1   1   1   1   1   1   2   1   1   2   1   1   2   2   1   1   2   1   2   1   2   1   1   1   2
 MK-4-13                2   1   1   1   2   1   2   2   2   1   1   1   2   2   2   1   2   2   1   1   1   1   2   1   2   1   1   2   2   2   1   2   2   2   2   2   2   1   1   1   1   2   1   1   1   2   2   2   2   1   2   2   2   2   2   1   2   2   2   1   1   1   2   2   2   2   1   2   2   2   1   2   1   2   2   1   1   1   1   1   2   1   2   2   1   2   1   2   2   2   1   2   2   1   2   1   1   2   1   2   2   1   1   2   1   1   1   2   1   2   2   1   1   2   2   2   1   1   1   1   2   1   1   1   2   1   2   1   2   2   2   1   2   1   1   2   2   1   1   2   2   2   1   2   1   2   2   2   1   2   1   1   2   2   1   2   1   2   2   2   1   1   2   1   1   2   1   1   1   2   2   2   1   1   1   1   1   2   1   2   1   2   1   1   2   1   1   2   2   1   2   2   1   2   1   2   1   1   1   2
 MK-4-14                2   1   1   1   2   1   2   2   2   1   1   1   1   2   2   1   2   2   1   1   1   1   2   1   2   1   1   1   2   2   1   2   2   2   2   1   2   1   1   1   1   2   1   1   1   2   2   2   2   1   2   2   2   2   2   1   2   2   2   1   1   1   2   2   2   2   1   2   1   2   1   2   1   2   2   1   1   1   1   2   2   2   2   2   1   2   1   2   2   2   1   1   2   1   2   1   1   2   1   2   2   1   1   2   1   1   1   2   1   2   2   1   1   2   2   2   1   1   1   1   1   1   1   1   1   1   2   2   2   2   1   2   2   1   2   2   2   1   1   2   1   2   1   2   1   2   2   2   1   2   1   1   2   2   1   2   1   2   2   2   1   1   2   1   1   2   1   1   1   2   2   2   2   1   1   1   1   2   1   2   1   2   1   1   2   1   1   2   2   1   2   2   1   2   1   2   1   1   1   2
 MK-4-15                2   1   1   2   2   1   1   1   2   1   1   1   1   2   2   1   2   2   1   2   1   1   2   1   2   1   1   1   1   2   1   2   2   2   2   1   2   1   1   2   1   2   1   1   2   2   2   2   2   1   2   2   2   2   2   1   2   2   2   1   1   1   2   2   1   2   1   2   1   2   1   2   2   2   2   1   1   1   2   2   2   1   2   2   1   2   1   1   2   1   2   1   2   1   2   1   2   2   1   2   2   1   1   2   1   1   1   2   1   2   2   1   1   2   2   1   1   1   1   1   1   1   1   1   2   1   2   2   2   1   1   2   2   1   2   2   2   1   1   1   1   2   1   2   1   2   2   2   1   2   1   1   2   2   1   2   1   2   2   2   1   1   2   1   1   2   1   1   1   2   2   2   2   1   1   1   1   2   1   2   1   2   2   1   2   1   1   2   2   1   2   2   2   2   1   2   1   1   1   1
 MK-4-16                2   1   1   2   2   1   1   1   1   1   1   1   1   2   2   1   2   2   1   2   1   1   2   1   1   1   1   1   1   2   1   2   2   2   2   2   2   1   1   2   1   2   1   1   2   2   1   2   2   1   2   2   2   2   1   1   2   2   2   2   1   1   2   2   1   2   1   2   1   2   1   2   2   1   2   1   1   1   2   2   2   1   2   2   1   1   1   1   2   1   2   1   2   1   2   2   2   2   1   2   2   1   1   2   1   1   1   2   1   2   2   1   1   1   2   1   1   1   1   1   1   2   2   1   2   1   2   2   2   1   1   2   2   2   2   2   2   1   1   1   1   2   1   1   1   2   1   2   1   2   1   1   2   2   1   2   1   2   2   1   1   1   2   2   1   1   1   1   1   2   2   2   2   1   1   1   1   2   1   2   1   1   2   1   2   2   1   2   2   1   2   2   1   2   2   2   1   1   1   1
 MK-5-1                 2   2   1   2   1   2   1   2   1   2   1   2   2   1   1   1   2   2   1   2   1   1   1   2   2   1   2   1   2   1   1   1   1   2   2   1   2   2   1   2   2   2   2   1   1   1   1   1   2   1   1   1   1   1   2   1   1   1   1   1   2   2   2   1   2   2   1   2   1   1   1   1   2   1   1   1   1   1   1   1   2   2   2   1   2   2   1   1   1   1   1   1   2   2   2   2   2   2   2   1   2   2   1   1   1   2   2   2   2   1   1   1   2   1   1   1   2   1   1   1   2   2   1   2   1   2   2   1   1   2   1   2   1   1   1   1   2   2   2   2   2   2   2   2   2   1   2   2   2   2   2   1   2   1   1   1   1   2   1   1   1   1   1   2   2   2   2   1   2   2   1   2   2   2   2   1   1   1   2   2   1   1   1   2   1   2   1   2   2   2   2   2   2   2   1   1   1   1   1   1
 MK-5-2                 2   2   1   1   1   2   1   2   1   2   1   2   2   1   1   1   2   2   1   2   1   1   1   2   2   1   2   1   2   1   1   1   1   2   2   1   2   2   2   2   2   2   2   1   1   1   1   1   2   1   1   1   1   1   2   2   1   1   1   1   2   2   1   1   2   2   2   1   2   1   1   1   2   1   1   1   1   1   1   1   2   2   2   1   2   2   1   1   1   1   1   1   2   2   2   2   2   2   2   1   2   2   1   1   1   2   2   2   2   1   1   1   2   1   1   1   2   1   1   1   2   1   1   2   1   2   2   1   1   1   1   2   1   1   1   1   2   2   1   2   2   2   2   2   2   2   1   2   2   2   2   1   2   1   1   1   1   2   1   1   1   1   1   2   2   2   2   1   2   2   1   2   2   2   2   1   1   1   2   2   2   1   2   2   1   2   1   2   2   2   2   2   2   2   1   1   1   1   1   1
 MK-5-3                 2   2   1   1   2   2   1   2   1   2   1   2   2   1   1   1   1   2   1   2   1   1   1   2   2   2   1   1   2   1   1   1   1   2   2   1   2   2   2   2   2   2   2   1   1   1   1   1   2   1   2   1   1   1   2   2   1   1   1   1   2   1   1   1   1   2   2   1   2   1   1   1   2   1   1   1   1   1   1   1   2   2   2   1   2   2   1   1   1   1   1   1   2   2   2   1   2   2   2   1   2   2   1   1   1   2   1   2   1   1   1   1   2   1   1   1   2   1   1   1   2   1   1   2   1   2   2   1   1   1   1   2   1   1   1   1   1   2   1   2   2   2   2   1   2   2   1   2   2   2   2   1   2   1   1   1   2   2   1   1   1   1   1   2   2   2   1   1   1   2   1   2   2   2   2   1   1   1   2   2   2   1   2   1   2   2   1   2   2   2   2   2   2   2   1   1   1   1   1   1
 MK-5-4                 2   2   1   1   2   2   1   2   2   2   1   2   1   1   1   1   1   2   1   1   1   1   1   1   2   2   2   1   2   1   1   1   1   2   2   1   2   2   1   2   2   2   1   1   1   1   1   1   2   1   2   1   2   1   2   2   1   2   1   2   2   1   1   1   1   2   1   1   2   1   1   1   2   1   2   1   1   1   1   1   2   2   2   1   2   2   1   1   1   1   1   1   2   2   1   1   2   2   1   1   2   2   1   1   1   2   1   2   1   1   1   1   2   1   1   1   2   1   1   1   2   1   1   2   1   1   1   1   2   1   1   2   1   1   1   1   1   2   2   1   2   2   2   1   2   2   1   2   1   2   2   1   2   1   1   1   2   2   1   1   1   1   1   2   2   2   1   1   1   2   1   2   2   2   2   1   1   2   2   2   2   1   2   1   2   2   1   1   2   1   2   2   1   2   1   2   1   1   1   1
 MK-5-5                 2   2   1   1   2   2   1   2   2   2   1   2   1   1   1   1   1   2   1   1   1   1   1   1   2   2   2   1   2   1   1   1   1   2   2   1   2   2   1   2   2   2   1   1   1   1   1   1   2   2   2   1   2   2   2   2   1   2   1   2   2   1   1   1   1   2   1   1   2   1   1   1   2   1   2   1   1   1   1   1   2   2   1   1   2   2   1   1   1   1   1   1   2   1   1   1   2   2   1   1   2   2   1   1   1   2   1   2   1   1   1   1   1   1   1   1   2   1   2   1   2   2   1   2   1   1   1   1   2   1   1   2   1   1   1   1   1   2   2   1   2   2   2   1   2   2   1   2   1   2   2   1   2   1   1   1   2   2   1   1   1   1   1   1   2   2   1   1   1   2   1   2   2   2   2   1   1   2   2   2   2   1   2   1   2   1   1   1   2   1   2   2   2   2   1   2   1   1   1   2
 MK-5-6                 2   1   1   1   1   2   1   2   2   2   1   2   2   1   1   1   1   2   1   1   1   1   1   1   2   2   2   1   2   1   1   1   1   2   1   1   2   2   1   2   2   2   1   1   1   1   1   1   2   1   2   1   2   2   2   2   1   1   1   2   2   1   1   1   1   2   1   1   2   2   1   1   2   1   1   1   1   1   1   1   2   2   1   1   2   2   1   1   1   1   1   1   2   1   1   1   2   2   1   1   2   2   1   1   1   2   1   2   1   1   1   1   1   1   2   1   2   1   2   1   2   2   1   1   2   1   1   1   2   1   1   2   1   1   1   1   1   2   2   1   2   1   2   1   2   2   2   2   1   2   2   1   2   1   1   1   2   2   1   1   1   1   1   1   2   2   1   1   1   2   1   2   2   2   2   1   1   2   2   2   2   1   2   2   2   2   1   1   2   1   2   2   2   2   2   2   1   1   1   2
 MK-5-7                 2   1   1   1   1   2   1   2   2   1   1   2   2   1   2   1   1   2   1   1   1   1   1   1   2   2   2   1   2   1   1   1   2   2   1   1   2   2   2   2   1   2   1   1   1   1   1   1   2   1   2   1   2   2   1   2   1   1   1   2   2   1   1   1   1   2   1   1   2   2   1   1   1   2   1   1   1   1   1   1   2   2   1   2   2   2   1   1   1   1   1   1   2   1   1   1   2   2   1   1   2   2   1   1   1   2   2   2   1   1   1   1   1   1   2   1   2   2   2   2   2   2   1   1   2   1   1   1   2   1   2   2   1   1   1   1   1   2   2   1   1   1   2   1   2   2   2   2   1   2   2   1   1   1   1   1   2   2   1   1   1   1   1   1   2   2   1   1   2   2   1   1   2   1   2   1   1   2   2   1   2   1   2   2   2   2   1   1   2   1   1   2   2   2   2   2   1   1   1   2
 MK-5-8                 2   1   1   1   1   2   1   2   1   1   1   2   1   1   2   1   1   2   1   2   1   1   2   1   2   2   2   1   2   2   1   1   2   1   2   1   2   2   2   2   1   2   1   2   1   1   1   1   2   1   2   1   2   2   1   2   2   1   1   1   1   1   1   1   1   1   1   1   2   2   1   1   1   2   1   1   1   1   1   1   2   2   1   2   2   2   1   1   1   1   1   1   2   1   1   1   1   2   1   1   2   2   1   1   1   2   2   2   1   1   2   1   1   1   2   1   2   2   2   2   2   2   1   1   2   1   1   1   2   1   2   2   2   1   1   1   1   2   2   1   1   1   2   2   2   2   1   2   1   1   2   1   1   1   1   1   2   1   1   1   1   1   1   1   2   2   1   1   2   2   1   1   2   1   2   1   1   2   1   1   2   1   2   1   2   2   1   1   2   1   1   2   2   2   2   2   1   1   1   2
 MK-5-9                 1   1   1   1   1   2   1   2   2   1   1   1   1   1   2   1   1   2   1   2   1   1   2   1   2   2   2   1   2   2   1   1   2   1   2   1   2   2   2   2   1   2   1   2   1   1   1   1   2   1   2   2   2   2   1   2   2   1   1   1   1   1   1   1   1   1   1   1   1   2   1   1   1   2   1   1   2   1   1   1   2   2   1   2   1   2   1   1   1   1   1   2   2   1   1   2   2   2   1   2   2   2   1   1   1   2   1   2   1   1   2   1   1   1   1   1   2   2   2   2   1   2   1   1   2   1   2   1   2   2   2   2   2   1   1   1   1   2   2   1   1   1   1   2   2   2   1   2   1   1   2   1   1   2   2   1   2   1   1   1   1   1   1   1   2   2   1   1   2   2   1   1   2   1   2   1   1   2   2   1   2   1   2   1   2   2   1   1   2   1   1   2   2   2   2   2   1   1   1   1
 MK-5-10                1   1   2   1   1   2   1   1   2   1   1   1   1   1   2   1   1   2   1   2   1   1   2   1   2   1   2   1   2   2   2   1   2   1   2   1   2   1   2   2   2   2   1   2   1   1   1   1   2   1   2   2   2   2   1   1   2   2   1   2   1   1   2   1   1   1   1   1   1   2   1   1   1   2   1   2   2   1   1   1   2   2   1   2   1   2   1   2   1   1   1   2   2   1   1   2   2   2   1   2   2   2   1   1   1   2   1   2   1   2   2   1   1   1   1   1   2   2   2   2   1   2   1   1   2   1   2   1   2   2   2   2   2   1   1   1   2   1   2   1   1   1   1   2   2   2   1   2   1   1   1   1   1   1   1   1   1   1   1   1   1   1   2   1   2   2   2   1   2   2   1   1   2   1   2   1   1   1   2   1   2   1   2   1   2   2   1   1   2   1   1   2   2   2   2   1   1   1   1   1
 MK-5-11                1   1   2   1   1   2   1   1   2   1   1   1   1   1   2   1   1   2   1   2   1   1   2   1   2   1   2   1   2   2   2   2   2   2   2   1   2   1   2   2   2   2   1   2   1   1   1   1   1   1   2   2   2   2   1   1   2   2   1   2   1   1   2   1   1   1   1   1   1   2   1   1   1   2   1   2   2   1   1   1   2   2   1   2   1   2   1   2   1   1   1   1   2   1   1   2   2   2   1   2   2   2   1   1   1   2   1   2   1   2   2   1   1   1   1   1   2   2   1   1   1   2   1   1   2   1   2   1   2   2   2   2   1   1   1   1   2   1   2   1   1   1   1   2   1   2   1   2   2   1   1   1   1   1   1   2   2   1   1   1   1   1   2   1   2   2   2   1   2   2   1   1   2   1   2   1   1   1   2   1   2   1   2   1   2   2   1   1   2   1   1   2   2   2   2   1   1   2   1   1
 MK-5-12                1   1   2   1   1   2   1   1   2   1   1   1   1   1   2   1   1   2   1   2   1   1   2   1   2   1   1   1   2   2   1   2   2   2   2   2   2   1   1   2   2   2   1   2   1   1   1   1   1   1   2   2   1   2   1   1   1   2   1   1   1   1   1   1   1   1   1   1   1   2   1   1   1   2   1   2   2   1   1   1   2   2   1   2   1   2   1   2   1   1   1   1   2   1   1   2   2   1   1   2   2   2   1   1   1   2   1   2   1   2   2   1   1   1   1   2   2   2   2   2   1   2   1   1   2   1   1   1   2   2   2   2   2   1   1   1   2   1   2   1   1   1   1   1   1   2   1   2   2   2   1   1   2   1   1   2   2   1   1   1   1   1   2   1   2   2   2   1   2   2   1   1   2   1   1   1   1   1   2   1   2   1   2   1   2   2   1   1   2   1   1   2   2   2   2   1   1   2   1   1
 MK-5-13                1   1   2   2   1   1   1   1   2   1   1   1   1   1   2   1   1   2   1   2   1   1   2   1   1   2   1   1   2   2   1   2   2   1   2   2   2   1   1   2   1   2   1   2   1   1   1   2   1   1   2   2   1   2   2   1   1   2   1   1   1   1   1   1   1   1   1   1   1   2   1   1   1   2   1   2   2   1   1   1   2   2   1   2   1   2   1   2   2   1   1   1   1   1   1   2   1   2   1   2   1   2   1   1   1   2   1   2   1   2   2   1   1   1   1   2   2   2   2   2   1   2   1   1   2   2   1   1   2   2   2   2   2   1   1   1   2   1   2   1   1   1   1   1   1   2   1   1   2   2   2   1   2   1   1   2   2   1   1   1   1   1   2   2   2   2   2   1   1   2   1   1   2   2   1   2   1   1   2   1   2   1   2   1   2   2   1   2   2   2   1   2   2   2   2   1   1   2   1   2
 MK-5-14                1   1   2   2   1   1   2   1   2   1   1   1   1   1   1   1   1   2   1   2   1   1   2   1   1   2   1   1   2   2   1   2   1   1   2   2   2   1   1   2   1   2   2   2   1   1   1   2   2   1   2   2   1   1   2   1   1   2   1   2   1   1   1   2   1   1   1   1   1   2   1   1   1   2   2   2   2   1   1   2   2   2   1   2   1   2   1   2   2   1   1   1   1   1   2   2   1   2   1   2   1   2   1   2   1   2   1   2   1   2   1   1   1   1   1   2   2   2   2   2   1   2   1   1   2   2   2   1   1   2   2   2   2   1   1   1   2   1   2   1   1   1   1   1   1   2   2   1   2   2   2   1   2   1   1   2   2   1   1   1   1   1   2   2   2   2   2   1   1   2   1   1   2   2   1   2   1   1   2   1   2   1   2   1   2   2   1   2   2   2   2   2   2   2   2   1   1   2   1   2
 MK-5-15                1   1   2   2   2   1   2   1   1   1   2   1   1   1   1   1   1   2   1   2   1   1   2   1   1   2   1   1   2   2   1   2   1   1   2   2   2   1   1   2   1   2   2   2   1   1   1   2   2   1   2   2   1   1   2   1   1   2   1   2   1   1   1   2   1   1   1   1   1   2   1   1   1   2   2   2   2   1   1   2   2   1   1   2   1   2   1   2   2   1   2   1   1   1   2   2   1   2   1   2   1   2   2   2   1   2   1   2   1   2   1   1   1   1   1   2   2   2   2   1   1   2   1   1   2   2   1   1   1   2   1   1   2   1   1   1   2   2   2   1   1   1   1   1   1   1   2   1   2   2   2   1   2   1   1   2   2   1   2   1   1   1   2   2   2   2   2   1   1   2   2   1   2   2   1   2   1   1   2   1   2   1   2   2   2   2   1   2   1   2   2   2   1   1   2   1   1   2   1   1
 MK-5-16                1   1   2   2   2   1   2   1   1   1   2   1   1   1   1   1   1   2   1   2   1   1   1   1   1   2   1   1   2   2   1   2   1   1   2   2   2   1   1   1   1   2   2   2   1   1   1   2   2   1   2   1   1   1   2   1   1   2   1   2   1   1   1   2   1   1   1   1   1   2   1   1   1   2   1   2   1   1   1   2   1   1   1   2   1   2   1   2   2   1   2   1   1   1   2   2   1   2   1   2   2   2   2   2   1   2   1   2   1   2   2   1   1   1   1   2   2   2   2   1   2   2   1   1   2   2   2   1   1   2   1   1   2   1   1   1   2   2   2   1   1   2   1   1   1   1   2   1   1   2   2   1   2   1   1   2   2   1   1   1   1   1   2   2   2   2   2   1   1   2   2   1   2   2   1   2   1   1   1   1   2   1   2   2   2   2   1   2   1   2   2   2   1   1   2   1   1   2   1   1
 MK-6-1                 2   2   1   2   2   2   2   2   1   2   1   1   1   2   2   2   2   1   2   2   1   2   2   2   1   2   1   1   2   2   2   1   2   2   2   2   1   1   1   1   1   2   1   2   2   1   2   1   1   2   1   2   2   2   2   2   1   1   1   1   2   2   2   1   1   1   2   1   1   2   1   1   2   1   2   1   2   2   2   1   2   1   2   2   2   2   1   2   2   2   2   1   1   1   2   1   1   2   2   2   2   1   2   2   2   1   1   1   1   2   2   2   2   1   1   2   2   2   2   2   2   2   1   2   1   2   2   2   2   2   2   2   1   1   2   1   2   2   2   2   2   1   2   1   1   1   1   1   1   2   2   1   2   1   2   2   1   2   1   1   2   1   2   2   2   2   2   1   2   2   1   1   1   2   2   2   1   2   1   1   1   1   2   2   1   1   2   1   2   1   2   2   2   2   2   2   1   2   2   2
 MK-6-2                 2   2   1   2   2   1   2   2   1   2   1   1   1   2   2   2   2   1   2   2   1   2   2   2   1   2   1   1   2   2   2   1   2   2   2   2   1   2   1   1   1   2   1   2   2   1   2   1   2   2   1   2   2   2   2   2   1   1   1   1   1   2   2   1   1   1   2   1   1   2   2   1   1   2   2   2   2   2   2   2   2   1   2   2   2   2   1   2   2   2   2   2   1   1   2   2   1   2   1   2   2   2   2   2   2   1   1   1   1   2   2   2   2   1   1   2   2   2   2   1   1   2   1   2   1   2   1   2   2   2   2   2   1   2   2   1   2   2   2   2   2   1   2   1   1   1   1   1   1   1   2   1   2   2   2   2   1   2   1   1   2   1   1   2   2   2   2   1   2   2   1   1   1   2   2   2   1   2   1   1   1   1   2   2   2   1   2   1   2   1   1   2   2   2   1   2   1   2   2   1
 MK-6-3                 2   2   2   2   2   2   2   2   1   2   1   1   1   2   2   2   2   1   1   2   1   2   2   2   1   2   1   1   2   2   2   1   2   2   2   2   1   2   1   1   1   2   2   2   2   2   2   1   2   1   1   2   2   2   2   2   1   1   1   1   1   2   2   1   1   2   2   1   1   2   2   1   1   1   2   2   2   2   2   2   2   1   2   2   2   2   1   1   2   2   2   2   1   1   2   2   2   2   2   2   2   2   2   2   1   1   1   1   1   2   2   2   2   1   1   2   2   2   2   1   1   2   1   1   1   2   2   2   2   2   2   2   1   2   2   1   2   2   2   2   1   1   2   1   2   1   1   1   1   1   2   1   2   2   2   2   1   1   1   1   2   1   1   2   2   2   2   1   2   2   1   1   1   1   2   1   1   2   1   1   1   1   2   2   2   1   2   1   2   1   2   2   2   2   1   2   1   2   2   1
 MK-6-4                 2   2   2   2   2   1   2   2   1   2   1   1   1   1   2   2   2   1   1   2   2   2   2   2   1   2   1   1   2   2   2   1   2   2   2   2   1   2   1   1   1   2   2   2   1   2   2   1   2   2   1   2   2   2   2   2   1   1   1   1   1   2   2   1   1   2   1   1   1   2   2   1   1   1   2   1   1   2   2   2   2   1   2   2   2   1   1   1   2   2   2   2   1   2   2   2   2   2   2   2   1   2   2   2   1   1   1   1   1   1   2   2   1   1   1   1   2   2   2   1   1   2   1   1   1   2   2   2   2   1   2   2   1   2   2   1   2   1   2   2   1   1   2   1   1   1   1   1   1   2   2   1   2   2   1   2   1   1   1   1   2   1   1   1   2   1   2   1   2   1   1   1   2   1   2   2   1   2   1   1   2   1   2   2   2   1   2   1   2   1   2   2   2   2   1   2   1   2   2   1
 MK-6-5                 2   2   2   2   2   1   2   2   1   2   1   1   2   2   2   2   2   1   1   1   2   2   2   2   1   2   1   2   2   2   2   1   2   2   2   2   1   2   1   1   1   2   2   2   1   2   2   1   2   2   1   2   2   2   2   2   1   1   1   1   1   1   2   2   1   2   1   1   1   2   1   1   1   2   2   1   1   2   2   2   2   1   2   2   1   1   1   1   2   1   2   2   1   2   2   2   2   2   2   2   1   2   2   2   2   1   1   1   1   1   2   2   1   1   1   1   1   2   2   1   1   2   1   1   2   2   2   2   2   1   2   2   1   2   2   1   2   1   2   2   1   1   2   1   1   1   1   1   1   2   2   1   2   2   1   2   1   1   1   1   2   1   1   1   2   1   2   1   2   1   2   1   2   1   1   2   1   2   1   1   2   1   2   2   2   1   2   1   2   1   1   2   2   2   1   1   1   2   2   1
 MK-6-6                 2   2   2   2   2   2   1   2   1   2   1   1   2   2   2   2   2   1   2   1   2   2   2   2   1   2   1   2   2   2   2   1   2   2   2   2   1   1   1   1   1   2   2   2   1   2   2   1   2   1   1   2   2   2   2   1   1   1   1   1   1   2   2   2   1   2   1   1   1   2   1   1   1   1   2   1   1   2   1   1   2   1   2   2   1   1   1   1   2   1   2   2   1   2   2   2   2   2   2   2   1   2   2   2   2   1   1   1   1   1   1   2   2   1   1   2   1   2   2   1   1   2   1   1   2   2   2   1   2   1   2   2   1   2   2   1   2   1   2   2   2   1   2   1   1   1   2   1   1   2   2   1   2   2   1   2   1   1   2   1   2   1   1   1   2   1   2   1   2   1   2   1   2   1   1   2   1   2   1   1   2   1   2   2   2   1   2   2   2   2   1   2   2   1   1   1   1   2   2   1
 MK-6-7                 2   2   2   2   2   2   1   2   1   2   2   1   2   2   2   2   2   1   2   1   1   2   2   2   1   2   1   2   2   2   2   1   2   2   2   2   1   1   2   1   1   2   1   2   1   2   2   1   2   1   1   2   2   2   2   1   1   1   1   1   2   2   2   2   1   2   1   1   1   2   1   2   1   1   2   1   1   2   1   1   2   1   2   2   1   1   1   1   2   1   2   2   1   2   2   2   2   2   2   2   1   2   2   1   2   1   1   1   1   1   2   2   1   2   1   2   1   2   2   1   1   2   1   1   2   2   1   1   2   1   2   2   2   1   2   1   2   1   2   1   2   1   2   1   1   1   2   1   1   2   2   1   2   2   1   2   1   1   2   1   2   1   1   1   2   1   2   1   2   1   2   1   2   1   1   2   1   2   1   1   2   2   2   2   2   1   2   2   2   2   1   2   2   1   1   1   1   2   2   1
 MK-6-8                 2   2   2   2   2   2   1   2   1   2   2   1   1   2   2   2   2   2   2   1   2   2   2   2   1   2   1   2   2   2   2   1   1   2   2   1   1   2   2   1   1   2   1   2   2   1   2   1   1   1   1   2   2   2   2   1   1   2   1   2   2   2   2   2   1   2   1   1   1   2   1   2   1   1   2   1   1   2   1   1   2   1   2   2   1   1   1   1   2   1   2   2   1   2   2   2   2   2   2   2   1   2   2   1   1   1   1   1   1   1   1   2   1   2   1   2   1   2   2   2   1   2   1   1   2   2   1   1   2   1   2   2   2   1   2   1   2   1   1   1   2   1   2   1   1   1   2   1   1   2   2   1   2   1   1   2   1   1   2   1   2   1   1   1   2   2   2   1   2   1   2   1   2   1   1   2   2   2   1   1   2   2   1   2   2   1   2   1   2   2   1   2   2   1   2   1   1   2   2   2
 MK-6-9                 2   1   2   2   2   2   1   2   1   2   2   1   1   2   2   2   2   2   2   2   2   2   2   1   2   2   1   2   1   2   2   2   1   2   2   1   2   2   2   1   1   2   1   2   2   1   2   1   1   2   1   2   1   1   2   1   2   2   1   2   2   2   2   2   1   2   1   1   2   1   1   1   1   1   2   1   1   2   1   1   2   1   2   2   1   1   2   1   2   1   2   2   1   2   2   1   2   1   2   2   1   2   2   1   1   1   1   1   1   1   1   2   1   2   1   1   2   2   2   2   1   2   1   1   1   2   1   1   2   1   2   2   2   1   2   1   2   1   1   1   2   1   1   1   2   2   2   1   1   2   2   1   2   1   1   2   1   1   2   1   2   1   1   1   2   2   2   1   2   1   2   1   2   1   1   2   2   2   1   1   2   2   1   2   2   1   2   2   2   2   1   2   2   2   2   1   1   2   1   2
 MK-6-10                2   1   1   2   2   2   1   2   1   2   2   1   1   2   2   2   2   1   2   1   2   2   2   1   2   2   1   2   1   2   2   2   2   2   1   1   1   2   2   1   1   2   1   2   2   1   2   1   1   2   1   2   1   1   2   1   2   2   1   2   1   2   2   2   1   2   1   2   2   1   1   1   1   2   2   1   1   2   1   1   2   1   2   2   1   1   2   1   2   1   2   2   1   2   2   1   2   1   2   2   1   2   2   1   1   1   1   1   1   1   1   1   1   2   1   1   2   2   2   2   1   2   2   1   1   1   1   1   2   1   2   2   2   1   2   1   2   1   1   1   2   1   1   1   2   2   2   2   1   2   2   1   2   1   1   2   1   1   2   1   2   2   1   1   2   2   2   1   2   1   2   1   2   1   1   2   2   2   1   1   2   1   1   2   2   1   2   2   2   2   1   2   2   2   1   1   1   2   1   2
 MK-6-11                2   1   1   2   2   2   1   2   1   2   2   1   1   2   2   2   2   1   2   1   2   2   2   1   2   2   1   2   1   2   1   1   2   2   2   1   1   2   2   1   1   1   1   1   2   1   2   1   1   1   1   2   1   1   2   1   2   2   1   2   1   2   2   2   1   2   1   2   2   1   1   1   1   2   1   1   2   2   1   1   2   1   2   2   1   1   2   1   2   1   2   2   1   1   2   1   1   1   2   2   1   2   1   1   1   1   1   1   1   1   2   1   1   2   1   2   2   1   2   1   1   1   2   1   1   1   1   1   2   1   2   2   2   1   2   1   2   2   1   1   2   1   1   2   2   2   2   2   1   2   2   1   2   1   1   2   1   1   2   1   2   2   1   1   2   2   2   1   2   2   2   1   2   1   1   2   2   2   1   1   2   1   2   2   2   1   2   2   1   2   1   1   2   2   1   1   1   2   1   2
 MK-6-12                2   1   1   2   2   2   1   1   1   2   2   1   1   2   2   2   2   1   2   1   2   2   2   1   2   2   1   2   1   2   1   2   2   2   2   1   1   2   2   2   2   1   1   1   2   1   2   2   1   1   1   2   1   1   2   1   2   2   1   2   1   2   2   2   1   2   1   2   2   1   1   1   1   2   1   1   2   2   2   1   2   1   2   2   1   1   2   1   1   2   1   2   1   1   2   1   1   1   1   1   1   2   1   1   1   1   1   1   1   1   2   1   1   2   1   2   2   1   2   1   1   1   2   1   1   1   1   1   2   1   2   2   1   1   2   1   2   2   1   1   2   1   2   2   2   2   2   2   1   2   2   1   2   2   1   2   1   1   2   1   2   2   1   1   2   2   2   1   2   2   2   1   2   1   1   2   2   2   1   1   2   1   2   2   2   1   2   2   1   2   1   1   2   2   1   1   1   2   1   2
 MK-6-13                2   1   1   2   2   2   1   1   1   2   2   1   1   2   2   1   2   1   2   2   2   2   2   1   2   2   1   2   1   2   1   2   1   2   1   1   1   2   2   2   2   1   1   1   2   1   2   1   1   1   1   2   1   1   2   1   2   2   1   2   1   2   2   2   1   2   1   2   2   1   1   1   1   2   1   2   2   2   2   1   2   1   2   2   1   1   2   1   1   2   1   2   1   1   2   2   2   1   1   1   1   2   1   1   1   1   1   1   1   1   2   1   1   2   1   2   2   1   2   1   1   1   2   1   1   1   1   1   2   1   2   1   1   1   2   1   2   2   1   1   2   1   2   2   2   2   2   1   1   2   2   1   2   2   1   2   1   1   2   1   2   1   1   1   2   2   2   1   2   2   2   1   2   1   1   2   2   2   2   2   2   1   2   2   1   1   2   2   1   2   1   1   2   2   1   1   1   2   1   2
 MK-6-14                2   1   1   2   2   1   1   1   1   2   2   1   1   2   2   1   2   2   2   1   2   1   2   1   2   1   1   2   1   2   1   1   2   2   1   1   1   2   2   2   2   1   1   1   2   1   2   1   1   1   2   2   1   1   2   1   2   2   2   2   1   2   2   2   1   2   1   2   2   2   1   1   2   2   1   2   2   2   2   1   2   1   2   2   1   1   1   1   1   2   2   2   1   1   2   2   2   1   1   1   2   2   1   1   1   1   1   1   1   1   2   1   1   2   1   2   2   1   2   1   1   2   1   1   1   1   1   1   2   2   2   1   1   1   2   1   1   2   1   1   2   1   2   2   2   2   2   1   1   2   2   1   2   1   1   2   2   1   2   2   2   1   1   1   2   2   2   1   2   1   2   1   1   1   1   2   2   2   2   2   2   1   2   2   1   1   2   2   1   2   1   1   2   2   2   1   1   2   1   2
 MK-6-15                2   1   1   2   2   1   1   1   1   2   2   1   1   2   2   1   2   2   2   1   2   1   2   1   1   1   1   2   1   1   1   1   2   2   1   1   1   2   2   2   2   1   1   1   2   1   2   1   2   2   2   2   1   1   2   1   2   2   1   2   1   2   2   2   1   2   1   2   2   2   1   1   2   1   1   1   2   2   2   2   2   1   2   2   1   1   1   1   1   2   2   2   1   1   2   2   2   1   1   1   2   2   1   1   1   1   1   1   1   1   2   1   1   2   2   2   2   1   2   1   1   2   1   1   1   1   1   1   2   1   2   1   1   1   2   1   1   1   1   1   2   1   2   2   2   2   2   1   1   2   2   1   2   1   1   2   2   1   2   1   2   1   1   1   2   2   2   1   2   1   2   1   1   2   1   2   2   2   2   2   1   1   2   2   1   1   2   2   1   2   1   1   2   2   2   1   1   2   1   2
 MK-6-16                2   1   1   2   1   1   1   1   2   2   1   1   1   2   2   1   2   2   2   1   2   2   2   1   2   1   1   2   1   1   1   1   2   2   1   1   1   2   2   2   1   1   1   1   1   2   2   1   2   2   2   2   1   1   2   1   2   2   1   2   1   2   2   2   1   2   1   2   2   2   1   1   2   1   1   1   1   2   2   2   2   1   2   2   1   1   1   1   1   2   1   2   1   1   2   1   2   1   1   1   2   2   1   1   1   1   1   1   1   1   2   1   1   2   2   2   2   1   2   1   1   2   1   1   1   1   2   1   2   1   2   1   1   1   2   1   1   1   1   1   2   1   2   2   2   2   2   1   1   2   2   1   2   1   1   2   2   1   2   1   2   1   1   1   2   2   2   1   2   1   2   1   1   1   1   2   2   2   2   2   2   1   2   2   1   1   2   2   1   2   1   1   2   2   2   1   1   2   2   2
 
!****************************************** Phenotypic Data **********************************************************
!-100.0 is resevred for missing phenotype
SimulatedTrait1         7.9460   11.1240    8.6331   11.3147    8.8456   10.4392   11.5758    9.3982    9.9387    9.9568   10.5565    9.9872   10.7681   10.6385    9.2994   10.4624   10.2071   10.0006    9.2539   10.7453    8.6284    8.6813   10.2355    9.8954    8.3009   11.5749   10.3520    8.8084    9.2188   10.5660    8.8486   12.6959   11.5348   10.8890   10.4955   10.6691    8.7449    9.5845    9.8051    9.1115    9.1075   10.2562    8.0600   10.3978   11.2001   10.9488   10.5048   11.1943    9.0742   10.2765    9.5945    9.3156    9.2750    9.5112    9.1446    9.8705    9.2420   10.4045    9.0872   11.1389   11.5922   10.5489   11.1614    9.6129   10.3704    8.6151    9.0450   10.0087   10.1599    9.9198   11.0425   11.6072    9.1350    9.2388   10.0273    9.1134    8.5566    8.9673   12.2783   10.2629   11.7229    9.4856   10.0810    9.5792    8.9932    7.9649   10.0122    8.8721   10.6062   10.1518   11.5386    9.5803    9.6788    9.5586    8.4782   10.0624    9.2127    9.6615   12.7089   10.8703    8.1375   10.8173   10.3713   10.1309   13.3659   10.8557   10.1432    9.1561   11.0774    9.0845    9.8669   11.5602   10.1017   11.7490   10.9996    9.3065   11.1596   11.0897   11.5027    9.7117   10.5226   10.3374   10.0044    9.2360   10.8189    9.2183    8.4056   10.2216   10.3768   11.3630   10.2924    9.7163    7.9722   10.5519    9.5525   11.5094   11.2150   10.1587    9.5750   10.3795    7.4953   11.2243   11.3589    9.7673   10.2559    9.0316   12.1997    9.9966    9.4658    9.6991   10.5828   11.3681   10.1013   11.4776   11.0688   10.7773    9.7589    8.4932    8.9303   10.3507    9.6180   10.6698   11.9569    8.2975    7.6569   10.0148   10.9081    9.1029   10.4747   10.5969    9.6928   11.0907    9.8578    7.8704   10.9672   11.1872    8.5343    9.5044   10.7138    8.7614   10.3305    8.9033    9.1526    9.5638   10.1166   10.2998    8.7985   10.2477    9.4571    9.7606    7.8140   11.2039    8.5002   10.0687   10.2080    8.1503   10.0395   12.4239   11.0373   10.6994
 
