# Supplementary material for: Inclusive Composite Interval Mapping of QTL by Environment Interactions in Biparental Populations
Source: PLoS One. 2015 Jul 10;10(7):e0132414. doi: 10.1371/journal.pone.0132414 (PMC4498613; doi:10.1371/journal.pone.0132414)
Supplement: S1 File — (ZIP) [file pone.0132414.s001.zip › BC1 population/e=1/run_00079.met]

!**********************Note: lines staring with "!" are remarks and will be ignored in the program********************
!*********************************General Information**********************************
!Assuming F1 = P1 x P2, populations available in QTL IciMapping are: 
!  1, P1BC1F1 = P1 x F1, the first backcrossing where P1 is used as the recurrent parent;
!  2, P2BC1F1 = P2 x F1, the first backcrossing where P2 is used as the recurrent parent;
!  3, F1DH, F1-derived doubled haploids; 
!  4, RIL or F1RIL, recombination inbred lines through the repeated selfing of F1;
!  5, P1BC1RIL, recombination inbred lines through the repeated selfing of P1BC1F1;
!  6, P2BC1RIL, recombination inbred lines through the repeated selfing of P2BC1F1;
!  7, F2, the selfing generation of F1;
!  8, F3, the selfing generation of F2;
!  9, P1BC2F1, the second backcrossing where P1 is used as the recurrent parent; 
! 10, P2BC2F1, the second backcrossing where P2 is used as the recurrent parent;
! 11, P1BC2RIL, recombination inred lines through the repeated selfing of P1BC2F1; 
! 12, P2BC2RIL, recombination inred lines through the repeated selfing of P2BC2F1; 
! 13, P1BC1F2, the selfing generation of P1BC1F1; 
! 14, P2BC1F2, the selfing generation of P2BC1F1; 
! 15, P1BC2F2, the selfing generation of P1BC2F1; 
! 16, P2BC2F2, the selfing generation of P2BC2F1; 
! 17, P1BC1DH, P1BC1F1-derived doubled haploids; 
! 18, P2BC1DH, P2BC1F1-derived doubled haploids; 
! 19, P1BC2DH, P1BC2F1-derived doubled haploids; 
! 20, P2BC2DH, P2BC2F1-derived doubled haploids; 
   1      !Mapping Population (see remarks above)
   2      !Mapping Function (1 for Kosambi; 2 for Haldane; 3 for Morgan)
   2      !Marker Space Type (1 for intervals; 2 for positions)
   1      !Marker Space Unit(1 for centiMorgans; 2 for Morgan)
   6      !Number of Chromosomes (or Linkage Groups)
 200      !Size of the mapping population
   1      !Number of environments
 
!***************************************** Chromosomes and Linkage Maps **********************************************
!Chromosome                 NumMarkers
-CH1                        16
-CH2                        16
-CH3                        16
-CH4                        16
-CH5                        16
-CH6                        16
!Linkage map (Marker name followed by position or the interval length)
 MK-1-1                1     0.000
 MK-1-2                1    10.000
 MK-1-3                1    20.000
 MK-1-4                1    30.000
 MK-1-5                1    40.000
 MK-1-6                1    50.000
 MK-1-7                1    60.000
 MK-1-8                1    70.000
 MK-1-9                1    80.000
 MK-1-10               1    90.000
 MK-1-11               1   100.000
 MK-1-12               1   110.000
 MK-1-13               1   120.000
 MK-1-14               1   130.000
 MK-1-15               1   140.000
 MK-1-16               1   150.000
 MK-2-1                2     0.000
 MK-2-2                2    10.000
 MK-2-3                2    20.000
 MK-2-4                2    30.000
 MK-2-5                2    40.000
 MK-2-6                2    50.000
 MK-2-7                2    60.000
 MK-2-8                2    70.000
 MK-2-9                2    80.000
 MK-2-10               2    90.000
 MK-2-11               2   100.000
 MK-2-12               2   110.000
 MK-2-13               2   120.000
 MK-2-14               2   130.000
 MK-2-15               2   140.000
 MK-2-16               2   150.000
 MK-3-1                3     0.000
 MK-3-2                3    10.000
 MK-3-3                3    20.000
 MK-3-4                3    30.000
 MK-3-5                3    40.000
 MK-3-6                3    50.000
 MK-3-7                3    60.000
 MK-3-8                3    70.000
 MK-3-9                3    80.000
 MK-3-10               3    90.000
 MK-3-11               3   100.000
 MK-3-12               3   110.000
 MK-3-13               3   120.000
 MK-3-14               3   130.000
 MK-3-15               3   140.000
 MK-3-16               3   150.000
 MK-4-1                4     0.000
 MK-4-2                4    10.000
 MK-4-3                4    20.000
 MK-4-4                4    30.000
 MK-4-5                4    40.000
 MK-4-6                4    50.000
 MK-4-7                4    60.000
 MK-4-8                4    70.000
 MK-4-9                4    80.000
 MK-4-10               4    90.000
 MK-4-11               4   100.000
 MK-4-12               4   110.000
 MK-4-13               4   120.000
 MK-4-14               4   130.000
 MK-4-15               4   140.000
 MK-4-16               4   150.000
 MK-5-1                5     0.000
 MK-5-2                5    10.000
 MK-5-3                5    20.000
 MK-5-4                5    30.000
 MK-5-5                5    40.000
 MK-5-6                5    50.000
 MK-5-7                5    60.000
 MK-5-8                5    70.000
 MK-5-9                5    80.000
 MK-5-10               5    90.000
 MK-5-11               5   100.000
 MK-5-12               5   110.000
 MK-5-13               5   120.000
 MK-5-14               5   130.000
 MK-5-15               5   140.000
 MK-5-16               5   150.000
 MK-6-1                6     0.000
 MK-6-2                6    10.000
 MK-6-3                6    20.000
 MK-6-4                6    30.000
 MK-6-5                6    40.000
 MK-6-6                6    50.000
 MK-6-7                6    60.000
 MK-6-8                6    70.000
 MK-6-9                6    80.000
 MK-6-10               6    90.000
 MK-6-11               6   100.000
 MK-6-12               6   110.000
 MK-6-13               6   120.000
 MK-6-14               6   130.000
 MK-6-15               6   140.000
 MK-6-16               6   150.000
!*********************************** Marker Types ********************************************************************
!Co-dominant marker: When heterozygote F1 is present, P1 is coded as 2, F1 is coded as 1, and P2 is coded as 0; Otherwise, P1 is coded as 2, and P2 is coded as 0. 
!Dominant marker: When heterozygote F1 is present, P1 and F1 are coded as 12, and P2 is coded as 0; Otherwise, P1 is coded as 2, and P2 is coded as 0.  
!Recessive markers: When heterozygote F1 is present, P1 is coded as 2, and F1 and P2 are coded as 10; Otherwise, P1 is coded as 2, and P2 is coded as 0. 
!Missing marker is coded as -1. 
 MK-1-1                 2   2   1   2   1   2   1   1   2   1   2   2   2   1   2   1   2   1   1   1   1   2   2   2   1   1   2   1   2   2   1   1   2   1   2   2   1   1   1   2   2   1   2   1   1   2   1   1   2   2   1   1   2   2   1   2   2   2   2   2   1   1   2   2   2   2   1   1   2   2   1   1   2   1   2   2   2   2   1   1   1   1   2   2   1   1   1   1   1   2   2   2   2   1   2   1   1   1   2   1   1   1   1   1   2   2   1   1   2   1   2   2   1   1   2   1   1   1   1   2   1   2   2   2   1   1   2   1   2   2   1   1   2   2   2   2   1   2   2   2   2   1   2   1   1   1   2   1   1   1   1   2   2   2   1   1   2   2   1   1   1   2   2   1   1   2   2   2   1   2   1   2   2   2   2   1   1   1   1   1   2   1   2   2   1   1   2   2   2   2   1   1   1   1   2   1   2   1   2   2
 MK-1-2                 2   1   2   1   1   2   1   1   2   1   2   2   1   1   2   1   2   1   2   2   1   2   2   2   1   1   2   1   2   2   1   1   2   1   2   2   1   1   1   2   2   2   2   1   1   2   1   1   2   2   1   1   2   2   1   2   1   2   2   2   1   1   2   2   2   1   1   1   2   2   1   1   1   1   1   2   2   2   1   1   1   1   2   2   2   1   1   1   1   1   2   2   2   1   2   1   1   1   2   1   1   1   1   1   2   2   1   2   1   1   2   2   1   2   2   1   1   1   1   2   1   2   2   1   1   1   2   1   1   2   1   1   1   2   2   2   1   1   2   2   2   1   2   1   2   1   2   1   1   1   1   2   2   2   1   1   2   2   1   1   1   2   2   1   1   2   2   2   1   2   1   2   2   1   2   1   1   1   1   1   2   1   2   2   1   2   2   2   2   2   1   1   1   1   1   1   2   2   2   1
 MK-1-3                 2   1   2   1   1   2   1   1   2   1   2   1   1   1   2   1   2   1   2   2   1   2   2   2   2   1   2   1   2   2   1   1   2   1   2   1   1   1   1   2   2   2   2   1   1   2   1   1   2   2   1   1   2   2   1   2   1   2   2   2   1   2   2   2   2   1   1   1   2   2   2   1   1   1   1   2   2   2   1   1   1   1   2   2   2   1   1   1   1   1   2   2   2   1   2   1   1   1   2   1   1   1   1   1   1   2   1   2   1   1   2   2   1   2   1   1   1   1   1   2   1   2   2   1   1   1   2   1   1   2   1   1   1   2   1   2   1   1   2   2   2   1   1   1   1   1   2   1   1   2   1   2   2   2   1   1   2   2   1   1   1   2   2   1   1   2   2   2   2   2   1   2   2   1   2   2   1   1   1   1   1   1   2   2   1   2   2   2   2   2   1   2   1   1   1   1   2   2   2   1
 MK-1-4                 1   1   2   1   2   2   1   1   2   1   2   1   1   1   2   2   2   1   1   2   1   2   2   2   2   1   2   1   1   2   1   1   2   1   1   1   1   1   1   2   2   2   2   1   1   1   1   1   2   2   1   1   1   2   1   1   1   2   2   2   1   2   2   2   2   1   1   1   1   2   2   1   1   1   1   2   2   2   1   1   1   1   2   2   2   1   1   1   2   2   2   2   1   1   2   1   1   1   2   1   1   1   1   1   1   2   1   2   1   1   1   1   1   2   1   1   1   1   1   2   1   2   2   1   1   1   2   1   1   2   1   1   1   2   1   2   1   1   2   2   1   1   1   1   1   1   2   1   1   2   1   1   2   2   1   1   2   2   1   1   1   2   2   1   1   2   2   2   1   2   1   2   1   1   2   1   1   1   1   1   1   1   2   2   1   2   2   2   2   2   1   2   1   1   1   1   2   2   2   1
 MK-1-5                 1   1   2   1   2   2   1   1   2   1   2   1   1   1   2   2   2   1   1   2   1   2   2   2   1   1   2   1   1   2   1   1   2   2   1   1   1   1   1   2   2   1   1   1   1   1   1   1   1   2   1   1   1   2   1   1   2   2   2   1   1   2   2   2   2   1   1   1   1   2   2   1   1   1   1   1   2   2   1   1   2   1   2   2   2   1   1   1   2   2   2   2   1   1   2   1   1   1   2   1   1   1   2   1   1   1   1   2   1   1   1   1   1   2   1   2   1   1   1   2   1   1   2   1   1   1   2   1   1   1   1   1   1   2   2   2   1   1   2   2   1   2   1   1   1   1   2   1   1   2   1   1   2   2   2   1   2   2   2   1   1   1   2   1   2   2   2   1   1   2   1   2   1   1   2   1   1   1   1   1   1   1   1   2   1   2   2   2   2   2   1   1   1   1   1   1   1   2   2   1
 MK-1-6                 1   1   2   1   2   2   2   2   2   1   1   1   1   1   2   2   2   1   1   2   1   2   2   2   1   1   2   1   2   2   1   1   1   2   2   1   1   1   1   2   2   1   1   1   1   1   1   1   2   2   1   1   1   2   1   1   2   2   2   1   1   2   1   2   2   1   1   1   1   2   1   2   1   2   1   1   2   2   1   1   2   1   2   2   2   1   1   1   2   2   2   2   1   1   2   1   1   1   2   1   1   1   2   1   1   1   1   2   1   1   1   2   1   2   1   2   2   1   1   1   1   1   2   1   1   1   2   1   1   1   1   1   1   2   2   2   1   1   2   1   1   2   2   1   1   1   2   1   1   2   1   1   2   2   2   1   2   2   2   1   2   1   2   1   2   2   2   1   1   2   1   2   1   1   2   2   1   1   1   1   1   1   1   2   1   2   2   2   2   2   2   1   1   1   2   1   1   2   2   1
 MK-1-7                 1   1   2   1   2   2   2   2   2   1   1   1   1   1   2   2   2   1   1   2   1   2   2   1   1   1   2   1   2   2   1   1   1   2   2   1   1   1   1   2   2   1   1   1   1   1   1   1   2   1   1   1   1   2   1   1   2   2   2   1   1   2   1   2   2   1   2   2   1   2   1   2   1   2   1   1   2   2   1   1   2   1   2   2   2   1   1   1   2   2   2   2   1   1   1   1   1   1   2   1   1   2   2   1   1   1   1   2   1   1   1   2   1   2   1   2   2   1   1   1   2   1   2   1   1   1   2   1   1   2   1   1   1   2   2   2   1   1   2   1   1   1   2   1   1   1   2   1   1   1   1   1   2   2   2   1   2   2   2   1   2   1   2   2   2   2   2   1   2   2   1   2   1   1   2   2   1   1   1   1   1   2   1   2   1   2   2   2   2   2   2   1   1   1   2   2   1   2   2   1
 MK-1-8                 1   1   2   1   2   2   2   2   1   1   1   2   1   1   2   2   2   1   1   1   1   2   2   1   1   1   2   1   2   2   1   1   2   2   1   1   1   1   1   1   2   1   1   1   1   1   1   1   2   1   1   1   1   2   2   1   2   2   2   1   2   2   1   2   2   2   2   2   1   2   1   2   1   2   1   1   2   2   1   1   2   2   2   2   1   1   1   1   2   1   2   2   1   1   1   1   1   1   1   1   2   2   1   1   1   1   1   2   1   1   1   2   1   2   1   2   2   1   2   2   2   1   2   1   1   1   2   1   1   2   1   1   1   2   2   2   1   1   2   1   1   1   2   2   1   2   2   1   1   1   1   1   2   2   2   1   2   2   2   1   2   2   2   2   2   2   2   1   2   2   1   2   1   2   1   2   1   1   1   1   1   2   1   2   1   2   2   2   2   2   2   2   1   1   2   2   1   2   2   1
 MK-1-9                 2   1   2   1   2   2   2   1   1   1   1   2   1   1   2   1   2   1   1   2   1   2   2   1   1   1   1   2   2   2   2   1   2   2   1   1   1   1   1   1   2   1   1   1   1   1   1   1   2   1   1   1   1   2   2   1   2   2   1   1   2   2   1   2   2   1   2   2   1   2   1   2   1   2   1   1   2   2   1   1   1   2   2   2   1   1   1   1   2   1   2   2   1   1   2   1   1   1   1   1   2   2   1   1   1   1   1   2   1   1   1   2   2   2   1   2   2   1   2   2   2   1   2   1   1   1   2   1   2   2   1   1   1   2   2   2   1   1   2   1   2   1   2   2   1   2   2   1   2   1   2   1   2   2   1   1   2   2   2   1   2   2   1   2   2   2   2   2   2   2   1   2   1   2   1   2   1   1   1   1   1   2   1   2   1   1   2   2   2   2   2   2   2   1   2   1   1   1   2   1
 MK-1-10                2   1   2   1   2   1   2   1   1   1   1   2   1   1   2   1   2   1   1   2   2   1   2   1   1   1   1   2   2   2   2   1   2   2   1   1   1   1   1   2   2   1   1   1   1   1   1   1   2   1   1   1   1   1   2   2   2   2   1   1   2   2   1   2   2   1   2   2   1   2   1   2   1   2   1   1   2   2   1   1   1   2   1   1   1   1   1   1   2   1   2   2   1   1   2   2   1   2   1   1   2   2   1   1   1   1   1   2   1   1   1   2   2   2   1   2   2   1   2   2   2   1   2   2   1   1   2   1   2   2   1   1   1   1   2   1   1   1   2   1   2   1   2   2   1   2   2   1   2   1   2   1   2   2   1   1   2   2   1   1   2   2   1   2   2   1   2   2   2   2   2   2   1   2   1   2   1   1   1   1   1   2   1   1   1   1   2   2   2   2   2   2   2   1   2   1   1   1   1   1
 MK-1-11                1   1   2   1   2   1   2   1   2   2   1   2   1   1   2   1   2   1   2   2   2   1   2   1   1   1   1   1   2   1   2   1   2   2   1   1   1   1   1   2   2   1   1   1   1   1   1   1   2   2   1   1   1   1   2   2   2   2   1   1   1   1   1   2   2   1   2   2   1   1   2   2   2   2   2   1   2   2   1   1   1   2   1   1   1   1   2   1   2   1   2   2   1   1   2   2   1   2   1   1   2   2   1   1   1   1   1   2   1   1   1   2   1   1   1   2   2   1   2   2   2   1   2   2   2   1   2   1   2   2   1   1   1   1   2   1   1   1   2   1   2   2   2   2   1   2   2   1   2   1   2   2   2   2   1   1   2   2   1   1   2   2   1   2   2   1   2   2   2   2   2   1   1   2   1   2   1   1   1   2   1   2   1   1   1   1   2   2   2   2   2   2   2   1   2   1   1   1   2   2
 MK-1-12                1   2   2   1   2   1   2   1   2   1   1   2   1   1   2   1   2   1   2   2   2   1   2   1   1   1   1   1   2   2   2   1   2   2   1   1   2   1   1   1   2   1   1   1   1   1   1   1   2   2   1   1   1   1   2   2   2   2   2   1   1   1   1   2   2   1   2   1   1   2   1   2   2   2   2   1   2   2   2   1   1   2   1   1   1   1   1   1   2   1   2   2   1   1   2   2   1   2   1   1   2   2   2   1   1   1   1   2   1   1   1   1   1   1   1   2   2   1   2   2   2   2   2   2   2   1   2   1   2   2   1   1   1   2   2   2   1   1   2   1   2   2   2   2   2   2   2   1   2   1   2   2   1   2   1   1   2   2   1   1   2   2   1   2   2   2   2   2   2   2   1   1   1   2   1   2   1   1   2   1   1   2   1   1   1   1   2   2   2   2   2   2   2   1   2   1   1   1   2   2
 MK-1-13                1   2   2   1   2   1   2   1   2   2   1   2   1   1   2   1   2   1   2   2   2   1   2   1   1   1   1   1   2   2   2   1   2   2   1   1   2   1   1   1   2   1   1   1   1   2   2   1   2   2   1   1   1   1   2   2   2   1   2   1   1   1   1   2   2   1   2   1   1   2   1   2   2   2   2   1   2   2   2   1   1   2   2   2   2   1   1   1   2   2   2   2   1   1   2   2   1   1   1   1   2   2   2   1   2   1   1   2   1   1   1   1   2   1   1   2   2   1   2   2   2   2   2   2   2   1   2   1   2   2   1   1   1   2   2   2   1   1   2   1   2   2   2   2   1   2   2   1   2   1   1   2   1   2   1   1   2   2   1   1   2   2   1   2   1   2   2   2   1   2   2   1   1   2   1   2   1   1   2   1   1   2   1   1   1   1   2   2   2   1   2   2   2   1   2   1   1   1   2   2
 MK-1-14                1   2   2   1   2   1   2   1   2   2   1   2   1   1   2   1   2   1   2   2   2   1   2   1   2   2   1   1   2   2   1   2   1   2   1   2   2   1   1   2   2   1   2   1   2   2   2   1   2   2   1   1   1   1   2   1   2   1   2   1   1   1   1   2   2   1   2   1   1   2   1   1   2   2   2   1   2   2   2   1   1   2   2   2   2   1   2   1   2   2   2   2   2   1   2   2   1   2   1   1   2   2   2   1   2   1   1   2   1   1   1   2   2   1   2   2   2   1   2   2   2   1   2   2   2   2   1   1   2   2   1   1   1   2   2   2   1   1   2   1   2   2   1   2   1   2   2   1   2   1   1   2   1   2   1   1   1   2   2   1   2   2   1   2   1   2   2   2   1   2   1   1   1   2   1   2   2   1   1   1   1   2   1   1   1   1   2   2   2   2   2   2   2   1   2   1   1   1   2   2
 MK-1-15                1   2   2   1   2   1   2   1   2   2   1   2   1   1   2   1   2   1   2   2   1   1   2   1   2   2   1   1   2   2   1   2   1   2   1   2   2   1   1   2   2   2   2   1   2   2   2   1   1   2   1   1   1   1   2   1   2   1   2   1   1   1   2   1   2   1   2   2   1   2   1   1   2   2   2   1   2   2   2   1   1   2   2   2   2   2   2   1   2   2   1   2   2   1   2   2   1   2   1   1   2   2   1   1   2   1   2   2   1   1   1   2   2   1   2   2   2   1   2   2   2   1   2   2   2   2   1   2   1   1   1   1   1   2   2   2   1   2   2   1   2   2   1   2   1   1   2   1   2   1   1   2   1   2   1   1   1   2   1   1   2   2   1   2   1   2   2   2   1   2   1   1   1   2   1   2   2   1   1   1   1   2   1   1   1   1   2   2   2   2   2   1   2   1   2   1   1   1   2   2
 MK-1-16                1   2   2   1   2   1   2   1   2   2   1   2   1   1   2   2   2   1   2   2   1   1   2   1   2   2   1   2   2   2   1   2   1   2   1   2   2   1   1   2   1   2   2   1   2   2   2   1   1   2   1   1   1   1   2   1   2   2   2   1   1   1   2   1   2   1   2   2   1   2   1   1   2   2   2   1   2   2   2   1   1   2   2   2   2   2   2   1   2   2   1   2   2   1   2   2   1   2   1   1   2   2   1   1   2   1   2   2   1   1   1   2   2   1   2   2   2   1   2   2   2   1   2   2   2   2   1   2   1   2   1   1   1   2   2   2   1   2   2   1   1   2   2   2   1   1   2   2   2   1   1   2   1   2   1   1   1   2   1   1   2   2   1   2   1   2   2   2   1   2   1   2   1   2   1   2   2   1   1   1   1   2   1   1   1   1   2   2   2   1   2   1   2   1   2   1   1   1   2   2
 MK-2-1                 1   1   2   1   2   1   2   1   2   1   1   2   1   1   2   2   2   1   2   2   1   2   2   1   1   1   2   1   1   1   2   1   2   1   1   2   2   1   1   1   2   2   2   1   1   1   2   1   2   1   2   1   2   2   1   1   1   2   1   2   1   2   1   2   2   2   2   1   1   2   2   1   1   2   1   1   2   1   2   2   1   2   2   2   2   1   1   2   1   2   2   1   2   1   1   2   1   2   1   2   2   1   2   1   1   1   2   1   1   2   2   2   2   2   2   2   2   2   2   1   1   2   2   2   2   2   2   1   2   2   2   2   1   2   1   1   2   2   1   1   1   1   1   2   2   1   2   2   2   2   2   1   2   1   2   2   1   1   1   2   1   1   1   1   2   2   1   1   1   2   1   1   1   2   1   1   1   1   1   1   1   2   2   2   2   2   2   1   1   1   1   1   2   1   1   1   1   2   2   2
 MK-2-2                 1   1   2   1   1   2   2   1   2   1   1   2   1   1   2   2   2   1   1   1   1   2   2   1   1   1   2   1   1   1   2   1   1   1   1   2   2   1   1   1   2   2   2   1   1   1   2   1   2   1   2   1   2   2   1   1   1   2   1   2   1   2   1   2   2   1   2   1   1   2   2   1   1   2   1   1   2   1   2   2   1   2   2   2   1   1   1   2   1   2   2   2   2   1   1   2   1   2   1   2   2   1   2   1   1   1   1   1   1   2   1   2   2   2   2   2   2   2   2   1   1   2   2   2   2   2   2   1   1   2   2   2   1   2   1   1   2   2   1   1   2   1   1   2   2   2   2   2   2   2   2   1   2   1   2   2   1   1   1   2   1   1   1   1   2   2   1   1   1   2   1   1   1   2   1   1   1   1   1   1   1   2   2   2   2   2   2   1   2   1   2   1   2   1   1   1   1   1   2   2
 MK-2-3                 1   1   1   1   1   2   2   1   2   1   1   2   1   1   2   2   2   2   1   2   1   2   2   1   1   1   2   1   1   1   2   1   1   1   1   2   1   1   1   2   2   2   2   1   1   1   2   1   2   1   2   2   2   2   1   1   2   2   1   1   1   2   2   2   2   1   2   1   1   2   2   1   1   2   1   1   2   1   2   1   1   2   2   2   1   1   1   2   1   2   2   2   2   1   1   2   1   2   1   2   2   1   2   1   1   1   1   1   1   2   2   2   2   2   2   2   2   2   2   1   1   2   2   2   2   2   2   1   1   2   2   2   1   2   1   1   2   1   1   1   2   1   1   2   2   2   2   2   2   2   2   1   2   1   2   2   1   2   1   2   1   1   1   1   2   2   1   2   1   2   1   1   1   1   1   1   1   1   1   1   1   2   2   2   2   2   2   1   1   1   2   1   2   1   1   1   1   1   2   2
 MK-2-4                 1   1   1   1   1   2   2   1   2   1   1   2   1   2   1   1   2   2   1   2   1   2   1   1   1   1   2   1   1   1   2   1   1   1   1   2   1   1   1   2   2   2   2   1   1   1   1   1   2   1   1   2   2   2   1   1   2   2   1   1   1   2   1   1   2   1   2   1   2   2   1   1   1   2   1   1   2   1   2   1   1   2   2   2   1   1   1   2   1   2   2   2   2   1   1   1   1   2   1   1   2   1   2   1   1   1   1   1   1   2   2   2   2   2   2   2   1   2   2   1   1   2   2   2   2   2   2   1   1   2   2   2   1   2   1   1   2   1   1   1   2   1   1   2   2   1   2   2   2   2   2   1   2   1   2   2   1   2   1   2   1   1   1   1   2   2   1   2   2   2   1   1   1   1   2   1   1   1   2   1   1   2   2   2   2   2   2   1   1   1   2   2   2   1   1   1   1   1   2   1
 MK-2-5                 1   2   1   1   2   2   2   1   2   1   1   2   1   2   1   1   2   2   1   2   1   2   1   1   1   2   2   1   1   1   2   1   1   1   1   2   1   1   1   2   2   2   2   2   1   1   1   1   2   2   1   2   2   2   1   1   2   2   1   1   1   2   1   2   2   1   2   1   2   2   1   1   1   2   1   1   2   1   2   1   1   2   2   2   1   1   1   2   1   2   2   2   2   1   1   1   1   2   1   1   2   1   2   1   1   1   1   1   1   2   2   2   2   2   2   2   1   2   2   1   1   2   2   2   1   2   1   1   1   2   2   2   1   2   1   2   2   1   1   1   2   1   1   2   2   2   2   2   2   2   2   2   2   1   2   2   1   2   1   2   1   1   1   1   2   2   2   2   2   2   1   1   1   2   2   1   1   1   2   1   1   2   2   2   2   2   2   1   1   1   2   2   2   1   1   1   1   1   2   1
 MK-2-6                 1   2   1   1   2   2   2   1   2   1   1   2   1   2   1   1   2   1   1   1   1   2   1   1   1   2   2   1   1   1   2   1   1   1   1   2   2   1   1   2   2   2   2   2   1   1   1   2   2   2   2   2   2   2   1   2   2   2   1   1   1   2   1   2   2   1   2   1   2   2   1   1   1   2   1   1   2   1   2   1   1   2   2   2   1   1   1   1   1   2   2   1   2   1   1   1   1   2   1   1   2   1   2   1   1   1   1   1   1   1   2   2   2   2   2   2   1   2   1   1   1   2   2   2   1   2   1   1   1   2   2   2   1   2   1   2   2   1   1   1   2   1   1   2   2   2   2   2   2   2   2   2   2   1   2   2   2   1   1   2   1   1   1   1   2   2   2   2   2   1   1   1   1   2   2   2   1   1   2   1   1   2   2   2   2   2   1   2   1   1   2   2   2   1   1   1   1   1   1   1
 MK-2-7                 1   2   1   1   2   1   2   1   2   1   1   2   1   2   1   1   2   1   1   1   1   2   1   1   1   1   2   1   1   1   2   1   1   1   1   2   2   1   1   2   1   2   2   2   1   1   2   2   2   2   2   2   2   2   1   2   2   2   1   1   1   2   1   2   2   2   2   1   2   2   1   2   1   2   1   1   2   1   2   1   2   2   2   2   1   1   1   1   1   2   2   1   2   1   1   1   1   2   1   1   2   1   2   1   1   1   1   1   1   1   2   2   2   1   1   2   1   2   1   1   1   2   2   2   1   2   1   1   1   2   2   2   1   2   1   1   2   1   1   1   1   1   1   2   2   2   1   2   2   2   1   2   2   1   2   2   2   2   1   2   1   1   1   2   2   2   1   2   1   1   1   1   1   2   2   1   1   2   2   1   1   2   2   1   2   1   1   1   1   1   2   2   2   1   1   1   1   1   1   1
 MK-2-8                 1   1   2   1   2   1   1   1   2   1   1   2   1   2   1   1   2   1   1   1   1   2   1   2   1   1   2   1   1   1   2   1   1   1   2   2   2   1   1   2   1   2   2   2   1   1   1   2   2   2   2   2   2   1   1   2   2   2   2   1   1   2   1   2   2   2   2   1   2   2   2   1   1   2   1   1   2   1   2   1   2   2   2   1   1   1   1   1   1   2   2   2   2   1   1   1   1   2   1   1   2   2   2   1   1   1   1   1   1   1   2   2   2   1   1   2   2   2   1   1   1   2   2   2   1   2   1   1   1   2   2   2   1   2   1   2   2   1   1   1   1   1   1   2   2   2   1   2   2   2   1   2   2   1   2   2   2   2   1   2   1   1   1   2   2   2   1   2   1   1   1   2   1   2   2   1   1   2   2   1   1   1   2   1   2   1   1   1   1   1   2   2   1   1   2   1   1   2   1   1
 MK-2-9                 1   1   1   1   2   2   1   2   2   1   1   2   1   2   1   1   2   1   1   1   1   2   1   2   1   1   2   1   1   1   2   1   1   1   2   2   2   1   1   2   1   2   2   2   1   1   1   2   2   2   2   2   2   1   1   2   2   2   2   1   1   2   1   2   2   2   2   2   2   2   2   1   1   2   1   1   2   2   2   1   2   2   2   2   1   1   1   1   1   2   2   2   2   1   2   1   1   2   1   2   2   2   2   1   1   1   2   1   1   1   2   1   2   1   1   2   2   2   2   1   1   2   2   2   1   2   1   1   1   2   2   2   1   2   1   2   2   1   1   1   1   1   1   2   2   2   1   2   2   1   1   2   2   2   2   2   2   2   1   2   2   1   1   2   2   2   1   2   1   1   1   2   1   1   2   1   1   2   2   2   1   1   2   1   2   1   1   1   1   1   2   1   1   1   2   1   1   2   1   1
 MK-2-10                1   1   1   1   2   2   1   2   2   2   1   2   1   2   2   1   2   1   1   1   1   2   2   1   1   1   2   2   1   2   2   1   1   1   2   2   2   1   1   2   2   2   2   2   1   1   2   2   2   2   2   2   2   1   1   2   2   2   2   1   1   2   2   2   2   1   2   1   2   2   2   1   1   2   1   1   2   2   2   1   2   2   2   2   1   1   1   1   1   2   2   2   2   1   1   1   1   2   2   2   2   2   2   1   1   1   2   1   1   1   1   1   2   2   1   2   2   2   2   1   1   2   2   1   1   2   1   1   1   2   2   2   1   2   1   2   2   1   1   1   1   1   1   2   2   2   2   2   2   1   1   1   2   2   2   2   2   2   1   2   2   1   1   2   2   2   1   2   1   1   1   2   1   1   2   1   1   2   2   1   2   1   2   2   2   1   1   1   1   1   2   1   1   1   2   1   1   2   1   2
 MK-2-11                1   1   1   1   2   2   2   2   2   2   1   2   1   2   2   1   2   1   1   2   1   2   2   1   1   1   2   2   1   2   2   1   1   1   2   2   2   1   1   2   2   1   2   2   1   1   2   2   2   2   2   2   2   1   2   2   2   2   2   1   1   1   2   1   2   1   2   1   2   2   2   1   1   2   1   1   1   2   2   2   1   1   2   2   1   1   1   1   1   2   2   2   1   1   1   1   1   2   2   2   2   2   2   1   1   1   2   1   1   1   1   1   1   2   1   2   2   1   2   1   1   2   2   1   2   2   1   1   1   2   2   2   1   2   1   2   2   1   1   1   1   1   1   2   2   2   2   2   2   1   1   1   2   2   2   2   2   2   1   2   2   1   1   2   2   2   1   2   1   1   1   1   1   1   2   1   1   1   2   1   2   1   2   2   2   1   1   1   1   2   1   1   1   1   2   1   1   2   1   2
 MK-2-12                1   1   1   1   2   2   2   2   2   2   1   2   1   2   2   1   2   1   2   2   1   2   2   1   1   1   2   1   2   2   2   1   1   2   1   2   2   1   1   1   2   1   2   2   1   1   2   2   2   2   2   2   2   1   2   2   2   2   2   1   1   1   2   1   2   1   2   1   2   2   2   1   1   2   1   2   1   2   2   2   1   1   2   2   1   1   1   1   1   2   2   2   1   1   1   1   1   2   2   2   2   2   2   1   1   1   2   1   1   1   1   1   1   2   1   2   2   1   2   1   1   2   2   1   2   2   1   1   1   2   2   2   1   2   1   2   2   1   1   1   1   1   1   2   2   2   2   2   2   1   2   1   2   2   2   2   2   2   1   2   2   1   2   2   2   2   1   2   1   1   1   1   1   1   2   1   1   1   2   1   2   1   1   2   2   1   1   1   1   2   1   1   1   2   2   1   1   2   2   2
 MK-2-13                1   1   2   2   2   2   2   2   2   2   1   2   1   2   2   1   2   1   2   2   1   2   2   1   1   2   2   1   1   2   2   1   1   1   1   2   2   1   1   1   2   1   2   2   1   1   2   2   2   2   2   2   2   1   2   1   2   2   2   1   1   2   2   1   2   1   2   1   2   2   2   1   1   1   1   2   1   2   2   2   1   1   2   2   1   2   1   1   1   2   2   2   1   2   1   1   1   2   2   2   2   2   2   1   1   2   2   1   1   1   1   1   1   2   1   2   2   1   2   1   1   2   2   1   2   2   1   1   1   2   1   2   1   2   1   2   2   1   1   1   1   1   1   2   2   2   2   1   2   1   2   1   2   2   2   2   2   2   1   2   2   1   2   2   2   2   1   2   1   1   1   2   1   1   2   1   1   1   2   2   2   1   1   2   2   1   1   1   1   2   1   1   1   2   2   2   1   2   2   1
 MK-2-14                1   1   2   2   1   2   2   2   2   2   1   2   1   2   2   1   2   1   2   2   1   2   2   1   1   2   2   1   1   2   2   1   1   1   1   2   2   2   1   1   2   2   2   2   1   1   2   2   2   2   2   2   2   1   2   1   2   2   2   1   1   2   2   1   2   1   2   1   2   1   2   2   1   1   1   2   2   2   2   2   1   1   2   2   1   1   1   1   1   2   2   2   1   2   1   1   1   2   2   2   2   2   2   1   1   2   2   1   1   1   1   1   1   2   2   2   2   1   2   1   1   2   2   1   2   2   1   1   1   2   1   2   1   2   2   2   1   1   1   1   1   1   1   2   2   2   2   1   2   1   2   1   2   1   2   2   2   2   2   2   2   2   2   1   1   2   1   1   1   1   1   2   1   1   2   2   1   1   2   2   2   1   1   2   2   1   1   1   1   2   1   1   1   2   2   2   1   2   1   1
 MK-2-15                1   1   2   2   1   2   2   2   2   2   1   2   1   2   2   1   2   1   2   2   1   2   2   2   1   2   2   1   1   2   2   1   1   1   1   2   2   2   1   1   2   2   2   2   1   1   2   2   2   1   2   2   2   1   2   1   2   2   2   1   1   2   2   1   2   1   1   1   2   1   2   2   1   1   1   2   2   2   2   2   1   1   2   1   1   1   1   1   1   1   2   2   1   2   1   1   1   2   1   2   2   2   2   1   1   2   2   1   1   1   1   1   1   1   2   2   2   1   2   1   1   2   2   1   2   2   1   1   1   2   1   2   1   2   2   2   1   1   1   1   1   1   1   2   2   2   2   1   2   1   2   2   1   1   2   1   2   2   1   2   2   2   2   1   1   2   1   1   1   1   1   2   1   1   2   2   1   1   2   2   2   1   2   2   2   2   1   1   1   2   1   1   1   2   2   2   1   2   1   1
 MK-2-16                1   1   2   2   1   2   2   2   2   2   1   2   1   2   1   1   2   1   2   2   1   2   2   2   1   2   2   1   1   2   1   1   1   1   1   2   2   2   1   2   2   2   2   2   1   1   2   2   2   1   2   2   2   1   2   1   2   2   2   2   1   2   2   1   2   2   1   1   2   1   1   2   1   1   1   2   2   1   2   2   1   1   2   1   1   1   1   1   1   1   2   2   2   2   1   1   1   2   1   2   2   2   2   1   1   2   2   1   1   1   1   1   1   1   2   2   2   1   2   1   1   2   2   1   2   2   1   1   1   2   1   2   1   2   1   2   1   1   2   1   1   1   1   2   2   2   2   1   2   1   2   1   1   1   2   1   2   2   1   2   2   2   1   1   1   2   1   1   1   1   1   2   1   1   2   2   1   1   2   2   2   1   2   2   2   2   2   1   1   2   1   1   1   2   2   2   1   2   1   1
 MK-3-1                 2   1   1   2   2   1   1   2   1   2   1   2   2   1   2   1   1   2   2   2   1   1   2   1   2   1   2   2   2   2   2   2   1   1   1   2   2   2   1   1   1   1   2   1   2   2   2   1   1   1   2   1   1   1   2   1   2   1   1   2   1   2   2   2   1   1   2   2   2   1   1   2   2   2   2   2   2   1   2   1   1   2   2   1   2   1   1   2   2   2   2   1   2   1   1   2   2   1   1   2   2   1   2   2   1   2   1   2   1   2   2   1   1   1   1   2   1   2   1   1   1   1   1   2   1   2   2   2   2   1   1   1   2   1   1   1   2   2   1   1   1   2   1   1   2   1   1   1   1   1   1   2   1   1   1   1   2   1   1   2   2   1   1   1   1   2   1   1   1   2   2   1   1   1   2   2   1   1   2   2   1   2   1   2   1   2   2   2   2   2   2   1   2   1   1   1   1   1   1   1
 MK-3-2                 2   1   1   2   2   1   1   1   1   2   2   2   2   1   2   2   1   1   2   2   1   1   2   1   2   1   2   2   1   2   1   2   2   1   1   2   2   2   2   1   1   1   2   1   2   2   2   1   1   1   2   1   1   1   2   1   2   1   1   2   1   2   2   2   1   1   2   2   1   1   1   2   2   2   2   2   1   1   2   1   1   2   2   2   2   1   1   2   2   2   2   1   2   1   1   2   2   1   1   2   2   1   2   1   1   2   1   1   1   2   1   1   1   1   1   2   1   2   1   1   1   1   1   2   1   2   2   2   2   1   2   1   2   1   1   1   2   2   1   1   1   2   1   1   2   2   1   1   1   1   1   2   1   1   1   1   2   1   1   2   2   2   1   1   1   2   1   1   1   2   2   1   1   1   2   2   1   1   2   2   2   2   1   2   1   2   2   2   2   2   2   1   2   1   1   1   1   1   1   1
 MK-3-3                 2   1   1   2   2   1   1   1   1   2   2   2   2   1   1   2   1   1   2   1   1   1   2   1   2   1   1   2   1   2   1   2   2   1   1   1   2   2   2   1   1   1   2   1   2   2   2   1   1   1   2   1   1   1   2   1   2   1   1   2   1   2   1   2   1   1   2   2   2   1   1   2   2   2   2   2   1   1   2   1   1   2   2   2   2   1   1   2   2   2   1   1   1   1   1   1   2   1   1   2   2   1   1   1   1   2   1   1   1   2   1   1   1   1   1   2   1   2   1   1   1   1   1   2   1   2   2   2   2   1   2   1   2   1   1   1   2   2   1   1   2   2   1   1   2   2   1   1   1   1   1   2   1   1   1   2   2   1   1   2   1   2   1   1   1   1   1   1   1   2   2   1   1   1   1   2   1   1   2   2   2   2   1   2   1   2   2   2   2   2   2   1   2   1   1   1   1   2   1   1
 MK-3-4                 2   1   1   2   2   1   1   1   1   2   2   2   2   1   1   2   1   1   1   1   1   1   2   1   2   1   2   2   1   2   1   2   2   1   2   1   1   2   2   1   1   1   2   2   2   2   2   2   1   1   2   1   1   1   2   1   2   1   1   2   1   2   1   2   1   1   2   2   2   1   1   2   2   2   2   1   1   1   2   2   1   2   1   2   2   1   1   2   2   2   1   1   1   1   2   1   2   1   1   2   2   1   1   1   1   2   1   1   1   2   1   1   1   1   1   2   1   2   1   2   1   1   1   2   2   2   2   2   2   1   2   1   2   1   1   1   2   1   1   1   2   2   1   1   2   1   1   1   1   1   1   2   1   1   1   2   1   1   1   1   1   1   2   1   1   1   1   1   1   2   2   1   1   1   1   1   1   1   2   2   1   1   1   1   1   2   2   2   1   1   2   1   2   1   1   1   2   2   1   1
 MK-3-5                 2   1   1   2   1   1   1   1   1   2   2   2   2   1   1   2   1   1   1   1   1   1   2   2   2   1   2   2   1   2   1   2   2   1   2   1   1   2   2   1   1   2   2   1   2   2   2   2   1   1   2   1   1   1   1   1   2   1   1   2   1   2   1   2   1   1   2   2   2   1   1   2   2   2   2   1   1   1   2   1   1   2   1   2   2   1   1   2   2   2   2   1   2   1   2   1   2   1   1   2   2   1   1   1   1   2   1   1   2   1   1   1   1   1   1   1   1   2   1   2   1   1   1   2   2   2   1   2   2   1   2   1   2   1   1   1   2   2   1   1   2   2   1   1   2   1   1   1   1   1   1   2   1   1   2   2   1   1   1   1   1   1   1   1   1   1   1   1   1   2   2   1   1   1   2   1   1   1   2   2   1   1   1   1   1   2   2   2   1   2   2   1   2   1   1   1   2   2   2   1
 MK-3-6                 2   2   1   1   1   1   1   1   1   2   2   2   2   1   1   2   1   1   1   1   1   1   2   2   2   1   2   2   1   2   1   2   2   1   2   1   1   1   2   2   1   2   2   1   2   1   2   2   1   1   2   1   1   1   1   1   2   1   1   2   1   2   2   2   1   1   2   2   2   1   1   2   2   2   2   1   1   1   2   1   1   2   1   2   2   1   1   2   2   2   2   1   2   1   2   1   2   1   1   2   1   1   1   1   1   2   1   1   2   1   1   1   1   1   1   1   1   2   1   2   1   1   1   2   2   2   1   2   2   1   2   1   2   1   1   1   2   2   1   1   2   2   1   2   2   1   1   1   1   1   1   2   1   1   2   2   1   1   1   1   1   1   1   1   1   1   1   1   1   1   2   1   1   1   2   1   1   1   2   1   1   1   1   1   1   2   2   2   1   2   2   1   1   1   1   1   2   2   2   1
 MK-3-7                 2   2   1   1   1   1   1   1   1   2   2   2   2   1   1   2   1   1   1   1   1   1   2   2   2   1   2   2   1   2   2   2   2   1   2   1   1   1   2   2   1   2   2   1   2   1   2   2   1   1   1   1   1   1   1   2   2   1   1   2   2   2   2   2   1   1   2   2   2   1   1   2   2   2   2   1   1   1   1   1   1   2   1   2   2   1   1   2   2   2   2   1   2   1   2   1   1   2   1   2   1   1   1   1   1   2   1   1   2   1   1   1   1   1   1   1   1   2   1   2   1   1   1   2   2   2   1   2   2   1   2   1   2   1   1   1   2   2   1   1   2   2   1   2   2   1   1   1   1   1   1   2   1   1   2   2   1   1   1   1   1   1   1   1   1   1   1   1   1   1   2   1   1   1   2   1   1   1   2   1   1   1   1   1   2   2   2   2   1   1   2   1   1   1   1   1   2   2   2   1
 MK-3-8                 2   2   1   1   1   1   1   1   1   2   2   2   2   1   1   2   1   1   1   1   1   1   1   2   2   1   2   2   1   2   2   2   2   2   2   1   1   1   2   2   1   2   2   1   2   1   2   2   1   1   1   1   1   1   1   2   2   1   1   2   2   2   2   2   1   1   2   2   2   1   1   2   2   2   2   1   1   1   1   1   1   2   1   2   2   1   1   2   2   2   2   1   2   1   2   1   1   2   1   2   1   1   1   2   1   2   1   1   2   1   1   1   1   1   1   2   1   2   1   2   1   1   1   2   2   2   1   2   2   1   2   1   2   1   1   1   2   2   2   1   2   2   1   2   2   1   1   1   1   1   1   2   1   1   1   2   2   1   1   1   1   1   1   1   1   1   1   1   2   1   2   1   1   1   2   2   1   1   2   1   1   1   1   1   2   2   2   2   1   1   2   1   1   2   1   1   2   2   2   2
 MK-3-9                 2   2   1   1   1   1   1   1   1   2   2   2   2   1   1   2   1   1   1   2   1   1   1   2   2   1   2   2   1   2   1   2   2   2   2   1   1   2   2   2   1   2   2   1   2   1   2   2   2   1   1   1   1   1   1   2   2   1   1   2   2   2   2   2   1   1   2   1   1   2   1   2   2   2   1   2   1   1   1   1   1   2   1   2   2   1   1   2   2   2   2   2   2   1   2   1   1   2   1   2   1   1   1   2   1   2   1   1   2   1   1   1   1   1   1   2   1   2   1   2   1   1   1   2   1   2   1   2   2   2   2   1   2   2   1   1   2   2   2   1   2   2   1   2   2   1   1   1   1   2   1   2   1   1   1   2   2   1   1   1   1   2   1   1   2   1   1   1   2   1   2   1   1   1   2   2   1   1   2   1   1   1   1   1   2   2   2   2   1   1   2   2   1   2   1   1   2   2   2   2
 MK-3-10                2   2   1   1   1   1   2   1   1   2   2   2   2   1   1   2   1   1   1   2   1   2   1   2   2   1   1   2   1   2   1   1   2   2   2   1   1   2   2   2   1   2   2   1   2   1   2   2   1   1   1   1   1   1   1   2   2   1   1   2   2   2   2   2   1   1   2   1   1   2   1   2   2   2   1   1   1   1   1   1   1   2   1   2   2   1   1   2   2   1   2   2   2   1   2   1   1   1   1   2   1   1   1   2   1   2   1   1   2   1   1   1   1   1   1   2   1   2   1   2   1   1   1   1   1   1   1   2   2   2   2   1   2   2   1   1   2   2   2   1   1   2   1   2   2   1   1   1   1   2   1   2   1   1   1   1   2   1   1   1   1   2   1   1   2   1   1   2   1   2   2   1   1   1   2   2   1   1   2   1   1   1   1   1   2   2   2   2   1   2   1   2   1   2   1   1   2   2   2   2
 MK-3-11                2   2   1   1   1   1   2   1   1   2   2   2   2   1   1   2   1   2   2   2   1   2   1   2   2   1   1   2   1   2   1   2   2   2   2   1   1   2   2   2   1   2   2   1   2   1   2   2   1   1   2   1   1   1   1   2   2   1   1   2   2   2   2   2   1   1   2   1   1   1   1   2   2   1   2   2   1   1   1   1   1   2   1   2   1   1   1   2   2   1   2   2   2   1   2   1   1   1   1   2   1   1   1   2   1   2   1   1   1   1   1   1   1   1   1   2   1   2   1   2   1   1   2   1   1   1   1   2   2   2   2   1   2   2   1   1   2   2   2   1   1   1   1   2   2   1   1   1   1   2   1   2   2   1   1   2   2   1   1   1   1   2   1   1   2   1   1   2   1   2   2   1   1   1   2   2   1   1   2   1   1   1   1   1   1   1   2   2   1   2   1   1   1   2   1   1   2   1   2   2
 MK-3-12                2   1   1   1   1   1   2   1   2   2   2   2   1   2   1   2   1   2   2   2   1   2   1   2   2   1   1   2   1   2   1   2   2   2   2   1   1   2   2   2   1   2   2   1   2   1   2   2   1   1   2   1   1   1   1   2   2   2   1   1   2   2   1   1   1   1   2   1   2   1   1   2   2   1   2   2   1   1   1   2   1   2   1   2   1   1   1   2   1   1   1   2   2   2   2   1   1   1   1   2   1   2   1   2   2   2   2   1   1   1   1   1   1   1   1   2   2   1   1   2   1   1   2   1   1   1   1   2   1   2   1   1   1   2   1   2   2   2   2   1   1   2   1   2   2   1   1   1   1   2   1   2   2   1   1   2   1   1   2   2   1   2   1   1   2   1   1   2   1   2   1   1   1   1   2   2   1   1   2   2   1   1   1   1   1   1   2   2   2   2   1   1   1   2   1   2   2   1   2   1
 MK-3-13                2   2   1   1   1   2   2   1   2   2   2   2   2   2   1   2   1   1   2   1   1   2   1   2   2   1   1   2   1   2   1   2   2   2   2   1   1   2   2   2   1   2   2   1   2   2   2   2   2   1   2   1   1   1   1   2   2   2   1   1   2   2   1   1   1   1   1   2   2   1   1   2   2   1   2   2   1   1   2   2   1   1   1   2   2   1   1   2   1   1   1   2   2   2   2   1   1   1   1   2   1   2   1   2   2   1   2   1   1   1   1   1   1   1   1   2   2   1   2   2   1   1   2   1   1   1   2   2   1   2   1   1   1   2   1   2   2   1   2   1   1   2   1   2   2   1   1   1   1   1   1   2   2   2   1   2   1   1   2   2   1   2   1   1   2   1   1   2   1   2   1   1   1   1   2   2   1   1   2   2   1   1   1   1   1   1   2   2   2   2   1   1   1   2   1   2   2   1   2   1
 MK-3-14                2   2   1   1   1   2   2   1   2   2   2   2   2   2   1   2   1   1   2   1   1   2   1   2   2   1   1   2   1   2   1   2   2   2   2   1   1   2   2   2   1   2   2   1   2   2   2   2   2   2   2   1   1   2   1   2   1   2   1   1   2   2   1   1   1   1   2   2   2   1   1   2   2   1   2   2   1   1   2   2   1   1   2   2   2   1   1   2   1   1   1   2   2   2   2   1   1   1   1   2   1   2   1   2   2   1   2   1   1   1   1   1   2   1   1   2   2   1   2   2   1   1   2   1   1   1   1   2   1   2   1   1   1   2   2   2   2   1   2   1   1   2   1   2   2   1   1   1   1   1   1   2   2   2   1   2   2   1   2   2   1   2   1   1   2   1   1   2   1   2   1   1   1   2   2   1   1   2   1   2   1   1   1   1   1   1   1   2   2   2   1   1   1   2   1   2   2   1   2   1
 MK-3-15                2   2   1   1   2   2   2   1   2   2   2   2   2   1   1   2   1   1   2   1   1   2   1   2   2   1   1   2   1   2   1   2   2   2   2   1   1   1   2   2   1   2   1   1   2   2   2   2   1   2   2   1   1   1   1   2   1   2   1   1   2   2   1   1   1   1   2   2   2   1   1   2   2   1   2   2   1   1   2   2   2   2   2   2   1   1   1   2   1   1   1   2   2   2   2   1   1   1   1   2   1   2   1   2   2   1   2   1   1   1   1   1   2   1   1   2   2   1   2   2   1   1   2   1   1   1   2   2   1   2   1   1   1   2   2   2   2   1   2   1   1   2   1   2   2   1   1   1   1   2   1   2   2   2   1   2   2   1   2   2   1   2   2   1   2   1   1   2   1   2   2   1   1   2   2   1   1   2   1   2   1   1   1   1   1   1   2   2   2   2   1   1   1   2   2   2   1   1   2   1
 MK-3-16                2   2   1   1   2   2   2   1   2   2   2   2   2   2   1   2   1   1   2   1   1   2   1   2   2   1   1   1   1   2   1   2   2   2   2   1   1   1   2   1   1   2   1   1   2   2   2   2   1   2   2   1   1   1   1   2   1   2   1   1   2   2   1   1   1   1   2   2   2   1   1   2   2   1   2   2   1   1   2   2   2   2   2   2   1   1   1   2   1   1   2   2   2   2   2   1   1   1   2   2   1   2   1   2   2   2   1   1   2   1   2   1   2   1   1   2   2   2   2   2   2   1   2   1   1   1   1   2   1   2   1   1   1   2   2   2   2   1   2   2   1   2   1   2   2   1   1   1   1   2   2   2   2   2   1   2   2   1   2   2   1   2   2   1   2   1   1   2   1   2   2   1   1   2   2   1   1   2   1   1   1   1   1   1   1   1   1   2   2   2   1   1   1   2   2   2   1   1   2   1
 MK-4-1                 2   1   2   1   1   2   2   1   1   1   1   2   1   1   1   2   2   2   2   2   2   2   2   2   1   1   2   1   1   1   1   1   1   1   1   1   1   1   1   2   1   1   2   2   2   1   2   1   2   2   2   2   2   1   1   2   1   1   1   2   2   1   1   2   2   1   1   2   2   2   2   2   2   1   2   1   2   2   2   2   2   1   1   2   2   1   2   2   2   1   1   2   2   1   1   1   2   1   2   2   1   1   2   1   1   2   2   2   2   1   1   1   1   2   1   1   2   1   1   1   2   2   2   1   2   2   1   1   1   1   1   1   2   2   2   1   1   1   1   1   1   2   1   2   2   1   1   2   1   1   2   2   2   2   2   1   2   2   2   2   1   2   1   1   1   1   2   2   2   1   1   1   2   2   2   1   1   1   2   2   1   1   1   1   2   2   2   1   1   2   2   2   2   2   1   1   2   1   1   2
 MK-4-2                 1   1   2   1   1   2   2   1   1   1   1   2   1   1   1   2   2   2   2   2   2   2   2   2   1   1   2   1   1   1   1   1   1   1   1   1   1   1   1   2   1   1   2   2   2   1   2   1   2   2   2   2   2   1   1   2   1   1   2   2   2   1   1   2   2   2   1   2   2   2   2   2   2   1   2   1   2   2   2   2   2   1   1   2   2   1   2   2   2   1   1   2   2   1   1   1   2   1   2   1   2   1   2   1   1   2   2   2   2   1   1   1   1   2   2   1   1   1   1   1   2   2   2   1   1   2   1   1   1   1   2   1   2   2   2   1   1   1   1   1   1   2   1   1   2   1   1   2   1   1   2   2   2   1   2   1   2   2   2   2   1   2   1   1   1   1   2   2   1   1   1   1   2   2   2   1   1   1   2   2   1   1   1   1   2   2   2   1   1   2   1   2   2   2   1   1   2   2   1   2
 MK-4-3                 1   1   2   1   1   1   2   1   1   1   1   2   1   1   1   2   2   2   1   2   2   2   2   2   1   1   2   1   1   1   1   1   1   1   1   1   1   1   1   2   1   1   2   1   2   1   2   1   2   2   2   2   2   1   1   2   1   1   2   2   2   1   1   2   2   1   1   2   2   2   2   2   2   1   2   1   2   2   2   2   2   1   1   2   2   1   1   2   2   1   1   2   2   1   2   1   2   1   2   1   2   1   2   1   1   2   2   2   2   1   1   2   1   2   2   1   1   1   1   1   2   2   2   1   1   2   1   1   1   1   2   1   2   2   2   1   1   1   1   1   1   2   1   1   2   1   1   2   1   1   2   2   2   1   2   2   2   2   2   2   1   2   2   1   1   1   2   2   1   1   2   1   2   2   2   1   1   1   2   2   1   1   1   1   2   2   1   1   1   1   1   2   2   2   1   1   2   1   1   2
 MK-4-4                 1   1   2   2   1   1   2   1   1   1   1   1   1   2   1   2   2   2   1   2   2   2   2   2   1   1   2   1   1   1   1   1   1   1   1   1   1   1   1   2   1   1   2   2   2   1   2   2   2   2   2   2   2   1   1   2   1   1   2   2   2   1   1   2   2   2   1   2   2   2   2   1   2   1   2   1   2   2   2   2   1   1   1   2   2   1   1   2   2   1   1   2   2   1   2   1   1   1   2   1   1   1   2   1   1   2   2   2   1   1   1   2   1   2   1   1   1   1   2   1   2   1   2   1   1   2   1   1   1   2   2   1   2   2   2   1   1   1   1   2   1   2   1   1   2   1   1   2   1   1   2   2   2   1   2   2   2   2   2   2   1   2   1   1   1   1   2   2   2   1   2   1   1   1   2   1   1   1   2   1   1   1   1   1   2   2   1   1   1   1   1   2   2   2   1   1   1   1   1   2
 MK-4-5                 1   1   2   2   1   1   2   1   1   1   1   1   2   2   2   2   1   2   1   2   2   2   2   2   1   1   2   2   1   2   1   1   1   1   1   1   1   1   1   2   1   1   2   2   2   1   2   2   2   2   2   2   2   1   1   2   1   1   2   2   1   1   1   2   2   2   1   1   1   2   2   1   2   1   2   1   2   2   2   2   1   1   2   2   2   1   1   2   2   1   1   2   2   1   2   1   1   1   2   1   1   1   2   1   2   2   2   2   1   1   1   2   1   2   1   1   1   1   2   1   1   2   1   2   1   2   1   1   1   2   2   1   2   1   2   1   1   1   1   2   1   2   1   1   2   1   1   2   1   1   2   2   2   2   2   2   2   1   2   1   1   2   1   1   2   1   2   2   2   1   2   1   1   1   2   1   2   1   2   1   1   1   1   1   2   2   1   1   1   1   1   2   2   2   1   1   1   1   1   2
 MK-4-6                 1   1   2   2   1   1   2   1   1   1   1   1   1   2   2   1   1   2   1   2   2   2   2   2   1   1   2   2   1   2   1   1   1   1   1   1   1   1   1   2   1   1   2   2   2   1   2   1   2   1   2   2   1   1   1   2   1   1   2   2   1   1   1   1   2   2   1   1   1   2   2   1   2   1   2   1   2   2   2   1   1   1   1   1   2   1   1   2   2   1   1   2   2   1   2   1   1   1   2   1   1   1   1   1   2   2   2   2   1   1   1   2   2   2   1   2   1   1   2   1   2   2   1   2   1   2   1   1   2   1   2   1   1   1   1   2   1   1   1   2   1   2   2   2   2   1   1   2   1   2   2   2   2   2   2   1   2   1   1   1   1   2   1   1   2   1   2   2   2   2   2   1   1   1   2   1   2   1   2   1   1   1   1   1   2   2   1   1   1   1   1   2   2   2   1   2   1   2   1   2
 MK-4-7                 1   1   2   2   1   1   2   1   1   1   1   1   1   1   2   1   1   2   1   2   2   1   2   2   1   1   2   2   1   2   1   1   1   1   1   1   1   1   1   2   1   1   2   2   2   1   2   2   2   1   2   2   1   1   1   2   2   1   1   2   1   1   1   1   2   2   2   1   1   2   2   1   2   1   2   2   2   2   2   1   1   1   1   1   2   1   1   2   1   1   1   2   2   1   2   1   1   1   2   1   1   1   1   1   2   2   2   2   1   1   1   2   2   2   1   2   1   1   2   1   2   2   1   1   1   2   1   1   1   1   2   1   2   2   1   2   1   1   1   2   1   2   2   2   2   1   1   1   1   2   2   1   1   1   2   1   2   1   1   1   1   2   1   1   2   1   2   2   2   2   2   1   1   1   2   1   2   1   2   1   1   1   1   1   2   2   1   1   1   1   2   2   2   2   1   2   2   2   1   2
 MK-4-8                 1   1   2   2   1   1   2   1   1   1   1   1   1   2   2   1   1   2   1   2   2   1   2   2   1   2   2   2   1   2   1   1   1   1   1   1   1   1   2   2   1   1   2   2   2   1   2   2   2   1   1   2   1   1   1   2   2   1   2   2   1   1   1   1   2   2   2   1   2   2   2   1   2   1   2   2   2   2   2   1   1   1   1   1   2   1   1   2   1   1   2   2   2   1   2   1   1   1   2   1   1   1   1   1   2   2   2   2   1   1   1   2   2   2   1   2   1   1   2   2   2   1   1   1   1   2   1   1   1   1   2   1   2   2   1   2   1   1   2   2   2   2   2   1   2   1   1   1   1   2   2   1   1   1   2   2   2   1   1   1   1   2   1   1   1   1   2   2   2   2   1   1   1   1   2   1   2   1   2   1   1   1   1   1   2   2   1   2   1   2   2   2   2   2   1   2   2   2   1   2
 MK-4-9                 1   1   2   2   1   1   2   1   1   1   1   1   1   2   2   2   1   2   1   2   2   1   2   2   1   2   2   2   1   2   1   1   1   1   1   1   1   1   2   2   1   1   2   2   2   1   1   2   2   1   1   1   1   1   1   1   2   1   2   2   2   1   1   1   2   2   2   1   2   2   2   1   2   1   2   2   2   2   2   1   1   1   1   1   1   1   1   1   1   1   2   2   2   1   2   1   2   1   2   1   1   1   1   1   2   2   2   2   1   1   1   2   2   2   1   2   2   1   2   2   1   1   1   1   1   2   1   1   1   1   2   1   2   2   1   2   2   1   2   1   2   2   2   1   2   1   2   1   1   2   2   1   1   1   2   2   2   1   1   1   1   2   1   1   1   1   2   2   2   2   1   1   1   1   2   1   2   1   2   1   2   1   1   1   2   2   1   2   1   2   1   2   2   2   1   2   2   2   1   2
 MK-4-10                1   1   2   2   2   1   2   1   2   1   1   1   1   2   2   2   1   2   1   2   2   1   2   2   1   2   2   2   1   2   1   1   1   2   1   1   1   1   2   2   1   1   2   2   2   1   1   1   1   1   1   2   1   1   1   1   2   1   2   2   2   1   1   1   2   2   1   2   2   1   2   2   2   1   1   2   2   2   2   1   1   1   1   1   1   1   1   1   1   1   1   2   2   2   2   2   1   1   2   1   1   1   1   1   2   2   1   2   1   1   1   2   2   2   1   2   2   2   2   2   1   1   1   1   1   2   1   2   1   1   2   1   2   2   1   2   2   1   2   2   2   2   2   1   2   1   2   1   1   2   2   1   1   1   2   1   2   1   1   1   1   2   1   1   1   1   2   1   2   2   1   1   2   1   2   1   2   1   2   1   2   1   2   1   2   2   1   2   1   2   1   2   2   2   1   2   2   2   1   2
 MK-4-11                1   2   2   2   2   1   2   1   2   1   1   1   1   2   2   2   1   2   1   2   2   1   2   1   1   2   2   1   1   2   1   1   1   2   1   1   1   1   2   2   1   1   2   2   2   1   1   1   1   1   1   2   1   1   1   1   2   2   1   2   2   1   2   1   2   2   1   2   2   1   2   2   2   1   1   2   2   2   1   1   2   1   1   1   1   1   1   1   1   1   1   2   2   2   2   2   1   1   2   1   1   1   1   1   2   2   1   2   1   1   1   1   2   2   1   2   2   2   2   2   1   2   1   1   1   2   1   2   2   1   2   1   2   2   1   2   1   1   2   2   1   1   2   2   2   1   2   1   1   2   2   1   1   2   2   1   2   2   1   1   1   2   1   1   1   1   2   1   2   2   1   1   2   1   2   1   2   1   1   1   2   1   2   1   2   2   2   2   1   2   1   2   2   2   1   2   2   1   1   2
 MK-4-12                1   2   2   2   2   1   2   1   2   1   1   1   1   2   2   2   1   2   1   2   2   1   2   1   1   2   1   1   1   1   1   1   1   2   1   1   2   1   1   2   1   1   2   2   2   1   2   1   1   1   1   2   1   2   1   1   1   2   1   2   2   1   1   1   2   1   1   2   2   1   2   2   2   2   1   2   2   2   1   2   2   1   2   1   1   1   1   1   1   1   1   2   2   2   2   2   1   1   2   1   1   1   1   1   2   2   1   2   1   1   1   2   2   2   1   2   2   2   2   2   1   2   1   1   1   2   1   2   2   1   2   1   2   1   2   2   1   1   2   1   1   1   2   2   2   1   2   1   1   2   1   1   1   2   2   1   2   2   1   1   1   2   2   1   1   1   2   1   2   1   1   1   1   2   2   1   2   1   1   1   2   1   2   1   2   2   2   2   1   2   1   2   2   2   1   2   2   1   1   2
 MK-4-13                1   2   1   2   2   1   2   1   2   1   1   1   1   2   2   2   1   2   1   1   2   1   2   1   2   2   1   1   1   1   1   1   1   2   1   1   2   1   2   2   1   1   2   2   1   1   2   1   1   2   1   2   1   2   1   1   1   2   1   2   2   1   1   1   2   1   1   2   2   1   2   2   2   2   1   2   2   2   1   2   2   1   2   1   1   1   2   2   1   1   1   2   2   2   2   2   1   1   2   2   1   1   2   1   2   1   1   2   1   1   1   2   2   2   1   2   2   2   2   2   1   2   1   1   1   2   1   2   2   1   2   1   1   2   2   2   2   1   2   1   1   1   2   2   2   1   2   1   1   2   1   1   2   2   1   1   2   2   1   1   2   2   2   1   1   1   1   2   2   1   1   1   1   2   2   1   2   1   1   1   2   1   2   1   2   2   2   2   1   2   1   2   2   2   1   2   2   1   2   2
 MK-4-14                1   2   1   2   2   1   2   1   2   1   1   1   1   2   2   2   1   2   1   1   2   1   2   1   2   1   1   1   1   1   1   1   1   2   1   2   2   1   2   2   1   1   2   2   1   2   2   1   1   2   1   1   1   2   1   1   1   2   1   2   2   1   1   1   2   1   1   2   2   1   2   2   2   2   1   2   2   2   1   2   1   1   2   1   1   1   2   2   1   1   1   2   1   2   2   2   2   1   2   1   1   1   2   1   2   1   1   2   1   1   1   2   2   2   1   1   2   2   2   2   1   2   1   2   1   2   1   2   2   1   2   1   1   2   1   2   2   1   2   1   1   1   2   2   2   1   2   1   1   2   1   1   2   2   1   1   2   2   1   1   2   2   2   1   1   1   1   2   2   2   1   1   1   2   1   1   2   1   1   1   1   1   2   1   2   2   2   2   1   2   1   2   2   2   1   2   2   1   2   2
 MK-4-15                1   2   1   2   2   1   2   2   2   1   1   1   1   2   2   2   1   2   1   2   2   1   2   1   2   1   1   1   2   1   1   1   1   2   1   2   2   1   1   2   1   2   2   2   1   2   2   1   1   2   1   1   2   1   1   1   1   2   1   2   2   2   1   1   2   1   1   2   2   1   2   2   2   2   1   2   2   2   1   2   1   1   2   1   1   1   2   2   1   1   1   2   1   2   1   2   2   1   2   1   1   1   2   1   2   1   1   2   1   1   1   2   2   2   1   1   2   2   2   2   1   2   1   1   1   2   1   2   2   1   2   1   1   2   1   2   2   1   2   1   1   1   2   2   2   1   2   1   1   2   1   1   2   2   1   1   2   2   1   1   2   2   2   1   1   1   1   2   2   2   1   1   1   1   1   1   2   1   1   1   1   1   2   2   2   2   2   2   1   2   1   2   2   2   2   2   2   1   1   2
 MK-4-16                1   2   1   2   2   1   2   2   2   1   1   1   2   2   2   2   1   2   1   2   2   1   2   1   2   1   1   1   2   2   1   1   2   2   1   2   2   1   1   2   1   2   2   2   1   2   2   1   1   2   1   1   2   1   2   1   2   2   1   2   2   2   1   1   1   2   1   2   2   1   2   2   2   2   1   2   1   2   1   2   1   1   2   1   1   1   2   2   1   1   1   2   1   2   1   2   1   1   2   1   1   1   2   2   2   1   2   2   1   1   2   2   2   2   1   1   2   2   2   2   1   2   1   1   1   2   1   2   1   1   2   1   1   2   1   2   2   1   2   1   1   1   2   2   2   1   1   1   1   2   1   1   2   2   1   1   2   2   1   2   1   2   2   1   1   1   1   2   1   2   2   1   2   1   1   1   2   1   1   1   1   1   2   2   2   2   2   1   1   2   1   2   2   2   1   1   2   1   1   2
 MK-5-1                 1   2   1   2   1   1   2   1   1   2   2   1   1   2   2   1   2   1   1   1   1   1   2   1   2   2   2   2   1   2   2   2   2   1   2   2   2   1   2   1   1   1   2   2   1   1   1   2   1   2   2   1   2   1   2   1   1   1   1   1   1   2   1   2   1   2   2   2   1   2   1   2   1   2   2   1   2   1   1   2   1   2   2   2   2   2   2   1   1   2   1   2   2   2   2   1   2   1   1   1   1   1   1   1   2   2   2   1   1   1   1   2   2   1   2   2   1   2   1   1   2   1   2   2   2   1   2   2   2   1   2   1   1   2   2   2   1   1   2   1   2   1   2   2   2   2   2   1   2   2   1   2   2   1   2   1   2   2   1   2   2   2   1   2   1   1   2   2   1   1   2   1   2   2   1   2   2   1   1   2   2   2   1   1   2   1   2   1   1   2   2   1   1   1   1   1   2   1   1   2
 MK-5-2                 1   2   1   1   1   1   2   1   1   2   2   1   1   2   2   1   2   1   1   1   1   2   2   1   2   1   2   2   1   2   1   2   2   2   1   2   2   1   2   1   1   1   2   2   1   1   1   2   1   1   1   1   2   1   2   1   1   1   1   1   1   2   1   1   1   2   2   2   1   2   1   1   1   2   2   1   2   1   1   2   1   2   2   2   2   2   2   1   1   2   1   2   2   2   2   1   2   1   1   1   1   1   1   1   2   2   2   1   1   1   1   2   1   1   1   2   1   2   1   1   2   1   2   2   2   1   2   2   2   1   2   1   1   2   2   2   1   1   2   1   2   1   2   2   2   2   2   1   2   2   1   2   2   1   2   1   2   2   1   1   2   2   1   2   1   1   2   2   1   2   2   1   2   2   1   2   2   1   1   2   2   2   1   1   2   1   2   2   1   2   2   1   1   1   2   1   2   2   1   2
 MK-5-3                 1   2   1   1   1   1   2   1   1   2   2   1   1   2   2   1   2   1   1   1   1   2   2   1   2   1   2   2   1   2   1   2   2   2   1   2   2   1   2   1   1   1   2   2   1   1   1   2   1   1   1   1   2   1   1   1   1   1   1   2   2   1   1   1   1   2   2   2   1   2   1   1   1   2   2   2   2   1   1   2   1   1   2   2   2   2   1   2   1   1   1   2   2   2   2   1   2   1   1   1   1   1   1   1   2   2   2   1   1   1   1   2   1   1   1   2   1   2   1   2   2   1   2   2   2   1   2   1   2   1   2   1   1   2   2   2   1   1   2   1   2   1   2   1   2   2   2   1   2   2   1   2   2   1   2   2   2   2   2   1   2   2   1   2   1   1   1   1   1   2   1   2   2   2   1   2   2   1   1   2   2   2   1   1   2   1   2   2   1   2   2   1   1   1   2   1   2   2   1   2
 MK-5-4                 1   2   1   1   1   1   2   1   1   2   2   1   1   2   2   1   2   1   1   1   1   2   2   1   2   1   2   2   2   2   1   2   2   2   1   2   2   1   2   1   1   1   2   2   1   1   1   2   1   1   1   1   2   1   1   1   1   1   1   2   2   1   1   1   1   2   2   1   2   2   1   1   1   2   2   2   2   1   1   2   1   1   2   2   2   2   1   1   1   1   1   2   2   2   2   1   1   1   1   1   1   1   1   1   2   2   2   1   1   1   1   2   1   1   1   2   1   2   1   2   2   1   2   2   2   1   2   1   2   1   2   1   1   2   2   2   1   1   2   1   2   1   2   1   2   2   2   1   1   2   1   2   1   1   2   2   2   2   2   1   2   2   1   2   1   1   1   1   2   2   1   2   2   2   1   2   2   1   1   1   2   2   1   2   2   1   2   2   1   2   2   1   1   1   2   1   2   2   1   2
 MK-5-5                 1   2   1   2   1   1   2   2   1   2   2   1   1   2   2   1   1   1   1   1   1   2   2   1   2   1   2   2   2   2   1   2   2   2   1   2   1   1   2   1   1   2   2   2   1   1   1   2   2   1   1   1   2   1   1   1   1   1   1   2   2   1   1   2   1   2   1   1   2   2   1   2   1   2   2   2   2   1   1   2   1   1   2   1   1   2   1   1   1   1   1   2   2   2   2   1   1   2   1   1   1   1   1   1   2   2   2   1   1   1   1   2   2   1   1   1   1   2   1   2   2   1   2   2   2   1   1   1   2   1   2   1   1   2   2   2   1   1   2   1   1   1   2   1   2   1   2   2   1   1   1   2   1   1   2   2   2   2   2   1   2   2   1   2   1   1   1   1   2   2   1   2   2   2   1   2   2   1   1   1   2   2   1   2   1   1   2   2   1   2   2   1   1   1   2   1   2   2   1   2
 MK-5-6                 1   1   1   2   1   1   2   2   1   2   2   1   1   2   2   1   1   1   1   1   1   2   2   1   2   1   2   2   2   2   1   2   2   2   1   2   1   1   2   1   1   2   2   2   1   1   1   2   2   1   1   1   2   1   1   1   1   1   2   2   2   1   2   2   1   2   1   1   2   2   1   2   1   2   2   2   2   1   1   2   1   2   2   1   1   2   1   1   1   1   2   2   2   2   1   1   1   2   1   1   1   1   1   1   2   2   2   1   1   2   1   2   2   1   1   1   1   2   1   2   2   1   2   2   2   1   1   1   2   1   2   1   1   2   2   2   1   2   2   1   1   1   2   1   2   1   2   2   1   1   1   1   1   1   2   2   1   2   1   1   2   2   1   2   1   1   1   1   2   2   1   2   2   2   1   2   2   1   1   2   2   2   1   2   1   1   2   2   1   2   1   1   1   1   1   1   2   2   1   1
 MK-5-7                 2   1   1   1   1   1   2   2   1   2   2   1   1   2   1   1   1   1   1   1   1   2   2   1   2   1   2   2   2   1   1   1   2   2   1   2   2   1   2   2   1   2   2   2   1   1   1   2   2   1   1   1   2   1   1   1   1   1   2   1   2   2   2   2   1   2   1   1   2   2   1   2   1   2   2   2   2   1   1   2   2   2   2   1   1   2   1   1   1   1   2   1   2   2   1   1   1   2   1   1   1   1   1   1   2   2   2   1   1   2   1   2   2   1   1   1   1   2   1   2   2   1   2   2   2   1   1   1   2   1   2   2   1   2   2   2   1   2   2   1   1   1   1   2   2   1   2   1   1   1   1   2   1   1   2   2   1   2   1   1   2   2   1   2   1   1   1   1   2   2   1   2   2   2   1   2   2   1   1   1   2   2   1   2   1   1   2   1   1   2   1   1   1   1   1   1   2   2   1   1
 MK-5-8                 1   1   2   1   1   1   2   2   1   2   2   1   1   2   1   1   1   1   1   1   1   2   2   1   2   1   2   2   1   1   1   1   2   2   1   2   1   1   1   2   1   2   1   2   1   1   1   2   2   1   1   1   2   1   1   1   1   1   2   1   2   2   2   2   1   2   1   1   2   2   1   2   1   2   2   2   2   2   1   2   2   2   2   1   1   2   1   1   1   1   2   1   2   2   1   1   1   1   1   1   1   1   1   1   2   1   2   1   1   2   1   2   2   1   1   1   1   2   1   2   2   1   2   2   2   1   1   1   2   1   2   2   1   2   1   2   1   2   2   1   1   1   1   2   1   1   2   1   1   1   1   2   1   1   2   1   1   2   1   2   1   2   2   2   1   1   1   1   2   2   1   1   1   2   2   1   2   1   1   1   2   2   1   2   1   1   1   1   1   2   2   1   1   1   1   1   2   2   1   1
 MK-5-9                 1   1   2   1   1   1   2   2   1   2   2   1   1   2   1   2   1   1   1   1   1   2   2   1   2   1   2   2   1   1   1   1   2   2   1   2   2   1   1   1   1   2   1   2   1   1   1   2   2   1   1   1   2   1   2   1   1   1   2   1   2   2   2   2   1   2   1   1   2   2   1   2   2   1   2   2   2   2   1   2   2   2   2   1   1   2   1   1   1   1   1   1   2   2   1   1   1   1   1   1   1   1   1   1   2   1   2   1   1   2   1   2   2   1   2   1   1   2   1   2   2   1   2   2   2   1   1   1   2   1   2   2   1   1   1   1   1   2   2   1   1   1   1   2   1   1   2   1   1   1   1   1   1   1   2   1   1   2   1   2   1   2   2   2   1   1   1   1   2   2   1   2   1   2   2   1   2   1   1   1   2   2   1   2   1   1   1   1   1   2   2   1   1   1   1   1   2   2   1   2
 MK-5-10                1   1   2   1   1   1   2   2   1   2   2   1   1   2   2   1   1   1   1   1   1   2   2   1   2   1   2   2   1   1   1   1   2   2   1   2   2   1   1   1   1   2   1   2   1   1   1   2   2   1   1   1   2   1   2   1   1   1   2   2   2   2   2   2   1   2   2   1   2   1   1   1   2   1   1   2   2   2   1   2   2   2   2   1   1   2   1   1   1   1   1   1   2   2   1   1   1   1   1   1   1   1   1   1   2   2   1   1   1   2   2   2   1   1   2   1   1   2   1   1   2   1   2   2   2   1   1   1   2   1   2   2   1   1   1   1   1   2   2   2   1   1   1   2   1   1   2   1   1   1   1   1   1   1   2   1   1   2   1   2   1   2   1   2   1   1   1   1   2   2   1   2   1   2   2   1   2   1   1   1   2   2   1   2   1   1   1   1   1   2   2   2   1   1   1   1   2   2   1   1
 MK-5-11                1   1   2   1   1   1   2   2   1   1   2   1   1   2   2   1   1   1   1   1   1   2   2   1   2   1   2   2   1   1   1   1   2   2   1   2   2   1   1   1   1   2   2   2   1   1   1   2   2   1   1   1   2   1   1   1   1   2   2   2   2   2   2   2   1   2   2   1   2   1   1   1   2   1   1   2   2   2   2   2   2   2   2   1   1   1   1   1   1   1   1   1   2   2   1   1   2   1   1   1   1   2   1   1   2   2   1   1   1   2   2   2   1   1   2   1   1   1   2   1   2   1   2   2   2   1   1   1   2   1   2   2   1   2   1   1   2   2   2   2   1   1   1   2   2   1   2   1   1   1   2   2   1   1   2   2   1   2   1   2   1   2   1   2   1   1   1   1   2   2   1   2   1   2   2   1   2   1   1   1   2   2   1   2   1   1   1   1   2   2   2   2   1   1   1   1   2   2   1   1
 MK-5-12                1   1   2   1   1   1   2   2   1   1   2   1   2   2   2   2   1   1   1   1   1   2   2   1   2   1   2   2   1   1   2   1   2   2   1   2   2   1   1   2   1   1   1   2   1   1   1   2   2   1   1   1   2   1   2   1   1   2   2   2   1   2   2   2   1   2   2   1   2   1   1   1   2   1   2   2   1   2   2   2   2   2   2   1   1   1   1   1   1   1   1   1   2   2   1   1   2   1   1   1   1   2   2   1   2   2   1   2   1   2   2   2   1   1   2   2   1   1   2   1   2   1   2   2   1   1   1   1   1   1   2   2   1   2   1   1   2   1   2   2   1   1   1   2   2   1   2   1   1   1   2   2   1   1   2   2   1   2   1   2   1   2   1   2   1   1   1   1   2   2   1   2   1   1   2   1   2   1   1   1   2   2   1   1   1   1   1   1   2   2   2   2   1   1   1   1   2   2   1   1
 MK-5-13                2   2   2   1   1   1   2   2   1   1   1   1   2   2   2   2   1   1   1   1   1   1   2   1   2   1   2   2   2   1   2   1   1   1   2   2   2   1   1   2   1   1   1   2   1   1   1   2   2   1   1   1   2   1   2   1   1   1   2   2   1   1   2   2   2   2   1   1   2   1   1   1   2   1   2   1   1   2   2   1   2   2   2   1   1   2   1   1   2   1   1   1   2   2   1   2   2   2   1   1   1   2   2   1   2   2   1   2   1   2   2   2   1   2   2   2   1   1   2   1   2   1   2   2   1   2   1   1   1   1   2   2   1   2   1   2   2   1   2   2   1   1   1   1   2   1   2   1   1   1   2   2   1   1   2   2   1   2   1   2   2   2   1   2   1   1   1   1   1   1   1   2   1   1   2   1   2   1   1   1   2   2   1   1   1   1   1   1   2   2   2   2   1   1   1   1   2   1   1   1
 MK-5-14                2   2   2   1   2   1   2   1   1   1   1   2   1   2   2   2   1   1   1   1   1   1   2   1   2   1   2   2   2   1   2   1   1   1   2   2   2   2   1   2   1   1   1   2   1   1   1   2   2   1   2   1   2   2   2   1   1   1   2   1   1   1   2   2   2   2   1   2   2   1   1   1   2   1   2   1   1   2   2   1   1   2   2   1   1   2   1   2   2   1   1   1   2   1   1   2   2   2   1   1   1   2   2   1   2   2   1   2   1   2   2   2   1   2   2   2   1   1   2   1   2   1   2   2   1   1   1   1   1   1   2   2   1   2   1   2   2   2   2   2   1   1   1   1   2   2   2   1   1   1   2   1   1   1   2   2   1   1   1   2   2   2   1   2   1   1   1   1   1   1   2   2   1   1   2   1   2   1   1   1   2   2   1   1   1   1   2   1   2   2   2   2   1   1   1   2   2   1   1   1
 MK-5-15                2   2   2   1   2   1   2   1   1   1   1   2   1   2   2   2   2   1   1   1   1   2   2   1   2   1   2   2   2   1   2   1   1   1   2   2   2   2   2   2   1   2   1   2   1   1   1   2   2   1   2   2   2   2   2   2   1   1   2   1   1   1   2   2   2   2   1   2   2   2   1   1   2   1   2   1   1   2   2   1   1   2   2   1   1   2   1   2   2   2   1   1   2   1   1   2   2   1   1   1   1   2   2   1   2   1   1   2   1   2   2   2   1   2   2   2   1   1   2   1   2   2   2   2   1   2   1   1   1   1   2   2   1   2   1   2   2   2   2   1   1   1   2   1   2   2   2   1   1   1   2   1   1   1   2   2   1   1   1   2   2   2   1   2   1   1   1   1   1   2   2   2   1   1   1   1   2   1   1   1   2   2   1   1   1   1   2   1   2   2   1   2   1   2   1   1   2   1   1   1
 MK-5-16                2   2   2   1   2   1   1   1   1   1   1   2   1   2   2   2   2   1   1   1   1   2   2   1   2   1   2   2   2   1   2   1   1   1   2   2   2   2   2   2   1   2   2   2   1   1   1   2   2   1   2   1   2   2   2   2   1   1   2   1   1   1   2   1   2   2   2   2   2   2   1   1   2   1   2   1   1   2   2   1   1   2   2   2   1   2   1   2   2   2   1   1   2   1   1   2   2   1   1   1   1   2   2   1   2   1   1   2   1   2   2   2   1   2   2   2   1   1   2   1   2   2   1   2   1   2   1   1   2   2   2   2   1   2   1   2   1   2   2   1   1   1   2   1   2   2   2   1   1   1   2   1   1   1   2   2   2   1   1   2   2   2   1   1   1   1   1   1   2   2   2   2   1   1   1   1   2   1   1   1   2   2   1   1   1   1   2   1   2   1   2   2   1   2   1   1   2   1   1   2
 MK-6-1                 1   1   1   1   1   2   1   2   1   2   1   2   1   2   2   2   1   1   1   2   1   1   1   2   2   2   1   2   1   1   1   2   2   1   2   1   2   1   1   2   2   1   1   1   1   1   2   2   2   1   1   2   1   1   1   1   2   2   1   1   2   1   1   2   2   2   1   1   2   1   2   1   2   1   2   1   2   1   2   1   2   2   2   2   1   2   2   1   1   2   2   1   1   1   2   1   1   2   2   1   1   1   1   1   1   2   1   2   1   1   1   1   1   2   2   1   1   1   2   1   1   2   2   2   2   1   2   1   1   1   1   1   1   1   2   1   1   2   1   2   1   2   1   2   1   2   1   1   1   2   2   2   2   2   1   1   1   2   1   1   1   2   2   1   1   2   2   1   2   1   1   2   2   1   1   2   1   2   2   1   2   2   1   2   2   2   1   1   1   2   1   1   1   1   2   1   2   2   1   2
 MK-6-2                 1   1   1   1   1   2   1   2   1   2   1   2   1   2   2   2   1   1   1   2   1   1   1   2   2   2   1   2   1   1   1   2   2   1   2   1   2   1   1   2   2   1   1   1   1   1   2   2   2   1   1   2   2   1   1   1   2   2   1   1   1   1   1   2   2   2   1   1   2   1   2   1   2   1   2   1   2   1   2   1   2   2   2   2   2   2   2   1   1   2   2   1   1   1   2   1   1   1   2   1   2   1   1   1   1   2   1   2   1   1   1   1   1   2   2   1   1   1   2   1   1   1   2   2   2   2   2   1   1   1   2   1   1   1   2   1   1   2   1   2   1   2   1   2   1   2   1   2   1   2   2   2   2   2   1   1   1   2   1   1   1   2   2   1   1   2   2   1   2   1   1   2   2   1   1   2   1   2   2   1   2   2   1   2   2   2   1   1   1   1   1   1   1   2   2   1   2   2   1   2
 MK-6-3                 1   1   1   1   1   2   2   2   1   2   1   2   1   2   2   2   1   1   1   1   1   1   1   2   2   2   1   2   1   1   1   2   2   1   2   1   2   1   1   2   2   1   1   1   1   1   2   2   2   1   1   2   2   1   1   1   1   2   1   1   1   1   1   2   2   2   1   1   2   1   1   1   2   1   2   1   2   1   2   1   2   1   2   2   2   2   2   1   1   2   2   1   2   1   2   1   1   1   1   1   2   1   2   1   1   2   2   2   1   1   2   1   1   2   2   2   1   1   2   1   1   1   2   2   2   2   2   2   1   1   2   1   1   1   2   1   1   2   1   2   1   2   1   2   1   2   1   1   1   1   2   2   2   2   1   1   1   2   1   1   1   2   2   1   2   2   1   1   2   1   1   2   2   1   1   2   1   2   2   2   2   2   1   2   2   2   1   1   1   1   1   1   1   2   1   1   2   2   1   2
 MK-6-4                 1   1   1   1   1   2   2   2   1   1   1   2   1   2   2   2   1   2   1   1   1   1   1   2   2   1   1   2   1   1   1   2   2   1   2   1   2   1   1   2   2   1   1   1   1   1   2   2   2   1   1   2   2   1   1   1   1   2   1   2   1   1   2   2   2   2   1   1   2   1   2   1   2   1   2   1   2   1   2   1   1   1   2   2   2   1   2   1   1   2   2   1   2   1   2   1   1   1   1   1   2   1   2   1   1   2   1   2   1   1   2   1   1   2   2   2   2   1   1   1   1   1   2   1   2   2   2   2   1   1   2   1   1   1   1   1   1   2   1   2   1   2   1   2   1   2   1   1   1   1   2   2   2   2   1   1   1   2   1   1   1   2   2   1   2   2   1   1   2   1   1   2   2   1   1   2   2   2   2   2   2   2   1   1   2   2   1   1   1   2   1   1   1   2   1   1   2   2   1   2
 MK-6-5                 1   1   1   1   2   2   2   2   1   1   1   2   1   2   2   2   1   2   1   1   1   1   1   2   2   1   1   2   1   1   1   2   2   1   2   1   2   1   1   2   2   1   1   1   1   1   2   2   2   1   1   2   2   1   1   1   1   2   1   2   1   1   2   2   2   2   1   1   2   1   2   1   2   1   2   1   2   1   1   1   1   1   2   2   2   1   2   1   1   2   2   1   2   1   2   1   1   1   2   1   1   1   2   1   2   2   1   2   1   1   2   1   1   2   2   2   2   2   1   1   1   1   2   1   2   2   2   2   1   1   2   1   1   1   1   1   1   2   2   2   1   2   1   2   1   2   1   1   1   2   2   1   2   2   1   2   1   2   1   1   1   2   1   1   2   2   1   1   2   1   1   2   2   1   2   1   2   2   2   2   2   2   1   1   2   1   1   1   1   2   2   1   1   2   1   1   2   2   1   2
 MK-6-6                 1   1   2   1   2   2   2   2   1   1   1   1   1   2   2   2   1   2   1   1   1   2   1   2   2   1   2   2   2   1   1   2   2   1   2   1   2   1   1   2   2   1   1   1   1   1   2   2   2   1   1   2   2   1   1   1   1   2   1   2   1   1   2   1   2   2   1   1   2   1   2   1   2   1   2   1   2   1   1   1   2   1   2   2   1   1   2   1   1   2   2   1   1   1   2   1   1   1   2   1   1   1   2   1   2   2   1   1   1   2   2   1   1   2   2   2   2   2   2   1   1   1   2   1   2   2   2   1   1   1   2   1   1   1   1   1   1   2   1   2   1   2   1   2   1   2   1   1   1   2   2   1   1   2   1   2   1   2   1   1   1   2   1   2   2   2   2   1   2   1   1   2   2   1   1   2   2   1   2   2   2   2   1   1   2   1   2   1   1   2   2   1   1   2   1   1   2   2   2   2
 MK-6-7                 1   1   2   1   1   2   2   2   1   1   1   1   2   2   2   2   1   2   1   1   1   2   1   2   2   2   2   2   2   1   1   2   2   1   2   1   2   1   1   2   2   1   1   1   1   1   2   2   2   1   1   2   2   1   1   1   1   2   1   2   1   1   2   1   2   2   2   1   2   1   2   1   2   1   2   1   2   1   1   2   2   1   2   2   1   1   2   1   1   2   2   1   1   1   2   1   1   1   2   1   1   1   2   2   2   2   1   1   1   2   2   1   1   2   2   2   2   2   2   1   1   1   1   1   2   2   2   1   1   1   1   1   1   1   1   1   1   2   1   2   1   2   1   2   1   2   1   1   1   2   2   1   1   2   1   2   1   2   1   1   1   2   1   2   2   2   2   1   2   1   1   2   2   1   1   2   2   1   2   2   2   2   1   1   2   1   2   1   1   2   2   1   1   2   1   1   2   2   2   2
 MK-6-8                 1   1   2   1   1   2   2   2   1   1   1   1   2   2   2   2   1   2   1   2   1   2   1   2   2   2   2   2   2   1   1   2   2   1   2   1   2   1   1   2   2   1   1   1   1   1   1   2   2   1   1   2   2   1   1   1   1   2   1   2   1   1   2   1   1   2   2   2   2   1   2   1   2   1   2   1   2   1   1   2   2   1   2   2   1   2   2   1   1   2   2   1   1   1   2   1   1   2   2   1   1   1   2   2   1   2   1   2   1   1   2   2   1   2   2   2   2   2   2   1   1   1   1   1   1   1   2   1   2   1   1   1   1   1   1   1   1   2   1   2   1   2   1   2   1   2   1   1   1   2   2   1   1   2   1   2   1   2   1   2   2   2   1   2   2   2   1   1   2   2   1   2   2   1   1   2   1   1   2   1   2   2   1   1   2   2   2   1   1   2   2   1   1   1   1   1   1   2   2   2
 MK-6-9                 1   1   2   1   1   2   2   2   1   1   1   1   2   2   2   2   1   2   1   2   1   2   1   2   2   2   2   2   2   1   1   2   2   2   2   1   1   1   1   2   2   1   1   1   1   1   1   2   2   1   1   1   2   1   1   1   1   2   1   2   1   1   2   1   1   2   2   2   2   1   2   1   2   1   2   1   2   1   2   2   1   2   1   2   1   2   2   1   1   2   2   1   1   1   2   2   1   2   2   1   1   1   2   2   1   2   1   2   1   1   1   2   1   2   2   2   2   2   2   1   1   1   1   1   1   1   2   1   1   1   1   1   1   1   1   1   1   2   1   2   1   2   1   2   1   2   1   1   1   2   2   1   1   2   1   2   1   2   1   2   2   1   1   2   2   2   1   1   2   2   1   2   2   1   1   2   1   1   1   1   2   2   1   1   2   2   2   2   1   2   2   1   2   1   1   1   1   2   2   2
 MK-6-10                1   2   2   1   1   2   2   2   1   1   1   1   2   2   2   2   1   2   1   2   1   2   1   2   2   2   2   2   2   1   1   2   2   2   2   1   1   1   1   2   2   1   2   1   1   1   1   2   2   1   1   1   2   1   1   1   1   2   1   1   2   1   2   1   1   2   2   2   1   1   2   1   2   1   2   2   2   1   1   2   2   2   1   2   1   2   2   1   1   2   2   1   1   1   2   2   1   2   2   1   1   1   2   2   1   2   1   2   1   1   1   2   1   2   2   2   2   1   2   1   1   1   1   1   1   2   2   2   1   1   1   1   1   1   2   1   1   2   1   2   2   2   1   2   1   2   1   1   1   2   2   1   1   2   1   2   1   1   1   2   2   2   1   2   2   2   1   1   2   2   1   2   2   1   1   2   1   1   1   1   2   2   1   1   2   2   2   2   1   2   2   1   2   2   1   1   1   2   2   2
 MK-6-11                1   2   2   1   1   2   2   2   1   1   1   1   2   2   2   2   1   2   1   2   1   2   1   2   2   2   2   2   2   1   1   2   2   2   2   1   1   1   1   2   2   1   2   1   1   1   1   2   2   1   1   1   2   1   1   2   1   1   1   1   2   1   2   1   1   2   2   2   1   1   2   1   2   1   2   2   2   2   1   2   1   2   1   2   1   2   2   2   1   2   2   1   1   1   2   2   1   2   2   1   2   1   2   2   1   1   1   2   1   1   1   2   1   2   2   2   2   1   2   1   1   2   1   1   1   2   2   2   1   1   1   1   1   1   2   1   1   2   1   2   2   2   1   2   1   2   1   1   1   2   2   1   1   2   1   2   1   1   1   2   2   2   1   2   2   2   1   1   2   2   1   2   2   1   1   2   1   1   2   1   2   2   1   1   2   2   1   2   1   2   2   1   2   2   1   1   1   1   2   2
 MK-6-12                1   2   2   1   1   2   2   2   1   1   1   2   2   2   2   2   1   2   1   2   1   2   1   2   2   2   1   2   2   1   1   2   2   2   1   1   1   1   1   2   2   1   2   1   1   1   1   2   2   1   1   1   2   1   1   2   1   1   1   2   2   2   2   1   1   2   2   2   1   1   2   1   2   1   2   2   2   2   1   2   1   2   2   2   1   2   2   2   1   2   2   1   1   1   2   2   2   2   2   1   2   1   2   2   1   1   1   2   1   1   1   2   1   2   2   2   2   1   1   1   1   2   1   1   2   2   2   2   1   1   2   1   1   1   2   1   1   2   1   2   2   2   2   2   1   2   1   1   1   2   2   2   1   2   1   2   1   1   1   2   2   2   1   1   2   2   2   1   2   2   1   2   1   1   1   2   2   1   2   1   2   2   1   1   1   2   1   2   1   2   2   1   2   2   1   1   1   1   2   2
 MK-6-13                1   2   2   1   1   2   2   2   1   1   1   2   2   2   2   2   2   2   1   2   2   1   1   2   2   2   1   2   2   1   1   2   1   1   1   1   1   1   1   2   1   1   2   1   1   1   1   2   2   1   1   1   2   1   1   2   1   1   1   2   2   2   2   1   1   2   2   2   1   1   2   2   2   1   2   2   2   2   1   2   1   1   2   2   1   1   2   2   1   2   2   1   1   1   2   2   2   2   2   1   2   1   2   2   1   1   1   2   1   1   1   2   1   2   2   2   2   1   1   1   1   2   1   1   2   2   2   2   2   1   2   1   1   1   2   1   1   2   1   2   2   2   2   2   1   2   1   2   1   2   2   2   1   2   1   2   1   2   2   2   2   2   1   1   2   2   2   1   2   2   2   2   1   1   1   2   1   1   2   1   2   2   1   1   1   2   1   2   1   2   2   2   2   2   1   1   1   1   1   2
 MK-6-14                1   1   2   1   1   2   2   2   1   2   1   2   2   2   2   2   2   2   1   2   2   1   1   2   2   2   1   2   2   1   1   1   1   1   2   1   1   1   1   2   1   2   2   2   1   2   1   2   2   1   1   1   2   1   2   2   1   2   1   2   1   2   2   1   1   1   2   2   1   1   2   2   1   1   2   2   2   2   2   2   1   1   2   1   1   1   2   1   1   2   1   1   1   1   1   2   2   2   2   1   2   1   2   2   1   1   1   2   1   1   1   2   1   2   2   2   2   1   1   1   1   2   1   1   2   1   1   2   2   1   2   2   1   1   2   1   1   2   1   2   2   2   2   1   1   2   1   2   2   2   2   2   1   2   1   1   1   2   2   2   2   2   1   1   2   2   2   1   2   2   2   2   1   1   1   2   1   1   2   1   2   2   2   1   1   2   1   2   1   2   2   2   2   2   1   1   1   1   1   2
 MK-6-15                1   1   2   1   2   2   2   1   1   2   2   2   2   2   2   2   2   2   1   2   2   1   1   2   2   2   1   2   2   1   1   1   1   1   2   1   1   2   1   2   1   2   2   2   1   2   1   2   2   1   1   1   2   1   2   2   1   2   1   1   1   2   2   1   1   1   1   2   1   1   2   2   1   1   2   1   2   1   2   2   1   1   2   1   1   1   2   1   1   2   1   1   2   1   2   2   2   2   2   1   2   2   1   2   1   1   1   2   2   1   1   2   1   2   2   2   2   1   1   1   1   2   1   1   2   1   1   2   2   1   2   1   1   1   2   1   1   2   1   2   2   2   2   1   2   2   1   2   2   2   2   2   2   2   2   1   1   2   2   2   2   2   1   1   2   2   1   1   1   2   2   2   1   1   1   2   2   1   2   1   2   2   1   1   1   2   1   2   1   2   2   2   2   1   1   1   1   1   1   2
 MK-6-16                1   1   2   1   2   2   2   2   1   2   2   2   2   2   2   2   2   2   1   2   2   1   1   2   2   2   1   2   2   2   1   1   1   1   2   1   1   2   1   2   1   2   2   2   1   2   1   2   2   1   1   1   1   2   2   2   2   2   1   1   1   2   2   1   1   1   1   1   1   1   2   2   1   1   2   1   2   1   2   2   1   1   2   1   1   1   2   1   1   2   1   1   2   1   2   2   1   2   2   1   1   2   1   2   1   1   1   2   2   1   1   2   1   2   2   2   2   1   1   2   1   2   1   1   2   1   1   2   2   1   2   1   1   1   2   1   1   2   1   2   2   1   2   1   2   2   2   2   2   2   2   2   2   2   2   1   1   2   1   2   2   2   1   1   2   2   1   1   2   2   2   2   1   1   1   2   1   1   1   1   2   2   1   1   2   2   1   2   1   2   2   2   1   1   1   1   1   1   1   2
 
!****************************************** Phenotypic Data **********************************************************
!-100.0 is resevred for missing phenotype
SimulatedTrait1         8.6908    8.0485   11.1181    8.9605    8.8741    7.7195   11.0525   11.5084    8.9894   10.3614    8.9677   10.8162    9.3327   10.8432    9.8517   11.1053   10.2958   10.0135    9.9382    9.9151   10.0542   10.2161    9.7988    8.9347    9.2065   10.2847   10.7372   12.4171    9.1861   10.5416   10.2903   10.1234   10.0038   10.2303   10.9814   10.6561    9.7046    9.1417   10.0925   10.3012   11.0323   11.1560    8.5253   10.9359   10.3410   11.3466    9.4021   10.6905    9.8994   11.8054    9.5590    9.5738    9.2821    9.6634    9.9945   10.5680   11.0938    9.6275   11.0935   10.2181   12.6439   10.4355   10.1793   10.2946    9.6372    9.2461   10.0988   10.3659   10.0150    9.7954    9.3296    9.5489   10.5486    9.1688    9.2553   11.2610   10.2024    8.2053   11.6127   10.1222   10.0406    8.9912    8.2616    8.6279   12.3330   10.1160    9.9724    9.1039    9.8332    9.1909   11.5035   10.9169    9.7368    9.8371   11.1186    9.0600    8.8896    9.8928   10.6611    8.2033    9.5969    8.9214   10.7974    9.7757   10.5767   12.5183    9.8702   10.2698   10.1000    8.8863    9.7918    9.1615    8.7037   11.3976   10.1029    8.1613    9.4521   10.3857   10.5191    8.1231   10.5079    9.8417   10.6832   10.1156   10.1023    8.4968   10.1659   10.4118   10.7628   10.2405   10.4766   11.7566   10.7446    9.8089   10.7654    9.3347    8.8180    8.4431    9.6875    8.5901   10.0731   10.3358    9.8272   11.2511    9.3447   10.9746   10.0199   11.3429    9.3900   11.2876    9.0037    9.2317    7.4294    9.6776    8.7016   10.8769   11.0617   10.6659    9.6493    9.9503   10.9663    9.9258   11.2516   11.4219   10.8180    7.8406    8.0398    9.7984   10.1393   10.0031   10.0643   11.3179   10.3924   10.9937    9.9944    9.7134   10.4546   10.0517   10.9774    8.6825   10.2176   10.8401   10.6725   10.9786   10.2151    9.7608    8.0334   10.2670   10.0635    9.8382   10.1893    9.7739    9.9267    8.6312   11.0111    9.0600   10.4716   11.8928    8.5608   10.3917
 
