# Supplementary material for: Inclusive Composite Interval Mapping of QTL by Environment Interactions in Biparental Populations
Source: PLoS One. 2015 Jul 10;10(7):e0132414. doi: 10.1371/journal.pone.0132414 (PMC4498613; doi:10.1371/journal.pone.0132414)
Supplement: S1 File — (ZIP) [file pone.0132414.s001.zip › BC1 population/e=1/run_00080.met]

!**********************Note: lines staring with "!" are remarks and will be ignored in the program********************
!*********************************General Information**********************************
!Assuming F1 = P1 x P2, populations available in QTL IciMapping are: 
!  1, P1BC1F1 = P1 x F1, the first backcrossing where P1 is used as the recurrent parent;
!  2, P2BC1F1 = P2 x F1, the first backcrossing where P2 is used as the recurrent parent;
!  3, F1DH, F1-derived doubled haploids; 
!  4, RIL or F1RIL, recombination inbred lines through the repeated selfing of F1;
!  5, P1BC1RIL, recombination inbred lines through the repeated selfing of P1BC1F1;
!  6, P2BC1RIL, recombination inbred lines through the repeated selfing of P2BC1F1;
!  7, F2, the selfing generation of F1;
!  8, F3, the selfing generation of F2;
!  9, P1BC2F1, the second backcrossing where P1 is used as the recurrent parent; 
! 10, P2BC2F1, the second backcrossing where P2 is used as the recurrent parent;
! 11, P1BC2RIL, recombination inred lines through the repeated selfing of P1BC2F1; 
! 12, P2BC2RIL, recombination inred lines through the repeated selfing of P2BC2F1; 
! 13, P1BC1F2, the selfing generation of P1BC1F1; 
! 14, P2BC1F2, the selfing generation of P2BC1F1; 
! 15, P1BC2F2, the selfing generation of P1BC2F1; 
! 16, P2BC2F2, the selfing generation of P2BC2F1; 
! 17, P1BC1DH, P1BC1F1-derived doubled haploids; 
! 18, P2BC1DH, P2BC1F1-derived doubled haploids; 
! 19, P1BC2DH, P1BC2F1-derived doubled haploids; 
! 20, P2BC2DH, P2BC2F1-derived doubled haploids; 
   1      !Mapping Population (see remarks above)
   2      !Mapping Function (1 for Kosambi; 2 for Haldane; 3 for Morgan)
   2      !Marker Space Type (1 for intervals; 2 for positions)
   1      !Marker Space Unit(1 for centiMorgans; 2 for Morgan)
   6      !Number of Chromosomes (or Linkage Groups)
 200      !Size of the mapping population
   1      !Number of environments
 
!***************************************** Chromosomes and Linkage Maps **********************************************
!Chromosome                 NumMarkers
-CH1                        16
-CH2                        16
-CH3                        16
-CH4                        16
-CH5                        16
-CH6                        16
!Linkage map (Marker name followed by position or the interval length)
 MK-1-1                1     0.000
 MK-1-2                1    10.000
 MK-1-3                1    20.000
 MK-1-4                1    30.000
 MK-1-5                1    40.000
 MK-1-6                1    50.000
 MK-1-7                1    60.000
 MK-1-8                1    70.000
 MK-1-9                1    80.000
 MK-1-10               1    90.000
 MK-1-11               1   100.000
 MK-1-12               1   110.000
 MK-1-13               1   120.000
 MK-1-14               1   130.000
 MK-1-15               1   140.000
 MK-1-16               1   150.000
 MK-2-1                2     0.000
 MK-2-2                2    10.000
 MK-2-3                2    20.000
 MK-2-4                2    30.000
 MK-2-5                2    40.000
 MK-2-6                2    50.000
 MK-2-7                2    60.000
 MK-2-8                2    70.000
 MK-2-9                2    80.000
 MK-2-10               2    90.000
 MK-2-11               2   100.000
 MK-2-12               2   110.000
 MK-2-13               2   120.000
 MK-2-14               2   130.000
 MK-2-15               2   140.000
 MK-2-16               2   150.000
 MK-3-1                3     0.000
 MK-3-2                3    10.000
 MK-3-3                3    20.000
 MK-3-4                3    30.000
 MK-3-5                3    40.000
 MK-3-6                3    50.000
 MK-3-7                3    60.000
 MK-3-8                3    70.000
 MK-3-9                3    80.000
 MK-3-10               3    90.000
 MK-3-11               3   100.000
 MK-3-12               3   110.000
 MK-3-13               3   120.000
 MK-3-14               3   130.000
 MK-3-15               3   140.000
 MK-3-16               3   150.000
 MK-4-1                4     0.000
 MK-4-2                4    10.000
 MK-4-3                4    20.000
 MK-4-4                4    30.000
 MK-4-5                4    40.000
 MK-4-6                4    50.000
 MK-4-7                4    60.000
 MK-4-8                4    70.000
 MK-4-9                4    80.000
 MK-4-10               4    90.000
 MK-4-11               4   100.000
 MK-4-12               4   110.000
 MK-4-13               4   120.000
 MK-4-14               4   130.000
 MK-4-15               4   140.000
 MK-4-16               4   150.000
 MK-5-1                5     0.000
 MK-5-2                5    10.000
 MK-5-3                5    20.000
 MK-5-4                5    30.000
 MK-5-5                5    40.000
 MK-5-6                5    50.000
 MK-5-7                5    60.000
 MK-5-8                5    70.000
 MK-5-9                5    80.000
 MK-5-10               5    90.000
 MK-5-11               5   100.000
 MK-5-12               5   110.000
 MK-5-13               5   120.000
 MK-5-14               5   130.000
 MK-5-15               5   140.000
 MK-5-16               5   150.000
 MK-6-1                6     0.000
 MK-6-2                6    10.000
 MK-6-3                6    20.000
 MK-6-4                6    30.000
 MK-6-5                6    40.000
 MK-6-6                6    50.000
 MK-6-7                6    60.000
 MK-6-8                6    70.000
 MK-6-9                6    80.000
 MK-6-10               6    90.000
 MK-6-11               6   100.000
 MK-6-12               6   110.000
 MK-6-13               6   120.000
 MK-6-14               6   130.000
 MK-6-15               6   140.000
 MK-6-16               6   150.000
!*********************************** Marker Types ********************************************************************
!Co-dominant marker: When heterozygote F1 is present, P1 is coded as 2, F1 is coded as 1, and P2 is coded as 0; Otherwise, P1 is coded as 2, and P2 is coded as 0. 
!Dominant marker: When heterozygote F1 is present, P1 and F1 are coded as 12, and P2 is coded as 0; Otherwise, P1 is coded as 2, and P2 is coded as 0.  
!Recessive markers: When heterozygote F1 is present, P1 is coded as 2, and F1 and P2 are coded as 10; Otherwise, P1 is coded as 2, and P2 is coded as 0. 
!Missing marker is coded as -1. 
 MK-1-1                 1   1   2   2   1   2   2   2   1   2   2   1   2   2   1   1   2   1   2   1   1   1   2   2   1   1   2   2   1   2   1   2   1   2   2   1   1   1   1   1   2   1   2   1   2   2   1   2   2   2   2   2   1   2   1   2   1   1   1   1   2   1   2   1   2   2   2   1   1   1   1   2   1   2   2   2   2   1   1   1   2   1   2   2   1   1   2   2   1   1   2   2   1   1   2   1   2   2   1   2   1   1   1   2   1   2   2   1   1   1   1   2   2   2   1   2   2   2   2   2   2   1   1   1   2   1   2   1   2   1   1   1   1   2   2   2   1   1   1   2   1   1   1   1   1   2   2   1   2   1   2   1   2   1   2   2   2   2   2   2   2   2   2   2   2   2   2   2   1   1   1   2   1   1   1   2   1   2   2   1   1   2   1   2   1   2   1   2   1   2   2   2   2   1   2   1   1   2   2   1
 MK-1-2                 1   1   1   2   1   2   2   2   1   2   2   1   2   2   1   1   2   1   2   1   1   1   2   2   1   1   2   2   1   1   1   1   1   2   2   1   1   1   1   1   2   1   2   1   2   2   1   2   2   2   2   2   2   2   1   2   1   1   1   1   2   1   2   1   2   2   2   1   2   1   1   2   1   2   2   2   2   2   1   1   2   1   2   2   1   2   2   2   1   1   2   2   1   1   1   1   2   2   1   1   1   1   1   2   1   2   2   1   1   1   1   2   2   2   1   2   2   2   2   2   2   1   1   1   2   1   2   1   2   1   1   1   1   2   2   2   1   1   1   2   1   1   1   2   1   2   2   1   1   1   2   1   2   1   2   2   2   2   2   2   2   2   2   2   2   1   2   2   1   1   1   2   1   1   1   2   1   2   2   1   1   2   1   2   1   2   1   2   1   2   2   2   2   1   2   1   1   2   2   1
 MK-1-3                 1   1   1   2   1   2   2   2   1   2   2   1   1   2   2   1   2   1   2   1   1   1   2   2   1   1   2   2   1   1   1   1   1   2   2   1   1   2   1   1   2   1   2   1   2   2   1   2   2   2   2   2   2   2   1   1   1   1   1   1   2   1   2   1   2   2   2   1   2   1   1   2   1   2   2   2   2   2   2   1   2   1   2   2   1   2   2   2   1   1   2   2   1   1   1   1   2   2   1   1   1   1   1   2   1   2   2   1   1   2   1   2   2   1   2   2   2   2   2   2   2   1   1   1   2   1   2   1   2   1   1   1   1   2   2   2   1   1   1   2   1   1   1   2   1   2   2   1   1   1   2   1   2   1   2   2   2   1   2   2   2   2   2   2   2   1   2   2   1   1   1   2   1   1   1   2   1   2   2   1   1   2   1   2   1   2   1   2   1   2   2   2   1   1   2   1   1   2   2   1
 MK-1-4                 1   1   1   2   1   2   2   2   1   2   2   1   1   2   2   2   2   1   2   1   1   2   2   1   2   2   2   2   1   1   1   1   1   2   2   1   1   2   1   1   2   1   2   1   2   1   1   2   1   2   2   2   2   2   1   1   1   1   2   1   2   1   2   2   2   2   2   1   2   1   2   2   1   2   2   1   1   2   2   1   2   1   2   2   1   2   2   2   1   1   2   2   1   1   1   1   2   2   1   1   1   1   1   2   2   2   2   2   2   2   1   2   2   1   2   2   2   2   2   2   2   1   1   1   1   1   2   1   2   1   1   1   2   2   2   2   1   1   2   1   1   1   2   2   1   2   2   1   1   1   2   1   2   1   2   2   2   1   2   2   2   2   1   2   1   1   2   2   1   2   1   2   1   1   1   2   2   1   2   1   1   2   1   2   1   2   1   2   2   2   2   1   1   1   2   1   1   2   2   1
 MK-1-5                 1   1   1   2   1   2   2   2   1   2   2   1   1   2   2   2   2   1   2   1   1   2   2   1   1   2   2   2   1   1   1   1   1   2   2   1   1   2   1   1   2   1   2   1   2   1   1   2   1   2   2   1   2   2   1   1   1   1   2   1   2   2   2   2   2   2   2   1   2   2   2   2   1   2   2   1   1   2   2   1   2   1   2   2   1   2   2   2   2   1   2   2   1   2   1   1   2   2   1   1   1   1   1   2   2   2   2   2   2   2   1   2   2   1   2   2   2   2   2   2   2   1   2   1   1   1   2   2   2   1   2   1   2   2   2   2   1   1   1   2   1   1   2   2   1   1   2   1   1   1   2   1   1   1   2   2   2   1   1   2   2   2   1   2   1   1   2   2   1   2   1   2   1   1   1   2   2   1   2   1   1   2   1   2   2   2   1   1   2   2   2   1   1   1   2   1   2   2   2   1
 MK-1-6                 1   1   1   2   2   2   2   2   1   1   2   1   1   1   2   2   2   1   2   1   1   2   1   1   2   2   2   2   1   1   1   1   1   2   2   1   1   2   1   1   2   1   2   1   2   1   1   1   1   2   2   1   2   1   1   1   1   1   2   1   2   2   2   2   2   2   2   1   2   1   2   2   1   1   2   1   1   1   2   1   2   1   2   2   1   2   2   2   1   1   2   2   1   2   1   1   2   2   1   1   1   1   1   2   2   2   2   2   2   2   1   2   2   1   2   2   2   2   2   2   2   1   2   1   1   1   2   2   2   1   2   1   2   2   2   1   1   1   2   2   1   1   2   2   1   2   2   1   1   1   2   1   1   1   2   2   2   1   1   2   2   2   1   2   1   1   2   2   1   2   1   2   1   1   1   2   2   1   1   1   1   2   1   2   2   2   1   1   2   2   2   1   1   1   2   1   2   2   2   1
 MK-1-7                 1   1   1   2   2   2   2   2   1   1   2   1   1   1   2   2   2   1   2   1   1   2   1   1   2   2   2   2   1   1   1   1   1   2   2   1   1   2   1   1   2   1   2   1   2   1   1   1   1   1   1   1   2   1   1   1   1   1   2   1   2   2   2   2   2   1   2   1   2   1   1   2   1   1   2   1   1   2   2   2   2   1   2   2   1   2   2   1   2   1   2   1   1   2   1   2   2   2   1   1   2   1   1   2   1   2   2   2   2   2   1   2   2   1   2   2   2   1   1   2   2   1   1   1   1   1   2   1   1   1   2   1   1   2   2   1   2   1   2   2   1   1   2   2   1   2   2   2   1   1   2   2   1   1   2   2   1   2   1   2   2   2   1   2   1   1   2   2   1   2   2   2   1   2   1   2   2   1   1   1   1   2   1   2   2   2   1   1   2   2   2   1   1   1   2   1   2   2   2   1
 MK-1-8                 1   1   2   2   1   2   2   2   1   1   1   1   1   1   2   2   2   1   2   1   1   2   1   1   2   2   2   2   1   1   1   1   2   2   1   1   1   2   1   1   2   1   2   1   1   1   1   2   1   1   1   1   2   1   1   1   1   1   2   1   2   2   2   2   2   2   1   1   2   1   1   2   1   1   1   1   1   2   1   2   2   1   2   2   1   2   2   1   2   1   2   1   1   1   1   2   2   2   2   1   2   1   1   2   1   2   2   1   2   2   1   2   2   1   2   2   2   1   1   1   2   1   1   1   1   2   2   1   1   1   2   1   1   1   2   2   2   1   2   2   1   1   2   2   1   1   1   2   1   1   2   2   1   1   2   2   1   2   1   2   2   2   1   2   1   1   2   2   1   2   2   1   2   2   1   1   2   1   1   1   1   2   1   2   2   2   1   2   2   2   2   1   1   1   2   1   2   2   2   1
 MK-1-9                 1   1   1   2   1   2   2   2   1   1   1   1   1   1   2   2   2   1   2   1   1   2   1   1   1   2   2   2   1   1   1   1   2   2   1   1   1   2   1   1   2   1   2   1   1   1   1   2   1   1   1   1   2   1   1   1   2   1   2   1   2   2   2   2   2   2   1   1   2   1   1   2   1   1   1   1   1   2   1   2   2   1   2   2   1   2   2   1   2   1   2   1   1   1   1   2   2   2   2   2   2   1   1   2   1   2   2   1   2   2   2   2   2   1   2   2   2   1   1   1   2   1   2   1   1   2   1   1   1   1   2   2   1   1   2   2   2   1   2   2   1   1   2   2   1   1   1   2   1   1   2   2   1   1   2   2   1   2   1   2   2   2   1   2   1   1   2   2   1   2   1   1   2   2   1   1   2   1   1   1   2   2   1   2   2   2   1   1   2   2   2   1   1   1   1   1   2   2   2   1
 MK-1-10                1   1   1   2   1   2   1   2   1   1   1   1   1   1   2   2   2   1   2   1   1   2   1   1   1   2   2   1   1   1   1   1   2   2   1   1   1   2   1   1   2   1   2   1   1   1   1   2   1   1   1   1   2   1   1   1   2   2   1   1   2   2   2   2   2   2   2   1   2   1   1   2   2   1   1   1   1   2   1   1   2   1   2   2   1   2   2   1   2   1   2   1   2   1   1   2   2   2   2   2   2   1   1   2   1   2   2   2   2   2   2   2   2   1   2   2   2   1   1   1   2   1   2   2   1   1   1   1   1   1   2   2   1   1   2   1   2   1   2   2   1   1   2   2   1   1   1   2   2   1   2   1   1   1   2   2   1   2   1   2   2   2   1   2   1   1   2   2   1   2   1   1   2   2   1   1   2   1   2   1   1   2   1   2   2   2   2   1   2   2   1   1   1   2   1   1   2   2   2   1
 MK-1-11                2   1   1   2   1   2   1   1   2   1   1   1   1   1   2   2   2   1   2   1   1   2   2   1   1   2   2   1   1   1   2   1   2   2   1   1   1   2   1   1   2   1   2   1   1   1   1   2   1   2   1   1   2   1   1   1   1   2   1   1   2   2   2   1   2   2   2   1   2   1   1   2   1   1   2   1   1   2   1   2   2   2   1   2   1   2   1   1   2   1   2   1   2   1   1   2   2   2   2   2   2   1   1   2   2   2   2   2   2   2   2   2   2   1   2   2   1   1   1   1   2   1   1   2   1   1   1   1   1   1   2   2   1   1   2   1   2   1   2   2   1   1   2   1   1   1   1   2   2   1   2   1   1   1   1   2   1   2   1   2   2   2   2   2   1   1   2   2   1   2   1   1   2   2   1   2   2   1   2   1   1   2   1   2   2   2   2   1   2   2   2   1   1   2   1   1   2   2   2   1
 MK-1-12                2   2   1   2   1   2   1   1   2   2   1   1   1   1   2   2   2   1   2   1   1   2   2   1   1   1   2   1   1   1   2   1   2   2   1   1   1   2   1   1   2   1   2   1   1   1   1   2   1   1   1   1   2   1   1   1   1   2   1   1   2   2   2   1   2   2   2   1   2   1   1   2   1   1   2   1   1   2   1   2   2   1   1   2   1   2   1   1   1   1   2   1   2   1   1   2   1   2   2   2   2   1   1   2   2   2   2   2   2   2   2   2   2   1   2   2   1   2   1   1   2   1   1   2   1   1   1   1   2   1   2   2   1   1   2   1   2   1   2   2   1   1   2   1   1   1   1   2   2   1   2   1   1   1   2   2   1   2   1   2   2   2   2   2   2   1   2   2   2   2   1   1   2   2   2   2   2   1   1   1   1   2   1   2   2   2   2   1   2   2   2   1   1   2   2   1   2   2   2   1
 MK-1-13                2   2   1   2   1   2   1   1   2   2   1   1   1   1   2   2   2   1   2   1   1   2   2   1   2   1   2   1   1   1   1   1   2   2   1   2   1   2   1   1   2   1   2   1   1   1   1   2   1   1   1   1   2   1   1   1   1   2   1   1   2   2   2   1   2   2   2   1   1   1   1   2   1   1   2   1   1   2   1   2   2   1   1   2   1   1   1   1   1   1   2   1   2   1   1   2   1   2   2   2   2   2   1   2   1   2   2   2   2   2   2   2   2   1   2   1   1   2   1   1   2   1   1   2   1   1   1   1   2   1   2   2   2   1   2   1   2   2   2   2   1   2   2   1   1   1   1   2   1   1   2   1   1   1   2   2   1   2   1   2   2   2   2   2   2   2   2   2   2   2   1   1   2   2   2   2   2   1   1   1   1   2   1   2   2   2   2   1   1   2   2   1   1   2   2   1   2   2   2   1
 MK-1-14                2   2   2   2   1   1   1   1   2   2   1   1   1   2   2   2   2   1   2   1   1   2   2   1   2   1   1   2   1   1   1   1   2   1   1   2   1   2   1   1   2   2   2   1   1   1   1   2   1   1   1   1   2   1   1   2   2   2   1   1   1   2   2   1   2   2   1   1   1   1   1   2   1   1   1   1   1   2   1   2   2   1   1   2   1   1   2   2   1   1   2   1   2   1   1   2   1   2   2   2   2   2   1   2   1   2   2   2   1   2   2   2   2   1   2   1   1   1   2   1   2   1   1   2   1   1   1   1   2   1   2   1   2   1   2   1   1   2   2   2   1   2   2   1   1   1   1   2   1   1   2   1   1   2   1   2   1   2   1   2   1   2   2   2   2   2   2   2   2   1   1   1   2   2   2   2   2   1   1   1   1   2   1   2   1   2   2   1   1   1   2   1   1   2   2   1   2   2   2   1
 MK-1-15                2   2   2   2   1   1   1   1   2   2   1   1   1   2   2   2   2   1   2   1   1   2   1   1   2   1   1   2   1   1   1   1   1   1   2   2   1   2   1   2   1   2   1   1   1   1   1   2   1   1   1   1   2   1   1   2   2   2   1   1   1   2   1   1   2   2   1   1   1   1   1   2   1   1   1   1   1   2   1   1   2   1   1   2   1   1   2   2   1   1   2   1   2   1   1   2   1   1   2   2   2   2   1   2   1   1   2   2   1   2   2   2   2   1   2   1   1   1   1   1   2   1   1   2   1   1   1   1   2   1   2   1   2   1   2   1   1   2   2   2   1   2   2   1   1   1   1   2   1   1   2   1   1   2   1   2   1   2   1   2   2   2   2   2   2   2   2   2   2   1   1   1   2   2   1   2   2   1   1   1   1   2   1   2   1   2   2   1   1   1   2   2   2   2   2   1   2   2   2   1
 MK-1-16                2   2   2   2   1   1   1   1   2   2   1   1   1   2   2   2   2   1   2   1   1   2   1   2   2   1   1   2   1   1   1   1   1   1   1   2   1   1   1   2   1   2   2   1   1   2   1   2   1   1   1   1   2   1   1   2   2   1   1   1   1   2   1   2   2   2   1   1   1   1   1   2   1   1   1   1   2   1   1   1   1   1   1   2   1   1   2   2   1   1   2   1   2   1   2   2   1   1   2   2   2   2   1   2   1   1   2   2   1   2   2   2   2   1   2   1   1   1   1   2   2   1   1   2   1   1   1   1   2   2   2   1   2   1   2   1   1   1   2   2   1   2   2   1   1   1   1   2   2   1   2   1   1   2   2   2   1   2   1   2   2   1   2   2   2   2   2   2   2   1   1   1   2   2   1   1   2   1   1   1   1   2   1   2   1   2   1   1   2   1   2   2   2   1   2   1   2   2   2   1
 MK-2-1                 2   1   2   2   1   2   2   2   2   1   1   2   2   2   2   1   1   2   2   1   1   2   1   2   1   2   1   2   2   1   1   2   1   2   2   2   2   1   2   2   2   2   1   2   2   2   1   1   1   2   2   2   2   1   1   2   2   2   1   2   1   1   1   1   1   2   1   1   2   1   2   2   1   1   1   2   2   2   2   2   1   2   2   1   2   2   1   1   1   2   2   2   2   2   1   1   1   2   2   1   2   1   2   2   2   1   1   2   2   1   1   2   1   1   1   2   2   2   1   1   1   1   2   1   2   1   2   1   2   2   2   1   1   2   1   2   1   1   1   1   1   2   1   1   1   2   1   2   2   1   1   2   2   2   2   1   1   1   2   2   2   1   1   1   1   2   1   2   1   2   2   2   2   1   2   1   2   1   1   2   1   2   2   2   1   1   2   2   2   2   2   1   2   1   2   1   1   1   1   2
 MK-2-2                 2   1   2   1   1   2   1   2   2   1   2   2   1   2   2   1   1   2   2   1   1   2   1   2   1   2   1   2   2   1   1   1   1   2   1   2   2   1   2   2   2   2   1   2   2   2   1   1   1   2   2   2   2   1   1   2   1   2   1   2   1   1   1   1   1   2   1   1   1   2   2   2   1   1   1   2   2   2   2   2   1   2   2   1   2   2   1   1   1   1   2   2   2   2   1   1   1   2   2   1   2   1   2   2   2   1   1   2   2   1   1   1   1   1   1   2   2   2   1   1   1   1   2   1   2   1   2   1   2   2   2   1   1   2   1   1   2   1   2   1   1   1   2   1   1   2   1   2   2   1   1   2   2   2   2   1   1   1   2   2   2   1   2   1   1   2   1   2   1   2   2   2   2   1   2   1   2   1   1   2   1   2   2   1   2   1   2   2   2   2   1   1   2   1   2   1   1   1   1   2
 MK-2-3                 2   1   2   1   1   2   1   1   2   2   2   2   1   2   2   1   2   2   2   1   2   2   1   2   2   2   1   2   2   1   1   1   1   2   1   2   1   1   2   2   2   2   1   2   2   1   1   1   1   2   2   2   2   1   1   2   1   2   1   2   2   1   1   1   1   2   1   1   1   2   2   2   1   1   2   2   2   2   2   2   1   2   2   1   2   2   1   1   2   1   2   1   2   2   1   1   1   1   2   1   2   1   2   2   2   1   1   2   2   1   1   1   1   1   1   2   2   2   1   1   1   1   2   1   2   1   2   1   1   2   2   1   1   2   1   1   2   2   2   1   1   1   2   1   1   2   1   2   2   1   1   2   2   1   2   1   1   1   2   2   2   1   2   1   1   2   2   1   2   2   2   2   2   2   2   1   2   1   1   2   1   2   2   1   1   2   2   2   2   2   1   1   1   1   2   1   1   1   1   2
 MK-2-4                 2   2   2   1   2   1   2   1   2   2   2   2   1   2   2   1   2   2   2   1   2   2   2   1   2   2   1   2   2   1   2   1   1   2   1   2   1   1   2   2   2   2   1   2   2   1   1   1   1   2   2   2   2   1   1   2   1   2   1   2   2   1   1   1   1   2   1   2   1   2   1   2   1   1   2   1   2   2   2   1   1   2   2   1   1   2   1   1   2   1   2   1   2   2   1   1   1   1   2   1   2   1   2   2   2   1   1   2   2   1   1   1   1   1   1   2   2   2   1   1   1   1   2   1   2   1   2   1   1   2   2   1   1   2   1   1   2   2   2   1   1   1   2   1   1   2   2   2   2   1   2   2   2   1   1   1   1   1   2   2   2   1   2   1   1   1   2   1   2   2   2   2   2   2   2   1   2   1   1   1   1   2   1   1   1   2   2   2   2   2   1   1   1   1   2   1   1   1   1   2
 MK-2-5                 1   1   2   2   2   1   2   1   2   2   2   2   1   2   2   1   2   2   2   1   2   2   2   1   2   2   1   2   2   1   2   1   1   2   1   2   1   1   2   2   2   2   1   2   1   2   1   1   1   2   2   2   2   1   1   2   1   1   1   2   2   1   1   1   1   2   2   2   2   2   1   2   1   1   2   1   2   2   2   1   1   2   2   1   1   2   1   1   2   1   2   1   2   2   1   1   1   2   2   2   2   1   2   1   2   1   1   2   2   1   1   1   1   1   1   2   2   2   1   1   1   1   2   1   2   1   1   1   1   2   2   1   1   2   1   1   2   1   2   1   1   1   2   1   2   1   2   1   2   2   1   1   2   1   1   1   1   1   2   2   2   1   2   1   1   1   2   1   2   2   2   2   2   2   2   1   2   1   1   1   1   2   1   1   1   1   2   2   2   2   1   1   1   1   2   1   1   1   2   2
 MK-2-6                 1   1   2   2   2   1   2   1   1   2   2   2   1   2   2   1   2   2   2   1   2   2   2   1   2   2   1   2   2   1   2   1   1   2   1   2   1   1   2   2   2   2   1   2   1   2   1   1   1   2   2   2   2   2   1   2   1   1   1   2   1   1   1   1   1   2   2   2   2   2   1   2   1   1   2   1   2   1   2   1   1   2   2   1   2   2   1   1   1   1   2   1   1   2   1   1   1   2   2   2   2   1   2   1   2   1   1   2   2   1   1   1   1   1   2   2   2   2   1   1   1   1   2   1   2   1   1   1   1   2   1   1   1   2   1   1   2   1   2   1   1   1   2   1   2   1   2   1   2   2   1   2   2   1   1   1   2   1   2   2   2   1   2   1   1   1   2   2   1   2   2   2   2   2   2   1   2   1   2   1   1   2   1   1   1   1   1   2   2   2   1   1   2   2   2   1   1   1   2   2
 MK-2-7                 1   1   2   2   1   1   2   1   1   2   2   2   1   2   2   1   2   2   2   1   2   2   1   1   2   2   1   2   2   1   2   1   1   2   1   2   1   1   2   2   2   2   1   2   1   2   1   1   1   2   2   2   2   2   1   2   1   1   1   2   2   2   1   1   1   1   2   1   2   2   1   1   1   1   1   1   2   1   2   1   1   2   2   1   2   2   2   1   1   1   2   1   1   2   1   1   1   2   2   2   2   2   2   2   2   1   1   2   2   1   1   1   2   1   1   2   2   2   1   1   1   1   2   2   2   1   1   1   1   2   1   1   1   2   1   1   2   1   1   1   1   1   2   1   2   1   2   1   2   2   1   2   2   1   1   1   2   2   2   2   2   2   2   1   1   1   2   2   2   2   2   2   2   2   2   1   2   1   2   1   2   2   1   1   1   1   1   2   2   1   1   1   2   2   2   1   1   1   2   2
 MK-2-8                 1   1   2   2   1   1   2   1   1   2   2   2   1   2   2   1   2   2   2   2   2   2   1   2   2   2   1   2   2   1   2   1   2   2   2   2   1   1   2   2   2   2   1   2   1   2   1   1   1   2   2   2   2   2   1   2   1   1   1   2   2   2   1   1   1   1   2   1   2   2   2   1   1   1   2   1   2   1   2   2   2   1   1   1   2   1   2   1   1   1   2   1   1   2   1   1   1   2   2   2   2   2   2   2   2   1   1   2   2   1   2   1   2   1   2   2   2   2   1   1   1   1   2   2   2   1   1   1   1   2   1   1   1   2   1   1   2   1   1   1   1   1   2   1   2   1   2   2   2   2   1   2   2   2   1   1   2   2   1   2   2   2   2   1   2   1   2   2   2   2   2   2   2   2   1   1   2   1   2   1   2   1   1   1   1   1   1   2   2   1   1   1   2   2   2   1   1   1   2   2
 MK-2-9                 1   1   2   2   1   1   1   1   1   2   2   2   1   2   2   1   1   2   2   2   2   2   1   2   2   2   1   2   2   1   2   1   2   2   2   2   1   1   2   2   2   2   1   2   1   2   1   1   1   1   2   2   2   2   1   2   1   1   1   2   2   2   1   1   1   1   2   1   2   2   2   1   2   1   2   1   2   1   2   2   2   1   1   1   2   1   2   1   1   1   2   2   1   2   1   1   2   2   2   2   2   2   2   2   2   1   1   2   2   1   2   1   2   1   2   2   2   2   1   1   1   1   2   2   2   1   1   1   1   1   1   1   1   2   1   1   2   1   1   1   2   1   2   1   2   1   2   2   2   2   1   1   1   2   1   1   2   2   1   1   2   2   2   1   2   1   2   1   2   2   1   2   2   2   1   2   2   1   2   1   2   1   1   1   1   1   1   2   2   1   1   1   2   2   2   1   1   1   2   2
 MK-2-10                1   1   2   2   1   1   1   1   1   2   2   2   1   2   2   1   1   2   2   2   2   2   1   2   2   2   1   2   2   1   2   1   2   2   2   2   1   1   2   1   2   2   1   2   2   2   1   1   1   1   2   2   2   2   1   2   1   2   1   2   2   2   1   1   1   1   2   1   2   2   2   1   2   1   2   1   2   1   2   2   2   1   1   1   2   1   2   1   1   1   2   2   1   2   2   1   2   2   1   2   2   2   2   2   2   1   1   1   2   1   2   1   2   1   2   2   2   2   1   1   1   1   1   2   2   1   2   1   1   1   1   1   1   2   1   1   2   1   1   1   2   1   2   1   1   2   2   2   2   2   2   1   2   2   1   1   2   2   1   1   2   2   2   1   2   2   2   1   2   2   1   2   2   1   1   2   2   1   2   1   2   2   1   1   1   1   1   2   2   1   1   1   2   1   2   1   2   1   2   2
 MK-2-11                1   1   2   2   1   1   1   2   1   2   2   1   1   2   2   1   1   2   2   2   2   2   1   2   2   2   1   2   2   1   2   1   2   2   2   1   1   1   2   1   2   2   1   2   1   2   1   1   1   1   2   2   2   2   1   2   1   2   1   2   2   2   1   1   1   1   2   1   2   2   2   1   2   1   2   1   2   1   2   2   2   1   1   1   2   1   1   1   1   1   2   2   1   2   2   1   2   2   1   2   2   1   2   2   2   1   1   2   2   2   2   1   2   1   2   2   2   2   1   2   2   1   1   2   2   1   1   1   1   2   1   1   1   2   1   1   2   1   1   1   2   1   2   1   1   2   2   2   2   2   2   1   1   2   1   1   2   2   1   1   2   1   2   1   2   2   2   1   2   2   2   2   2   1   1   2   2   1   2   1   2   2   1   1   1   1   2   2   2   1   1   1   2   1   2   1   2   1   2   2
 MK-2-12                1   1   2   2   1   1   1   2   1   2   2   1   1   2   2   1   1   2   2   2   2   2   1   2   2   1   1   1   1   2   2   2   2   2   2   1   2   1   2   1   2   2   2   2   1   2   2   1   1   1   1   2   2   2   1   2   1   2   1   2   1   2   1   1   1   1   2   1   2   2   2   1   2   1   2   1   1   1   2   2   1   1   1   1   1   1   2   1   1   1   2   2   1   1   2   1   1   2   1   2   2   1   2   1   1   1   1   2   2   2   2   1   1   1   2   2   1   2   1   2   2   1   1   2   2   2   1   1   1   2   2   1   1   2   1   1   2   1   1   1   2   1   2   2   1   2   2   2   2   2   2   1   1   2   1   1   1   2   1   1   2   1   2   1   2   2   1   1   2   2   2   2   2   2   1   2   2   1   2   1   2   2   1   1   1   1   2   2   2   1   1   1   2   1   2   1   2   1   2   2
 MK-2-13                1   1   2   2   1   1   1   2   1   2   2   1   1   2   2   1   1   2   2   2   2   2   1   2   2   1   1   1   1   2   2   2   2   2   2   1   2   1   2   1   2   2   2   2   1   2   2   1   1   1   1   2   2   1   1   2   1   2   1   2   2   2   1   1   1   1   2   1   2   2   2   1   2   1   2   1   1   2   2   2   1   1   1   1   1   1   2   1   1   1   2   2   1   1   2   1   1   2   1   2   2   1   2   1   1   1   1   2   2   1   2   1   1   1   2   1   1   2   1   2   2   1   1   2   2   2   1   1   1   2   2   2   1   1   1   1   2   1   1   1   2   2   2   1   1   2   2   2   2   2   2   1   1   2   1   1   1   2   1   1   2   1   2   1   2   2   1   1   2   2   2   1   2   2   1   2   2   1   2   1   2   2   2   1   1   1   2   2   2   1   1   1   2   2   2   2   2   1   2   2
 MK-2-14                1   1   2   1   1   1   1   2   1   2   2   2   1   2   2   1   1   2   2   2   2   2   1   2   2   1   1   2   1   2   2   2   2   2   2   1   2   1   1   1   2   2   2   2   1   2   2   1   1   1   1   2   2   1   2   2   1   2   1   2   1   2   1   2   1   1   2   1   2   2   2   2   2   1   2   1   1   2   2   2   1   1   1   1   1   1   2   1   1   1   2   1   1   1   2   1   1   2   1   2   2   1   2   1   1   1   1   2   2   1   2   1   2   1   2   2   1   2   1   2   2   1   1   2   2   2   1   1   1   2   2   2   1   2   1   1   2   1   1   1   2   2   2   1   1   2   2   2   2   2   2   1   1   2   1   1   1   2   1   1   2   1   2   1   1   2   1   1   2   2   2   2   2   2   1   1   2   1   2   1   2   2   2   1   1   1   1   2   1   1   2   1   2   2   2   2   2   1   2   2
 MK-2-15                1   1   2   1   1   1   1   2   1   2   2   2   1   2   2   1   1   2   2   2   2   2   1   1   2   1   1   2   1   2   2   2   2   2   2   1   2   1   1   1   2   2   2   2   1   2   2   1   1   1   1   2   2   1   2   2   1   2   1   2   1   2   1   2   1   1   2   1   2   2   2   1   1   1   1   1   2   2   2   2   1   1   1   1   1   1   1   1   2   1   2   1   1   1   2   1   1   2   1   1   1   1   2   2   1   1   1   2   2   2   2   1   2   1   2   2   1   2   1   2   2   1   1   2   1   2   2   1   1   2   2   2   1   2   1   1   2   1   1   1   2   2   2   2   1   2   2   2   2   2   2   1   1   2   1   1   1   2   1   1   2   2   1   1   1   2   2   1   2   2   2   2   2   2   1   1   1   1   1   1   2   2   2   2   1   1   1   2   1   1   2   1   2   1   2   2   1   1   2   2
 MK-2-16                1   1   1   1   1   1   1   1   1   2   2   2   1   1   2   1   1   2   2   2   2   2   1   1   2   1   1   2   1   2   1   2   2   1   2   1   2   1   1   1   2   2   1   2   1   2   2   1   1   1   1   2   2   1   2   1   1   2   1   2   1   2   1   2   1   1   2   1   2   2   1   1   1   1   1   1   2   2   2   2   1   1   1   1   1   1   1   1   2   1   2   1   1   1   1   1   1   2   1   1   1   1   2   2   1   1   1   2   1   2   2   1   2   1   2   2   1   2   1   2   2   1   1   2   1   2   2   1   1   2   2   2   1   2   1   1   2   1   1   1   2   2   2   2   1   2   1   2   2   2   2   1   1   2   1   1   1   2   1   1   2   1   1   2   1   2   2   2   2   2   1   2   2   2   1   1   1   2   1   1   2   2   2   2   2   1   1   1   1   1   2   1   2   1   2   2   1   1   2   2
 MK-3-1                 2   1   2   2   2   1   1   2   1   1   2   1   2   2   2   1   2   1   2   1   1   1   1   2   1   2   2   1   2   2   1   2   1   2   2   1   2   1   1   2   1   1   2   2   2   2   1   2   2   1   2   2   2   2   1   1   2   1   2   2   1   1   1   1   2   2   2   1   1   1   2   2   2   2   1   1   2   1   2   2   2   1   2   1   2   2   1   1   1   1   2   1   1   1   1   2   2   1   2   1   2   1   1   2   2   1   2   2   2   1   1   1   2   1   2   2   2   2   1   1   2   1   2   1   2   1   2   1   2   2   1   2   2   1   2   2   2   1   1   2   2   1   2   1   2   2   1   2   2   2   1   2   1   2   2   2   2   2   2   1   2   1   1   2   1   2   2   2   2   2   1   1   1   1   1   1   2   1   2   2   1   2   1   1   2   1   1   1   1   2   2   2   1   2   2   2   1   1   2   1
 MK-3-2                 2   1   2   2   2   1   1   2   1   1   2   1   2   2   2   2   2   1   2   1   1   1   1   1   1   2   2   1   2   2   2   2   1   2   2   1   1   1   1   2   1   1   2   2   2   1   2   2   2   2   2   2   2   2   1   1   2   1   1   2   1   1   1   1   2   2   2   1   1   2   2   2   2   2   1   1   2   1   2   2   2   2   1   1   2   2   1   1   1   1   2   2   1   2   2   1   2   1   2   1   2   2   1   2   1   1   2   1   2   1   1   1   2   1   2   1   2   2   1   2   2   1   2   1   2   1   2   2   2   2   1   2   1   1   2   2   2   1   1   2   2   1   2   1   2   2   1   2   2   2   1   2   1   1   2   2   2   2   2   1   2   2   1   2   1   2   2   2   2   2   1   1   1   1   1   1   2   1   2   2   1   1   1   1   2   1   1   1   1   2   2   2   1   2   2   2   1   1   2   1
 MK-3-3                 2   1   2   2   2   1   1   2   1   1   2   1   2   2   2   2   2   1   2   2   1   2   1   1   1   2   2   1   2   2   1   2   1   2   2   1   1   1   2   2   1   1   2   2   2   1   2   1   2   2   2   2   2   1   1   1   2   1   1   2   1   1   1   1   2   2   2   1   1   2   2   2   1   2   1   1   2   1   2   2   2   2   1   1   2   2   1   1   1   1   2   2   1   2   2   1   2   1   2   1   2   2   1   2   1   1   2   2   2   2   1   2   2   1   2   1   2   2   1   2   2   1   1   1   2   1   2   2   2   2   1   2   1   1   2   2   2   1   1   2   2   1   2   1   2   2   1   2   2   2   1   2   1   1   1   2   2   2   2   1   2   2   1   1   1   2   2   2   2   2   1   1   1   1   1   1   2   1   2   2   2   1   1   1   2   1   1   2   2   2   2   2   1   2   2   1   1   1   2   1
 MK-3-4                 2   1   2   2   1   1   1   2   1   1   2   2   2   2   2   2   2   1   2   2   1   2   1   1   1   2   2   1   2   2   1   1   1   2   1   1   1   1   2   2   1   1   2   2   2   1   2   1   2   2   2   2   2   1   1   1   1   1   1   2   2   1   1   1   2   2   2   2   1   2   1   2   1   2   1   1   2   1   2   2   2   2   1   1   2   2   1   1   1   1   2   2   1   2   2   1   2   2   2   1   2   2   2   2   1   2   2   2   2   2   1   2   2   1   2   1   2   2   1   2   2   1   2   1   2   1   2   2   2   2   1   2   1   1   2   2   2   1   1   2   2   1   2   1   2   2   1   2   2   2   1   2   1   1   1   2   2   2   2   1   2   2   1   1   1   2   2   2   2   2   1   1   1   2   1   1   2   1   2   2   1   1   1   1   2   1   1   2   2   2   2   1   1   2   2   1   1   1   2   1
 MK-3-5                 1   1   2   1   1   1   1   2   1   1   2   1   2   2   2   2   1   1   2   2   2   2   1   1   1   2   2   1   2   2   1   1   1   2   1   1   1   2   2   2   1   1   1   2   2   1   2   1   2   2   2   1   2   1   1   1   1   1   2   1   2   1   1   1   2   2   2   1   1   1   1   2   2   2   1   1   1   1   2   2   2   2   1   1   1   2   1   1   1   1   2   2   1   2   2   1   2   2   2   1   1   2   2   2   1   2   2   2   2   1   1   2   2   1   2   1   2   2   1   2   2   1   2   1   2   1   2   1   1   2   1   2   1   1   2   1   2   1   1   2   2   1   1   2   2   2   1   2   2   2   2   2   1   1   2   2   2   2   2   1   2   2   1   1   1   2   2   1   2   2   1   1   1   2   1   1   2   1   2   2   1   1   1   1   2   1   1   2   2   2   2   1   2   2   2   1   1   1   2   1
 MK-3-6                 1   1   2   1   1   2   1   2   1   1   2   1   2   2   2   2   1   1   2   2   2   2   1   1   1   2   2   1   2   2   1   2   1   2   1   1   1   2   2   2   2   2   1   2   2   1   2   1   2   1   2   1   2   1   1   2   1   1   2   1   1   1   1   2   2   2   2   2   1   1   1   2   2   2   1   1   1   1   2   1   2   2   1   2   1   2   1   1   1   1   2   2   1   2   1   1   2   2   1   1   1   2   2   1   1   2   2   2   2   1   1   2   2   2   2   1   2   2   1   2   2   1   2   1   2   1   2   1   1   2   1   2   2   1   2   1   2   1   1   2   2   1   1   2   2   2   1   2   2   2   2   2   1   1   2   2   2   2   2   1   2   2   1   1   1   2   2   1   2   2   1   1   1   2   1   1   2   1   2   2   1   1   2   1   2   1   1   2   1   2   2   1   1   2   2   1   1   1   2   1
 MK-3-7                 1   1   2   1   1   1   1   2   1   1   2   1   2   2   2   2   1   2   2   2   2   2   1   2   1   2   2   1   1   2   1   2   1   2   1   1   1   2   2   1   2   2   1   2   2   2   2   2   2   1   2   1   2   1   1   1   1   1   2   1   1   1   1   2   2   1   2   2   1   1   1   2   2   2   1   1   2   2   2   1   1   2   1   2   1   2   1   1   1   1   2   2   1   2   1   1   2   1   1   1   1   2   2   1   1   2   2   2   2   1   1   2   2   2   2   1   2   2   2   2   2   1   2   1   2   1   2   2   1   2   1   2   2   1   2   1   2   1   1   1   2   1   1   2   2   2   1   2   2   1   2   2   1   1   2   2   2   2   2   1   2   2   1   1   1   2   2   1   2   2   1   1   1   2   1   1   2   1   2   2   1   2   2   1   2   1   1   2   1   2   2   1   1   2   2   1   1   1   2   1
 MK-3-8                 1   1   2   1   1   1   1   2   1   1   2   2   2   2   2   2   2   2   2   2   2   2   1   2   2   2   2   1   1   2   1   2   1   2   1   1   1   2   2   1   2   2   1   2   2   2   2   2   1   1   2   1   2   2   1   1   2   1   2   1   1   1   1   2   2   1   2   2   2   1   1   2   2   2   1   1   2   2   2   1   1   2   1   2   1   2   1   1   1   1   2   1   1   2   1   1   2   1   1   1   1   2   2   1   1   2   2   2   2   1   1   2   2   2   2   1   2   1   1   2   1   1   2   1   2   1   2   2   1   2   1   2   2   1   2   2   2   1   1   1   2   1   1   2   2   1   1   2   2   1   2   2   1   1   2   2   2   2   2   1   2   2   1   1   1   2   2   1   2   2   1   1   1   2   1   1   2   1   1   2   1   2   2   1   2   1   1   2   1   2   2   1   1   2   2   1   1   1   2   1
 MK-3-9                 1   1   2   1   1   1   2   2   1   1   2   2   1   2   2   2   2   2   2   2   2   2   1   2   1   2   2   1   1   2   1   1   1   2   1   1   1   2   2   1   2   2   1   2   2   2   2   2   1   2   1   1   2   2   1   1   2   1   2   1   1   1   1   2   1   1   2   2   2   1   1   2   2   2   2   1   2   2   2   1   1   2   1   2   1   1   1   1   1   1   2   1   2   2   2   2   2   1   1   1   1   2   1   1   2   2   2   2   2   1   1   2   2   2   1   2   2   1   1   1   1   1   2   1   2   1   2   2   1   2   1   2   2   1   2   2   2   1   1   1   2   1   2   2   1   1   1   2   1   1   2   2   2   1   2   2   1   2   2   1   2   2   1   2   1   2   2   1   2   2   1   1   1   2   1   1   2   1   1   2   1   2   2   1   2   1   1   2   1   2   2   1   1   2   2   1   1   1   2   1
 MK-3-10                1   1   2   1   1   1   2   1   1   2   2   2   1   2   2   2   2   1   2   2   1   2   1   1   1   1   2   1   2   2   1   1   1   2   1   1   1   2   2   1   2   2   2   2   2   1   2   2   1   2   1   1   2   2   1   1   2   1   1   1   1   1   1   2   1   1   2   2   2   1   1   2   2   2   2   2   2   1   1   1   1   2   1   2   1   1   1   1   1   2   2   1   2   2   2   2   2   1   1   1   1   2   2   1   2   2   2   2   2   1   1   1   2   2   1   2   2   1   1   1   1   2   1   1   2   1   2   2   1   2   1   2   2   1   2   1   2   1   1   1   2   2   2   2   1   2   2   2   1   1   2   2   2   1   2   2   1   2   2   1   2   2   1   2   1   2   2   1   2   2   1   1   1   2   1   2   2   1   1   2   1   2   2   1   2   1   1   2   1   2   2   1   1   2   2   1   1   1   2   2
 MK-3-11                1   1   2   1   1   1   2   1   1   1   2   2   1   1   2   2   2   1   1   2   1   2   1   1   1   1   2   1   1   2   1   1   1   2   1   1   2   2   2   1   1   2   2   2   2   1   2   1   1   1   1   1   2   2   1   2   2   1   1   1   1   1   1   2   1   1   2   1   2   1   1   2   1   2   1   2   2   1   1   1   1   2   1   2   1   1   1   1   1   2   1   2   2   2   2   2   2   1   1   1   2   2   1   1   2   2   2   2   2   1   1   1   2   2   1   2   2   1   1   1   1   2   1   1   2   1   2   2   2   1   1   2   2   1   2   1   2   1   1   1   2   2   2   2   1   2   2   2   1   1   2   2   2   1   2   2   1   2   2   1   2   2   1   2   1   2   2   1   2   2   1   1   1   2   1   2   1   1   1   2   1   2   2   1   2   1   1   2   1   2   2   1   1   1   2   1   1   1   2   2
 MK-3-12                1   1   2   1   2   1   2   1   1   1   2   2   1   1   2   2   2   1   1   2   1   2   1   1   1   1   2   1   1   2   1   1   1   2   1   1   2   2   2   1   1   2   2   2   2   1   2   1   1   1   1   1   2   2   1   2   1   1   1   1   1   1   1   2   1   1   2   1   1   1   1   2   1   2   1   2   2   1   1   1   1   2   1   2   1   1   1   1   1   2   1   2   2   2   2   2   2   2   1   1   2   2   1   1   2   2   2   2   1   1   1   1   2   1   1   2   2   1   2   1   1   2   1   1   2   1   2   2   2   1   1   2   2   1   2   1   2   1   2   1   2   2   2   2   2   2   2   2   1   2   2   1   2   1   2   2   1   2   2   1   1   2   1   2   1   2   2   1   2   2   1   1   1   2   1   2   1   2   1   2   1   2   2   1   2   1   1   2   1   2   2   1   1   2   2   1   1   1   2   2
 MK-3-13                1   1   2   1   2   1   1   1   1   1   2   2   1   1   2   2   2   1   1   2   1   2   1   1   1   1   2   1   2   2   1   1   1   2   1   1   2   2   2   1   1   2   2   2   2   1   2   2   1   2   2   1   2   2   1   2   1   1   1   2   1   1   1   2   1   1   2   1   1   1   1   1   1   2   1   2   2   1   1   1   1   2   1   2   2   1   1   1   1   2   1   2   2   2   1   2   2   1   1   1   2   2   1   1   2   2   2   1   2   1   1   1   2   1   1   2   2   1   2   1   1   2   1   1   2   1   2   2   2   1   1   2   2   1   2   1   2   1   2   1   2   2   2   2   2   2   2   2   1   2   2   1   2   1   2   2   1   2   2   1   1   2   1   2   1   2   2   1   2   2   1   1   1   2   1   2   1   2   1   2   1   1   2   1   2   1   1   2   1   2   2   1   1   2   2   1   2   1   2   2
 MK-3-14                1   1   2   1   2   2   2   1   1   1   2   2   1   1   1   2   2   1   1   2   1   2   1   1   1   1   2   1   2   2   1   1   1   2   1   1   2   2   2   1   1   2   2   2   2   1   2   2   1   2   2   1   2   2   1   1   1   1   1   2   1   1   1   2   1   1   2   1   1   1   1   1   1   2   1   2   2   2   1   1   1   2   1   2   2   1   1   1   1   2   1   2   2   2   1   2   2   2   1   1   2   2   1   1   2   2   2   2   2   1   1   1   2   1   1   2   2   1   2   1   1   2   1   1   2   1   2   2   2   1   1   2   2   1   2   1   2   1   2   1   2   2   2   2   2   2   2   2   1   1   2   1   2   1   2   2   1   2   2   1   1   2   1   1   1   2   2   1   2   2   1   1   1   2   2   2   1   2   1   2   1   1   2   1   1   1   1   2   1   2   2   1   1   2   1   1   2   2   2   2
 MK-3-15                1   1   2   2   2   1   2   1   1   1   2   2   1   1   1   2   2   1   1   2   1   2   1   1   1   1   2   1   2   2   1   1   1   2   1   1   2   2   2   1   1   2   2   2   2   1   2   2   1   2   2   1   2   2   1   1   1   1   1   2   1   1   1   1   1   2   2   1   1   1   1   1   1   2   2   2   1   2   1   1   1   1   1   2   2   1   1   1   1   2   1   2   2   2   1   2   2   2   1   2   2   2   1   1   2   2   2   2   2   1   2   2   2   1   1   2   1   1   2   1   1   2   2   1   2   2   2   2   2   1   1   2   2   1   2   1   2   1   2   1   2   2   2   1   2   2   2   2   1   1   2   1   2   1   2   2   1   2   2   1   1   2   1   1   1   2   2   1   2   2   1   1   1   2   2   2   1   2   1   2   1   1   2   1   1   1   1   2   1   2   2   1   2   2   1   1   2   1   2   2
 MK-3-16                2   1   2   2   1   1   2   1   1   1   2   2   1   1   1   2   2   1   1   2   2   2   1   1   1   1   2   1   2   1   1   1   1   2   1   1   2   1   2   1   1   2   2   2   2   1   2   2   1   2   1   1   2   2   1   1   1   1   1   2   1   1   1   1   1   2   2   1   1   1   1   1   1   2   2   2   1   2   1   1   1   1   1   2   2   1   1   1   1   2   1   2   2   2   1   2   2   2   1   2   2   2   1   1   2   2   1   2   2   1   2   2   2   1   1   2   1   1   1   1   1   2   2   1   2   2   2   2   2   1   1   2   2   1   2   1   2   2   2   1   2   2   2   1   2   2   2   2   1   1   2   1   2   1   2   2   1   2   2   1   1   2   1   1   1   2   1   1   2   2   1   1   1   2   2   2   1   2   1   2   1   1   2   1   1   1   1   1   1   2   2   1   1   2   1   1   2   1   2   2
 MK-4-1                 1   2   1   2   2   1   2   2   1   1   2   1   2   1   1   2   1   2   2   2   2   1   1   1   2   2   1   2   1   2   1   2   1   1   2   2   2   2   1   2   2   2   2   1   1   2   2   1   2   2   1   2   2   1   2   1   2   1   2   2   1   1   1   1   1   1   2   2   2   1   1   1   1   2   2   2   2   1   2   1   2   2   2   2   1   1   2   2   1   1   1   2   1   2   1   1   1   1   2   1   2   1   2   2   1   2   2   2   2   1   2   2   1   1   1   2   2   1   2   2   2   2   2   2   2   1   2   2   1   1   1   1   1   2   2   2   2   1   2   1   1   1   1   1   1   2   1   1   1   2   2   2   2   2   1   2   1   2   2   2   1   2   1   1   2   1   1   1   2   1   2   1   2   2   2   2   1   1   1   1   1   2   2   2   1   2   1   2   2   2   2   1   2   1   2   2   1   1   2   2
 MK-4-2                 1   2   1   2   2   1   2   2   1   1   2   1   2   1   1   2   1   2   2   2   1   1   1   1   2   2   1   2   1   2   1   2   1   1   2   2   2   2   1   2   2   1   2   1   1   2   2   1   1   2   1   2   2   1   1   1   2   1   1   2   1   1   1   1   1   1   2   2   2   1   1   1   2   2   2   2   2   1   2   1   2   2   2   2   1   1   2   2   2   1   1   2   1   2   1   1   1   1   2   1   2   1   2   2   1   2   2   2   2   1   2   2   1   1   1   2   2   1   2   2   2   2   2   1   2   1   2   2   1   1   1   1   1   2   1   2   2   2   2   1   2   1   1   1   1   2   1   1   1   2   2   2   2   2   1   2   1   2   2   1   1   2   1   2   2   1   1   1   2   1   1   1   1   2   2   2   2   1   1   1   2   2   2   2   1   2   1   2   2   2   2   1   2   1   2   2   1   1   2   1
 MK-4-3                 1   2   1   2   2   1   2   2   1   1   2   1   2   1   1   2   1   2   2   2   2   1   1   1   1   2   1   2   1   2   1   2   1   1   2   2   2   2   1   2   2   1   2   1   1   2   2   1   1   2   1   2   2   1   1   1   2   1   1   2   1   1   1   1   1   1   2   2   2   1   1   1   2   1   2   2   2   1   2   1   2   2   2   2   1   1   1   2   2   2   2   2   2   2   2   1   1   1   2   1   2   1   2   2   1   2   2   2   2   1   2   2   1   1   1   2   2   1   2   2   2   2   2   1   2   1   2   2   1   1   1   1   1   2   1   2   2   2   2   2   2   1   2   1   1   2   1   1   1   1   2   2   2   2   2   2   1   2   2   1   1   2   1   1   2   1   1   1   2   1   1   1   1   2   2   2   2   1   1   1   2   2   2   2   1   2   1   2   2   2   2   1   1   1   2   2   1   1   2   2
 MK-4-4                 1   2   1   2   2   1   1   2   1   1   1   1   2   1   1   2   1   2   2   2   2   1   1   1   1   2   1   2   1   2   1   2   1   1   2   2   2   2   1   2   2   1   2   1   1   2   2   1   1   2   1   2   2   1   1   1   2   1   1   2   1   1   2   1   1   1   2   2   2   1   1   2   2   1   2   2   1   1   2   2   2   2   2   2   1   1   1   2   2   2   1   2   1   2   2   1   1   1   2   1   2   1   2   2   1   2   2   1   2   2   2   2   1   1   1   2   2   1   1   2   2   2   1   1   2   1   2   2   1   1   2   1   1   2   1   2   2   2   2   2   2   1   2   1   1   2   1   1   1   1   2   2   2   2   2   2   1   1   2   1   1   2   1   1   1   1   1   1   2   1   1   1   1   2   2   2   2   1   1   1   2   1   2   2   1   2   1   2   2   2   2   1   1   1   2   2   1   1   2   1
 MK-4-5                 1   1   1   2   2   1   1   2   1   1   1   1   2   1   1   2   1   2   2   2   2   1   1   1   1   2   1   2   1   2   2   2   1   1   2   2   2   2   2   2   2   1   2   1   1   2   2   2   1   1   1   2   1   1   1   1   2   1   1   1   1   1   2   1   1   1   2   1   2   1   1   2   2   1   2   2   1   1   2   2   2   1   1   2   1   2   1   2   2   2   1   2   2   2   2   1   1   1   2   1   2   2   2   2   1   2   2   1   2   2   2   2   1   1   1   2   2   1   1   1   2   2   2   1   2   1   2   2   1   1   2   1   1   2   1   2   2   2   2   2   2   1   2   1   2   2   1   1   1   1   2   2   2   2   2   1   1   1   2   1   1   2   1   1   1   1   1   1   2   1   1   1   2   2   2   2   1   1   1   1   2   1   2   2   1   1   1   2   2   2   1   2   2   1   2   2   1   1   2   1
 MK-4-6                 1   1   1   2   2   1   1   2   1   1   1   1   2   2   1   2   1   2   2   2   2   2   2   1   1   2   1   2   1   2   2   2   1   1   2   1   2   2   2   2   2   2   2   2   1   2   2   2   1   1   1   2   2   1   1   1   2   1   1   1   1   1   2   2   1   1   2   1   2   1   1   1   2   1   2   2   2   2   2   2   2   2   1   2   1   2   1   2   2   2   1   2   2   2   2   1   2   1   2   1   2   2   2   2   1   2   2   1   2   2   2   2   2   1   1   2   2   1   1   1   2   2   2   1   2   1   2   1   1   1   2   1   1   2   1   2   1   2   2   2   2   1   2   1   2   2   1   2   1   1   2   2   2   2   2   1   2   1   2   1   1   2   1   1   1   1   1   1   2   1   1   1   2   2   2   2   1   1   1   1   2   1   2   2   1   1   1   2   2   2   1   2   2   1   2   2   1   1   2   1
 MK-4-7                 2   1   1   2   2   2   1   1   1   1   1   1   2   2   1   2   1   2   1   2   2   2   2   1   1   2   1   2   1   2   2   1   1   1   2   1   2   2   2   2   2   2   2   2   2   2   2   2   1   1   1   2   2   1   1   1   2   1   1   1   1   1   1   2   1   1   2   1   2   1   1   1   2   1   2   2   2   2   2   2   2   1   1   2   2   2   1   2   2   2   1   2   2   2   2   1   2   1   2   1   2   2   1   2   1   2   2   1   2   2   2   2   2   1   1   2   2   1   1   1   2   2   2   1   2   2   2   1   1   1   2   2   1   2   1   1   1   2   2   2   2   1   2   2   2   2   1   2   1   1   2   2   2   2   2   2   2   2   2   1   1   2   1   2   1   1   1   1   2   1   1   2   2   2   2   2   1   1   1   1   2   1   2   2   1   1   1   2   2   1   1   2   2   1   2   2   1   1   1   1
 MK-4-8                 2   1   1   2   2   2   1   1   2   1   1   1   2   2   1   2   1   2   1   2   2   2   1   1   1   2   1   2   1   1   2   1   1   1   2   1   2   2   1   2   2   2   2   2   2   2   1   2   1   1   1   2   2   1   1   1   2   1   1   1   1   1   1   2   1   1   2   1   2   1   2   1   2   1   2   2   2   2   2   2   2   1   1   2   2   2   1   2   2   2   1   2   2   2   2   1   2   1   2   1   2   2   1   2   1   2   2   2   2   2   2   2   2   1   1   2   2   1   1   1   2   2   2   1   2   2   2   2   1   1   1   2   1   2   1   1   1   2   2   2   2   1   2   1   2   2   1   2   1   1   2   2   2   2   2   2   2   2   2   1   1   2   1   2   1   2   1   2   2   1   1   2   2   2   2   2   1   1   1   1   2   1   2   2   1   1   1   2   2   1   1   2   2   1   2   1   1   1   1   1
 MK-4-9                 2   1   1   2   2   2   1   1   2   1   2   1   2   2   1   2   1   2   2   2   2   1   1   1   1   2   1   1   2   1   2   1   1   1   2   1   2   2   1   2   1   2   2   2   1   2   1   2   1   1   1   2   2   1   2   1   2   1   1   1   1   1   2   2   1   1   1   1   2   1   2   1   2   1   2   2   2   2   2   2   2   1   1   2   2   2   1   2   2   2   2   2   2   2   2   2   2   1   2   1   2   2   2   2   1   2   2   2   2   2   2   2   2   1   1   2   2   1   1   1   2   2   2   1   2   2   2   2   1   1   1   2   1   2   1   1   1   2   2   2   2   1   2   1   2   2   1   2   1   1   2   1   2   2   1   2   2   2   2   1   1   2   1   2   1   1   1   2   2   1   1   2   2   2   2   2   1   1   1   1   2   1   2   2   1   1   1   2   1   1   1   2   2   1   2   1   1   1   1   1
 MK-4-10                1   1   1   2   2   2   1   2   2   2   2   1   2   2   1   2   1   2   2   2   2   1   1   1   1   2   1   1   2   1   2   1   1   1   2   1   2   2   1   2   1   2   2   2   1   2   1   2   1   1   1   2   2   1   2   2   2   1   1   1   1   1   2   2   1   1   1   1   2   2   2   1   2   1   2   1   2   2   2   2   2   1   2   2   2   2   1   2   2   2   2   2   2   2   2   2   2   1   2   1   2   2   2   2   1   1   2   1   1   2   2   2   2   1   1   2   2   1   1   1   2   1   1   1   2   2   1   2   1   1   1   2   1   1   1   1   1   2   2   2   2   1   2   1   1   2   1   2   1   1   2   1   2   2   1   2   2   1   2   1   1   2   1   2   1   1   1   2   1   1   2   2   2   2   2   2   1   2   1   1   2   1   2   2   1   1   1   2   1   1   1   2   2   1   2   1   1   1   1   1
 MK-4-11                1   1   1   2   1   2   1   2   2   2   2   1   2   2   1   2   1   2   2   2   2   1   1   1   2   2   1   1   2   1   2   1   1   1   2   2   2   2   1   2   1   2   2   2   1   2   1   2   1   1   2   1   2   1   2   2   2   1   1   1   1   1   2   2   1   1   2   2   2   2   2   1   2   1   2   1   2   2   2   2   2   1   2   2   2   2   1   2   1   1   1   2   2   2   2   2   2   2   2   1   2   2   1   2   1   1   2   1   1   2   2   2   2   2   1   1   2   1   2   1   2   1   1   1   2   2   1   2   1   1   1   2   1   1   1   1   1   2   1   2   2   1   2   1   1   2   1   2   2   1   1   1   2   2   1   2   2   1   2   1   1   2   1   2   1   1   1   2   1   1   2   2   2   2   2   2   1   2   1   2   2   1   2   2   1   1   1   2   1   1   1   2   2   1   2   1   1   1   1   1
 MK-4-12                1   1   1   2   2   2   1   2   2   1   2   1   1   2   1   2   1   2   2   1   2   1   1   1   2   1   1   1   2   2   2   1   1   1   2   2   2   2   1   1   1   2   2   2   1   2   1   2   1   1   2   1   2   1   1   2   2   1   1   2   1   1   1   2   1   1   2   2   2   1   2   1   2   2   1   1   2   2   2   2   2   1   2   1   2   1   1   2   1   1   1   2   2   2   2   2   2   2   2   1   2   2   1   2   1   1   2   1   1   2   1   2   2   2   2   1   2   1   2   1   2   1   1   1   2   2   1   1   1   1   1   1   1   1   1   1   1   1   1   2   2   1   2   1   1   2   1   2   2   1   1   2   2   2   1   2   2   1   2   1   1   2   1   1   1   2   1   2   1   1   2   2   2   1   2   2   1   2   1   2   2   1   2   2   1   1   1   2   1   1   1   2   2   1   2   1   1   1   1   1
 MK-4-13                1   1   1   2   2   2   1   2   2   1   2   1   1   2   1   2   2   2   2   1   2   1   1   1   2   1   1   1   2   2   2   2   1   1   2   2   2   2   1   2   1   2   2   2   1   2   1   2   1   1   2   2   2   1   1   2   1   1   1   2   1   1   1   1   1   1   2   2   2   1   2   1   2   2   1   1   2   2   2   1   2   1   2   1   2   1   1   2   1   1   1   2   2   2   2   2   2   2   2   1   1   2   1   2   2   1   2   1   1   2   1   2   2   2   2   1   2   1   1   1   2   1   1   1   2   2   1   1   1   1   1   1   2   1   1   1   1   1   2   2   2   1   2   1   1   2   1   2   2   1   1   2   2   2   1   2   2   1   2   1   2   2   1   2   1   2   1   2   1   1   2   2   2   1   2   2   1   2   1   2   1   2   2   2   1   1   1   2   1   1   1   2   2   1   2   1   1   1   1   1
 MK-4-14                1   1   1   2   2   2   1   2   2   1   2   1   1   2   1   2   2   1   1   1   2   2   1   1   1   1   1   1   2   2   2   1   1   1   2   2   2   2   1   2   1   1   2   2   1   2   1   2   1   1   2   1   2   1   1   2   1   1   2   2   2   1   1   1   1   1   2   2   2   1   2   1   2   2   2   1   2   2   2   1   2   1   2   1   2   1   1   2   2   1   1   1   2   2   2   2   2   2   2   1   1   2   1   2   2   1   2   1   1   2   1   2   2   2   2   1   2   1   1   1   2   1   1   1   2   2   1   1   2   1   1   1   2   1   1   1   1   1   2   2   2   1   2   1   1   2   1   2   1   1   1   1   2   2   1   2   2   1   2   1   2   2   1   2   1   2   1   1   1   2   2   2   2   1   2   2   1   2   1   2   1   2   2   2   1   1   1   2   1   1   2   2   2   1   2   1   1   1   2   1
 MK-4-15                1   1   1   2   2   2   1   2   2   1   2   1   1   2   1   2   2   1   1   1   2   2   1   1   1   1   1   1   2   2   2   1   1   1   2   2   2   2   1   1   1   1   1   2   1   2   2   2   1   1   2   1   2   1   1   2   1   1   2   2   2   1   2   1   1   2   1   2   1   1   1   1   2   2   2   1   2   2   2   1   2   1   2   1   2   1   1   2   2   1   1   1   2   2   2   2   2   1   2   1   1   2   1   2   2   1   2   1   1   2   1   2   2   2   2   1   2   1   1   1   2   1   1   1   2   2   1   1   1   1   1   1   2   1   1   2   1   1   2   1   2   1   2   1   2   1   1   2   1   1   1   2   2   2   2   2   2   1   2   1   1   2   1   2   2   2   1   1   1   2   2   2   2   1   2   2   1   2   1   2   1   2   2   2   2   1   2   2   1   1   2   2   2   1   2   1   1   1   2   1
 MK-4-16                1   1   1   2   2   2   1   2   2   1   2   1   1   2   1   2   2   1   1   1   2   2   2   1   1   1   1   1   2   1   1   2   1   1   2   2   2   2   1   1   1   1   2   2   1   2   2   2   1   1   2   1   2   1   1   2   1   1   2   2   2   1   2   1   1   2   1   2   1   1   1   1   2   2   2   2   1   2   2   2   2   1   2   1   2   1   2   2   2   1   1   1   2   2   1   1   2   1   2   1   1   2   1   2   2   1   1   2   1   1   1   2   2   1   2   1   2   1   1   1   2   1   1   1   2   2   1   1   1   2   1   1   2   1   1   2   1   1   2   1   2   1   2   1   2   1   1   2   2   1   1   2   2   2   2   2   2   1   2   1   1   2   1   2   2   2   2   1   1   2   2   2   2   1   1   2   1   2   1   1   1   2   2   2   2   1   2   2   1   1   2   2   2   1   2   1   1   1   2   1
 MK-5-1                 2   2   2   1   1   2   1   2   2   2   1   1   1   1   1   2   2   2   1   1   1   2   2   1   1   2   1   1   1   1   2   1   2   2   1   2   2   1   2   1   1   1   1   2   2   1   1   2   1   2   1   2   1   2   1   1   2   2   2   1   2   1   1   1   1   2   1   1   2   1   1   2   1   2   2   2   2   1   1   1   2   1   1   1   2   2   2   2   2   2   1   1   2   2   1   1   1   1   2   1   2   1   1   2   1   1   2   1   1   1   2   1   1   2   2   1   1   2   1   1   2   1   1   1   2   2   1   2   2   1   2   2   1   2   2   2   1   2   2   2   2   2   1   2   1   2   2   2   1   1   2   2   1   1   2   1   2   2   2   1   2   1   1   2   1   1   2   2   1   2   1   2   2   1   1   2   2   1   2   2   1   1   1   2   1   2   2   2   2   2   1   1   2   1   1   1   1   2   2   1
 MK-5-2                 2   2   2   1   1   2   1   2   2   2   1   1   1   2   1   2   2   2   1   1   1   2   2   2   1   2   2   1   1   1   1   1   2   2   1   2   2   1   2   1   2   1   1   2   2   2   1   2   1   2   1   2   1   2   2   1   2   1   2   1   2   1   1   1   1   2   1   1   2   1   2   2   1   2   2   2   2   1   1   1   2   1   1   1   2   2   2   2   2   2   1   1   2   2   1   1   2   1   2   1   1   1   1   2   1   1   2   1   1   1   2   1   1   2   2   1   1   2   1   1   2   1   2   1   1   2   1   2   2   1   2   2   1   2   1   2   1   1   2   2   2   2   1   2   1   2   2   2   1   1   2   2   1   1   2   1   2   2   2   1   2   1   1   2   1   1   2   2   1   2   1   2   2   1   1   2   2   1   2   2   1   1   1   2   1   2   2   2   2   2   1   1   2   1   2   1   1   1   1   1
 MK-5-3                 2   2   2   1   1   2   1   2   2   2   1   2   1   2   2   2   2   2   1   1   1   2   2   2   1   2   2   1   1   1   1   1   2   2   1   2   2   1   2   2   2   1   1   2   2   2   1   2   1   2   1   2   2   2   2   1   1   2   2   1   2   1   1   1   2   2   1   1   2   1   2   2   1   2   2   2   1   1   1   1   1   1   1   1   2   2   2   2   2   2   1   1   2   2   1   1   2   1   2   1   1   1   1   2   1   1   2   1   1   1   2   1   1   2   2   1   1   2   1   2   2   1   2   2   1   2   1   2   2   1   2   2   1   2   1   2   1   1   2   2   2   1   1   2   1   2   2   1   1   1   2   2   2   1   2   1   1   2   2   1   2   1   1   2   1   1   2   2   1   2   1   2   2   1   1   2   2   1   1   2   1   1   2   2   1   2   2   2   2   2   1   1   2   1   2   2   1   1   1   1
 MK-5-4                 1   2   1   1   1   2   1   2   2   1   2   2   1   2   2   2   2   2   1   1   1   2   2   2   1   2   2   2   1   1   1   1   2   2   2   2   2   1   1   2   2   1   1   2   2   2   1   2   1   2   1   2   2   2   2   1   1   2   2   1   2   1   1   1   2   2   1   1   2   1   2   1   1   2   1   2   1   1   1   1   1   1   1   1   2   2   2   2   2   2   1   1   2   2   1   1   2   1   2   1   1   1   1   2   1   1   2   1   1   1   2   1   1   1   2   1   1   2   2   2   2   1   2   2   1   2   1   2   2   1   1   2   1   2   1   2   1   2   2   2   2   1   1   2   1   2   2   1   1   1   2   1   2   1   2   1   1   2   2   1   2   1   1   2   1   1   2   2   1   2   1   2   1   1   1   2   1   1   1   1   1   1   2   2   1   2   2   2   2   2   1   1   2   1   1   2   2   1   1   1
 MK-5-5                 1   2   1   1   1   2   1   2   2   1   2   2   1   2   2   2   2   2   1   1   1   2   2   2   2   2   2   2   1   1   1   2   2   2   2   2   2   1   1   2   2   1   1   2   2   2   1   2   1   2   1   2   2   2   1   1   1   2   2   1   2   1   1   1   2   2   1   1   2   1   2   1   1   2   1   2   2   1   1   1   1   1   1   1   2   2   2   2   2   2   1   1   2   2   2   2   1   1   2   1   1   1   1   2   1   1   1   1   1   1   2   1   1   1   1   1   1   2   1   2   2   1   2   2   1   2   1   1   2   1   1   2   1   2   1   2   1   1   2   2   1   1   1   2   1   2   1   1   1   1   2   1   2   1   2   1   1   1   2   1   2   1   1   2   1   1   1   2   1   2   2   2   1   1   1   2   2   1   1   1   1   2   2   2   2   2   1   2   1   2   1   1   2   1   1   2   2   1   1   1
 MK-5-6                 1   2   1   1   1   2   1   1   2   1   2   2   1   2   2   2   2   2   2   1   1   1   1   2   2   2   1   2   1   2   1   2   2   2   2   2   2   1   1   2   2   1   1   2   2   2   1   2   1   2   1   2   2   2   1   1   1   2   2   2   2   1   1   1   2   1   1   1   2   2   2   1   1   2   1   2   2   1   1   1   1   1   1   2   2   2   2   2   2   2   1   2   2   1   2   2   1   1   1   1   1   1   2   2   1   1   1   1   1   1   2   1   1   1   1   2   1   2   1   1   2   1   2   2   1   2   1   1   2   1   1   2   1   2   1   2   1   1   2   1   1   1   1   2   1   2   1   1   1   1   2   1   2   1   2   1   1   1   2   1   2   1   1   2   1   1   1   2   1   2   2   2   1   1   1   2   2   1   1   1   1   2   2   2   2   2   1   2   1   2   1   1   2   1   1   2   2   1   1   1
 MK-5-7                 1   2   1   1   1   2   1   1   2   2   2   2   1   2   2   2   2   2   2   1   1   1   1   2   2   2   1   2   1   2   1   2   1   2   2   2   2   1   1   1   2   1   1   2   2   2   1   1   1   2   1   2   2   2   1   1   1   2   1   2   2   1   1   1   2   1   1   1   1   2   2   1   2   2   1   2   2   1   1   1   1   1   1   2   2   2   2   2   2   1   1   2   2   1   2   2   1   2   1   2   1   1   2   2   1   1   2   1   1   1   2   1   1   1   1   2   1   2   1   1   2   1   2   2   1   2   1   1   2   1   1   2   1   2   1   2   1   1   2   1   1   1   1   2   1   2   1   2   1   1   1   1   2   1   2   1   1   1   2   1   1   2   1   2   1   1   1   2   1   2   2   2   1   1   1   2   2   1   1   1   1   2   2   2   2   1   1   2   1   1   1   2   2   1   1   2   2   1   1   1
 MK-5-8                 1   2   1   1   1   2   1   1   2   1   2   2   1   2   2   2   2   2   2   1   1   1   1   2   1   1   1   2   1   2   1   2   1   2   2   2   2   1   1   1   2   1   1   2   2   2   1   2   1   2   1   2   2   2   1   1   2   2   2   2   2   1   1   1   2   1   2   1   1   2   2   1   2   2   1   2   2   1   1   2   1   1   1   2   2   2   2   1   2   1   1   2   2   1   2   2   1   2   1   2   1   1   2   2   1   1   2   1   2   1   2   1   1   1   2   2   1   2   1   1   2   1   2   2   1   2   1   1   2   1   2   2   1   2   1   2   1   1   2   1   1   1   2   2   1   2   1   2   1   1   1   1   2   1   2   1   1   1   2   1   1   2   1   2   1   1   1   2   1   2   1   2   1   1   1   2   2   1   1   1   2   2   2   2   2   1   2   2   1   1   1   2   2   2   1   2   2   1   1   1
 MK-5-9                 2   2   1   1   1   2   1   1   2   1   2   2   1   2   2   2   2   2   2   2   1   1   1   2   1   2   2   2   1   2   1   2   1   2   2   2   2   1   1   1   2   1   2   2   2   2   1   2   1   1   1   2   2   2   1   1   2   1   2   2   2   1   1   1   2   1   2   1   2   2   2   1   2   2   1   2   2   2   1   2   1   2   1   2   2   2   2   1   2   1   2   2   2   1   2   2   1   2   1   2   1   1   2   2   1   1   2   1   2   1   2   1   1   1   2   1   1   2   1   2   2   1   2   2   1   2   1   1   2   1   2   2   1   1   1   2   1   1   2   1   1   2   2   2   1   2   1   2   1   1   1   2   2   1   2   1   1   1   2   1   1   2   1   2   1   1   1   2   1   2   2   1   2   1   1   2   2   1   1   1   2   2   2   2   2   1   2   1   1   1   1   2   2   1   1   1   2   1   2   1
 MK-5-10                2   2   1   1   1   1   1   1   2   1   2   2   2   2   2   2   2   2   2   2   1   1   1   2   1   2   2   2   1   2   1   2   2   2   2   2   2   1   1   1   2   1   2   2   2   2   1   2   2   1   1   2   2   2   1   1   2   1   2   2   2   1   1   1   2   1   1   1   2   2   2   1   2   2   1   2   2   2   1   2   1   2   1   2   2   2   2   1   2   1   2   2   2   1   2   2   1   2   1   2   1   1   2   2   1   1   2   1   2   1   2   1   1   1   2   2   1   1   1   2   2   2   2   2   2   1   1   1   2   1   2   2   1   1   1   1   1   1   2   2   1   2   2   2   2   2   1   2   1   1   1   2   2   1   2   1   1   1   2   1   2   2   1   2   1   1   1   2   1   2   2   1   2   1   1   2   2   1   1   1   2   2   2   2   2   1   2   1   1   1   1   2   2   1   1   1   1   1   2   1
 MK-5-11                2   2   1   1   1   1   1   1   2   1   2   2   2   1   1   2   2   2   2   2   1   1   1   2   1   2   2   2   1   2   1   2   2   2   2   2   2   1   1   1   2   1   2   2   2   2   1   2   2   1   1   2   2   2   1   1   2   1   2   1   2   1   1   1   2   1   1   2   2   2   2   1   2   2   1   2   2   2   1   2   2   2   1   2   2   2   2   1   2   1   2   2   2   1   2   2   1   2   1   2   1   1   2   2   1   1   2   1   2   1   2   1   1   1   2   2   1   1   1   2   1   2   2   2   2   1   1   1   2   2   2   2   1   1   1   1   1   1   1   2   1   2   2   2   2   2   1   2   1   1   1   2   2   1   2   1   2   1   2   1   2   2   2   2   1   1   1   2   1   2   2   1   2   1   1   1   2   1   1   1   2   2   2   2   2   1   1   1   1   1   1   2   2   1   1   1   1   2   1   1
 MK-5-12                1   1   1   1   2   1   2   1   2   1   2   2   2   1   1   2   2   2   2   2   1   1   1   2   1   2   2   2   1   2   1   1   1   1   2   2   2   2   1   1   1   2   2   2   2   1   1   2   2   1   1   2   2   2   1   1   2   1   2   1   2   1   1   1   2   1   1   1   2   2   2   1   2   2   2   2   2   2   1   2   2   2   1   2   2   2   2   1   2   1   2   2   2   1   2   2   2   2   1   2   1   1   2   1   1   1   2   1   2   1   2   2   1   1   2   2   1   1   1   2   1   2   2   2   2   1   1   1   2   2   2   2   1   1   1   1   1   1   1   2   1   2   2   1   2   2   1   2   1   1   1   2   2   1   2   1   1   2   2   1   2   2   2   2   1   1   1   2   1   2   2   1   2   1   1   1   2   1   1   2   2   2   2   2   1   1   1   1   1   1   1   2   2   2   1   1   1   2   1   1
 MK-5-13                1   1   1   1   2   1   2   1   2   1   2   2   2   1   1   2   2   2   1   2   1   1   1   2   1   2   2   2   1   2   1   1   1   1   2   2   1   2   2   1   1   2   2   2   2   1   1   2   1   1   1   2   2   1   1   1   2   1   2   1   2   1   1   1   2   1   1   1   2   2   2   2   2   2   2   1   2   1   2   2   2   2   2   2   2   2   2   1   2   2   2   2   2   1   2   2   2   2   1   2   1   1   2   1   1   1   2   2   2   1   2   2   1   2   2   2   1   1   2   2   1   2   2   1   2   2   1   1   2   2   2   2   1   1   1   1   1   1   2   2   1   2   2   2   2   1   1   2   1   1   1   2   2   1   2   1   1   2   2   1   2   2   2   2   1   2   1   2   1   2   2   1   2   1   1   1   2   1   1   2   2   1   2   2   1   1   1   1   1   1   1   2   2   2   1   1   1   2   1   1
 MK-5-14                1   1   1   1   2   1   2   1   2   1   2   2   2   1   1   2   2   2   2   2   1   1   1   1   1   1   2   2   1   2   1   1   1   1   2   2   1   2   2   1   2   2   2   2   2   1   1   2   1   1   1   2   2   1   1   1   2   1   2   1   2   1   1   1   2   1   1   1   2   2   2   2   2   2   2   1   2   1   2   2   2   1   2   2   2   2   2   1   2   2   2   2   1   1   2   2   2   2   1   2   1   1   2   1   1   1   2   2   1   1   2   2   2   2   2   2   1   1   2   2   1   2   2   1   2   2   2   1   2   2   1   2   1   1   1   1   1   1   2   2   1   2   2   2   2   1   1   2   2   1   1   2   2   1   2   1   1   1   2   1   2   2   2   2   1   1   1   2   1   2   2   1   2   1   1   1   2   1   1   2   2   1   2   2   1   1   1   1   1   1   1   2   2   2   1   1   1   2   2   2
 MK-5-15                1   1   1   1   2   1   2   1   1   1   2   2   2   1   1   2   2   2   2   2   1   1   1   1   1   1   2   2   2   2   1   2   1   1   1   2   1   2   2   2   2   2   2   2   2   1   1   2   1   1   1   2   2   1   1   2   1   1   2   1   2   1   2   1   2   2   1   1   2   2   2   2   2   2   2   2   2   1   2   2   2   1   2   2   2   2   2   1   2   1   2   2   1   2   2   2   1   2   1   2   1   1   2   1   1   1   2   2   1   1   2   2   2   2   2   2   1   1   2   2   1   2   2   1   2   1   2   1   2   2   1   2   1   1   1   1   1   1   2   2   1   2   2   2   1   1   1   2   2   1   1   2   2   1   2   1   1   1   2   1   2   2   2   2   1   1   1   2   1   2   2   1   2   1   1   2   2   1   1   1   2   1   2   2   1   1   2   1   1   1   1   2   2   2   1   1   2   2   2   2
 MK-5-16                1   1   1   1   2   1   2   1   1   1   2   2   2   1   1   2   2   2   2   1   1   1   1   1   1   1   2   2   2   2   1   2   1   1   1   2   1   1   2   2   1   2   2   2   2   2   1   2   2   1   1   2   2   1   1   1   1   1   2   1   2   1   2   2   2   2   1   1   2   2   2   2   2   2   2   2   2   1   2   1   2   1   2   2   2   2   1   1   2   1   2   2   1   2   1   2   2   2   2   2   1   1   2   1   1   1   2   2   1   2   1   2   2   2   2   2   1   1   2   2   1   2   2   1   2   1   2   1   2   2   1   2   1   2   1   1   1   1   2   2   1   2   2   2   1   1   1   2   2   1   1   2   2   1   1   2   1   1   2   1   2   2   2   2   1   1   1   2   1   2   2   1   2   1   1   2   1   1   1   1   2   1   2   2   1   1   2   1   1   2   1   2   2   2   2   1   1   1   2   2
 MK-6-1                 2   1   1   2   2   1   2   2   2   1   2   1   2   2   2   1   1   1   2   2   2   1   2   2   1   2   1   1   1   2   1   2   1   1   1   2   2   2   1   1   2   1   1   1   2   2   2   2   2   2   2   1   2   2   2   1   1   1   1   2   2   2   1   2   1   1   2   1   1   1   2   2   2   2   1   1   1   2   2   2   2   1   2   2   2   2   2   1   2   1   2   2   2   1   2   1   1   1   2   2   2   1   2   1   1   2   1   1   2   1   2   2   2   1   2   2   1   2   2   2   1   2   2   2   1   2   2   1   1   1   2   1   1   1   2   2   2   2   2   2   2   2   2   2   2   1   2   2   1   1   1   2   1   1   2   2   1   2   1   1   1   2   1   1   1   1   2   1   2   1   2   1   1   2   1   1   1   1   1   2   1   1   2   1   2   1   2   2   2   2   2   2   2   1   2   1   2   1   2   2
 MK-6-2                 1   1   1   2   2   2   2   2   2   1   2   1   2   2   2   1   1   1   2   2   2   1   2   1   1   2   1   1   2   2   1   2   1   1   1   2   2   2   1   1   2   1   1   1   2   2   2   2   2   2   2   1   2   2   2   1   1   1   1   2   2   2   1   2   1   1   2   1   1   1   2   2   2   2   1   1   1   2   1   2   2   1   2   2   2   2   2   1   2   1   2   2   2   2   2   1   1   2   2   2   2   1   2   1   1   2   1   1   2   1   2   2   2   1   2   2   1   2   2   2   1   2   2   2   2   2   2   1   2   1   2   1   1   1   2   2   2   2   2   2   2   2   2   2   2   1   2   2   1   1   1   2   1   1   2   2   1   2   1   2   1   2   1   1   1   1   2   1   2   1   2   1   1   2   1   2   1   1   1   2   1   1   2   1   2   1   2   1   2   1   2   1   2   1   2   2   2   1   2   2
 MK-6-3                 1   2   1   2   2   2   1   1   2   1   1   1   2   2   2   1   1   1   2   2   2   1   2   1   1   2   1   1   2   2   1   2   1   1   1   1   2   2   1   1   2   1   1   1   2   2   2   2   2   2   2   1   2   2   2   1   1   1   2   2   1   2   2   2   1   1   2   1   1   1   2   2   2   2   1   1   1   2   1   2   2   1   2   2   2   1   2   1   2   1   1   2   2   2   2   1   1   2   2   2   2   1   2   2   1   2   1   1   2   1   2   2   2   1   2   1   1   2   2   2   1   2   2   2   2   2   2   1   2   1   2   1   1   1   2   2   2   2   1   2   2   2   2   1   2   1   2   2   1   1   1   2   1   1   2   2   2   2   1   2   1   1   1   1   1   1   2   1   2   1   2   1   1   2   1   1   1   1   1   2   1   1   2   1   2   1   2   1   2   1   2   1   2   1   2   2   2   1   2   2
 MK-6-4                 1   2   1   2   2   2   1   1   2   1   1   1   2   2   2   1   1   1   2   2   2   1   2   1   1   2   1   2   2   2   1   2   1   1   1   1   2   2   1   1   2   1   1   2   2   1   2   2   2   1   2   2   2   2   2   1   1   1   2   2   1   2   1   2   1   1   2   1   1   1   2   2   2   1   1   1   1   2   1   2   2   1   2   2   2   1   2   1   2   1   1   2   2   2   2   1   2   2   2   2   2   1   2   2   1   2   2   1   2   2   2   2   2   1   2   1   1   2   2   2   1   1   2   2   1   2   2   1   2   1   2   1   1   1   2   1   2   2   1   2   2   2   2   1   2   1   2   2   1   1   1   1   1   1   2   2   2   2   1   2   1   1   1   1   1   1   2   1   1   1   2   1   2   2   2   1   1   1   1   2   2   1   2   2   2   2   2   1   2   1   2   1   2   1   2   2   2   1   2   2
 MK-6-5                 1   2   1   2   2   2   1   1   2   1   1   1   2   2   1   1   1   1   2   2   2   1   2   1   2   2   1   2   2   2   1   2   1   1   1   1   2   2   1   1   2   1   1   2   2   1   2   2   2   1   2   2   2   2   2   1   1   1   2   2   1   2   2   2   1   1   2   1   1   1   2   2   2   1   1   1   1   2   1   2   2   1   2   2   2   1   2   1   2   1   1   1   2   2   2   1   1   2   2   2   2   1   2   2   1   2   2   1   2   2   1   2   2   1   2   1   2   2   1   2   1   1   1   2   1   2   2   1   2   2   2   1   1   1   2   1   2   2   1   2   2   2   2   2   2   1   2   2   1   1   1   1   1   1   1   2   2   2   1   2   1   1   1   1   1   1   2   1   1   1   2   1   2   2   2   1   1   1   2   2   2   1   2   2   2   2   2   1   1   2   2   1   2   1   2   2   2   1   2   2
 MK-6-6                 1   1   1   2   2   2   1   1   2   1   1   1   2   2   1   1   1   1   2   2   2   1   2   1   2   1   1   2   2   2   1   2   1   1   1   1   1   2   1   1   2   1   1   2   2   1   2   2   2   1   2   2   2   2   2   1   1   1   2   2   1   2   2   2   1   1   2   1   1   1   2   1   2   1   1   1   2   2   1   2   2   1   2   2   2   1   2   1   2   1   1   1   2   2   2   1   1   2   2   1   2   1   2   2   1   2   2   1   2   2   1   2   2   1   2   1   2   2   1   2   1   1   1   2   1   2   2   1   2   2   2   1   1   1   2   1   2   2   1   2   2   2   2   2   2   1   2   2   1   1   1   1   1   1   1   2   2   2   1   2   1   1   1   1   1   1   2   1   2   1   2   1   2   2   2   1   1   1   2   2   2   1   2   2   1   2   2   1   1   2   2   1   2   1   1   2   2   1   2   2
 MK-6-7                 1   1   1   2   2   2   1   1   2   1   1   1   2   2   1   1   1   1   2   2   2   1   2   1   2   1   1   2   2   2   1   1   1   1   1   1   1   2   1   1   2   1   1   2   2   1   2   2   2   1   2   2   2   1   2   1   1   1   2   2   2   1   2   1   1   1   2   1   1   1   2   1   2   1   1   1   2   2   1   2   2   1   2   2   2   2   2   2   2   1   1   1   2   2   2   1   2   2   2   1   2   2   2   2   1   2   2   1   2   2   1   2   2   1   2   1   2   2   1   2   1   1   1   2   1   2   2   1   2   2   2   1   1   1   2   1   2   2   1   2   2   1   2   2   2   1   2   2   1   1   1   1   1   1   1   2   2   2   1   2   1   2   1   1   1   1   2   1   2   1   2   1   2   2   2   1   1   1   1   1   2   1   2   2   1   2   2   1   2   2   2   1   2   1   1   2   2   1   2   2
 MK-6-8                 1   1   1   2   2   2   1   1   2   1   1   1   2   2   1   1   1   2   2   1   2   1   2   1   2   1   1   2   2   2   1   1   1   1   1   1   1   2   1   1   1   1   2   2   2   1   2   2   2   1   2   2   2   1   2   1   1   1   2   1   2   1   2   2   1   1   2   1   1   2   2   1   2   1   1   1   2   2   1   1   2   1   2   2   2   2   2   2   2   1   1   1   1   2   2   1   2   2   2   1   2   2   2   2   1   2   2   1   2   2   1   2   2   1   2   1   2   2   1   2   1   1   2   2   1   2   2   1   2   2   2   1   1   1   2   1   2   2   1   2   2   1   2   2   2   1   2   2   1   1   1   1   2   1   1   2   2   2   1   2   2   1   1   2   1   1   2   2   2   2   2   1   2   2   2   1   1   1   1   1   2   1   2   2   1   2   2   1   2   2   2   1   2   1   1   2   2   1   2   2
 MK-6-9                 2   1   1   2   2   2   1   1   2   2   1   1   2   1   1   1   1   2   2   2   2   1   2   1   2   1   2   2   2   2   1   1   1   1   1   1   1   2   1   1   1   1   2   2   2   1   2   2   2   1   2   2   2   1   2   1   1   1   2   1   2   1   2   2   1   1   2   1   1   2   2   1   2   1   1   1   2   2   1   1   2   1   2   2   2   2   2   2   2   1   1   1   2   2   2   1   2   2   2   1   2   2   2   2   1   2   2   1   2   2   1   2   2   1   2   1   2   2   1   2   1   1   2   2   1   1   2   1   2   2   2   1   1   1   2   2   2   2   1   2   2   1   2   2   2   1   2   2   1   1   1   1   2   1   1   2   2   2   2   2   2   1   1   2   1   1   2   2   1   2   2   1   1   2   2   1   2   1   1   1   1   1   2   2   1   2   2   1   2   2   2   1   2   1   1   2   2   1   2   2
 MK-6-10                2   2   1   2   1   2   1   1   2   2   1   1   2   1   1   1   1   2   2   2   2   1   2   1   2   1   1   2   2   2   1   1   1   1   1   1   1   2   1   1   1   1   2   2   2   1   2   2   2   1   2   1   2   1   2   1   1   2   2   1   2   1   2   2   1   1   2   1   1   2   1   1   2   1   2   1   2   2   1   1   2   1   2   2   2   2   2   2   2   1   1   1   2   2   1   1   2   2   2   1   2   2   2   2   1   2   2   1   2   2   1   2   2   1   2   1   2   2   2   2   1   1   2   2   1   1   2   1   2   2   2   1   1   1   2   2   2   2   2   2   2   1   2   2   2   1   2   2   1   1   1   1   2   1   1   2   2   2   2   2   2   1   1   2   1   1   2   2   1   2   2   2   1   2   2   1   2   1   1   1   2   1   2   2   1   2   2   1   1   2   2   1   2   1   1   2   2   1   2   2
 MK-6-11                2   2   1   2   1   2   1   1   2   2   1   2   2   1   1   1   1   2   2   2   2   1   2   1   2   1   1   2   2   2   1   1   1   1   1   1   1   2   2   1   1   1   2   2   2   1   2   2   2   1   1   1   2   1   2   1   1   2   2   1   2   1   2   1   1   1   2   2   1   2   1   1   2   1   2   1   2   2   1   1   2   1   2   2   2   2   1   2   2   1   1   1   2   2   1   1   2   2   2   1   2   2   2   2   1   1   2   1   2   2   2   2   2   1   2   2   2   2   2   2   1   1   2   2   1   1   1   1   2   2   2   2   1   1   1   2   2   2   2   2   2   1   1   2   2   1   2   2   1   1   1   1   2   1   1   2   2   2   2   2   2   1   2   2   1   1   2   1   1   2   2   2   1   2   2   1   2   1   1   1   2   1   2   2   1   2   2   1   1   2   2   1   2   1   1   2   2   1   2   2
 MK-6-12                2   2   1   2   1   2   1   2   2   2   1   2   2   1   1   1   1   2   2   2   2   1   2   1   2   1   1   2   2   2   1   1   1   1   1   2   1   2   1   1   2   1   2   2   2   1   2   2   2   2   1   1   2   1   2   1   1   2   2   1   2   1   2   1   1   1   2   2   1   2   1   1   2   1   2   1   2   2   1   1   2   1   2   2   2   2   1   2   2   1   1   1   2   2   1   1   2   2   2   1   2   2   2   2   1   1   2   1   2   1   2   2   2   1   2   2   2   2   2   2   1   1   1   2   1   2   1   1   2   2   2   2   1   1   1   1   2   2   2   2   2   1   1   2   2   1   2   2   1   1   2   1   1   1   1   1   2   2   2   2   2   1   2   2   1   1   2   2   1   2   2   2   1   2   2   1   2   1   1   1   2   1   2   2   1   2   2   1   1   2   2   1   1   1   1   2   2   1   2   2
 MK-6-13                2   2   1   2   1   2   2   2   2   2   1   1   2   1   1   1   1   2   2   2   2   1   2   1   2   1   1   2   1   2   1   1   1   1   1   2   1   2   1   1   2   1   2   2   2   1   2   1   1   1   1   1   2   1   1   1   1   1   2   1   2   1   2   2   1   1   2   2   1   2   1   1   2   2   2   1   2   2   1   1   2   1   2   2   2   2   2   2   2   1   1   1   2   2   1   1   2   2   2   1   2   1   2   1   1   1   2   2   2   1   2   2   2   1   2   2   2   2   2   2   1   1   1   2   1   2   1   1   2   2   2   2   1   1   1   1   2   1   1   2   2   1   1   2   2   1   2   2   1   2   2   1   1   1   1   1   2   2   2   2   1   1   2   2   2   1   2   2   1   2   2   1   1   2   2   1   1   2   1   2   2   1   2   2   1   2   2   1   1   2   2   1   2   1   1   2   2   1   2   2
 MK-6-14                2   2   1   2   1   2   2   2   2   2   1   2   2   1   1   1   1   2   2   2   2   1   2   1   2   1   1   2   1   2   1   1   1   1   1   2   1   2   2   1   2   1   1   2   2   1   2   1   1   1   1   1   2   1   1   1   1   1   2   1   2   1   2   2   1   1   2   1   1   2   1   1   2   2   2   1   2   2   1   1   2   1   2   2   2   2   2   2   2   1   1   1   2   2   1   1   2   2   2   1   2   1   1   1   1   1   2   2   2   1   2   2   2   1   2   2   2   2   2   2   1   2   1   2   1   2   1   1   2   2   2   2   1   1   1   1   2   1   1   2   2   1   1   2   2   1   2   2   1   2   2   1   1   1   1   1   2   2   2   2   2   1   2   2   2   1   2   2   1   2   2   1   1   2   1   1   1   2   1   2   2   1   2   2   1   2   2   1   1   1   2   1   2   1   2   1   2   1   2   2
 MK-6-15                2   2   2   2   1   2   1   2   1   2   1   2   2   1   1   1   1   2   2   2   2   1   2   1   2   1   1   2   1   2   1   1   1   1   1   2   1   2   2   2   2   1   1   2   2   1   2   1   1   2   1   1   2   1   1   1   2   1   2   1   2   1   2   2   1   1   2   1   1   2   1   1   2   2   2   1   2   2   1   1   2   1   2   2   2   2   2   2   2   1   2   1   2   2   1   1   2   2   2   1   2   1   1   1   1   1   2   2   2   1   2   1   2   1   2   2   2   2   2   1   1   2   1   1   1   2   1   2   2   2   2   2   1   1   1   1   2   1   1   2   2   2   1   2   2   2   2   1   1   1   2   1   1   2   1   1   1   2   2   2   2   1   2   2   2   1   2   2   1   1   2   1   1   2   1   1   1   2   2   2   2   1   2   2   1   2   2   2   1   1   2   1   2   1   2   1   2   1   1   2
 MK-6-16                2   1   2   2   1   2   1   2   2   2   1   2   2   1   1   1   1   2   2   2   2   1   2   1   2   1   1   2   2   2   1   1   1   2   1   2   1   2   2   2   2   1   2   2   2   1   2   1   2   2   1   1   2   1   1   2   2   1   2   1   2   1   2   2   1   1   2   1   1   2   1   1   2   2   1   1   2   1   1   1   2   1   2   1   2   2   1   2   2   1   2   1   2   2   1   1   2   2   2   1   2   1   1   1   1   1   2   2   2   1   2   1   2   1   2   2   2   2   2   1   1   2   1   1   1   1   1   2   2   2   2   1   1   1   1   1   2   1   1   1   1   2   1   2   2   2   2   1   1   1   2   1   1   2   1   1   1   2   2   2   2   1   1   2   1   1   2   1   1   1   1   1   2   2   2   1   1   1   1   2   2   1   2   2   1   2   2   2   1   1   2   1   2   1   2   1   2   1   1   2
 
!****************************************** Phenotypic Data **********************************************************
!-100.0 is resevred for missing phenotype
SimulatedTrait1         9.8267   11.3167   11.8446    9.5120   10.5197   10.6223   11.0735    8.9326    9.8283   11.2060   11.7171    9.1322   10.9807    7.2513   11.0024   10.1795   11.0215    8.8524   10.8584    8.8474   11.0057   10.1297   10.0136   10.8054    9.8520   10.2999    9.9614    9.5657   11.8548   12.0810   10.7804   10.0436   11.0241   10.6188   10.1048   10.4941   12.2679    9.6071    8.4960    9.7770   10.3645   10.4913   10.8289   10.2603    9.2903    9.3096    9.8410    9.4228    8.6502    9.8455   11.8692    8.3572    7.0622   10.9995   10.0343   11.0932    9.5902   10.2408    9.2565    9.9225    9.6403    9.8839   10.2308    8.9379   10.6076    8.3216   11.4732   10.0764    9.7904    9.8579    9.6353    8.7599    9.8403   10.6689   10.8547    9.1654   10.7188    9.3703   11.2197   10.3712    8.6161    9.3411   11.8793   11.8831   10.2381   10.8679    9.3315    9.2676   10.6445    9.6939   10.0839   10.1134   11.2334   10.2901    7.9790    9.8040   11.1852   12.0390   11.5199   10.7784   10.4576   10.1561    9.8827    8.4374    9.2027   11.2362    9.6888    9.2961    9.9753    8.4708    8.7490    7.7359   12.0344   10.7787    9.6532    8.5988   10.2698    9.8211   11.4423    9.5854   10.8052   10.0458    9.9097   11.5884    9.5141   10.6896   10.2337   10.2098    9.8691    9.7850    9.2893    9.4348    9.4864    9.2818    9.8708   12.8247    9.0412    9.7560    7.2097   10.0787    9.6044   11.7753    8.4707    9.6761    8.3710   10.8051    8.7625   10.6909   10.3842   10.6325   10.2748   11.5906    9.1315   10.6935    9.8066   10.1678   10.4430   10.4671   10.1620    9.3936    9.9574    9.9735    7.6460    9.4738    9.8748    9.9541    8.6722    8.9614    9.0371   11.1657    9.9425    9.4024   10.6800   11.0693   10.3890   11.4591    8.4569    9.2020   10.4631   10.6330   11.1079    9.5013    9.1575    9.2232   10.2642   11.3801   10.5893   10.2508    9.0996   10.5850   10.9263    8.5436    8.9241    9.9242   10.3881    9.6594   10.4825   10.8136   10.5791   11.2516
 
