# Supplementary material for: Inclusive Composite Interval Mapping of QTL by Environment Interactions in Biparental Populations
Source: PLoS One. 2015 Jul 10;10(7):e0132414. doi: 10.1371/journal.pone.0132414 (PMC4498613; doi:10.1371/journal.pone.0132414)
Supplement: S1 File — (ZIP) [file pone.0132414.s001.zip › BC1 population/e=1/run_00081.met]

!**********************Note: lines staring with "!" are remarks and will be ignored in the program********************
!*********************************General Information**********************************
!Assuming F1 = P1 x P2, populations available in QTL IciMapping are: 
!  1, P1BC1F1 = P1 x F1, the first backcrossing where P1 is used as the recurrent parent;
!  2, P2BC1F1 = P2 x F1, the first backcrossing where P2 is used as the recurrent parent;
!  3, F1DH, F1-derived doubled haploids; 
!  4, RIL or F1RIL, recombination inbred lines through the repeated selfing of F1;
!  5, P1BC1RIL, recombination inbred lines through the repeated selfing of P1BC1F1;
!  6, P2BC1RIL, recombination inbred lines through the repeated selfing of P2BC1F1;
!  7, F2, the selfing generation of F1;
!  8, F3, the selfing generation of F2;
!  9, P1BC2F1, the second backcrossing where P1 is used as the recurrent parent; 
! 10, P2BC2F1, the second backcrossing where P2 is used as the recurrent parent;
! 11, P1BC2RIL, recombination inred lines through the repeated selfing of P1BC2F1; 
! 12, P2BC2RIL, recombination inred lines through the repeated selfing of P2BC2F1; 
! 13, P1BC1F2, the selfing generation of P1BC1F1; 
! 14, P2BC1F2, the selfing generation of P2BC1F1; 
! 15, P1BC2F2, the selfing generation of P1BC2F1; 
! 16, P2BC2F2, the selfing generation of P2BC2F1; 
! 17, P1BC1DH, P1BC1F1-derived doubled haploids; 
! 18, P2BC1DH, P2BC1F1-derived doubled haploids; 
! 19, P1BC2DH, P1BC2F1-derived doubled haploids; 
! 20, P2BC2DH, P2BC2F1-derived doubled haploids; 
   1      !Mapping Population (see remarks above)
   2      !Mapping Function (1 for Kosambi; 2 for Haldane; 3 for Morgan)
   2      !Marker Space Type (1 for intervals; 2 for positions)
   1      !Marker Space Unit(1 for centiMorgans; 2 for Morgan)
   6      !Number of Chromosomes (or Linkage Groups)
 200      !Size of the mapping population
   1      !Number of environments
 
!***************************************** Chromosomes and Linkage Maps **********************************************
!Chromosome                 NumMarkers
-CH1                        16
-CH2                        16
-CH3                        16
-CH4                        16
-CH5                        16
-CH6                        16
!Linkage map (Marker name followed by position or the interval length)
 MK-1-1                1     0.000
 MK-1-2                1    10.000
 MK-1-3                1    20.000
 MK-1-4                1    30.000
 MK-1-5                1    40.000
 MK-1-6                1    50.000
 MK-1-7                1    60.000
 MK-1-8                1    70.000
 MK-1-9                1    80.000
 MK-1-10               1    90.000
 MK-1-11               1   100.000
 MK-1-12               1   110.000
 MK-1-13               1   120.000
 MK-1-14               1   130.000
 MK-1-15               1   140.000
 MK-1-16               1   150.000
 MK-2-1                2     0.000
 MK-2-2                2    10.000
 MK-2-3                2    20.000
 MK-2-4                2    30.000
 MK-2-5                2    40.000
 MK-2-6                2    50.000
 MK-2-7                2    60.000
 MK-2-8                2    70.000
 MK-2-9                2    80.000
 MK-2-10               2    90.000
 MK-2-11               2   100.000
 MK-2-12               2   110.000
 MK-2-13               2   120.000
 MK-2-14               2   130.000
 MK-2-15               2   140.000
 MK-2-16               2   150.000
 MK-3-1                3     0.000
 MK-3-2                3    10.000
 MK-3-3                3    20.000
 MK-3-4                3    30.000
 MK-3-5                3    40.000
 MK-3-6                3    50.000
 MK-3-7                3    60.000
 MK-3-8                3    70.000
 MK-3-9                3    80.000
 MK-3-10               3    90.000
 MK-3-11               3   100.000
 MK-3-12               3   110.000
 MK-3-13               3   120.000
 MK-3-14               3   130.000
 MK-3-15               3   140.000
 MK-3-16               3   150.000
 MK-4-1                4     0.000
 MK-4-2                4    10.000
 MK-4-3                4    20.000
 MK-4-4                4    30.000
 MK-4-5                4    40.000
 MK-4-6                4    50.000
 MK-4-7                4    60.000
 MK-4-8                4    70.000
 MK-4-9                4    80.000
 MK-4-10               4    90.000
 MK-4-11               4   100.000
 MK-4-12               4   110.000
 MK-4-13               4   120.000
 MK-4-14               4   130.000
 MK-4-15               4   140.000
 MK-4-16               4   150.000
 MK-5-1                5     0.000
 MK-5-2                5    10.000
 MK-5-3                5    20.000
 MK-5-4                5    30.000
 MK-5-5                5    40.000
 MK-5-6                5    50.000
 MK-5-7                5    60.000
 MK-5-8                5    70.000
 MK-5-9                5    80.000
 MK-5-10               5    90.000
 MK-5-11               5   100.000
 MK-5-12               5   110.000
 MK-5-13               5   120.000
 MK-5-14               5   130.000
 MK-5-15               5   140.000
 MK-5-16               5   150.000
 MK-6-1                6     0.000
 MK-6-2                6    10.000
 MK-6-3                6    20.000
 MK-6-4                6    30.000
 MK-6-5                6    40.000
 MK-6-6                6    50.000
 MK-6-7                6    60.000
 MK-6-8                6    70.000
 MK-6-9                6    80.000
 MK-6-10               6    90.000
 MK-6-11               6   100.000
 MK-6-12               6   110.000
 MK-6-13               6   120.000
 MK-6-14               6   130.000
 MK-6-15               6   140.000
 MK-6-16               6   150.000
!*********************************** Marker Types ********************************************************************
!Co-dominant marker: When heterozygote F1 is present, P1 is coded as 2, F1 is coded as 1, and P2 is coded as 0; Otherwise, P1 is coded as 2, and P2 is coded as 0. 
!Dominant marker: When heterozygote F1 is present, P1 and F1 are coded as 12, and P2 is coded as 0; Otherwise, P1 is coded as 2, and P2 is coded as 0.  
!Recessive markers: When heterozygote F1 is present, P1 is coded as 2, and F1 and P2 are coded as 10; Otherwise, P1 is coded as 2, and P2 is coded as 0. 
!Missing marker is coded as -1. 
 MK-1-1                 1   2   2   2   1   2   2   1   1   1   2   1   2   2   2   2   2   1   2   2   2   2   1   1   2   1   2   1   2   1   1   1   2   1   2   2   2   2   2   1   1   1   2   1   2   2   2   1   1   2   1   2   2   1   1   1   2   1   1   1   2   2   1   2   2   2   1   2   1   2   1   2   1   1   1   2   2   1   2   2   2   2   2   1   1   1   1   1   2   2   1   1   1   2   2   1   1   1   2   2   1   2   1   2   1   2   2   2   1   1   1   2   1   2   2   1   2   2   1   1   2   1   1   2   1   1   2   1   1   1   1   2   2   1   2   2   1   2   2   2   2   2   2   2   1   1   1   2   2   1   1   1   1   2   2   2   1   2   2   2   1   2   1   1   2   1   2   1   2   1   2   1   1   1   2   1   2   2   1   2   1   2   1   1   2   1   1   1   1   1   2   2   1   2   1   1   2   2   1   1
 MK-1-2                 1   2   1   2   1   1   2   1   1   1   2   1   1   2   2   2   2   1   2   2   2   2   1   2   2   1   1   1   1   1   1   1   2   1   2   2   1   2   2   2   1   1   2   1   2   2   2   1   1   2   1   2   2   2   1   1   2   1   2   1   2   2   1   2   2   2   1   2   2   2   1   2   1   2   1   2   2   1   1   1   2   1   2   1   1   1   1   1   2   2   1   1   1   2   2   1   1   1   2   2   1   2   1   2   1   2   2   2   2   1   2   2   1   1   2   1   2   2   1   1   2   1   1   2   1   1   2   1   1   1   1   2   2   2   2   2   1   2   2   2   2   2   2   1   1   1   1   2   1   1   1   1   1   2   2   2   1   2   2   2   1   2   1   1   2   1   2   1   2   1   2   1   1   1   2   1   2   2   1   2   1   2   1   1   2   1   1   1   2   1   2   2   1   2   1   1   2   2   1   1
 MK-1-3                 1   2   1   2   1   1   2   1   1   1   2   1   1   2   2   1   2   1   2   2   2   2   1   2   2   1   1   1   1   1   1   2   2   1   2   2   1   2   2   2   1   1   2   1   2   2   2   1   2   2   2   2   2   2   1   1   2   2   2   1   2   2   2   2   2   2   1   2   2   2   1   1   1   2   1   2   2   1   1   1   2   1   2   1   2   1   1   1   2   2   1   1   1   2   2   1   1   1   1   2   1   2   1   2   1   2   2   2   2   1   2   1   1   1   1   1   2   2   2   1   2   2   1   2   1   1   2   1   1   1   1   2   2   2   2   2   1   2   2   2   2   2   2   1   1   1   1   2   1   2   1   1   1   2   2   1   1   2   2   2   1   2   1   1   2   2   2   1   2   1   2   2   1   1   2   1   2   2   1   2   1   2   1   1   2   1   1   1   1   1   1   2   1   2   1   1   2   2   1   1
 MK-1-4                 2   2   1   2   1   1   2   1   1   1   2   1   1   2   2   1   2   1   2   2   2   2   1   2   2   1   1   1   1   1   1   2   2   2   2   2   1   2   2   2   2   1   2   1   2   2   2   1   2   2   1   2   2   1   1   1   2   2   2   1   1   2   2   2   2   2   1   2   2   2   1   1   1   2   1   2   2   1   1   1   2   1   1   1   2   1   2   1   2   1   1   1   1   1   2   1   1   1   1   2   1   2   2   2   1   2   2   2   2   1   2   1   1   1   1   1   2   2   2   1   1   2   1   2   1   1   2   1   1   2   1   1   2   2   2   2   1   2   2   2   2   2   2   1   1   1   1   2   2   2   2   1   1   2   2   1   1   2   2   2   1   2   1   1   2   2   2   1   2   1   2   2   1   1   2   1   2   2   1   2   1   2   1   1   2   1   1   1   1   2   1   2   1   2   1   1   2   2   1   1
 MK-1-5                 2   2   1   2   1   1   2   1   1   1   1   1   1   2   2   1   2   2   2   2   2   1   1   2   2   1   1   1   1   1   2   2   2   2   2   2   1   2   2   2   2   1   2   1   2   2   2   1   2   2   1   2   2   2   1   1   1   2   2   1   1   1   2   2   2   2   1   2   2   2   1   1   1   2   1   2   2   1   1   1   2   1   1   1   2   1   2   1   2   1   1   1   2   1   2   1   1   1   1   2   1   2   2   2   1   2   2   2   2   1   2   1   1   1   1   1   1   2   2   2   1   2   1   2   1   1   2   1   1   2   1   1   2   2   2   2   1   2   2   2   2   2   1   1   1   1   1   2   2   2   2   1   2   2   2   1   1   2   2   2   1   2   1   1   2   2   2   1   1   1   2   2   1   1   2   1   2   2   1   1   1   2   1   1   2   1   1   1   1   2   1   2   1   2   1   1   2   2   1   1
 MK-1-6                 2   2   1   2   1   1   2   1   1   1   1   1   1   2   2   1   1   1   2   2   1   1   1   2   2   1   1   1   1   1   2   2   2   2   2   2   1   2   2   2   2   1   2   1   2   2   2   1   2   2   1   2   1   2   1   1   1   2   2   1   2   1   2   2   2   2   1   2   1   2   1   1   1   2   1   2   2   1   1   2   2   1   1   1   2   1   2   1   2   1   1   1   2   1   2   1   1   1   1   2   1   2   2   2   1   2   2   2   2   1   2   2   1   1   1   1   1   2   2   2   1   2   1   2   1   1   2   1   1   2   1   1   2   2   2   2   1   2   2   2   2   2   1   1   1   1   1   2   1   1   2   1   2   2   2   1   1   2   2   2   1   2   1   1   1   2   2   1   1   1   2   2   1   1   2   1   2   1   1   1   2   2   1   1   2   1   1   1   1   2   1   1   2   2   1   1   2   2   1   1
 MK-1-7                 2   1   1   2   1   1   2   1   1   1   1   1   1   2   2   1   1   1   2   2   1   1   1   2   2   1   1   1   1   1   2   2   2   2   2   2   1   2   2   2   2   1   2   1   2   2   2   1   1   2   1   2   1   2   1   1   1   2   1   1   2   1   2   2   2   2   2   2   1   2   1   1   1   2   1   2   2   1   2   2   2   1   2   1   1   1   2   1   2   1   1   1   2   1   1   1   1   1   1   2   1   2   2   2   1   2   2   2   2   1   2   2   1   1   1   1   1   2   2   2   1   2   1   2   2   1   2   1   1   2   1   1   2   2   1   2   1   2   2   2   2   1   1   1   2   1   1   2   1   1   2   1   2   2   2   1   1   2   2   1   1   2   1   2   1   2   2   1   1   1   2   2   1   1   2   1   2   1   2   1   2   2   1   1   2   1   1   2   1   2   2   1   2   2   1   1   2   1   1   1
 MK-1-8                 1   2   1   2   1   1   2   1   1   1   1   1   1   2   2   2   1   1   2   2   1   1   2   2   2   1   1   1   1   1   2   2   2   2   2   2   1   2   2   2   2   1   2   1   2   2   2   1   1   2   1   2   1   2   1   1   1   2   1   1   2   1   2   2   2   2   2   2   1   2   1   1   1   2   1   2   1   1   2   2   2   1   2   1   1   1   2   1   2   1   1   1   2   1   1   1   1   1   1   2   2   2   2   2   1   2   2   2   2   1   2   1   1   1   1   1   1   2   2   2   1   2   1   2   2   1   1   1   2   2   1   1   2   2   1   2   1   2   2   2   2   1   1   1   2   1   1   1   1   1   2   1   1   2   2   1   1   2   2   1   1   2   1   2   1   2   2   1   1   1   2   2   1   1   2   1   2   1   2   1   2   2   1   1   2   1   1   2   1   2   2   1   2   2   1   1   2   1   1   1
 MK-1-9                 1   2   1   2   1   1   2   1   1   2   1   1   1   2   2   2   2   1   2   2   1   2   2   2   2   1   1   1   1   1   2   2   1   2   2   2   1   2   2   2   1   2   2   1   2   2   2   1   1   1   1   2   1   2   1   1   1   2   1   1   1   2   2   2   2   1   1   2   1   1   1   1   1   2   1   2   1   1   2   2   2   1   2   1   1   1   2   1   2   1   1   1   2   1   1   1   1   1   1   2   2   2   2   2   1   2   2   1   2   1   2   1   1   1   1   1   1   2   2   2   1   1   1   2   2   1   1   1   2   2   1   1   2   2   1   1   1   2   1   2   2   1   1   1   2   1   1   1   1   1   1   1   1   2   1   1   1   2   2   1   1   1   1   2   1   2   2   1   2   1   2   2   1   1   2   1   2   1   2   1   2   2   1   1   2   1   1   2   1   1   2   1   2   2   1   1   2   1   1   1
 MK-1-10                1   2   1   2   1   2   2   1   1   2   2   1   1   2   2   2   2   1   2   1   1   2   2   2   2   1   1   1   1   1   2   2   1   2   2   2   1   2   1   1   1   2   2   1   2   2   2   1   1   1   1   2   1   1   1   1   1   2   1   1   1   2   2   2   2   1   2   2   2   1   1   2   1   2   1   2   1   1   2   2   2   1   2   1   1   1   2   1   2   1   1   1   2   1   1   1   1   2   1   2   2   2   1   2   1   2   2   1   2   1   1   1   1   1   1   1   1   2   2   2   1   1   1   2   2   2   1   1   2   2   1   1   2   2   1   1   1   2   1   2   2   1   1   1   2   2   1   1   1   1   2   1   1   1   1   1   1   2   2   1   1   1   1   2   1   2   2   1   2   1   2   2   1   1   2   1   2   1   1   1   2   2   1   1   2   1   1   2   2   1   2   1   2   2   1   1   2   1   1   1
 MK-1-11                2   2   1   2   1   2   2   1   1   2   2   1   1   2   2   2   2   1   2   1   1   2   2   2   2   1   1   1   1   1   1   2   1   2   2   2   1   2   1   1   1   2   1   1   2   2   2   1   1   2   1   2   1   2   1   1   1   2   1   1   1   2   2   1   2   1   2   2   2   1   2   2   1   2   1   2   1   2   1   2   1   1   1   2   1   1   1   1   2   1   1   1   1   1   1   1   1   2   1   2   2   2   1   2   1   2   2   1   2   1   1   1   1   1   1   1   2   2   2   2   1   1   1   2   2   2   1   1   2   2   1   1   2   1   2   1   1   2   1   1   2   1   1   1   2   2   1   1   2   1   2   1   1   1   1   1   1   2   2   1   1   1   1   2   2   1   2   2   2   1   2   1   1   1   2   1   2   2   1   1   2   2   1   1   2   1   1   2   2   1   2   1   2   2   1   1   2   1   1   1
 MK-1-12                2   2   1   2   1   2   2   1   1   2   2   2   2   2   2   2   2   1   2   1   1   2   2   2   2   1   1   1   1   1   1   1   1   2   1   2   1   2   1   1   2   2   1   1   2   2   2   2   1   2   1   2   1   2   2   1   1   2   1   1   1   2   2   1   1   1   2   2   2   1   2   2   1   2   1   2   1   2   1   2   1   1   1   2   1   1   1   1   2   1   1   1   1   1   1   2   1   2   1   2   2   2   1   2   1   1   1   1   2   1   1   1   1   1   1   1   2   2   2   2   1   1   1   2   2   2   1   1   2   2   1   1   2   1   2   1   1   1   1   1   2   1   1   1   2   2   1   1   2   1   2   1   1   1   1   2   2   2   2   1   1   1   1   2   2   1   2   2   2   1   2   1   1   1   2   1   2   2   1   1   2   2   1   1   2   1   1   2   2   1   2   1   2   2   1   1   2   1   1   1
 MK-1-13                2   2   1   1   1   2   2   1   1   2   2   1   2   2   2   2   2   2   2   1   1   1   2   2   2   1   1   1   1   1   1   1   1   2   1   2   1   2   1   1   2   2   1   2   2   2   2   2   1   2   1   2   1   2   2   2   1   1   1   1   1   2   1   1   1   1   2   2   2   1   2   2   1   2   1   2   1   2   1   2   1   1   1   2   2   1   1   1   2   2   1   1   1   1   1   2   1   2   1   2   2   2   2   2   1   1   1   1   2   1   1   1   1   1   1   1   2   2   2   2   2   1   1   2   2   2   1   1   2   1   1   1   2   1   2   1   1   1   1   1   2   1   1   1   2   2   1   1   2   2   2   1   2   1   1   2   2   1   2   1   2   1   1   2   2   1   2   2   2   1   2   1   1   1   2   1   2   2   2   2   2   2   1   1   2   2   1   2   2   1   2   1   2   2   2   2   2   1   1   1
 MK-1-14                2   1   1   2   1   2   2   1   1   2   2   1   2   2   2   2   2   2   2   1   1   1   2   2   2   1   2   1   1   1   1   1   2   1   1   2   1   2   2   1   2   2   1   2   2   2   2   2   1   2   1   2   1   2   1   2   2   1   1   1   1   2   1   1   1   1   2   2   2   1   2   2   2   2   1   1   1   2   1   2   1   1   1   2   2   1   1   1   1   2   2   1   1   1   2   2   1   2   1   2   2   2   2   2   1   1   1   1   2   2   1   1   1   1   1   1   2   2   2   2   2   1   1   2   2   2   1   1   2   1   1   1   2   1   2   1   1   1   1   1   1   1   2   1   2   2   1   1   2   2   1   1   1   1   1   1   2   1   2   1   2   1   1   2   2   1   2   2   2   1   2   1   1   1   2   2   2   2   2   2   2   2   1   1   2   2   1   2   2   1   2   1   2   2   2   2   2   1   1   1
 MK-1-15                2   1   1   2   1   2   2   1   1   2   2   1   2   2   2   2   2   2   1   1   1   1   2   2   2   1   2   1   1   2   1   1   1   1   1   2   1   2   2   1   2   2   1   2   2   2   1   2   1   2   1   1   1   2   1   2   2   1   1   1   2   1   1   1   1   1   2   2   2   1   2   2   2   2   1   1   1   2   2   2   1   1   1   2   2   1   1   1   1   2   2   2   2   1   2   1   1   2   1   2   2   2   2   2   1   1   1   1   1   2   1   1   1   1   1   2   2   2   2   2   2   1   1   2   2   2   1   1   2   1   1   2   2   1   1   1   1   1   1   1   1   1   2   1   2   2   1   1   2   2   1   1   1   1   1   1   2   1   2   2   2   1   1   2   2   2   2   2   2   1   2   1   1   1   2   2   1   1   2   2   2   2   1   1   2   2   1   2   2   1   2   1   2   2   1   2   2   2   1   1
 MK-1-16                2   2   1   2   1   2   2   1   1   2   2   1   2   2   2   2   2   2   1   1   1   2   2   2   1   1   2   1   1   2   2   2   2   1   2   2   2   2   2   1   1   2   1   2   2   2   1   2   1   2   1   1   1   2   1   2   2   1   1   2   1   1   1   1   1   1   2   2   2   1   2   2   2   2   1   1   1   2   2   2   2   1   1   2   2   1   1   1   1   2   1   1   2   1   2   1   2   2   1   2   2   1   2   2   1   1   1   1   1   2   1   1   1   1   2   1   2   2   2   1   2   1   2   2   2   2   1   1   2   1   1   2   2   1   1   1   1   2   1   1   1   1   2   1   2   2   1   1   1   2   1   1   2   2   1   1   2   2   2   1   1   1   1   2   1   2   2   2   2   1   2   1   1   1   2   2   1   1   2   2   1   2   2   1   2   2   1   2   2   1   2   1   2   2   1   2   2   2   1   1
 MK-2-1                 2   1   1   2   1   2   1   1   1   1   1   1   2   2   2   2   2   1   2   1   1   2   1   2   2   1   1   2   2   2   2   2   2   1   1   2   2   1   2   1   1   2   1   1   2   1   1   1   1   2   2   2   2   2   1   1   2   2   2   1   1   1   1   1   1   2   2   1   1   2   1   2   2   1   1   1   2   2   2   2   1   1   1   2   1   2   1   2   2   1   2   2   2   2   2   2   2   1   1   1   1   1   1   1   2   2   1   2   1   2   2   1   1   1   1   2   2   1   1   2   2   1   1   2   2   1   1   2   1   1   2   1   1   1   2   2   2   1   2   1   2   2   2   1   1   1   2   1   1   1   2   1   1   2   1   2   2   1   2   2   2   1   2   1   1   1   1   2   1   2   2   2   2   2   2   2   1   2   2   2   2   2   1   1   1   2   1   2   1   2   1   1   1   2   1   2   1   2   2   1
 MK-2-2                 2   1   1   2   1   2   1   1   1   1   2   1   2   2   2   2   2   1   2   1   1   2   1   2   2   1   1   2   2   2   2   2   2   1   1   2   2   1   2   1   1   2   2   1   2   1   1   2   1   2   2   2   2   2   1   1   2   2   2   1   1   1   1   1   1   2   2   1   1   2   1   2   2   1   1   1   2   2   2   2   1   1   1   2   1   2   2   2   2   1   2   2   2   2   2   2   2   1   1   1   1   1   1   1   2   2   1   2   1   2   2   1   1   1   1   2   2   1   1   2   2   1   1   2   2   1   1   2   1   1   1   2   1   1   2   2   2   1   2   1   1   2   2   1   1   1   2   1   1   1   2   1   1   1   1   2   1   1   2   2   2   2   2   1   2   2   1   2   1   2   1   2   2   1   2   2   1   2   2   2   2   2   1   2   1   2   1   2   1   2   2   1   1   2   1   2   1   2   2   1
 MK-2-3                 1   1   1   2   1   2   1   1   1   1   2   1   2   2   2   2   2   1   2   1   1   2   1   2   2   1   1   1   2   2   2   2   2   1   1   2   2   1   2   1   1   2   2   1   2   1   1   1   1   2   2   2   2   2   1   1   2   2   2   1   1   1   2   1   1   2   2   2   1   1   1   2   2   1   1   1   2   2   2   2   1   1   1   1   1   1   2   1   2   1   2   2   2   2   2   2   1   1   1   1   1   2   1   2   2   2   1   2   1   2   2   1   2   1   1   2   2   1   1   2   2   1   1   2   2   1   1   2   1   1   1   2   1   1   2   2   2   1   2   1   1   2   2   1   1   1   2   1   1   1   2   1   1   1   1   2   1   1   2   2   2   2   2   1   2   2   1   1   1   2   1   2   2   1   2   2   1   2   2   2   2   2   1   2   1   2   1   2   2   2   2   1   1   2   2   2   1   2   2   1
 MK-2-4                 1   2   1   2   1   2   1   1   2   1   2   1   2   2   2   2   2   1   2   1   1   2   1   2   2   1   1   1   2   2   2   2   2   1   1   1   2   1   2   1   2   2   2   1   2   2   1   1   1   2   2   2   2   2   1   1   1   2   2   1   2   1   2   1   1   2   2   2   1   1   1   2   2   1   1   1   2   2   2   2   1   1   2   1   2   1   1   1   2   1   2   2   2   2   2   2   2   1   2   1   1   2   1   2   1   2   1   2   2   2   1   1   2   2   1   2   2   1   1   2   2   1   1   2   2   1   1   2   1   1   1   2   1   1   2   2   2   1   2   1   1   2   2   1   1   1   2   1   1   1   2   2   1   1   1   1   1   1   2   2   2   1   1   1   2   2   1   1   1   2   1   2   2   1   2   2   1   2   2   2   2   1   1   2   1   2   1   2   1   2   2   1   1   2   2   2   1   1   2   1
 MK-2-5                 1   2   1   2   1   2   1   1   2   1   2   1   2   2   2   2   2   1   2   1   1   2   1   2   2   1   1   1   2   2   2   2   2   1   1   1   2   1   2   2   2   2   1   1   2   2   1   2   1   2   2   1   2   2   1   1   1   2   2   1   2   1   2   1   1   2   2   2   1   1   1   2   2   1   1   1   2   2   1   2   1   1   2   2   2   1   1   1   1   1   2   1   2   2   1   2   2   1   2   1   2   2   1   2   1   2   1   2   2   2   1   1   2   2   1   2   2   2   2   2   2   1   1   2   2   1   1   1   1   1   1   2   1   1   2   2   2   1   2   1   1   2   2   1   1   1   2   1   1   1   2   2   1   1   2   1   1   1   2   2   2   1   1   1   2   2   1   1   1   2   1   2   2   1   2   2   1   2   2   2   2   1   1   2   1   2   1   2   1   2   2   1   1   2   2   2   1   1   2   1
 MK-2-6                 1   2   1   2   1   2   1   1   2   1   2   2   2   1   2   2   2   1   2   1   1   1   1   2   2   1   1   1   2   2   2   2   1   1   1   1   2   1   1   2   2   2   1   1   2   2   2   2   1   2   2   1   2   2   1   1   1   2   2   2   2   1   2   1   1   2   2   2   1   1   1   2   2   2   1   1   1   2   1   2   1   1   1   1   2   1   1   1   1   2   2   2   2   2   1   2   2   1   2   1   2   2   1   2   1   1   1   2   2   2   2   2   2   2   2   2   2   2   2   2   2   1   1   2   2   1   1   1   1   1   1   2   1   1   2   2   1   1   2   1   1   2   2   1   1   2   2   2   2   1   2   2   1   1   2   1   1   1   1   2   2   1   1   1   2   1   1   1   1   2   1   2   2   1   2   2   1   2   2   2   2   2   1   2   1   2   1   2   2   2   2   1   1   2   2   2   1   1   2   1
 MK-2-7                 1   2   1   2   1   2   2   2   2   2   2   2   2   1   2   2   2   2   2   1   1   1   1   1   2   1   1   1   2   2   2   2   1   1   1   1   2   1   1   2   2   2   1   1   2   2   2   2   1   2   2   1   2   2   1   1   1   2   1   2   2   1   2   1   1   2   1   2   1   1   1   2   2   2   1   1   1   2   1   2   1   1   1   2   1   1   1   1   1   2   2   2   2   2   1   2   2   1   2   1   2   2   1   2   1   1   1   2   2   2   2   2   2   1   2   2   2   2   2   2   2   2   1   2   2   1   1   1   2   2   1   2   1   2   2   2   1   1   2   1   1   2   2   1   2   2   2   2   2   1   2   2   1   1   2   1   1   1   1   2   2   1   1   1   2   1   1   1   1   2   1   1   2   1   2   2   1   2   1   2   2   2   1   2   1   2   1   2   2   2   1   1   1   2   2   2   1   1   2   1
 MK-2-8                 1   2   1   2   2   2   2   1   2   2   2   2   2   1   2   1   2   2   2   1   1   1   1   1   2   1   1   1   2   2   2   2   2   1   1   1   2   1   1   2   1   1   1   1   2   2   1   2   1   2   2   1   2   2   1   1   1   2   1   2   2   1   1   1   2   2   1   2   1   1   1   2   2   2   1   1   1   2   1   2   1   2   1   2   1   1   1   1   1   2   1   2   2   2   1   2   2   1   2   1   2   1   1   2   1   2   1   2   2   2   2   2   2   1   2   2   2   2   2   2   2   1   1   2   2   1   1   1   2   2   1   2   1   2   2   2   1   1   2   1   2   2   2   1   2   2   2   2   2   1   1   2   1   1   2   1   1   1   1   2   2   1   1   1   2   1   1   1   1   2   1   1   2   1   2   2   1   2   1   2   2   2   1   2   1   2   1   2   2   2   1   1   1   2   2   2   1   1   2   1
 MK-2-9                 2   2   1   1   2   2   1   1   1   2   2   2   2   1   2   1   2   2   2   1   1   1   1   1   2   1   1   1   1   2   1   2   2   1   1   1   2   1   2   2   1   1   1   1   2   2   1   2   1   2   2   1   2   2   1   2   1   2   1   2   2   1   1   1   2   2   1   2   1   1   1   2   2   2   1   1   2   1   1   2   1   1   1   1   1   1   1   2   1   2   1   2   2   2   1   2   2   1   2   1   2   2   1   2   1   2   1   2   2   2   2   2   2   1   1   2   2   2   2   2   2   1   1   2   2   2   1   2   2   1   1   2   1   2   2   2   1   2   2   1   1   2   2   1   2   2   2   2   2   1   2   2   1   1   2   1   1   1   1   2   2   1   1   1   2   1   1   1   1   2   1   1   2   1   2   2   1   2   1   2   2   2   1   2   1   1   1   2   2   2   1   1   1   1   2   2   1   1   2   1
 MK-2-10                2   2   1   2   2   2   1   1   1   2   2   2   2   1   2   1   2   2   2   2   1   1   1   1   1   1   2   1   1   2   2   2   2   1   1   1   2   1   2   2   1   1   1   1   2   2   1   2   1   2   2   2   2   2   1   2   2   2   1   2   2   1   1   1   2   2   2   2   1   1   1   2   2   2   1   1   2   1   1   2   1   1   1   1   1   2   1   2   1   2   1   1   2   2   1   2   2   1   2   2   2   2   1   2   1   2   1   2   2   2   2   2   2   1   2   2   2   2   2   2   2   1   1   2   2   2   1   2   2   1   1   2   1   2   2   1   1   2   2   1   1   2   2   1   2   2   2   2   2   1   2   1   1   2   1   2   1   2   1   2   2   1   1   2   2   1   1   1   1   2   1   1   2   1   2   2   2   2   1   2   2   2   1   2   1   1   1   2   2   1   1   1   1   1   2   1   1   1   2   1
 MK-2-11                2   1   1   2   2   2   1   1   1   2   2   2   1   1   2   1   2   2   2   2   1   1   1   1   1   1   2   1   1   2   2   2   2   1   1   1   2   1   2   2   1   1   1   1   2   2   1   1   1   2   2   2   2   2   1   2   2   2   1   2   2   1   2   1   2   2   2   2   1   1   2   2   2   2   1   1   2   1   1   2   1   1   1   1   1   2   1   1   1   2   1   1   2   1   1   2   2   1   2   2   2   2   1   2   1   2   1   2   2   2   2   2   2   1   2   2   2   2   2   2   2   1   1   2   2   2   1   2   2   1   1   2   1   2   2   1   1   2   1   1   1   2   2   1   2   2   2   2   2   1   2   1   1   1   1   2   1   2   1   2   2   1   1   2   2   1   1   1   1   2   1   1   1   1   2   2   1   2   1   2   2   2   2   2   1   1   1   2   2   2   2   1   1   1   1   1   1   1   2   1
 MK-2-12                2   1   1   2   2   2   1   1   1   2   2   2   1   1   2   1   2   2   2   2   1   1   1   1   2   2   2   1   1   2   2   2   2   1   1   1   2   1   2   2   1   1   1   1   2   1   1   1   1   2   2   2   2   2   2   2   2   2   1   1   2   1   2   1   2   2   2   1   1   1   2   2   2   2   1   2   2   1   1   2   1   1   1   1   1   2   1   1   1   2   1   1   2   1   1   2   2   2   2   2   2   2   2   1   1   2   1   2   2   2   2   2   2   1   2   2   2   2   1   2   1   1   1   2   1   1   1   2   2   1   1   2   1   2   2   1   1   2   1   1   1   2   2   1   2   2   1   2   1   1   2   1   1   1   1   2   1   2   1   2   2   1   1   2   2   1   1   1   1   2   1   1   1   1   2   2   1   2   1   2   2   2   2   2   1   1   1   2   2   2   2   1   1   1   1   1   1   1   2   1
 MK-2-13                2   1   2   2   2   2   2   1   1   2   2   2   1   1   2   1   2   2   2   2   1   1   1   1   2   2   2   1   1   2   2   2   2   1   1   1   2   1   2   2   1   1   1   1   2   2   1   1   1   2   2   2   2   2   2   2   1   2   1   1   2   1   2   1   2   2   2   1   1   1   1   2   2   2   1   2   2   1   1   2   1   1   1   2   1   1   1   1   1   2   1   1   2   2   1   2   2   2   2   2   1   2   2   1   1   2   2   2   2   2   2   1   2   1   2   2   2   2   1   2   1   1   2   2   1   2   1   2   2   1   1   2   1   2   2   1   1   2   1   1   1   2   1   1   2   1   1   2   2   1   2   1   1   1   2   2   1   2   1   2   2   1   1   2   2   1   1   1   1   2   1   1   1   1   2   1   1   2   1   2   2   2   2   2   1   1   1   2   2   2   2   1   1   1   1   1   1   1   2   1
 MK-2-14                2   2   2   2   2   2   2   1   1   2   2   2   1   1   2   1   2   2   2   2   1   1   1   1   2   2   2   1   1   2   2   2   2   1   1   1   2   1   1   2   1   1   1   1   2   2   1   1   1   2   2   2   2   2   2   2   1   2   1   1   2   1   2   1   2   2   1   1   1   1   1   2   2   2   1   2   2   1   1   1   1   1   1   2   1   1   1   1   1   2   1   1   2   2   2   2   2   2   2   2   1   2   2   1   1   2   2   2   2   2   2   1   2   1   2   2   1   2   1   2   1   1   2   2   1   2   1   2   1   1   1   2   1   2   2   1   1   2   1   1   1   2   1   2   2   1   1   2   2   1   2   1   1   1   2   2   1   2   1   2   2   1   1   2   2   1   1   1   1   2   1   1   1   2   2   1   2   2   2   2   2   2   2   2   1   1   1   2   2   2   2   1   1   1   1   1   1   1   2   1
 MK-2-15                1   2   2   2   2   2   2   1   1   2   2   2   1   1   2   1   2   2   2   2   1   1   1   1   2   2   2   1   1   1   2   2   2   1   1   1   2   1   1   1   1   1   1   2   2   2   1   1   2   2   2   1   2   1   2   1   1   2   1   1   2   1   2   1   2   2   1   1   1   1   1   2   2   2   1   2   1   1   1   1   1   1   1   2   1   1   2   1   1   2   1   1   2   2   2   2   2   2   2   2   1   2   2   2   2   2   2   2   2   2   2   1   1   1   2   2   1   2   1   2   1   1   2   2   1   2   1   2   1   2   1   2   2   2   2   1   2   2   1   1   1   2   1   2   2   1   1   2   2   1   2   1   1   2   1   1   1   2   1   2   2   1   1   2   2   1   1   1   2   2   1   1   1   2   2   1   2   2   2   2   2   1   2   2   1   1   1   2   2   2   1   1   1   1   2   1   1   1   2   1
 MK-2-16                2   2   1   2   2   2   2   1   2   2   2   2   2   1   2   1   2   2   2   1   2   1   1   1   2   1   2   1   1   1   2   2   2   1   1   1   2   1   1   1   1   1   1   1   2   2   1   1   2   2   2   1   2   1   2   1   1   2   1   1   2   1   2   1   2   2   2   1   1   1   1   2   2   2   2   2   1   2   2   1   1   1   1   2   1   1   2   1   1   2   1   1   2   2   2   2   2   2   1   2   1   2   2   2   2   2   2   2   2   2   2   2   1   1   2   2   1   2   1   2   1   2   2   2   1   2   1   2   1   2   2   2   2   2   2   1   2   2   2   1   1   2   1   2   2   1   1   2   2   2   2   2   1   2   2   1   1   2   1   2   2   1   1   2   2   1   1   1   2   2   1   1   1   2   2   1   2   2   2   2   1   1   2   2   1   1   1   2   2   2   1   1   1   1   2   1   1   1   2   1
 MK-3-1                 1   1   2   2   1   1   2   2   2   2   2   2   2   1   2   1   2   1   1   1   1   2   2   2   2   1   2   2   2   2   2   2   1   2   2   2   1   2   2   2   1   2   1   1   1   1   2   1   1   1   1   1   2   1   1   1   1   1   1   2   2   2   1   1   2   2   2   1   2   1   2   1   1   2   1   2   2   2   1   2   1   1   1   2   1   1   2   1   1   2   2   2   2   2   1   1   1   1   1   2   2   2   2   2   1   2   2   2   1   2   1   1   2   2   1   2   1   2   1   2   2   2   1   1   1   1   2   2   2   2   1   1   2   1   1   2   2   1   2   1   2   1   2   1   1   2   2   2   1   2   2   1   1   1   1   2   1   1   1   2   1   2   2   1   1   1   1   1   2   1   2   1   2   2   2   1   2   2   1   1   1   1   2   1   2   2   2   2   2   2   1   1   2   1   1   1   2   2   2   1
 MK-3-2                 1   1   2   2   1   1   2   2   2   2   2   2   2   1   2   1   2   1   1   1   1   2   2   2   2   1   2   2   2   2   2   2   1   1   2   2   2   2   2   2   1   1   1   1   1   1   2   1   1   2   1   1   2   1   1   1   1   1   1   2   2   2   2   1   2   2   2   1   2   1   2   1   1   2   1   2   2   2   1   2   1   1   1   2   1   1   2   1   1   2   2   2   2   1   1   1   1   1   1   2   2   2   2   2   1   1   2   1   1   2   1   1   2   2   1   2   1   2   1   2   2   2   2   1   1   1   2   2   2   2   1   1   2   1   2   2   2   1   2   1   1   1   2   2   1   2   2   2   1   2   2   1   1   2   1   2   1   2   1   2   2   2   2   1   1   1   1   1   2   1   2   1   2   2   2   1   2   2   1   1   1   1   2   1   1   2   2   2   2   2   1   1   2   1   1   1   1   2   1   2
 MK-3-3                 1   1   2   2   2   1   2   2   2   2   2   2   1   1   2   1   2   1   1   1   1   1   1   1   2   1   1   2   1   2   2   2   2   2   1   2   2   2   2   2   1   1   1   1   1   2   2   1   1   2   1   1   2   1   1   1   1   1   1   2   2   1   2   1   2   2   2   1   1   1   1   1   1   2   1   2   1   2   1   2   1   1   1   2   2   1   2   1   1   1   2   2   2   1   1   1   1   1   1   1   2   2   2   2   1   1   2   2   1   2   2   2   2   2   1   2   1   2   1   2   2   1   1   1   1   1   2   2   2   2   1   1   1   1   2   2   2   1   2   1   1   1   2   2   1   2   2   2   1   2   2   1   1   2   1   1   1   2   1   1   2   2   2   1   1   1   1   1   2   1   2   1   2   2   2   1   2   2   1   2   1   1   2   1   1   2   2   2   2   2   1   1   2   1   1   1   1   2   1   2
 MK-3-4                 2   1   2   1   2   1   2   2   2   2   2   2   1   1   2   1   2   1   1   1   1   1   1   1   2   1   2   2   1   2   2   2   2   2   1   2   2   2   2   2   1   2   1   1   2   2   1   1   1   1   1   1   2   1   1   2   1   1   1   2   1   1   2   1   2   2   1   1   1   1   1   1   2   2   1   1   1   2   1   2   1   1   1   2   2   1   2   1   1   1   2   2   2   1   1   1   1   1   1   1   2   2   2   2   1   1   2   2   1   2   2   2   2   1   1   2   1   2   1   1   2   1   1   1   1   1   2   1   2   2   1   1   1   1   2   2   2   1   2   1   1   1   2   2   1   1   2   2   1   2   2   1   1   1   1   1   1   2   1   1   2   2   2   1   1   1   1   1   2   1   2   1   2   2   2   1   2   2   1   2   1   1   2   1   1   1   1   1   2   2   1   1   2   1   1   1   1   2   1   2
 MK-3-5                 2   1   2   1   2   2   2   2   2   2   2   2   1   1   2   1   2   1   1   1   2   1   1   1   2   1   2   2   1   2   2   2   2   2   2   2   2   1   2   2   1   2   1   1   2   2   1   1   2   1   1   1   2   1   1   2   1   1   1   2   1   1   2   1   2   2   1   1   1   1   1   1   2   2   1   1   2   2   1   2   1   1   1   2   2   1   2   1   1   1   2   1   2   2   1   1   1   1   1   1   2   2   2   2   1   1   2   2   1   2   2   2   2   1   2   2   1   1   1   1   2   1   1   1   2   1   2   1   2   2   1   1   1   1   2   2   2   1   2   1   1   1   2   2   1   1   2   1   1   2   2   1   1   1   1   1   1   2   1   1   2   2   1   2   1   1   2   1   2   1   2   1   2   2   2   1   1   2   1   2   2   1   2   1   1   1   2   1   2   2   1   1   2   1   1   1   1   2   2   2
 MK-3-6                 2   2   2   1   2   2   2   2   1   2   1   2   1   1   2   1   2   1   1   2   2   1   1   1   1   1   1   2   1   2   2   2   1   2   2   2   2   1   2   2   1   2   2   1   2   2   1   1   2   1   1   1   2   2   1   2   1   2   1   1   1   1   2   1   2   2   1   1   1   1   1   1   2   2   1   1   2   2   1   2   1   1   1   2   2   2   2   2   1   1   2   1   2   2   1   1   2   2   1   1   2   2   2   2   1   1   1   2   1   2   2   2   2   1   2   2   1   1   1   1   2   1   1   1   2   1   2   1   2   2   1   1   1   1   2   2   2   1   2   1   2   1   2   1   1   1   2   1   1   2   2   1   1   1   1   1   1   1   1   1   2   2   1   2   1   1   2   1   2   2   2   1   2   2   2   1   1   1   1   2   2   1   2   1   1   1   2   1   2   2   1   1   2   1   1   1   1   2   2   2
 MK-3-7                 2   2   2   1   2   2   2   2   1   1   1   2   1   1   2   1   2   1   1   2   2   1   2   1   1   1   1   1   1   1   1   1   1   2   1   2   2   1   2   2   1   2   2   1   2   2   1   1   2   1   1   1   2   2   1   2   1   2   1   1   1   1   2   1   2   2   1   2   1   1   1   1   2   2   1   1   2   2   1   2   1   1   1   2   2   2   2   2   2   1   1   1   2   1   1   1   2   2   1   1   2   2   2   2   2   1   1   2   1   2   2   2   1   1   2   2   2   1   1   1   1   1   1   1   2   1   1   1   2   2   1   1   1   1   2   1   2   1   2   1   2   1   2   1   1   1   2   1   1   2   2   1   1   1   1   1   1   1   1   1   2   2   1   2   1   1   2   2   2   2   2   1   2   1   2   1   1   1   1   2   2   1   1   1   1   1   2   1   2   2   1   1   2   1   1   1   1   2   2   2
 MK-3-8                 2   2   2   1   2   2   2   2   1   1   1   2   1   1   2   1   2   1   1   2   2   1   2   1   1   1   1   2   1   1   1   1   1   2   1   2   2   2   2   2   1   2   2   1   2   2   1   1   2   1   1   2   2   2   1   2   1   2   2   1   1   1   2   1   2   2   1   2   1   1   1   1   2   2   1   1   2   2   1   2   1   1   2   2   2   2   2   2   2   1   1   1   2   1   1   1   1   1   1   1   1   1   2   2   2   1   1   2   1   2   2   2   1   1   1   2   2   1   1   1   1   2   1   1   1   1   1   1   1   2   1   1   1   1   2   1   2   1   2   1   2   1   2   1   1   1   2   1   2   2   1   1   1   1   1   1   1   1   1   1   2   2   1   2   1   1   2   2   2   2   2   1   2   1   2   1   1   2   1   2   2   1   1   1   1   1   1   1   2   1   1   1   2   2   1   1   1   2   2   2
 MK-3-9                 2   2   2   1   2   2   2   2   1   1   1   2   1   1   2   2   2   1   1   2   2   1   2   1   1   1   2   1   1   1   1   1   1   1   1   2   2   2   2   2   1   2   2   1   2   2   1   1   2   1   1   2   2   2   1   2   1   2   2   1   2   2   2   1   2   2   2   2   1   1   1   1   2   2   1   1   2   2   1   2   1   1   2   2   2   2   2   2   2   1   1   1   2   1   1   1   1   1   1   1   1   1   1   1   2   1   1   1   1   2   2   2   1   1   1   2   2   1   1   1   2   2   1   1   1   1   1   1   1   2   1   1   1   1   2   1   2   1   2   1   2   1   2   1   2   1   2   1   2   2   1   1   1   2   2   1   1   1   1   1   2   2   1   2   1   1   2   2   2   2   2   2   2   1   2   1   1   2   2   2   1   1   1   1   1   1   1   1   2   1   1   1   2   2   1   1   1   2   2   2
 MK-3-10                2   2   2   1   2   2   2   2   1   1   1   2   1   1   2   2   2   1   1   2   2   1   2   1   1   1   2   1   1   1   1   1   1   1   1   2   2   2   2   2   1   2   2   1   2   2   1   1   2   1   1   2   2   2   1   2   1   2   2   1   2   2   1   1   2   2   2   1   1   1   1   1   2   2   1   1   2   2   2   2   1   1   2   2   2   1   2   2   2   1   1   1   2   1   1   1   2   1   1   1   1   1   1   1   2   1   1   1   1   2   1   2   1   1   1   1   2   1   1   1   2   2   1   1   1   1   1   1   1   2   1   1   1   2   2   1   2   1   2   1   2   1   2   1   2   1   2   1   2   2   1   1   1   2   2   1   2   1   1   1   2   2   2   1   1   1   2   2   2   2   2   2   2   1   1   2   1   2   1   2   1   2   1   1   1   1   1   1   1   1   2   1   1   1   1   1   1   2   2   2
 MK-3-11                2   2   2   1   2   2   2   2   1   1   1   2   1   1   2   2   2   1   1   2   2   1   2   1   1   1   2   1   1   1   2   1   1   1   1   2   2   2   2   2   1   2   2   1   2   2   1   1   1   1   2   2   2   2   1   2   1   2   2   1   2   2   1   1   2   2   2   2   1   1   1   1   2   2   1   1   2   2   2   1   1   1   2   2   2   1   2   2   2   1   1   1   1   1   1   1   2   1   1   1   1   1   1   1   2   1   1   2   1   2   1   2   1   1   1   1   1   2   1   1   2   2   1   1   1   2   1   1   1   1   1   1   1   2   2   1   2   1   2   1   2   1   2   1   1   1   2   1   2   2   2   1   1   2   2   1   2   2   1   1   2   2   2   1   1   1   2   2   2   2   2   1   2   1   1   2   1   2   1   2   1   1   1   1   1   1   1   1   1   1   2   1   1   1   1   1   1   2   2   2
 MK-3-12                2   2   2   1   2   1   2   2   1   1   1   2   1   2   2   2   2   1   1   2   2   1   2   1   1   1   2   1   1   1   2   1   1   1   1   2   1   2   2   2   1   2   2   1   1   2   1   1   1   1   2   2   2   2   1   1   1   2   2   1   2   2   1   1   2   2   2   1   1   1   1   1   2   2   1   1   2   2   2   1   1   1   2   2   2   1   2   2   2   1   1   2   1   1   2   1   2   1   1   2   2   1   1   1   2   1   1   2   1   2   1   2   1   1   1   1   1   2   1   2   2   2   1   1   1   2   2   1   1   1   1   1   1   1   1   1   2   1   2   1   2   1   2   1   1   1   1   1   2   2   2   1   1   2   2   1   2   2   1   1   1   1   2   2   1   1   2   2   1   2   1   1   2   2   2   2   1   2   1   2   1   1   1   2   1   1   1   1   1   2   2   1   1   1   1   1   1   2   2   2
 MK-3-13                2   2   2   2   1   1   2   2   1   1   1   1   1   2   2   2   2   1   1   2   2   1   1   1   1   1   2   1   1   1   2   1   1   1   2   2   1   2   2   2   1   1   2   1   1   2   1   1   1   1   2   2   2   1   1   1   1   2   2   1   2   2   1   1   2   2   2   1   1   1   1   1   2   2   1   1   2   2   2   2   2   1   2   2   2   1   2   2   2   1   1   2   1   1   2   1   2   1   1   2   2   1   1   2   2   1   1   2   2   2   1   2   1   2   1   1   1   2   2   2   2   2   1   1   1   2   2   1   2   1   1   2   1   1   1   2   2   1   1   1   2   1   2   1   1   1   1   1   2   2   2   2   1   2   2   1   2   2   1   1   1   1   2   2   1   1   2   2   2   2   1   1   2   2   2   2   1   2   1   2   1   1   1   2   1   1   1   1   1   2   2   1   1   1   1   1   1   2   2   2
 MK-3-14                2   2   2   2   1   1   2   2   1   1   1   1   1   2   2   2   2   1   1   2   2   2   1   1   1   1   2   1   1   1   2   2   1   1   1   1   1   2   2   2   1   1   2   1   1   2   1   1   1   1   2   2   2   1   1   1   1   2   2   1   2   2   1   1   1   2   2   1   1   1   1   1   2   2   1   1   2   2   2   2   2   1   2   2   2   1   2   2   2   1   1   2   1   2   2   1   2   1   1   2   2   1   1   2   2   1   1   1   2   2   1   2   1   2   1   1   1   2   2   2   2   2   1   1   1   2   2   1   2   1   1   2   1   1   1   2   2   2   2   1   2   1   2   1   1   1   1   1   2   2   2   2   1   2   2   1   2   2   1   1   1   1   1   1   1   1   2   2   2   2   1   1   2   2   2   1   1   2   1   2   1   1   1   2   1   1   2   1   1   1   2   1   1   1   1   1   1   2   2   2
 MK-3-15                2   1   2   2   1   2   2   2   1   1   1   1   1   2   2   2   2   1   1   2   2   2   1   1   1   1   2   1   2   1   2   2   1   2   1   1   2   2   2   2   1   1   1   1   1   2   1   1   1   1   2   2   2   1   1   1   1   2   1   1   2   2   1   1   1   2   2   1   1   1   1   1   2   1   1   1   1   2   2   2   2   1   2   2   2   1   1   2   2   1   1   2   1   2   2   1   2   1   1   2   2   1   1   2   2   1   1   1   2   2   1   2   1   2   1   1   1   2   2   2   2   2   2   1   1   2   2   1   2   1   1   2   1   1   1   1   2   2   2   1   2   1   2   1   1   2   1   1   2   2   2   2   1   2   2   1   2   2   1   1   1   1   1   1   1   2   2   2   2   2   1   1   2   2   2   1   1   2   1   2   1   1   1   1   1   2   2   1   1   1   2   1   2   1   1   1   1   2   2   2
 MK-3-16                2   1   2   2   1   2   2   2   1   1   2   2   2   2   2   2   2   1   1   2   2   2   1   1   1   1   1   1   2   1   2   2   1   2   1   1   1   2   2   2   1   1   2   1   1   1   1   2   1   1   2   2   2   1   1   1   1   2   1   1   2   2   1   1   1   1   2   1   1   1   2   1   2   1   2   1   1   2   2   2   2   2   2   2   2   1   1   2   2   1   1   2   2   2   2   1   2   1   1   2   2   1   1   2   2   1   1   1   2   2   1   2   2   2   2   1   1   2   2   2   2   2   2   2   1   2   2   1   2   1   1   2   1   1   1   1   2   2   2   1   2   2   2   1   1   2   1   1   2   2   2   2   1   2   2   1   2   2   1   1   1   1   1   1   1   2   2   2   2   2   1   1   2   2   2   1   1   2   1   2   1   1   2   1   1   2   2   1   1   1   2   1   2   1   1   1   1   2   2   2
 MK-4-1                 2   2   2   1   2   1   1   1   1   1   1   2   2   1   2   1   2   2   2   1   2   2   1   1   1   1   2   2   2   2   1   2   1   2   1   2   2   2   1   1   1   1   1   1   2   1   2   1   1   1   2   2   1   2   1   2   1   1   1   1   1   2   1   1   2   1   1   1   1   1   1   2   1   1   1   1   1   2   2   1   2   2   2   1   2   2   1   1   2   2   2   2   2   2   1   1   2   1   2   2   1   1   2   2   1   2   2   1   2   1   1   2   2   1   2   2   2   1   2   1   1   2   1   2   1   1   2   1   1   1   2   1   2   2   1   2   2   2   1   1   1   2   2   2   2   2   1   1   1   2   1   1   2   2   2   2   1   2   1   1   1   1   2   1   1   1   2   1   1   1   2   1   2   1   1   1   1   2   1   2   2   2   1   2   2   1   2   1   1   1   2   1   2   2   1   1   1   1   1   2
 MK-4-2                 2   2   2   1   2   2   1   1   1   1   2   2   1   2   2   1   2   2   2   1   2   2   1   1   1   1   2   2   2   2   1   2   1   2   1   2   2   2   1   1   1   1   1   1   2   1   2   2   1   1   2   1   1   2   1   2   1   1   2   1   1   2   1   1   2   1   2   1   2   1   2   2   2   2   1   1   1   2   2   1   2   2   2   1   2   2   1   1   2   2   2   2   2   2   1   1   2   1   2   2   1   1   2   2   1   2   2   1   2   1   1   2   2   1   2   2   2   2   2   1   1   2   1   2   1   1   2   1   1   1   2   2   2   2   1   2   2   2   1   1   1   2   2   2   2   1   1   1   1   2   1   1   2   2   2   2   1   2   1   1   1   1   2   1   1   1   2   1   1   1   2   1   2   1   1   2   1   2   1   2   2   2   1   2   2   1   2   1   1   1   2   1   2   2   1   1   2   1   1   2
 MK-4-3                 2   2   2   2   2   2   1   1   1   1   2   2   1   2   1   1   2   2   2   1   2   1   1   1   1   1   2   2   2   2   1   2   1   1   1   2   2   2   1   2   1   1   1   1   2   1   2   2   1   1   2   1   1   2   1   2   1   1   2   1   2   2   1   1   2   1   2   1   2   1   2   2   2   2   1   1   1   2   2   1   2   2   2   1   2   2   1   1   2   2   2   2   2   2   1   1   2   1   1   2   1   1   2   2   1   2   2   1   2   1   1   2   2   1   2   1   2   2   2   1   1   2   1   2   1   1   2   1   1   2   2   2   2   2   1   2   2   2   1   1   1   2   2   2   2   1   1   1   1   2   1   1   2   1   2   2   1   2   1   1   1   1   2   1   1   2   2   1   1   2   2   1   2   2   1   2   1   2   1   2   2   2   1   2   2   1   1   1   1   1   2   1   2   2   1   1   2   1   1   2
 MK-4-4                 2   2   2   2   1   2   1   1   1   1   2   2   1   2   2   1   2   2   2   1   2   1   2   1   1   1   2   2   2   2   1   1   1   1   1   2   2   2   2   2   2   1   1   1   2   1   1   1   1   1   1   1   1   2   1   2   1   1   2   1   2   2   1   1   1   1   2   1   2   1   2   2   2   2   1   1   1   1   2   2   2   2   2   1   2   1   1   1   2   2   2   2   2   2   1   1   2   1   1   2   1   1   2   2   2   2   2   1   2   2   1   2   2   2   1   1   2   2   1   1   1   2   1   2   1   1   2   1   1   1   2   1   2   1   1   2   1   2   1   1   1   2   2   2   2   1   1   1   1   2   1   1   2   1   2   2   1   2   1   1   1   1   2   1   1   2   2   1   1   2   2   1   2   2   2   2   1   2   1   2   2   2   1   2   2   1   1   1   1   1   1   1   1   2   1   1   2   1   1   2
 MK-4-5                 2   2   2   2   1   2   1   1   1   1   2   2   1   2   2   1   2   2   2   1   2   1   2   1   1   1   2   2   2   2   1   1   1   1   1   2   2   2   2   2   2   1   1   1   1   1   1   1   1   1   1   1   1   1   1   2   1   1   2   1   2   2   1   1   1   1   2   2   2   1   2   2   1   2   1   1   1   1   2   2   2   2   2   1   2   2   2   1   2   1   2   2   2   2   1   1   2   1   1   2   1   2   2   2   2   2   2   1   2   2   1   2   2   1   1   1   2   2   1   1   1   2   2   2   2   1   2   1   1   1   1   1   2   1   1   2   1   2   1   1   1   2   2   2   2   1   1   1   1   2   1   1   2   1   2   2   1   2   1   1   1   1   2   2   1   2   2   1   1   2   2   1   2   2   2   2   1   2   1   2   2   2   1   1   2   1   1   1   1   1   1   1   1   2   1   1   2   1   1   2
 MK-4-6                 2   2   2   2   1   1   1   1   1   1   2   2   1   2   2   1   2   2   2   1   2   1   2   1   2   1   2   2   2   2   1   1   1   1   1   2   2   2   2   2   2   1   1   2   1   1   1   1   1   1   1   1   1   1   1   2   1   1   2   1   2   1   1   1   1   1   1   2   2   1   2   2   1   2   1   1   1   1   2   2   2   2   2   1   2   2   2   1   2   1   2   2   1   2   1   1   2   1   1   1   1   2   1   2   2   2   2   1   2   2   2   2   2   1   1   1   2   2   1   1   2   2   2   1   2   1   2   1   1   1   1   1   2   1   1   2   2   1   1   1   1   2   1   2   2   1   1   1   1   1   1   1   2   1   2   2   1   2   1   1   1   1   2   2   1   2   2   1   2   2   2   1   2   1   2   1   1   2   1   2   2   2   1   1   2   1   2   1   1   1   1   1   1   2   1   1   2   1   1   1
 MK-4-7                 2   2   1   2   1   1   1   1   1   1   2   1   1   2   2   1   2   2   2   1   2   1   2   1   2   1   2   2   2   1   1   2   1   1   1   2   2   2   2   2   2   1   1   1   1   1   1   1   1   1   1   1   1   1   1   2   1   1   2   1   2   1   2   1   1   1   1   2   2   1   2   2   2   1   1   1   1   1   2   2   2   2   2   1   2   2   2   1   2   1   2   2   1   2   1   2   2   1   1   1   1   2   1   2   2   2   2   1   2   2   2   1   2   1   1   1   2   2   2   1   1   2   1   1   2   2   2   1   1   2   2   1   2   2   1   2   2   2   2   1   1   2   1   2   2   1   1   1   1   1   1   1   2   1   2   2   1   1   1   1   1   1   2   1   1   2   2   1   2   2   2   1   2   1   2   1   1   2   1   2   2   2   1   1   2   1   2   1   1   1   1   2   1   2   1   1   1   1   1   1
 MK-4-8                 2   2   1   2   2   1   1   1   1   1   2   1   1   2   2   1   2   2   2   1   2   1   2   1   2   1   2   2   2   1   1   2   1   1   1   2   2   2   2   1   2   2   2   1   1   1   2   1   1   1   1   1   1   1   1   2   1   1   2   1   2   1   2   1   1   1   1   2   2   1   2   2   2   1   1   1   1   1   2   2   2   1   2   1   2   2   2   1   1   1   2   2   1   2   1   2   2   2   2   1   1   2   1   2   2   2   2   1   1   2   2   1   2   1   1   1   1   2   2   1   1   2   1   2   2   2   2   2   1   2   2   1   2   1   1   1   2   2   2   1   1   2   2   2   2   1   1   1   1   2   1   1   2   1   2   2   1   1   1   1   1   2   2   1   1   2   2   1   2   2   2   1   2   1   2   1   1   2   1   2   1   2   1   1   2   1   2   2   1   1   1   1   1   2   1   1   1   1   1   1
 MK-4-9                 2   2   1   2   2   1   1   1   1   1   2   1   1   2   2   1   2   2   2   1   2   1   2   1   2   1   2   2   2   1   1   2   1   1   1   2   2   2   2   1   2   2   2   1   1   1   1   1   1   2   1   2   1   1   2   2   1   1   2   1   2   1   2   1   1   2   1   2   2   1   2   2   2   1   1   1   1   1   2   2   2   2   2   1   2   2   2   1   1   2   2   2   1   2   2   2   2   2   1   2   1   2   1   2   2   2   2   1   1   2   2   1   1   1   1   1   1   1   2   1   1   2   2   2   2   2   2   1   1   2   2   1   2   1   1   1   2   2   2   1   1   2   2   2   2   1   2   1   2   2   1   1   2   1   1   2   1   2   1   1   1   2   2   1   2   2   2   1   2   2   2   1   2   1   2   1   1   2   1   2   1   2   1   1   2   1   2   2   1   1   1   1   1   1   2   1   2   1   1   1
 MK-4-10                2   2   1   2   2   1   2   2   1   1   2   1   1   2   2   1   2   2   2   1   2   1   1   1   2   1   2   2   2   1   1   2   1   1   1   2   2   2   1   2   2   2   2   1   2   1   1   1   1   2   1   2   1   1   2   2   1   1   2   1   2   1   2   1   1   2   2   2   2   1   2   2   2   1   1   1   1   1   2   2   2   2   2   1   2   2   2   1   1   2   2   2   1   2   2   2   2   2   1   2   1   2   1   2   2   1   2   1   1   2   2   1   1   1   1   1   1   1   2   1   1   2   2   2   2   2   2   1   1   2   2   1   2   1   1   2   2   2   2   1   1   2   2   2   2   1   2   1   2   2   1   1   2   1   1   2   1   2   1   1   1   2   2   1   2   1   2   1   2   2   2   1   2   1   2   1   1   2   1   2   1   2   1   1   2   2   2   2   1   1   1   1   1   1   2   1   2   1   1   1
 MK-4-11                2   2   1   2   2   1   2   2   1   1   2   1   1   2   2   1   2   2   2   1   2   1   1   2   2   1   2   2   1   1   1   2   1   1   1   2   2   2   1   2   2   1   2   1   2   2   1   1   1   2   1   2   1   1   2   2   1   1   2   1   2   1   2   1   1   2   2   2   2   1   2   2   2   1   1   1   1   2   2   2   2   2   2   1   2   2   2   1   1   2   2   2   1   2   2   2   2   2   1   2   1   2   1   2   2   1   2   1   1   2   2   1   1   2   1   1   1   1   1   1   1   2   2   2   2   2   2   1   1   2   2   1   1   1   1   2   2   2   2   2   2   2   2   2   1   1   2   1   2   2   1   1   2   1   1   2   1   2   1   1   1   2   2   1   2   1   2   1   1   2   2   1   1   1   2   1   1   2   1   2   1   2   1   1   2   2   2   2   1   1   1   1   1   1   2   1   2   1   1   1
 MK-4-12                2   2   2   2   2   1   2   2   1   1   2   1   1   2   2   1   2   1   2   1   2   1   1   2   2   1   2   2   1   1   2   2   1   1   1   2   2   2   1   2   1   1   2   1   2   2   1   1   1   2   2   2   1   1   2   2   1   1   2   1   2   1   2   1   1   2   2   2   2   1   2   2   2   1   1   2   1   2   1   2   2   2   2   1   2   2   2   1   2   2   2   2   1   1   1   2   2   2   1   2   1   2   1   2   2   1   2   1   1   2   2   1   1   2   1   1   1   1   1   1   1   2   2   2   2   2   2   1   1   2   2   1   1   1   1   2   2   2   2   2   2   2   2   2   1   1   2   1   2   2   1   1   1   1   1   2   1   2   1   1   2   2   2   1   2   1   2   1   1   2   2   1   1   1   2   1   1   2   1   2   1   2   2   1   2   2   2   2   1   1   1   1   1   1   2   1   2   2   1   1
 MK-4-13                2   2   2   2   2   1   1   1   1   2   2   1   2   2   2   1   2   1   2   1   2   2   1   2   2   1   2   2   2   1   1   2   1   1   1   1   2   2   1   2   1   1   2   1   2   2   1   1   1   2   2   2   1   2   2   2   1   1   2   1   2   1   2   1   1   2   2   2   2   1   2   2   2   1   1   2   1   2   1   2   1   2   2   1   2   2   2   1   2   2   2   2   1   1   1   2   1   2   1   2   1   1   1   2   2   1   2   2   1   2   2   1   1   2   1   1   1   1   1   1   1   2   2   2   2   2   2   1   1   2   2   1   1   1   1   2   2   2   2   2   2   2   2   2   1   1   2   1   1   2   1   2   1   2   1   2   1   2   1   1   2   2   2   1   2   1   2   1   1   2   2   1   1   1   2   1   1   2   1   2   1   2   2   1   2   2   2   2   1   1   2   1   1   1   1   1   2   2   1   1
 MK-4-14                2   2   2   1   2   1   1   1   1   2   2   1   2   2   2   1   2   1   2   1   2   1   2   2   1   1   2   2   2   1   1   2   1   1   1   1   2   2   1   2   1   1   2   1   2   2   1   1   1   2   2   2   1   2   2   2   1   1   2   2   2   1   2   1   1   2   2   2   2   2   2   2   2   1   1   2   1   2   1   2   1   2   2   2   2   1   2   1   1   2   2   2   1   2   1   2   1   2   1   2   1   1   1   2   2   1   2   2   2   2   2   1   1   2   1   1   1   1   1   1   1   2   2   2   2   2   2   1   1   2   2   1   1   1   1   2   2   2   2   2   2   2   2   2   2   1   2   1   1   2   1   2   2   2   1   2   1   2   1   1   2   2   2   1   2   1   2   1   1   2   2   1   1   1   2   1   1   2   1   2   1   1   2   1   1   2   2   2   1   1   2   1   1   1   1   1   2   2   1   1
 MK-4-15                2   2   2   1   2   1   1   1   1   2   2   1   2   2   2   1   2   1   2   1   2   1   2   1   1   1   2   2   2   1   1   2   1   1   1   1   2   2   1   2   1   1   2   1   2   1   1   1   1   2   2   2   1   2   2   2   1   1   2   2   2   1   2   1   2   2   2   2   2   2   2   2   2   1   1   2   1   1   1   2   1   2   2   2   2   1   2   1   1   2   1   2   1   2   2   2   1   2   1   2   1   1   1   2   2   1   2   2   2   2   2   1   1   2   1   1   1   1   1   1   1   2   2   2   2   2   2   1   2   2   2   1   1   1   1   2   2   2   2   2   1   2   2   1   2   2   2   1   1   2   1   2   2   2   2   1   1   2   1   1   2   2   1   2   2   1   2   1   2   2   2   1   1   1   2   1   1   2   1   2   1   2   1   1   1   2   2   2   1   1   2   1   1   1   1   1   1   2   1   2
 MK-4-16                2   2   2   1   2   1   1   1   1   2   2   1   2   1   2   1   2   1   2   1   1   1   2   1   1   1   2   2   2   1   1   2   1   1   1   1   2   1   1   2   1   1   1   1   2   1   1   1   1   1   1   2   1   2   1   1   1   1   2   2   2   2   1   1   2   2   2   2   2   2   1   2   2   1   1   2   1   1   1   2   1   2   2   2   2   1   2   1   1   2   1   2   1   2   2   1   1   2   1   2   1   1   1   2   2   1   2   2   2   2   2   1   1   2   1   1   1   1   1   1   1   2   2   2   2   2   2   1   2   2   2   1   1   2   1   2   2   2   2   2   1   2   2   1   2   2   2   1   1   2   1   2   2   2   1   1   1   2   1   1   2   2   1   2   2   1   2   1   2   2   2   1   1   1   2   1   1   2   1   2   1   2   1   1   1   2   2   2   2   1   2   1   1   1   1   1   1   2   1   2
 MK-5-1                 1   2   1   2   2   1   1   1   2   2   1   2   1   1   1   2   2   2   1   1   2   2   2   2   2   2   1   1   2   2   1   1   1   2   2   1   1   1   1   2   2   1   2   1   1   2   2   2   1   2   1   1   2   2   1   2   2   1   2   1   2   1   2   1   2   1   1   1   2   1   2   1   2   2   1   2   1   1   2   1   2   2   1   1   2   1   2   2   2   1   1   1   2   2   1   1   2   2   2   2   2   2   1   2   1   1   1   1   1   1   1   2   2   1   1   2   1   1   1   1   2   1   1   1   2   2   2   1   2   2   1   2   2   2   2   2   2   2   2   2   1   1   2   1   2   1   2   1   2   2   1   1   2   1   2   2   1   2   1   2   2   2   2   1   1   2   2   1   1   1   2   1   1   1   2   1   2   2   1   1   2   1   2   1   2   2   2   1   2   2   2   2   2   1   1   2   1   1   1   1
 MK-5-2                 1   2   2   2   2   1   1   1   2   2   1   2   1   1   2   2   2   2   1   1   2   2   1   2   2   2   1   1   2   2   1   1   1   1   2   1   1   1   1   2   2   1   2   1   1   2   2   2   1   1   1   1   2   1   1   2   2   1   2   1   2   1   2   1   2   1   1   1   2   1   2   1   2   2   1   2   1   1   2   1   2   2   1   1   2   1   2   2   2   1   1   2   2   2   1   1   2   2   2   2   2   2   1   2   2   1   1   2   1   1   1   2   2   1   1   2   1   1   1   1   2   1   1   1   2   2   2   1   2   2   1   2   2   2   2   2   2   1   2   2   1   1   2   1   2   1   2   1   2   2   1   1   2   1   2   2   1   2   1   2   2   2   2   1   1   2   2   1   1   1   1   1   1   1   2   1   2   2   1   1   1   2   2   1   2   2   2   1   1   2   2   2   1   1   1   2   2   1   1   1
 MK-5-3                 1   2   2   2   2   1   1   1   2   2   1   2   1   1   2   2   2   2   1   1   2   2   2   2   2   2   1   1   2   2   1   2   1   1   2   1   1   1   1   2   2   2   2   1   1   2   2   2   1   1   1   1   2   1   1   2   2   1   2   1   2   1   1   1   2   1   1   1   2   1   2   1   2   2   2   2   1   1   2   1   2   2   1   1   2   1   2   2   2   1   1   2   2   2   1   1   2   2   2   2   2   2   2   2   2   1   1   2   1   1   1   2   2   1   1   2   1   1   1   1   2   1   1   1   2   2   2   1   2   1   1   2   2   2   2   2   2   1   2   2   1   1   2   1   1   1   2   1   2   2   1   1   2   1   2   2   1   2   1   2   2   2   2   1   1   2   2   1   1   1   1   1   1   1   1   1   2   2   1   1   1   1   2   1   2   2   1   1   1   1   2   2   1   1   1   2   2   1   1   1
 MK-5-4                 1   2   2   2   2   2   1   2   2   2   2   1   2   1   1   2   2   2   1   1   1   2   2   2   2   1   1   1   2   2   1   1   1   1   2   1   1   1   1   2   2   2   2   1   1   2   2   2   2   1   2   1   2   1   1   2   2   1   2   1   2   2   1   1   1   1   1   1   1   1   2   1   2   2   2   2   1   1   2   1   2   2   2   1   2   1   2   2   1   1   1   2   1   2   1   2   2   2   2   2   2   2   2   2   2   1   1   1   1   2   1   2   1   1   1   2   1   1   1   1   2   2   1   1   2   2   2   1   2   1   1   2   2   2   2   2   2   1   2   2   1   1   2   1   1   2   2   2   2   2   1   2   2   1   2   2   1   2   1   2   2   2   2   1   1   2   2   1   1   1   1   1   1   1   1   1   2   2   1   1   1   1   2   1   2   2   1   1   1   1   2   2   1   1   1   2   2   1   2   1
 MK-5-5                 2   2   2   2   2   1   2   1   2   2   2   1   2   2   1   2   2   2   1   1   1   2   2   2   2   1   1   1   2   2   1   1   1   2   2   1   1   1   1   2   2   2   1   1   1   2   2   2   2   1   2   1   2   1   1   2   2   1   2   1   1   2   1   1   1   1   1   1   1   1   2   1   2   2   2   2   1   1   2   2   2   2   2   1   1   1   2   2   1   1   1   2   1   2   1   2   2   2   2   2   2   2   2   1   2   1   1   1   2   2   1   2   1   2   1   2   2   1   1   1   1   2   2   1   2   2   2   2   2   1   2   2   2   2   2   2   2   1   2   2   2   1   2   1   1   2   2   2   2   2   1   2   2   1   1   2   1   2   1   2   2   2   1   1   1   2   1   1   1   1   1   1   1   1   1   1   2   2   1   1   1   1   2   1   1   2   1   1   1   1   2   2   1   1   1   2   2   1   2   2
 MK-5-6                 2   2   2   2   2   1   2   1   2   2   2   1   2   2   2   2   2   2   1   1   1   2   2   2   2   1   2   1   2   2   2   1   1   2   2   1   1   1   1   2   2   2   1   2   1   2   2   1   2   1   2   1   2   1   1   2   2   1   2   2   2   2   1   1   1   1   1   1   1   1   2   1   2   2   1   2   1   1   2   2   2   2   2   2   1   1   2   2   1   1   2   2   1   2   1   2   2   2   2   2   2   2   2   1   2   1   1   1   2   2   1   2   1   2   1   2   2   1   1   1   1   2   2   1   2   2   2   2   1   1   2   2   2   2   2   2   2   2   2   2   2   1   1   1   1   2   2   2   2   2   1   2   2   2   1   2   1   2   1   2   2   2   1   1   1   2   1   1   2   1   1   1   1   1   1   1   1   2   1   1   1   2   2   2   1   2   1   1   1   1   2   2   1   1   1   2   1   1   2   2
 MK-5-7                 2   2   2   2   2   1   2   1   2   2   2   1   2   2   2   2   2   2   1   1   1   2   2   2   2   1   2   1   2   2   2   1   1   2   2   1   1   2   1   1   2   2   1   1   1   2   2   1   2   1   2   1   2   1   1   2   2   1   2   2   2   2   1   1   1   2   1   1   1   1   2   1   2   2   1   2   1   1   2   2   2   2   1   2   1   1   2   2   1   1   2   2   1   2   1   1   2   2   2   2   2   2   2   1   2   1   2   1   2   2   1   2   1   2   1   2   2   1   1   1   1   2   2   1   1   2   2   2   1   1   2   2   1   2   2   2   2   2   2   2   2   1   1   1   1   2   2   2   2   2   1   2   2   2   1   2   1   2   1   2   2   2   1   1   1   2   1   1   2   1   1   1   1   1   1   1   2   2   1   1   1   2   2   2   1   1   1   1   1   1   2   2   2   2   1   2   1   1   2   2
 MK-5-8                 2   2   2   1   2   1   2   1   2   2   2   2   2   1   2   1   2   2   1   1   1   2   2   2   2   1   2   1   2   2   2   1   1   2   2   1   1   2   1   1   2   2   1   1   1   2   2   1   1   1   2   1   2   1   1   2   2   1   2   2   2   2   1   1   1   2   1   1   1   1   2   1   2   2   1   2   1   1   2   2   2   2   1   2   1   1   2   2   2   1   2   2   1   2   2   1   2   2   2   2   1   2   2   1   2   2   2   1   2   2   1   2   1   2   1   2   2   2   1   1   1   2   2   1   1   2   2   2   1   1   2   2   1   1   2   2   2   2   1   2   2   1   1   1   1   2   2   2   2   2   1   2   2   2   1   2   1   2   1   2   2   2   1   1   1   2   1   1   1   1   1   1   1   2   1   1   2   2   1   1   1   2   2   2   1   2   1   1   1   2   2   2   2   2   2   2   1   1   2   2
 MK-5-9                 2   2   2   2   2   1   2   1   2   2   2   2   2   1   2   1   2   2   2   1   1   2   2   2   2   1   2   1   1   2   2   1   1   2   2   1   1   2   1   1   1   1   1   1   1   2   1   1   1   1   1   1   2   2   1   1   2   1   2   2   2   2   1   1   1   1   1   1   2   1   2   2   2   2   1   2   1   1   2   2   2   2   1   2   1   1   2   1   2   1   2   2   1   2   2   2   2   2   2   2   1   2   2   2   2   2   2   1   2   1   2   2   1   2   1   2   2   2   2   1   1   2   2   2   1   2   2   1   2   1   2   2   1   1   2   2   2   2   1   2   1   1   1   1   1   2   2   2   2   2   1   2   2   2   1   2   1   2   1   2   2   2   1   1   1   2   1   1   1   1   1   1   1   2   1   1   2   2   1   1   2   2   2   2   1   2   2   1   1   2   2   2   2   2   2   2   1   1   2   1
 MK-5-10                1   2   1   2   2   1   2   1   2   2   1   2   2   1   2   1   2   2   1   1   1   2   2   2   2   1   2   1   2   2   2   1   1   2   2   1   1   2   1   1   1   1   1   1   1   2   1   1   1   1   1   1   2   2   1   1   2   1   2   2   2   2   1   1   1   1   1   1   2   1   2   2   2   2   1   2   1   1   2   2   2   2   1   2   1   1   2   1   2   1   2   2   2   2   2   2   1   2   2   2   1   2   1   2   2   2   1   1   2   1   2   2   1   2   2   2   2   2   2   1   1   2   2   2   1   2   2   1   2   1   2   2   1   1   2   2   2   2   1   2   1   2   1   1   1   2   2   2   2   2   1   2   2   2   1   2   1   2   1   1   1   2   1   1   1   2   1   1   1   1   1   1   1   2   1   2   2   2   1   1   2   2   2   2   1   2   2   1   1   2   2   2   2   2   2   2   2   1   2   1
 MK-5-11                1   2   1   2   2   1   2   1   2   2   1   2   2   1   2   1   2   2   1   1   1   2   2   2   2   1   2   1   2   2   1   2   1   2   2   1   2   2   1   1   1   1   1   2   1   2   1   1   1   1   1   1   2   2   1   1   2   1   2   2   2   2   1   1   1   1   1   1   2   1   2   2   2   2   1   2   1   1   2   2   2   2   2   2   1   1   2   1   2   1   2   2   2   2   1   2   1   1   2   2   1   2   1   2   2   2   1   1   2   1   2   2   1   2   2   2   2   2   2   1   1   2   2   2   1   2   2   1   2   1   2   2   1   2   2   2   2   2   1   1   1   2   1   1   1   2   2   2   2   2   1   1   2   2   1   2   1   2   1   1   1   2   1   1   1   2   2   1   1   1   1   1   1   2   1   2   2   2   1   2   2   2   2   2   1   2   2   1   1   2   2   2   2   2   2   2   2   1   2   1
 MK-5-12                1   2   1   2   2   1   2   1   2   2   1   2   2   1   2   1   2   2   1   2   1   2   2   2   2   1   2   1   2   2   1   2   1   2   1   1   2   2   1   1   1   1   1   2   1   2   1   1   1   1   1   1   2   2   1   1   2   1   2   2   2   2   1   1   1   1   1   1   2   1   2   1   2   2   1   1   1   2   2   2   2   2   2   2   2   1   2   1   2   1   2   2   2   2   1   2   1   1   2   2   1   2   1   2   2   2   1   1   2   2   2   2   1   2   2   2   2   2   2   1   1   1   2   2   1   2   2   1   2   1   2   1   2   1   2   2   2   2   1   1   1   2   1   1   1   2   1   2   2   2   1   1   2   2   1   2   1   2   1   1   2   2   1   1   1   1   2   1   1   1   1   1   1   2   1   2   2   2   1   2   2   2   2   2   1   2   1   1   1   2   2   2   2   2   1   2   2   1   2   1
 MK-5-13                1   2   1   2   2   1   2   1   2   2   1   1   2   1   2   1   2   2   1   1   1   2   2   2   2   1   2   1   2   2   2   2   1   2   1   1   2   2   1   1   1   1   1   2   1   2   1   1   1   1   1   1   2   2   1   1   2   2   2   2   2   2   1   1   2   1   1   1   2   1   2   1   2   2   1   1   1   2   2   2   2   2   2   2   2   1   2   1   2   1   2   2   2   1   1   2   1   1   2   2   1   2   1   2   1   2   1   1   2   2   2   2   1   2   2   2   2   2   2   1   1   2   2   2   1   2   2   1   2   1   2   1   2   1   1   2   2   2   1   1   1   2   1   1   1   2   1   2   2   2   1   1   1   2   2   2   1   2   1   1   2   2   2   1   1   1   2   1   1   2   1   1   1   2   1   2   2   2   1   2   2   1   2   2   1   2   1   2   1   2   2   2   2   2   1   2   2   1   2   1
 MK-5-14                1   2   2   2   2   1   2   1   2   2   1   1   2   1   2   1   2   2   1   1   2   2   2   1   2   1   2   2   2   2   2   1   1   2   1   1   2   2   1   1   1   2   1   2   1   2   1   1   1   1   1   1   2   2   1   1   2   2   2   2   2   2   1   2   2   1   1   1   2   1   2   1   2   2   1   1   1   2   2   2   2   2   2   2   2   1   2   1   2   1   2   2   2   1   1   2   1   1   2   2   1   2   1   2   1   2   1   1   2   2   2   2   1   2   2   2   2   2   1   1   1   2   2   2   1   2   2   1   2   1   2   1   2   1   1   2   1   2   1   1   1   2   1   1   1   2   1   2   2   1   1   1   1   2   2   2   1   1   1   1   2   2   2   1   1   1   2   2   1   2   1   1   1   2   1   1   2   2   1   2   2   1   2   2   1   1   1   2   1   2   2   2   2   2   2   2   2   1   2   1
 MK-5-15                1   2   2   2   2   2   1   1   2   2   1   1   2   1   2   1   2   1   1   2   2   2   2   1   2   1   2   2   2   2   2   1   1   2   1   2   2   2   1   1   1   2   1   2   1   2   1   1   2   1   1   1   2   2   1   1   2   2   2   2   2   2   2   2   2   2   1   2   2   2   2   1   2   2   1   1   1   2   2   2   2   2   2   2   2   1   2   1   2   1   2   2   2   1   1   2   1   1   2   2   1   2   1   2   1   2   2   1   2   2   2   2   1   2   2   2   2   2   1   1   1   2   2   2   2   2   2   1   2   1   2   1   2   1   1   2   1   1   1   1   1   2   1   1   2   2   1   2   2   1   1   1   1   2   2   2   1   2   1   1   2   1   2   1   1   1   2   2   1   2   1   1   1   2   1   1   2   2   1   2   2   1   2   2   1   2   1   2   2   2   2   2   2   2   2   1   2   1   2   1
 MK-5-16                1   2   2   2   2   2   1   2   2   2   1   1   2   1   2   2   2   1   2   2   2   2   2   1   2   1   2   2   2   1   2   1   1   2   1   2   1   2   2   1   1   2   1   2   1   2   1   1   2   1   1   1   2   2   1   1   2   2   2   2   2   1   2   2   2   2   1   2   2   2   2   1   2   2   1   1   1   2   2   2   2   2   2   2   2   1   1   1   2   1   2   2   2   1   2   2   1   1   2   2   1   2   1   2   2   2   2   1   2   2   2   2   1   2   2   2   2   2   1   1   2   2   2   1   2   2   2   1   2   1   2   1   2   2   1   2   2   1   1   1   1   2   1   1   2   2   2   2   2   1   1   1   1   2   2   2   1   2   1   1   2   1   2   2   1   2   2   2   1   2   2   1   1   2   1   1   2   1   1   2   2   1   1   2   1   2   2   2   2   2   2   2   1   2   2   1   2   1   2   1
 MK-6-1                 1   2   1   2   2   2   2   1   1   1   1   2   2   2   1   1   2   2   2   2   1   1   2   1   1   2   1   1   1   2   2   1   2   1   1   1   2   1   2   1   2   1   1   1   2   1   2   2   2   2   1   2   1   1   2   1   1   2   1   1   2   1   1   2   1   2   2   2   2   2   1   1   2   1   2   2   2   1   1   1   2   1   1   2   1   2   2   1   1   1   1   1   2   2   1   1   1   1   1   1   2   1   1   2   1   1   1   1   1   2   2   1   1   2   1   1   2   2   1   2   2   2   2   2   1   2   2   2   1   1   1   1   1   1   2   1   1   1   1   2   1   1   1   2   1   2   2   2   2   1   2   1   1   1   1   2   1   1   2   1   2   2   1   2   1   2   1   1   2   2   2   1   1   1   2   1   1   1   2   1   2   1   1   2   1   2   2   2   1   1   2   1   2   1   1   2   2   1   2   2
 MK-6-2                 1   2   2   2   2   2   2   1   1   1   1   2   2   2   1   1   2   2   2   2   1   1   1   1   1   2   1   1   1   2   2   1   1   1   1   1   2   1   2   1   2   1   1   1   2   1   2   2   2   2   1   2   1   1   2   2   1   2   1   1   2   1   1   2   1   2   2   2   2   2   1   1   2   1   2   2   2   1   1   1   1   1   1   2   1   2   2   1   1   1   1   1   2   2   1   1   1   1   1   1   2   1   1   2   1   1   1   1   1   2   2   1   1   2   1   1   1   2   1   2   2   1   2   1   1   2   1   1   1   1   1   1   1   1   2   1   1   1   1   2   1   1   1   2   1   2   1   2   2   2   2   1   1   1   1   2   1   1   2   1   2   1   1   2   1   2   2   1   2   2   2   1   1   1   2   2   1   1   2   1   2   1   1   2   1   2   2   2   1   1   2   1   2   1   1   2   2   1   2   2
 MK-6-3                 1   2   1   2   2   2   2   2   1   1   1   2   1   2   1   1   2   2   2   2   1   1   1   1   1   2   1   1   1   2   2   1   1   1   1   1   1   1   2   1   2   1   1   1   2   1   2   2   2   2   1   2   1   1   2   2   1   2   1   1   2   1   1   2   1   2   2   1   2   2   1   1   2   1   2   1   2   1   1   1   1   1   2   2   2   2   2   1   1   1   1   1   2   2   1   1   1   1   1   2   1   1   1   2   1   2   1   1   1   2   2   1   1   2   2   2   1   2   1   2   2   1   2   2   1   2   1   1   1   1   2   1   1   1   2   1   1   1   1   2   1   1   1   2   1   2   1   2   2   2   2   1   1   1   1   2   1   1   2   1   2   1   1   2   1   2   2   1   2   2   2   2   1   1   2   2   1   1   1   1   2   1   1   2   1   2   2   2   1   1   2   1   2   1   1   2   2   1   2   2
 MK-6-4                 1   2   2   2   2   2   2   2   1   1   1   2   1   2   1   1   2   2   2   2   1   1   1   1   1   2   1   2   1   2   2   1   1   1   1   1   1   1   2   1   2   1   1   1   2   1   2   2   2   2   1   2   1   1   2   2   1   2   1   1   2   1   1   1   1   2   2   1   2   2   1   2   2   2   1   1   2   1   1   1   1   1   2   2   2   2   2   1   1   1   2   1   2   2   1   1   1   2   1   2   1   1   1   2   1   2   1   2   1   2   2   1   1   2   2   2   1   2   1   2   2   1   2   2   1   2   1   1   1   1   2   1   1   1   2   1   1   1   1   2   1   1   2   2   1   2   1   2   2   1   2   1   1   1   1   2   1   1   2   1   2   2   1   2   1   2   2   1   2   2   2   2   1   1   2   2   1   1   2   1   2   1   1   2   1   2   2   2   1   1   2   1   2   1   2   2   2   1   2   2
 MK-6-5                 1   2   2   2   2   2   2   2   1   2   1   2   1   1   1   1   2   2   2   1   1   1   1   1   1   2   1   2   1   2   2   1   1   1   2   1   1   1   2   1   2   1   1   1   2   1   2   2   2   2   2   2   1   1   2   2   1   2   1   1   2   1   1   1   1   2   1   1   2   1   1   2   2   2   1   1   2   1   1   1   1   1   2   2   2   2   2   1   1   2   2   2   2   2   1   1   1   2   1   2   1   1   1   2   1   2   2   2   1   2   2   1   1   1   2   2   1   2   2   2   2   1   2   2   1   2   1   1   1   2   2   1   1   1   2   1   1   1   1   1   1   1   2   2   1   2   1   2   2   1   2   1   2   1   1   1   1   1   2   2   1   2   1   2   1   2   2   1   2   2   2   2   1   2   2   2   1   1   2   1   2   1   1   2   1   2   2   2   1   1   2   1   2   1   2   1   1   1   2   2
 MK-6-6                 2   2   2   2   2   2   2   2   1   2   1   2   1   1   1   1   2   2   2   1   1   1   1   1   1   2   1   2   1   2   2   1   1   1   2   1   1   1   2   1   2   1   1   1   2   1   2   2   2   2   1   2   1   1   2   2   1   2   1   1   2   1   1   2   1   2   1   1   2   1   1   2   2   2   2   1   2   1   1   1   1   1   1   1   2   2   2   1   1   2   2   2   2   2   1   1   1   2   1   2   1   2   1   2   1   2   2   2   1   2   2   1   1   1   2   2   1   2   2   2   1   1   2   2   1   2   1   1   1   2   2   1   1   1   2   1   1   1   1   1   1   2   1   2   1   2   1   2   2   1   2   2   2   1   1   1   1   1   2   1   1   2   1   2   1   1   2   1   2   2   2   2   1   2   2   2   2   1   2   1   2   1   1   2   1   2   2   2   2   1   2   1   2   1   2   1   1   1   2   2
 MK-6-7                 2   2   2   2   2   2   2   2   1   1   1   2   1   1   1   1   1   2   2   1   2   1   1   1   2   2   1   2   1   2   2   2   2   1   2   2   1   1   2   2   1   1   1   1   1   1   1   2   2   2   1   1   1   1   2   2   1   2   1   1   2   1   1   2   1   2   1   2   1   1   1   2   2   2   2   1   2   1   2   1   2   1   1   1   2   2   2   1   1   2   2   2   2   2   1   1   1   2   1   2   1   2   1   2   1   2   2   2   1   2   2   1   2   1   2   2   2   2   2   2   1   1   2   2   1   2   1   1   1   2   2   1   2   1   2   1   1   1   1   1   1   2   1   2   1   2   1   2   2   2   2   2   2   1   1   1   1   1   1   1   1   2   1   2   1   1   2   1   1   2   2   2   1   2   1   2   2   1   2   1   2   1   1   2   1   2   2   2   2   1   2   1   2   1   2   1   1   1   2   2
 MK-6-8                 2   2   2   2   2   2   2   1   1   1   1   2   1   1   1   1   2   2   2   1   2   1   2   1   2   2   1   2   1   2   2   2   2   1   2   2   1   1   2   2   1   1   1   1   1   1   1   2   2   2   2   1   1   1   2   2   2   2   1   2   2   1   1   2   1   2   1   2   1   1   1   2   2   2   2   1   2   1   2   1   2   1   1   1   1   2   2   1   2   2   2   1   2   2   1   1   1   2   1   2   1   2   1   2   1   2   2   2   1   2   1   1   2   1   2   2   2   2   2   2   1   1   2   2   2   2   1   1   1   2   1   1   2   1   2   1   1   2   1   1   1   2   1   1   1   2   1   2   2   1   2   2   1   1   1   1   1   1   1   2   1   2   1   2   1   1   2   1   1   2   1   2   1   2   1   2   2   2   2   2   2   1   1   2   1   2   1   2   1   1   2   1   2   1   2   1   1   1   2   2
 MK-6-9                 2   2   2   2   2   2   2   1   1   1   1   2   1   1   2   1   2   2   2   1   1   1   2   1   2   2   1   2   2   2   2   1   2   1   2   2   1   1   2   2   2   1   1   1   1   1   1   2   2   2   2   1   2   1   2   2   2   2   1   2   2   1   1   2   1   2   2   2   1   1   1   2   2   2   2   1   2   1   2   1   2   1   1   1   1   2   2   2   2   2   2   1   1   2   1   1   1   2   2   2   1   2   1   2   1   2   2   2   1   2   1   1   2   1   2   2   2   2   2   2   1   1   2   1   2   2   1   1   2   2   1   1   2   1   2   1   1   1   1   1   2   2   1   1   1   2   1   2   2   1   2   2   1   1   1   1   1   1   1   2   1   2   1   2   1   1   2   1   1   2   1   2   1   2   1   2   2   2   2   2   2   1   1   2   2   2   2   2   1   1   2   1   2   1   2   1   1   1   2   2
 MK-6-10                2   2   2   2   2   2   2   1   1   1   1   2   1   1   2   1   2   2   2   2   1   1   2   1   1   2   1   2   2   2   2   1   2   1   2   2   1   1   2   2   1   2   1   1   1   1   1   2   2   2   2   1   2   1   2   2   2   2   1   2   2   1   1   2   1   2   1   2   1   1   1   1   2   2   2   1   2   1   2   1   2   1   1   1   1   2   2   2   2   2   2   1   2   2   2   1   1   2   1   2   2   1   1   2   1   2   2   2   1   2   1   2   2   1   2   2   2   2   2   1   1   1   2   1   2   2   1   1   2   2   1   1   2   1   2   1   1   1   1   1   2   2   1   1   1   2   1   2   2   1   2   2   1   2   1   1   1   1   1   2   2   2   1   2   1   1   2   2   2   2   1   2   1   2   1   2   2   2   2   2   2   1   1   2   2   2   2   2   1   1   1   1   2   1   2   1   1   1   2   1
 MK-6-11                2   2   2   2   2   2   2   1   1   1   1   2   1   1   2   1   2   2   2   2   1   2   2   1   2   2   2   2   2   2   2   1   2   2   2   2   1   1   2   2   1   1   1   1   1   1   1   2   2   2   2   2   1   2   2   2   2   2   1   2   2   2   1   2   1   2   1   1   1   1   1   1   2   2   2   1   1   1   2   1   2   1   1   1   1   2   1   2   2   1   2   2   2   2   2   1   1   2   1   2   2   1   1   2   1   2   2   2   1   2   1   2   2   1   1   2   2   2   1   1   2   1   2   1   1   2   1   1   2   2   1   1   2   1   2   1   1   1   1   1   1   2   1   1   1   2   1   2   2   1   2   2   1   2   1   1   1   1   1   2   2   2   1   2   1   1   2   2   2   2   1   2   1   2   1   2   2   2   2   2   2   1   1   2   2   2   2   2   1   1   1   1   2   1   2   1   1   1   2   1
 MK-6-12                2   2   2   2   2   2   2   1   2   1   1   2   1   1   2   1   2   2   2   2   1   1   2   1   2   2   2   2   2   2   2   1   2   2   2   2   1   1   2   2   1   1   1   1   1   1   1   2   2   2   1   2   1   1   2   2   2   2   1   2   2   2   1   2   1   2   1   1   2   2   1   1   2   2   2   1   1   1   2   1   2   1   1   1   1   2   2   2   2   1   2   2   2   2   2   1   1   2   2   2   2   1   1   2   1   1   2   2   1   2   1   2   2   1   1   2   2   2   1   1   2   1   2   1   1   2   2   1   2   2   1   1   2   1   2   1   2   1   1   2   1   1   2   1   1   2   1   2   2   1   2   2   1   2   1   1   1   1   1   1   2   1   1   2   1   1   2   2   1   2   2   2   1   2   1   2   1   2   2   2   2   1   1   2   2   2   2   2   1   1   1   1   2   1   2   1   1   1   2   1
 MK-6-13                2   2   1   2   2   1   2   2   2   1   1   2   1   1   1   1   1   2   2   2   1   1   2   1   2   2   2   2   2   2   2   1   2   2   2   2   1   1   2   2   1   1   1   1   1   2   1   2   2   2   1   2   1   1   1   2   2   1   1   2   2   2   1   2   1   2   1   1   2   2   1   1   2   2   2   1   1   1   2   1   2   1   1   1   1   2   1   2   1   1   2   2   2   2   2   1   1   2   1   2   2   1   1   2   1   1   2   2   1   2   2   2   2   1   1   2   2   2   1   1   2   1   2   1   1   2   2   1   2   2   1   1   2   1   2   2   2   1   1   2   1   1   1   1   1   2   1   2   2   1   2   2   1   2   1   1   1   1   1   1   2   1   1   2   2   1   2   2   1   2   2   1   1   2   1   2   2   2   2   2   2   1   1   2   1   2   2   2   1   1   1   1   2   1   2   1   2   1   2   1
 MK-6-14                2   2   1   2   2   1   1   2   2   1   1   2   1   1   1   1   1   1   2   2   1   1   2   2   2   2   2   2   2   2   2   1   2   1   2   2   1   1   2   2   1   1   2   1   1   2   2   2   2   2   1   2   1   1   1   2   2   1   1   2   2   2   1   1   1   2   1   1   2   2   1   1   2   2   1   2   2   1   2   1   2   1   2   1   2   2   1   2   1   1   2   2   2   2   2   1   1   2   2   2   2   1   1   2   1   1   2   2   1   2   2   2   2   2   1   2   2   2   1   1   2   1   2   1   1   1   1   1   2   1   1   1   2   1   2   2   2   1   1   2   2   1   1   1   1   2   2   2   2   1   2   2   1   2   1   1   1   2   1   1   2   1   1   1   2   1   2   2   1   2   2   1   1   2   1   2   2   2   2   2   2   1   1   2   1   2   2   2   1   1   1   1   2   1   2   1   1   1   2   1
 MK-6-15                2   1   1   2   2   1   1   2   2   1   1   1   1   1   1   1   1   1   2   2   1   1   2   2   2   2   2   2   2   1   2   1   2   1   2   2   1   1   1   2   1   1   2   1   1   2   2   2   2   2   1   2   1   1   1   2   2   1   1   2   2   2   1   1   1   2   1   2   2   2   1   1   2   1   1   2   2   1   1   1   2   1   2   1   2   2   1   2   1   2   2   2   2   2   2   1   1   2   2   2   2   1   1   2   1   2   2   2   1   2   2   2   2   2   1   2   2   2   1   1   2   1   2   1   1   1   1   1   2   1   1   1   2   1   2   2   2   1   1   2   2   1   1   1   1   2   2   2   2   1   2   2   1   2   1   1   1   2   1   1   2   1   1   1   2   1   2   2   1   2   2   1   2   2   1   2   2   2   2   2   2   2   1   2   2   1   2   2   1   1   1   2   2   1   2   1   1   1   2   1
 MK-6-16                2   1   1   2   2   1   1   2   2   1   1   1   1   1   1   1   1   1   2   2   1   1   2   1   2   2   2   2   2   2   2   1   2   1   2   1   2   1   1   2   1   1   2   1   1   2   2   1   2   2   1   2   1   1   1   2   2   1   1   1   2   2   1   1   1   2   2   2   2   2   1   2   2   1   1   2   1   1   1   2   2   1   2   1   2   2   1   2   1   2   2   2   2   2   2   1   1   2   2   2   2   1   1   2   1   2   2   2   1   2   2   2   1   2   2   2   2   2   1   1   2   1   2   1   1   1   1   1   2   1   1   1   2   1   2   2   2   1   1   2   2   1   2   1   1   2   2   2   2   1   2   2   1   2   1   1   1   2   1   1   1   1   1   1   2   2   2   2   1   2   2   1   2   2   2   2   2   2   2   2   2   2   1   1   2   1   2   2   1   1   2   2   2   1   2   1   1   2   2   1
 
!****************************************** Phenotypic Data **********************************************************
!-100.0 is resevred for missing phenotype
SimulatedTrait1         8.6910    9.2340    9.7843   10.1380    9.7407   11.9916    9.4023    9.4661    9.5487   10.5110    8.9566    8.8903   10.5824   11.3189    9.7316    8.4143    9.5374    9.1463    8.7965    9.3939   10.4780    9.8441   11.7658    9.1609    8.8786   11.2400    9.4311    8.5805   11.4350    9.7585   10.1592   11.2337   10.5412    9.8814    9.8978    8.1940   10.7891    9.3908    9.5751   10.7541    9.9189   11.1093   11.6273   11.2012    8.2564    8.9984    9.8646    7.9196   10.7234   10.2874    8.0043   10.6303   11.8554    9.3443   11.5650    9.5204    9.6705   10.8904    8.8614    9.9471   10.6133   10.0351   10.2335    9.2945    7.7157   10.5149    9.1396    8.6994   11.5801    8.6897    9.1290    8.0681    8.1357    9.8695    9.0131   11.2751    9.1172   10.1669   11.8185   10.2159   11.5317    9.6508   10.7150   10.3157   10.5330    8.9385   10.0627    9.4202   11.0270   10.7973    9.5672   10.1710    8.5097    9.4080   11.4679    8.6717    9.5579   10.7044    9.2321   12.2732   10.9925   11.2424    9.2597    9.3347    9.4026   10.6262   11.1263    8.4068    7.5369   11.0605    8.3209    9.4855    9.8366    9.1019   10.4854    9.5476    9.9810    8.4974   11.6561   10.4604   10.9020   10.2812   10.6067    9.8210    9.9706    9.8787   11.1125   12.1125   11.4290    8.6493    9.6899   10.5224    9.7424   10.8316   10.8892   11.5560    9.0150    9.1449    9.6861   10.1137    8.4227   10.4912   10.9088   10.2806    9.7425   12.5828   10.1183   10.6042   10.9688   10.0011    9.7328   10.4494    9.7307    8.6179    9.0701    9.2553    9.7482   10.3187   10.1355   10.3496    9.3277    9.1004    9.8507    9.0255   11.1103   10.0737   11.0106    9.5895    9.4169    9.2690   11.1655    9.7878    9.9179    7.7987    9.7203   10.8712   11.2225   10.0711    9.9029    9.5970    9.1407   10.5698   11.7764   10.5485    8.9479    9.0868   10.1745   11.0136    7.8429   10.0883   10.1226    9.9723    9.0249   11.5647    9.0041   12.2199   10.2166   10.4915    8.5020   10.9831
 
