# Supplementary material for: Inclusive Composite Interval Mapping of QTL by Environment Interactions in Biparental Populations
Source: PLoS One. 2015 Jul 10;10(7):e0132414. doi: 10.1371/journal.pone.0132414 (PMC4498613; doi:10.1371/journal.pone.0132414)
Supplement: S1 File — (ZIP) [file pone.0132414.s001.zip › BC1 population/e=1/run_00082.met]

!**********************Note: lines staring with "!" are remarks and will be ignored in the program********************
!*********************************General Information**********************************
!Assuming F1 = P1 x P2, populations available in QTL IciMapping are: 
!  1, P1BC1F1 = P1 x F1, the first backcrossing where P1 is used as the recurrent parent;
!  2, P2BC1F1 = P2 x F1, the first backcrossing where P2 is used as the recurrent parent;
!  3, F1DH, F1-derived doubled haploids; 
!  4, RIL or F1RIL, recombination inbred lines through the repeated selfing of F1;
!  5, P1BC1RIL, recombination inbred lines through the repeated selfing of P1BC1F1;
!  6, P2BC1RIL, recombination inbred lines through the repeated selfing of P2BC1F1;
!  7, F2, the selfing generation of F1;
!  8, F3, the selfing generation of F2;
!  9, P1BC2F1, the second backcrossing where P1 is used as the recurrent parent; 
! 10, P2BC2F1, the second backcrossing where P2 is used as the recurrent parent;
! 11, P1BC2RIL, recombination inred lines through the repeated selfing of P1BC2F1; 
! 12, P2BC2RIL, recombination inred lines through the repeated selfing of P2BC2F1; 
! 13, P1BC1F2, the selfing generation of P1BC1F1; 
! 14, P2BC1F2, the selfing generation of P2BC1F1; 
! 15, P1BC2F2, the selfing generation of P1BC2F1; 
! 16, P2BC2F2, the selfing generation of P2BC2F1; 
! 17, P1BC1DH, P1BC1F1-derived doubled haploids; 
! 18, P2BC1DH, P2BC1F1-derived doubled haploids; 
! 19, P1BC2DH, P1BC2F1-derived doubled haploids; 
! 20, P2BC2DH, P2BC2F1-derived doubled haploids; 
   1      !Mapping Population (see remarks above)
   2      !Mapping Function (1 for Kosambi; 2 for Haldane; 3 for Morgan)
   2      !Marker Space Type (1 for intervals; 2 for positions)
   1      !Marker Space Unit(1 for centiMorgans; 2 for Morgan)
   6      !Number of Chromosomes (or Linkage Groups)
 200      !Size of the mapping population
   1      !Number of environments
 
!***************************************** Chromosomes and Linkage Maps **********************************************
!Chromosome                 NumMarkers
-CH1                        16
-CH2                        16
-CH3                        16
-CH4                        16
-CH5                        16
-CH6                        16
!Linkage map (Marker name followed by position or the interval length)
 MK-1-1                1     0.000
 MK-1-2                1    10.000
 MK-1-3                1    20.000
 MK-1-4                1    30.000
 MK-1-5                1    40.000
 MK-1-6                1    50.000
 MK-1-7                1    60.000
 MK-1-8                1    70.000
 MK-1-9                1    80.000
 MK-1-10               1    90.000
 MK-1-11               1   100.000
 MK-1-12               1   110.000
 MK-1-13               1   120.000
 MK-1-14               1   130.000
 MK-1-15               1   140.000
 MK-1-16               1   150.000
 MK-2-1                2     0.000
 MK-2-2                2    10.000
 MK-2-3                2    20.000
 MK-2-4                2    30.000
 MK-2-5                2    40.000
 MK-2-6                2    50.000
 MK-2-7                2    60.000
 MK-2-8                2    70.000
 MK-2-9                2    80.000
 MK-2-10               2    90.000
 MK-2-11               2   100.000
 MK-2-12               2   110.000
 MK-2-13               2   120.000
 MK-2-14               2   130.000
 MK-2-15               2   140.000
 MK-2-16               2   150.000
 MK-3-1                3     0.000
 MK-3-2                3    10.000
 MK-3-3                3    20.000
 MK-3-4                3    30.000
 MK-3-5                3    40.000
 MK-3-6                3    50.000
 MK-3-7                3    60.000
 MK-3-8                3    70.000
 MK-3-9                3    80.000
 MK-3-10               3    90.000
 MK-3-11               3   100.000
 MK-3-12               3   110.000
 MK-3-13               3   120.000
 MK-3-14               3   130.000
 MK-3-15               3   140.000
 MK-3-16               3   150.000
 MK-4-1                4     0.000
 MK-4-2                4    10.000
 MK-4-3                4    20.000
 MK-4-4                4    30.000
 MK-4-5                4    40.000
 MK-4-6                4    50.000
 MK-4-7                4    60.000
 MK-4-8                4    70.000
 MK-4-9                4    80.000
 MK-4-10               4    90.000
 MK-4-11               4   100.000
 MK-4-12               4   110.000
 MK-4-13               4   120.000
 MK-4-14               4   130.000
 MK-4-15               4   140.000
 MK-4-16               4   150.000
 MK-5-1                5     0.000
 MK-5-2                5    10.000
 MK-5-3                5    20.000
 MK-5-4                5    30.000
 MK-5-5                5    40.000
 MK-5-6                5    50.000
 MK-5-7                5    60.000
 MK-5-8                5    70.000
 MK-5-9                5    80.000
 MK-5-10               5    90.000
 MK-5-11               5   100.000
 MK-5-12               5   110.000
 MK-5-13               5   120.000
 MK-5-14               5   130.000
 MK-5-15               5   140.000
 MK-5-16               5   150.000
 MK-6-1                6     0.000
 MK-6-2                6    10.000
 MK-6-3                6    20.000
 MK-6-4                6    30.000
 MK-6-5                6    40.000
 MK-6-6                6    50.000
 MK-6-7                6    60.000
 MK-6-8                6    70.000
 MK-6-9                6    80.000
 MK-6-10               6    90.000
 MK-6-11               6   100.000
 MK-6-12               6   110.000
 MK-6-13               6   120.000
 MK-6-14               6   130.000
 MK-6-15               6   140.000
 MK-6-16               6   150.000
!*********************************** Marker Types ********************************************************************
!Co-dominant marker: When heterozygote F1 is present, P1 is coded as 2, F1 is coded as 1, and P2 is coded as 0; Otherwise, P1 is coded as 2, and P2 is coded as 0. 
!Dominant marker: When heterozygote F1 is present, P1 and F1 are coded as 12, and P2 is coded as 0; Otherwise, P1 is coded as 2, and P2 is coded as 0.  
!Recessive markers: When heterozygote F1 is present, P1 is coded as 2, and F1 and P2 are coded as 10; Otherwise, P1 is coded as 2, and P2 is coded as 0. 
!Missing marker is coded as -1. 
 MK-1-1                 1   2   1   2   2   1   2   1   2   1   1   2   2   2   1   2   2   2   1   2   2   2   1   2   2   1   2   1   1   1   1   1   2   1   2   1   1   2   2   1   1   2   1   2   2   2   2   2   2   1   2   1   1   2   1   1   2   2   1   1   1   2   2   2   2   1   1   1   2   1   1   1   1   1   1   1   2   2   2   2   2   1   1   2   1   2   2   1   1   2   2   1   2   1   2   2   1   2   2   1   2   2   2   1   2   2   1   2   2   2   1   1   1   2   2   2   1   2   2   1   2   1   2   1   1   1   1   1   1   2   1   2   2   2   2   2   2   2   2   2   2   2   1   1   2   2   1   1   1   2   2   1   2   1   2   1   2   1   1   1   1   1   2   1   1   1   1   1   1   2   2   2   2   1   2   2   1   1   1   2   1   2   2   1   2   1   2   1   1   2   2   2   2   1   1   1   1   2   1   2
 MK-1-2                 1   2   1   1   2   1   2   1   2   1   1   2   2   2   1   2   2   2   1   2   2   2   1   2   2   1   2   1   1   1   1   1   2   1   2   1   1   2   2   1   1   2   1   2   2   2   2   2   2   1   1   1   1   2   1   1   2   2   1   1   1   2   2   2   2   1   1   1   2   1   1   1   2   1   2   1   2   2   2   2   2   1   1   2   1   2   2   1   1   2   2   1   2   2   2   2   1   2   2   1   2   2   2   1   2   1   1   2   2   2   2   1   1   2   2   2   2   2   2   1   1   1   2   1   1   1   1   1   1   2   1   1   2   2   2   2   2   2   2   2   2   2   1   1   2   2   1   1   1   2   2   2   1   1   2   1   2   1   1   1   1   1   2   1   1   1   1   1   1   2   2   2   2   1   2   2   2   1   1   2   1   2   2   1   2   1   2   2   1   2   2   2   2   1   1   1   1   2   1   2
 MK-1-3                 1   2   2   1   2   1   2   2   2   1   1   2   2   2   1   1   2   2   1   2   2   2   1   2   2   1   2   2   1   1   1   1   2   1   2   1   1   2   2   1   1   2   1   2   2   2   2   2   2   1   1   1   1   2   1   1   2   2   1   1   1   2   2   2   2   2   1   1   2   1   1   1   2   1   2   2   2   2   1   2   2   1   1   2   1   2   1   1   1   2   2   1   2   2   2   2   1   2   2   1   2   1   2   1   2   1   1   2   2   2   1   1   1   2   2   2   2   2   2   1   1   1   2   2   1   1   1   1   1   2   1   1   2   2   2   2   2   2   2   2   2   2   1   1   2   2   1   1   1   2   2   2   1   1   2   1   2   1   2   1   1   1   2   1   1   1   1   1   1   2   1   2   2   1   2   2   2   1   1   1   1   2   2   1   2   1   2   2   2   2   2   2   2   1   1   1   1   1   1   2
 MK-1-4                 2   2   2   1   1   1   2   2   2   1   1   2   2   1   1   1   2   2   1   1   2   2   1   2   2   2   2   2   1   1   1   1   2   1   2   1   1   2   2   1   1   2   1   2   2   2   2   2   2   1   2   1   1   2   1   1   2   2   2   1   1   2   2   2   2   2   1   1   2   1   1   1   2   1   2   2   2   2   1   2   2   1   2   2   1   2   1   1   1   2   2   1   1   2   2   2   1   2   2   2   2   1   2   1   2   1   1   2   2   2   1   1   1   2   2   2   2   2   2   1   1   1   2   1   1   1   1   1   1   2   1   1   2   2   2   2   2   2   2   2   2   2   2   1   2   2   1   2   1   2   2   1   1   1   2   2   2   1   2   1   1   1   2   1   2   1   1   1   1   2   1   1   2   1   2   2   2   2   1   1   1   2   2   1   2   1   2   2   2   2   1   1   2   2   2   1   1   1   1   2
 MK-1-5                 2   2   2   2   2   1   2   2   2   1   1   2   2   1   1   1   1   2   1   1   2   2   1   2   2   2   2   2   1   1   1   1   2   2   2   2   1   2   2   1   1   2   1   2   2   2   2   2   2   1   2   1   1   2   1   1   2   2   2   1   1   2   2   2   1   2   1   1   2   1   1   1   2   1   1   2   2   2   1   2   2   2   2   1   1   2   1   1   1   2   1   1   1   2   2   2   1   2   2   2   2   1   2   1   2   1   1   2   2   2   1   1   1   2   2   2   1   2   2   1   1   1   2   1   1   1   1   1   1   1   1   1   2   2   1   2   2   2   2   1   2   2   1   2   2   2   2   2   1   2   2   1   1   1   2   2   2   1   2   1   1   2   2   1   2   2   1   2   1   2   1   1   2   1   2   2   2   2   1   1   1   2   2   1   2   1   2   2   2   2   1   1   2   2   2   1   1   1   1   1
 MK-1-6                 2   2   2   2   2   1   2   2   2   1   1   2   2   1   1   1   1   2   1   1   1   2   1   2   2   2   2   2   1   1   1   1   2   2   2   2   1   2   2   1   1   2   1   1   2   2   2   2   1   1   2   1   1   2   1   1   2   2   2   1   1   2   2   2   1   2   1   1   2   1   1   1   2   1   1   2   2   1   1   2   2   2   2   1   1   2   2   1   1   2   1   2   1   2   2   2   1   2   1   2   2   1   2   1   2   2   1   2   1   2   1   1   1   2   2   2   1   2   2   1   1   1   2   1   1   1   1   2   1   1   1   1   2   2   1   1   2   2   2   1   2   1   1   2   2   2   2   2   1   2   2   2   1   1   2   2   2   1   2   1   1   2   2   1   2   2   1   2   2   2   1   1   2   1   2   2   1   2   1   1   1   2   2   1   2   2   2   2   2   2   1   1   2   2   2   1   1   1   1   2
 MK-1-7                 2   2   2   1   2   1   2   2   2   2   1   2   2   2   2   1   1   2   1   1   1   2   2   2   2   2   1   1   1   1   1   2   2   2   2   2   2   2   2   1   1   2   1   1   2   2   2   2   1   1   2   1   1   2   1   1   2   2   2   1   1   2   2   2   1   2   1   1   1   2   1   1   2   1   1   2   2   2   1   2   2   2   2   1   1   2   2   1   1   2   1   2   1   2   1   2   1   1   1   2   2   1   2   1   2   1   1   2   1   2   1   1   1   2   2   2   1   2   2   2   1   1   2   1   1   1   1   2   1   1   1   1   1   2   1   1   2   2   1   1   2   1   2   2   2   2   2   2   1   2   2   2   1   1   2   2   2   2   1   1   1   2   1   1   2   2   1   2   2   2   1   1   2   1   2   2   1   2   1   1   1   1   2   1   1   2   2   1   2   2   1   1   2   2   2   1   1   1   1   2
 MK-1-8                 2   2   2   2   2   1   2   2   2   2   1   2   2   2   2   1   1   2   1   1   1   2   2   2   1   2   1   1   1   1   1   2   2   2   2   2   2   2   1   1   1   2   2   1   2   2   2   2   1   1   2   1   1   2   1   1   2   2   1   1   1   1   1   2   1   2   1   1   2   2   1   1   2   1   1   1   2   2   1   2   2   1   2   1   1   2   2   1   1   2   1   2   2   2   1   2   1   2   1   2   2   1   2   1   2   1   1   2   2   2   1   2   1   2   2   2   1   2   2   2   1   1   2   1   2   1   1   2   1   1   1   1   2   2   1   1   1   2   1   1   2   1   2   2   2   2   1   2   1   2   2   2   1   2   2   2   2   2   1   1   1   2   1   1   2   2   1   2   2   2   1   1   2   1   2   2   1   1   1   1   1   1   2   1   1   2   2   1   2   2   2   1   2   2   2   1   1   1   1   2
 MK-1-9                 2   2   2   2   2   2   1   2   2   2   1   2   2   1   1   1   1   2   1   1   2   2   2   2   1   2   1   1   1   2   1   2   2   2   2   2   1   2   1   1   1   2   2   1   2   2   2   2   1   1   2   1   1   2   1   1   2   1   1   1   1   1   1   2   1   1   1   1   2   1   1   1   2   2   1   1   2   1   1   2   2   1   2   1   2   2   2   1   1   2   1   2   2   2   1   2   2   2   1   2   2   1   2   2   2   1   1   2   2   2   1   2   1   2   2   2   1   1   1   2   1   1   2   1   2   1   1   2   1   1   2   1   2   1   1   1   1   2   2   1   2   2   2   2   1   2   1   2   1   2   2   2   1   2   2   2   2   2   1   1   1   2   1   1   2   2   2   2   2   2   1   1   2   1   2   2   1   1   1   1   1   1   2   1   1   2   2   1   2   2   2   1   2   2   2   1   1   1   1   2
 MK-1-10                2   2   2   2   2   2   1   2   2   2   1   2   2   1   1   1   1   2   1   1   2   2   1   2   2   2   1   1   1   2   1   2   2   2   1   2   2   2   1   1   1   2   2   1   2   2   2   2   2   1   2   1   1   2   1   1   2   1   1   1   1   1   1   2   1   1   1   1   2   1   1   2   2   2   1   1   2   2   1   2   2   1   2   1   1   2   2   1   1   2   1   2   2   2   1   2   1   2   1   2   2   1   2   2   2   1   1   2   2   2   1   2   1   2   2   2   1   1   1   2   1   1   2   1   2   1   1   1   1   2   2   1   2   1   1   1   1   1   2   1   1   2   2   2   1   2   1   2   1   2   2   2   1   2   2   2   2   2   1   1   1   2   1   1   2   2   1   2   2   1   1   2   2   2   2   2   1   1   1   1   1   1   2   1   1   2   1   1   2   2   2   1   2   2   2   1   1   1   1   2
 MK-1-11                2   2   1   1   2   2   1   2   2   2   1   2   2   1   1   1   1   2   1   1   2   2   1   2   2   2   1   1   2   2   1   2   2   2   1   2   2   2   1   1   1   2   2   1   2   2   2   2   2   1   2   1   1   2   1   1   1   2   1   1   1   1   1   2   1   1   1   1   2   1   1   2   2   2   1   1   2   2   1   2   2   2   2   1   1   2   2   1   2   2   2   2   2   2   1   1   1   2   1   2   2   1   2   2   2   1   1   2   2   2   1   2   1   2   2   2   2   1   1   2   1   1   2   1   2   1   1   1   1   2   1   1   2   2   1   1   1   2   2   1   1   2   2   2   1   2   1   2   1   2   2   2   2   2   2   2   1   2   1   1   1   2   1   1   2   1   1   2   2   1   1   2   2   2   2   2   1   1   1   1   1   1   2   1   1   2   1   1   2   2   2   1   2   2   2   1   1   1   1   2
 MK-1-12                2   2   1   1   1   2   1   2   2   2   1   2   2   1   1   1   1   2   2   1   2   2   1   2   2   1   1   1   1   2   1   2   2   2   1   2   2   2   1   1   1   2   2   1   2   2   2   2   2   1   2   1   2   2   1   1   1   2   1   1   1   1   1   2   1   1   1   1   2   2   1   2   2   2   1   1   2   2   1   2   2   1   2   2   1   2   2   1   2   2   2   2   2   2   1   1   1   2   1   1   2   1   2   2   2   1   1   1   2   2   1   2   1   1   2   2   2   1   1   2   1   1   2   1   2   1   1   1   1   2   1   1   2   2   1   1   1   2   2   1   1   2   2   2   1   2   1   1   1   2   2   2   2   2   2   2   1   2   1   1   1   2   1   1   2   1   1   2   2   1   2   2   2   2   2   2   1   1   2   1   1   1   2   1   2   2   1   1   2   2   2   1   2   2   2   1   1   1   1   2
 MK-1-13                2   2   1   1   1   2   1   2   2   2   1   2   2   1   1   1   1   2   2   1   2   2   1   2   2   1   1   1   1   2   1   2   2   2   1   2   2   2   1   1   2   2   2   1   2   2   2   2   2   1   2   1   2   2   1   1   1   2   1   1   1   1   1   2   1   2   1   1   2   2   1   2   2   2   1   1   2   2   1   2   2   1   2   2   1   2   2   1   2   2   2   2   2   1   1   1   1   2   1   2   2   1   2   2   2   2   1   1   2   2   1   2   1   1   2   2   2   1   1   2   1   1   1   1   2   1   2   1   1   2   1   1   2   2   1   1   1   2   2   1   1   2   2   2   1   2   1   1   1   2   2   2   2   2   2   2   1   2   1   1   1   2   1   1   2   1   1   2   2   1   2   2   1   2   2   2   2   1   2   1   1   1   2   1   2   1   1   1   2   2   2   1   2   2   2   1   1   1   1   1
 MK-1-14                2   2   1   1   2   2   1   2   2   2   1   2   2   1   2   1   1   2   2   1   2   2   1   2   2   1   1   1   1   2   1   2   2   2   1   2   1   2   1   1   2   2   2   1   2   2   2   2   2   1   2   1   2   2   1   1   1   2   1   1   1   1   1   2   1   2   1   1   2   2   1   2   2   2   1   1   2   2   1   2   2   1   2   2   1   2   2   1   2   2   2   2   2   1   1   1   2   1   1   2   2   1   2   2   2   2   1   1   2   2   1   1   2   1   2   2   2   1   1   1   1   1   1   1   1   1   2   1   1   2   1   1   2   2   2   1   1   1   2   1   1   2   2   2   1   2   1   1   1   2   2   2   2   1   2   2   1   2   1   1   1   2   1   1   2   1   1   2   2   1   2   2   1   2   2   2   2   1   2   1   1   1   2   1   2   1   1   1   2   2   2   1   2   2   2   1   1   1   1   1
 MK-1-15                2   2   1   1   2   2   1   2   2   2   1   2   2   1   2   1   1   2   2   1   2   2   1   2   2   1   1   1   1   2   1   2   2   2   1   2   1   1   1   1   2   2   2   1   2   2   2   2   2   1   2   2   1   2   1   1   1   2   1   1   1   2   1   2   1   2   1   1   2   2   1   2   2   2   1   2   2   2   1   2   2   2   2   2   1   2   2   1   2   2   2   2   2   1   1   2   2   1   1   2   2   1   2   2   2   2   2   1   2   2   2   1   2   1   2   2   1   1   1   1   1   1   1   1   1   1   2   1   1   2   1   1   2   2   2   1   2   1   2   1   1   2   2   2   1   2   1   1   1   2   2   2   2   1   2   2   1   2   1   2   1   1   1   1   1   1   1   2   2   1   2   1   1   2   2   2   2   1   2   1   1   1   2   1   2   1   1   1   2   2   2   1   2   2   2   1   1   1   1   1
 MK-1-16                2   2   1   2   2   2   2   2   2   1   1   2   2   1   2   1   1   2   2   1   2   2   1   2   1   1   1   1   2   2   1   2   2   2   1   2   2   1   1   1   2   1   2   1   2   1   1   2   2   1   2   2   1   2   1   1   1   2   1   1   1   2   1   2   1   2   1   1   2   2   1   2   2   2   1   2   2   2   1   2   2   2   2   2   1   2   2   1   1   2   2   2   2   1   1   2   2   1   1   2   2   1   2   2   2   2   2   1   2   2   2   1   2   1   2   1   1   1   2   1   1   1   1   1   1   1   2   2   2   2   1   1   2   2   2   2   2   1   2   1   2   2   2   2   1   2   1   1   1   2   2   2   2   1   1   1   1   2   1   2   1   1   1   1   1   1   1   2   2   1   1   1   1   2   2   2   2   1   2   2   1   1   2   1   2   1   1   1   2   2   2   1   2   2   2   1   1   1   1   1
 MK-2-1                 1   1   2   1   2   1   2   1   2   1   2   2   1   2   2   2   1   2   1   1   1   2   2   1   2   1   2   2   2   1   1   1   2   2   2   2   1   2   1   2   2   1   2   1   1   1   1   2   1   2   1   2   1   1   1   1   2   2   2   1   1   1   1   1   1   1   2   1   1   2   1   2   1   2   2   1   1   2   2   1   1   2   1   2   1   2   2   2   1   2   2   1   2   1   1   2   2   2   2   1   2   2   2   1   2   2   1   2   2   1   1   2   1   2   1   2   1   1   2   2   2   1   2   1   2   1   1   2   2   1   2   1   1   2   1   2   1   2   2   1   2   1   1   1   2   1   1   2   2   2   1   1   2   1   2   1   2   1   2   2   1   1   2   2   1   2   2   1   2   1   1   2   2   2   2   1   2   2   2   2   2   2   1   1   2   2   2   1   1   2   2   1   2   2   2   2   1   1   2   1
 MK-2-2                 1   1   2   1   2   1   1   1   2   1   2   2   1   2   2   2   1   2   1   2   1   2   2   1   2   1   2   2   2   2   1   1   2   2   1   2   1   2   1   2   2   1   2   2   1   2   1   2   1   2   1   2   2   1   1   1   2   2   2   1   1   1   2   1   1   1   2   1   1   2   1   2   2   2   2   1   1   2   2   2   1   2   1   2   1   2   2   1   1   2   2   1   2   2   1   2   2   2   2   1   2   2   2   1   2   2   1   2   2   2   1   2   1   2   1   2   1   1   2   2   2   1   2   1   2   1   1   2   2   1   2   1   1   2   1   2   2   2   2   1   2   1   1   1   2   1   1   2   1   2   1   1   2   1   2   1   2   1   2   2   1   1   1   2   1   2   2   1   2   1   1   2   2   2   2   1   2   2   2   1   2   2   1   1   2   1   2   1   1   2   2   1   2   2   1   2   1   1   2   1
 MK-2-3                 1   1   2   1   2   1   1   1   2   1   2   1   1   2   2   2   1   2   1   2   1   2   2   1   2   1   2   2   2   2   1   1   1   2   1   2   1   2   1   2   2   1   2   2   1   1   1   2   1   2   1   1   2   1   1   1   2   2   2   2   1   1   2   1   1   1   2   1   1   2   1   2   2   2   2   1   1   2   2   2   1   2   1   2   1   2   2   1   1   2   2   1   2   2   1   2   2   2   2   2   2   2   2   1   2   1   2   2   2   2   1   2   1   2   1   2   1   1   2   2   2   1   2   1   2   2   1   2   2   1   2   1   1   2   1   2   2   2   2   1   2   1   1   1   1   1   1   2   1   2   1   1   2   1   2   1   2   1   2   2   1   1   2   2   1   2   2   1   1   1   1   2   2   2   2   1   2   2   2   1   2   2   1   1   2   2   2   1   1   2   2   2   2   2   1   2   1   1   2   1
 MK-2-4                 1   1   2   1   2   1   1   2   2   1   2   1   1   2   1   2   1   2   1   2   1   2   2   1   2   2   2   2   2   2   1   1   1   2   1   2   1   2   1   2   2   1   2   2   1   1   1   2   1   2   1   1   2   1   1   1   2   2   2   2   1   1   2   1   1   1   2   1   1   2   1   2   2   2   2   1   1   2   1   2   1   2   1   2   1   2   2   1   1   2   2   1   2   2   1   2   2   2   1   2   2   2   2   1   2   1   2   2   2   2   1   1   1   2   1   2   2   1   2   2   2   1   2   1   1   2   1   2   2   1   2   1   1   1   1   2   2   2   2   2   2   2   1   1   1   1   1   2   1   2   1   1   2   1   2   1   2   1   2   2   1   1   2   2   1   2   2   1   1   2   1   2   2   2   2   1   2   2   2   2   2   2   1   1   2   2   2   1   1   2   2   2   2   2   1   2   1   1   2   2
 MK-2-5                 1   1   2   1   1   1   1   2   2   1   2   1   1   2   1   2   1   2   2   2   1   2   2   1   1   2   2   2   2   2   1   1   1   2   1   2   1   2   1   2   2   1   2   1   1   1   1   2   1   2   1   1   2   1   1   1   2   2   2   2   1   2   2   1   1   1   2   1   1   2   1   2   2   2   2   1   1   2   1   2   1   2   1   2   1   1   2   1   1   2   2   1   2   2   1   2   2   2   1   2   2   2   2   1   2   1   2   2   1   2   1   1   1   2   1   2   2   1   2   2   2   2   2   1   1   2   1   2   1   1   2   1   1   1   1   2   2   2   2   2   2   2   1   1   1   1   1   2   1   1   1   1   2   1   2   1   2   1   1   1   2   1   2   2   1   2   2   1   2   2   1   2   2   1   2   1   2   2   2   2   2   2   1   1   2   2   2   1   1   2   2   2   2   2   1   2   1   1   2   2
 MK-2-6                 2   1   2   2   1   1   1   2   2   1   1   1   2   2   1   2   1   2   2   2   1   2   2   1   1   2   2   2   2   2   1   1   1   2   1   2   1   2   1   2   2   1   2   1   1   1   1   1   1   2   1   1   2   1   1   1   2   2   2   2   1   2   2   1   1   2   2   1   1   2   1   2   2   2   2   1   1   2   1   1   1   2   1   2   1   1   2   1   1   2   1   1   2   2   1   2   2   2   1   2   2   2   2   2   2   1   2   2   1   2   1   2   1   2   1   1   1   2   2   2   2   2   1   1   1   2   1   2   2   1   2   1   1   1   1   2   2   2   2   2   2   2   1   1   1   1   1   2   1   1   1   1   1   1   2   1   1   1   2   1   2   1   2   2   1   2   2   2   1   2   1   2   1   1   2   1   2   2   1   2   2   2   1   1   2   2   2   1   2   2   2   2   2   2   1   2   1   1   2   2
 MK-2-7                 2   1   2   2   1   1   1   2   2   2   1   1   2   1   1   2   1   1   2   2   2   2   1   1   1   2   2   2   2   2   1   1   1   2   1   2   1   2   1   2   2   1   2   1   1   1   1   1   1   1   2   1   2   1   1   1   2   2   2   2   1   2   1   1   1   1   2   1   1   2   1   2   2   2   2   1   1   2   1   1   1   2   1   2   1   2   1   1   1   2   2   1   2   2   1   2   2   2   1   2   2   2   2   2   2   2   2   2   1   2   1   2   1   2   1   1   2   2   2   2   2   2   1   1   1   2   2   2   2   1   2   1   2   1   1   2   2   2   2   2   2   2   1   1   1   1   1   1   1   1   1   1   2   1   2   1   1   1   2   1   2   1   2   2   1   2   2   2   1   2   1   2   1   1   2   1   1   2   1   2   2   2   1   1   2   1   2   1   1   2   2   2   2   2   1   2   1   1   2   2
 MK-2-8                 2   1   2   2   1   1   1   2   2   2   1   1   1   1   1   2   1   1   2   2   2   2   2   1   1   2   2   2   2   2   1   1   1   2   1   2   1   2   1   2   2   1   2   1   1   1   1   1   1   2   2   1   1   1   1   1   2   2   1   2   1   2   1   1   1   1   2   1   1   2   1   2   2   2   2   1   1   2   1   1   1   2   1   2   1   2   1   1   1   2   1   1   2   2   1   2   2   2   1   2   2   2   2   2   2   2   2   2   1   2   1   2   1   2   1   2   2   2   2   2   2   2   1   1   1   2   2   2   2   1   2   1   2   1   1   2   2   2   2   2   2   2   1   1   1   1   1   1   1   1   1   1   2   1   2   2   2   1   2   1   2   1   2   2   1   2   2   2   1   1   2   2   2   1   2   1   1   2   1   1   2   2   2   1   2   1   2   1   1   2   2   2   2   2   1   2   1   1   2   2
 MK-2-9                 2   1   2   2   1   1   1   2   2   2   2   1   1   2   1   2   1   1   2   1   2   2   2   1   1   2   2   2   2   2   1   1   1   2   1   2   1   2   1   1   2   1   2   1   1   1   1   1   1   2   2   1   1   1   1   1   2   2   1   2   1   2   1   1   1   1   2   1   1   2   1   1   2   2   2   1   1   2   2   1   1   1   1   2   1   1   1   1   1   2   1   1   2   2   1   2   2   2   1   2   2   2   2   2   2   2   2   2   1   2   1   2   1   2   1   2   2   2   2   2   2   2   1   1   1   2   1   2   2   1   2   1   2   1   1   1   2   2   2   2   2   2   1   1   1   1   1   1   2   1   1   1   2   1   2   2   1   1   2   1   2   1   2   2   1   2   2   2   1   1   2   2   2   1   2   1   1   2   2   1   2   1   2   1   2   2   2   1   2   2   2   2   2   2   1   2   1   2   2   2
 MK-2-10                2   1   2   1   1   1   1   2   2   2   2   1   1   2   1   2   2   1   2   1   2   2   1   1   1   2   2   2   2   2   1   1   2   2   1   2   1   2   1   1   2   1   2   1   1   2   1   1   1   2   2   1   1   1   1   1   1   2   1   2   1   2   1   1   1   1   2   1   2   2   1   2   2   2   2   1   2   2   2   1   1   1   1   2   1   1   1   1   1   2   1   1   2   2   1   2   2   2   1   1   2   1   1   1   2   2   2   2   1   2   1   2   1   2   1   2   2   2   2   1   2   2   1   1   1   2   1   2   2   1   2   1   2   1   1   1   2   2   2   2   2   2   1   1   1   1   1   1   2   1   1   1   2   1   2   1   1   1   1   2   2   1   2   2   1   2   2   2   1   1   2   2   2   1   2   1   1   2   2   1   2   1   2   1   2   2   2   1   2   2   2   2   2   1   1   2   1   2   2   2
 MK-2-11                2   1   2   1   1   2   1   2   1   1   2   1   1   1   1   2   1   1   2   1   2   2   1   2   1   2   2   2   2   2   1   1   2   2   1   2   1   2   1   1   2   1   2   1   1   2   1   1   1   2   1   1   1   1   1   1   1   2   1   2   1   2   1   1   1   1   2   2   2   2   1   2   1   2   2   2   2   2   2   1   1   1   1   2   1   1   1   1   2   1   1   1   1   2   1   2   1   2   1   1   2   1   1   1   2   2   2   2   1   2   1   2   2   2   1   1   2   2   2   1   2   2   1   1   1   2   1   2   2   1   2   1   1   1   1   1   2   2   2   2   2   2   1   1   1   1   1   1   2   1   1   1   2   1   2   1   1   1   1   2   2   1   2   2   1   2   2   2   1   1   2   2   1   1   2   1   1   2   2   1   2   1   2   1   2   2   2   1   1   2   1   2   2   1   1   2   1   2   2   2
 MK-2-12                2   1   2   1   1   1   1   2   1   1   2   2   2   1   1   2   1   1   2   1   2   2   1   2   1   1   1   2   2   2   1   1   2   2   1   2   1   2   1   1   2   1   2   1   1   2   1   2   1   1   1   2   2   1   1   1   1   2   1   2   1   2   1   1   1   1   2   2   2   2   2   2   1   2   2   2   2   2   2   1   1   1   1   1   2   1   1   1   2   1   1   1   1   2   1   1   1   1   1   1   2   1   1   1   2   2   2   2   1   2   1   2   2   2   1   1   1   2   2   1   2   2   1   1   1   2   1   2   2   1   2   1   2   1   1   1   2   2   2   2   2   2   1   1   1   1   1   1   2   1   2   1   2   1   2   1   1   1   1   2   2   1   2   1   1   2   1   2   1   1   2   2   1   1   2   1   1   1   2   1   2   1   2   1   2   2   1   1   1   2   1   2   2   1   1   2   1   2   2   2
 MK-2-13                2   1   2   1   2   1   1   2   1   1   2   2   2   1   1   2   1   1   2   1   2   2   1   1   1   1   1   2   2   2   1   1   1   2   1   2   1   2   1   1   1   2   2   1   1   2   1   2   1   1   1   2   2   1   1   1   1   2   1   2   1   2   1   2   1   2   2   1   2   1   2   2   1   2   1   2   2   2   2   1   1   1   1   1   2   1   1   1   2   1   1   2   1   2   1   1   1   2   2   1   2   1   1   1   2   1   2   2   1   2   1   2   2   2   1   1   1   2   2   1   2   2   1   1   1   2   1   2   2   1   2   1   1   1   2   1   2   2   2   2   2   2   1   1   1   1   1   1   2   1   2   1   2   1   2   1   1   1   1   1   2   1   2   1   1   2   1   2   1   1   1   2   1   1   2   2   1   1   2   1   2   1   2   1   2   2   1   1   2   2   1   2   2   1   1   2   1   2   2   2
 MK-2-14                2   1   2   1   2   1   1   2   1   1   2   2   1   1   1   2   1   1   2   1   2   2   1   2   1   1   1   1   2   1   1   1   1   2   1   2   1   2   1   1   1   2   1   1   1   2   1   2   1   1   1   2   1   1   1   1   1   2   1   2   1   1   1   2   1   2   2   1   2   2   2   2   1   2   1   2   1   2   2   1   1   1   1   1   2   1   1   2   2   1   1   2   1   2   1   1   1   2   2   1   2   1   1   1   2   1   2   2   1   2   1   2   2   2   1   1   1   2   2   1   2   2   1   1   1   2   1   2   1   1   2   1   1   1   2   1   2   2   2   1   2   2   2   1   1   1   1   1   2   1   2   1   2   1   1   1   1   1   1   2   2   1   2   2   1   2   2   2   1   1   1   2   1   1   1   2   1   1   2   1   2   1   2   1   2   2   1   1   2   2   1   2   2   1   1   2   1   2   2   2
 MK-2-15                2   1   2   1   2   1   1   2   1   1   2   2   2   1   1   2   1   1   2   1   2   2   1   2   1   1   1   1   2   1   1   1   2   2   1   2   1   2   1   1   1   2   1   1   1   2   1   2   1   1   1   2   1   1   2   1   1   1   1   2   1   1   1   2   1   2   2   1   1   1   2   2   2   2   1   2   1   2   1   1   2   1   1   1   2   1   1   2   2   1   1   2   1   2   2   1   1   1   2   1   2   2   1   1   2   1   2   2   1   2   1   1   2   2   1   1   1   2   2   1   2   2   1   1   1   2   1   2   1   1   2   1   1   1   2   1   2   2   2   1   2   2   2   1   1   1   1   1   2   1   2   1   2   1   2   1   1   1   1   2   2   1   2   2   1   2   2   1   1   1   1   2   1   1   2   2   1   1   2   1   1   2   2   1   2   2   1   1   2   2   1   2   2   1   1   2   1   2   2   2
 MK-2-16                2   1   2   1   2   1   1   2   1   1   2   2   2   1   1   2   1   1   2   1   2   2   1   2   2   1   1   1   2   1   1   1   2   2   1   2   1   2   1   1   1   2   1   1   1   2   1   2   1   1   1   2   1   1   2   1   1   1   1   2   1   1   1   1   2   2   2   1   1   1   2   2   2   2   1   2   1   2   1   1   2   1   1   1   2   1   1   2   2   1   1   2   1   2   2   1   1   1   2   1   1   2   1   1   2   1   2   2   1   2   1   1   2   2   1   1   2   2   2   1   2   2   1   1   1   2   1   2   1   2   2   1   1   1   2   1   2   2   1   1   2   2   2   1   1   1   1   1   2   1   2   1   2   1   2   1   1   1   1   1   2   1   1   2   2   2   2   2   2   1   1   2   1   1   2   2   1   1   2   1   1   2   1   1   2   2   2   1   2   2   1   1   2   2   1   2   1   2   2   1
 MK-3-1                 1   1   1   1   2   1   2   1   1   1   1   1   1   1   1   2   2   2   1   1   1   2   2   2   1   2   2   1   1   1   2   1   2   2   1   2   1   2   2   1   1   1   2   2   2   2   1   2   2   2   1   2   1   1   2   2   1   2   1   2   1   2   2   2   1   2   2   1   2   2   1   1   2   1   1   2   2   1   2   2   1   2   2   1   1   1   1   1   2   2   1   1   2   1   2   2   2   2   1   2   1   2   1   2   2   2   2   2   2   1   2   2   2   1   2   1   2   1   1   2   1   2   2   2   1   1   2   2   1   1   1   2   1   2   2   1   1   1   2   2   1   1   2   2   2   1   1   2   1   2   1   2   1   1   2   2   1   2   1   1   2   1   1   1   1   2   1   2   2   2   1   2   1   2   2   1   2   2   1   2   2   2   1   1   1   1   2   1   2   2   1   2   1   1   1   2   1   2   1   1
 MK-3-2                 1   1   1   1   2   1   2   1   1   1   1   1   1   1   1   2   2   2   1   1   1   2   2   2   1   2   2   1   1   1   2   1   2   2   1   2   1   2   1   1   1   1   2   2   2   2   1   2   2   2   1   2   1   1   2   2   1   2   1   2   1   2   1   2   1   2   2   1   2   2   1   1   2   1   1   2   2   1   2   2   1   2   2   1   1   2   2   1   1   2   1   1   2   1   2   2   2   2   1   2   1   1   1   2   2   2   2   2   2   1   2   2   2   1   2   1   2   1   1   2   1   2   2   2   1   1   2   2   1   1   1   2   1   2   2   1   1   2   2   2   1   1   2   2   2   1   1   2   2   2   1   2   1   2   1   2   1   2   1   1   2   2   1   1   1   1   2   2   1   2   1   2   1   2   2   1   2   1   1   2   2   2   1   1   1   1   2   1   2   2   1   2   1   1   1   2   1   2   1   1
 MK-3-3                 1   2   2   1   2   1   2   1   1   1   1   1   2   1   1   2   1   2   1   1   1   2   2   2   1   2   2   1   2   1   2   1   1   2   1   2   1   2   1   1   1   1   2   2   2   2   1   2   2   2   2   2   1   1   2   2   1   2   2   2   1   1   1   2   1   2   2   1   2   2   1   1   2   1   1   2   2   1   2   2   1   2   2   1   2   1   2   1   1   2   1   1   2   1   2   2   2   2   1   2   1   1   1   2   2   2   2   2   2   1   2   2   1   1   2   1   2   1   1   2   1   2   2   1   1   1   2   2   1   1   1   2   1   2   1   1   1   1   2   2   2   1   2   2   2   1   2   2   2   2   1   2   1   2   1   2   1   2   1   1   2   2   1   1   1   1   2   2   1   2   1   2   1   2   2   2   2   1   1   1   1   2   1   1   1   1   2   2   2   2   1   2   1   1   1   2   1   2   1   1
 MK-3-4                 1   2   2   1   2   1   2   2   1   1   1   1   2   1   1   2   1   2   1   1   1   2   2   2   1   2   2   1   2   1   2   1   1   2   1   2   1   2   2   1   1   1   2   2   2   2   1   2   2   2   2   2   1   1   2   2   1   2   2   2   2   1   1   2   1   2   2   1   2   1   2   1   2   1   1   2   2   1   2   2   2   2   2   1   2   1   2   1   1   2   1   2   2   1   2   2   2   2   1   2   1   1   1   2   2   2   2   2   2   1   2   1   1   1   2   1   2   1   2   1   1   2   2   1   1   1   2   2   1   2   1   2   1   2   1   1   1   1   2   2   2   1   2   2   2   1   2   2   2   2   2   2   1   2   1   2   1   1   1   1   2   2   1   1   2   1   2   2   1   2   1   2   2   2   2   1   2   1   1   1   1   2   1   1   1   1   2   2   2   2   1   2   1   1   1   2   1   2   1   2
 MK-3-5                 1   2   2   1   2   1   2   2   1   1   1   1   2   1   1   2   1   2   1   1   1   2   2   2   1   2   2   1   2   1   2   1   1   1   1   2   1   2   2   1   2   1   2   2   2   2   2   1   2   2   2   2   1   1   2   1   1   2   2   2   1   1   1   2   1   1   2   2   2   1   2   2   2   2   1   2   2   1   2   1   2   2   2   2   2   1   2   1   1   2   2   2   2   1   2   2   2   2   1   2   1   1   1   2   2   2   2   2   2   1   2   1   1   1   2   1   2   1   2   1   1   2   1   1   1   1   2   2   1   2   1   2   1   1   1   1   1   1   1   2   2   2   2   2   1   1   2   2   1   2   2   2   1   1   1   2   2   2   2   1   2   2   1   1   2   1   2   2   1   1   1   2   2   2   2   1   2   1   1   1   1   2   1   1   1   1   2   2   2   2   1   2   1   1   2   2   1   2   1   2
 MK-3-6                 1   1   2   1   2   1   2   2   1   1   1   1   2   1   1   2   1   2   1   1   1   2   2   2   1   2   2   1   2   2   2   1   2   2   1   2   1   2   2   1   2   1   2   2   2   2   2   2   2   2   2   2   2   2   2   1   1   2   2   2   1   1   1   2   1   1   2   2   2   1   2   2   2   1   1   2   2   1   2   1   2   1   2   2   2   1   2   1   1   2   2   2   2   1   2   2   2   2   1   2   1   2   1   2   1   2   2   2   2   1   2   1   1   1   2   1   2   1   2   1   1   2   1   2   1   1   2   2   1   2   1   2   1   1   1   1   2   2   2   2   2   2   2   2   1   1   2   2   1   1   2   1   1   1   1   2   2   2   2   1   2   2   1   1   2   2   2   2   1   1   1   2   2   2   2   1   2   1   2   1   1   2   1   1   1   1   2   2   2   2   1   2   1   1   2   2   1   2   1   2
 MK-3-7                 1   1   2   1   2   1   2   2   1   1   1   1   2   1   2   2   1   2   1   1   1   2   2   2   1   2   2   1   2   2   2   1   2   2   1   1   1   1   2   1   2   1   2   2   2   2   2   2   2   2   1   2   1   2   2   1   1   1   2   2   1   1   1   2   1   1   2   2   2   1   2   2   2   1   1   2   2   1   2   1   2   1   2   2   2   2   2   1   1   1   2   2   2   1   2   2   1   2   1   2   2   2   1   1   1   2   2   1   2   1   2   1   1   1   2   1   2   1   2   1   1   2   1   2   1   1   2   2   1   2   1   2   1   1   1   2   2   2   2   2   2   2   2   2   1   1   2   2   1   1   2   1   1   1   1   2   2   2   1   2   1   2   1   1   2   2   2   1   1   1   1   1   2   2   1   1   2   1   2   1   1   1   1   1   1   1   1   2   2   2   1   2   1   1   1   2   1   2   1   2
 MK-3-8                 1   1   2   2   2   1   2   2   2   1   1   1   2   2   1   2   2   2   1   1   1   2   2   2   1   2   2   1   2   2   2   1   2   2   1   1   1   1   2   1   1   1   2   2   2   2   2   2   1   2   1   2   1   2   2   1   1   1   2   2   1   1   1   2   1   1   2   2   2   1   2   2   1   1   1   2   1   1   2   1   2   1   2   2   2   2   2   1   1   1   2   2   2   1   2   2   1   2   1   2   2   2   1   2   1   2   2   2   1   1   2   1   1   1   2   1   2   1   2   1   2   2   1   2   1   1   1   2   1   2   1   2   1   1   1   2   2   2   2   1   2   2   2   2   1   1   2   2   1   1   2   1   1   1   1   2   2   2   1   2   1   2   1   1   2   1   2   1   1   2   1   1   2   2   2   1   2   1   2   1   1   2   1   2   1   1   1   2   2   2   1   2   1   1   1   2   1   2   1   2
 MK-3-9                 1   1   2   1   1   1   2   2   2   1   1   1   2   2   1   2   2   2   2   1   1   2   2   2   1   2   2   1   2   1   2   2   2   2   1   1   1   1   2   1   1   1   1   2   2   2   2   1   1   2   1   2   1   2   2   1   1   1   2   2   1   1   1   2   1   1   2   2   2   1   2   2   1   1   1   1   1   1   2   1   2   1   2   2   2   2   2   1   1   1   2   2   2   1   1   2   1   2   1   2   2   2   1   2   1   2   2   2   1   2   1   1   1   1   2   2   2   1   2   1   2   2   1   1   1   1   1   2   1   2   1   2   1   1   1   2   2   2   2   1   2   2   2   2   2   1   2   2   1   1   2   1   1   1   1   2   2   2   1   1   1   2   1   1   2   1   2   1   1   1   1   1   2   2   1   2   1   1   2   1   1   2   2   2   1   1   1   2   2   2   1   2   1   1   2   2   1   2   1   2
 MK-3-10                1   1   2   1   1   1   2   2   2   1   1   1   2   2   2   2   1   2   2   2   1   2   2   2   2   2   2   2   2   1   2   2   2   2   1   1   1   1   2   1   1   1   1   2   2   2   2   1   1   2   1   2   1   2   2   1   1   1   1   2   1   1   1   2   1   2   2   2   1   1   1   2   1   1   2   1   1   1   2   1   2   1   2   2   2   2   2   1   1   1   2   1   2   1   1   2   1   2   1   2   2   2   1   2   1   2   2   2   2   2   1   1   1   1   2   2   2   2   2   1   2   2   1   1   1   1   1   2   1   2   1   2   2   1   1   2   2   2   2   1   2   2   1   2   2   2   2   2   1   1   2   1   1   1   1   2   2   2   1   1   2   2   1   1   2   1   2   1   2   1   1   1   2   2   1   2   1   1   2   1   1   2   2   2   1   1   1   2   2   2   2   2   1   1   2   2   1   2   1   2
 MK-3-11                1   1   2   1   1   1   2   1   1   2   1   1   2   2   1   2   1   2   2   2   1   2   2   2   2   2   2   1   1   1   2   2   2   2   1   1   1   1   2   1   1   1   1   2   2   2   1   1   1   2   1   2   1   2   2   1   1   1   1   2   1   1   1   2   1   2   2   2   1   1   1   2   2   1   2   1   1   1   2   1   2   1   2   2   2   2   2   2   1   1   2   1   2   1   1   2   1   2   1   1   2   1   1   2   2   2   2   2   2   2   1   1   1   1   2   2   2   2   2   1   2   2   1   1   1   1   1   2   1   2   1   2   2   1   1   2   2   2   2   1   2   2   1   2   2   1   2   2   1   1   2   1   1   1   2   2   2   2   1   1   2   2   1   1   2   1   2   1   2   1   1   1   2   2   1   2   1   1   2   1   1   2   2   1   1   1   1   1   2   2   2   2   1   1   2   2   2   2   1   2
 MK-3-12                1   1   2   1   2   1   1   2   1   2   1   1   2   2   1   2   1   2   2   2   2   1   2   2   2   2   2   1   1   1   2   2   2   2   2   1   1   1   2   1   2   1   1   2   2   2   1   1   1   2   1   2   1   2   2   1   1   1   1   2   1   1   1   2   1   2   2   2   1   1   1   2   2   1   1   1   1   1   1   1   2   1   1   2   2   2   2   2   1   1   2   1   2   1   1   2   1   2   2   1   2   2   2   2   2   2   2   1   2   1   1   1   1   1   2   2   2   2   1   1   2   2   1   1   1   1   1   2   1   1   1   2   2   2   1   1   2   2   2   1   2   2   1   2   2   1   2   2   1   1   2   1   1   1   2   2   2   1   1   1   2   1   1   1   2   1   2   1   2   2   1   1   2   2   1   2   1   1   2   1   1   1   2   1   1   2   1   1   2   1   2   2   1   1   2   2   2   2   1   2
 MK-3-13                1   1   2   1   2   1   2   2   1   2   1   1   2   2   1   2   1   2   2   2   2   1   2   2   2   2   2   1   1   1   2   2   2   2   2   1   1   2   2   2   2   1   1   2   2   2   1   1   1   2   1   2   1   2   2   1   1   1   1   2   1   1   1   2   1   2   2   2   1   1   1   2   2   1   1   1   2   1   1   1   2   1   1   2   2   2   1   2   1   2   2   1   2   1   1   2   1   2   2   1   2   1   1   2   2   2   2   2   2   1   1   1   1   1   2   2   2   2   1   1   2   2   1   1   1   1   1   2   1   1   1   2   2   2   1   1   2   2   2   1   2   2   1   2   2   1   2   2   1   1   2   1   1   1   2   2   1   1   2   1   1   1   1   1   2   1   2   1   2   2   2   2   2   2   1   2   1   1   2   1   1   2   1   2   1   2   1   1   2   1   2   2   1   1   2   2   2   2   1   1
 MK-3-14                1   1   2   1   2   1   2   2   1   2   1   1   2   2   1   1   2   2   2   2   2   1   2   1   2   2   2   1   1   1   2   1   2   2   2   1   1   2   2   2   2   1   1   2   2   2   1   1   2   2   1   2   1   2   2   1   1   1   1   2   1   1   1   2   1   1   2   2   1   1   1   2   2   1   1   1   2   1   1   1   2   1   1   2   2   2   1   2   1   2   2   1   2   1   2   2   1   2   2   2   2   1   1   2   2   2   2   2   2   1   1   1   1   1   2   1   2   2   1   1   2   2   1   1   1   2   1   2   1   1   1   2   2   2   1   1   2   2   2   1   2   2   1   2   2   1   2   2   1   1   2   1   1   1   2   2   1   1   2   2   2   1   1   1   2   1   1   1   1   2   1   2   2   2   1   2   1   1   2   1   1   2   1   1   1   2   1   2   2   1   2   2   2   1   2   2   2   2   1   1
 MK-3-15                1   1   2   1   2   1   2   2   1   2   1   1   2   2   1   1   2   2   2   2   2   1   2   2   1   2   2   1   1   1   2   1   2   2   2   1   1   2   2   2   2   1   1   2   2   2   1   1   2   2   1   2   1   2   2   1   1   1   1   2   1   1   1   2   1   1   2   2   2   1   1   2   2   1   1   1   2   1   1   1   2   1   1   2   2   2   1   2   1   2   2   1   2   1   2   2   1   2   2   2   2   1   1   2   2   2   2   2   2   1   2   1   1   2   2   1   2   1   1   1   2   2   1   1   1   2   1   2   1   1   1   1   2   2   1   1   2   2   2   2   2   2   1   2   2   1   2   2   1   1   1   1   1   1   2   2   1   1   2   2   2   1   1   2   2   1   1   2   1   2   1   2   2   2   1   2   1   1   2   2   1   2   2   1   1   2   1   2   2   1   1   2   2   1   2   2   2   2   1   1
 MK-3-16                1   1   2   1   2   1   2   2   1   2   1   1   2   2   1   1   2   2   2   2   2   2   2   2   1   1   2   1   1   1   2   1   1   2   1   2   1   2   2   2   2   2   2   1   2   2   1   1   2   1   1   2   1   2   2   1   1   1   1   2   2   2   1   2   1   1   2   2   2   1   1   2   2   1   1   1   2   1   1   1   2   1   1   2   2   2   1   2   1   2   1   1   2   2   2   2   1   2   1   1   2   1   1   2   2   2   2   1   2   1   2   1   1   2   2   1   2   1   1   1   1   2   2   1   1   1   1   2   1   1   2   1   2   1   1   1   2   2   2   2   2   2   1   2   2   1   2   2   1   1   1   1   1   1   2   2   1   1   2   2   2   1   1   2   1   2   1   2   1   2   1   2   2   2   1   2   1   1   2   2   1   2   2   1   1   2   2   2   2   1   1   2   2   1   2   2   1   2   1   1
 MK-4-1                 1   2   1   2   1   2   1   1   1   2   1   2   2   1   2   1   2   2   2   1   2   1   1   1   1   1   1   1   1   1   1   2   2   2   1   2   1   1   2   1   1   2   1   1   1   1   2   2   1   1   1   2   2   1   2   2   1   2   1   1   2   1   1   2   2   1   1   1   2   1   1   2   2   1   2   1   2   2   2   1   1   2   2   1   1   1   1   1   1   2   1   2   1   2   1   1   1   1   2   1   1   1   1   1   1   1   2   1   1   2   2   2   1   2   2   1   2   1   2   1   1   1   1   2   2   1   1   2   2   2   1   1   1   1   1   1   2   1   1   1   2   2   1   1   2   2   1   2   1   2   1   1   2   2   2   2   2   2   1   2   1   1   2   1   2   1   1   2   2   2   1   1   2   2   1   2   2   1   1   1   2   1   2   1   2   1   1   1   1   1   1   1   1   2   1   1   2   2   1   1
 MK-4-2                 2   2   1   2   1   2   1   1   1   2   2   2   2   1   2   2   2   2   1   1   2   1   1   1   1   1   1   1   1   1   1   2   2   2   1   2   1   1   2   1   1   2   1   1   1   1   1   2   2   1   1   2   2   2   2   2   1   2   1   2   2   1   2   2   2   1   1   1   2   1   1   2   2   1   2   1   2   2   2   1   2   2   2   1   1   2   1   2   1   2   1   2   2   2   1   1   1   2   2   1   1   2   1   1   1   1   2   2   1   2   1   2   1   2   2   1   2   1   2   2   1   1   1   2   2   1   1   2   2   1   1   2   1   1   1   1   2   1   1   1   2   2   1   1   2   2   1   2   1   2   1   1   2   2   2   2   2   2   1   2   1   1   2   1   2   1   1   2   2   2   2   1   2   2   2   2   1   1   1   1   2   1   2   1   2   1   1   1   1   1   1   1   1   1   1   1   2   2   1   2
 MK-4-3                 2   2   1   2   1   2   1   1   1   2   2   1   2   1   2   2   2   2   1   1   2   2   1   1   1   1   2   1   1   1   1   2   2   2   1   2   1   1   2   1   1   2   1   1   2   1   1   2   2   1   1   2   2   2   2   2   1   2   1   1   1   2   2   2   2   1   1   1   1   1   1   2   2   1   2   2   2   2   1   1   2   2   2   1   1   1   1   2   1   2   1   2   2   2   1   1   1   2   2   1   1   2   1   1   1   2   2   2   1   2   1   1   1   2   2   1   2   1   2   2   1   1   1   2   2   1   1   2   2   1   1   2   1   1   1   1   1   1   1   1   2   2   1   1   2   2   1   2   1   2   1   1   1   2   2   2   1   2   1   2   1   1   2   1   2   1   2   2   2   2   2   1   2   2   2   2   1   1   1   1   2   1   2   1   2   1   1   1   1   1   1   2   1   1   1   1   2   2   1   2
 MK-4-4                 2   2   1   2   1   2   1   1   1   1   2   1   2   1   2   2   1   2   1   1   2   2   1   1   1   1   2   1   2   1   1   2   2   2   1   2   1   1   1   1   1   2   1   1   2   1   1   2   2   1   1   1   1   2   2   2   1   2   1   1   1   2   1   2   1   1   2   1   1   1   2   2   2   1   2   2   2   2   1   1   2   2   2   1   1   1   1   2   1   2   1   2   2   2   1   1   2   2   2   1   1   2   1   1   1   1   2   2   1   2   1   1   2   2   2   1   2   1   2   2   1   1   1   2   2   1   1   2   2   1   1   2   1   1   2   1   1   1   1   1   1   2   1   1   2   2   1   2   1   2   1   2   1   2   2   2   1   2   1   2   2   1   2   1   2   2   2   2   2   2   2   1   2   2   2   1   1   1   1   1   2   1   2   1   2   1   2   1   1   1   1   2   1   1   1   2   2   2   1   2
 MK-4-5                 2   2   1   2   1   2   1   1   2   1   2   1   2   1   2   2   1   2   1   1   2   2   1   1   1   1   2   1   2   1   1   2   1   2   1   2   1   2   1   1   1   2   1   1   2   1   1   2   2   1   1   1   1   2   2   2   1   2   1   1   1   2   1   2   1   1   2   1   1   1   2   2   2   1   2   2   2   2   1   1   2   2   2   1   1   1   2   2   1   1   2   2   1   2   1   1   2   2   2   1   1   2   1   1   1   2   2   2   1   2   1   1   2   2   2   1   2   2   2   2   1   2   1   1   2   2   1   2   2   1   1   2   1   1   2   1   1   1   1   1   1   2   1   1   2   2   1   2   1   2   1   2   1   2   2   2   1   2   1   2   2   1   2   1   2   2   2   2   2   2   2   1   2   2   2   1   1   1   1   2   2   1   2   1   2   1   2   1   1   1   1   2   1   1   1   2   2   2   1   2
 MK-4-6                 2   2   1   2   1   2   1   1   2   2   2   2   2   1   2   2   2   2   1   1   1   2   1   1   1   1   2   1   2   1   1   2   1   2   1   2   1   1   1   1   1   2   2   1   2   1   2   2   2   1   2   1   1   2   2   2   1   2   1   1   1   2   1   2   2   1   2   1   1   1   2   2   2   1   2   1   2   1   1   1   2   2   2   1   1   1   1   2   1   2   2   2   1   2   1   1   2   2   2   1   1   2   1   1   1   2   2   2   1   2   1   1   1   2   2   1   2   2   2   1   1   2   1   2   2   2   1   2   2   1   1   2   1   2   2   1   1   1   1   1   1   2   1   1   2   2   1   2   1   2   1   2   1   2   2   2   1   2   1   2   2   1   1   1   1   2   2   1   2   1   2   1   2   2   2   1   1   1   1   2   2   2   2   1   2   1   2   1   1   1   1   2   1   1   1   2   2   2   1   2
 MK-4-7                 2   2   1   2   1   2   1   2   2   2   2   2   2   1   2   2   1   2   1   1   1   2   1   1   1   1   2   1   2   1   2   2   1   2   1   2   2   1   1   1   1   2   2   1   2   1   1   2   2   1   2   1   1   2   2   2   1   2   1   1   1   2   2   2   2   1   2   1   2   1   2   2   2   1   1   1   2   1   1   1   1   2   2   1   1   1   1   2   1   2   2   1   1   2   1   1   2   2   2   2   1   2   1   2   1   2   2   2   1   2   1   1   1   2   2   2   1   1   2   1   1   1   1   2   2   2   1   2   2   1   1   2   1   2   2   2   1   1   1   1   1   2   1   1   2   2   1   2   1   1   1   1   1   1   2   1   1   2   1   2   2   1   1   1   2   2   1   1   2   1   2   1   2   2   2   1   1   1   1   2   2   2   2   1   2   1   2   1   1   1   1   2   1   1   1   2   2   2   1   2
 MK-4-8                 2   2   1   2   1   2   1   2   2   2   1   2   2   1   2   2   1   1   1   1   1   2   1   1   1   1   2   1   2   1   2   2   2   1   1   2   1   1   1   1   1   2   2   1   2   1   1   2   1   1   2   2   2   2   2   2   1   2   1   1   2   1   2   2   1   1   1   1   2   1   2   2   2   1   2   1   2   1   2   1   1   2   2   1   1   1   1   2   1   1   2   1   2   2   1   1   2   2   2   2   1   2   1   2   1   2   2   2   1   2   1   1   2   2   2   2   1   1   2   1   1   1   2   2   2   2   1   1   2   1   1   1   2   2   2   2   1   1   2   1   1   2   1   1   2   2   1   2   2   1   1   1   1   1   2   1   1   2   1   2   1   1   1   1   2   2   1   1   2   2   2   1   2   2   1   1   1   1   1   2   2   2   2   1   2   1   2   1   1   1   2   2   2   1   2   2   2   2   1   2
 MK-4-9                 2   2   2   2   1   2   1   2   2   2   1   2   2   2   2   2   1   1   1   1   1   2   1   1   1   1   2   1   2   1   2   2   2   1   1   1   1   1   2   1   1   2   2   1   2   1   1   2   1   1   2   2   2   2   2   1   1   1   1   1   2   1   2   2   2   1   1   1   2   1   2   1   2   1   2   1   2   1   2   1   1   2   2   1   1   2   1   1   1   2   2   1   2   2   1   1   2   2   1   2   1   2   1   2   2   2   2   2   1   2   1   1   2   2   2   2   1   1   2   1   1   1   1   2   2   2   2   1   2   1   1   1   2   2   2   2   1   1   2   1   1   2   1   2   2   2   1   2   2   1   1   1   1   2   2   1   1   2   1   2   1   1   1   1   2   2   1   1   2   2   2   1   2   2   1   1   1   1   1   2   2   2   2   1   2   1   2   1   1   1   2   2   2   1   2   2   2   1   1   2
 MK-4-10                1   1   2   2   1   1   1   2   2   2   1   2   2   2   2   1   1   1   1   2   1   2   1   1   1   1   2   1   2   1   2   2   2   1   1   1   1   1   2   1   1   1   2   1   2   1   1   1   1   1   2   2   2   2   2   1   1   2   1   1   2   1   2   2   2   1   1   1   2   1   2   1   2   2   2   1   2   1   2   1   1   2   2   1   1   2   1   2   1   2   2   1   2   2   1   1   2   2   1   2   1   2   1   2   2   2   2   2   1   2   1   2   2   2   2   2   1   1   2   1   1   1   1   2   2   2   2   1   2   1   1   1   2   2   2   2   1   1   2   1   1   2   1   2   2   2   1   2   2   1   1   2   1   2   1   1   1   2   1   2   1   1   2   1   1   2   1   1   2   2   2   2   2   1   1   1   1   1   1   2   1   2   2   1   2   1   2   1   2   1   2   2   2   1   2   1   2   2   1   2
 MK-4-11                1   1   2   2   1   1   1   2   2   2   1   2   2   2   2   1   1   1   1   2   1   2   1   1   1   1   2   1   2   1   2   2   2   1   1   1   2   1   2   1   1   1   2   1   2   1   1   1   1   1   2   2   2   2   2   1   1   1   2   1   2   1   2   2   2   1   1   1   2   1   2   1   2   2   2   1   2   1   2   1   1   2   2   1   2   2   1   2   1   2   2   2   2   2   2   1   2   2   1   2   1   2   1   2   2   2   2   2   1   2   1   2   2   1   2   2   1   1   2   1   1   1   1   2   1   1   2   1   2   1   2   1   1   2   2   2   2   1   2   1   1   2   1   2   2   2   1   2   2   2   1   1   1   2   1   1   1   2   1   2   1   1   2   1   2   2   1   1   2   2   2   2   2   1   1   1   1   1   1   2   1   2   2   1   2   1   1   1   2   1   2   2   2   1   2   1   2   2   1   2
 MK-4-12                1   1   2   2   2   1   1   2   2   2   1   1   2   2   2   1   2   1   1   2   1   2   1   1   2   1   2   1   2   1   2   2   2   1   1   1   2   1   1   1   1   1   2   1   2   1   1   1   1   1   2   2   2   2   2   1   1   1   2   1   2   1   2   2   2   2   1   1   2   1   2   1   2   2   2   2   1   1   2   1   1   2   2   2   2   2   1   2   1   2   2   2   2   2   2   1   1   2   1   2   1   2   1   2   2   2   2   2   1   2   1   1   2   1   1   2   1   1   2   1   1   2   1   2   1   1   1   1   2   1   2   1   1   2   2   2   2   1   2   1   2   2   2   2   2   2   1   2   2   2   1   1   1   2   1   1   1   2   1   2   1   1   2   2   2   2   1   1   1   2   1   2   2   1   1   2   1   1   1   2   1   2   2   1   2   1   1   1   2   1   2   2   2   1   2   1   1   2   1   2
 MK-4-13                2   1   2   2   1   1   1   2   2   1   1   1   2   2   1   1   2   1   1   2   2   2   2   2   2   1   2   1   2   1   2   2   2   2   1   1   1   1   1   1   1   1   2   1   2   1   1   1   1   1   2   2   2   2   2   1   1   1   2   1   2   1   2   2   2   1   1   1   1   1   2   1   2   2   2   2   1   1   2   1   1   2   2   2   2   2   1   2   1   2   2   2   2   2   2   1   1   2   1   2   1   2   1   2   1   2   2   2   1   2   1   1   2   1   1   2   1   1   2   1   1   2   1   2   1   1   1   1   2   1   2   1   2   2   1   1   2   2   2   1   2   2   2   1   2   2   1   2   1   2   1   1   1   2   1   1   2   2   1   2   1   1   2   2   2   2   1   1   1   1   1   2   2   1   1   2   1   1   1   1   1   2   2   1   2   2   1   1   1   2   1   2   1   1   2   1   1   1   1   2
 MK-4-14                2   1   2   2   1   1   1   2   2   1   1   1   1   2   1   1   2   1   1   1   2   2   2   2   2   1   2   1   2   2   1   1   2   2   1   1   1   1   1   1   1   1   2   1   2   1   1   1   1   1   2   2   2   2   2   1   1   1   2   1   2   1   2   2   1   1   1   1   1   1   2   1   2   1   2   2   1   1   1   1   1   2   2   2   2   2   1   2   1   2   2   2   2   2   2   1   1   2   1   2   1   2   1   2   1   2   1   2   1   2   1   1   2   2   1   2   1   1   2   1   1   1   1   1   1   2   1   1   2   1   2   2   2   1   1   1   2   2   1   1   2   2   2   1   2   2   1   2   1   2   1   1   1   2   1   1   2   2   1   2   1   1   1   2   2   2   1   1   1   1   1   2   2   1   1   2   1   1   1   1   1   2   2   1   1   2   1   1   1   2   1   2   1   1   2   1   1   1   1   2
 MK-4-15                2   1   2   2   1   1   1   2   1   1   1   1   1   2   1   1   2   1   1   1   2   2   2   2   2   1   1   1   2   1   2   1   1   2   1   1   1   1   1   1   1   1   2   1   2   1   1   1   1   1   2   2   2   2   2   1   1   1   2   2   2   1   2   2   1   1   1   1   2   1   2   2   2   1   2   2   1   1   1   1   2   2   2   2   2   2   1   2   1   2   2   1   2   2   2   1   1   2   1   2   1   2   1   2   1   2   1   2   1   2   1   1   2   2   2   2   1   1   2   1   1   2   1   1   1   2   1   1   2   1   1   2   2   1   1   1   2   2   1   1   1   1   2   1   2   2   1   2   2   2   1   2   1   2   2   1   2   1   1   2   1   1   1   2   2   2   1   2   1   1   1   2   2   1   1   2   1   1   1   1   1   2   2   1   1   2   1   1   1   2   1   2   1   1   2   1   1   1   1   1
 MK-4-16                2   1   2   2   1   2   1   2   1   1   1   1   1   2   1   1   2   1   1   1   2   2   2   2   1   2   1   1   2   1   2   1   1   2   1   2   1   1   1   1   1   1   2   1   2   1   1   1   1   1   2   2   2   2   2   1   1   1   2   2   2   1   2   2   1   1   1   1   2   2   1   2   2   1   2   2   1   1   1   1   2   2   2   2   2   2   1   2   1   2   2   1   2   2   1   1   1   2   1   2   1   2   1   1   1   2   1   1   1   2   1   1   2   2   2   2   1   1   2   1   1   2   1   1   1   1   1   1   2   1   1   2   2   1   1   1   2   2   1   1   1   1   2   1   2   2   1   2   1   2   1   2   1   2   2   1   2   1   1   2   1   1   1   2   2   2   1   2   1   1   1   2   2   1   1   2   1   2   1   1   1   2   2   1   1   2   1   1   1   2   1   2   1   1   2   1   1   1   1   1
 MK-5-1                 1   1   2   2   2   2   2   2   1   1   1   1   2   1   1   1   2   1   1   1   2   1   1   1   2   1   1   2   2   1   1   1   1   2   2   1   1   1   1   2   2   2   2   2   1   2   1   1   2   2   2   1   2   1   2   2   1   2   1   2   1   1   2   1   2   2   1   2   1   2   2   2   2   2   1   1   1   1   1   1   1   2   1   1   1   1   1   1   1   2   1   1   2   2   2   1   1   1   2   2   1   2   1   1   1   1   1   1   2   1   2   2   2   2   1   1   2   1   2   1   1   1   1   1   1   2   2   2   1   2   1   2   2   1   1   1   2   1   2   2   2   1   2   2   1   2   2   2   1   2   2   1   2   2   1   1   1   1   1   2   2   2   2   2   1   1   1   1   1   2   1   1   2   1   1   1   1   2   2   2   2   2   2   2   2   1   2   2   2   1   1   2   2   2   1   2   1   2   1   2
 MK-5-2                 1   1   2   2   2   1   2   2   1   1   1   1   2   1   1   1   2   1   1   1   2   1   1   1   2   1   1   2   2   2   1   2   1   2   2   1   1   1   1   2   1   2   2   2   1   2   1   1   2   2   1   1   2   1   2   2   1   2   1   2   1   1   2   1   2   2   1   2   1   2   2   2   2   2   1   2   2   1   1   1   1   2   1   1   1   1   1   1   2   2   1   1   2   2   2   1   1   1   2   2   1   2   1   1   1   1   1   1   2   1   2   2   2   2   1   1   2   1   2   1   1   1   1   1   1   2   2   2   1   2   1   2   2   1   1   1   2   1   2   2   2   1   1   2   2   2   2   2   1   2   2   1   2   2   2   1   1   1   1   2   2   2   2   2   1   1   1   1   1   2   1   1   2   1   1   1   2   2   2   2   2   2   2   2   2   1   2   2   2   2   1   2   2   2   1   2   2   2   1   2
 MK-5-3                 1   1   1   2   2   1   2   2   1   1   1   1   2   1   1   1   2   1   1   2   2   1   1   1   1   1   1   2   2   2   1   2   1   2   2   1   1   1   2   2   1   2   2   2   1   2   1   1   2   2   1   1   2   2   2   2   1   2   1   2   1   1   2   1   2   2   1   2   1   2   2   2   2   2   2   2   2   2   1   1   1   2   1   1   2   2   1   1   2   1   1   1   2   2   2   2   1   1   2   2   1   2   1   1   1   1   1   1   2   1   2   2   2   2   1   1   2   1   2   1   1   1   1   1   1   2   2   2   1   2   1   2   2   1   1   1   2   1   2   2   2   1   1   2   2   2   2   2   1   2   2   2   2   2   2   1   1   1   2   2   2   2   2   2   1   1   1   1   1   2   1   1   2   1   1   1   2   2   2   2   2   2   2   2   2   1   2   2   2   2   1   2   2   2   1   2   2   2   1   2
 MK-5-4                 1   1   1   2   2   1   2   2   1   1   1   1   1   2   1   1   1   1   1   2   2   1   1   1   2   2   1   2   2   2   2   2   1   2   2   1   1   1   2   2   1   2   2   2   1   2   1   1   2   2   1   1   2   2   2   2   1   2   1   2   1   1   2   2   1   2   1   2   1   2   2   2   2   2   2   2   2   2   1   1   1   2   1   1   2   2   2   1   2   1   1   1   2   2   2   2   1   1   2   2   1   2   1   1   1   1   1   1   2   1   2   2   2   1   1   1   2   1   1   1   1   1   1   1   1   2   2   2   1   2   2   2   2   1   1   1   2   1   2   2   2   1   1   2   2   2   2   2   1   2   2   2   2   2   2   1   1   1   2   2   2   1   2   2   1   1   1   2   1   2   1   1   2   1   1   1   2   2   2   2   2   2   2   2   2   1   2   2   2   2   1   2   2   2   2   2   1   2   1   2
 MK-5-5                 1   2   1   2   2   1   2   2   2   2   1   1   1   2   2   2   1   1   1   2   2   1   1   1   2   2   1   2   2   2   2   2   2   2   2   1   1   1   2   1   1   1   2   2   1   1   2   1   2   2   2   1   2   2   2   2   1   2   1   2   1   2   2   2   1   2   1   2   1   2   1   1   2   2   2   2   2   2   1   1   1   2   2   1   2   2   2   1   2   1   1   1   2   2   2   2   1   1   2   2   1   2   1   1   1   1   2   2   2   1   2   2   2   1   1   1   2   2   1   1   1   1   1   2   1   2   2   1   1   2   1   2   2   1   1   1   2   2   1   2   2   1   1   2   2   2   2   2   1   2   2   2   2   1   2   1   1   1   2   1   2   1   2   2   1   1   1   2   1   2   1   1   2   1   1   1   2   2   2   2   2   1   2   2   2   1   2   2   2   2   1   2   2   2   2   2   1   1   1   2
 MK-5-6                 1   2   1   1   2   1   2   2   1   2   1   1   2   2   2   2   1   2   1   2   2   1   1   1   2   1   1   2   1   2   2   2   1   2   2   1   2   1   2   1   1   1   2   2   1   1   2   1   2   2   2   1   2   2   2   2   1   2   1   1   1   2   2   2   1   2   1   2   2   2   2   1   2   2   2   2   2   2   1   1   2   2   1   1   2   2   1   1   1   1   1   1   2   2   2   2   1   1   2   2   1   2   1   1   1   1   2   2   2   1   1   2   2   1   1   1   2   2   1   1   1   1   1   1   1   1   2   1   1   2   1   2   2   1   1   1   2   2   1   1   2   2   1   2   2   2   2   2   2   1   2   2   2   1   2   1   1   1   2   1   2   1   1   2   1   2   1   2   1   2   1   1   2   1   1   1   2   2   2   2   2   1   2   2   2   1   2   2   2   2   1   2   2   2   2   2   2   1   1   2
 MK-5-7                 1   2   1   2   1   1   2   1   1   2   1   1   2   2   2   1   1   2   1   2   2   1   1   1   2   1   1   2   1   1   2   2   1   2   2   2   2   1   2   1   1   2   2   2   1   1   2   1   2   2   2   1   2   2   2   2   1   2   1   2   1   1   2   2   1   2   1   2   2   2   2   2   2   2   2   2   2   2   1   1   2   2   1   1   2   2   1   1   1   1   1   1   2   2   2   2   1   1   2   2   1   2   1   1   1   1   1   2   2   1   1   2   2   1   2   1   2   2   1   2   1   1   1   1   1   1   2   1   1   2   1   2   2   1   1   1   2   2   1   1   2   2   1   2   2   2   2   2   2   1   2   2   2   1   2   1   1   1   2   1   2   1   1   2   1   2   1   2   1   2   1   2   2   1   1   1   2   2   2   2   2   1   2   2   2   1   2   2   2   2   1   2   2   2   2   2   1   1   1   2
 MK-5-8                 1   1   1   2   1   1   2   1   1   2   2   1   2   2   2   1   2   2   1   2   2   1   1   1   2   1   1   2   2   1   1   2   1   2   2   2   2   1   2   1   2   1   1   2   1   1   2   1   2   1   2   1   2   2   2   2   1   2   1   2   1   1   2   2   1   2   1   2   2   2   2   2   2   2   1   2   1   2   1   2   2   1   1   1   2   2   1   1   1   1   1   1   2   2   2   2   1   1   2   2   1   2   1   1   1   1   2   2   2   1   1   2   2   2   2   1   2   2   1   2   2   1   1   1   1   2   2   1   1   2   1   2   2   1   1   1   2   2   1   1   2   2   1   2   2   2   2   2   2   1   2   2   1   1   2   1   1   1   2   1   2   1   2   2   1   2   1   2   1   1   1   2   2   1   1   1   2   2   1   1   2   1   2   2   2   1   2   2   2   2   1   2   2   2   2   2   1   1   1   2
 MK-5-9                 1   1   1   2   1   1   2   1   1   2   2   2   2   2   2   1   2   2   1   2   2   1   1   1   2   2   1   2   2   1   1   2   1   2   2   2   2   1   2   1   2   1   1   2   1   1   2   1   2   1   2   1   2   2   2   1   1   2   1   2   1   1   2   2   1   2   1   2   2   2   2   2   2   2   1   1   1   2   1   2   2   1   2   1   2   2   1   1   1   1   1   1   2   2   2   2   1   2   2   1   1   2   1   1   1   1   2   2   2   1   1   2   2   2   2   2   1   2   1   2   1   1   1   1   1   2   2   1   1   2   1   1   2   1   1   1   1   2   1   1   2   2   1   2   2   2   2   2   2   1   2   2   1   1   2   1   1   1   2   1   2   1   2   2   1   1   1   2   1   1   1   2   2   1   1   1   2   2   1   1   2   1   2   2   2   1   2   2   2   2   1   2   2   2   2   2   1   1   1   2
 MK-5-10                1   1   1   2   1   1   2   1   1   2   2   2   1   2   2   2   2   2   1   2   2   1   1   1   2   2   1   1   2   1   1   2   1   2   2   2   2   1   2   1   2   1   1   2   1   1   2   1   2   2   2   1   2   2   2   1   1   2   1   2   1   1   2   2   1   2   1   1   1   2   2   2   2   2   1   1   1   2   1   2   2   1   2   1   2   1   1   1   1   1   1   1   2   2   1   2   2   2   2   1   1   2   1   1   1   2   2   2   2   1   1   2   2   2   2   2   1   2   1   2   1   1   1   1   1   2   2   1   1   2   1   1   2   1   1   1   1   2   1   1   2   2   1   2   2   2   2   2   2   1   2   2   1   1   2   1   1   1   2   1   2   1   2   2   1   1   1   2   1   1   1   2   1   1   1   1   2   2   1   1   1   1   2   2   2   1   2   2   2   2   1   2   2   2   2   2   1   1   1   2
 MK-5-11                1   1   1   2   1   1   2   1   1   2   2   2   1   2   2   2   1   2   1   2   2   1   1   1   2   2   1   1   2   1   1   2   1   2   2   2   1   2   2   1   2   2   1   2   1   1   2   1   2   2   2   1   1   2   2   1   1   2   1   2   1   1   2   2   1   2   1   1   1   2   2   2   1   2   1   2   1   2   2   2   2   1   2   1   2   1   1   2   1   1   1   2   2   2   1   2   2   1   2   1   1   2   1   1   1   2   2   2   2   1   1   2   2   2   2   1   1   2   1   2   2   1   1   1   1   2   2   1   1   2   1   1   2   1   1   1   1   2   1   1   2   2   1   2   2   2   2   2   2   1   2   2   1   1   2   1   1   1   2   1   2   1   2   2   1   1   1   2   1   1   1   2   1   1   1   1   2   2   1   1   2   1   2   2   2   1   2   2   2   2   1   2   2   2   2   1   1   1   2   2
 MK-5-12                1   2   1   2   1   1   2   1   1   2   2   2   1   2   2   2   1   2   1   2   2   1   1   1   1   2   1   1   2   1   1   2   1   2   2   2   2   2   2   1   2   2   1   2   1   1   2   1   2   2   2   1   1   2   1   1   1   2   1   2   1   1   1   2   1   2   1   1   1   2   2   2   2   2   1   2   1   2   2   2   1   1   2   1   2   2   1   2   1   1   1   2   2   2   1   2   2   1   2   1   1   2   1   2   1   2   2   2   2   1   1   2   2   2   2   1   1   2   1   2   2   1   1   1   1   2   1   2   1   2   1   1   2   1   2   2   1   1   1   1   2   2   1   2   2   2   2   2   2   1   2   1   1   1   2   1   1   1   2   1   2   1   2   2   1   1   1   2   1   1   1   2   1   1   1   2   2   2   1   1   2   1   2   2   2   1   2   2   2   1   1   1   2   2   2   1   1   1   2   2
 MK-5-13                1   2   1   2   1   1   1   1   1   2   2   2   1   1   2   2   1   2   1   2   2   2   1   1   1   2   1   1   2   1   1   2   1   2   2   2   2   2   2   1   2   2   2   2   1   1   2   1   2   2   2   1   1   2   1   1   1   2   1   2   1   1   1   2   1   2   1   1   1   1   2   2   2   2   1   2   1   1   2   2   1   1   2   1   2   2   1   2   1   1   1   2   2   2   1   1   2   2   2   1   1   2   1   2   1   2   2   2   2   1   1   2   2   1   2   1   1   1   1   2   2   1   1   1   1   2   1   2   1   2   1   1   2   1   1   2   1   1   1   1   2   2   2   2   2   2   2   2   2   1   2   1   1   2   2   1   1   1   2   1   2   1   2   2   1   1   2   2   1   2   1   2   1   1   1   2   2   2   1   1   2   1   2   2   2   1   1   2   1   1   1   1   2   2   2   1   1   1   1   2
 MK-5-14                1   2   1   2   1   1   1   1   1   2   2   2   1   1   2   2   1   2   1   2   2   2   1   1   1   2   1   2   2   1   1   2   1   2   2   2   1   2   1   1   2   2   2   2   2   1   2   1   2   2   2   1   1   2   1   1   1   2   1   2   1   1   1   2   1   2   2   1   1   1   2   2   2   2   1   2   1   1   2   2   1   1   2   1   2   2   1   2   1   1   1   2   2   2   1   1   2   2   2   1   1   2   1   2   1   2   2   2   1   1   1   2   2   1   2   1   1   1   1   2   2   1   1   1   1   2   1   2   1   1   1   1   2   1   1   2   1   1   1   1   2   2   2   2   2   2   2   2   2   1   2   1   1   2   1   1   1   2   2   1   2   1   2   2   1   1   2   2   1   2   1   1   1   1   1   2   2   2   1   1   2   1   2   2   2   1   1   2   1   1   1   1   2   1   2   1   1   1   2   2
 MK-5-15                1   2   1   2   1   1   1   1   1   2   2   2   2   1   2   2   1   2   1   2   2   2   1   2   1   2   1   2   2   1   2   2   1   2   2   1   1   2   1   1   2   2   2   2   2   1   2   1   2   2   2   1   1   2   1   1   1   2   1   2   1   1   1   2   1   2   1   1   1   1   2   2   2   1   1   2   1   1   2   2   1   1   2   1   2   2   1   2   1   1   1   1   2   2   1   1   2   2   1   1   1   2   1   2   1   2   2   2   1   2   1   2   2   1   2   1   1   1   1   2   2   1   1   1   1   2   1   2   1   1   1   1   1   1   1   2   1   1   1   1   2   2   2   2   1   2   2   2   2   1   2   1   1   2   1   1   1   2   2   1   2   1   2   2   1   1   2   2   1   2   1   1   1   1   2   2   2   2   1   1   1   1   2   2   2   1   1   2   1   1   1   1   1   1   2   1   2   1   2   2
 MK-5-16                2   2   1   2   2   1   1   1   1   2   2   1   2   1   2   2   1   2   1   2   2   2   2   2   1   2   1   2   2   1   2   2   1   2   2   1   1   2   2   1   2   2   2   2   2   1   2   1   1   2   2   1   1   2   1   1   1   2   1   2   1   1   1   2   1   2   1   1   1   1   2   2   1   1   1   2   1   1   2   2   1   1   2   1   2   2   1   2   2   1   1   1   1   2   1   1   1   2   1   1   1   2   1   2   1   2   2   2   1   2   2   2   2   1   2   1   1   1   1   2   2   1   1   1   1   2   1   2   1   1   1   1   1   1   2   2   2   1   1   1   2   2   2   2   1   2   2   2   2   1   2   2   1   2   1   1   1   1   2   1   2   1   2   2   1   1   2   2   1   2   1   1   2   1   2   1   2   2   2   1   1   1   2   2   2   1   1   2   1   1   1   1   1   1   2   1   1   1   2   2
 MK-6-1                 2   2   1   1   2   1   1   1   2   1   1   2   2   1   1   1   1   1   1   2   1   1   1   2   2   1   2   1   2   2   1   2   2   2   2   2   1   2   1   1   1   2   2   2   1   1   2   1   1   2   2   2   1   1   2   2   1   2   1   2   1   1   1   1   2   2   1   2   1   2   2   1   1   2   1   1   1   2   2   2   2   2   1   2   1   2   2   1   2   2   2   1   1   2   2   1   1   1   1   1   2   2   2   2   1   2   1   2   2   2   1   1   1   1   2   2   1   2   1   1   2   2   1   2   1   2   2   1   2   2   2   2   2   2   2   1   2   1   2   1   1   2   2   1   1   2   2   2   2   1   1   2   1   2   2   1   2   2   1   1   2   2   2   1   2   1   2   1   1   1   1   2   1   1   1   1   2   2   1   1   2   2   2   2   2   2   1   1   2   2   1   1   2   1   1   1   2   1   2   2
 MK-6-2                 2   2   2   1   1   1   2   1   2   1   2   2   2   1   1   1   1   2   1   2   1   2   1   2   2   2   2   1   2   2   1   1   2   2   2   2   1   2   1   1   1   2   2   2   2   1   2   1   1   2   2   2   1   1   2   2   1   2   1   2   1   1   1   1   2   2   1   2   1   2   2   1   1   2   1   1   1   2   2   1   2   2   1   2   1   2   2   2   2   2   1   1   1   2   2   1   1   1   1   1   2   2   2   2   1   2   1   2   2   2   1   1   1   1   2   2   1   2   1   1   2   2   1   2   1   2   2   1   2   2   2   2   2   2   2   1   2   1   2   1   1   2   2   1   1   2   2   2   2   1   1   2   1   2   2   1   2   1   1   1   2   2   2   1   2   1   2   2   1   1   1   2   1   1   1   1   2   2   1   1   2   2   2   2   1   2   1   1   2   1   1   1   2   1   1   1   2   1   2   2
 MK-6-3                 1   2   1   1   1   1   2   1   2   1   2   2   2   1   1   1   1   2   1   2   1   2   1   2   2   2   1   1   2   2   1   1   2   2   2   1   1   1   1   1   1   2   2   2   2   1   2   1   1   2   2   2   1   2   2   2   1   1   1   2   1   1   1   2   2   2   1   2   1   1   2   1   1   2   1   1   2   1   2   1   2   2   1   1   1   2   2   2   2   2   1   1   1   2   1   1   2   1   1   1   2   2   2   2   1   2   1   2   2   2   1   1   1   1   2   2   1   2   1   1   1   2   1   2   1   2   2   1   2   2   2   2   2   2   2   1   1   1   2   1   2   1   2   1   1   2   2   1   2   2   1   2   1   2   2   1   2   2   1   2   2   2   2   1   2   1   2   2   1   1   1   2   1   1   1   1   2   2   1   1   2   2   1   1   1   2   1   2   2   1   2   1   2   1   1   1   2   1   2   2
 MK-6-4                 1   2   1   1   1   1   2   1   2   1   2   2   2   1   1   1   1   2   1   2   1   2   1   2   2   2   1   1   2   2   1   1   2   2   2   1   1   1   1   1   2   2   1   2   2   1   2   1   2   2   2   2   2   2   2   2   1   1   1   2   1   1   1   2   2   1   2   2   1   1   2   2   1   2   1   1   2   1   2   2   2   2   1   1   1   2   2   2   2   2   1   2   1   2   1   2   2   1   1   1   2   2   2   2   1   2   1   2   2   2   1   1   1   1   2   2   1   2   1   1   1   2   1   1   1   2   2   1   2   2   1   2   1   1   2   1   1   1   2   1   2   1   2   1   1   2   2   1   2   2   1   2   1   1   2   1   2   2   2   2   2   2   1   1   1   1   2   2   1   2   1   2   1   1   1   1   2   2   1   1   2   2   1   1   1   2   1   2   1   1   2   1   2   1   1   1   2   1   2   2
 MK-6-5                 2   2   1   2   1   1   2   1   2   1   2   2   2   1   1   1   1   2   1   2   1   2   1   2   2   2   1   1   2   2   1   1   2   2   2   1   1   1   1   1   2   2   1   2   2   1   2   1   2   2   2   2   2   1   2   2   1   1   2   2   1   1   1   2   1   1   2   2   1   1   2   2   1   2   1   1   2   1   2   2   2   2   1   1   1   2   1   2   2   2   1   2   1   2   1   2   2   1   1   1   2   2   2   2   1   2   2   2   2   2   1   1   1   2   2   2   1   2   1   1   1   2   1   1   1   1   2   1   2   2   1   2   1   1   2   1   1   1   1   1   2   2   2   1   1   2   2   1   2   2   1   2   1   1   2   1   2   2   2   2   1   1   1   1   1   1   2   2   2   2   1   2   1   1   1   1   2   2   1   1   2   2   1   1   1   2   1   2   1   1   2   1   2   1   1   1   2   1   2   2
 MK-6-6                 2   2   1   2   1   2   2   2   2   1   1   2   2   1   1   1   1   2   2   2   1   2   1   2   2   2   1   1   2   2   1   1   2   2   2   1   1   1   1   1   2   2   1   2   2   1   2   1   2   1   2   2   1   2   2   2   2   1   2   2   1   1   1   2   1   1   2   2   1   1   2   2   1   2   1   1   2   1   2   2   2   2   1   1   1   2   1   2   2   2   1   2   1   2   1   2   2   1   1   1   2   2   2   2   1   1   2   1   2   1   1   1   1   2   2   2   1   2   1   1   1   2   1   1   1   1   2   1   2   2   1   2   1   1   2   1   1   2   1   1   1   2   2   1   1   2   2   1   1   2   1   2   1   1   2   1   2   2   1   2   1   1   1   1   1   2   2   1   2   2   1   2   1   1   1   1   1   2   1   1   2   2   2   1   1   2   1   2   2   1   2   1   2   1   1   1   2   1   2   2
 MK-6-7                 2   2   1   2   2   2   2   2   1   2   1   2   2   1   2   1   1   2   2   2   1   2   1   2   2   2   1   1   2   2   1   1   2   1   2   1   1   1   1   1   2   2   1   1   2   1   2   1   2   2   2   2   1   2   2   2   2   1   2   2   1   2   1   2   1   1   2   2   1   1   2   2   1   2   1   1   2   1   2   2   2   2   1   1   1   2   1   2   2   2   1   1   1   2   1   1   1   1   1   1   2   2   2   2   1   2   2   1   2   1   1   1   1   2   2   2   1   2   1   2   1   2   2   1   2   1   2   1   1   2   1   2   1   1   1   1   1   2   1   1   1   2   2   1   1   2   2   1   1   2   1   2   1   1   2   2   2   2   1   2   1   1   1   1   1   2   2   1   2   1   1   2   1   1   2   1   1   2   2   1   2   2   2   1   1   2   1   2   2   1   2   1   2   1   1   1   2   1   2   2
 MK-6-8                 2   2   1   2   2   2   2   1   2   2   1   1   2   1   2   1   2   2   2   2   1   1   1   2   2   2   2   1   2   2   1   1   2   2   2   1   1   1   2   1   2   2   1   1   2   1   2   2   2   2   2   2   1   2   2   2   2   1   2   2   1   2   1   2   1   1   2   2   1   1   2   2   1   2   1   2   2   1   2   2   2   2   1   1   1   2   1   2   2   2   1   1   1   2   2   1   1   1   1   1   2   2   2   2   1   2   2   1   2   1   1   1   1   2   2   2   1   2   1   2   1   2   2   1   2   1   2   1   1   2   2   2   1   1   1   1   1   2   1   1   1   2   2   1   1   2   2   1   1   2   1   2   1   1   2   2   2   2   1   2   1   1   1   1   1   2   2   2   2   1   2   2   1   1   2   1   1   2   2   1   2   2   2   1   1   2   1   2   2   1   2   1   2   1   1   1   2   1   2   2
 MK-6-9                 1   2   1   2   2   2   2   1   2   2   1   1   2   1   2   1   2   2   2   2   1   1   1   2   2   2   2   1   1   2   1   1   2   2   2   1   1   1   2   1   2   2   1   1   2   1   2   2   2   2   2   2   1   2   2   1   1   1   2   2   1   2   1   1   1   1   2   2   1   1   2   2   1   1   1   2   2   1   2   2   2   2   1   1   2   2   1   2   1   2   2   1   1   2   2   1   1   1   1   1   2   2   2   2   1   2   2   1   1   1   1   1   2   2   1   2   1   1   1   2   1   2   2   1   2   1   2   1   1   2   2   2   1   1   1   1   1   2   1   1   1   2   2   1   1   2   2   1   1   2   1   2   1   2   2   2   2   2   1   2   1   1   1   1   1   2   2   2   2   1   2   2   1   1   2   2   1   2   2   1   2   2   2   2   2   2   1   2   2   1   2   1   2   1   1   2   2   2   2   2
 MK-6-10                1   2   1   2   2   2   2   1   2   2   2   1   2   1   1   1   2   2   2   2   1   1   1   2   2   2   2   1   1   2   1   1   2   2   2   1   2   1   2   1   2   2   1   1   2   1   2   1   2   2   2   2   1   2   2   1   1   1   2   2   1   2   1   1   1   1   2   2   1   1   2   2   1   1   1   1   2   1   2   2   2   2   1   1   2   2   1   2   2   1   1   1   1   2   2   1   1   1   1   1   2   2   2   2   1   2   2   1   1   1   1   1   2   2   2   2   1   1   2   2   1   2   2   1   2   1   2   1   1   2   2   2   1   1   2   1   1   2   1   1   2   1   2   1   1   2   1   1   1   2   1   2   1   2   2   2   2   2   2   2   1   2   1   1   1   2   2   2   2   1   2   2   1   1   2   2   1   2   2   1   2   2   2   2   2   2   1   2   2   1   2   1   2   1   1   2   2   2   2   2
 MK-6-11                1   1   1   2   2   2   2   1   2   2   2   2   1   1   1   1   2   2   2   1   1   1   2   2   2   2   2   1   1   2   1   1   2   2   2   1   2   1   2   1   2   2   1   2   1   1   2   1   2   2   2   2   1   2   2   1   2   1   2   2   1   1   1   2   1   1   2   1   1   1   2   2   1   1   1   1   2   1   2   2   2   2   1   1   1   2   1   2   2   1   1   1   1   2   2   1   1   1   1   1   2   2   2   2   1   2   1   1   1   1   1   1   2   1   2   2   1   1   2   2   1   2   2   1   2   1   2   1   1   2   2   2   1   1   1   1   2   2   1   1   2   1   1   1   1   2   1   1   1   2   1   2   1   2   2   2   2   2   1   2   1   2   1   1   1   2   2   2   2   1   2   2   1   1   2   2   1   2   2   1   2   2   2   2   2   2   1   2   2   1   2   1   2   1   1   2   2   2   2   2
 MK-6-12                2   1   1   2   2   2   2   1   2   2   2   2   1   1   1   1   2   2   2   1   1   1   2   2   2   2   2   1   2   2   1   1   2   2   2   1   2   1   2   1   2   2   1   2   1   1   2   1   2   2   2   2   1   2   2   1   2   1   2   2   1   1   1   2   1   1   2   1   1   1   1   1   1   1   1   1   2   1   2   2   2   2   1   1   2   1   2   2   2   1   1   1   1   2   2   1   1   1   1   1   2   2   2   2   1   2   1   2   1   1   1   1   2   1   2   2   1   1   2   2   1   2   2   1   2   1   2   1   1   2   2   1   1   1   1   1   2   2   1   1   2   1   1   1   1   1   1   1   1   2   1   2   1   2   2   2   2   2   2   2   1   2   1   1   1   1   2   2   2   1   2   1   1   1   1   2   1   2   2   1   2   2   2   2   2   1   1   2   2   1   2   1   2   1   1   2   2   2   2   2
 MK-6-13                2   1   1   2   2   2   2   1   2   2   2   2   2   1   1   1   2   2   2   1   1   1   1   2   2   2   2   1   2   2   2   1   2   2   2   1   2   2   2   1   2   2   1   2   1   1   2   1   2   2   2   2   1   2   2   1   2   1   2   2   1   1   1   2   1   1   2   1   1   1   1   1   2   1   1   1   2   1   2   2   2   2   1   1   2   1   2   2   1   1   1   1   1   2   1   1   1   2   1   1   2   2   1   2   1   2   2   1   1   1   1   1   2   1   1   2   1   1   2   2   1   2   2   1   2   2   2   1   1   2   2   1   1   1   2   1   2   2   1   1   2   1   1   1   1   1   1   1   1   2   1   2   1   1   2   2   2   2   2   1   1   2   1   1   1   1   2   2   2   1   2   1   1   1   1   2   1   2   1   1   2   2   1   2   2   1   1   2   2   1   2   1   2   1   1   2   2   2   2   2
 MK-6-14                1   1   1   1   2   1   2   1   2   2   2   2   2   1   1   1   2   2   2   1   1   1   1   1   1   2   2   1   2   2   2   1   2   2   2   1   2   2   2   2   2   2   1   2   1   1   2   1   2   1   2   1   1   2   2   1   2   1   2   2   1   1   1   2   1   2   2   1   1   1   1   2   2   1   1   1   2   1   2   2   2   2   1   1   2   2   2   2   1   1   1   1   1   2   1   1   1   2   1   1   2   1   1   2   1   2   1   1   1   1   1   1   2   2   1   2   1   1   2   2   1   2   2   1   2   2   2   1   2   2   2   1   1   2   2   1   2   2   1   1   2   1   1   1   1   1   1   1   1   1   1   2   1   1   2   2   1   2   2   1   1   2   1   1   1   1   2   2   2   1   2   2   1   1   1   2   1   2   1   1   2   2   1   2   2   1   1   2   2   2   2   1   2   1   1   2   2   2   1   1
 MK-6-15                1   1   1   1   2   1   2   1   1   2   2   2   2   1   1   2   2   2   2   2   2   1   1   1   1   2   2   1   2   2   2   1   2   2   2   1   2   2   1   2   2   2   1   1   1   1   2   1   2   1   2   1   1   2   2   1   2   1   2   2   1   1   2   2   2   2   2   1   1   1   1   1   2   1   1   1   2   1   2   2   2   2   1   1   2   2   2   2   1   1   1   1   1   2   1   1   1   2   1   1   2   1   1   2   1   2   2   1   1   1   1   1   2   2   1   2   1   1   2   2   1   2   2   1   2   2   2   2   2   2   2   1   1   2   2   1   2   2   1   1   2   1   1   1   1   1   1   1   1   1   1   2   1   1   2   2   1   2   2   2   1   2   1   1   1   2   2   2   1   1   2   2   1   1   1   2   1   2   1   1   2   2   1   2   2   1   1   2   2   2   1   1   2   1   1   2   2   2   1   1
 MK-6-16                1   1   1   1   2   1   2   2   1   2   2   2   2   1   1   1   2   2   2   2   2   1   1   1   1   2   2   2   2   2   2   1   1   2   2   1   2   2   1   2   1   1   1   1   1   1   2   1   1   1   2   1   1   2   2   1   2   1   2   2   1   1   2   2   2   2   2   1   2   2   1   1   1   2   1   1   2   1   2   2   2   2   1   1   2   2   2   2   1   1   2   1   2   2   1   1   1   2   1   1   2   1   1   2   1   2   2   1   1   1   2   2   2   2   1   2   1   1   2   1   1   2   2   1   2   2   2   2   2   2   2   1   1   1   2   1   2   2   1   1   2   1   1   1   1   1   1   1   1   1   1   2   1   1   2   2   1   2   2   2   1   2   1   1   1   1   2   2   1   1   2   2   1   1   1   2   1   2   1   1   2   2   1   2   2   1   1   2   2   2   1   1   2   1   1   2   1   2   1   2
 
!****************************************** Phenotypic Data **********************************************************
!-100.0 is resevred for missing phenotype
SimulatedTrait1         9.3945    8.7599   10.9191    8.6611   10.0456   12.0336    8.7986   10.7319    8.9345   10.4976    8.6728    9.8693    9.6772   13.2645    8.8419   10.0791    9.9857    9.3857    8.9206    9.8930    9.9797    9.7156    9.3086   12.3871    9.1921    7.7656    8.1278    9.8790   10.9788   10.9877    9.0958    9.2265    8.6592   10.3353    9.3827   10.0065   10.7863    8.1730   10.6033   11.2700    9.4115   10.4942    8.6143    7.8813    8.7248   10.4768    9.9892    9.1014   11.5226   10.0577   11.5021   11.0019    9.5667    9.0109   10.5870   11.8252   11.3830   11.5262    9.4913   10.0658   10.1293    9.4172    8.3087    8.4572   10.4884   10.4351   10.5779    9.1280   11.4958   11.6783    9.8468   10.3071   11.5769    9.9035    9.1504    8.5086   11.6779   12.5608   10.6730    9.3000   11.5625    7.3754   10.7719    9.2642    9.9698   10.8566   10.2146   10.3603    9.5470   10.4400   10.0139   11.5351   12.0358   10.6370   10.1669    9.8572    8.8378    8.3617   10.5254   10.8401   10.2685   10.3571    9.8981   11.4363    9.7678    9.7488    8.5833   11.4385    9.9476    9.1556    9.3551   12.0183   10.0473   10.5056    9.4839   11.7100    7.9532   11.5556    8.0235   11.5822    9.3703    9.5847    7.8565    9.3064   10.6012    8.6382    9.4141    9.8401    8.7741   10.4275    8.6507   10.0306   10.3025   12.4379   11.5057    9.6322   10.1830   10.5933   11.7281    9.5633   10.4143    9.6968    9.5553   10.9278    9.6540    9.3328    9.6373   11.6274    9.7809   10.4311   10.7463   11.3234   10.3628    8.1699    8.7041   10.3612    9.1219    9.5263    9.5420    9.6339    9.8722    8.4488    8.6037    9.0958   10.1151    9.2985   11.3925    9.1758    9.7709    9.3635   11.6541    9.6125   11.6028   10.6461   10.8236    9.4110    8.9724    9.7737    9.5084    9.5012   11.2117    8.9389   10.1852   10.9109    8.7576    8.3877    8.1405   10.2158    8.4285    9.7598   10.6735    9.6935   11.3353    8.6761    8.7593   10.1154   10.4012   10.2818   11.3649    9.6325
 
