# Supplementary material for: Inclusive Composite Interval Mapping of QTL by Environment Interactions in Biparental Populations
Source: PLoS One. 2015 Jul 10;10(7):e0132414. doi: 10.1371/journal.pone.0132414 (PMC4498613; doi:10.1371/journal.pone.0132414)
Supplement: S1 File — (ZIP) [file pone.0132414.s001.zip › BC1 population/e=1/run_00083.met]

!**********************Note: lines staring with "!" are remarks and will be ignored in the program********************
!*********************************General Information**********************************
!Assuming F1 = P1 x P2, populations available in QTL IciMapping are: 
!  1, P1BC1F1 = P1 x F1, the first backcrossing where P1 is used as the recurrent parent;
!  2, P2BC1F1 = P2 x F1, the first backcrossing where P2 is used as the recurrent parent;
!  3, F1DH, F1-derived doubled haploids; 
!  4, RIL or F1RIL, recombination inbred lines through the repeated selfing of F1;
!  5, P1BC1RIL, recombination inbred lines through the repeated selfing of P1BC1F1;
!  6, P2BC1RIL, recombination inbred lines through the repeated selfing of P2BC1F1;
!  7, F2, the selfing generation of F1;
!  8, F3, the selfing generation of F2;
!  9, P1BC2F1, the second backcrossing where P1 is used as the recurrent parent; 
! 10, P2BC2F1, the second backcrossing where P2 is used as the recurrent parent;
! 11, P1BC2RIL, recombination inred lines through the repeated selfing of P1BC2F1; 
! 12, P2BC2RIL, recombination inred lines through the repeated selfing of P2BC2F1; 
! 13, P1BC1F2, the selfing generation of P1BC1F1; 
! 14, P2BC1F2, the selfing generation of P2BC1F1; 
! 15, P1BC2F2, the selfing generation of P1BC2F1; 
! 16, P2BC2F2, the selfing generation of P2BC2F1; 
! 17, P1BC1DH, P1BC1F1-derived doubled haploids; 
! 18, P2BC1DH, P2BC1F1-derived doubled haploids; 
! 19, P1BC2DH, P1BC2F1-derived doubled haploids; 
! 20, P2BC2DH, P2BC2F1-derived doubled haploids; 
   1      !Mapping Population (see remarks above)
   2      !Mapping Function (1 for Kosambi; 2 for Haldane; 3 for Morgan)
   2      !Marker Space Type (1 for intervals; 2 for positions)
   1      !Marker Space Unit(1 for centiMorgans; 2 for Morgan)
   6      !Number of Chromosomes (or Linkage Groups)
 200      !Size of the mapping population
   1      !Number of environments
 
!***************************************** Chromosomes and Linkage Maps **********************************************
!Chromosome                 NumMarkers
-CH1                        16
-CH2                        16
-CH3                        16
-CH4                        16
-CH5                        16
-CH6                        16
!Linkage map (Marker name followed by position or the interval length)
 MK-1-1                1     0.000
 MK-1-2                1    10.000
 MK-1-3                1    20.000
 MK-1-4                1    30.000
 MK-1-5                1    40.000
 MK-1-6                1    50.000
 MK-1-7                1    60.000
 MK-1-8                1    70.000
 MK-1-9                1    80.000
 MK-1-10               1    90.000
 MK-1-11               1   100.000
 MK-1-12               1   110.000
 MK-1-13               1   120.000
 MK-1-14               1   130.000
 MK-1-15               1   140.000
 MK-1-16               1   150.000
 MK-2-1                2     0.000
 MK-2-2                2    10.000
 MK-2-3                2    20.000
 MK-2-4                2    30.000
 MK-2-5                2    40.000
 MK-2-6                2    50.000
 MK-2-7                2    60.000
 MK-2-8                2    70.000
 MK-2-9                2    80.000
 MK-2-10               2    90.000
 MK-2-11               2   100.000
 MK-2-12               2   110.000
 MK-2-13               2   120.000
 MK-2-14               2   130.000
 MK-2-15               2   140.000
 MK-2-16               2   150.000
 MK-3-1                3     0.000
 MK-3-2                3    10.000
 MK-3-3                3    20.000
 MK-3-4                3    30.000
 MK-3-5                3    40.000
 MK-3-6                3    50.000
 MK-3-7                3    60.000
 MK-3-8                3    70.000
 MK-3-9                3    80.000
 MK-3-10               3    90.000
 MK-3-11               3   100.000
 MK-3-12               3   110.000
 MK-3-13               3   120.000
 MK-3-14               3   130.000
 MK-3-15               3   140.000
 MK-3-16               3   150.000
 MK-4-1                4     0.000
 MK-4-2                4    10.000
 MK-4-3                4    20.000
 MK-4-4                4    30.000
 MK-4-5                4    40.000
 MK-4-6                4    50.000
 MK-4-7                4    60.000
 MK-4-8                4    70.000
 MK-4-9                4    80.000
 MK-4-10               4    90.000
 MK-4-11               4   100.000
 MK-4-12               4   110.000
 MK-4-13               4   120.000
 MK-4-14               4   130.000
 MK-4-15               4   140.000
 MK-4-16               4   150.000
 MK-5-1                5     0.000
 MK-5-2                5    10.000
 MK-5-3                5    20.000
 MK-5-4                5    30.000
 MK-5-5                5    40.000
 MK-5-6                5    50.000
 MK-5-7                5    60.000
 MK-5-8                5    70.000
 MK-5-9                5    80.000
 MK-5-10               5    90.000
 MK-5-11               5   100.000
 MK-5-12               5   110.000
 MK-5-13               5   120.000
 MK-5-14               5   130.000
 MK-5-15               5   140.000
 MK-5-16               5   150.000
 MK-6-1                6     0.000
 MK-6-2                6    10.000
 MK-6-3                6    20.000
 MK-6-4                6    30.000
 MK-6-5                6    40.000
 MK-6-6                6    50.000
 MK-6-7                6    60.000
 MK-6-8                6    70.000
 MK-6-9                6    80.000
 MK-6-10               6    90.000
 MK-6-11               6   100.000
 MK-6-12               6   110.000
 MK-6-13               6   120.000
 MK-6-14               6   130.000
 MK-6-15               6   140.000
 MK-6-16               6   150.000
!*********************************** Marker Types ********************************************************************
!Co-dominant marker: When heterozygote F1 is present, P1 is coded as 2, F1 is coded as 1, and P2 is coded as 0; Otherwise, P1 is coded as 2, and P2 is coded as 0. 
!Dominant marker: When heterozygote F1 is present, P1 and F1 are coded as 12, and P2 is coded as 0; Otherwise, P1 is coded as 2, and P2 is coded as 0.  
!Recessive markers: When heterozygote F1 is present, P1 is coded as 2, and F1 and P2 are coded as 10; Otherwise, P1 is coded as 2, and P2 is coded as 0. 
!Missing marker is coded as -1. 
 MK-1-1                 1   2   2   1   1   2   1   2   1   2   1   1   1   1   1   1   2   2   1   1   2   1   2   1   1   2   1   1   2   1   1   1   2   1   2   1   1   1   2   2   1   2   2   1   2   2   2   1   2   1   1   1   2   2   1   2   1   1   1   1   2   2   1   2   2   2   1   2   1   2   1   1   1   2   1   2   2   1   1   2   2   2   1   1   1   2   2   2   2   1   2   2   1   1   2   2   2   2   1   1   1   1   1   2   1   1   2   1   1   1   1   2   1   2   2   1   1   2   1   2   2   1   2   2   2   2   1   1   2   2   2   2   2   2   1   1   1   2   1   1   1   2   1   2   2   1   1   1   2   2   2   2   1   1   2   2   2   2   2   2   1   2   2   2   1   2   1   2   2   1   1   2   2   1   2   2   1   2   2   1   2   2   1   1   1   1   2   1   1   1   2   2   1   2   1   1   2   2   2   2
 MK-1-2                 1   2   2   1   1   2   1   2   2   2   1   1   1   2   1   1   2   2   1   1   2   2   2   1   1   2   1   1   2   1   1   1   1   1   2   1   2   1   2   1   1   2   2   1   2   2   2   1   2   1   1   1   2   2   1   2   1   1   1   1   2   2   2   2   2   2   1   2   1   2   1   1   1   2   1   2   2   1   1   2   2   2   1   1   1   2   2   2   2   1   2   2   1   1   2   2   2   2   1   1   1   1   1   2   1   1   2   1   1   1   1   2   1   2   1   1   2   2   1   2   2   1   2   2   2   1   1   1   2   2   2   2   1   2   2   1   1   2   1   1   1   2   1   2   2   1   1   1   2   2   2   2   1   1   2   2   2   2   2   2   1   2   1   2   1   2   1   1   2   1   1   2   1   1   2   1   1   2   2   1   2   2   1   1   1   1   2   1   1   1   2   2   1   2   1   1   2   2   2   2
 MK-1-3                 1   2   2   1   1   2   1   2   2   2   1   1   2   2   1   1   2   2   1   1   2   1   2   1   2   2   1   1   2   1   1   1   1   1   2   2   2   1   2   1   1   2   2   1   1   2   2   1   2   1   1   2   2   2   1   2   1   1   1   1   2   1   2   2   2   2   2   2   2   2   1   2   1   2   1   2   2   1   1   2   2   2   1   1   1   2   2   2   2   1   2   2   1   2   1   1   2   2   1   1   1   1   1   2   1   1   2   1   1   1   1   2   1   2   1   1   2   2   1   2   2   1   2   1   2   1   1   1   2   2   1   2   1   1   2   1   1   2   1   1   1   2   2   2   2   1   1   1   2   2   2   2   1   1   2   2   2   2   2   2   1   2   1   2   1   2   1   1   2   1   1   2   1   1   2   1   1   2   1   1   2   2   2   1   1   1   2   1   1   1   2   2   1   2   2   1   2   2   2   2
 MK-1-4                 1   2   2   1   1   2   1   2   2   2   1   1   2   2   1   1   2   2   2   1   2   1   2   1   2   2   1   1   2   1   2   1   1   1   2   2   2   1   2   1   1   2   2   1   1   2   2   1   1   1   1   1   2   2   1   2   1   2   1   2   2   1   2   2   2   2   2   2   2   2   1   2   1   2   1   2   2   1   1   2   2   2   1   1   1   2   2   2   2   1   2   2   1   2   1   1   2   2   1   1   1   1   1   2   1   1   2   1   1   1   1   2   1   2   2   1   2   2   2   2   2   1   2   1   2   1   1   1   2   2   1   2   1   1   2   1   1   2   1   1   1   2   2   2   2   1   1   1   2   2   2   2   1   1   1   2   2   2   2   2   1   2   1   2   1   2   1   1   2   1   1   2   1   1   2   1   1   1   1   1   2   2   2   1   1   1   2   1   2   1   2   2   1   2   2   2   2   2   2   2
 MK-1-5                 2   2   2   2   1   2   1   2   2   2   1   1   2   2   1   1   2   2   2   1   2   1   2   1   2   2   1   1   2   1   2   2   1   1   2   2   2   1   2   1   1   2   2   1   1   2   2   1   1   1   1   1   2   2   1   2   1   2   1   2   2   1   2   1   2   2   2   2   2   1   1   2   1   2   1   2   2   1   1   2   2   2   1   1   1   2   2   2   2   1   2   2   1   2   2   1   2   2   1   1   1   1   1   2   1   1   2   1   1   1   2   2   1   2   2   1   2   2   2   2   2   1   2   1   2   1   1   1   2   1   1   2   1   2   2   2   1   2   1   1   1   2   2   2   2   1   1   1   2   2   2   2   1   1   1   1   2   2   2   2   1   2   2   2   1   2   1   2   2   1   1   2   1   1   2   1   1   1   1   1   2   2   1   1   2   1   2   1   2   1   2   2   1   2   2   2   2   2   2   2
 MK-1-6                 1   2   2   2   2   2   1   2   2   2   1   1   2   2   1   1   2   2   2   2   2   1   2   2   2   2   1   1   2   1   1   1   1   1   2   2   2   1   2   1   1   1   2   1   1   2   2   1   1   1   1   1   2   2   1   2   1   2   2   2   2   1   2   1   2   2   2   2   2   1   2   2   2   1   1   1   2   1   1   2   2   2   1   1   1   2   2   2   2   1   2   2   1   2   2   1   2   2   1   1   1   2   1   2   1   1   2   2   1   1   2   2   1   2   2   1   2   2   2   1   2   1   1   1   2   2   1   1   2   1   1   2   1   2   2   2   1   2   1   1   2   2   2   2   2   1   1   2   2   2   2   2   1   1   2   1   2   2   2   2   1   2   1   2   1   2   1   2   2   1   1   2   1   1   2   1   1   1   1   1   1   2   1   1   2   2   2   1   2   1   1   2   1   2   2   2   2   2   2   1
 MK-1-7                 1   2   2   2   2   2   1   2   2   2   1   1   2   2   1   1   2   2   2   2   2   1   2   1   2   2   1   1   2   1   1   1   1   1   2   2   2   1   2   1   1   1   2   1   1   2   2   1   1   1   1   1   2   2   1   2   1   2   2   2   2   2   2   1   2   2   1   2   2   1   2   2   2   1   1   1   2   1   1   2   2   2   2   1   1   2   2   2   2   1   2   2   1   2   2   1   2   2   2   1   1   2   1   2   1   1   2   2   1   1   2   2   1   2   2   1   2   2   2   1   2   1   1   1   2   1   1   1   2   1   1   2   1   2   2   2   1   2   1   1   1   2   2   2   2   1   1   2   2   1   2   2   1   1   1   1   2   2   2   2   1   2   2   2   1   2   1   2   2   1   1   2   1   1   2   1   1   1   1   1   1   2   1   1   2   2   2   1   1   2   1   2   1   2   2   2   1   2   2   1
 MK-1-8                 1   2   2   2   2   2   1   2   2   2   1   1   2   2   1   1   2   2   2   2   2   1   1   1   2   2   1   1   2   1   1   1   1   2   2   2   1   1   2   1   1   2   2   1   1   2   2   1   1   1   1   1   2   2   1   2   1   2   2   2   1   2   2   1   1   2   1   2   2   1   2   2   2   1   1   1   2   1   1   2   2   2   2   1   1   1   2   2   2   1   2   2   2   2   2   2   2   2   2   2   1   1   1   2   1   1   2   1   1   1   2   1   2   2   1   1   2   1   2   2   2   1   1   1   2   1   1   2   2   1   1   2   1   2   2   2   1   2   1   1   1   2   1   2   2   1   1   2   2   1   2   2   1   1   1   1   2   2   2   2   1   2   2   2   2   2   1   2   2   1   1   2   1   1   2   1   1   1   1   1   1   2   1   1   1   2   2   1   1   2   1   2   2   2   2   2   1   2   1   2
 MK-1-9                 1   2   2   2   2   2   1   2   2   2   1   1   2   1   1   1   2   2   2   2   2   1   1   1   2   2   2   1   2   1   1   1   1   1   1   1   1   1   2   2   1   2   1   1   1   1   2   1   1   1   1   1   2   2   1   2   2   2   2   2   1   2   2   1   1   2   1   2   2   1   2   2   2   1   1   1   2   1   1   2   2   2   2   1   1   1   2   2   2   1   1   2   2   2   2   2   1   2   2   2   1   1   1   2   1   1   2   1   1   1   2   1   2   2   1   2   2   1   2   2   2   1   1   1   2   1   2   2   2   1   1   2   1   2   2   2   1   2   1   1   1   2   1   2   2   1   1   2   2   2   2   2   1   1   1   2   2   2   1   2   1   2   2   2   2   2   1   2   2   1   1   2   1   1   2   1   1   1   1   1   1   2   1   1   1   2   2   1   1   2   2   2   2   2   2   2   1   2   1   1
 MK-1-10                1   2   2   2   2   2   1   2   2   2   1   1   2   1   1   1   2   2   2   2   2   2   1   1   2   2   2   1   2   2   1   1   1   1   1   1   1   1   2   2   1   2   1   1   1   1   2   1   1   1   1   2   2   2   1   2   2   2   2   2   2   2   2   1   1   2   1   2   2   1   2   2   2   1   2   1   2   1   1   2   2   2   2   1   1   1   2   2   2   1   1   2   2   2   2   2   1   2   2   2   1   1   1   2   1   1   2   1   1   1   1   1   2   2   1   1   2   1   2   2   2   1   1   1   2   1   2   2   2   1   1   2   1   2   2   2   1   2   1   1   1   2   1   2   2   1   1   2   2   2   2   2   1   1   1   2   2   1   1   2   1   2   2   2   2   2   1   2   2   1   1   2   1   1   2   1   1   1   1   1   1   2   2   1   1   2   2   1   1   2   2   2   2   2   2   2   1   2   1   1
 MK-1-11                1   2   2   2   2   2   1   2   2   2   1   1   2   1   1   1   2   2   2   2   2   2   1   1   2   2   2   1   2   2   1   1   1   1   1   1   2   1   2   2   2   2   1   1   1   1   2   1   1   1   1   2   2   2   1   2   2   2   2   1   2   2   2   1   1   2   1   2   2   1   2   2   2   1   2   1   1   1   1   2   2   2   2   1   1   1   2   2   2   1   1   2   2   2   2   1   1   2   2   2   1   1   1   2   1   1   2   2   1   1   1   1   2   2   1   1   2   1   2   2   2   1   1   1   2   1   1   2   2   1   1   1   2   1   2   2   2   2   1   1   1   2   1   2   2   2   2   2   2   2   2   2   1   1   1   2   2   1   1   1   1   2   2   2   2   2   1   2   2   1   1   2   2   2   2   1   1   1   2   1   1   2   2   1   1   2   2   1   1   2   2   2   2   2   2   1   1   2   1   1
 MK-1-12                1   2   2   2   2   2   2   2   2   2   2   1   2   1   2   1   2   2   2   2   2   2   1   1   1   2   1   1   2   2   1   1   1   1   1   1   2   1   2   2   2   2   1   1   1   1   2   1   2   1   1   2   2   2   1   2   2   1   2   1   2   2   2   1   1   2   1   2   2   1   2   2   2   1   2   1   1   1   1   1   2   2   2   2   2   1   2   2   2   1   1   2   2   2   2   1   1   2   2   2   1   1   1   2   1   1   2   2   1   1   1   1   2   2   1   1   2   2   2   2   2   1   1   1   2   1   1   2   2   1   1   1   2   1   2   1   2   2   1   1   1   2   1   2   2   2   2   2   2   2   2   1   1   1   1   2   2   1   1   1   1   2   2   2   2   2   1   2   2   1   1   2   1   2   2   1   1   1   2   1   1   2   2   1   1   2   2   1   2   2   2   2   2   2   2   1   1   1   1   1
 MK-1-13                1   1   2   2   2   2   2   2   2   2   2   1   2   1   2   1   2   2   2   2   1   2   1   1   1   2   1   1   1   2   1   1   2   1   1   1   1   1   2   2   2   2   2   1   1   1   2   1   2   1   1   2   2   2   1   2   2   1   2   1   2   2   2   1   2   2   1   2   2   1   2   2   2   1   2   1   1   1   1   1   2   2   2   2   2   1   2   2   2   1   1   1   2   2   2   2   1   2   1   2   1   1   1   1   1   1   2   2   1   2   1   1   2   2   1   1   2   1   2   2   2   1   1   1   2   1   1   2   2   1   1   1   2   1   2   1   2   1   1   1   1   2   1   2   2   2   2   2   2   2   2   1   1   1   1   2   2   1   1   1   1   2   1   1   2   2   1   2   2   2   1   2   1   2   2   1   1   1   2   1   1   2   2   1   1   2   1   1   2   2   2   2   2   2   2   1   2   1   1   2
 MK-1-14                1   1   2   1   2   1   2   2   2   1   2   2   2   1   2   1   2   2   1   2   1   2   1   2   1   2   2   1   1   2   1   1   2   1   1   1   1   1   2   2   2   2   2   2   1   1   2   1   2   1   1   2   2   2   1   2   2   1   2   1   2   2   2   1   1   2   1   2   2   1   2   2   2   2   2   1   1   1   1   2   2   2   2   2   2   1   2   2   2   1   2   1   2   2   2   2   1   2   1   2   1   1   1   1   1   1   1   2   2   2   1   1   2   2   1   1   2   1   2   2   2   1   1   1   2   1   1   2   2   1   1   2   2   1   2   1   2   1   1   1   2   2   1   2   2   2   2   2   2   2   2   1   2   1   1   2   2   1   1   1   1   2   2   1   2   2   1   2   2   2   1   2   1   2   2   1   1   1   2   1   1   2   2   1   1   2   1   1   2   2   2   2   2   2   2   1   2   1   1   2
 MK-1-15                1   1   2   1   2   1   2   2   2   1   2   2   2   1   2   1   2   1   1   2   1   2   1   2   1   2   2   1   1   2   2   2   2   1   1   1   1   1   2   2   2   2   2   1   1   1   2   1   2   1   1   2   2   2   1   2   2   1   1   1   2   2   2   2   1   2   1   2   2   1   2   2   2   2   2   1   1   1   1   2   2   1   2   2   2   1   2   2   2   2   2   1   2   2   2   2   1   2   2   2   1   1   1   1   1   1   1   1   2   1   2   1   2   2   1   1   2   1   2   2   2   1   1   1   2   1   1   2   2   1   1   2   2   1   2   1   2   1   1   1   2   2   1   2   2   2   1   2   2   2   2   1   2   1   1   2   2   1   1   1   1   2   2   1   2   2   1   2   2   1   1   2   2   2   2   1   1   1   2   1   1   2   2   1   1   2   2   1   2   2   2   2   2   2   2   1   2   2   1   2
 MK-1-16                1   2   2   1   2   1   2   2   2   1   2   2   2   1   2   2   2   1   1   2   1   2   1   1   1   2   2   1   1   2   2   2   2   1   1   2   1   1   2   2   2   2   2   1   1   1   2   1   2   1   1   2   2   2   1   1   2   1   1   1   2   1   2   2   1   1   1   2   1   1   2   2   2   2   2   1   1   1   1   2   2   1   2   2   2   1   2   2   2   1   2   1   2   2   2   2   1   2   2   2   1   1   1   1   1   1   1   1   2   1   2   1   2   2   1   1   2   1   2   1   2   1   1   1   2   1   1   2   2   1   1   2   2   1   2   1   2   1   1   1   2   1   1   2   2   2   1   2   2   1   2   1   2   1   1   2   2   1   1   1   1   2   2   1   2   2   1   2   2   1   1   2   2   2   2   1   1   1   2   1   1   2   2   1   1   2   2   1   2   2   2   2   2   2   1   1   2   2   1   2
 MK-2-1                 1   1   1   1   1   2   1   1   1   1   2   2   2   2   1   2   2   1   1   2   2   2   2   2   1   2   2   2   1   1   1   2   2   1   1   2   1   2   1   1   1   1   1   2   1   2   2   2   2   2   1   1   2   1   2   1   2   2   2   2   1   2   1   1   1   1   1   2   1   2   1   1   2   2   2   1   1   2   1   1   1   2   1   2   2   2   1   1   2   2   2   2   2   1   2   2   1   1   1   1   2   1   2   2   2   2   2   1   1   1   1   2   1   2   1   1   1   2   2   2   2   1   2   2   2   2   2   2   1   2   1   1   2   1   2   1   2   2   2   2   1   2   1   2   1   2   2   2   1   1   1   2   1   2   1   2   2   1   1   2   1   1   1   2   2   2   1   2   2   2   1   2   1   1   2   1   2   2   2   2   2   1   1   2   2   2   2   2   2   2   1   1   1   1   1   2   1   2   1   2
 MK-2-2                 1   1   1   1   2   2   1   2   1   1   2   2   2   2   1   2   2   1   1   2   2   2   2   2   1   2   2   2   1   2   1   1   2   2   1   2   1   2   2   1   1   2   1   2   1   2   2   2   2   2   1   1   2   1   1   1   2   1   2   2   1   2   1   1   1   1   1   2   1   2   1   1   2   2   2   1   1   2   1   1   1   2   1   1   2   2   1   1   2   2   2   2   2   2   1   2   1   1   2   2   2   1   2   2   2   2   2   1   1   1   1   2   1   1   1   1   1   1   2   2   2   1   2   2   1   2   2   2   1   2   1   1   2   1   2   1   2   2   2   2   1   2   2   1   1   2   2   2   1   1   1   2   1   2   1   2   2   1   1   2   1   1   1   2   2   2   1   2   2   2   1   2   1   1   2   1   2   2   2   2   2   2   1   2   2   2   2   2   2   2   1   1   1   1   1   1   1   2   1   2
 MK-2-3                 1   1   1   2   2   2   1   2   1   2   1   2   2   2   1   2   2   1   1   2   2   2   2   1   1   1   2   2   1   2   1   1   2   2   1   2   1   2   2   1   1   2   1   1   1   2   2   2   2   2   1   1   1   1   1   1   2   1   2   2   1   2   1   1   1   1   2   2   1   2   1   1   2   2   2   1   1   2   1   2   1   2   1   1   2   2   1   2   2   2   2   2   2   2   1   2   1   1   2   2   2   1   2   2   2   2   2   1   1   1   1   2   1   1   1   1   2   1   2   2   2   1   2   2   1   2   2   1   1   2   1   2   2   1   2   1   2   2   2   2   1   2   2   1   1   2   2   2   1   1   2   2   2   2   1   2   2   1   1   1   1   1   1   2   2   2   1   1   2   2   1   2   1   1   2   1   2   2   2   2   2   2   1   2   2   2   2   2   2   2   1   1   2   2   1   1   1   2   1   2
 MK-2-4                 1   1   1   2   2   2   1   2   1   2   1   2   2   2   1   2   2   1   1   2   2   2   1   1   1   1   2   2   1   2   1   1   2   2   1   2   1   2   2   1   1   1   1   1   1   2   2   2   2   2   1   1   1   1   1   2   2   1   2   2   1   2   1   2   1   1   2   2   1   2   2   1   1   2   2   1   1   2   1   2   1   2   1   1   1   2   1   2   2   2   2   1   2   2   1   2   1   1   2   2   2   1   2   2   1   2   2   1   1   1   1   2   1   1   1   1   2   1   2   2   2   1   2   2   1   2   2   1   1   1   1   2   2   1   2   1   2   2   2   2   1   2   2   1   1   2   2   2   1   2   2   2   2   2   2   2   2   1   1   2   1   2   1   2   2   2   1   1   2   2   1   2   1   1   2   1   2   2   2   2   2   2   1   2   1   2   2   1   2   2   1   1   1   1   1   1   1   2   1   2
 MK-2-5                 2   1   1   2   2   2   1   2   1   2   1   2   2   2   1   2   2   1   1   2   2   2   1   1   1   1   1   2   1   2   1   2   2   2   1   2   2   2   2   1   1   1   1   1   1   2   2   2   2   2   1   1   1   1   1   1   2   1   2   2   1   2   1   2   1   1   2   2   1   2   2   1   1   2   2   1   1   2   1   1   1   2   1   1   1   2   1   2   2   2   2   1   2   2   1   2   1   1   2   2   2   1   1   2   2   2   2   1   1   1   1   2   1   2   1   1   2   1   2   2   2   1   2   2   1   2   2   1   1   1   1   2   2   1   2   1   2   2   2   2   1   2   1   2   1   2   2   2   1   2   1   1   2   2   2   2   2   2   1   2   1   2   2   2   2   2   1   1   2   2   1   2   1   1   2   1   2   1   2   2   2   2   1   1   1   2   2   1   2   2   1   1   1   1   1   1   1   2   1   2
 MK-2-6                 2   1   1   2   1   2   1   2   1   2   1   2   1   2   1   2   2   1   1   2   2   1   1   1   1   1   1   2   1   2   1   2   2   2   1   2   2   1   2   1   1   1   1   1   1   2   1   2   1   2   1   1   1   1   1   1   2   1   2   2   1   2   1   2   1   1   2   2   1   2   2   1   1   2   2   1   1   2   1   1   1   1   1   1   1   2   1   2   2   2   1   2   1   2   1   2   1   1   2   2   2   1   1   2   2   2   2   1   1   1   1   2   1   2   1   1   2   1   2   1   2   1   2   2   1   2   2   1   1   1   1   2   2   1   2   1   2   2   2   2   2   2   1   1   1   2   2   2   2   2   1   1   2   2   2   2   2   2   1   2   1   2   2   2   2   2   1   1   2   2   1   2   1   1   2   1   2   1   2   2   2   2   1   1   1   2   2   1   2   1   1   2   1   1   1   1   1   2   1   2
 MK-2-7                 2   1   1   2   1   2   1   2   1   2   1   2   1   2   1   1   2   1   1   2   2   1   1   1   1   2   1   2   2   2   1   2   2   2   1   2   2   1   2   1   1   1   1   1   1   2   1   2   1   2   1   1   1   1   1   1   2   1   2   2   1   2   1   2   1   1   2   2   1   2   2   1   1   2   2   1   1   2   2   1   1   1   1   1   1   2   1   2   2   1   1   2   1   2   1   2   1   1   2   2   2   1   1   2   2   2   2   1   1   1   1   1   1   2   2   1   2   1   2   1   2   2   2   2   1   2   2   1   1   1   1   1   2   1   2   1   2   2   2   2   2   2   1   1   1   2   1   2   2   2   1   1   2   2   2   2   2   2   1   2   1   2   2   2   2   2   1   1   2   2   1   2   2   2   2   1   2   2   2   2   2   2   1   1   1   2   2   1   2   1   1   2   1   1   1   1   1   2   1   2
 MK-2-8                 1   1   1   2   1   2   1   2   1   2   1   2   1   2   1   1   2   1   1   2   1   2   1   1   1   2   1   2   2   1   1   2   2   2   1   2   1   1   2   1   1   1   1   1   1   2   1   2   1   2   1   2   2   1   1   1   2   1   2   2   2   1   1   2   1   1   2   2   1   2   2   1   1   2   2   1   1   2   1   1   1   1   1   1   1   2   1   2   2   2   1   2   1   2   1   2   2   1   2   2   2   2   1   2   2   2   2   1   1   1   1   1   1   1   2   1   2   1   1   1   2   2   2   2   1   2   2   1   1   1   1   1   2   1   2   1   2   2   2   2   2   2   1   1   1   1   1   2   2   2   1   1   2   2   2   2   2   2   1   2   1   2   2   2   2   2   1   1   1   2   2   2   2   2   2   1   2   2   2   1   2   2   1   1   1   2   2   1   2   1   1   2   1   1   1   1   1   2   1   2
 MK-2-9                 1   1   1   1   1   1   1   2   1   2   1   2   1   2   2   1   1   1   2   1   1   2   1   1   1   2   1   2   2   1   1   2   2   2   1   2   1   1   2   1   1   1   1   1   1   1   1   2   1   2   1   2   2   1   1   1   2   1   2   2   2   1   1   2   1   1   2   1   1   2   2   1   1   2   2   1   1   2   1   1   1   1   1   2   1   2   1   2   2   2   2   2   1   2   1   2   2   1   2   2   2   2   1   2   2   2   1   2   1   1   1   1   1   1   2   1   1   1   1   1   2   2   2   2   1   2   2   1   1   1   1   1   1   1   2   1   2   2   2   2   2   2   1   1   1   1   2   2   2   2   1   1   2   2   2   2   1   2   1   2   1   2   2   2   1   2   1   1   1   2   2   2   2   2   2   2   2   2   2   1   2   2   1   2   1   2   2   1   2   1   1   2   1   1   1   1   1   2   1   2
 MK-2-10                1   1   1   1   1   1   1   2   1   2   1   2   1   2   2   1   1   1   2   1   1   2   1   1   1   2   1   1   2   1   1   2   2   2   1   2   1   1   2   2   1   1   1   1   1   1   1   2   2   2   1   2   2   1   1   1   2   1   2   2   2   1   1   2   1   1   2   1   1   2   2   1   1   2   2   1   1   2   1   1   1   1   1   2   1   2   1   2   2   2   2   1   1   2   1   2   2   1   2   2   2   1   2   2   2   2   1   2   1   1   1   1   1   1   2   1   1   1   2   1   2   2   2   2   1   2   2   1   1   1   1   1   1   1   2   1   2   2   2   2   2   2   1   1   1   1   2   2   2   2   1   1   2   2   2   2   1   2   1   2   2   2   2   2   1   2   1   1   1   2   2   2   2   1   2   2   2   2   1   1   2   2   1   1   1   2   2   2   2   1   1   2   1   1   1   1   1   2   1   2
 MK-2-11                1   1   1   1   1   1   1   2   1   2   1   2   1   2   2   1   1   1   2   1   1   2   1   1   1   2   1   1   2   1   1   2   2   2   1   2   1   1   2   2   1   1   1   1   1   1   1   2   2   2   1   2   2   1   1   1   1   1   2   2   2   1   1   2   1   1   2   1   1   2   2   1   1   2   2   1   1   2   1   1   1   1   1   2   1   2   1   2   2   2   2   1   1   2   1   2   2   2   1   2   1   1   2   2   2   2   1   2   1   1   1   1   1   1   2   1   1   1   2   1   2   1   2   2   1   2   2   1   1   1   1   1   1   1   2   1   2   2   2   2   1   2   2   1   1   1   2   2   2   2   1   1   2   2   2   2   1   2   1   2   2   2   2   2   1   2   1   1   1   2   2   2   2   1   2   2   2   2   1   1   2   1   1   1   1   2   2   2   2   1   2   2   1   1   1   1   1   2   1   2
 MK-2-12                1   1   1   1   1   1   1   2   1   2   1   2   1   2   2   1   2   1   2   1   1   1   1   1   2   2   1   1   1   1   1   2   2   2   1   2   1   1   2   2   1   1   1   1   1   1   1   2   2   2   1   2   2   1   1   1   1   1   2   1   2   1   1   2   1   1   2   1   1   2   1   1   2   2   2   1   1   2   1   1   1   1   1   2   1   2   1   2   2   2   2   1   1   2   1   2   2   2   2   2   1   1   2   2   2   2   1   2   1   1   1   1   1   1   2   1   1   1   2   1   2   2   2   2   1   2   2   1   1   1   1   1   2   1   2   1   2   2   2   2   1   2   2   1   1   1   2   2   2   2   2   1   2   1   2   2   1   2   1   2   1   2   2   2   1   2   1   1   2   1   2   2   2   1   2   2   2   2   1   1   2   2   1   2   1   2   2   2   2   1   2   2   1   1   1   1   1   2   1   2
 MK-2-13                1   1   1   1   1   2   1   2   1   2   1   2   1   2   2   1   2   1   2   1   1   1   1   2   2   2   1   2   1   1   2   2   1   2   1   2   1   1   2   2   1   1   2   2   1   1   1   2   2   2   1   2   2   1   1   1   1   1   2   1   2   2   1   2   2   1   2   1   1   2   1   1   2   2   1   2   1   2   1   1   1   1   1   2   1   2   1   2   2   2   1   1   1   2   1   2   2   2   1   2   2   1   2   2   2   2   1   2   1   1   1   1   1   1   1   1   1   1   2   1   2   1   2   2   1   1   2   1   1   1   1   1   2   1   1   1   2   2   2   2   1   2   2   1   1   1   1   2   2   2   2   1   2   1   2   2   1   2   1   2   1   2   1   2   1   2   1   1   2   1   2   2   2   1   2   2   2   2   2   1   2   2   1   2   1   2   2   2   1   1   2   2   1   2   1   1   2   2   1   2
 MK-2-14                1   1   2   1   1   2   1   2   1   1   1   2   1   2   2   1   2   1   2   1   2   1   1   2   2   2   1   2   1   1   2   2   1   2   1   2   1   1   1   2   1   2   2   1   1   1   2   2   2   1   1   2   2   1   1   1   1   1   2   1   1   2   1   2   2   1   1   1   1   2   1   1   2   2   1   2   1   2   1   1   1   1   1   2   1   2   1   2   2   2   1   1   1   2   1   2   2   2   2   2   2   1   2   1   2   2   1   2   1   1   1   1   1   1   1   1   1   1   2   1   2   1   2   2   1   1   2   1   2   1   1   1   2   2   1   1   2   2   2   2   1   2   2   1   1   1   1   2   2   2   2   1   2   1   2   2   1   2   1   2   1   2   1   2   2   2   1   1   2   1   2   2   1   1   2   2   2   2   2   1   2   2   1   2   1   2   2   2   1   1   2   2   1   2   1   2   2   1   1   2
 MK-2-15                1   1   2   1   2   1   1   2   1   1   2   2   1   2   2   1   2   1   2   1   2   1   1   2   2   2   1   2   2   2   2   2   1   2   1   2   1   1   1   2   1   2   2   1   1   1   2   2   2   1   1   1   2   1   1   1   1   1   2   1   1   2   1   2   2   1   1   1   1   2   1   1   2   2   1   2   1   2   1   1   1   1   1   2   1   2   1   2   2   2   1   1   1   2   1   2   2   2   2   2   2   1   2   1   2   2   1   2   1   1   1   1   1   2   1   1   1   1   2   1   2   1   2   2   1   1   1   1   2   1   1   1   2   2   1   1   2   2   2   2   1   2   2   1   1   1   1   2   2   2   2   2   2   1   2   2   1   2   1   2   1   2   1   2   2   1   1   1   2   1   2   2   1   2   2   2   2   1   2   1   2   2   2   2   1   2   2   2   1   1   1   2   1   2   1   2   2   1   1   2
 MK-2-16                1   1   2   1   2   1   1   2   2   1   2   2   1   2   2   1   2   1   2   1   2   1   1   2   2   2   2   2   2   2   2   2   1   2   2   2   2   1   1   2   1   2   2   1   1   1   2   2   2   1   1   1   2   1   1   1   1   1   2   1   1   2   1   2   2   1   1   2   1   2   1   2   2   2   1   2   1   2   1   1   2   2   2   2   1   2   1   2   2   2   2   1   1   2   1   2   2   2   2   2   2   1   2   1   2   1   2   1   1   1   1   1   1   2   1   1   1   1   2   1   2   2   2   2   1   1   1   1   2   1   1   1   2   2   1   1   2   2   2   2   1   2   2   1   1   1   1   2   2   2   2   2   2   1   2   2   1   2   1   2   1   2   1   2   2   1   2   2   1   1   2   2   1   2   1   2   2   2   2   1   2   2   2   2   1   2   2   2   2   1   1   2   1   2   1   1   2   1   1   2
 MK-3-1                 1   1   2   1   1   2   1   2   1   1   1   2   2   2   2   1   1   2   1   1   2   1   2   1   1   2   2   1   1   2   2   1   1   2   2   2   1   1   1   2   2   2   1   2   2   2   2   1   2   2   1   2   2   2   2   2   2   2   1   2   1   1   1   2   2   2   1   2   1   1   1   2   1   1   1   1   1   1   1   1   2   1   1   1   2   2   1   1   1   2   2   1   2   2   2   2   2   2   1   1   1   2   1   2   2   2   1   1   1   2   1   1   1   2   2   2   1   1   1   2   1   1   2   2   1   1   2   2   1   1   1   1   2   2   1   2   1   2   1   1   1   2   1   1   2   2   1   2   1   2   1   1   2   1   2   2   1   2   1   2   2   2   2   1   1   1   1   1   1   2   1   1   2   2   2   2   1   1   2   2   1   1   2   1   1   2   2   2   1   2   1   2   2   1   2   1   1   2   1   1
 MK-3-2                 1   1   2   1   1   2   1   2   2   1   1   2   2   1   2   1   1   2   1   1   2   2   2   1   1   2   2   1   1   2   2   2   1   2   2   2   1   1   1   2   2   2   2   2   2   2   2   1   1   2   1   2   2   2   2   2   2   2   1   2   1   1   1   2   2   2   1   2   1   1   2   2   1   1   1   1   1   1   1   1   2   1   1   1   2   2   1   1   1   2   2   1   1   2   2   1   2   2   1   1   1   2   2   2   2   2   1   1   1   2   1   1   1   2   2   2   2   1   1   2   1   1   2   2   1   1   2   2   1   1   1   1   2   2   1   2   1   2   1   1   1   2   1   1   2   2   1   2   1   1   1   1   1   1   2   2   1   2   1   2   2   2   2   2   1   1   1   1   1   2   1   1   2   1   2   2   1   1   2   2   1   1   2   1   1   2   2   2   1   2   1   2   2   1   2   1   1   1   2   1
 MK-3-3                 1   1   2   1   1   2   1   2   2   1   1   2   2   1   2   1   1   2   2   1   2   2   2   1   1   2   2   1   1   2   2   2   1   2   2   2   1   1   1   2   2   2   2   1   2   2   2   1   1   2   1   2   2   2   2   1   2   1   1   2   1   1   1   2   2   2   1   2   1   1   2   2   1   1   1   1   1   2   1   1   2   1   1   1   2   2   1   1   1   2   2   1   1   2   2   2   2   2   1   1   1   2   2   2   2   1   1   2   1   2   1   1   1   2   1   2   2   1   1   1   1   1   2   2   1   1   1   1   1   1   1   1   2   2   1   2   1   2   2   1   1   2   1   1   2   2   1   2   1   1   1   1   1   1   2   2   1   2   1   2   2   1   2   2   1   1   1   1   2   2   1   1   2   1   1   2   1   1   2   2   1   1   2   1   1   2   2   2   1   2   1   2   2   1   2   1   1   1   2   1
 MK-3-4                 1   1   1   2   1   2   2   2   2   1   1   2   2   1   2   1   2   2   1   1   2   2   2   1   1   2   2   1   1   2   2   2   1   2   1   2   1   1   1   2   2   2   2   1   2   2   2   2   1   2   1   2   1   2   2   1   2   2   1   2   2   1   1   2   2   1   1   2   1   1   2   2   1   1   1   1   1   2   1   1   1   1   1   1   2   2   1   1   1   2   2   1   1   2   2   2   2   2   1   1   1   2   2   2   2   1   1   2   1   2   1   1   1   2   1   1   2   2   1   1   1   1   1   2   1   1   1   1   1   1   1   2   2   2   1   1   1   2   2   1   2   2   1   1   2   2   1   2   2   1   1   1   2   1   2   2   2   2   1   2   1   1   1   2   1   1   1   1   2   2   1   1   2   1   1   2   1   1   2   2   1   1   2   1   1   2   2   2   2   2   1   2   2   1   2   1   2   1   2   1
 MK-3-5                 1   1   1   2   1   2   2   2   2   1   1   2   2   1   2   1   2   2   1   2   2   2   2   1   1   2   2   1   1   2   2   2   1   2   1   2   1   1   1   2   2   2   2   1   2   2   2   2   1   2   1   2   1   2   2   1   2   2   1   2   2   1   1   2   2   1   1   2   1   1   1   2   1   1   1   1   2   2   1   1   1   1   1   1   1   2   1   1   1   2   2   1   1   2   2   2   2   2   2   1   1   2   2   2   1   1   1   2   1   2   1   1   1   2   1   1   2   2   1   1   1   1   1   2   1   1   1   1   1   1   1   2   2   2   1   1   1   2   2   1   2   2   1   1   2   2   1   2   2   1   1   1   2   2   2   2   2   2   1   2   1   1   1   2   1   1   2   1   2   2   1   1   1   1   1   1   1   1   2   2   1   1   2   1   1   2   2   2   2   2   1   2   2   1   2   1   2   2   2   2
 MK-3-6                 1   1   1   2   1   2   2   2   2   1   1   2   2   1   2   1   2   2   2   2   2   2   2   1   1   2   2   1   1   2   1   2   1   2   1   2   1   1   1   2   2   2   2   1   2   2   2   2   1   2   1   2   1   2   2   1   2   2   1   2   2   1   1   2   1   1   1   1   1   1   1   2   1   1   1   1   2   2   1   1   1   1   2   1   1   2   1   1   1   2   2   1   1   2   2   2   2   2   2   1   1   2   2   2   1   1   1   2   1   2   2   1   1   2   1   1   2   2   1   1   1   1   1   2   1   1   1   1   1   1   1   2   2   2   1   1   1   2   2   1   2   2   1   1   1   2   1   2   2   1   1   1   2   2   2   2   1   2   1   2   1   1   2   2   1   1   2   1   2   2   1   1   1   1   1   1   1   1   2   2   1   1   2   1   1   2   2   1   2   2   1   2   2   1   2   1   2   2   2   2
 MK-3-7                 1   1   1   2   1   2   2   1   2   1   1   2   2   1   2   1   2   2   2   1   2   2   2   1   2   2   1   1   1   2   1   2   1   2   1   2   1   1   1   2   2   2   1   1   2   2   2   2   1   2   1   1   1   2   2   1   2   2   1   2   2   1   1   2   1   1   1   2   1   1   1   2   1   1   1   2   1   2   1   1   1   1   2   1   1   2   1   1   1   2   2   1   1   2   2   2   2   2   2   1   1   2   2   1   1   1   1   2   1   2   2   1   1   2   2   1   2   2   1   1   2   1   1   2   1   1   1   1   1   1   1   2   2   2   2   1   1   2   2   1   2   2   1   1   1   2   1   2   2   1   1   1   2   2   2   2   1   2   1   1   1   1   2   2   1   1   2   1   2   1   1   1   1   1   1   1   2   2   1   1   1   1   2   2   1   2   2   1   2   2   1   2   2   1   2   1   2   2   2   2
 MK-3-8                 1   1   1   2   1   2   2   1   2   2   1   2   2   1   2   1   2   2   2   1   2   2   1   1   2   2   2   2   1   2   2   2   1   2   1   2   1   1   2   2   2   2   1   1   2   2   2   2   1   2   1   1   1   2   2   1   2   2   1   2   2   1   2   2   1   1   1   2   1   1   1   2   1   1   1   2   1   2   1   1   1   1   2   1   1   2   2   2   1   2   2   1   1   2   2   2   2   2   2   1   1   2   2   1   1   1   1   2   1   2   2   1   1   2   2   1   2   2   1   1   2   1   1   2   1   1   1   1   1   2   1   2   2   2   2   1   1   2   2   1   2   2   1   1   1   2   2   2   2   1   1   1   2   2   2   2   2   2   1   1   1   1   2   2   1   1   2   1   2   1   1   1   1   1   1   1   2   2   1   1   1   1   2   2   1   1   2   1   2   2   1   2   2   1   2   1   2   2   2   2
 MK-3-9                 1   1   1   2   1   2   1   1   2   2   1   2   1   1   2   1   2   2   2   2   2   2   1   1   2   2   2   2   1   2   2   2   1   2   1   2   1   1   2   1   2   2   2   1   2   2   2   2   1   2   1   1   1   1   2   1   2   2   1   2   2   1   2   2   1   1   1   2   1   1   1   2   1   1   1   2   1   2   2   1   1   2   2   1   1   2   2   2   1   2   2   1   1   2   2   2   2   2   2   1   1   2   2   1   1   1   1   2   1   2   2   1   1   2   2   1   2   2   1   1   2   1   1   2   1   1   1   1   1   1   1   2   2   2   1   2   1   2   2   1   1   2   1   1   1   2   2   2   2   1   1   1   1   2   2   2   1   2   1   1   1   1   2   2   1   1   2   1   2   1   1   1   1   1   2   2   1   2   1   1   1   1   1   1   1   2   2   1   1   2   1   2   2   1   2   1   2   2   2   2
 MK-3-10                1   1   1   2   1   2   1   1   1   2   1   2   1   1   2   1   2   2   2   2   2   2   1   1   2   1   2   2   1   2   2   2   2   2   1   2   1   1   2   1   2   2   2   1   2   1   2   2   1   2   1   1   1   1   2   2   2   1   1   2   1   1   2   2   1   1   1   2   1   1   1   2   1   1   1   2   1   2   1   2   1   2   2   1   1   2   2   2   1   2   2   1   1   2   2   2   2   2   2   1   1   2   2   1   1   1   1   2   1   2   2   1   1   2   2   1   2   2   1   1   2   1   1   2   1   1   1   1   1   1   2   2   2   2   1   2   1   2   2   1   1   2   1   1   1   2   2   2   2   1   1   1   1   2   2   2   1   2   1   1   1   1   2   2   1   1   2   2   1   1   1   2   1   1   2   2   1   2   1   1   1   1   1   1   1   2   2   1   2   2   2   2   2   1   2   2   2   2   2   2
 MK-3-11                1   1   1   2   1   2   1   1   1   2   1   2   1   1   2   1   2   2   2   2   2   2   2   1   2   1   1   2   1   1   2   2   2   2   1   2   1   1   2   1   2   2   2   1   2   1   1   2   1   2   1   1   1   1   2   2   2   1   1   2   1   1   2   2   1   1   2   2   1   1   1   2   1   1   1   1   1   2   1   2   1   2   2   1   1   2   1   2   1   2   2   1   1   2   1   2   1   1   2   1   1   2   2   1   2   1   1   2   1   2   2   1   2   2   2   2   2   2   1   1   2   1   1   2   1   1   1   1   1   1   2   2   2   2   1   2   1   2   2   1   1   2   1   1   1   2   2   2   2   1   1   1   1   2   2   2   1   2   1   1   1   1   2   2   1   2   1   2   1   1   2   2   1   1   1   2   1   2   1   1   1   1   2   2   1   2   2   1   2   2   2   2   2   1   2   2   2   2   2   2
 MK-3-12                1   1   2   2   1   2   1   1   1   2   2   2   1   1   2   1   1   2   2   1   2   2   2   2   1   1   1   2   1   1   2   2   2   2   1   2   1   1   2   1   2   2   1   1   2   1   1   2   1   2   1   1   1   1   2   2   2   1   1   2   1   1   2   2   1   1   1   2   1   1   1   2   1   1   1   1   1   2   1   2   1   2   2   1   1   2   1   2   1   2   2   1   1   2   1   2   1   1   2   1   1   2   2   1   2   2   1   2   1   2   1   1   2   2   2   2   2   2   1   2   2   1   1   2   1   1   1   2   1   1   2   2   2   2   1   2   1   2   2   1   1   2   1   1   1   2   2   2   2   1   1   1   1   2   2   2   1   2   1   1   1   1   2   2   1   2   1   2   1   1   2   2   1   1   1   2   1   2   1   1   1   1   2   2   1   2   2   1   2   2   2   2   2   1   2   2   1   2   2   2
 MK-3-13                2   1   2   2   1   2   1   1   1   2   2   2   1   2   2   1   1   2   2   1   2   2   2   2   1   2   1   2   1   1   1   2   2   1   1   2   1   1   2   1   2   2   1   2   2   1   1   2   1   2   1   1   1   1   1   2   1   1   1   2   1   1   2   2   1   1   1   2   1   1   1   2   1   1   1   1   1   2   1   2   1   2   2   1   1   2   1   1   1   2   2   1   1   2   1   2   1   1   2   1   1   2   2   1   1   2   1   2   1   2   1   1   2   1   2   2   2   2   1   2   2   1   1   2   1   1   1   2   1   1   2   2   2   2   1   2   1   2   2   1   1   2   1   1   1   2   2   2   2   1   1   1   2   2   2   1   1   2   1   1   1   1   2   2   1   2   1   2   2   1   2   2   2   1   1   2   1   2   1   2   1   1   2   2   1   2   2   1   2   2   2   2   2   1   2   2   1   2   1   2
 MK-3-14                2   2   2   2   1   2   1   1   1   2   2   2   1   2   2   1   1   2   2   1   2   2   2   2   1   2   1   2   1   1   1   2   2   1   1   2   1   2   2   2   2   1   1   2   2   1   1   2   1   2   1   1   1   1   1   2   1   1   1   2   1   1   2   2   1   1   1   2   1   1   1   2   1   1   1   1   1   2   1   2   1   2   2   1   1   2   1   1   1   2   2   1   1   2   1   2   1   1   2   1   1   2   2   1   1   1   1   1   1   1   1   1   2   1   2   2   2   1   1   2   2   1   1   2   1   1   1   2   1   1   2   2   2   2   1   2   1   2   2   1   1   2   1   1   1   1   2   2   2   1   1   1   2   2   2   1   1   2   1   1   1   1   2   2   1   2   1   2   2   1   2   2   2   1   1   2   1   2   1   2   1   1   2   2   1   2   2   1   2   2   2   2   2   1   2   2   2   2   1   2
 MK-3-15                2   2   2   2   1   1   1   1   1   2   2   2   2   2   2   1   1   2   2   1   2   2   2   2   1   2   1   2   1   2   1   2   2   1   1   2   1   2   2   2   2   1   1   2   2   1   1   2   1   2   1   1   1   1   1   2   1   1   1   2   1   1   2   2   1   1   1   2   1   1   1   2   1   1   1   1   1   2   1   2   2   2   2   2   1   2   1   1   1   2   2   2   1   2   1   2   1   1   2   1   1   2   2   1   1   1   1   1   1   1   1   1   2   1   2   2   2   1   1   2   2   1   2   2   1   1   1   2   1   1   2   2   2   2   1   1   1   2   1   1   1   2   1   1   1   2   2   1   2   1   1   1   2   2   2   1   1   2   2   1   1   1   1   2   1   1   1   2   2   1   2   2   2   1   1   2   1   1   1   2   1   1   2   2   1   2   1   1   2   2   2   2   2   1   2   2   2   2   1   1
 MK-3-16                2   2   2   2   2   1   1   1   1   1   2   2   2   2   2   1   1   2   2   1   2   2   2   2   1   2   1   2   1   2   1   2   2   1   2   2   1   2   2   2   2   1   1   2   2   1   1   1   1   2   1   1   1   1   1   2   1   1   2   2   2   1   2   2   1   1   1   2   1   1   1   2   1   1   1   1   2   2   1   2   2   2   2   2   1   2   1   1   1   2   2   2   1   2   1   1   1   1   2   1   1   2   2   1   1   1   1   1   1   1   1   1   1   1   2   2   2   1   1   2   2   1   2   2   1   1   1   2   1   1   2   2   2   1   1   1   1   2   1   2   1   2   1   1   1   1   2   1   2   1   1   1   2   2   2   1   1   2   2   1   1   1   1   2   1   1   1   2   2   1   2   2   2   1   1   2   1   1   2   2   1   1   2   2   2   2   1   1   1   2   2   2   2   1   2   2   2   2   1   1
 MK-4-1                 1   2   2   2   2   1   1   2   1   1   1   1   2   2   2   2   1   1   1   2   2   1   1   1   1   1   2   1   2   2   1   2   1   1   2   1   1   1   1   1   1   2   2   2   2   2   1   1   1   1   2   2   2   1   1   2   2   2   1   2   1   2   2   2   2   1   1   2   2   2   2   1   2   1   2   2   2   2   2   2   1   2   2   1   1   1   2   2   2   2   2   2   1   1   1   2   2   1   1   1   1   2   1   2   2   2   2   1   2   2   2   2   1   1   2   2   2   1   2   1   1   1   1   1   1   2   2   2   2   1   1   2   1   2   1   1   2   2   2   2   2   2   1   2   2   1   1   2   2   1   1   1   2   1   1   1   2   1   2   2   2   2   2   1   1   2   1   1   2   2   2   2   1   2   1   1   1   2   2   1   1   1   2   2   1   2   1   1   2   2   2   1   2   2   2   1   2   1   2   1
 MK-4-2                 1   2   2   1   2   1   1   2   2   1   2   1   2   2   2   1   1   1   2   1   2   1   1   1   1   1   2   1   2   2   1   2   1   1   1   1   1   1   1   1   1   2   1   2   2   2   1   1   1   1   2   1   1   1   1   2   1   2   1   2   1   2   2   2   2   1   2   2   2   2   2   1   2   1   2   2   2   1   2   2   1   1   2   1   2   1   2   2   2   2   2   2   1   1   1   2   2   1   1   1   1   2   1   2   2   2   2   2   2   1   2   2   1   1   2   2   2   1   2   1   1   1   1   1   1   2   2   2   2   1   1   1   1   2   1   1   2   2   2   2   2   2   1   1   2   1   1   1   1   1   1   2   2   1   1   1   2   1   2   2   2   2   2   1   1   2   1   2   2   2   1   2   1   2   1   1   1   2   2   1   1   1   2   2   1   2   1   1   1   2   2   2   2   2   2   1   2   2   2   1
 MK-4-3                 1   2   2   2   2   1   1   2   2   1   2   1   2   2   2   1   1   1   2   1   2   2   1   1   1   1   2   1   2   1   1   2   1   1   1   1   2   1   1   1   1   2   1   2   2   2   1   1   1   1   2   1   1   1   2   2   1   2   1   2   1   2   2   2   2   2   2   2   2   2   2   1   2   1   2   1   2   2   2   2   1   1   2   1   2   1   2   1   2   2   2   2   1   1   1   2   2   1   1   1   1   2   1   2   2   2   2   2   2   1   2   2   1   1   2   1   2   1   2   2   1   1   1   1   1   2   2   2   2   1   1   1   1   2   1   1   2   2   2   2   1   2   1   2   2   1   1   1   1   1   1   2   2   1   1   1   2   1   1   2   2   2   2   1   1   2   1   2   2   2   1   2   1   2   1   1   1   1   2   1   1   2   2   2   1   1   1   1   1   2   2   2   2   2   2   1   2   1   2   1
 MK-4-4                 1   1   2   2   2   1   1   2   2   1   2   1   2   2   2   1   1   1   2   1   2   2   1   1   1   1   2   1   2   1   1   2   1   2   1   1   2   1   1   1   1   2   1   2   2   1   1   1   1   1   2   2   1   2   2   2   1   2   1   2   1   2   1   2   2   1   2   2   2   2   2   1   2   1   2   1   2   2   2   2   1   1   2   1   2   1   2   2   2   2   2   2   1   1   1   2   2   1   1   1   1   2   1   2   2   2   2   2   2   1   1   2   1   1   1   1   2   1   2   2   1   1   1   1   1   2   2   2   2   1   1   1   1   2   1   1   2   1   2   2   1   2   1   2   2   1   1   1   1   1   1   2   2   1   1   2   1   1   1   2   2   1   1   1   1   2   1   1   2   2   1   2   1   2   1   1   1   1   2   1   1   1   2   2   1   2   1   1   1   2   2   2   2   1   2   1   2   1   1   1
 MK-4-5                 1   1   2   2   2   1   1   2   2   2   2   1   2   2   2   1   1   2   2   1   2   2   1   1   1   1   2   2   2   1   1   2   2   2   1   1   2   1   1   1   1   2   1   2   2   1   2   1   1   1   1   2   1   2   2   2   2   2   2   2   2   2   1   2   2   1   2   2   2   2   1   2   2   1   2   1   2   2   2   2   1   1   2   1   1   1   2   2   2   2   2   2   1   1   1   2   1   1   1   1   1   2   1   2   2   2   2   2   2   1   1   2   1   1   1   1   1   1   2   1   1   1   1   1   2   1   2   2   2   1   1   1   1   2   1   1   2   1   2   2   1   2   1   2   2   1   1   1   1   1   1   2   2   1   1   2   1   1   2   2   2   1   1   1   1   2   1   1   2   2   1   2   1   2   1   1   2   1   2   2   1   1   2   2   1   2   1   1   1   2   2   2   1   1   2   1   2   1   2   1
 MK-4-6                 1   1   2   2   2   1   1   2   2   2   2   1   2   2   2   1   1   2   1   1   2   2   1   1   1   1   2   2   2   1   2   2   2   2   1   1   2   1   1   1   1   2   1   2   2   1   2   1   2   1   1   2   2   2   2   2   1   1   2   2   2   2   1   2   2   1   2   2   2   2   1   1   2   2   2   1   2   2   2   1   1   1   2   1   2   1   2   2   2   1   2   2   1   1   1   2   1   1   1   1   1   2   1   2   2   2   2   2   1   1   1   2   1   2   2   1   1   1   2   1   1   1   1   1   1   1   2   1   2   1   1   1   1   2   1   1   2   1   2   2   1   1   1   2   2   1   1   1   1   1   1   2   2   1   1   2   1   1   2   2   2   1   1   1   1   2   1   1   2   2   1   1   1   1   1   1   2   1   2   1   1   1   2   2   1   2   1   1   1   2   2   2   1   1   2   1   2   1   2   1
 MK-4-7                 1   1   2   2   2   1   1   2   2   2   2   1   2   2   2   1   1   2   1   1   2   2   1   1   1   2   2   2   2   1   2   1   2   2   1   1   2   1   1   1   1   2   1   2   2   1   2   1   2   2   1   2   2   2   2   2   2   1   2   2   2   2   2   2   2   2   1   2   2   2   1   1   2   2   2   1   2   2   2   1   1   1   2   1   2   1   2   2   2   1   2   2   1   1   1   2   2   1   1   1   1   2   1   2   2   2   2   2   1   1   1   2   2   1   2   1   1   1   2   1   1   1   1   1   1   1   2   1   2   1   1   1   1   2   2   1   2   1   1   1   1   1   1   2   2   1   1   1   1   2   1   2   1   1   2   1   1   1   2   2   2   1   1   1   1   2   2   1   2   2   2   1   1   1   2   1   2   1   2   1   1   1   2   2   1   2   1   1   1   1   2   2   2   1   2   1   2   2   2   1
 MK-4-8                 1   1   2   2   1   1   1   2   2   2   2   2   2   2   2   1   1   1   2   1   2   2   1   1   1   2   2   2   2   1   2   1   2   2   1   1   2   1   2   2   1   2   2   2   2   1   2   1   2   2   1   2   2   2   2   2   2   1   2   2   2   2   2   2   2   2   1   2   2   2   2   1   2   2   2   1   2   1   2   1   1   1   1   1   2   1   2   2   2   1   2   2   1   1   1   1   2   1   2   1   1   2   1   2   2   2   2   2   1   1   1   2   2   1   2   1   1   1   2   1   1   1   2   1   1   1   2   1   2   1   1   1   1   2   2   1   2   1   1   1   1   1   1   2   2   1   1   1   1   2   1   1   1   1   2   1   1   2   2   2   2   1   1   1   1   2   2   1   2   2   2   1   1   2   2   1   2   1   2   1   1   1   1   2   1   2   1   1   1   1   2   2   2   1   2   1   2   2   2   1
 MK-4-9                 1   1   2   2   2   1   1   2   2   2   2   2   2   2   2   1   1   1   2   1   1   2   1   1   1   2   2   2   1   1   2   1   2   2   1   1   2   1   1   2   1   2   2   2   2   1   2   1   1   2   1   1   2   2   2   2   2   1   2   2   2   2   2   2   2   1   1   2   2   2   2   1   2   2   2   1   2   1   2   2   1   1   1   1   2   2   2   2   2   2   2   2   1   2   1   1   1   1   2   1   1   2   1   1   2   2   2   2   1   1   1   2   2   1   2   1   1   1   2   1   1   1   2   1   1   2   2   1   2   2   1   1   1   2   2   2   2   1   1   1   1   1   1   1   2   1   1   1   1   2   1   2   1   1   2   1   1   2   1   2   2   1   1   1   1   2   2   2   2   2   2   1   1   2   2   1   2   1   2   1   1   1   1   1   1   2   1   1   1   1   2   2   2   1   2   2   2   2   2   1
 MK-4-10                1   1   2   2   2   1   1   2   2   2   2   2   1   2   2   1   1   1   2   1   1   2   1   1   1   2   2   2   1   1   2   1   2   2   1   1   2   2   1   2   1   2   2   2   2   1   2   1   1   1   1   2   2   2   2   2   2   1   2   2   2   2   2   2   2   1   2   2   2   2   2   1   2   2   2   1   2   1   2   2   1   1   1   1   2   2   2   2   2   2   2   2   1   2   1   1   1   1   2   1   1   2   1   1   2   1   2   2   1   1   1   2   2   1   2   1   1   2   2   1   1   2   2   2   1   2   2   1   2   2   1   1   1   2   2   2   1   1   1   1   1   1   1   1   2   1   1   1   1   2   1   2   1   1   2   1   1   2   1   2   2   1   1   1   1   2   1   2   2   2   2   1   1   2   2   2   1   1   2   1   1   1   1   1   1   2   1   1   2   1   2   2   2   1   2   2   2   2   2   1
 MK-4-11                1   1   1   2   2   1   1   2   2   2   2   2   1   2   2   1   1   1   2   1   1   2   1   1   1   2   2   2   1   2   2   2   2   2   1   1   2   2   1   2   1   2   2   1   2   1   2   2   1   1   1   2   2   2   2   2   2   1   2   2   2   1   2   2   2   1   2   2   2   2   2   1   2   2   2   1   1   1   2   2   1   1   1   1   2   2   2   2   2   2   2   2   1   2   1   1   1   1   2   1   1   2   1   1   2   1   2   2   1   1   1   2   1   1   2   1   1   2   2   1   2   2   2   2   1   2   2   1   2   2   1   1   1   2   2   2   1   1   1   1   1   1   2   1   1   1   1   1   1   2   1   2   1   1   2   1   1   1   1   2   2   1   1   1   1   2   1   2   2   2   2   2   1   2   2   2   1   1   2   1   1   1   1   1   1   2   1   1   2   1   2   1   2   2   2   1   2   2   2   1
 MK-4-12                1   1   1   2   2   1   2   2   2   2   2   1   1   1   2   1   1   1   2   1   1   2   1   1   1   2   2   2   1   2   2   2   2   2   1   1   2   2   1   2   1   2   2   1   2   1   2   2   1   1   1   1   2   2   2   2   2   1   2   2   2   1   2   2   2   1   2   2   2   1   2   2   2   2   2   1   1   1   2   2   1   1   1   1   2   2   2   2   2   2   2   2   1   2   1   1   1   2   2   1   2   2   1   1   2   1   2   2   1   1   1   2   2   1   2   1   1   2   2   1   2   2   2   2   1   2   2   1   2   1   1   1   1   2   1   2   1   1   1   1   1   1   1   1   1   1   1   1   1   2   1   2   1   1   2   1   1   1   2   2   2   1   2   1   1   2   1   2   2   2   2   2   1   2   2   2   1   1   2   1   1   2   1   1   1   2   1   1   2   1   2   1   2   2   2   1   2   2   2   1
 MK-4-13                2   1   1   2   1   1   2   2   2   2   2   1   1   1   2   1   2   2   2   1   1   2   1   1   1   2   1   2   1   2   2   2   2   2   1   1   2   2   1   2   1   2   2   1   2   1   2   2   1   1   1   1   2   2   1   2   2   1   1   1   2   1   2   2   2   1   2   2   2   1   2   1   2   2   2   1   1   1   1   1   1   1   1   1   2   2   2   2   2   1   2   2   1   2   1   1   1   1   2   2   2   2   1   1   1   1   2   1   1   1   1   2   2   1   2   1   1   2   2   2   2   2   2   2   1   2   2   1   2   1   1   2   1   2   1   2   1   1   1   1   1   1   1   1   1   1   1   1   1   2   1   1   1   1   1   2   1   1   1   2   2   1   2   1   1   2   1   2   2   2   2   2   1   2   1   2   2   1   2   1   1   2   1   1   1   2   1   1   1   1   2   1   2   2   2   1   2   2   2   1
 MK-4-14                2   2   1   2   1   1   2   2   2   2   2   1   1   1   1   1   2   2   2   1   1   2   1   1   1   2   1   2   1   2   2   1   2   2   1   1   2   2   1   2   2   2   2   1   2   1   2   2   1   1   2   1   1   1   1   2   2   1   1   1   2   1   2   2   2   1   2   2   2   1   2   1   2   2   2   1   1   1   1   1   1   1   1   1   2   2   2   2   2   1   2   2   1   2   1   2   1   1   1   2   1   2   1   1   1   1   2   2   1   1   1   1   2   1   2   1   1   2   2   2   2   2   2   2   1   2   2   1   2   1   1   2   1   2   1   2   1   1   1   1   2   2   1   1   1   1   1   1   1   2   1   2   1   1   1   2   1   1   1   2   2   1   2   1   1   2   1   2   2   2   2   2   1   1   1   1   1   1   2   1   1   2   1   1   1   2   1   1   1   2   2   1   1   2   2   1   2   2   1   1
 MK-4-15                2   2   2   2   1   1   2   2   2   2   2   2   1   1   1   1   2   2   2   1   1   2   1   1   1   2   1   2   1   2   2   1   2   2   1   1   2   2   1   2   2   2   2   1   2   1   2   2   1   2   2   1   1   1   1   2   2   1   1   1   2   1   2   2   2   1   2   2   2   1   2   1   1   1   2   1   1   1   1   1   1   1   1   1   2   2   2   2   2   1   2   2   1   1   1   2   1   2   1   2   1   2   1   1   1   1   2   1   1   1   1   1   2   1   2   1   1   2   2   2   2   1   1   2   1   2   2   1   2   1   1   2   1   2   1   2   1   1   1   1   2   2   1   1   1   1   1   1   1   2   1   2   1   1   1   2   1   1   1   2   2   1   2   1   2   2   1   2   2   2   1   2   1   1   1   1   1   1   2   1   1   2   1   1   1   2   1   1   2   2   2   1   1   2   2   1   2   2   1   1
 MK-4-16                2   2   2   2   1   1   2   2   2   2   2   2   1   1   1   2   2   2   2   1   1   2   1   2   1   2   1   2   1   2   2   1   2   2   1   1   2   2   1   2   2   2   2   1   2   1   2   2   1   2   2   1   1   1   1   2   2   1   1   2   2   1   2   2   2   1   1   2   2   1   2   1   1   2   2   1   1   1   2   2   1   1   1   1   2   2   2   2   2   2   2   2   1   2   1   2   1   2   1   2   1   2   1   1   1   2   2   1   1   1   1   1   2   1   2   1   1   2   2   2   2   1   1   2   1   2   2   1   2   2   1   2   1   2   1   2   1   2   1   1   2   2   1   1   1   1   1   1   2   2   1   2   1   1   1   2   1   1   1   2   2   1   2   1   2   2   1   2   2   2   1   2   1   1   1   1   1   1   2   1   1   2   1   1   1   2   1   1   2   2   2   1   1   1   2   1   2   2   1   1
 MK-5-1                 1   2   1   1   2   1   2   2   2   2   1   2   1   2   2   1   1   2   2   2   2   1   2   1   1   2   1   2   1   2   1   1   1   1   2   2   1   1   1   2   2   2   2   2   1   2   2   2   2   1   1   2   1   1   1   2   2   2   2   1   2   2   1   1   1   1   2   2   2   2   2   2   2   2   2   2   2   2   1   1   1   2   1   2   2   2   2   2   1   1   1   2   2   2   1   2   1   1   1   1   2   2   1   1   2   1   2   1   2   2   1   1   2   2   1   1   2   1   2   1   1   2   2   1   2   2   2   1   2   1   1   2   2   2   2   1   2   1   1   1   1   2   2   2   2   1   1   1   2   2   1   2   1   2   1   2   1   2   1   2   2   2   1   2   2   1   2   2   2   1   2   2   1   1   1   1   1   1   2   2   2   1   2   1   2   1   2   2   1   2   2   2   2   2   2   2   2   1   1   1
 MK-5-2                 1   2   1   1   2   1   2   2   2   2   2   2   1   2   2   1   2   2   2   2   2   1   2   1   2   2   1   2   1   2   1   1   1   1   1   2   1   1   1   2   2   1   2   2   1   2   2   2   2   1   1   2   1   1   1   2   2   2   2   1   2   2   1   1   1   1   1   2   2   2   2   1   2   2   2   1   2   2   2   2   1   2   1   2   2   2   2   2   2   2   1   2   2   2   1   2   1   1   1   1   2   2   1   1   2   1   2   1   2   2   1   2   2   2   1   1   2   1   2   1   1   2   2   1   2   2   2   1   2   2   1   1   1   2   2   1   2   2   1   2   1   2   1   2   2   1   1   1   2   2   1   2   1   2   1   2   1   2   1   1   2   2   2   2   2   1   2   2   1   1   2   2   1   1   1   1   1   1   2   2   2   1   2   1   2   1   2   2   1   2   2   1   2   1   2   2   2   1   1   1
 MK-5-3                 1   2   2   1   2   1   2   2   2   2   2   2   1   2   2   1   2   2   2   2   2   1   2   1   2   2   2   2   1   1   1   2   1   1   1   2   1   1   2   2   1   1   2   2   1   2   2   2   2   1   1   2   2   1   1   2   2   2   2   1   2   2   1   1   1   1   1   2   1   2   2   1   2   2   2   2   1   2   2   2   1   2   1   2   2   1   2   2   2   2   1   2   2   2   1   2   1   1   1   1   2   2   1   1   2   1   1   1   2   2   1   1   2   2   1   1   2   1   2   1   2   2   2   2   2   2   2   1   1   2   1   1   1   2   2   2   2   2   1   2   1   2   1   2   2   1   2   1   2   2   1   2   1   2   1   2   1   2   1   1   2   1   2   2   2   1   2   2   1   1   2   2   1   1   1   1   1   1   2   2   2   1   1   1   2   2   2   2   1   2   2   1   2   1   2   2   2   1   1   1
 MK-5-4                 2   2   2   1   2   1   2   2   2   2   2   2   1   2   2   1   2   2   2   1   2   1   2   1   2   2   2   1   1   1   1   2   1   1   1   2   1   1   2   2   2   1   2   1   1   2   2   2   2   1   1   2   2   1   1   2   2   2   2   1   2   1   1   2   1   1   1   2   1   2   2   1   2   2   1   2   1   2   2   2   1   2   1   2   2   1   2   2   1   2   1   2   2   1   1   2   1   1   1   1   2   2   1   1   2   1   1   1   2   2   1   1   2   2   1   1   2   2   2   1   2   2   2   2   2   2   2   1   1   2   1   1   1   2   2   2   2   2   1   1   1   2   1   2   2   1   2   1   2   2   1   2   1   1   1   2   1   2   1   1   1   1   1   2   2   1   1   2   1   1   2   2   2   1   1   1   1   2   2   2   2   1   2   1   2   2   2   2   1   2   2   1   2   1   2   2   1   2   1   1
 MK-5-5                 2   2   1   1   1   1   2   2   2   2   2   2   1   1   2   1   2   1   2   1   2   1   2   1   2   2   2   1   1   1   1   2   1   1   1   2   1   1   2   2   2   1   2   1   1   2   2   2   2   1   1   2   2   1   1   2   2   2   2   1   2   1   1   1   1   2   1   2   1   2   2   1   2   2   1   2   1   1   2   2   1   2   1   2   2   1   2   2   1   2   1   2   2   1   1   1   1   1   1   1   2   2   1   1   2   1   1   1   2   2   1   1   2   2   1   1   2   2   2   1   2   1   2   2   2   1   2   1   1   2   1   2   1   2   2   2   2   2   1   1   1   2   1   2   2   1   2   1   2   2   2   2   1   1   1   2   1   2   2   1   1   1   1   2   2   1   1   1   1   1   2   2   2   1   1   1   1   2   1   2   2   1   2   1   2   2   2   2   1   2   2   1   2   1   2   2   1   2   1   1
 MK-5-6                 2   2   1   1   1   2   2   2   2   1   2   2   1   1   2   1   2   1   2   1   2   1   2   1   1   2   2   2   1   1   1   2   1   1   1   2   1   1   2   1   2   1   2   1   1   2   2   2   2   1   1   2   2   1   1   2   2   2   2   1   2   1   1   1   1   2   1   2   1   2   1   1   2   2   1   2   1   1   2   2   1   2   1   2   2   2   2   2   1   2   1   2   2   1   1   1   1   2   1   1   2   2   1   1   2   1   1   1   2   2   1   1   2   2   1   1   2   2   1   1   1   1   2   2   2   2   2   1   1   2   1   2   1   1   2   2   2   2   1   1   1   2   1   2   2   1   2   1   2   2   2   1   1   1   1   2   1   2   2   2   1   1   1   2   2   1   1   1   1   1   2   1   2   1   1   1   1   2   1   2   1   1   2   1   2   1   2   2   1   1   2   1   2   1   2   1   1   2   1   1
 MK-5-7                 2   2   1   1   1   2   2   2   1   1   2   2   1   1   2   1   2   2   2   2   2   1   2   1   1   2   2   2   1   1   1   2   1   1   1   2   1   1   2   1   1   1   1   1   1   2   2   2   1   2   1   2   2   1   1   2   2   2   1   1   2   1   1   2   1   2   1   2   1   2   1   1   2   2   1   2   1   1   2   2   1   2   1   2   2   1   2   2   1   2   1   2   1   1   1   1   1   2   1   1   1   2   1   1   2   1   1   1   2   2   1   1   1   2   1   1   2   1   1   1   1   1   2   2   2   2   2   1   1   2   1   2   1   1   2   2   2   2   1   1   1   2   1   2   2   2   2   1   2   2   2   1   1   1   1   2   1   2   1   2   1   1   1   2   2   1   1   1   1   1   2   1   2   1   1   1   1   2   1   2   1   1   1   1   2   1   2   2   1   1   2   2   2   1   2   1   1   2   1   1
 MK-5-8                 2   2   1   2   1   2   2   2   1   1   2   2   1   1   2   1   2   2   2   2   2   1   2   1   1   2   2   2   1   1   2   2   1   1   1   2   1   1   2   1   1   1   1   1   1   2   2   2   1   2   1   2   2   1   1   2   1   2   1   1   2   1   1   2   1   2   1   2   1   1   1   1   2   2   1   2   1   1   2   2   1   2   1   2   2   1   2   2   1   2   1   2   1   1   1   2   1   1   1   1   1   1   1   1   2   1   1   1   1   2   1   1   1   2   1   1   2   1   2   1   1   1   2   2   2   2   2   1   1   2   2   2   1   2   2   2   2   2   2   1   2   2   1   2   2   2   2   2   2   2   2   1   2   1   1   2   1   1   1   2   1   1   1   2   2   1   1   1   1   1   2   1   2   1   2   1   1   2   1   2   1   1   1   2   2   1   2   2   1   2   2   2   2   1   1   1   1   2   1   1
 MK-5-9                 2   1   1   2   1   2   2   1   1   1   2   2   1   1   1   1   2   2   2   2   2   1   2   1   1   2   2   2   1   1   2   2   1   1   1   2   1   1   2   1   1   1   1   1   2   2   2   2   2   2   1   2   2   1   1   1   1   1   1   1   2   1   1   2   1   2   1   2   1   1   1   1   2   2   2   1   2   1   2   2   2   2   1   2   2   1   2   2   1   2   1   2   1   1   1   2   1   1   1   1   1   1   2   1   2   1   1   1   1   2   1   1   1   2   1   1   2   1   2   1   1   1   2   2   1   2   2   1   1   2   2   2   1   2   2   2   2   2   2   1   2   2   1   1   2   2   2   2   2   2   2   1   2   1   1   2   1   1   1   2   1   1   1   1   2   1   1   1   1   1   2   1   2   2   2   1   1   2   1   2   1   1   1   2   2   2   2   2   2   2   1   2   1   1   1   1   1   2   1   1
 MK-5-10                2   1   1   2   1   1   2   1   1   2   2   2   1   1   1   1   2   1   2   2   2   1   2   1   1   2   2   2   1   1   2   1   1   1   1   2   1   1   2   2   1   1   1   1   2   1   2   2   2   2   1   2   2   1   1   1   1   1   1   1   2   1   1   1   1   2   1   2   1   1   2   1   2   2   2   1   2   1   2   2   2   2   1   2   2   1   2   2   1   2   1   2   1   1   1   2   1   1   1   2   2   1   2   1   2   1   1   1   2   2   2   1   1   2   1   1   2   1   2   1   1   1   2   1   1   2   2   1   1   2   1   2   1   2   2   2   2   2   1   2   2   2   2   2   2   2   2   2   2   2   2   1   2   1   1   2   1   1   1   2   1   1   1   1   2   1   1   1   1   1   2   1   2   2   2   1   1   2   1   2   1   1   1   2   2   2   2   2   2   2   1   2   1   1   1   1   1   2   2   1
 MK-5-11                2   1   1   2   1   1   2   1   1   2   2   2   1   1   1   1   1   2   2   2   2   1   2   1   1   2   1   2   1   1   2   1   2   2   1   2   1   1   2   2   1   1   1   1   2   1   2   2   2   2   1   1   2   1   1   1   1   1   2   1   2   1   1   1   1   2   1   2   1   1   2   1   2   2   2   1   2   1   2   1   2   2   1   2   2   1   2   2   2   2   1   2   1   1   1   2   1   1   1   2   2   1   2   1   2   1   1   1   2   2   2   1   1   2   1   1   2   1   2   1   1   1   2   1   1   2   2   2   1   1   1   2   1   2   2   2   2   2   1   2   2   2   2   2   2   2   2   2   2   2   1   1   2   2   1   2   1   1   1   2   1   1   1   1   1   1   2   1   1   1   2   1   2   2   2   1   1   2   1   2   1   1   2   2   2   1   2   2   2   2   1   2   1   1   1   2   1   2   2   1
 MK-5-12                2   1   1   2   1   1   2   1   1   2   2   2   1   1   1   1   1   2   1   1   2   1   2   1   1   2   1   2   2   1   2   2   2   1   1   2   1   1   2   2   1   1   1   1   2   1   1   2   2   2   1   1   1   2   2   1   1   1   2   1   2   1   1   1   1   2   1   2   1   1   1   1   2   2   2   1   2   1   2   1   2   2   1   2   2   1   1   2   2   2   1   2   1   2   1   2   1   1   1   2   2   1   2   2   2   1   2   1   2   2   2   1   2   2   1   1   2   1   2   1   1   1   1   1   1   2   2   2   1   1   1   1   1   2   2   2   2   2   1   2   2   2   2   2   2   2   2   2   1   2   1   1   2   1   1   2   1   1   1   2   2   1   1   1   1   1   2   1   1   1   2   1   2   2   2   1   1   2   1   2   1   1   2   2   2   1   2   2   2   2   1   2   1   1   2   2   1   2   2   1
 MK-5-13                2   1   1   2   1   2   2   1   2   2   2   2   1   2   2   1   1   2   2   1   2   2   2   1   1   2   1   2   2   1   2   1   2   1   2   2   2   1   2   2   1   1   1   1   2   1   1   1   2   2   1   1   1   2   2   1   1   2   2   1   2   1   1   1   1   1   1   1   1   1   1   1   2   2   2   1   2   1   2   1   2   2   1   2   2   1   1   2   2   2   1   2   1   2   1   2   1   1   1   2   2   1   1   1   2   1   1   1   2   2   2   1   2   2   1   1   2   1   2   1   1   1   1   1   1   1   1   2   1   1   1   1   1   2   2   2   2   2   1   1   2   1   2   2   2   2   2   1   1   2   1   1   2   1   1   2   1   2   1   2   2   1   1   1   1   1   2   1   1   1   2   1   2   2   2   1   1   2   1   2   2   1   2   2   2   2   2   2   2   2   1   2   1   1   2   2   1   2   2   1
 MK-5-14                2   1   1   2   1   2   2   1   2   2   2   2   1   2   2   1   1   2   2   1   2   2   2   1   1   2   1   2   2   1   2   1   2   1   2   2   2   1   2   2   1   1   1   1   2   1   2   1   2   2   1   1   1   2   2   1   1   2   2   1   2   1   1   1   1   1   1   1   1   1   1   1   2   2   2   1   2   1   2   1   2   1   2   2   2   1   1   2   2   2   1   1   1   2   1   2   1   2   1   1   2   1   1   2   1   1   1   1   2   2   2   1   2   2   1   1   2   1   2   2   2   1   1   2   1   1   1   2   1   1   1   1   2   2   2   2   2   2   1   1   2   2   2   2   2   2   2   1   1   2   1   1   2   2   1   2   2   2   2   2   2   1   1   1   1   1   2   1   1   1   2   1   1   2   2   1   1   2   1   2   1   1   2   2   1   2   2   2   2   2   1   2   1   1   2   2   1   2   2   1
 MK-5-15                1   1   1   2   1   2   2   1   2   2   2   2   1   2   2   1   1   2   2   1   2   2   2   1   2   2   1   2   2   1   1   1   2   1   2   2   2   2   2   2   1   1   1   2   2   1   2   1   2   2   1   1   1   2   2   1   1   1   2   1   2   1   1   1   1   1   1   1   1   1   1   1   2   2   2   1   2   1   2   1   2   2   2   2   2   1   1   2   2   2   1   1   1   2   1   1   1   2   1   1   2   2   1   2   2   1   1   1   2   2   1   1   2   2   2   1   1   2   2   2   2   1   1   2   1   1   1   2   1   1   1   1   2   2   2   2   2   2   1   2   2   1   2   1   2   2   2   1   1   2   1   1   2   1   1   2   1   2   2   2   2   1   1   1   1   1   2   1   1   1   2   1   1   2   2   2   1   2   2   2   1   1   2   2   1   1   2   2   2   2   2   1   1   1   2   2   1   1   1   2
 MK-5-16                1   1   1   2   1   2   2   1   1   2   2   2   1   2   2   1   1   2   2   1   2   2   2   1   2   2   1   2   2   1   1   1   2   1   2   2   2   2   2   2   1   1   1   2   2   1   2   1   2   2   1   1   1   2   2   1   1   1   1   1   2   1   1   1   2   1   1   1   1   1   1   2   2   2   1   1   2   1   2   1   2   2   2   2   2   1   2   2   2   2   1   1   1   2   1   1   1   2   1   1   2   2   1   2   2   1   1   1   2   2   1   1   2   2   2   1   1   2   2   2   2   1   1   2   1   1   1   2   1   2   1   1   2   2   2   2   2   2   1   2   2   1   1   1   2   2   2   1   1   2   1   1   2   1   1   2   1   2   2   2   2   1   1   1   1   1   2   1   2   1   2   1   1   2   2   2   1   2   2   2   1   1   2   1   1   1   2   2   2   2   2   1   1   1   2   2   1   1   1   2
 MK-6-1                 1   1   1   2   1   1   1   2   1   1   2   2   1   1   1   1   2   1   1   2   1   1   1   1   2   1   1   1   2   1   1   2   2   1   1   1   1   2   1   1   2   2   1   2   1   1   1   2   1   1   2   1   2   1   2   1   2   2   2   2   1   2   1   1   1   1   1   1   1   1   2   2   1   2   1   2   2   1   2   2   2   2   2   1   1   1   1   1   1   2   2   1   1   2   2   2   1   1   1   2   1   2   2   1   2   2   1   1   1   2   1   1   1   1   1   1   1   2   2   1   1   2   1   1   1   1   1   1   2   2   2   2   2   2   2   1   2   2   1   1   2   2   1   1   1   2   1   2   1   2   1   2   2   2   1   1   2   2   2   2   2   1   1   1   1   2   1   1   2   1   2   2   2   2   1   1   1   1   1   2   2   1   2   1   1   1   1   2   2   2   1   1   2   2   1   1   1   1   2   2
 MK-6-2                 1   1   1   2   1   1   1   2   1   1   2   2   1   1   1   1   2   1   1   2   1   1   1   1   2   1   1   2   2   1   1   2   2   1   2   1   1   2   1   1   2   2   1   2   1   1   1   2   1   1   2   1   2   2   1   2   2   2   2   2   1   2   1   2   1   1   1   1   1   1   2   2   2   2   1   2   2   1   2   1   2   2   2   1   2   1   1   1   1   2   2   1   1   2   1   2   1   1   1   1   1   2   2   1   2   2   1   1   1   2   1   1   2   1   1   1   1   2   2   1   1   2   1   1   2   1   1   1   2   2   2   2   2   2   2   1   2   2   1   1   2   2   2   2   1   2   1   2   1   2   1   2   2   2   2   1   2   2   2   2   2   1   1   1   1   2   1   1   2   1   2   2   2   1   1   1   1   1   1   2   2   1   2   1   1   2   1   2   2   2   1   1   2   2   1   1   1   1   2   1
 MK-6-3                 1   1   1   2   1   1   1   2   1   1   2   2   1   1   1   2   2   1   1   2   1   1   1   1   1   1   1   2   2   1   1   2   2   1   2   1   1   2   1   1   2   2   1   2   1   1   1   2   1   1   2   1   2   2   1   2   2   2   1   2   1   2   1   2   1   2   1   1   1   1   2   2   2   2   1   2   2   2   2   1   2   2   2   1   2   1   2   1   1   2   2   1   1   2   1   2   1   1   1   1   1   2   2   1   2   2   1   1   1   2   1   1   2   1   1   1   1   2   2   1   2   2   1   1   2   1   1   1   2   2   2   2   2   2   2   2   1   2   1   1   2   2   2   2   1   2   2   2   1   2   1   2   2   2   2   1   2   2   2   2   2   1   2   1   1   2   1   1   2   1   2   2   2   1   1   1   1   1   1   2   2   1   2   1   1   2   1   2   2   2   1   1   2   2   1   1   1   1   2   1
 MK-6-4                 1   1   1   1   1   1   1   2   1   1   2   2   1   1   1   2   2   1   1   2   1   1   1   1   1   1   1   2   2   1   1   1   2   1   2   1   1   2   1   1   2   1   1   2   2   1   1   2   1   2   2   1   2   2   1   2   2   2   1   2   1   2   1   1   2   2   2   1   1   1   2   2   1   2   1   2   2   2   2   1   2   2   2   1   2   1   2   1   1   1   2   1   1   2   1   2   1   1   1   1   1   2   2   1   2   2   1   2   1   2   1   1   2   1   1   1   1   2   2   1   2   2   1   1   2   1   1   1   2   2   2   2   1   2   2   2   1   2   1   1   2   2   2   2   1   2   2   2   1   2   1   2   2   2   2   2   2   2   2   2   2   1   2   1   1   2   1   1   1   2   2   2   2   1   1   1   1   1   1   1   2   1   2   1   1   2   1   2   2   2   1   1   2   2   1   1   1   1   1   1
 MK-6-5                 1   1   1   1   1   1   1   2   1   1   1   2   1   1   1   1   2   2   1   2   2   1   1   1   1   1   1   2   2   1   1   1   2   1   2   1   2   2   1   1   2   1   1   2   2   2   1   2   2   2   2   1   2   1   1   2   2   2   1   2   1   2   1   1   2   2   2   2   1   1   2   2   1   2   1   2   2   2   1   1   2   2   2   1   2   1   2   1   1   2   2   1   1   2   1   2   1   1   1   1   1   2   2   1   2   2   1   2   1   2   1   1   2   1   1   1   2   1   2   1   2   2   1   1   2   2   1   1   2   2   1   2   1   2   2   2   1   2   1   1   2   2   2   2   1   2   2   2   1   2   1   2   2   2   1   2   2   2   2   2   1   1   2   1   1   2   1   1   2   2   1   2   2   1   1   1   1   1   2   1   2   1   1   1   1   2   1   2   2   2   1   1   2   2   1   1   1   1   2   2
 MK-6-6                 1   1   1   1   1   1   1   2   2   1   1   2   1   1   1   1   2   2   1   2   2   1   1   2   1   1   1   2   2   1   1   1   2   1   2   1   2   2   2   1   2   1   1   2   2   2   1   2   2   2   2   1   2   1   1   2   2   2   1   2   1   2   1   1   2   2   2   2   1   1   2   2   1   2   1   2   2   2   1   1   2   2   2   1   2   1   2   1   1   2   2   1   1   2   1   2   1   1   1   1   1   2   2   1   2   2   1   2   1   2   2   2   2   1   1   1   2   1   2   1   2   2   1   1   2   2   1   1   2   2   1   2   1   2   2   2   1   2   1   1   2   2   2   1   1   2   2   2   1   2   2   2   2   2   1   2   2   1   2   2   1   1   2   1   1   2   1   1   2   2   1   2   2   1   1   1   1   2   1   1   2   1   2   1   1   2   1   2   2   2   1   1   2   2   1   1   1   1   1   2
 MK-6-7                 1   1   1   1   1   1   1   1   2   1   1   2   1   1   1   1   2   2   1   2   2   1   1   2   1   1   1   2   1   1   1   1   2   1   2   1   2   2   2   1   2   1   1   2   2   2   1   2   2   2   2   1   2   1   1   2   2   2   1   2   1   2   1   1   2   2   2   1   1   1   2   2   1   2   1   2   2   1   1   1   2   2   2   1   2   1   2   1   1   2   2   1   1   2   1   2   1   1   1   1   1   2   2   1   2   2   1   1   1   2   2   2   2   1   2   2   2   1   2   1   2   1   1   1   1   2   1   1   2   2   1   2   2   2   2   2   1   2   2   1   2   2   2   1   1   1   2   2   1   2   2   2   2   2   1   2   2   1   2   2   1   1   2   1   1   2   1   1   2   2   1   2   2   1   1   1   1   2   1   1   2   1   2   1   1   2   1   2   2   2   1   1   2   2   1   1   1   1   1   2
 MK-6-8                 1   1   1   1   1   1   1   1   2   1   1   1   1   1   1   1   2   2   1   2   2   1   1   2   1   1   1   2   1   1   1   1   2   1   2   1   1   2   2   1   2   1   1   2   2   2   1   2   2   2   2   1   2   1   1   1   2   2   1   2   1   2   1   1   2   2   2   2   1   1   2   2   1   2   1   2   2   1   1   1   2   2   2   1   2   2   2   1   1   2   2   1   2   2   2   2   1   1   1   1   1   2   1   1   2   2   1   1   1   2   2   2   2   2   2   2   2   2   2   1   2   2   1   1   1   2   2   1   2   2   1   2   1   2   2   1   1   1   2   2   2   2   2   1   1   1   2   2   1   2   2   2   2   2   1   2   2   1   2   2   1   1   2   1   1   2   1   1   2   1   1   1   2   1   1   2   1   2   1   1   2   1   2   1   1   2   1   2   2   2   1   1   2   2   1   1   1   1   1   2
 MK-6-9                 1   1   1   1   1   1   1   1   1   1   1   1   1   1   1   1   2   2   1   1   2   1   1   2   1   1   1   2   1   1   1   1   2   1   2   1   1   2   2   1   2   1   2   2   2   2   1   2   2   2   2   1   2   1   1   1   2   2   1   2   1   2   1   2   2   2   2   2   1   2   2   1   2   2   1   2   2   2   1   1   2   2   2   1   2   2   2   2   1   2   2   1   2   2   2   2   1   1   1   1   1   2   1   1   2   2   1   1   1   1   2   2   2   2   2   1   2   2   2   1   2   2   1   1   1   2   2   1   2   1   2   2   1   2   2   2   1   1   2   1   2   2   2   2   1   1   2   2   1   2   2   2   2   2   1   2   2   1   2   2   2   1   1   1   1   2   1   1   2   1   1   1   2   1   2   2   1   2   1   1   2   1   1   1   1   2   1   2   2   2   1   1   2   2   1   1   1   1   1   2
 MK-6-10                1   1   1   1   1   2   1   1   1   1   1   1   1   2   1   1   2   2   2   1   2   1   1   2   1   1   1   2   2   2   1   2   1   1   2   2   1   2   2   1   1   1   2   2   2   2   1   2   2   2   2   1   2   1   1   1   1   2   1   2   2   2   1   2   2   2   2   1   1   2   2   1   1   2   1   2   2   2   1   1   2   2   2   2   2   2   2   2   1   2   2   1   2   2   1   2   1   2   1   1   1   2   1   1   2   1   1   1   1   1   2   2   2   2   2   1   2   2   2   1   2   2   1   1   1   2   2   1   1   2   2   2   1   2   2   1   1   1   2   1   2   2   2   2   1   1   1   1   1   2   2   2   2   2   1   2   2   1   2   2   2   1   1   1   1   2   1   1   2   1   1   1   2   1   2   1   1   2   1   1   2   2   1   1   1   2   1   2   2   1   1   1   2   1   1   1   1   1   2   2
 MK-6-11                1   1   1   1   1   2   1   1   1   1   1   1   1   1   1   1   2   2   2   1   2   1   1   2   1   1   1   2   2   2   2   2   1   1   2   2   1   2   2   1   1   2   2   2   2   2   1   2   2   2   2   1   2   1   1   1   2   2   2   2   2   2   1   2   2   2   2   1   1   2   2   1   1   2   1   2   2   2   1   1   2   2   2   2   2   2   2   2   1   2   1   2   2   2   1   2   1   2   1   2   1   2   1   1   2   1   1   1   2   1   2   2   2   2   2   1   2   2   2   1   2   2   1   1   1   2   2   1   1   1   1   2   1   2   1   1   1   1   2   1   2   2   2   2   1   1   1   1   1   2   2   2   2   2   2   2   2   1   2   2   2   1   1   1   1   2   1   1   2   1   1   1   2   1   2   2   1   2   1   1   1   2   2   1   1   2   1   2   2   1   1   1   2   1   2   1   1   1   2   2
 MK-6-12                1   1   1   1   1   2   1   1   1   1   1   1   2   1   1   1   1   2   1   1   2   1   1   2   1   1   1   2   2   2   2   2   2   1   2   2   1   2   2   1   1   1   2   2   2   2   1   1   2   2   2   1   2   1   1   1   2   2   2   1   2   2   2   2   2   2   2   2   1   2   2   1   1   1   1   2   2   2   1   1   2   2   2   2   2   2   2   2   1   2   1   2   2   2   1   2   1   2   1   2   1   1   1   2   2   1   1   1   1   1   2   1   2   2   2   1   2   2   1   1   2   2   1   1   2   2   2   1   1   1   1   2   1   2   1   1   1   1   2   1   2   1   2   2   1   1   1   1   1   1   2   2   2   2   1   2   2   1   2   1   1   1   1   1   1   2   1   1   2   2   1   1   2   1   1   1   1   2   1   1   1   2   2   1   1   2   1   2   2   2   1   1   2   1   2   1   1   1   2   2
 MK-6-13                1   1   1   1   1   2   1   1   1   1   1   1   1   1   1   1   1   2   1   1   2   1   1   1   1   1   1   2   2   2   2   2   2   2   1   2   1   2   2   2   1   1   2   2   2   2   1   1   2   2   2   1   2   1   1   1   2   2   2   1   2   2   2   1   2   2   2   2   1   2   2   1   1   1   1   2   2   2   1   1   2   2   2   2   2   1   2   2   1   2   1   2   2   2   1   2   1   1   1   2   1   1   1   2   2   1   1   1   1   1   2   1   2   2   2   1   2   2   1   1   2   2   1   1   2   2   2   1   1   1   1   2   1   2   2   1   1   1   2   1   2   1   2   2   1   1   1   2   1   1   2   2   2   2   1   2   2   1   2   1   1   1   1   1   1   2   1   1   2   2   1   1   2   2   1   2   1   1   1   1   1   2   2   1   1   2   1   2   2   2   1   1   2   1   2   1   1   1   2   2
 MK-6-14                1   1   1   1   1   2   1   1   1   1   1   1   1   1   2   1   1   2   1   1   2   1   1   1   2   1   2   2   2   2   2   2   2   2   1   1   1   1   1   2   1   1   2   2   2   2   1   1   1   2   2   1   2   1   1   1   2   2   2   1   2   1   2   1   2   2   2   2   2   2   2   1   1   1   1   2   2   2   1   1   2   2   2   2   2   2   2   2   1   1   2   2   2   1   1   2   1   2   1   2   1   1   1   2   2   1   1   1   1   1   1   1   2   2   2   1   2   2   1   1   2   2   1   1   2   2   2   1   1   1   1   2   1   2   2   1   1   1   2   1   2   2   2   2   1   1   1   1   1   2   2   2   2   2   1   2   2   1   2   1   1   1   1   1   1   2   1   1   2   2   1   1   2   2   1   1   1   1   1   1   1   2   2   1   1   2   1   2   2   2   1   1   2   1   2   1   1   1   2   2
 MK-6-15                1   1   1   1   1   2   1   1   1   1   2   1   1   1   2   1   1   2   1   1   2   1   1   1   2   1   2   2   2   2   2   2   1   2   1   1   1   1   1   2   1   1   2   2   1   2   2   1   1   2   2   1   2   1   1   1   1   2   2   1   2   1   2   1   2   2   2   2   2   2   2   1   1   1   1   2   2   2   1   1   2   2   2   2   2   2   2   1   1   2   2   2   2   1   1   2   1   1   1   2   1   1   1   2   2   1   1   1   1   1   1   2   2   2   2   1   2   1   1   1   2   2   1   1   2   1   2   1   1   1   1   2   1   2   2   1   1   1   1   1   2   2   2   2   1   1   1   1   1   2   2   2   2   2   1   2   2   1   2   1   1   1   1   1   1   2   1   1   2   1   1   1   2   2   1   1   1   1   1   1   1   2   2   1   1   2   1   1   2   2   1   1   2   1   2   1   2   1   2   2
 MK-6-16                1   2   1   1   2   2   1   1   1   1   2   1   2   1   2   1   1   2   1   1   2   1   1   1   2   1   2   2   2   2   2   2   1   2   1   2   1   1   1   1   1   1   1   2   1   2   2   1   1   2   2   1   2   1   1   1   2   2   2   1   2   1   2   1   2   2   2   2   2   2   2   1   1   1   1   2   2   2   1   1   2   2   2   2   2   2   2   1   1   2   2   2   2   1   1   1   1   1   1   2   1   1   1   2   2   2   1   1   1   1   1   2   2   2   2   2   2   1   1   1   2   2   1   1   1   1   2   1   1   1   1   2   1   2   2   1   1   1   1   1   2   1   2   2   1   1   1   1   1   1   2   1   2   2   1   2   2   1   2   1   1   1   1   1   1   2   1   1   2   1   1   1   2   2   1   1   1   1   1   1   1   2   2   1   1   2   1   1   2   2   1   1   2   1   2   1   2   1   2   2
 
!****************************************** Phenotypic Data **********************************************************
!-100.0 is resevred for missing phenotype
SimulatedTrait1        10.5608   10.2978   10.5426   10.4515   11.8809    9.5010    8.7051   10.2231   10.7243    9.9133    9.2122    9.4290   11.1845   11.3042   10.5164    9.2312    9.2402   10.9696   11.3124   10.1519   10.3348   10.0253   10.0686   10.3742   10.2867   11.0616   10.9965   11.5397   10.3895   10.2976   10.2327    8.7695    7.4852    8.4871    9.5129   10.6537   10.2591    8.1351    9.8338    9.7991   11.0642    8.9204   11.8816    9.4921    9.4406    9.8510   10.6566   10.4000    9.0084   11.3859   10.2831    9.7314   10.3517   11.4238    9.1976    9.3554    9.8152    8.9170    9.6635   10.6858   10.0944    8.2106    9.1159    9.8352   10.3282   10.1374   10.1893    9.8802    9.9838   11.2112    9.6608   10.1554   10.1670   11.1994    9.8573    9.9091   11.1680   10.5585    9.7751    9.9224    9.8020   10.6615   10.7841    9.3148    9.6688    9.5899    8.6583    9.9832   11.0079    9.4804   10.1452    9.8838   10.0824   11.4122   11.6816   10.3688    9.5736    8.2940   10.9701    9.9615    7.8930    9.1545    8.6598    8.2622    9.7402   10.3492    9.8308   12.1059    9.5355    8.8846   10.4685    9.2052   10.7303    8.3693    8.7773   10.9105    9.1894   10.5289    9.1888    8.3226   10.0945   10.1117   10.7676   10.0227   10.8327    9.4431    9.9799    8.5844   11.0473   10.2864    9.9983   10.0511    9.2271   10.0572    9.8488   10.0290   10.3826    9.2852    9.1155   10.0261   11.5180    9.4385   10.2080    8.6786    8.6857   10.5277    9.2080    9.5573   10.7475    9.5269    8.8480    9.1883   10.4009   10.8292   10.0336   11.2494    8.7347   10.1048    9.5505   12.1167   10.7573    8.4728    9.7817   10.4868   10.0747    9.2214   10.9822   10.1140    9.6866   10.2672   11.7970    9.6599   10.6998    9.1387   10.1368   11.6393    9.8779   10.6133   10.8701   11.0809   10.4017   10.7008    8.6205    9.6249    9.6551   10.2148    9.1138    9.7444    9.1163    9.1264    8.9342   12.1033    9.5430   11.0188   10.2476   11.1981    9.5430   11.6453    9.7466   11.4802
 
