# Supplementary material for: Inclusive Composite Interval Mapping of QTL by Environment Interactions in Biparental Populations
Source: PLoS One. 2015 Jul 10;10(7):e0132414. doi: 10.1371/journal.pone.0132414 (PMC4498613; doi:10.1371/journal.pone.0132414)
Supplement: S1 File — (ZIP) [file pone.0132414.s001.zip › BC1 population/e=1/run_00084.met]

!**********************Note: lines staring with "!" are remarks and will be ignored in the program********************
!*********************************General Information**********************************
!Assuming F1 = P1 x P2, populations available in QTL IciMapping are: 
!  1, P1BC1F1 = P1 x F1, the first backcrossing where P1 is used as the recurrent parent;
!  2, P2BC1F1 = P2 x F1, the first backcrossing where P2 is used as the recurrent parent;
!  3, F1DH, F1-derived doubled haploids; 
!  4, RIL or F1RIL, recombination inbred lines through the repeated selfing of F1;
!  5, P1BC1RIL, recombination inbred lines through the repeated selfing of P1BC1F1;
!  6, P2BC1RIL, recombination inbred lines through the repeated selfing of P2BC1F1;
!  7, F2, the selfing generation of F1;
!  8, F3, the selfing generation of F2;
!  9, P1BC2F1, the second backcrossing where P1 is used as the recurrent parent; 
! 10, P2BC2F1, the second backcrossing where P2 is used as the recurrent parent;
! 11, P1BC2RIL, recombination inred lines through the repeated selfing of P1BC2F1; 
! 12, P2BC2RIL, recombination inred lines through the repeated selfing of P2BC2F1; 
! 13, P1BC1F2, the selfing generation of P1BC1F1; 
! 14, P2BC1F2, the selfing generation of P2BC1F1; 
! 15, P1BC2F2, the selfing generation of P1BC2F1; 
! 16, P2BC2F2, the selfing generation of P2BC2F1; 
! 17, P1BC1DH, P1BC1F1-derived doubled haploids; 
! 18, P2BC1DH, P2BC1F1-derived doubled haploids; 
! 19, P1BC2DH, P1BC2F1-derived doubled haploids; 
! 20, P2BC2DH, P2BC2F1-derived doubled haploids; 
   1      !Mapping Population (see remarks above)
   2      !Mapping Function (1 for Kosambi; 2 for Haldane; 3 for Morgan)
   2      !Marker Space Type (1 for intervals; 2 for positions)
   1      !Marker Space Unit(1 for centiMorgans; 2 for Morgan)
   6      !Number of Chromosomes (or Linkage Groups)
 200      !Size of the mapping population
   1      !Number of environments
 
!***************************************** Chromosomes and Linkage Maps **********************************************
!Chromosome                 NumMarkers
-CH1                        16
-CH2                        16
-CH3                        16
-CH4                        16
-CH5                        16
-CH6                        16
!Linkage map (Marker name followed by position or the interval length)
 MK-1-1                1     0.000
 MK-1-2                1    10.000
 MK-1-3                1    20.000
 MK-1-4                1    30.000
 MK-1-5                1    40.000
 MK-1-6                1    50.000
 MK-1-7                1    60.000
 MK-1-8                1    70.000
 MK-1-9                1    80.000
 MK-1-10               1    90.000
 MK-1-11               1   100.000
 MK-1-12               1   110.000
 MK-1-13               1   120.000
 MK-1-14               1   130.000
 MK-1-15               1   140.000
 MK-1-16               1   150.000
 MK-2-1                2     0.000
 MK-2-2                2    10.000
 MK-2-3                2    20.000
 MK-2-4                2    30.000
 MK-2-5                2    40.000
 MK-2-6                2    50.000
 MK-2-7                2    60.000
 MK-2-8                2    70.000
 MK-2-9                2    80.000
 MK-2-10               2    90.000
 MK-2-11               2   100.000
 MK-2-12               2   110.000
 MK-2-13               2   120.000
 MK-2-14               2   130.000
 MK-2-15               2   140.000
 MK-2-16               2   150.000
 MK-3-1                3     0.000
 MK-3-2                3    10.000
 MK-3-3                3    20.000
 MK-3-4                3    30.000
 MK-3-5                3    40.000
 MK-3-6                3    50.000
 MK-3-7                3    60.000
 MK-3-8                3    70.000
 MK-3-9                3    80.000
 MK-3-10               3    90.000
 MK-3-11               3   100.000
 MK-3-12               3   110.000
 MK-3-13               3   120.000
 MK-3-14               3   130.000
 MK-3-15               3   140.000
 MK-3-16               3   150.000
 MK-4-1                4     0.000
 MK-4-2                4    10.000
 MK-4-3                4    20.000
 MK-4-4                4    30.000
 MK-4-5                4    40.000
 MK-4-6                4    50.000
 MK-4-7                4    60.000
 MK-4-8                4    70.000
 MK-4-9                4    80.000
 MK-4-10               4    90.000
 MK-4-11               4   100.000
 MK-4-12               4   110.000
 MK-4-13               4   120.000
 MK-4-14               4   130.000
 MK-4-15               4   140.000
 MK-4-16               4   150.000
 MK-5-1                5     0.000
 MK-5-2                5    10.000
 MK-5-3                5    20.000
 MK-5-4                5    30.000
 MK-5-5                5    40.000
 MK-5-6                5    50.000
 MK-5-7                5    60.000
 MK-5-8                5    70.000
 MK-5-9                5    80.000
 MK-5-10               5    90.000
 MK-5-11               5   100.000
 MK-5-12               5   110.000
 MK-5-13               5   120.000
 MK-5-14               5   130.000
 MK-5-15               5   140.000
 MK-5-16               5   150.000
 MK-6-1                6     0.000
 MK-6-2                6    10.000
 MK-6-3                6    20.000
 MK-6-4                6    30.000
 MK-6-5                6    40.000
 MK-6-6                6    50.000
 MK-6-7                6    60.000
 MK-6-8                6    70.000
 MK-6-9                6    80.000
 MK-6-10               6    90.000
 MK-6-11               6   100.000
 MK-6-12               6   110.000
 MK-6-13               6   120.000
 MK-6-14               6   130.000
 MK-6-15               6   140.000
 MK-6-16               6   150.000
!*********************************** Marker Types ********************************************************************
!Co-dominant marker: When heterozygote F1 is present, P1 is coded as 2, F1 is coded as 1, and P2 is coded as 0; Otherwise, P1 is coded as 2, and P2 is coded as 0. 
!Dominant marker: When heterozygote F1 is present, P1 and F1 are coded as 12, and P2 is coded as 0; Otherwise, P1 is coded as 2, and P2 is coded as 0.  
!Recessive markers: When heterozygote F1 is present, P1 is coded as 2, and F1 and P2 are coded as 10; Otherwise, P1 is coded as 2, and P2 is coded as 0. 
!Missing marker is coded as -1. 
 MK-1-1                 1   1   1   2   1   2   2   2   1   1   1   1   2   1   1   2   2   1   2   1   1   2   2   1   1   2   1   2   2   2   2   1   2   1   1   1   2   1   2   2   1   2   1   1   2   2   1   2   1   1   2   2   2   2   2   2   2   1   1   2   2   1   1   2   2   1   2   2   2   1   1   2   2   2   2   2   2   2   2   1   1   1   1   1   1   1   2   1   1   2   2   2   2   2   1   2   1   2   1   1   2   2   1   2   2   2   2   2   1   1   2   1   1   1   1   2   2   2   2   2   1   2   1   1   2   2   2   2   2   1   1   2   1   1   1   1   2   2   1   2   2   1   1   2   2   1   2   2   1   1   1   2   1   1   2   1   1   2   2   2   2   2   2   2   1   2   2   2   1   2   2   2   1   1   2   1   2   1   1   2   2   2   2   2   2   2   1   2   2   1   2   2   1   2   2   2   2   1   2   2
 MK-1-2                 2   1   1   1   2   2   2   2   1   1   2   1   2   1   1   2   1   1   2   1   1   2   2   1   1   2   1   2   2   1   2   2   2   1   1   1   2   2   2   2   1   2   1   1   1   2   1   2   1   1   2   2   2   2   2   2   2   1   1   1   2   1   1   2   2   1   2   2   2   1   1   2   2   2   2   2   2   2   2   1   1   2   2   1   1   2   2   1   1   2   2   2   2   2   1   1   1   2   1   1   2   2   1   2   2   2   2   2   1   1   2   1   1   1   1   1   2   2   2   2   1   2   1   1   2   2   2   2   2   1   1   1   1   1   1   1   2   2   1   2   2   1   1   2   2   1   2   2   1   1   1   2   1   1   2   1   1   2   2   2   2   2   2   2   1   2   2   2   2   2   2   2   1   1   2   2   2   1   1   2   2   2   2   2   2   2   1   2   2   1   2   2   1   2   2   2   2   1   2   2
 MK-1-3                 2   1   1   1   2   2   2   2   1   1   2   1   2   1   1   2   1   1   2   1   1   2   2   1   1   2   1   1   2   1   2   2   2   1   1   1   2   2   2   2   1   2   1   1   1   2   1   2   1   1   1   2   2   2   2   2   2   1   1   1   2   1   1   1   2   1   1   2   2   1   1   2   2   2   2   2   2   2   2   1   1   1   2   1   1   2   2   1   1   2   2   2   2   2   1   1   1   2   1   1   2   2   1   2   1   2   2   2   1   1   2   1   1   1   1   1   2   2   2   2   1   2   2   1   2   2   2   2   2   1   1   1   1   1   1   1   2   2   1   2   2   1   1   2   2   1   2   2   1   1   1   2   1   1   2   1   1   2   2   2   2   2   2   2   1   2   2   2   2   2   1   2   1   1   2   2   2   1   1   2   2   2   2   2   2   2   1   2   2   1   2   2   1   2   2   1   2   1   2   2
 MK-1-4                 2   1   1   1   2   2   2   2   1   1   2   1   2   1   1   2   1   1   2   1   1   2   2   1   1   2   1   1   2   1   2   2   2   2   1   1   2   2   1   2   1   2   1   1   2   2   1   2   1   1   1   1   2   2   2   2   2   1   1   1   2   1   1   1   1   1   1   2   2   1   1   1   1   2   1   2   2   2   1   1   1   1   2   1   1   2   2   1   1   2   2   2   2   2   1   1   1   2   1   1   2   2   1   2   1   2   2   2   1   1   2   1   1   1   1   1   2   2   2   2   1   2   2   1   2   2   2   2   2   1   1   1   1   1   1   1   2   2   1   2   1   1   2   2   2   1   2   2   1   1   1   2   1   1   1   1   2   2   2   2   2   2   2   1   1   2   2   1   2   2   1   2   1   1   2   2   2   1   1   2   2   2   2   2   2   2   1   2   2   1   2   2   1   2   1   2   2   1   2   2
 MK-1-5                 1   1   1   1   2   2   2   2   1   1   2   2   1   1   1   2   1   2   2   1   1   2   2   1   2   2   1   1   2   2   2   2   1   2   1   1   2   2   1   2   1   2   1   2   2   2   1   2   2   1   1   2   2   1   2   1   2   1   1   1   1   1   1   1   1   1   1   2   2   1   1   1   1   2   1   2   2   2   1   1   1   2   2   1   1   2   2   1   1   2   1   2   2   2   1   1   1   2   2   1   2   2   1   2   1   2   1   2   1   1   2   1   1   1   1   1   1   2   2   1   1   2   1   1   2   2   2   2   2   1   1   1   1   1   1   1   2   2   1   2   2   1   2   2   2   1   2   2   1   1   1   2   1   2   1   2   2   2   2   2   2   2   2   1   1   2   2   1   2   2   1   2   1   1   2   2   2   1   1   2   2   2   2   2   2   2   1   2   2   2   2   2   1   2   1   2   1   2   2   2
 MK-1-6                 1   1   1   1   2   2   2   1   1   1   2   2   1   1   1   2   1   2   2   1   1   2   2   1   2   2   1   1   1   2   2   2   1   2   1   1   2   2   1   2   1   2   1   2   2   2   1   2   2   1   1   2   2   1   2   1   2   1   1   1   1   1   2   1   1   1   1   2   2   1   1   1   1   2   1   2   2   2   1   1   1   2   2   1   1   2   2   1   2   2   1   2   2   1   1   1   1   2   2   1   2   2   2   1   1   1   1   2   1   1   2   1   1   1   1   1   1   2   2   1   1   2   1   1   1   1   2   2   2   1   1   1   1   1   1   1   2   2   1   2   2   1   2   2   1   1   1   2   2   1   1   2   1   2   1   2   2   2   2   1   2   2   2   1   1   2   2   1   2   2   1   2   1   1   2   2   2   1   1   2   2   2   2   2   2   2   1   2   2   2   2   1   1   1   1   2   1   2   2   2
 MK-1-7                 1   2   2   1   2   2   2   1   1   1   2   1   1   1   1   1   1   2   2   1   1   1   2   1   2   2   1   1   1   2   2   2   1   2   1   1   2   1   1   2   1   2   1   2   2   2   1   2   2   1   1   2   2   1   2   1   2   1   1   1   1   1   2   1   1   1   1   2   2   1   1   1   1   2   1   2   2   2   1   1   1   2   2   2   1   2   1   1   2   2   1   2   2   2   1   1   1   2   2   1   2   2   2   1   1   1   1   1   1   1   2   1   1   1   1   2   1   2   2   1   1   2   1   2   1   1   2   2   2   1   1   1   1   1   1   1   2   2   1   2   2   1   2   2   1   1   1   2   2   1   2   2   1   2   1   2   2   2   2   1   2   2   2   1   1   1   2   1   2   2   1   2   1   1   1   2   2   1   2   2   2   2   2   2   2   2   1   2   2   2   2   1   1   1   1   2   1   2   1   2
 MK-1-8                 1   2   2   1   2   2   2   1   1   1   2   1   1   2   1   1   1   2   1   1   1   1   2   2   2   2   1   1   1   2   2   2   1   2   1   1   2   1   1   2   1   2   2   2   1   2   1   2   2   1   1   2   2   1   2   1   2   1   1   1   1   1   2   1   1   1   1   2   2   1   1   1   1   2   1   2   2   2   1   2   1   2   2   2   2   2   1   1   2   2   1   2   2   2   2   1   2   2   2   1   2   2   2   1   1   2   1   1   1   1   2   1   1   2   1   2   1   2   2   1   1   2   1   2   1   1   2   2   2   1   1   1   1   1   1   1   2   2   1   1   1   1   2   1   1   1   1   2   2   1   2   2   1   2   1   2   2   2   2   1   2   2   2   1   1   1   2   1   2   2   1   2   1   2   1   2   2   1   2   2   2   2   2   2   2   1   1   2   2   2   2   1   2   1   1   2   1   2   1   2
 MK-1-9                 1   2   1   1   2   2   2   1   1   1   2   1   1   2   1   1   1   2   1   1   1   1   2   2   2   2   1   1   1   2   1   2   1   2   1   1   2   1   1   2   1   2   2   2   1   2   1   2   2   1   1   2   2   1   1   1   2   1   1   1   1   1   2   1   1   1   1   2   2   1   1   1   2   2   1   1   2   2   1   2   1   2   2   2   2   2   1   2   2   2   1   2   2   2   2   1   2   2   2   1   2   2   2   1   1   1   1   2   1   1   2   1   1   2   1   2   1   2   2   1   1   2   1   2   1   1   2   2   2   1   1   1   1   1   1   1   2   2   1   1   1   1   2   1   1   1   2   2   2   1   2   2   1   2   1   2   2   2   2   1   2   2   2   2   1   1   2   1   2   2   1   2   1   2   1   2   2   1   2   2   2   2   2   2   2   1   1   2   1   2   2   1   2   1   1   2   1   2   1   2
 MK-1-10                1   2   1   1   1   2   2   1   1   1   2   1   1   1   1   2   2   2   1   1   1   1   2   1   2   2   1   1   1   2   1   2   1   2   1   1   2   1   1   2   1   2   2   2   1   2   1   2   2   1   1   2   2   1   1   1   2   1   1   1   2   1   1   1   1   1   1   2   2   1   1   2   2   2   1   1   2   2   1   1   1   2   1   2   2   2   1   2   2   2   1   2   1   2   1   1   1   2   2   1   2   2   2   1   1   1   1   2   1   1   2   1   1   2   1   2   1   2   2   1   1   2   1   2   1   1   2   2   2   1   1   2   1   1   1   1   2   1   1   1   1   1   2   1   1   1   2   2   2   1   2   2   1   2   1   2   2   2   2   2   2   2   1   2   1   1   2   1   2   2   1   2   1   2   1   2   2   1   1   2   2   2   2   2   2   1   1   2   1   2   2   2   2   1   1   2   1   2   1   2
 MK-1-11                1   2   1   1   1   2   2   1   1   1   2   1   2   1   1   2   2   2   1   1   1   1   2   1   2   2   1   1   1   1   2   2   1   2   1   1   2   1   1   2   1   2   1   2   1   2   1   2   2   1   1   2   2   1   1   1   2   1   2   1   1   1   1   1   1   1   1   2   2   2   1   2   2   2   1   1   2   2   1   1   1   2   1   1   2   2   1   2   2   2   1   2   1   2   2   1   1   2   2   1   2   2   2   1   1   1   2   2   1   1   2   1   1   1   1   2   1   1   2   1   1   2   1   2   1   1   2   2   2   1   1   2   1   1   1   2   2   1   1   1   1   1   2   1   1   1   2   2   2   1   2   2   1   1   1   2   1   2   2   2   2   2   2   2   1   2   1   1   2   2   1   2   1   2   1   2   2   1   1   2   2   2   2   2   2   1   1   2   1   2   2   2   2   1   1   2   1   2   1   2
 MK-1-12                1   2   1   1   1   2   2   1   1   1   2   2   2   1   1   2   2   2   1   1   1   1   2   1   2   2   1   1   1   1   2   2   1   2   1   1   2   1   1   2   2   2   1   1   1   2   1   2   2   1   1   2   2   1   1   1   2   1   2   1   1   2   1   1   1   1   1   2   2   2   1   2   1   2   1   2   2   2   1   1   1   2   1   1   2   2   1   2   2   2   1   2   1   2   2   1   1   2   2   1   2   2   2   1   1   1   2   2   1   2   2   1   1   1   1   1   1   1   2   1   2   1   1   2   2   1   2   2   2   2   1   2   1   2   1   2   2   1   1   1   1   1   2   1   1   1   2   2   2   2   2   2   1   1   2   2   1   2   2   2   2   2   2   2   1   1   2   1   2   2   1   2   1   2   1   2   1   1   1   2   2   2   2   2   1   1   1   2   1   2   2   1   2   1   1   2   2   1   1   2
 MK-1-13                1   2   1   1   1   1   2   1   1   1   2   1   2   1   1   2   2   2   2   1   1   1   2   2   2   2   1   1   1   1   1   2   1   2   1   1   2   1   1   2   2   2   1   1   1   2   2   2   1   1   1   2   2   2   1   1   2   1   2   1   1   2   1   1   1   1   1   2   2   1   1   2   1   2   1   2   2   2   1   1   1   2   1   1   2   2   1   2   2   2   1   2   1   2   2   1   1   2   2   1   2   2   2   1   2   2   1   2   1   1   1   1   1   1   1   1   1   1   2   1   2   2   1   2   2   1   2   2   2   2   1   2   1   2   1   2   2   1   1   1   2   1   1   1   1   1   2   2   2   2   2   2   1   1   2   1   1   2   2   2   2   2   1   2   1   1   2   2   2   2   1   2   2   1   1   2   1   1   1   2   2   1   2   2   1   1   1   2   1   2   2   1   2   1   1   2   2   1   2   2
 MK-1-14                1   2   1   1   1   1   2   1   1   1   2   1   2   1   1   2   2   2   2   1   1   1   2   1   2   2   1   1   1   1   1   2   1   2   1   1   1   1   1   2   2   2   1   1   1   2   2   2   2   1   1   2   2   2   1   1   2   1   2   1   1   2   1   1   1   1   1   2   2   1   1   2   1   1   1   2   2   2   2   1   2   2   1   1   2   2   2   2   2   2   1   2   2   2   1   1   1   2   2   1   2   2   2   1   2   2   1   2   1   1   1   1   1   1   1   1   1   1   1   1   2   2   2   2   2   1   2   1   2   2   1   2   2   2   1   2   2   1   1   1   2   1   1   1   1   1   2   2   2   2   2   2   1   1   2   1   1   1   2   2   2   2   2   2   1   1   2   1   2   2   1   2   2   1   1   2   1   1   1   2   2   1   2   2   1   1   1   2   1   2   2   1   2   1   1   2   1   1   2   1
 MK-1-15                1   2   1   1   1   1   2   2   1   1   2   1   2   1   1   1   2   2   2   1   1   1   1   1   2   2   1   1   1   1   1   2   1   2   1   1   1   1   1   2   2   1   1   1   1   2   1   2   2   1   1   2   2   2   1   1   2   1   2   1   1   2   1   1   1   1   1   2   2   2   1   2   1   1   1   2   2   2   1   2   2   2   1   1   2   2   2   2   1   2   1   2   2   2   1   1   1   2   2   1   2   2   2   1   2   2   1   2   1   1   1   1   1   1   1   1   1   1   1   1   2   2   2   2   2   1   2   1   2   2   1   2   2   2   1   2   2   1   2   1   2   2   1   1   1   1   2   2   1   2   2   2   1   1   2   1   1   1   2   2   2   2   2   2   1   1   2   1   2   2   1   2   1   1   1   2   1   1   2   2   2   1   2   2   1   1   1   2   1   2   2   1   2   1   1   1   1   1   2   1
 MK-1-16                1   1   1   1   1   1   2   1   1   1   2   2   2   1   1   1   2   2   2   1   1   1   1   1   2   2   1   1   1   1   1   2   1   2   1   2   1   1   1   2   2   1   1   1   1   2   1   2   2   1   1   2   2   2   1   1   2   1   2   1   1   2   1   1   1   1   1   2   2   2   1   1   1   1   1   2   2   2   1   2   2   1   1   1   1   2   2   2   2   2   2   2   2   2   1   1   1   2   2   2   2   2   2   1   2   2   1   2   1   1   1   1   1   1   1   1   1   1   2   1   2   2   2   2   1   1   2   1   2   2   1   2   2   2   1   2   2   1   2   2   2   2   1   1   1   1   2   1   1   2   2   1   1   1   2   1   1   1   2   2   2   2   1   2   1   1   2   1   2   2   1   2   1   1   1   2   1   1   2   2   2   2   2   2   1   1   1   2   1   2   2   1   2   2   1   1   2   1   2   1
 MK-2-1                 1   2   2   1   1   2   2   2   2   1   2   2   1   1   1   1   1   2   1   1   2   1   2   1   2   1   2   1   2   1   2   1   2   1   2   1   2   2   2   2   1   2   1   2   2   2   1   1   2   2   1   2   1   1   1   2   2   2   2   1   1   2   1   1   2   1   1   1   1   2   1   1   2   1   2   1   1   1   2   2   1   1   2   2   2   2   1   2   2   2   1   1   2   2   2   1   1   1   1   1   2   2   1   2   1   2   1   1   2   1   2   1   1   2   1   1   1   2   2   2   1   2   2   2   1   2   2   2   2   1   1   2   1   1   1   2   2   1   2   2   1   2   1   2   2   2   1   2   1   2   1   1   1   2   1   1   2   2   1   2   2   2   2   1   2   2   2   2   1   2   2   1   2   2   2   2   2   2   2   2   2   1   2   2   2   2   1   2   1   1   1   2   1   1   2   1   2   2   2   1
 MK-2-2                 1   2   2   1   1   2   2   2   2   2   1   2   1   1   1   1   1   2   2   1   2   1   2   1   1   1   2   2   2   1   2   1   2   1   2   1   2   2   2   2   1   2   1   2   2   2   1   1   2   2   1   2   1   1   1   2   2   2   2   1   1   2   1   1   2   1   1   1   1   2   1   1   2   1   2   1   1   1   2   2   1   1   2   2   2   2   1   2   2   2   1   1   2   2   2   1   1   1   1   1   1   2   1   2   1   2   1   1   2   1   2   1   1   2   1   2   1   2   2   2   1   2   2   2   1   2   2   2   2   1   1   2   1   1   1   2   2   2   2   2   2   2   1   2   2   2   1   2   1   2   1   1   1   2   1   2   2   1   1   2   2   2   2   1   2   2   2   1   1   1   2   1   2   2   2   2   2   2   2   2   2   2   2   1   2   2   1   2   1   1   1   1   1   1   2   1   2   2   1   1
 MK-2-3                 1   2   2   1   1   2   2   2   2   2   1   2   1   1   1   1   1   2   2   2   1   1   2   1   1   1   2   2   1   1   2   1   2   1   2   1   2   2   2   2   1   2   1   2   2   2   1   1   2   2   1   2   1   1   1   2   2   2   2   1   1   1   1   2   2   1   1   1   1   2   1   1   1   1   2   1   1   1   2   2   1   2   2   2   2   2   1   2   2   2   1   1   2   2   1   1   1   1   1   1   1   2   1   2   1   1   1   1   2   1   2   1   2   2   1   2   1   1   2   1   1   2   2   2   1   2   2   2   2   2   1   1   1   1   1   2   2   2   2   2   2   2   1   2   2   2   1   2   1   2   1   1   1   2   1   2   2   2   1   2   2   2   2   1   2   2   2   1   1   1   2   1   1   2   2   2   2   2   2   2   2   2   2   1   2   2   1   2   1   1   1   1   1   2   2   1   2   1   1   2
 MK-2-4                 1   1   1   2   1   2   2   1   2   2   1   2   1   1   1   1   1   2   2   2   2   1   2   1   1   1   1   1   1   1   2   1   2   1   2   1   2   2   2   2   1   2   1   2   2   2   1   1   2   2   1   2   1   1   2   2   2   2   2   1   2   1   1   2   2   2   1   1   1   2   1   2   1   2   2   1   1   1   2   2   1   2   2   1   2   2   1   2   2   2   1   1   2   2   1   1   1   1   1   1   1   2   1   2   1   1   1   2   2   1   2   1   2   2   1   2   1   1   2   2   1   1   2   2   2   1   2   2   2   2   1   1   2   1   1   2   2   2   2   2   2   2   1   2   1   1   1   2   2   2   1   1   1   2   1   2   2   2   1   2   1   1   2   1   2   2   2   1   1   1   2   1   1   2   2   2   2   2   2   2   2   2   2   1   2   2   1   2   1   1   1   1   1   2   2   1   2   1   1   2
 MK-2-5                 1   1   2   2   1   2   2   1   2   2   1   2   1   1   2   1   1   2   2   2   2   1   2   1   1   1   1   1   1   1   2   1   2   1   2   1   2   2   2   2   1   2   1   2   2   2   1   1   1   2   1   2   1   2   2   2   2   2   2   2   2   1   1   1   2   2   1   1   1   2   1   2   1   2   2   1   1   1   2   2   1   2   2   1   2   1   1   2   2   2   1   2   2   2   1   1   1   1   1   1   1   2   1   2   1   1   1   2   2   1   2   1   2   2   1   2   1   1   2   1   1   1   2   2   2   1   1   2   1   1   1   1   2   1   1   2   2   2   2   2   2   2   2   2   1   1   1   2   2   2   1   1   1   2   1   2   2   2   1   2   1   1   2   1   2   2   2   1   1   1   1   2   1   2   2   2   2   2   2   1   2   2   2   1   2   2   1   2   1   1   1   1   1   2   2   2   2   1   1   2
 MK-2-6                 2   1   2   2   2   2   2   1   2   2   1   2   2   1   2   1   1   2   2   2   2   1   2   1   1   1   1   1   1   1   2   1   2   1   2   1   2   2   2   2   1   2   1   1   2   2   1   1   1   2   2   2   2   2   2   2   1   2   2   2   2   1   1   1   2   2   1   1   1   1   1   2   1   2   2   1   1   1   2   2   1   2   2   1   2   1   1   1   2   2   1   2   2   1   1   2   1   1   1   1   1   2   1   2   1   1   1   2   2   1   2   1   2   2   1   2   1   1   2   1   1   1   2   2   1   1   1   1   1   1   1   1   2   1   1   2   2   2   1   1   2   2   2   1   1   1   1   2   2   2   2   1   1   2   1   2   2   2   1   2   1   1   2   1   2   2   2   1   2   1   1   2   1   2   2   2   2   2   2   1   2   2   2   1   2   2   1   2   1   1   1   1   1   2   2   1   1   1   1   2
 MK-2-7                 2   1   2   2   2   2   2   1   2   2   1   2   1   1   2   1   2   2   2   1   2   1   2   1   2   1   1   1   1   1   2   1   2   1   2   1   2   2   2   2   1   2   1   1   2   2   1   1   1   2   2   2   2   2   2   2   1   2   2   2   2   1   1   1   2   2   1   1   1   1   1   2   1   2   2   2   1   1   2   2   1   2   2   1   2   1   1   1   2   2   1   2   2   1   1   2   1   2   1   1   1   2   2   1   1   1   1   1   2   1   2   1   2   2   1   2   2   2   2   1   2   1   1   2   1   2   1   1   1   1   2   1   2   1   1   2   2   2   1   1   2   2   2   1   1   1   1   2   2   2   2   1   2   2   2   2   2   2   1   2   1   1   2   1   2   1   2   2   2   1   1   2   1   2   2   1   2   2   2   1   2   2   2   1   2   2   1   2   1   1   1   1   1   2   2   1   1   1   1   2
 MK-2-8                 2   1   2   2   2   2   2   1   2   2   1   2   2   2   2   1   2   1   2   1   2   1   2   1   1   1   1   1   1   1   2   1   2   1   1   1   2   2   2   1   1   2   1   2   1   2   1   1   1   2   2   2   2   2   2   2   1   2   2   2   2   1   1   2   2   2   1   1   1   1   2   2   1   2   2   2   2   1   2   1   1   2   2   1   2   1   1   1   2   2   1   2   2   1   2   2   1   2   1   1   1   2   1   1   2   1   1   1   2   1   2   1   2   2   1   2   2   2   2   1   2   1   1   2   1   2   1   1   1   1   1   1   2   1   1   2   2   2   1   1   2   2   2   1   1   1   1   2   2   2   2   1   2   2   2   2   2   2   2   2   1   1   2   1   2   2   2   2   2   1   1   2   1   2   2   1   2   2   2   1   2   2   2   1   2   2   1   2   1   1   1   1   2   2   2   1   1   1   1   2
 MK-2-9                 2   1   2   2   2   2   2   1   2   2   1   1   2   2   2   1   2   1   2   1   1   1   2   2   1   1   1   1   1   1   2   1   2   1   2   2   1   2   2   1   1   2   1   1   1   1   1   1   1   1   2   2   2   2   2   2   1   2   2   2   2   1   1   2   1   2   1   1   1   1   2   2   1   2   2   2   2   1   1   1   1   2   2   1   2   1   1   1   2   2   2   2   1   1   2   2   1   2   1   1   1   2   1   1   1   1   1   1   2   1   1   2   2   2   1   1   2   2   2   1   2   1   1   2   1   2   1   1   1   1   1   1   1   2   1   1   2   2   1   1   2   1   2   1   1   1   1   2   1   2   2   2   2   2   2   2   2   2   2   2   1   1   2   1   2   2   2   1   2   1   1   2   1   2   2   1   2   2   2   1   2   2   2   1   2   2   2   2   1   1   1   1   2   2   2   1   1   1   1   2
 MK-2-10                2   1   2   2   2   2   2   1   2   2   1   1   2   2   2   1   2   1   2   1   1   1   2   2   1   1   1   1   1   1   2   1   1   1   2   2   1   1   2   1   1   2   1   1   1   1   1   1   1   1   2   2   2   2   2   1   1   2   2   2   1   1   1   2   1   2   1   1   1   1   2   2   1   2   2   2   2   1   1   1   1   1   2   1   2   2   1   1   2   2   2   2   1   1   1   2   1   2   1   1   1   2   1   1   1   1   2   1   2   1   1   2   2   2   1   1   2   2   2   1   2   1   1   2   1   2   1   1   1   2   2   1   1   2   1   1   2   2   1   1   2   1   2   1   1   1   1   2   1   2   2   2   2   1   2   2   2   2   2   2   1   1   1   1   2   2   2   1   2   1   1   2   1   2   2   1   2   2   2   1   2   2   2   1   2   2   2   2   1   1   1   2   2   2   2   1   1   1   1   2
 MK-2-11                2   1   2   2   2   2   2   1   2   2   1   1   2   2   2   1   1   1   2   1   1   2   1   2   1   1   1   1   1   1   2   1   1   2   2   2   1   1   2   1   1   2   1   1   1   1   1   1   1   1   2   2   2   1   2   1   1   2   2   2   1   1   1   2   1   2   1   1   1   1   2   2   1   2   2   2   2   1   1   1   1   1   2   1   2   1   1   1   1   1   2   2   1   1   1   2   1   2   1   1   1   2   1   1   1   1   2   1   1   1   1   2   2   2   1   1   2   2   2   1   2   1   1   1   1   2   1   1   1   2   2   2   2   2   1   1   2   2   1   1   2   2   2   1   1   1   1   2   1   2   2   2   2   1   1   2   2   2   2   2   1   1   1   1   2   2   2   1   2   1   1   2   1   2   2   1   2   2   2   1   2   2   2   1   2   2   2   2   1   1   1   2   2   2   2   1   1   1   1   2
 MK-2-12                2   1   2   1   2   2   2   1   2   2   1   1   2   2   2   1   1   1   2   1   1   2   2   2   1   2   1   1   1   1   2   1   1   2   2   2   1   2   2   1   2   2   1   1   2   1   1   1   1   1   2   2   2   1   2   1   1   2   1   2   1   1   2   2   1   2   1   1   1   1   2   2   1   2   2   2   2   1   1   1   1   1   2   1   2   1   1   1   1   1   2   2   1   1   1   2   1   2   1   1   1   2   1   1   1   1   2   1   1   1   1   2   2   2   1   1   2   2   2   1   1   1   1   1   1   2   1   1   1   2   2   2   2   2   1   1   2   2   1   1   2   2   2   1   1   1   1   2   1   2   2   1   2   1   1   2   2   2   2   2   1   1   1   1   2   2   2   2   2   1   1   1   1   2   2   1   2   2   2   1   2   2   2   1   2   2   2   2   1   1   1   2   2   2   2   1   1   1   1   2
 MK-2-13                2   1   2   1   2   2   2   1   2   1   1   1   2   2   2   1   1   1   2   1   1   2   2   2   1   2   1   1   1   1   2   1   1   2   2   2   1   2   2   1   2   2   1   1   1   1   1   1   1   1   2   1   2   1   2   1   1   2   1   2   1   1   2   2   1   2   1   1   1   1   2   2   1   1   2   2   2   1   1   1   1   1   2   2   2   1   1   1   1   1   2   2   1   1   1   2   1   2   1   1   1   2   1   1   1   1   2   1   1   1   1   1   2   2   2   1   2   2   2   1   1   1   1   1   2   2   1   1   2   2   2   2   1   2   1   1   2   2   2   1   2   2   2   1   1   1   1   2   1   2   2   1   1   1   1   2   2   2   2   2   1   1   1   1   2   2   2   1   2   1   1   1   1   2   2   1   2   1   2   1   2   1   2   1   2   2   2   2   1   1   1   1   2   2   2   1   1   1   1   1
 MK-2-14                2   1   2   1   2   2   2   1   2   1   1   1   2   2   2   1   1   1   2   1   2   1   2   2   1   2   1   1   1   1   2   1   1   2   2   2   1   2   1   2   2   2   1   1   1   1   1   1   2   1   2   1   1   1   2   1   1   2   1   2   1   1   2   2   1   2   1   1   1   1   2   2   1   1   2   2   2   1   2   1   2   1   2   2   2   1   1   1   1   1   2   2   2   1   1   2   1   2   1   1   1   2   1   1   1   1   2   1   1   1   1   1   2   2   2   1   2   2   2   1   1   2   1   1   2   1   2   1   2   2   2   2   1   2   1   2   2   2   2   1   2   2   2   1   2   1   1   2   1   1   2   1   1   1   1   2   2   2   2   2   2   1   1   1   2   2   2   1   2   1   1   2   1   2   2   1   1   1   2   1   2   1   2   1   2   2   2   2   1   1   1   1   2   1   2   1   2   1   1   1
 MK-2-15                2   1   1   1   2   2   2   1   2   1   1   1   2   1   2   1   1   1   2   1   2   1   2   2   1   2   1   1   1   1   2   1   1   2   2   2   1   2   1   1   2   2   1   1   1   1   1   1   2   1   2   1   1   2   1   2   1   2   1   2   1   1   2   2   1   2   1   1   2   1   2   2   2   2   2   2   1   2   2   1   2   1   2   2   1   1   1   1   1   1   2   1   2   1   1   2   1   2   1   1   1   2   1   1   1   1   2   1   1   1   1   1   2   2   2   1   2   2   2   1   1   1   1   1   2   1   2   2   2   1   1   2   1   2   1   2   1   2   2   1   2   2   2   1   2   1   1   2   1   1   2   1   1   1   1   2   2   2   2   2   2   1   1   1   2   2   2   1   2   1   1   2   1   2   2   1   1   1   1   1   2   1   2   1   2   2   2   2   1   1   1   1   2   1   2   1   2   1   1   1
 MK-2-16                2   2   1   1   1   2   2   1   2   1   1   1   2   1   2   2   1   2   2   1   2   1   2   2   1   2   1   1   2   1   2   1   1   2   2   2   1   2   1   1   2   2   1   1   1   1   1   1   2   1   2   1   1   2   1   2   1   2   1   2   1   1   2   2   1   2   1   1   2   2   2   2   2   2   2   2   1   2   2   1   2   1   2   2   1   1   1   1   1   1   2   1   2   1   1   2   1   2   1   1   1   2   1   1   1   1   2   1   1   1   2   2   2   1   1   1   1   2   1   1   1   1   1   1   2   1   2   2   2   1   1   2   1   2   1   2   1   2   2   1   2   2   2   1   2   2   1   2   1   1   2   1   1   1   1   1   2   2   2   2   2   1   1   2   2   2   2   1   2   2   1   2   1   2   2   1   1   1   1   1   2   1   2   1   2   2   1   2   1   1   1   1   1   1   2   1   2   1   1   1
 MK-3-1                 2   1   2   1   1   2   1   1   2   1   2   2   2   2   1   1   2   2   1   1   2   2   2   1   2   1   1   2   2   2   1   1   1   2   1   2   2   1   1   1   2   2   1   2   2   1   2   2   2   2   1   1   1   1   2   1   1   2   1   1   2   2   1   1   2   1   2   1   2   1   2   2   1   2   2   2   2   2   1   1   1   2   1   1   1   1   2   1   2   2   2   1   1   1   1   2   1   1   1   1   2   1   2   1   2   2   1   1   1   2   2   2   1   1   1   2   1   2   1   2   2   2   1   2   2   1   1   1   1   1   2   1   2   2   1   1   2   2   2   2   1   2   1   1   2   2   1   2   1   2   2   2   1   1   1   2   1   2   1   2   2   2   1   1   1   2   1   2   2   1   1   1   1   2   1   1   2   1   2   1   1   2   1   2   1   2   2   1   2   1   2   1   1   2   2   1   2   2   1   2
 MK-3-2                 2   1   2   1   1   2   1   1   2   1   2   2   2   1   1   1   2   2   1   1   2   2   1   1   2   1   1   2   2   2   1   1   1   2   1   2   2   1   1   1   2   2   2   2   2   2   2   2   2   2   1   1   1   1   1   2   2   2   1   2   2   2   1   1   2   1   2   1   2   1   2   2   1   2   2   2   2   2   1   1   1   2   1   1   1   1   2   1   2   2   2   1   1   1   1   2   2   1   1   1   1   1   2   1   2   2   1   1   1   2   2   1   1   1   1   2   2   2   1   2   2   2   1   1   2   2   1   1   1   1   2   1   2   2   1   1   2   1   2   2   1   2   1   1   2   2   1   2   1   2   2   2   2   1   1   2   1   2   1   2   1   2   2   1   1   2   2   2   2   2   1   1   1   2   1   1   2   1   2   1   1   2   1   2   1   1   2   1   2   1   2   1   1   2   2   1   2   1   1   2
 MK-3-3                 2   1   2   1   1   2   1   1   2   1   2   2   1   1   1   1   2   2   1   1   2   2   1   1   1   1   1   2   2   2   1   1   2   2   1   2   2   1   1   1   2   2   2   2   2   2   2   1   2   2   2   2   1   1   1   1   2   2   1   2   2   2   1   1   2   1   2   1   2   2   2   2   1   2   2   2   2   2   1   1   1   2   1   1   1   2   2   1   2   2   2   1   2   1   2   2   2   2   1   1   1   1   2   1   2   2   1   1   1   2   2   1   1   2   1   2   2   2   1   2   2   2   1   1   2   2   1   1   1   1   2   1   2   2   1   1   2   1   2   2   1   2   1   1   2   2   1   2   1   2   2   1   2   1   1   2   1   2   1   2   1   2   2   1   1   2   2   2   2   2   1   1   1   2   1   1   2   1   2   1   1   2   1   2   1   1   2   1   2   1   2   2   1   2   2   1   2   1   2   2
 MK-3-4                 2   1   2   1   1   2   1   2   2   1   2   2   1   1   1   1   2   2   1   1   2   1   1   1   1   1   1   2   2   2   1   1   2   2   1   2   2   1   1   1   2   2   2   2   2   2   2   1   2   2   2   2   1   2   1   1   2   2   1   2   2   2   1   1   2   1   2   1   2   2   2   2   2   2   2   2   2   2   1   1   1   2   1   2   1   2   2   1   2   2   1   1   2   1   2   2   2   2   1   1   1   1   2   1   2   2   1   1   1   2   2   1   1   1   1   2   2   2   1   1   2   2   1   1   2   2   1   1   1   1   2   1   2   2   1   1   2   1   2   2   1   2   1   1   2   2   1   2   1   2   1   1   2   1   1   2   1   2   1   2   1   2   2   1   1   2   2   1   2   2   1   1   1   1   1   1   2   1   2   1   1   2   1   2   1   1   2   1   1   1   2   2   1   1   2   1   2   1   2   2
 MK-3-5                 2   1   2   1   1   2   1   2   2   1   2   2   1   1   1   1   2   2   1   1   2   1   1   1   1   1   1   2   2   2   1   1   2   2   1   1   2   1   1   1   2   2   2   2   2   2   2   1   2   2   1   2   2   2   1   1   2   2   1   2   2   2   2   1   2   1   2   2   2   2   2   2   2   2   2   2   2   2   1   1   1   2   1   2   1   2   2   1   2   2   1   1   2   1   2   1   1   2   1   1   1   1   2   1   2   2   1   1   1   2   2   1   2   2   1   2   2   2   1   1   2   2   1   1   2   2   2   1   1   2   2   1   2   2   1   1   2   1   2   2   1   2   1   1   2   2   1   2   1   2   1   1   2   2   1   1   1   2   1   2   1   2   1   1   1   2   2   1   2   2   1   1   2   1   1   2   2   1   2   1   1   2   1   2   1   1   2   1   1   1   2   2   1   1   2   1   2   1   2   2
 MK-3-6                 2   1   2   1   1   2   2   2   2   1   2   2   1   1   1   1   2   2   1   1   2   1   1   1   1   2   1   2   1   2   1   1   2   2   1   1   2   1   1   1   2   2   1   2   2   2   2   1   2   2   1   2   2   2   1   1   2   2   1   2   2   2   2   1   2   1   2   2   2   2   2   2   2   2   2   2   2   2   1   1   1   2   1   2   1   2   2   1   2   2   1   1   2   1   1   1   1   2   1   1   1   1   2   1   2   2   1   2   1   2   2   1   2   2   1   2   2   2   1   1   2   2   1   1   2   2   2   1   1   2   2   1   2   2   1   1   2   1   2   2   1   2   1   1   2   2   1   2   1   2   1   1   2   2   1   2   1   2   1   2   1   2   1   1   1   2   2   1   2   1   1   1   1   2   1   2   2   1   2   1   1   2   1   2   1   1   2   1   1   1   2   2   1   1   2   1   2   1   2   2
 MK-3-7                 2   1   2   2   1   2   2   2   2   1   1   1   1   1   1   1   1   2   1   1   2   1   1   1   1   2   1   2   1   2   1   1   2   2   1   1   2   1   1   1   2   2   1   2   1   2   1   2   2   2   1   2   2   2   1   1   2   2   1   2   2   2   2   1   2   1   2   2   2   2   2   2   2   2   2   2   2   2   1   1   1   2   2   2   1   2   1   1   2   2   2   2   2   1   1   1   2   2   1   2   1   1   2   1   2   2   1   2   1   2   2   1   2   2   2   1   2   2   1   1   2   2   1   1   2   1   2   1   1   2   2   1   2   2   1   1   2   1   2   2   1   2   1   1   2   1   1   2   1   2   2   1   2   2   1   2   1   2   1   2   2   2   1   1   1   2   2   1   2   1   1   2   1   2   1   2   2   1   2   1   1   2   1   2   1   1   2   1   1   1   2   2   1   1   2   1   2   1   2   2
 MK-3-8                 2   1   1   2   1   2   2   2   2   1   1   1   1   1   1   1   1   2   1   1   1   1   1   1   1   2   1   2   1   2   1   1   2   2   1   1   2   1   1   2   2   2   1   2   1   1   1   1   2   2   1   2   2   2   2   1   1   2   1   2   2   2   2   1   2   2   2   2   2   1   2   2   2   2   2   2   2   2   1   2   1   2   2   1   1   2   1   1   2   2   2   2   2   1   1   1   1   2   1   2   1   1   2   1   2   1   1   2   1   2   2   1   2   2   2   1   2   2   1   1   2   2   1   1   2   1   2   1   2   2   2   2   2   2   1   1   2   1   2   2   1   2   1   1   2   1   1   2   1   2   2   1   2   2   1   2   1   2   1   2   2   2   1   1   1   2   2   1   2   1   1   1   1   2   1   2   2   1   2   1   1   2   2   2   1   1   2   1   1   1   2   1   1   1   2   1   2   1   2   1
 MK-3-9                 2   1   1   2   1   2   2   2   2   1   1   1   2   1   1   1   1   2   1   1   2   1   1   1   1   2   1   2   2   2   1   1   2   2   2   1   2   1   1   2   2   2   1   2   2   2   1   1   2   2   1   2   1   2   2   1   1   2   1   2   2   2   2   1   2   2   2   2   2   1   2   2   2   2   2   2   2   2   1   2   1   2   2   1   1   2   1   1   2   2   2   2   2   1   1   1   1   2   1   2   1   1   2   1   2   1   1   2   1   2   2   1   2   2   2   1   2   2   1   1   2   1   1   1   2   1   2   1   2   2   2   2   2   2   1   1   2   1   2   2   1   2   1   1   2   1   1   2   1   2   2   1   2   2   1   2   1   2   1   2   2   2   2   1   1   2   2   1   2   1   1   1   1   2   1   2   2   2   2   1   1   2   2   2   1   1   2   1   1   1   2   1   1   1   1   1   2   1   2   1
 MK-3-10                2   1   1   2   1   2   2   2   2   1   1   1   2   1   2   1   1   2   1   1   2   1   1   1   1   2   1   2   2   1   1   1   2   2   2   1   1   1   1   2   2   1   2   2   2   2   1   1   2   2   1   2   1   2   2   1   1   2   1   2   2   2   1   1   2   2   2   2   2   1   2   2   2   2   2   2   2   2   1   1   1   2   2   1   1   2   1   1   2   2   2   2   2   1   1   1   1   2   2   2   1   1   2   1   2   1   1   2   1   1   2   1   2   2   2   1   2   2   1   2   2   1   1   1   2   2   2   1   2   2   2   2   2   2   2   1   2   2   2   2   1   2   1   1   2   1   2   2   1   1   2   1   2   2   1   2   1   2   1   2   2   2   2   1   1   2   2   1   2   1   1   1   1   2   1   2   1   2   1   1   1   2   2   2   1   1   2   1   1   2   2   1   1   2   1   1   2   1   2   1
 MK-3-11                2   1   1   2   1   1   2   2   2   1   1   1   1   1   2   1   1   2   1   1   2   1   1   2   1   2   1   2   2   1   1   1   2   2   2   1   1   1   1   2   2   2   2   2   2   2   1   1   1   1   2   2   2   2   2   1   1   2   1   2   2   2   1   1   2   2   2   2   2   2   2   2   2   2   2   1   2   2   1   1   1   2   2   2   1   2   1   1   2   2   2   1   2   1   1   1   1   2   2   2   2   1   1   1   2   1   1   2   1   1   2   1   2   2   2   1   2   2   1   2   2   1   1   1   2   2   2   1   2   2   2   2   2   2   2   1   2   2   2   2   1   2   1   1   2   2   2   2   1   1   2   1   2   2   1   2   2   2   1   2   2   1   2   1   1   2   2   2   1   1   1   1   1   2   1   2   2   2   1   1   1   2   2   2   2   1   2   1   1   2   2   1   1   2   2   1   1   1   2   1
 MK-3-12                1   1   1   1   2   1   2   2   2   1   1   1   1   1   2   1   1   2   1   1   2   1   1   1   1   2   2   2   2   1   1   1   2   2   2   1   1   1   1   2   2   2   1   2   2   2   1   1   1   1   2   2   2   2   2   1   1   2   1   2   2   2   1   1   2   2   2   2   2   2   2   2   2   2   2   1   2   2   1   1   1   2   2   2   1   2   1   1   2   2   2   1   2   1   1   1   1   2   2   2   2   1   1   1   2   2   1   2   1   1   2   1   2   2   2   1   2   2   2   2   2   1   1   1   1   1   2   1   2   2   1   2   2   2   1   2   2   2   2   2   1   2   1   2   1   2   2   1   1   1   2   2   2   2   1   2   1   2   2   2   2   1   2   1   2   2   2   2   1   1   1   2   1   2   1   2   2   1   2   1   1   2   2   2   2   2   1   1   2   2   2   2   1   2   2   2   1   1   2   1
 MK-3-13                1   1   2   1   2   1   2   2   1   1   1   1   2   1   1   1   1   2   1   1   2   1   1   1   1   2   2   2   2   1   1   1   2   2   2   1   1   1   1   2   2   2   1   2   2   2   1   1   1   2   2   2   2   2   2   2   1   2   1   1   2   2   1   2   2   2   2   2   2   2   2   2   2   2   2   1   2   2   2   1   1   2   1   2   1   1   1   1   2   2   2   1   2   2   2   1   1   2   2   2   2   2   1   1   1   2   1   2   1   1   2   1   2   1   2   1   2   2   2   2   2   1   1   1   1   1   2   1   2   2   1   2   2   2   1   2   2   2   2   2   1   2   1   2   2   2   2   1   1   1   2   2   2   2   1   2   1   2   2   2   2   1   2   2   2   2   2   2   1   1   1   2   1   2   1   2   2   1   1   1   1   2   2   2   2   2   1   1   2   1   2   1   1   2   2   2   1   1   2   1
 MK-3-14                1   1   2   1   2   1   2   2   1   1   1   1   2   1   2   1   1   2   1   1   2   1   1   1   1   2   2   2   2   1   1   1   2   2   2   1   1   1   1   1   2   2   1   2   2   2   1   1   1   2   2   2   2   2   2   2   1   2   1   1   2   2   1   2   1   2   2   2   2   2   2   1   2   2   2   2   2   2   1   2   1   2   1   2   1   1   1   1   2   2   2   1   2   2   2   1   1   2   2   2   2   2   1   1   2   2   1   1   1   1   2   1   2   1   2   1   2   1   2   2   2   1   1   1   1   1   2   1   2   2   1   2   2   2   1   2   2   2   2   2   1   2   1   2   2   2   2   1   1   1   1   1   2   2   1   2   1   2   2   2   2   1   2   1   2   1   2   2   1   1   1   2   1   2   1   2   1   1   2   1   1   2   2   2   2   2   1   1   2   1   2   1   1   2   2   2   1   1   2   1
 MK-3-15                2   1   2   1   1   1   2   2   1   1   1   1   2   1   2   1   1   2   1   1   2   1   1   2   1   2   2   2   2   1   1   1   2   2   2   1   1   1   1   1   2   2   1   2   2   2   1   1   1   2   2   2   2   2   2   2   1   2   1   1   2   2   1   2   1   2   2   2   2   2   1   1   2   2   2   2   2   2   1   1   1   2   1   2   1   2   1   1   2   2   2   1   2   1   2   1   1   2   2   2   2   2   1   1   2   2   1   1   1   2   2   1   2   1   2   1   2   1   2   1   2   1   1   1   1   1   2   1   2   2   1   2   2   2   1   1   2   2   2   2   1   2   1   2   2   2   2   1   1   1   1   1   2   2   1   2   1   1   2   2   2   1   2   1   2   2   2   2   1   2   1   2   2   2   1   2   2   2   2   1   2   2   2   2   2   2   1   1   2   2   2   1   1   2   2   2   1   1   2   2
 MK-3-16                2   2   2   1   1   1   2   2   1   1   1   1   2   1   2   1   1   2   1   1   2   1   1   2   1   2   2   2   2   1   1   1   2   2   2   1   1   1   2   1   2   2   1   2   2   2   1   1   1   2   2   2   1   2   2   2   1   2   1   1   1   2   1   2   1   2   2   2   2   2   1   1   1   2   2   2   2   2   1   1   1   2   1   2   1   2   1   1   2   2   2   1   2   2   2   1   2   2   1   2   1   2   1   1   2   2   1   1   1   2   2   1   2   1   2   1   2   1   2   1   2   1   1   1   1   1   2   1   2   1   1   2   2   2   1   1   2   2   2   1   1   2   1   2   2   2   1   1   1   1   1   1   1   2   1   2   1   1   2   2   2   1   2   1   2   1   2   2   1   1   1   2   2   2   1   2   2   2   2   1   2   2   2   2   2   2   1   1   2   2   2   1   1   2   1   2   1   1   2   2
 MK-4-1                 1   2   1   2   2   2   1   2   1   2   1   1   2   1   2   1   2   2   1   2   2   1   1   1   2   1   2   1   2   2   2   2   2   2   1   1   2   2   1   2   1   2   2   2   1   1   2   2   1   2   1   2   1   1   2   1   2   1   2   1   2   2   2   1   2   1   1   1   1   2   1   1   1   1   1   2   1   2   2   1   2   1   2   1   2   1   1   1   1   1   1   1   1   1   2   1   1   2   2   2   1   1   1   1   1   1   2   1   2   2   1   2   2   2   1   2   1   1   2   2   2   2   2   1   2   1   2   2   1   2   2   2   2   1   2   1   2   2   2   1   2   1   1   1   2   1   1   1   2   2   1   2   1   2   1   1   2   2   2   1   2   1   2   1   1   2   1   1   1   2   1   2   1   1   1   1   2   1   1   1   1   1   2   1   2   2   1   1   2   1   2   2   1   2   2   1   1   2   2   1
 MK-4-2                 1   2   1   1   2   2   1   2   1   2   1   1   2   1   2   1   2   2   1   2   2   1   1   1   2   1   2   1   2   2   2   2   2   2   2   1   2   2   1   1   1   2   2   2   2   1   2   2   1   2   1   2   1   2   2   1   2   1   2   1   2   2   2   1   2   1   1   1   2   1   1   1   1   1   1   2   1   2   2   1   2   1   2   1   2   1   1   1   1   1   1   1   1   2   2   1   1   2   2   2   1   1   1   1   1   1   2   1   2   2   1   2   2   1   2   2   1   1   2   2   2   1   2   1   2   1   1   2   1   2   2   2   2   1   2   1   2   2   2   1   2   1   1   1   2   1   1   1   2   2   1   2   1   2   1   1   2   1   2   1   2   1   2   1   1   2   1   1   1   1   1   2   1   1   1   1   2   1   2   1   1   1   2   1   2   2   1   1   2   1   2   2   1   1   2   1   1   1   2   1
 MK-4-3                 1   2   1   1   2   1   2   2   1   2   1   1   2   1   2   1   2   2   1   1   2   1   1   1   2   1   2   1   2   2   2   2   2   1   1   1   1   2   1   1   1   2   2   2   2   1   2   2   1   2   1   2   1   2   2   1   2   1   2   1   2   2   2   2   2   1   1   1   2   1   1   1   1   1   1   2   1   2   2   1   2   2   2   1   1   2   1   2   1   1   2   1   1   2   2   1   1   2   2   2   1   1   1   1   1   1   2   1   2   2   1   2   2   1   2   2   1   1   2   2   2   1   1   1   2   1   1   2   1   2   2   2   2   1   2   1   1   2   2   1   2   1   1   1   2   2   1   2   2   2   1   2   1   2   1   1   2   1   2   1   2   1   2   1   1   2   1   1   1   1   1   1   1   1   1   1   2   2   2   1   1   1   2   1   2   2   1   1   2   1   2   2   1   1   2   1   1   1   2   1
 MK-4-4                 1   2   1   1   2   1   2   2   1   2   1   1   2   1   2   1   2   2   1   1   2   1   1   1   2   1   2   1   2   2   1   2   2   1   1   2   1   2   2   1   1   2   2   2   2   1   2   2   1   2   1   2   1   2   2   1   2   1   2   1   2   2   2   2   2   1   1   1   2   1   1   2   2   1   1   2   1   2   1   1   2   2   2   1   1   2   1   2   1   2   2   1   1   2   2   1   1   2   2   2   1   1   1   1   1   1   2   1   2   2   1   2   2   1   2   2   1   1   2   2   2   1   1   1   2   1   1   2   1   1   2   2   2   1   2   1   1   2   2   1   2   1   1   1   2   2   1   2   2   2   1   2   1   1   1   1   2   1   2   1   2   2   2   1   1   2   1   1   1   1   1   1   1   1   1   2   1   2   2   1   1   1   2   1   1   1   1   2   2   1   2   2   1   1   2   1   1   2   2   1
 MK-4-5                 1   2   1   1   2   2   2   2   1   2   1   1   2   1   2   1   2   2   1   2   2   1   1   1   2   1   2   1   2   2   1   1   2   1   2   2   1   1   2   1   1   2   2   2   2   1   2   2   1   2   1   2   1   2   2   1   1   1   2   1   2   2   2   2   1   1   1   1   1   1   1   2   2   1   1   2   1   2   1   1   2   1   1   1   1   2   1   2   1   2   2   1   1   2   2   1   1   2   2   1   1   1   1   1   1   1   2   1   2   2   1   2   2   1   2   2   1   1   2   2   2   2   2   1   2   1   2   2   1   1   2   1   2   2   2   1   1   2   1   1   2   1   1   2   1   2   2   2   2   2   1   1   1   1   1   1   2   1   2   1   2   2   2   2   2   2   1   1   1   1   2   1   1   1   1   2   1   2   2   1   1   1   2   1   1   1   1   2   2   1   2   2   1   1   2   1   1   2   2   1
 MK-4-6                 2   2   1   1   2   2   2   2   1   2   1   1   2   1   2   1   2   2   1   2   2   1   1   1   1   1   2   1   2   2   1   1   2   1   2   2   1   1   1   1   1   2   2   2   2   2   2   1   1   2   1   2   1   2   2   1   1   1   2   2   2   2   2   2   1   1   1   1   1   1   1   2   2   1   1   2   1   2   1   1   2   1   1   1   1   2   1   2   1   2   2   1   1   2   2   1   2   2   2   1   2   1   1   2   1   1   2   2   2   2   1   2   2   1   2   2   1   1   2   2   2   2   2   1   2   1   2   2   1   1   2   1   2   2   2   1   1   2   1   1   2   1   1   2   1   1   2   2   2   2   1   1   1   1   1   2   2   1   2   1   2   2   2   2   2   2   1   1   1   1   2   1   2   1   1   2   1   1   2   1   2   1   2   1   2   1   1   2   2   1   2   2   1   1   2   1   1   2   2   1
 MK-4-7                 2   2   2   1   2   2   2   2   1   2   1   1   2   1   2   1   2   1   1   2   2   1   1   1   1   2   2   1   2   2   1   1   2   1   2   2   1   1   1   1   1   2   2   2   2   2   2   1   1   2   1   2   1   2   2   1   1   2   2   2   2   2   2   2   1   1   2   1   1   1   1   2   2   2   1   2   1   2   1   1   2   1   1   1   2   2   1   1   1   1   2   1   1   1   2   1   2   2   2   1   1   1   1   2   1   1   2   2   2   2   1   2   2   1   2   1   1   1   2   2   2   2   1   1   2   2   2   2   1   1   2   1   1   2   1   1   1   2   1   1   2   1   2   2   1   1   2   2   2   2   1   1   1   2   1   2   2   1   2   1   2   2   2   2   2   2   2   1   1   1   2   1   2   1   1   2   1   1   2   1   2   1   2   1   2   1   2   2   2   1   2   2   1   1   2   2   1   2   2   1
 MK-4-8                 2   2   2   1   2   2   2   2   1   2   1   1   2   2   2   1   2   1   1   2   1   1   1   1   1   2   2   1   2   2   1   1   2   1   2   2   1   1   1   1   1   1   1   2   2   2   2   1   1   2   1   2   1   2   2   1   1   2   2   1   1   2   2   2   1   1   2   1   1   1   1   2   2   1   1   2   1   2   1   1   2   1   2   1   2   2   1   1   1   1   2   1   1   1   2   1   2   2   2   1   1   1   1   2   1   1   2   2   2   2   1   2   2   1   2   2   1   1   2   2   2   2   1   1   2   2   2   2   1   1   2   1   1   1   1   2   1   2   2   1   2   1   2   2   1   1   2   2   1   2   1   1   1   2   1   1   2   1   2   1   2   2   2   2   2   2   2   1   1   1   2   1   1   1   1   2   1   1   2   1   2   1   2   1   2   1   1   2   2   1   2   1   1   1   2   2   1   2   2   1
 MK-4-9                 2   2   2   1   2   2   2   2   1   2   1   1   2   2   2   1   2   1   1   2   1   1   1   1   1   2   2   1   2   1   1   1   2   2   2   2   1   1   1   1   1   2   1   1   2   2   2   1   1   2   1   2   1   2   2   1   1   2   2   1   2   2   2   2   1   1   2   1   1   2   1   2   2   1   2   2   1   1   2   1   2   1   2   1   2   1   1   1   1   1   2   1   1   1   2   1   2   2   2   1   1   1   1   1   1   1   2   2   2   2   1   1   2   1   2   2   1   1   2   2   2   2   1   1   2   2   2   2   2   2   2   1   1   1   1   2   1   2   2   2   2   1   2   2   1   1   2   2   1   2   1   1   1   2   1   1   2   2   2   1   2   2   2   2   1   2   1   1   1   1   2   1   1   1   1   2   1   1   1   1   2   1   2   1   2   1   1   2   2   1   2   1   1   1   2   2   1   2   2   2
 MK-4-10                2   2   2   1   2   2   2   2   1   2   1   1   2   2   2   1   2   1   1   2   1   1   1   1   1   2   2   1   2   1   1   1   2   2   2   2   1   1   1   1   2   2   1   1   2   2   1   1   1   2   1   2   1   2   1   1   1   1   2   1   2   2   2   2   1   1   2   1   1   2   1   2   2   1   2   2   1   1   2   1   2   1   2   2   1   1   1   1   1   1   2   1   1   1   1   1   2   2   2   1   1   1   1   1   1   2   2   2   2   2   1   1   2   1   2   2   1   1   2   2   2   2   1   2   2   2   2   2   2   2   2   1   2   1   1   2   1   2   2   2   2   1   2   2   1   1   2   2   2   2   1   1   1   2   1   1   2   2   2   1   2   2   2   1   1   2   1   1   1   1   2   1   1   1   1   2   1   1   1   1   2   1   2   1   2   1   1   2   2   1   2   1   2   1   2   2   1   2   2   2
 MK-4-11                2   2   2   2   2   2   2   2   1   2   2   1   2   2   2   1   2   1   1   2   1   1   1   1   1   2   2   1   2   1   1   1   2   2   1   2   1   1   1   1   2   2   1   1   2   2   1   1   1   2   1   2   1   2   1   1   1   1   2   1   2   2   2   2   1   1   2   1   1   1   1   2   2   1   2   2   1   1   2   1   2   1   2   2   1   1   1   1   1   1   2   1   1   1   1   1   2   2   2   1   2   1   2   1   1   2   2   2   2   2   1   1   2   1   2   2   1   1   2   2   2   2   1   2   2   2   2   2   2   2   2   1   2   1   1   2   1   2   2   2   2   1   2   2   1   1   2   2   2   2   1   1   1   2   1   2   2   2   2   1   2   2   2   1   1   2   1   1   1   1   2   1   1   1   1   2   1   1   1   1   2   1   2   1   2   1   1   2   2   1   2   1   2   1   2   2   1   2   2   2
 MK-4-12                2   2   2   2   2   2   1   2   1   2   2   1   2   2   2   1   2   1   1   2   2   1   1   1   1   2   2   1   2   1   1   1   2   2   1   2   1   1   1   1   2   2   1   1   2   2   1   1   2   1   1   2   1   2   1   1   1   1   2   1   2   2   2   2   1   1   2   2   1   1   2   2   2   1   2   1   1   1   2   1   2   1   1   2   1   2   1   1   1   1   2   1   1   2   1   1   2   2   2   1   2   1   2   1   1   2   2   2   1   2   1   2   2   1   2   2   1   1   1   2   1   2   1   2   2   1   2   2   2   2   2   1   2   1   1   2   1   2   2   1   2   2   2   2   1   1   2   2   1   2   1   1   1   2   1   2   2   2   2   1   2   2   2   1   1   2   1   1   1   1   2   1   1   1   1   2   2   1   1   1   2   2   2   1   2   1   1   2   2   1   2   1   1   2   2   1   1   2   2   2
 MK-4-13                2   2   2   2   2   2   1   2   1   2   2   1   2   1   1   1   2   1   1   2   2   1   1   1   1   2   2   1   2   2   1   1   2   2   2   2   1   1   1   1   2   2   1   1   1   2   2   1   2   1   1   2   1   2   1   1   2   1   2   1   2   2   2   2   1   1   2   2   1   1   2   1   2   1   2   1   1   1   2   1   2   1   1   2   1   2   1   1   1   1   2   1   1   1   1   1   1   2   2   1   2   1   2   1   1   2   2   2   1   2   1   2   2   1   2   2   1   1   1   2   1   2   1   2   2   1   2   2   2   2   2   1   2   1   1   2   1   2   2   1   2   2   2   2   1   1   2   2   1   2   1   1   2   2   1   2   2   2   2   1   2   2   2   1   1   2   1   1   1   1   1   1   1   1   1   2   2   1   1   1   2   2   1   1   2   1   1   2   2   1   2   1   1   2   2   1   1   2   2   2
 MK-4-14                2   2   2   2   1   2   1   2   1   2   2   1   1   1   2   1   2   1   1   2   2   1   2   1   1   2   1   1   2   2   1   1   2   2   2   2   1   2   1   1   2   2   1   1   1   1   1   1   2   1   1   2   1   1   1   1   2   1   1   1   2   2   2   2   1   1   2   2   2   1   2   1   2   1   1   1   1   1   2   1   2   1   2   2   1   2   1   1   1   1   2   1   1   1   2   1   1   2   2   1   2   1   2   2   1   2   2   2   1   2   1   2   2   1   2   2   1   1   1   2   1   1   1   2   2   1   2   2   2   1   2   1   2   1   1   2   1   2   1   1   2   2   2   1   1   1   2   2   1   2   1   1   2   2   1   2   2   2   2   1   2   2   2   1   1   2   1   1   1   1   1   1   2   1   1   2   2   1   1   1   2   2   1   1   2   1   1   2   2   1   2   1   2   2   2   1   1   2   2   2
 MK-4-15                1   2   2   2   1   2   1   2   1   2   2   1   1   1   2   1   1   1   1   2   2   1   1   1   1   1   1   1   2   2   1   1   2   2   2   2   1   2   1   2   2   2   1   1   1   1   1   1   1   1   1   2   1   1   1   1   2   1   1   1   2   2   2   2   1   1   2   2   2   1   2   1   1   2   1   1   1   1   2   1   2   1   1   2   1   1   1   1   1   1   1   2   1   1   2   1   1   2   2   2   2   2   2   2   1   2   2   2   2   2   1   2   2   1   2   2   1   1   1   2   1   2   1   2   2   1   2   2   2   1   2   1   2   1   1   2   1   2   1   1   1   2   2   1   1   1   2   2   1   2   1   2   2   2   1   2   2   2   1   1   2   2   1   1   1   2   1   1   1   1   1   1   2   1   1   2   1   1   1   1   2   2   1   1   2   1   1   1   2   1   2   1   2   2   2   1   1   2   2   2
 MK-4-16                1   2   2   2   1   2   1   2   1   2   2   1   1   1   1   2   1   1   1   2   2   1   1   1   1   1   1   2   2   1   1   1   2   2   2   1   1   2   1   2   1   2   1   1   1   1   1   2   1   1   1   2   1   2   1   1   2   1   1   1   2   2   2   2   1   1   2   2   2   1   2   1   1   2   1   1   1   1   2   1   2   1   2   2   1   1   1   1   1   2   1   2   1   1   2   1   1   2   1   2   2   2   2   2   1   2   2   2   2   2   1   2   2   1   2   2   1   1   1   2   1   2   1   2   2   1   2   2   2   1   1   1   1   1   1   2   1   2   1   1   1   2   2   2   1   1   2   2   2   1   1   2   2   2   2   2   2   2   1   1   2   2   1   1   1   2   1   2   1   1   1   2   2   1   1   2   1   1   1   1   2   2   1   1   2   1   1   1   2   1   2   1   2   1   2   1   1   2   2   1
 MK-5-1                 1   1   2   1   2   1   2   1   1   1   1   1   1   2   1   2   2   1   2   2   2   2   1   2   2   1   2   1   1   2   1   2   1   2   2   2   2   2   2   2   1   2   2   2   2   1   1   2   1   1   2   2   2   2   2   2   2   2   1   1   2   1   2   2   2   1   2   1   1   1   2   1   1   1   2   1   2   2   2   1   1   1   1   2   1   2   1   2   1   2   1   2   1   1   2   2   2   1   1   2   1   1   1   2   1   2   2   1   1   2   1   2   1   2   2   2   1   2   2   1   2   1   1   1   1   1   2   1   1   1   2   2   2   1   2   1   1   1   2   2   1   1   1   1   1   2   1   1   2   2   1   2   1   1   1   2   1   2   1   1   1   1   2   1   1   1   1   1   2   2   1   1   2   1   2   1   2   2   2   1   1   2   1   1   1   1   2   2   2   2   2   1   1   1   2   2   1   1   1   1
 MK-5-2                 1   1   2   1   1   1   1   1   2   2   1   2   1   2   1   2   1   1   2   2   1   2   1   2   2   1   1   1   1   2   1   2   2   2   2   2   2   1   2   2   2   2   2   2   2   1   1   2   1   1   1   2   1   2   2   2   2   2   1   1   2   1   2   2   1   1   2   1   1   1   2   1   1   1   2   1   2   2   2   1   1   1   1   2   1   2   2   2   1   2   1   2   1   1   2   2   2   1   1   2   2   1   1   2   1   2   1   1   1   2   1   2   1   2   2   2   1   2   2   1   2   1   1   1   1   1   2   1   1   1   2   2   2   1   2   2   1   1   2   2   1   2   1   1   1   2   1   2   2   2   1   2   1   1   1   2   1   2   2   1   1   1   1   2   1   1   1   1   2   2   1   1   2   1   2   1   2   2   2   1   1   2   2   1   1   1   2   2   2   2   2   1   1   1   2   2   1   1   1   1
 MK-5-3                 1   1   2   1   1   1   1   1   2   1   1   2   1   2   1   2   1   1   1   2   1   2   1   2   2   1   1   1   1   2   1   2   2   2   2   2   2   1   2   2   2   2   2   2   2   1   1   2   1   1   1   1   2   2   2   2   2   2   1   1   2   1   2   2   2   1   2   1   1   1   2   1   1   1   2   2   2   1   2   1   1   1   1   2   1   2   2   2   1   2   1   2   1   1   2   2   2   1   1   2   2   1   1   2   1   2   1   1   1   1   1   2   1   2   2   2   1   2   2   1   2   1   1   1   1   2   2   1   1   1   2   1   2   1   2   2   1   1   1   2   1   2   1   1   1   2   1   2   2   2   1   2   1   1   1   2   1   2   2   1   1   1   1   2   1   1   1   1   2   2   1   1   2   2   2   1   2   2   2   1   1   2   2   1   1   1   2   2   1   2   1   2   1   1   1   2   1   1   1   1
 MK-5-4                 1   1   1   1   1   2   1   1   2   1   1   1   1   2   1   2   1   1   1   2   1   2   1   1   2   1   1   1   1   2   1   2   2   2   2   1   2   1   2   2   2   2   2   2   2   1   1   2   2   1   1   1   2   2   2   2   2   2   1   1   2   1   2   1   2   1   2   1   1   1   2   2   1   1   2   2   2   1   2   1   1   2   1   1   1   2   1   2   1   2   1   2   1   1   2   2   2   1   1   2   2   1   1   2   1   2   1   1   1   1   1   2   1   2   2   2   1   2   2   1   2   1   1   1   1   1   2   1   1   1   2   1   1   1   2   1   2   1   1   2   1   1   1   1   1   2   1   2   2   2   1   2   1   2   1   2   1   2   2   1   1   1   1   2   1   1   1   1   2   2   1   1   2   2   2   1   2   2   2   1   1   2   2   1   1   1   2   2   1   2   1   2   1   2   1   2   1   1   1   1
 MK-5-5                 1   1   2   1   1   2   1   1   2   2   1   2   1   1   1   2   1   1   1   2   1   2   1   1   2   1   1   1   1   1   1   2   1   2   2   1   2   1   2   2   2   2   2   1   2   1   2   2   2   1   1   2   2   2   1   2   2   2   1   1   2   1   2   1   2   1   2   1   1   1   2   2   1   1   2   2   2   2   2   1   1   2   1   1   1   2   1   2   1   2   1   2   1   1   2   2   2   1   1   2   2   1   1   2   1   2   1   1   1   1   1   2   1   2   2   2   1   2   2   1   1   1   1   1   1   1   1   1   2   1   1   1   1   1   1   1   2   1   1   2   2   1   1   1   1   2   1   2   2   2   1   2   1   2   1   2   1   2   2   1   1   2   1   2   1   1   1   1   1   2   1   1   2   2   1   2   2   2   2   1   2   2   2   1   1   1   2   2   1   2   1   2   1   2   1   2   1   2   1   1
 MK-5-6                 1   1   2   1   1   2   1   1   2   2   1   1   1   1   1   2   1   1   1   2   1   2   2   1   2   1   1   1   1   1   1   2   2   2   2   1   2   1   2   2   2   2   2   1   2   1   2   2   2   1   1   2   2   2   1   2   2   2   1   1   2   1   2   1   2   1   2   1   1   1   2   2   1   1   2   2   2   2   2   1   2   2   2   1   1   2   1   1   2   2   1   2   1   1   2   2   2   1   1   2   2   1   2   2   1   2   1   2   1   1   1   2   1   1   2   1   1   2   2   1   1   1   1   1   1   1   1   1   2   1   1   1   1   1   1   1   2   1   1   2   2   1   1   1   1   2   1   2   2   1   1   2   1   2   1   2   1   2   1   1   1   2   1   2   1   1   1   1   1   2   1   1   2   2   1   2   1   2   2   1   2   2   2   1   2   1   2   2   1   2   1   2   1   2   1   2   1   2   1   1
 MK-5-7                 1   1   2   1   1   2   1   1   1   2   1   1   1   1   1   2   1   1   1   2   1   2   2   1   2   1   1   1   2   1   1   2   2   2   2   1   2   1   2   2   2   2   2   1   1   1   2   2   2   1   1   2   2   2   2   2   2   2   1   1   2   1   2   1   2   1   1   1   2   1   2   2   1   1   2   2   2   2   2   1   2   2   2   1   1   2   1   1   2   2   1   2   1   1   2   2   2   1   1   2   2   1   2   2   1   2   1   2   1   2   1   2   1   1   2   1   1   2   2   1   1   2   1   1   1   1   2   1   2   1   1   1   1   1   1   2   2   1   1   2   2   1   1   1   1   2   1   2   2   1   1   2   1   2   1   2   1   2   1   1   1   2   1   2   1   1   1   1   1   2   2   1   2   2   1   2   1   2   2   1   2   2   1   1   2   1   2   1   1   2   1   2   1   2   1   2   1   2   1   1
 MK-5-8                 1   1   2   1   1   2   1   1   1   2   1   1   1   1   1   2   1   1   1   2   1   2   2   1   2   1   1   2   1   1   1   2   2   2   2   1   2   1   2   1   2   2   2   1   1   1   2   1   2   1   1   2   2   2   1   2   2   2   2   1   2   1   2   2   2   1   1   1   2   2   1   2   2   1   2   2   2   2   2   1   2   2   2   1   1   2   1   1   2   1   1   2   1   1   2   2   1   1   1   2   2   1   2   2   1   2   1   2   1   2   1   2   1   1   2   1   1   2   2   1   1   2   1   1   1   1   2   1   2   1   1   1   1   1   1   2   2   1   1   2   2   1   1   1   1   2   1   1   2   1   1   2   1   1   1   2   1   2   1   1   1   2   1   2   1   1   1   1   1   2   2   1   1   2   1   2   1   2   2   1   2   1   1   1   2   2   1   1   1   1   1   2   1   2   1   2   1   2   1   1
 MK-5-9                 1   1   2   1   1   2   1   1   1   2   1   1   1   1   1   2   1   1   1   2   1   2   2   1   2   1   1   2   2   1   1   2   2   2   2   1   2   1   2   1   2   2   2   2   2   1   2   2   2   1   1   2   1   2   1   2   2   2   2   1   2   1   2   2   2   1   1   1   2   2   1   2   2   1   1   2   2   2   2   1   2   2   1   1   1   2   1   2   2   1   1   1   1   1   2   2   1   1   1   2   2   1   2   2   1   2   1   2   1   2   1   2   1   1   2   1   1   2   2   1   1   2   1   1   1   2   2   1   2   1   1   1   1   1   1   1   2   1   1   2   2   1   1   1   1   2   1   1   2   1   1   2   1   1   1   2   1   1   1   1   1   1   1   2   1   1   1   1   1   2   2   1   1   2   2   2   1   2   2   1   2   1   2   2   2   2   1   1   1   1   1   2   1   2   2   2   2   2   1   1
 MK-5-10                1   1   2   2   1   2   1   1   1   2   1   1   1   1   1   2   2   2   1   2   1   2   2   2   1   1   1   2   1   1   1   2   2   2   2   1   2   1   2   1   2   2   2   2   2   1   2   2   2   2   1   2   1   2   1   2   2   1   2   2   2   1   2   2   2   1   1   1   2   2   1   2   2   1   1   2   2   2   1   1   2   2   1   1   2   2   1   2   2   1   2   1   1   1   2   2   1   1   1   2   2   1   2   2   1   2   1   2   1   2   1   1   1   1   2   1   1   2   2   1   2   2   1   2   1   2   2   1   1   1   1   1   1   1   1   1   1   1   2   2   2   1   1   2   1   2   1   1   1   1   1   2   1   1   1   2   1   2   1   1   1   1   1   2   1   1   1   1   1   2   2   1   1   2   2   2   1   2   2   1   2   1   2   2   2   2   1   1   1   1   1   2   1   2   1   2   2   2   1   1
 MK-5-11                1   1   2   2   1   2   1   1   1   2   1   1   1   1   1   2   2   2   1   2   1   2   2   2   1   1   1   2   1   2   1   2   2   2   2   1   2   1   2   1   2   1   2   2   2   1   2   2   2   2   1   2   1   1   1   2   2   1   2   2   2   1   2   1   1   1   1   1   2   2   1   2   2   1   2   2   2   2   1   2   2   2   1   1   2   2   1   2   1   1   2   2   1   1   2   2   1   1   2   2   2   1   2   2   1   2   1   1   1   2   1   1   1   1   2   1   1   2   2   1   2   1   1   2   1   1   2   1   1   1   2   1   1   1   1   1   1   1   2   2   2   1   1   2   2   2   1   1   1   1   1   2   1   1   1   2   1   2   1   1   1   1   1   2   1   1   1   1   1   2   2   1   1   2   2   2   1   2   2   1   2   1   2   2   2   2   1   1   1   1   1   2   2   2   1   2   2   1   2   1
 MK-5-12                1   1   2   2   1   2   1   1   1   2   1   1   1   1   1   2   2   1   1   2   1   2   2   2   1   2   1   2   1   2   1   2   2   2   2   1   2   1   2   1   2   1   2   2   2   1   2   2   2   2   1   2   1   1   1   2   2   1   2   2   2   1   2   1   1   1   1   1   2   2   1   2   2   1   2   2   2   2   1   2   2   2   1   1   2   1   1   2   1   1   2   2   1   1   2   2   1   1   2   2   2   1   2   2   1   2   1   1   1   2   1   2   2   1   1   1   1   2   2   1   1   1   1   2   2   1   2   1   1   1   2   1   1   1   1   1   1   1   2   2   2   1   1   2   2   2   1   1   1   1   1   2   1   1   1   2   1   1   1   1   1   1   1   2   1   1   1   2   1   2   1   1   1   2   2   2   1   2   2   1   2   1   2   2   2   2   1   1   1   1   1   2   2   1   1   2   2   1   2   1
 MK-5-13                1   1   2   2   1   2   1   1   1   2   1   2   1   1   1   2   2   1   1   2   2   2   2   1   1   2   1   2   1   2   1   2   2   2   2   1   2   2   2   1   1   1   2   2   2   1   2   1   2   2   1   2   1   1   1   2   2   1   2   2   2   1   2   1   1   1   1   1   2   2   1   2   2   1   2   2   2   2   1   2   2   2   1   1   2   1   2   2   1   1   2   2   1   1   2   2   1   1   1   2   2   1   1   2   1   2   1   1   1   2   1   2   2   1   1   1   1   2   2   1   1   1   1   2   2   1   2   1   1   1   1   1   1   1   1   1   1   1   2   2   1   1   1   2   2   2   1   1   1   1   1   2   2   1   1   2   1   1   1   1   1   1   1   2   1   1   1   2   1   2   1   1   2   2   2   2   2   2   2   1   2   1   2   2   2   2   2   1   1   2   1   2   2   1   2   2   2   1   2   1
 MK-5-14                1   1   2   2   1   2   2   1   1   2   1   1   1   1   1   2   2   1   1   1   1   2   2   1   1   1   1   2   1   2   1   2   2   2   2   1   1   2   2   1   1   2   2   2   2   1   2   1   2   2   1   2   1   1   1   2   2   1   2   2   2   1   1   1   1   1   2   1   2   1   1   2   2   1   2   2   2   2   1   2   2   2   1   1   2   1   2   2   1   1   2   2   2   1   2   2   1   2   2   2   2   1   1   2   1   2   1   1   1   2   1   2   2   2   1   1   1   2   2   1   1   1   1   2   2   1   2   1   1   1   1   1   1   1   1   1   1   1   1   2   1   1   1   2   2   2   1   1   2   1   1   2   2   1   1   2   1   1   1   1   1   1   1   2   1   1   1   2   1   2   1   1   2   1   1   1   2   2   2   1   2   1   2   2   2   2   1   1   1   2   1   2   1   2   2   2   2   1   2   1
 MK-5-15                1   2   2   2   1   2   2   1   1   2   1   1   1   1   1   2   2   1   2   2   2   2   2   1   1   1   1   2   1   2   1   2   2   2   2   2   1   1   2   1   1   2   1   2   2   1   2   1   2   2   1   2   1   1   1   2   2   1   1   2   2   1   1   2   1   1   2   1   2   1   1   2   2   1   2   2   2   2   1   2   2   2   1   2   2   1   2   2   1   1   2   2   2   1   2   2   1   2   2   2   2   1   1   2   1   2   1   1   1   2   1   2   2   1   1   1   1   2   1   1   1   1   1   2   2   1   2   1   1   1   1   1   1   1   1   1   1   1   1   2   1   1   1   2   1   2   1   1   2   1   1   2   2   1   1   2   1   1   1   1   1   1   2   2   1   1   1   1   1   2   2   1   2   1   1   2   2   2   2   1   2   2   2   2   1   2   2   1   1   2   1   2   1   2   2   2   2   1   2   1
 MK-5-16                1   2   2   2   1   2   2   1   1   2   1   1   1   1   1   2   2   1   2   2   2   2   2   1   1   1   1   2   1   2   1   2   2   2   2   2   1   1   2   1   1   2   2   2   1   1   2   1   2   2   1   2   1   1   1   2   2   1   2   2   2   1   1   2   1   1   2   1   2   2   1   2   2   1   2   2   2   2   1   2   2   2   1   2   2   2   2   2   1   1   2   2   1   1   1   2   1   2   2   2   2   1   1   2   1   2   2   1   1   2   1   2   2   1   1   1   1   2   2   1   1   1   1   2   2   1   2   1   2   1   1   1   1   1   1   1   1   1   1   2   1   1   1   2   1   2   1   1   2   1   1   2   2   2   2   2   1   1   1   1   1   1   2   2   1   1   1   1   1   2   2   1   2   1   1   2   2   2   2   1   2   2   2   2   1   2   2   1   1   2   1   2   1   2   2   2   2   1   2   1
 MK-6-1                 2   2   1   2   1   2   2   2   2   2   1   2   2   1   2   2   1   1   1   2   1   1   2   2   1   1   2   2   1   1   1   2   1   2   1   2   2   2   1   1   1   2   2   2   2   2   1   2   2   1   2   1   2   1   2   2   2   2   2   2   2   1   1   1   1   1   1   1   1   1   1   2   1   2   1   1   2   2   1   1   1   1   2   2   1   2   2   2   1   2   1   1   1   2   2   2   1   1   1   2   2   2   1   1   2   1   2   2   1   1   2   1   1   2   1   2   1   2   1   1   2   2   2   1   1   2   1   2   2   1   1   2   2   2   2   2   2   1   1   1   2   1   2   2   2   1   1   1   1   2   2   1   2   1   2   2   2   2   1   2   1   2   2   2   2   2   2   2   2   2   2   2   1   1   2   2   1   1   2   2   1   1   1   1   1   1   1   2   2   1   2   2   1   2   1   2   2   2   1   2
 MK-6-2                 2   2   1   2   1   2   2   2   2   2   1   2   2   1   2   2   1   1   1   2   1   1   2   2   2   1   2   2   1   1   1   2   1   2   1   2   2   2   1   2   1   2   2   2   2   2   1   2   2   1   2   1   2   1   2   1   1   2   2   2   2   1   1   2   1   1   1   1   1   1   1   2   1   2   1   1   2   2   1   1   1   1   2   2   1   2   1   2   1   2   1   1   2   2   2   2   1   1   1   2   1   2   1   1   2   1   2   2   1   1   2   1   1   2   1   2   1   2   1   1   2   2   2   2   1   2   1   2   2   1   1   1   1   1   2   2   2   1   1   1   2   1   2   2   2   1   1   1   1   2   1   1   2   1   2   2   2   2   1   2   1   2   2   2   2   2   2   1   2   2   2   1   1   1   2   2   1   1   2   2   1   1   1   1   1   1   1   2   2   1   2   2   1   2   1   2   1   2   1   2
 MK-6-3                 2   1   1   2   1   2   2   2   2   2   1   2   2   1   2   2   1   1   2   1   1   1   2   2   2   1   2   2   1   1   1   2   2   2   1   2   2   2   1   2   1   2   2   2   1   2   2   1   2   1   1   1   2   1   1   1   1   2   2   2   1   1   1   2   1   1   1   1   1   1   1   2   2   2   1   1   2   2   1   1   1   1   2   2   1   2   1   2   1   2   1   1   2   2   2   1   1   1   1   2   1   2   1   1   2   1   2   2   1   1   2   1   1   2   1   2   1   2   1   2   2   2   2   2   1   2   1   2   2   1   1   1   1   1   2   2   1   1   1   1   2   1   2   2   2   1   2   1   1   2   1   1   2   1   2   2   2   1   1   2   2   2   1   2   2   2   2   1   1   1   2   2   1   1   2   2   1   1   2   2   1   1   1   1   1   1   1   2   2   1   2   2   1   2   1   2   1   2   1   2
 MK-6-4                 2   1   1   2   2   2   2   2   1   2   1   2   1   1   2   2   1   1   2   1   1   2   2   2   2   1   2   2   1   2   1   2   2   1   1   2   2   2   1   1   1   2   2   2   1   1   2   1   2   1   1   1   2   1   2   1   2   2   2   1   1   1   1   2   1   1   1   1   1   1   1   2   1   2   1   1   2   2   1   1   1   1   2   2   1   2   1   2   2   2   1   1   2   2   2   1   1   2   1   2   1   1   1   1   2   1   2   2   1   1   2   1   1   2   1   2   1   1   1   2   2   2   2   2   1   2   2   2   2   1   1   1   1   1   2   2   1   1   1   1   2   1   1   2   2   1   2   1   1   2   1   1   2   1   2   2   2   1   1   2   2   2   1   2   2   2   2   2   1   1   2   1   1   1   2   2   1   1   2   2   1   1   1   2   1   1   1   2   2   1   2   2   1   2   1   2   1   2   1   2
 MK-6-5                 2   1   1   1   2   2   2   2   1   2   1   2   1   1   2   2   2   1   2   1   1   1   2   2   2   1   2   2   2   2   1   2   2   1   1   2   2   1   1   2   1   2   2   2   1   1   2   1   2   1   1   1   2   1   2   1   2   2   2   1   1   1   1   2   1   1   1   1   1   1   1   1   1   2   1   1   2   2   1   1   1   1   2   2   1   2   1   2   2   2   1   1   2   1   2   1   1   2   1   2   1   1   1   1   2   1   2   2   1   1   2   1   1   2   1   2   1   1   1   2   2   2   2   2   1   2   2   2   2   1   1   1   1   1   2   2   1   1   1   1   2   1   1   2   2   1   2   1   1   2   1   1   2   1   2   2   2   1   1   2   2   2   1   2   2   2   2   2   1   1   2   1   1   1   2   2   1   2   2   1   1   2   1   2   2   1   2   2   2   1   2   2   1   2   1   2   1   2   1   2
 MK-6-6                 2   2   1   1   2   2   2   2   1   2   1   1   1   1   2   2   2   1   2   2   1   1   2   2   2   1   2   2   2   2   1   2   2   1   1   2   2   1   1   2   1   2   2   2   1   1   2   1   2   2   1   1   2   1   2   1   2   2   2   1   1   1   2   2   1   1   2   1   1   1   1   1   1   2   1   2   2   2   1   1   1   1   2   2   1   2   1   2   2   2   1   1   2   2   2   1   1   2   1   2   1   1   1   1   2   1   2   2   1   1   2   1   1   2   1   2   1   1   1   2   2   2   2   2   1   1   2   1   2   1   1   1   1   1   2   2   1   1   1   1   2   1   1   2   2   1   2   1   1   2   1   1   2   1   2   2   2   1   1   2   2   2   1   2   2   2   2   2   1   1   2   1   1   1   2   2   1   2   2   1   1   2   1   2   2   1   2   2   2   1   1   2   2   1   1   2   1   2   1   2
 MK-6-7                 2   2   1   1   2   2   1   2   2   2   1   1   1   1   2   2   1   1   2   2   1   2   2   2   2   2   2   2   2   2   1   2   2   1   1   2   2   1   1   1   1   2   2   2   1   1   2   1   2   2   1   1   2   1   2   1   2   2   1   1   1   1   2   2   1   1   2   1   1   1   1   2   1   2   1   2   2   2   1   1   1   1   2   2   1   2   1   2   2   2   1   1   2   2   2   1   1   1   2   2   1   1   1   1   2   1   2   2   1   1   2   1   2   2   2   2   1   1   1   2   1   2   2   2   1   1   2   1   2   1   1   1   1   1   2   2   1   1   1   1   2   1   1   2   2   1   2   1   1   2   1   1   2   1   2   2   2   1   1   1   2   2   1   1   2   2   2   2   1   1   2   1   1   1   2   2   1   2   2   1   1   2   1   1   2   1   2   2   2   1   1   2   2   1   1   2   1   2   1   2
 MK-6-8                 2   2   1   2   2   1   1   2   2   2   1   1   1   1   2   2   1   1   2   2   1   2   2   2   2   2   2   2   2   2   1   2   2   1   1   1   2   2   1   1   1   2   2   2   1   1   2   1   1   2   1   1   2   1   2   2   2   2   1   1   1   1   1   2   1   1   2   1   2   1   1   2   1   2   1   2   2   2   1   2   1   1   2   2   1   2   1   2   2   2   1   1   2   2   2   1   1   1   2   2   1   1   1   1   1   1   1   2   1   1   2   1   2   1   1   2   1   1   1   2   1   2   2   2   1   1   2   1   2   1   1   1   1   1   2   2   1   1   1   1   1   1   2   2   2   1   2   1   1   2   1   1   2   2   2   2   2   1   1   1   2   2   1   1   2   2   1   2   1   1   1   2   1   1   1   2   1   1   2   1   1   2   1   1   2   1   2   2   2   1   1   2   2   1   1   2   2   2   1   2
 MK-6-9                 2   2   1   2   1   1   1   2   2   2   1   1   1   1   2   2   1   1   2   1   1   2   2   2   2   2   2   2   1   2   2   2   2   1   1   1   2   2   1   1   1   2   2   2   2   1   2   2   1   2   1   1   2   1   1   2   1   2   1   2   1   1   1   2   1   1   2   1   1   2   1   2   1   2   1   2   2   2   1   2   1   1   2   2   2   2   1   1   2   2   1   1   2   2   2   1   1   1   2   1   1   1   1   1   1   1   1   2   1   1   2   1   2   1   1   2   1   1   1   2   1   2   2   1   1   1   2   2   2   1   1   1   1   1   2   2   1   1   2   1   1   1   2   2   2   1   2   1   1   2   1   1   2   2   2   2   2   1   1   1   2   2   1   1   2   2   1   2   1   2   1   2   1   1   1   2   1   1   2   1   1   1   1   1   2   1   2   2   2   1   1   2   2   2   1   2   2   2   1   2
 MK-6-10                2   2   1   2   1   1   1   2   2   2   1   2   1   1   2   2   1   1   2   1   1   2   2   2   2   2   2   2   1   2   2   2   2   1   2   1   2   2   1   1   1   1   2   2   2   1   1   1   1   2   1   1   2   1   1   2   1   1   1   1   1   1   1   2   1   1   2   2   1   2   2   2   1   2   1   1   1   2   1   2   1   1   2   2   1   2   1   1   2   2   1   1   2   2   2   1   1   2   2   1   1   1   2   1   1   1   1   2   1   1   2   1   2   1   1   2   1   1   1   2   1   2   2   2   2   2   2   2   2   1   1   1   1   1   2   2   1   1   2   1   2   1   2   2   2   1   2   1   1   2   1   1   2   2   2   2   1   1   1   1   2   2   1   1   1   2   1   2   1   2   1   2   1   1   1   2   1   1   2   1   1   1   1   1   2   1   2   2   2   1   1   2   2   1   1   1   2   2   1   1
 MK-6-11                2   2   1   2   1   1   1   2   2   2   1   2   1   1   2   2   1   1   2   1   1   2   2   2   2   2   2   2   1   1   2   2   1   2   2   1   2   2   1   1   1   1   2   1   2   1   1   1   1   2   1   1   1   1   1   2   1   1   1   1   1   1   1   2   1   1   2   2   1   2   2   2   1   2   1   1   1   2   1   1   1   1   1   2   1   2   1   1   1   2   1   1   2   2   2   1   1   2   2   1   1   2   2   1   1   1   2   2   1   1   2   1   2   1   1   1   1   1   1   2   1   2   2   2   2   2   2   2   2   1   1   2   1   1   2   2   2   1   2   1   2   1   2   2   2   1   2   1   1   1   2   1   2   2   2   2   1   2   1   1   2   2   1   1   1   2   1   2   1   2   1   2   1   1   1   1   1   1   1   1   2   1   1   1   2   1   1   2   1   1   2   1   2   1   1   1   2   2   1   1
 MK-6-12                1   2   1   2   1   1   1   2   2   2   1   2   1   1   2   2   1   1   2   1   1   2   2   2   2   2   2   2   1   2   2   2   1   2   2   1   2   2   1   1   1   1   2   1   2   1   1   1   2   2   1   1   1   1   2   1   1   1   1   1   1   1   1   2   1   1   2   2   1   2   2   2   1   2   1   1   1   2   1   1   1   1   1   2   1   2   1   1   1   2   1   1   2   2   2   2   1   2   2   1   1   2   2   1   1   1   1   2   1   1   2   1   2   1   1   1   1   2   1   2   1   1   2   2   2   2   2   2   2   1   1   2   1   1   2   2   2   1   2   1   2   1   2   2   2   1   2   1   1   1   1   1   2   2   2   2   1   2   1   1   2   2   1   1   1   2   2   2   1   2   1   2   1   1   2   1   1   1   1   1   2   1   1   1   2   1   1   2   2   2   2   1   2   1   1   2   2   2   1   1
 MK-6-13                1   2   1   2   1   1   1   2   2   1   1   2   1   1   2   2   1   2   2   1   1   2   2   2   2   2   2   2   1   1   2   2   1   2   2   2   2   2   1   1   1   1   2   1   2   1   1   1   2   1   1   1   1   1   2   1   1   1   1   1   1   1   1   2   2   1   2   2   1   2   2   1   2   2   1   1   1   2   1   1   1   1   1   2   1   2   1   1   1   2   1   1   2   2   2   1   1   2   2   1   1   2   2   1   1   1   1   2   2   1   2   1   2   1   1   1   1   2   1   2   1   1   2   2   2   2   2   2   2   1   1   2   1   1   2   2   1   1   2   1   2   2   2   2   2   1   2   1   1   1   1   1   2   2   1   2   1   2   1   1   2   2   1   1   2   2   2   2   1   2   1   2   1   1   2   1   1   1   1   1   2   1   1   1   2   1   1   2   2   2   2   1   2   1   1   2   2   2   1   1
 MK-6-14                1   2   2   2   1   1   1   2   2   1   1   2   2   1   2   2   1   2   2   1   1   2   2   1   2   2   2   2   2   2   1   2   1   2   2   2   2   1   1   1   2   1   2   1   2   1   1   1   2   1   1   1   1   1   2   1   1   1   1   1   1   1   1   1   1   1   2   2   1   2   2   1   2   2   1   1   1   2   1   2   1   1   1   2   1   2   1   1   1   2   1   2   2   2   2   1   1   1   2   1   1   2   2   1   1   1   1   2   2   1   2   1   2   1   1   1   1   1   1   2   1   1   2   1   2   2   2   2   2   1   1   2   1   1   2   2   1   2   2   1   2   1   2   2   2   1   2   1   1   1   1   1   2   2   1   1   1   2   1   1   1   2   1   1   2   2   2   2   1   2   1   2   1   2   2   1   1   2   1   1   2   1   2   1   2   1   1   2   2   2   2   1   2   1   1   2   2   2   1   1
 MK-6-15                1   2   2   2   1   1   1   2   1   2   1   1   1   1   2   2   1   2   2   1   1   2   2   2   1   2   2   1   2   2   1   2   1   2   2   2   2   1   1   2   2   1   2   1   2   2   1   2   2   1   1   1   1   1   2   1   1   1   2   1   1   1   1   1   1   1   2   2   1   2   1   1   2   2   1   1   1   2   1   2   2   1   1   2   1   2   1   1   2   2   1   2   2   2   2   2   1   1   2   1   1   2   2   1   1   1   1   2   2   1   2   1   2   1   1   1   2   1   1   2   1   1   2   1   2   2   2   2   2   1   1   2   1   1   2   2   1   1   2   1   2   1   1   2   2   1   2   1   1   2   1   1   2   2   1   1   2   2   1   1   1   2   1   1   2   2   2   2   1   2   1   2   1   2   2   1   1   2   1   1   2   1   2   1   2   1   1   2   1   1   2   1   2   1   1   2   1   2   1   1
 MK-6-16                1   1   2   2   1   1   1   1   1   2   1   1   1   1   2   2   1   2   2   1   1   2   2   2   1   2   1   1   2   2   1   2   1   2   2   2   2   2   1   2   2   1   1   1   2   2   1   2   2   1   1   1   1   2   2   2   1   1   2   1   1   1   1   1   1   1   2   2   1   2   1   1   2   1   2   1   1   2   2   2   1   2   1   2   1   2   2   1   1   2   1   2   2   2   2   2   1   1   2   1   1   2   2   1   2   1   1   2   2   1   2   1   2   1   1   1   2   1   2   2   2   1   1   1   1   2   2   2   2   2   1   2   1   2   2   2   1   1   2   1   2   1   2   2   2   2   2   1   1   2   2   1   2   1   1   1   2   2   1   1   1   1   1   1   2   2   2   2   1   2   1   2   1   2   2   1   1   2   1   1   2   1   1   1   2   1   1   2   1   1   2   2   2   1   1   2   1   2   1   1
 
!****************************************** Phenotypic Data **********************************************************
!-100.0 is resevred for missing phenotype
SimulatedTrait1         9.1214   12.0441   10.1922    9.6004   10.4029   10.3967    9.2495   10.6469   10.0137   10.6907    9.7061    7.7587    9.9884    9.7622    8.5335    9.7323   10.4628   10.7372    8.9408   10.1750   10.8274    8.8006   10.4509    9.6747   11.0833    9.4646    9.6901   10.0347    9.3810   10.2880   10.2277   10.7308    9.1344   11.4756   10.5311   11.3680   10.8198    9.9467   10.6853   10.4483   10.6663    8.4786   10.0178    9.8546    9.3553    9.6188    7.7609    9.9703    9.3580    8.7256    9.0421   10.3066   10.2633    8.5233   11.0419    9.8752    9.1005    9.8249    9.9439   10.0315   10.8884   11.1118   11.0539    9.6674    9.3474   10.1413    9.5404    8.1826    9.6246    9.9854   10.6238   10.4560    9.6753    9.6298    9.6408    9.6506   10.0731    9.9056   10.0760   11.0837    8.4083   10.2893    8.1883   10.0942   11.8758   10.6159   11.8617    8.7081   10.2836    9.8093   10.2626   10.3271   12.3002    9.5014    9.6054   12.1698    9.2989    9.9594    9.1648   10.8073   10.5489   12.4920   11.3488   10.0859   10.1261   10.8329    9.3314    9.6471    8.0037    8.6850   10.2926    9.7088    9.6729   10.1589    9.4446   10.9030    8.8034    9.2599    9.5572   10.6134    9.7406    7.9598   10.0559   10.9205    9.5480    8.6418    9.2726   10.1743   10.6260   10.3117    9.6175    9.6281   10.7463    9.6126    8.5854   10.8623   10.7759    8.8159    8.7119    9.0629   11.8690   10.2268   10.1357    9.6653   10.5822   10.6266    9.7801    9.2311   11.0359    8.3741   10.6260   12.7942    9.7746   10.8536   10.0936    9.9280   10.1188    9.5581    9.9264    9.4549   10.0295   10.5066   11.5828    8.8278    8.7281   10.0602   10.7971   10.5949   11.0097    9.8054    9.3579    8.8641    9.6468   10.3012   10.0052    9.1811    9.8408    9.6423   10.8149   10.6703    7.6850   11.6990    9.9912    9.5031    8.8107   10.7728   10.9298    9.3221    9.8974   10.8265    9.8213   11.0486   10.0778   12.7684    9.1678   10.7332   10.0877    8.8486   10.0894   10.9501
 
