# Supplementary material for: Inclusive Composite Interval Mapping of QTL by Environment Interactions in Biparental Populations
Source: PLoS One. 2015 Jul 10;10(7):e0132414. doi: 10.1371/journal.pone.0132414 (PMC4498613; doi:10.1371/journal.pone.0132414)
Supplement: S1 File — (ZIP) [file pone.0132414.s001.zip › BC1 population/e=1/run_00085.met]

!**********************Note: lines staring with "!" are remarks and will be ignored in the program********************
!*********************************General Information**********************************
!Assuming F1 = P1 x P2, populations available in QTL IciMapping are: 
!  1, P1BC1F1 = P1 x F1, the first backcrossing where P1 is used as the recurrent parent;
!  2, P2BC1F1 = P2 x F1, the first backcrossing where P2 is used as the recurrent parent;
!  3, F1DH, F1-derived doubled haploids; 
!  4, RIL or F1RIL, recombination inbred lines through the repeated selfing of F1;
!  5, P1BC1RIL, recombination inbred lines through the repeated selfing of P1BC1F1;
!  6, P2BC1RIL, recombination inbred lines through the repeated selfing of P2BC1F1;
!  7, F2, the selfing generation of F1;
!  8, F3, the selfing generation of F2;
!  9, P1BC2F1, the second backcrossing where P1 is used as the recurrent parent; 
! 10, P2BC2F1, the second backcrossing where P2 is used as the recurrent parent;
! 11, P1BC2RIL, recombination inred lines through the repeated selfing of P1BC2F1; 
! 12, P2BC2RIL, recombination inred lines through the repeated selfing of P2BC2F1; 
! 13, P1BC1F2, the selfing generation of P1BC1F1; 
! 14, P2BC1F2, the selfing generation of P2BC1F1; 
! 15, P1BC2F2, the selfing generation of P1BC2F1; 
! 16, P2BC2F2, the selfing generation of P2BC2F1; 
! 17, P1BC1DH, P1BC1F1-derived doubled haploids; 
! 18, P2BC1DH, P2BC1F1-derived doubled haploids; 
! 19, P1BC2DH, P1BC2F1-derived doubled haploids; 
! 20, P2BC2DH, P2BC2F1-derived doubled haploids; 
   1      !Mapping Population (see remarks above)
   2      !Mapping Function (1 for Kosambi; 2 for Haldane; 3 for Morgan)
   2      !Marker Space Type (1 for intervals; 2 for positions)
   1      !Marker Space Unit(1 for centiMorgans; 2 for Morgan)
   6      !Number of Chromosomes (or Linkage Groups)
 200      !Size of the mapping population
   1      !Number of environments
 
!***************************************** Chromosomes and Linkage Maps **********************************************
!Chromosome                 NumMarkers
-CH1                        16
-CH2                        16
-CH3                        16
-CH4                        16
-CH5                        16
-CH6                        16
!Linkage map (Marker name followed by position or the interval length)
 MK-1-1                1     0.000
 MK-1-2                1    10.000
 MK-1-3                1    20.000
 MK-1-4                1    30.000
 MK-1-5                1    40.000
 MK-1-6                1    50.000
 MK-1-7                1    60.000
 MK-1-8                1    70.000
 MK-1-9                1    80.000
 MK-1-10               1    90.000
 MK-1-11               1   100.000
 MK-1-12               1   110.000
 MK-1-13               1   120.000
 MK-1-14               1   130.000
 MK-1-15               1   140.000
 MK-1-16               1   150.000
 MK-2-1                2     0.000
 MK-2-2                2    10.000
 MK-2-3                2    20.000
 MK-2-4                2    30.000
 MK-2-5                2    40.000
 MK-2-6                2    50.000
 MK-2-7                2    60.000
 MK-2-8                2    70.000
 MK-2-9                2    80.000
 MK-2-10               2    90.000
 MK-2-11               2   100.000
 MK-2-12               2   110.000
 MK-2-13               2   120.000
 MK-2-14               2   130.000
 MK-2-15               2   140.000
 MK-2-16               2   150.000
 MK-3-1                3     0.000
 MK-3-2                3    10.000
 MK-3-3                3    20.000
 MK-3-4                3    30.000
 MK-3-5                3    40.000
 MK-3-6                3    50.000
 MK-3-7                3    60.000
 MK-3-8                3    70.000
 MK-3-9                3    80.000
 MK-3-10               3    90.000
 MK-3-11               3   100.000
 MK-3-12               3   110.000
 MK-3-13               3   120.000
 MK-3-14               3   130.000
 MK-3-15               3   140.000
 MK-3-16               3   150.000
 MK-4-1                4     0.000
 MK-4-2                4    10.000
 MK-4-3                4    20.000
 MK-4-4                4    30.000
 MK-4-5                4    40.000
 MK-4-6                4    50.000
 MK-4-7                4    60.000
 MK-4-8                4    70.000
 MK-4-9                4    80.000
 MK-4-10               4    90.000
 MK-4-11               4   100.000
 MK-4-12               4   110.000
 MK-4-13               4   120.000
 MK-4-14               4   130.000
 MK-4-15               4   140.000
 MK-4-16               4   150.000
 MK-5-1                5     0.000
 MK-5-2                5    10.000
 MK-5-3                5    20.000
 MK-5-4                5    30.000
 MK-5-5                5    40.000
 MK-5-6                5    50.000
 MK-5-7                5    60.000
 MK-5-8                5    70.000
 MK-5-9                5    80.000
 MK-5-10               5    90.000
 MK-5-11               5   100.000
 MK-5-12               5   110.000
 MK-5-13               5   120.000
 MK-5-14               5   130.000
 MK-5-15               5   140.000
 MK-5-16               5   150.000
 MK-6-1                6     0.000
 MK-6-2                6    10.000
 MK-6-3                6    20.000
 MK-6-4                6    30.000
 MK-6-5                6    40.000
 MK-6-6                6    50.000
 MK-6-7                6    60.000
 MK-6-8                6    70.000
 MK-6-9                6    80.000
 MK-6-10               6    90.000
 MK-6-11               6   100.000
 MK-6-12               6   110.000
 MK-6-13               6   120.000
 MK-6-14               6   130.000
 MK-6-15               6   140.000
 MK-6-16               6   150.000
!*********************************** Marker Types ********************************************************************
!Co-dominant marker: When heterozygote F1 is present, P1 is coded as 2, F1 is coded as 1, and P2 is coded as 0; Otherwise, P1 is coded as 2, and P2 is coded as 0. 
!Dominant marker: When heterozygote F1 is present, P1 and F1 are coded as 12, and P2 is coded as 0; Otherwise, P1 is coded as 2, and P2 is coded as 0.  
!Recessive markers: When heterozygote F1 is present, P1 is coded as 2, and F1 and P2 are coded as 10; Otherwise, P1 is coded as 2, and P2 is coded as 0. 
!Missing marker is coded as -1. 
 MK-1-1                 1   2   1   2   2   2   2   1   1   1   2   1   1   2   1   2   1   1   1   2   1   1   1   1   1   2   1   1   2   2   1   2   1   1   2   1   1   1   1   1   2   2   2   2   2   1   2   1   2   1   2   1   2   2   1   2   1   1   1   2   2   2   1   2   1   1   1   2   1   1   2   2   1   1   2   2   1   2   2   1   2   2   2   2   2   1   2   2   2   1   2   2   1   1   1   2   1   2   1   1   1   1   1   1   2   1   2   2   1   2   2   1   2   2   1   1   1   2   1   2   2   1   1   1   2   1   1   2   2   2   1   2   1   1   1   2   1   2   1   2   2   2   1   2   1   1   2   1   1   1   1   2   2   2   2   2   2   2   1   1   2   2   1   2   1   2   1   2   2   2   1   2   2   2   1   1   1   2   1   2   2   2   2   1   1   1   2   2   2   1   2   1   2   2   1   2   1   2   1   1
 MK-1-2                 1   2   1   1   1   2   1   1   1   1   2   1   1   2   1   2   1   1   1   2   1   1   1   1   1   2   2   1   1   2   1   2   1   1   2   1   1   1   2   2   2   1   2   2   2   1   1   1   2   1   2   1   1   2   1   2   1   2   1   2   1   2   1   2   1   1   1   2   1   1   2   2   1   1   2   2   1   2   2   1   2   2   2   2   2   1   2   2   2   1   2   2   1   1   1   2   1   2   1   1   1   1   1   1   2   1   2   2   1   2   2   1   2   2   1   1   1   2   1   2   2   1   1   1   2   1   1   1   2   2   1   2   1   2   1   2   1   2   1   2   2   2   1   2   1   1   2   1   1   1   1   2   2   2   1   2   2   2   1   1   2   2   1   2   1   2   1   2   2   2   1   2   2   2   1   1   1   2   1   2   2   2   2   1   1   1   1   2   2   2   2   1   2   2   1   2   1   2   2   1
 MK-1-3                 1   2   1   1   1   2   1   1   1   1   2   1   1   2   1   2   1   1   1   2   1   1   1   1   1   2   1   1   1   2   1   2   2   1   2   1   1   1   2   2   2   1   1   2   2   1   1   1   2   1   2   1   1   2   1   2   1   2   1   1   1   2   1   2   1   2   1   1   1   1   2   2   1   2   2   2   1   2   2   1   2   2   2   2   2   1   2   2   2   2   2   2   1   1   1   2   1   2   1   1   1   1   1   1   2   1   2   2   1   2   2   1   2   2   1   1   1   2   1   2   2   1   1   1   2   1   1   1   2   1   1   1   1   2   2   2   1   2   1   2   2   2   1   2   1   1   2   1   1   1   1   2   2   2   1   2   2   2   1   1   2   2   1   2   1   2   1   2   2   2   1   2   2   2   1   1   1   2   1   2   2   2   2   1   1   1   1   2   2   2   2   1   2   2   2   2   2   2   2   1
 MK-1-4                 1   1   1   1   1   2   1   1   1   1   1   1   1   2   1   2   1   1   1   2   1   1   1   1   1   2   1   1   1   2   1   2   2   1   2   1   1   1   2   2   2   1   1   2   2   1   1   1   2   1   2   1   2   2   1   2   1   2   1   1   1   2   2   2   1   2   2   1   1   1   2   2   1   2   2   2   1   2   2   1   2   2   2   2   2   2   2   2   2   2   2   2   1   1   1   2   1   2   1   1   1   2   1   1   2   1   2   2   1   2   2   1   1   2   1   1   1   2   1   2   2   1   1   1   2   1   1   1   2   1   1   1   1   2   2   2   2   2   1   2   2   2   1   2   1   2   2   1   1   1   1   2   2   2   1   2   2   2   1   1   2   2   1   2   1   2   1   2   2   2   1   2   2   2   1   2   1   1   1   2   2   2   2   1   1   2   2   2   2   2   2   1   2   1   2   2   2   1   2   2
 MK-1-5                 1   2   1   1   1   2   1   1   1   1   1   2   1   2   1   2   1   1   1   2   1   1   1   1   1   2   1   1   1   2   1   2   2   1   2   1   1   1   2   2   2   1   1   2   2   1   1   1   2   1   2   1   1   2   1   2   1   2   1   1   1   2   2   2   1   2   2   1   1   1   2   2   1   2   2   2   1   2   2   1   2   2   2   2   2   2   2   2   2   2   1   2   1   1   1   2   1   2   1   1   1   2   1   1   2   2   2   2   1   2   2   1   1   2   1   1   1   2   1   2   2   1   1   2   2   1   1   2   2   1   1   2   1   2   2   2   2   2   1   2   2   2   1   2   1   2   2   1   1   1   1   2   2   2   1   2   1   2   1   1   2   2   1   2   1   2   1   2   2   2   1   1   2   2   1   2   1   1   1   2   2   2   2   1   1   2   2   2   2   2   2   1   2   1   2   2   2   1   2   2
 MK-1-6                 1   2   1   2   1   2   1   1   1   1   1   2   2   2   1   2   1   1   1   2   1   1   1   1   1   2   1   1   1   2   1   2   2   1   2   1   1   1   2   2   2   1   1   2   2   1   1   1   2   1   2   1   1   2   1   2   1   2   2   1   1   2   2   2   1   2   2   1   2   1   2   2   1   2   2   2   1   2   2   1   2   2   2   2   2   2   2   2   2   2   1   2   1   1   1   2   1   2   1   1   1   2   2   1   2   2   2   2   1   2   2   1   1   2   1   1   1   2   1   2   2   1   1   1   2   1   1   2   2   1   1   2   1   2   2   2   2   2   1   2   2   2   2   2   2   2   2   1   1   1   1   1   2   2   1   1   1   2   1   1   2   1   1   2   1   2   1   2   2   2   1   1   2   2   1   2   1   1   1   2   2   2   2   1   1   2   2   1   2   2   2   1   2   1   2   2   2   1   2   2
 MK-1-7                 1   2   1   2   1   2   2   2   1   1   1   2   2   2   2   2   2   1   1   2   1   1   1   1   1   2   1   1   1   2   1   2   2   1   1   1   1   1   2   2   2   1   1   2   2   1   1   1   2   1   2   1   1   1   1   2   1   2   2   1   1   2   2   2   1   2   2   1   2   1   2   2   1   2   2   2   2   2   2   1   2   2   2   2   2   2   2   2   2   2   1   2   1   1   1   2   1   2   1   1   1   2   2   1   2   2   2   2   1   2   2   1   1   2   1   1   1   2   1   2   2   1   1   1   2   1   1   2   2   1   1   2   1   2   2   2   2   2   1   2   2   2   2   2   2   2   2   1   1   1   1   1   1   2   1   1   1   2   1   1   2   1   1   2   1   2   1   2   2   2   1   1   2   2   1   2   1   1   1   2   2   2   2   1   1   2   1   1   2   2   2   1   1   1   2   2   2   2   2   2
 MK-1-8                 1   2   1   2   1   2   2   2   1   1   1   2   2   2   2   2   2   1   1   2   2   1   1   1   1   2   1   1   1   2   1   2   2   1   1   1   1   1   2   2   2   1   1   2   2   1   1   1   2   2   2   1   1   1   1   2   1   2   2   1   1   2   2   2   2   2   2   1   2   2   2   2   2   2   1   2   2   2   2   1   2   1   2   2   2   2   2   2   2   2   1   1   1   1   2   2   1   2   1   1   1   2   2   1   2   2   2   1   1   2   2   1   1   2   1   1   1   1   1   2   2   1   1   1   2   1   1   1   2   1   1   2   1   2   2   2   2   2   1   2   2   2   2   2   2   2   2   1   1   1   1   2   1   2   1   1   1   2   1   1   2   1   1   2   1   2   1   2   2   2   1   1   2   2   1   2   1   1   1   2   2   2   2   1   1   2   1   2   2   2   1   1   1   1   2   2   1   2   2   2
 MK-1-9                 1   2   2   2   1   2   2   2   1   1   1   2   2   2   1   2   2   1   1   2   2   1   1   2   1   2   1   1   1   2   1   2   2   1   1   1   1   1   2   2   2   1   1   2   2   1   1   1   2   2   1   2   1   1   1   2   1   2   2   1   1   2   2   2   2   2   2   1   2   2   2   2   2   1   1   2   2   2   2   1   2   1   2   2   2   2   2   2   2   2   1   1   1   1   2   2   1   2   1   1   1   2   2   1   2   1   1   1   1   2   2   1   1   2   1   1   1   1   1   2   2   1   1   2   2   1   1   1   2   2   1   2   1   2   2   2   2   2   2   2   2   2   1   2   2   2   1   1   1   1   1   2   1   2   2   1   1   2   1   1   2   1   1   2   1   2   1   2   2   2   1   1   2   2   1   2   1   1   1   2   2   2   2   1   1   2   1   2   2   2   2   1   2   1   2   2   1   1   1   2
 MK-1-10                1   2   2   2   1   2   2   2   1   1   1   2   2   2   1   2   1   1   1   2   2   2   1   2   1   2   1   1   1   2   1   2   2   1   1   1   1   1   2   2   2   1   1   2   2   1   1   1   2   2   1   2   1   1   1   2   1   2   2   1   1   2   2   2   2   2   2   1   2   2   2   2   2   1   1   2   2   2   2   1   2   1   2   2   2   2   2   2   2   2   2   1   1   1   2   2   1   2   2   1   1   2   2   1   2   1   1   1   1   2   2   1   1   2   1   1   1   1   1   2   2   1   1   2   2   1   1   1   2   2   1   2   1   2   2   2   2   2   2   2   2   1   1   2   2   2   1   1   1   1   1   2   1   2   2   1   1   2   1   1   2   1   1   2   2   2   1   2   2   2   1   1   2   2   1   1   2   1   1   2   2   2   2   1   1   2   1   2   2   2   2   1   2   1   2   2   1   2   1   2
 MK-1-11                1   1   2   2   1   2   2   2   1   1   1   2   2   2   1   2   1   1   1   2   2   2   1   2   1   2   1   1   1   2   1   2   2   1   1   1   1   1   2   2   2   1   1   2   2   1   1   1   1   2   1   2   1   1   1   2   1   2   2   1   1   2   2   1   2   2   2   1   2   2   2   2   2   1   1   2   2   2   2   1   2   1   1   2   2   2   2   2   2   2   2   1   1   1   2   1   2   2   2   1   1   2   2   2   2   1   2   2   1   2   2   1   1   2   1   1   1   1   1   2   1   1   1   2   2   1   1   1   2   2   1   2   1   2   2   1   2   2   2   2   1   1   1   2   2   2   1   1   1   1   1   2   1   2   2   1   1   1   1   1   2   1   1   2   2   2   1   2   2   2   1   1   2   2   1   1   2   1   1   2   2   2   2   1   1   1   1   2   2   2   1   1   2   1   2   2   1   2   1   2
 MK-1-12                1   1   2   1   1   2   2   2   1   1   1   1   2   2   1   2   1   2   1   2   2   2   1   2   1   2   1   1   1   2   1   2   2   1   2   1   1   1   2   2   2   1   1   2   2   1   1   1   1   2   1   2   1   1   1   2   1   2   2   2   1   2   2   2   2   2   2   2   2   2   2   2   2   1   1   2   2   2   2   1   2   2   1   2   2   2   2   2   2   2   2   1   1   1   2   1   2   2   2   1   1   2   2   1   1   1   2   2   1   2   2   1   1   2   2   1   1   1   1   2   1   1   1   2   2   1   1   1   2   2   1   2   1   2   2   2   2   2   2   2   1   1   1   1   2   2   1   1   1   1   1   2   1   2   2   1   1   1   1   1   2   1   1   2   2   2   1   2   2   2   1   1   2   2   1   2   2   1   1   2   2   2   2   1   1   1   1   2   2   2   1   1   1   1   2   2   1   2   1   2
 MK-1-13                1   1   2   1   2   2   2   2   1   1   1   1   2   2   1   2   1   2   1   2   2   2   1   2   1   1   2   1   1   1   1   2   2   1   2   1   1   1   2   2   2   1   1   1   2   1   2   1   1   2   1   2   1   1   1   2   1   2   2   1   1   2   2   2   2   2   2   2   2   2   2   2   2   1   1   2   1   2   2   1   2   2   2   2   2   2   2   2   2   2   2   1   1   1   1   1   2   2   2   2   1   2   2   1   1   1   2   2   1   2   2   1   1   2   1   2   1   1   1   2   1   1   1   2   2   1   1   1   2   2   1   2   1   2   2   2   2   2   2   2   1   1   1   1   2   2   1   1   2   1   1   2   1   2   2   1   1   1   1   1   2   1   1   1   2   2   1   2   1   2   1   1   2   2   1   2   2   1   1   2   1   2   2   1   1   1   1   2   2   2   1   1   1   1   2   2   1   2   1   2
 MK-1-14                1   1   2   1   2   2   2   1   1   1   1   1   2   2   1   1   1   2   1   2   2   1   1   2   1   1   2   1   1   2   1   2   2   1   2   2   1   1   2   2   2   1   1   2   2   1   2   1   2   2   1   1   1   1   1   1   1   2   2   1   1   1   2   2   2   2   2   2   2   1   2   2   2   1   1   2   1   2   2   1   2   2   2   2   2   2   2   2   2   2   2   1   1   1   1   1   2   2   2   2   1   2   2   1   1   1   2   2   1   2   2   1   2   2   1   2   1   1   1   2   1   2   2   2   2   1   1   1   2   2   1   2   1   2   2   2   2   2   2   2   1   1   1   1   2   2   1   1   1   1   2   2   1   2   1   1   1   1   1   1   2   1   1   1   2   2   1   2   1   2   1   1   2   1   1   2   2   1   1   2   1   2   2   2   1   1   1   2   2   2   2   1   1   1   1   1   1   2   1   2
 MK-1-15                1   1   2   1   2   1   2   1   1   1   1   1   2   2   1   1   2   2   1   2   2   1   2   1   1   1   2   1   1   2   1   1   2   1   2   2   1   1   2   2   2   1   1   2   1   1   2   2   2   2   1   1   1   2   2   1   1   2   2   1   2   1   1   2   2   2   2   2   2   1   2   2   2   1   1   2   1   2   2   1   2   1   2   2   2   2   2   2   2   2   2   1   1   1   1   1   2   2   2   2   1   2   2   1   1   1   2   2   1   2   2   1   2   2   1   2   1   1   1   2   1   2   2   2   2   1   2   1   1   2   1   2   1   2   2   2   2   2   2   2   1   1   1   1   1   2   1   1   1   1   2   2   1   2   1   1   2   1   1   1   2   1   1   1   2   1   1   2   1   2   1   1   2   1   1   2   1   1   1   2   1   2   2   2   1   1   1   2   2   2   2   1   1   1   1   1   1   2   1   2
 MK-1-16                1   1   2   1   2   1   2   2   2   1   1   1   2   2   1   1   2   2   1   2   2   1   2   2   1   1   2   1   1   2   1   1   2   1   2   2   1   1   2   2   2   1   1   2   2   1   2   2   2   2   2   1   1   2   2   1   1   2   2   1   2   2   1   2   2   2   2   1   2   1   2   2   2   1   1   2   1   2   2   1   2   1   2   2   2   2   1   2   2   2   2   1   1   1   1   2   2   2   2   1   1   2   2   1   1   2   2   2   1   2   2   1   2   2   1   2   1   1   1   2   1   2   2   2   2   2   2   1   1   2   1   2   2   2   1   2   2   2   1   2   1   1   1   1   1   2   1   1   1   1   2   2   1   1   2   1   2   1   1   2   1   1   1   1   2   1   1   2   1   2   1   1   2   1   2   2   1   1   1   2   1   2   2   2   2   1   1   2   2   2   2   1   1   1   1   2   1   2   1   2
 MK-2-1                 1   2   1   2   2   2   1   1   1   1   2   1   2   1   2   1   2   1   1   1   2   1   1   2   2   2   2   1   2   1   2   2   1   2   1   2   1   2   2   1   1   1   2   1   2   1   1   2   1   2   1   1   1   2   1   1   1   1   2   1   2   1   2   1   2   1   1   2   2   1   1   2   1   2   1   1   1   2   1   2   2   2   2   1   1   2   1   1   2   2   2   2   2   2   1   2   2   2   2   1   1   1   1   1   1   1   2   2   1   2   2   1   1   2   1   1   1   1   2   2   1   2   1   1   1   2   2   2   1   2   2   1   2   2   2   1   1   2   1   2   1   1   2   2   1   2   2   1   2   1   2   1   1   1   1   1   1   2   1   1   1   2   1   2   2   2   2   1   1   1   1   2   1   2   1   1   1   2   2   2   1   1   1   2   2   2   1   2   1   2   2   1   2   2   1   1   2   1   2   1
 MK-2-2                 1   2   1   2   2   2   1   1   1   1   2   2   2   2   2   1   2   1   1   1   2   1   1   2   2   1   2   1   2   1   2   2   1   2   1   2   1   2   2   1   1   1   2   1   2   1   1   2   1   2   1   1   1   2   1   2   1   2   2   1   2   2   2   1   2   1   2   2   2   1   1   2   1   2   2   1   1   1   1   2   2   2   2   1   1   2   1   2   2   2   2   2   2   2   1   2   2   1   2   1   1   1   2   1   1   1   2   2   1   2   2   1   2   2   1   1   1   1   2   2   1   2   1   1   2   1   1   2   1   2   2   1   2   2   1   1   1   2   1   2   1   1   2   2   1   2   2   1   2   1   1   1   1   1   1   1   1   2   1   1   2   2   1   2   2   2   2   1   1   1   2   2   1   2   1   1   1   2   2   2   1   1   1   2   1   2   1   2   1   2   2   1   2   1   1   1   2   1   2   1
 MK-2-3                 1   2   2   2   1   2   1   1   1   1   2   1   2   2   2   1   2   1   1   2   2   1   1   2   2   1   2   1   2   1   2   2   1   2   1   2   1   2   2   1   2   1   2   1   2   2   2   2   1   2   1   1   1   2   1   2   1   2   2   2   2   1   2   1   2   1   2   2   2   1   1   2   1   2   2   1   1   1   1   2   2   2   2   1   1   2   1   2   1   2   2   2   2   2   1   1   2   1   2   1   1   1   2   2   1   1   2   2   1   2   2   1   2   2   1   1   2   2   2   2   1   2   1   1   2   1   1   1   1   2   2   1   2   2   1   1   1   2   1   2   1   1   2   2   1   1   2   1   2   1   1   1   1   1   1   1   1   2   1   1   2   2   1   2   2   1   2   1   1   2   2   2   1   2   1   1   1   2   2   2   1   1   1   2   1   2   1   2   1   2   2   1   2   1   1   1   2   1   2   1
 MK-2-4                 1   2   2   2   1   1   1   1   1   1   2   1   2   2   2   1   2   1   1   2   2   1   1   2   2   2   2   1   1   1   2   2   1   2   1   2   1   2   1   1   2   1   2   2   2   2   2   2   1   1   1   1   1   2   1   1   1   2   2   2   2   1   2   1   2   1   1   2   2   1   1   2   1   2   2   1   1   1   1   2   2   2   2   1   1   2   1   2   1   2   2   2   2   2   1   1   2   1   2   1   1   1   1   2   1   2   2   2   1   2   2   1   2   2   1   1   1   2   2   2   1   2   1   2   2   1   1   1   1   2   2   1   2   2   1   1   1   2   1   2   1   1   2   2   1   1   2   1   2   1   1   2   1   1   1   1   1   2   1   1   2   2   1   2   1   1   2   1   1   2   2   2   1   2   1   2   1   2   2   2   2   1   1   2   1   2   1   1   1   2   2   1   2   1   1   1   2   1   2   1
 MK-2-5                 1   2   2   2   1   1   1   2   1   1   2   1   2   2   2   1   2   1   1   2   2   1   1   2   2   2   2   1   1   1   2   2   2   2   1   2   1   2   1   1   2   1   2   2   2   1   2   2   1   1   1   1   2   1   1   1   1   2   2   2   2   1   2   1   2   1   1   2   2   1   1   2   1   1   2   1   1   1   1   2   2   2   1   2   1   2   1   2   1   2   2   2   2   2   1   1   2   1   2   1   1   1   1   2   2   2   2   2   1   2   2   1   2   2   1   1   1   1   2   2   1   2   1   2   2   1   1   1   1   2   2   1   2   2   1   1   1   2   1   1   1   1   2   2   1   1   2   1   2   2   1   2   1   1   1   1   1   2   1   1   2   2   1   1   1   2   2   1   1   1   2   2   1   2   1   2   1   2   2   2   2   1   1   2   2   2   1   1   1   2   2   1   2   1   1   1   2   1   2   1
 MK-2-6                 1   2   2   2   1   1   1   2   1   1   2   1   2   2   2   1   2   1   1   2   2   1   1   2   2   2   2   1   1   1   2   1   2   2   1   2   2   2   1   1   2   1   2   2   2   1   2   2   1   1   1   1   2   1   1   1   1   1   2   2   2   1   2   1   2   1   1   2   2   1   1   2   1   1   1   1   1   1   1   2   2   2   1   2   1   2   1   2   1   2   2   1   2   2   1   1   2   1   2   1   1   1   2   2   2   2   2   2   2   2   2   1   2   2   1   1   1   1   2   2   1   2   1   2   2   1   1   1   1   2   2   1   2   2   1   1   1   2   1   1   1   1   2   2   1   1   2   1   2   2   1   2   1   1   2   2   1   2   1   1   2   2   1   1   1   2   2   1   1   1   2   2   1   2   1   2   1   2   2   2   2   1   1   2   2   2   1   1   1   1   1   1   2   2   1   1   2   1   2   1
 MK-2-7                 1   2   2   2   1   1   1   1   1   1   2   1   2   2   2   1   2   1   1   2   2   1   1   2   2   2   2   1   1   1   2   1   2   2   1   2   1   2   1   1   2   1   2   2   2   1   2   2   2   1   1   1   2   2   1   1   1   1   2   2   2   1   2   1   2   2   1   2   2   1   1   2   1   1   1   1   1   1   1   2   2   2   1   2   1   2   1   2   1   2   1   1   1   2   1   1   2   1   2   1   1   1   2   1   2   2   2   2   2   2   2   1   2   2   1   1   1   1   2   2   1   2   2   2   1   1   1   1   1   2   2   2   2   2   1   1   1   2   1   2   1   1   2   2   1   1   2   1   2   2   1   2   1   1   2   2   1   2   1   1   2   2   1   1   1   2   2   1   1   1   2   2   1   2   1   2   1   1   2   2   2   1   1   2   1   2   1   1   1   1   1   1   2   2   1   1   2   1   2   1
 MK-2-8                 1   2   2   2   1   1   1   1   1   1   2   1   2   2   2   1   2   1   1   2   2   1   1   2   2   2   2   1   1   1   2   1   2   1   1   2   1   2   1   1   2   1   2   2   2   1   2   2   2   1   1   1   2   2   1   1   1   1   2   1   2   1   2   1   2   2   1   2   2   1   1   1   1   1   1   1   1   1   1   1   2   2   1   2   1   2   2   2   1   2   1   1   1   2   1   1   2   1   1   1   1   1   2   1   2   2   1   2   2   2   2   1   2   2   1   1   1   1   2   2   1   2   2   2   1   1   1   1   1   2   2   2   2   2   1   1   1   2   1   2   1   1   2   2   1   1   2   1   2   2   1   2   1   1   2   2   1   2   1   1   2   2   1   1   1   2   2   1   1   1   2   2   1   2   1   2   1   1   1   1   2   1   1   2   1   2   1   1   1   1   1   1   2   2   1   1   2   1   1   1
 MK-2-9                 1   2   1   2   1   1   1   1   2   1   2   1   2   2   2   1   2   1   1   2   2   1   1   1   2   2   2   1   1   1   2   2   2   1   1   1   1   2   1   1   2   1   1   2   2   1   2   2   2   1   1   1   2   2   1   1   1   1   2   1   2   1   2   1   2   1   1   2   2   1   1   1   1   1   1   1   1   1   2   2   2   2   1   2   1   2   2   2   1   2   1   1   1   1   1   1   2   1   1   1   1   1   2   2   2   2   1   2   2   2   2   1   2   1   2   1   2   1   2   2   1   2   2   2   1   1   1   1   1   2   1   2   2   2   1   1   1   2   1   2   2   1   2   2   1   1   2   1   2   2   1   2   1   1   2   2   1   2   1   1   2   2   1   1   1   2   2   1   1   1   2   2   1   2   1   2   1   1   1   1   2   1   1   2   1   2   2   1   1   1   1   1   1   2   1   1   2   1   2   1
 MK-2-10                1   2   1   2   1   1   1   1   2   1   2   1   2   2   2   1   2   1   1   2   2   1   1   1   2   2   2   1   1   1   2   2   2   1   1   1   1   2   1   1   2   1   1   2   2   2   2   2   2   1   1   1   2   2   1   2   1   1   2   1   2   1   2   1   2   1   2   2   2   2   1   2   1   1   1   2   1   1   2   2   2   2   1   2   1   2   2   2   1   2   1   1   1   1   1   1   2   1   2   1   1   1   2   2   2   2   1   2   2   2   2   2   2   1   2   1   2   1   2   2   1   2   2   2   1   1   1   1   1   2   2   2   2   2   1   1   1   2   1   2   2   1   1   2   1   1   1   1   2   2   1   2   1   1   2   2   1   2   1   1   2   2   2   2   2   2   2   2   1   1   2   2   1   2   1   2   1   1   1   1   2   1   2   2   1   2   2   1   1   1   1   1   1   2   1   1   2   1   1   1
 MK-2-11                1   2   1   2   1   1   1   1   2   1   2   1   2   2   2   1   2   1   1   2   2   1   1   1   2   2   2   1   1   1   2   2   2   1   1   1   1   2   1   2   2   1   1   2   2   2   2   2   2   1   1   2   2   2   1   2   2   1   2   1   2   1   2   1   1   1   2   2   2   2   1   2   1   1   1   1   1   1   2   2   1   2   1   2   1   2   2   2   1   2   1   1   1   1   1   1   2   1   2   1   1   2   2   2   2   2   1   2   2   2   2   2   2   1   2   1   2   1   2   2   1   2   2   2   1   1   1   2   1   2   2   2   1   2   1   1   1   2   1   2   1   1   1   2   1   1   1   1   1   1   1   2   1   1   2   2   1   2   1   1   2   2   2   2   2   2   2   2   1   1   2   2   1   2   1   1   1   1   2   2   2   1   2   2   1   2   2   1   1   1   1   1   1   2   2   1   2   1   1   1
 MK-2-12                1   2   1   2   1   1   1   1   2   1   2   1   2   2   2   1   2   1   1   2   2   1   1   1   2   2   2   1   1   1   2   2   2   1   2   1   1   2   1   2   1   1   1   2   2   2   2   2   2   1   1   2   2   1   1   2   2   1   2   1   2   1   2   1   1   1   1   2   2   1   1   2   1   1   1   1   1   1   2   2   1   2   2   2   1   2   1   2   1   1   1   1   1   1   1   1   2   1   2   1   1   2   2   2   1   2   1   2   2   2   2   2   2   1   2   1   2   2   2   2   1   2   2   1   1   1   1   2   1   2   2   2   1   2   1   1   1   2   1   2   2   1   1   2   2   1   1   1   1   1   1   2   1   1   2   2   1   2   1   1   2   2   2   2   2   2   2   2   1   2   2   2   1   2   1   1   2   1   2   2   2   1   2   2   2   2   2   1   1   1   1   1   1   2   2   1   2   1   1   1
 MK-2-13                1   2   1   2   1   1   1   1   2   1   2   1   2   2   1   1   2   1   2   2   2   1   1   1   2   1   2   1   1   1   1   2   2   2   1   1   1   2   1   2   1   1   1   2   2   2   2   2   2   1   1   2   2   1   1   2   2   1   2   1   2   2   2   2   2   2   1   2   2   1   1   2   1   1   1   1   1   1   2   2   1   2   2   2   1   2   1   1   1   1   2   1   1   1   1   1   2   1   2   1   1   1   2   2   1   2   1   2   2   2   2   2   2   1   2   1   2   2   2   2   1   2   2   1   1   1   1   2   1   2   2   1   1   2   1   1   1   2   1   2   1   1   1   2   2   1   1   1   1   1   1   1   1   1   2   2   1   2   2   1   2   2   2   2   2   2   2   2   1   2   2   2   1   2   1   1   2   1   2   2   2   1   2   1   2   2   2   1   1   1   1   1   1   2   2   1   2   2   1   1
 MK-2-14                1   2   1   2   1   1   1   1   2   1   2   1   2   1   1   1   2   2   2   2   2   1   1   1   2   1   2   1   2   1   1   2   2   2   1   1   1   2   1   2   1   1   1   2   2   2   2   2   2   1   1   2   2   1   1   2   2   1   2   1   2   2   2   2   2   2   1   2   2   1   1   2   1   1   1   1   1   1   2   2   1   2   2   2   2   2   1   1   1   1   2   1   2   1   1   2   2   1   2   2   2   1   2   2   1   2   1   2   2   2   2   2   1   1   2   1   2   2   2   1   1   2   2   1   1   1   1   2   1   2   2   1   1   2   1   1   1   2   1   2   1   1   1   1   2   1   1   1   1   1   1   1   1   1   1   2   1   2   2   1   2   2   2   2   2   1   2   1   1   2   2   2   2   2   1   1   2   1   2   2   2   1   2   1   2   1   2   2   1   1   1   1   1   1   2   1   2   2   1   1
 MK-2-15                1   2   1   2   1   1   1   1   1   1   2   1   2   1   1   1   2   2   2   2   2   1   1   1   1   1   2   1   2   1   1   2   2   2   1   1   1   1   1   2   1   2   1   2   2   2   2   2   2   1   1   1   1   1   1   2   2   2   2   1   2   2   2   2   2   2   1   2   2   1   1   2   1   1   1   1   1   1   2   2   1   2   2   2   2   2   1   1   1   1   1   1   2   1   1   2   2   1   1   1   2   2   1   2   1   2   1   2   2   2   2   1   1   1   2   1   2   2   2   1   1   2   2   1   1   1   2   2   1   2   2   1   1   2   2   1   1   1   1   2   1   1   1   1   2   1   1   1   1   1   2   1   1   1   1   2   1   2   2   1   2   2   2   2   2   1   2   1   2   1   1   1   2   2   1   1   2   1   2   2   2   2   2   1   2   1   2   2   1   1   1   1   1   2   2   1   2   2   1   1
 MK-2-16                1   2   1   2   1   1   1   1   1   1   1   1   2   1   1   1   2   1   2   2   2   2   2   1   1   1   2   1   2   1   1   2   2   2   1   1   1   1   1   1   1   2   1   2   2   2   2   1   2   1   1   1   1   1   1   2   2   1   2   1   2   1   2   2   2   1   1   2   2   1   1   2   1   1   1   1   1   1   2   2   1   2   2   2   2   2   1   1   1   1   1   1   2   1   1   2   1   1   1   1   2   2   1   2   1   2   1   1   2   2   2   2   2   1   2   1   1   2   1   1   2   1   2   1   1   1   2   2   1   2   1   2   1   2   2   1   1   1   1   2   1   1   1   1   2   1   2   1   1   1   2   1   1   1   1   1   1   2   2   1   2   2   2   2   2   1   1   1   2   1   1   1   2   2   1   1   2   1   1   1   1   2   2   1   2   1   2   2   1   1   1   1   1   2   2   1   2   2   1   1
 MK-3-1                 2   2   1   2   2   2   1   1   1   2   2   1   2   2   1   2   2   1   2   1   2   1   1   2   1   2   2   2   2   1   2   2   2   2   2   1   2   2   1   1   2   1   2   1   1   2   2   2   2   2   2   2   2   1   2   1   2   1   1   1   1   2   2   2   2   1   1   2   1   1   2   1   2   2   2   2   1   1   1   2   1   1   1   2   1   1   1   1   1   1   2   1   2   2   2   2   1   1   1   1   1   2   1   1   1   2   2   2   1   2   2   1   1   1   2   1   1   1   2   2   1   2   1   1   2   2   1   1   2   2   2   2   2   1   2   2   2   2   2   2   2   1   1   2   2   2   2   2   1   2   2   1   1   1   1   1   1   1   1   1   1   1   1   1   2   1   2   1   2   1   2   2   1   1   2   2   1   1   2   1   1   2   2   1   2   2   2   2   2   2   1   2   2   2   2   1   2   1   1   2
 MK-3-2                 2   2   2   2   2   2   1   1   1   2   2   1   2   2   2   2   2   1   2   1   2   1   1   2   1   2   2   2   1   1   2   2   2   2   2   1   2   2   1   1   2   1   2   1   1   2   2   1   2   2   2   1   2   1   1   1   2   1   1   1   2   1   2   2   2   1   1   2   1   1   2   1   2   1   2   2   1   1   1   2   1   1   1   1   1   1   1   1   1   1   1   1   2   2   2   2   1   1   1   1   1   2   1   1   1   2   2   2   1   1   2   1   2   1   2   1   1   1   2   2   1   1   1   1   2   2   1   1   2   2   1   2   2   1   2   2   2   2   2   2   2   1   1   2   2   2   2   2   1   2   1   1   1   1   1   2   1   1   1   1   1   1   1   1   2   1   2   1   2   1   2   2   1   2   2   2   1   1   2   2   1   2   2   1   2   2   2   2   1   2   1   2   2   2   2   1   2   1   1   2
 MK-3-3                 2   2   2   2   2   2   1   1   1   2   2   1   2   2   2   2   2   1   2   1   2   1   1   2   1   2   1   2   1   1   2   2   2   2   2   1   2   2   1   1   2   1   2   1   1   2   2   2   2   2   2   1   2   2   2   1   2   1   1   1   2   1   1   2   1   1   1   2   1   2   2   1   2   1   2   1   1   1   1   2   1   1   1   1   1   1   1   1   1   1   1   1   2   2   2   2   1   2   1   2   1   2   1   1   1   2   2   2   1   1   2   1   2   1   2   1   1   2   2   2   1   2   1   1   2   2   1   1   2   2   1   2   2   1   2   2   2   2   2   1   2   1   2   2   2   1   2   2   2   2   1   2   1   1   1   2   1   1   1   1   1   1   1   2   2   1   2   1   2   1   2   1   1   2   2   2   1   1   2   2   1   2   2   1   2   2   2   2   1   2   1   2   2   2   2   1   2   1   1   2
 MK-3-4                 2   2   2   2   2   2   1   1   1   2   2   1   2   2   2   2   2   1   2   1   1   2   1   2   1   1   1   2   1   1   2   2   2   2   2   1   2   2   1   1   2   2   2   1   1   2   2   2   2   1   2   1   2   2   2   1   1   1   2   1   2   1   1   2   1   1   1   2   2   2   2   1   2   1   2   1   1   2   1   2   1   1   1   1   1   2   1   2   1   1   1   1   2   2   2   2   1   2   2   2   1   2   1   2   1   2   1   2   1   1   2   2   2   2   2   1   1   2   2   2   1   2   2   1   2   2   1   1   2   1   1   2   2   1   2   2   2   2   2   1   2   1   2   2   2   1   2   2   2   2   1   2   1   1   1   2   1   1   1   2   1   1   1   2   2   1   2   2   2   1   2   1   1   2   2   2   1   1   2   2   1   2   2   1   2   2   2   2   1   2   1   2   2   2   2   2   2   1   1   2
 MK-3-5                 2   2   2   2   2   2   2   1   1   2   2   1   1   2   2   2   2   1   2   1   1   2   1   1   1   1   1   2   2   1   2   1   2   2   2   1   1   2   2   1   2   2   2   1   1   2   2   2   2   1   2   1   2   2   2   1   1   1   2   1   2   1   1   2   1   1   1   2   2   2   2   1   2   1   2   1   1   2   1   2   1   1   1   1   1   2   1   2   1   1   1   1   2   2   1   2   1   2   2   2   1   2   1   2   1   2   1   2   1   1   2   2   2   2   2   2   1   2   2   2   1   2   2   2   2   1   1   1   2   1   1   2   2   1   2   2   2   2   2   1   2   1   2   2   2   1   2   2   2   2   1   2   1   1   1   2   1   1   1   2   1   1   1   2   2   1   1   2   2   1   2   2   1   2   2   1   2   1   2   2   1   2   2   1   2   1   2   2   1   2   1   1   2   2   2   1   2   1   1   2
 MK-3-6                 2   2   2   2   2   2   2   1   1   2   2   1   1   2   2   1   2   1   2   1   2   2   1   1   1   1   1   2   1   1   2   1   1   2   2   1   1   2   2   1   2   2   2   1   1   2   2   2   2   1   2   1   2   2   2   1   1   2   2   1   2   1   1   2   1   1   1   2   2   2   2   1   2   1   2   1   1   2   1   2   1   1   1   1   1   2   1   2   1   1   2   1   1   2   1   2   1   2   2   2   1   2   1   2   1   2   1   2   1   1   1   2   2   2   2   2   1   2   2   2   1   2   2   2   2   2   1   1   2   1   2   2   2   1   2   2   2   2   2   1   2   1   1   2   2   1   2   2   2   2   1   2   1   1   1   1   1   1   1   2   1   2   2   2   2   1   1   1   2   2   2   2   1   2   2   1   2   1   2   2   1   2   2   1   2   1   1   2   1   2   1   1   2   2   2   1   2   1   2   2
 MK-3-7                 2   2   2   2   2   2   2   1   1   2   2   1   2   1   2   1   2   1   2   1   2   2   1   1   1   2   1   2   1   1   2   1   1   2   2   1   1   2   2   1   1   2   2   1   1   2   2   2   2   1   2   1   2   2   1   2   1   2   2   1   2   1   1   2   1   1   1   1   2   2   2   1   2   1   2   1   1   2   1   2   1   1   1   1   1   2   1   2   1   1   2   1   1   2   1   2   1   2   1   2   1   2   1   2   1   2   1   2   1   1   1   2   2   2   2   2   1   2   2   2   1   2   1   2   2   1   1   1   1   1   2   2   2   2   2   2   2   2   2   2   2   1   2   2   2   1   2   2   2   2   1   2   1   1   1   1   1   2   1   2   1   1   2   1   2   1   1   2   2   2   2   2   2   2   1   1   2   1   2   2   1   2   2   1   2   1   1   2   1   2   1   1   1   2   2   1   2   2   2   2
 MK-3-8                 2   2   2   1   2   2   2   1   1   2   2   1   2   1   2   1   2   1   2   1   2   2   2   1   1   2   2   2   1   1   2   1   1   2   2   2   1   2   2   1   1   2   2   2   1   2   2   2   2   1   2   1   2   2   1   2   1   2   2   1   2   1   1   2   1   1   1   1   2   2   2   1   2   2   2   1   1   2   1   2   1   1   2   1   1   2   1   2   1   1   1   1   1   1   2   2   1   1   1   2   1   2   1   2   1   2   1   2   1   1   1   2   1   2   2   2   1   2   2   1   1   2   1   2   2   1   2   1   1   1   2   2   2   2   2   2   2   2   2   2   1   1   2   2   2   1   2   2   2   1   1   2   1   1   1   1   1   2   1   2   1   1   2   1   1   1   1   2   2   2   2   2   2   2   1   1   2   1   2   2   1   2   2   1   2   2   1   2   2   2   1   1   1   2   2   1   2   1   2   2
 MK-3-9                 2   2   2   1   2   2   2   1   1   2   2   1   2   1   2   1   2   1   2   1   2   2   2   1   1   2   2   2   1   1   2   1   1   2   1   2   1   2   2   1   1   1   2   2   1   2   2   1   2   1   2   1   2   2   2   2   1   2   2   1   2   1   2   2   1   1   1   2   2   2   2   1   2   2   2   1   1   2   1   2   1   1   2   1   2   2   1   2   1   1   2   1   2   1   2   2   1   1   1   2   2   2   1   2   1   2   1   2   2   1   1   2   1   2   2   2   1   2   2   1   1   2   1   2   2   1   2   1   1   1   2   1   2   2   2   2   2   2   2   2   2   1   2   2   2   1   2   2   2   1   1   1   1   1   1   1   1   2   1   2   1   1   2   2   1   1   1   2   2   2   2   2   2   2   1   1   2   1   2   2   1   2   2   1   2   2   2   2   2   1   1   1   1   2   2   1   2   1   2   2
 MK-3-10                2   1   1   1   2   2   2   1   1   2   2   1   1   1   2   1   2   1   2   1   2   2   2   1   1   2   2   2   1   1   2   1   1   2   1   2   1   2   2   1   1   1   2   2   1   2   2   1   1   1   2   1   2   2   2   2   1   1   2   1   2   1   2   2   1   1   1   2   2   2   2   1   2   2   2   1   1   2   1   2   1   1   2   1   2   2   2   2   1   1   2   1   2   2   2   2   1   1   1   2   2   2   1   2   1   2   1   2   2   2   1   2   1   2   2   2   1   2   2   1   1   2   1   2   2   1   2   2   1   2   2   1   2   2   2   2   2   2   2   2   2   1   2   2   2   1   2   2   2   2   1   1   1   1   1   1   1   2   1   2   1   2   2   2   1   1   1   2   2   2   2   1   2   2   1   1   2   1   2   2   1   2   2   1   1   2   1   2   2   1   1   1   2   2   2   1   2   1   1   2
 MK-3-11                2   1   2   1   2   2   2   1   2   2   2   1   2   1   2   1   1   1   2   1   2   2   2   1   1   2   2   2   2   1   2   1   1   2   1   2   1   2   2   1   1   1   2   2   1   2   2   1   1   1   1   1   2   2   2   2   1   2   2   1   2   1   2   2   1   1   1   2   2   2   2   1   2   2   2   1   1   2   1   2   2   1   2   1   2   1   2   2   1   1   2   1   1   1   2   2   1   1   1   2   2   2   1   2   1   2   2   2   2   2   2   2   1   2   2   2   1   2   2   2   1   1   1   2   2   1   2   2   1   2   2   1   2   2   2   2   2   2   2   2   2   1   2   2   2   1   2   2   2   2   1   1   1   1   1   1   1   2   2   2   1   1   2   2   1   1   1   2   2   2   2   1   2   2   1   1   2   1   2   2   1   2   2   1   1   1   1   2   1   2   2   1   2   2   2   1   2   1   1   2
 MK-3-12                2   1   2   1   2   2   2   1   2   2   2   1   2   1   2   1   1   1   2   1   2   2   2   1   1   2   2   1   2   1   2   1   1   2   1   2   1   2   2   1   1   1   2   2   1   2   2   1   1   1   1   1   2   2   2   2   1   1   2   1   2   1   2   2   1   1   1   2   1   1   1   1   2   2   2   1   1   2   1   2   2   1   2   1   1   1   2   2   1   1   2   1   2   1   1   2   1   1   1   2   2   2   1   2   1   1   2   2   2   2   1   2   1   2   1   2   1   2   2   2   1   1   1   2   2   1   2   2   1   2   2   1   2   2   2   2   2   2   2   2   2   1   2   2   2   1   2   2   1   2   1   1   2   1   1   1   2   2   2   2   1   1   1   2   1   1   1   2   2   2   2   1   2   2   1   2   2   1   2   2   1   2   2   2   1   1   1   2   1   2   2   1   2   2   1   1   2   1   1   2
 MK-3-13                2   1   2   1   2   2   2   1   2   2   2   2   2   1   2   1   1   1   2   1   2   2   1   1   1   2   2   1   2   1   2   1   2   2   1   2   1   2   2   1   1   1   2   2   1   1   2   1   1   1   1   1   2   2   2   2   1   1   2   2   1   1   2   2   1   1   1   2   2   1   1   1   2   1   2   1   1   2   1   2   2   1   2   1   1   1   2   2   1   1   2   1   2   1   1   1   1   1   2   2   2   2   1   2   1   1   2   2   2   2   1   2   1   2   2   2   1   2   2   2   1   1   1   2   2   1   2   2   1   2   2   1   2   2   2   2   2   2   2   1   2   1   1   2   1   1   2   2   1   2   1   1   1   1   1   1   2   2   2   2   1   1   1   2   1   1   1   2   2   2   2   1   2   2   1   2   2   1   2   2   1   2   2   2   1   1   1   2   1   2   2   1   2   2   1   1   2   1   1   1
 MK-3-14                2   1   2   1   2   1   2   1   2   2   2   2   2   1   2   1   1   1   2   1   2   2   1   1   1   1   2   1   2   1   1   2   1   2   1   2   1   2   2   1   1   2   2   2   1   1   2   1   1   1   1   2   1   2   1   2   1   1   2   2   1   1   2   2   1   1   1   2   2   1   1   1   2   1   2   1   1   2   1   2   2   1   2   1   1   2   2   2   1   1   1   1   2   1   1   1   2   1   2   2   2   2   1   2   1   1   2   2   2   2   1   2   1   2   2   2   1   2   2   2   1   1   1   2   2   1   2   1   1   2   2   1   2   2   2   2   2   2   2   1   2   1   1   2   1   1   2   2   1   2   1   1   1   1   1   1   2   2   2   2   1   1   1   2   1   1   1   2   2   2   2   1   2   2   1   2   2   1   2   2   1   1   2   2   1   1   1   1   1   2   2   1   2   2   1   1   2   1   1   1
 MK-3-15                2   1   2   2   1   1   2   1   2   2   2   2   1   1   2   1   1   1   2   1   2   2   1   1   1   1   2   1   2   1   1   2   1   2   1   2   1   2   2   1   1   2   2   2   1   1   2   1   1   1   2   2   1   2   1   2   1   1   2   1   2   1   1   2   1   1   1   2   2   1   1   1   2   2   2   1   1   1   2   2   2   1   2   1   1   2   2   2   1   1   1   1   2   1   1   1   1   1   2   2   2   2   1   2   1   1   2   2   2   2   2   1   1   2   2   2   1   2   2   2   1   1   1   2   2   1   2   2   1   2   2   1   2   2   1   2   2   2   2   1   1   1   1   2   1   1   2   2   1   2   1   1   1   1   1   1   2   2   2   2   1   1   1   2   1   1   1   2   2   2   2   1   2   2   1   2   2   1   2   2   1   1   2   1   1   1   1   2   1   2   2   2   2   2   1   1   2   1   1   1
 MK-3-16                2   1   2   2   1   1   2   1   1   2   2   2   1   1   1   1   1   2   2   1   2   1   1   1   1   1   2   1   2   1   1   2   1   2   1   2   1   2   2   1   1   2   2   2   1   1   2   1   1   1   1   2   1   2   1   2   1   1   1   1   2   1   1   2   1   1   1   2   2   1   1   1   2   2   2   1   1   1   2   2   2   1   2   1   1   2   2   2   1   1   1   1   2   1   1   2   2   1   2   2   2   2   1   1   1   1   2   2   2   2   2   1   1   2   2   2   1   2   2   2   1   1   1   2   2   1   2   2   1   2   2   1   1   2   1   2   2   2   2   1   1   1   1   2   2   1   2   2   1   2   2   1   1   1   1   1   2   2   2   2   1   1   1   2   1   1   1   2   2   2   2   1   2   2   1   2   2   1   2   2   1   2   2   1   1   1   1   2   1   2   2   2   2   2   1   1   2   1   1   1
 MK-4-1                 1   2   1   2   2   2   1   1   2   1   2   1   1   2   1   1   1   1   2   1   1   2   2   1   2   2   1   2   2   1   1   1   2   2   2   1   1   2   2   2   2   1   1   2   2   1   1   2   2   2   1   1   1   2   2   1   1   1   1   1   1   2   1   2   2   1   2   1   1   2   1   2   1   1   1   1   1   2   1   2   1   2   2   1   1   1   1   1   1   1   1   2   1   1   2   2   1   1   2   1   1   1   1   2   1   2   1   2   2   2   2   1   2   2   1   1   1   1   2   1   2   1   2   2   1   1   1   2   2   2   2   2   1   1   2   1   2   1   2   2   1   2   1   2   1   2   1   1   1   1   2   2   1   1   1   1   2   1   2   1   1   2   2   1   1   1   1   1   1   1   2   2   1   1   1   2   2   2   1   1   1   2   2   2   2   2   2   2   2   2   2   2   2   1   2   1   2   1   1   1
 MK-4-2                 1   2   1   2   2   2   1   1   2   1   2   1   1   2   1   1   1   2   2   1   1   2   2   1   2   2   1   2   2   1   1   1   2   2   2   1   1   2   2   2   2   1   1   2   2   1   1   2   2   2   1   1   1   2   2   1   1   1   1   1   1   2   1   2   2   1   2   1   1   2   1   2   1   1   1   1   1   2   1   2   1   2   2   1   1   1   2   1   1   1   1   2   1   1   2   2   1   1   2   2   1   1   1   2   1   2   2   2   2   2   1   1   2   2   1   1   1   1   2   1   1   1   2   2   2   1   1   2   2   2   2   2   2   1   2   1   2   1   2   2   1   2   1   2   1   2   1   1   1   1   2   2   1   1   1   2   2   1   2   2   1   2   1   1   1   2   1   1   1   1   1   2   2   1   1   2   2   2   2   1   2   2   2   2   2   2   2   2   2   2   2   2   2   1   1   1   2   1   1   1
 MK-4-3                 2   2   1   2   2   2   1   1   1   1   2   1   1   2   2   1   1   2   2   1   1   2   2   1   2   2   2   2   2   1   1   1   2   2   2   1   1   2   2   2   2   1   2   2   2   1   1   2   2   2   1   1   2   2   2   2   1   1   2   1   1   1   2   2   2   1   2   1   1   2   1   2   2   1   1   1   1   2   1   2   1   2   2   1   1   1   2   1   1   1   1   1   1   1   2   2   1   2   2   2   1   1   1   2   1   2   2   2   2   2   1   1   2   2   1   1   1   1   2   1   1   1   2   2   2   1   1   2   1   2   1   2   2   1   2   1   2   1   2   2   1   2   1   2   1   2   1   1   1   1   2   2   1   1   1   1   2   1   2   2   1   2   1   2   1   2   1   1   2   1   1   2   2   1   1   2   2   2   2   1   2   1   2   2   2   2   2   2   1   2   1   2   2   1   1   1   2   1   1   2
 MK-4-4                 2   2   1   2   2   2   1   1   1   1   2   1   1   2   2   1   1   2   2   1   1   2   1   1   2   2   2   2   2   1   1   1   2   2   2   1   1   2   2   2   2   1   2   2   2   1   1   2   2   2   1   1   2   2   1   2   1   1   2   1   1   1   2   2   2   1   2   2   1   2   1   2   2   1   1   1   1   2   2   2   1   2   2   2   1   1   2   1   1   1   1   1   1   1   2   2   1   2   2   2   1   1   1   2   1   2   2   2   2   2   2   1   1   2   1   1   1   1   2   1   1   1   2   2   2   1   1   2   1   2   1   2   2   1   1   1   2   1   2   2   1   2   1   2   1   2   1   1   1   1   2   2   1   1   1   1   1   1   2   2   1   2   1   1   1   1   1   1   2   1   1   2   2   1   1   2   2   2   2   1   2   1   2   2   2   2   2   2   1   2   1   2   2   1   2   1   2   1   1   2
 MK-4-5                 2   2   1   1   2   2   2   1   1   1   2   1   2   2   2   1   2   2   2   1   1   2   1   1   2   2   2   2   2   1   1   1   2   2   2   1   1   2   2   2   2   1   2   2   2   1   1   2   2   1   1   1   2   2   1   2   1   1   2   1   1   1   2   2   2   1   2   2   1   2   1   2   2   1   1   1   1   2   1   2   1   2   2   2   1   1   1   1   1   1   2   1   1   1   2   2   1   2   2   2   1   1   1   2   2   2   2   1   2   2   2   1   1   2   1   1   1   1   2   1   1   1   2   2   2   1   2   2   1   2   1   2   2   1   1   1   2   1   2   2   2   2   1   1   1   2   2   1   1   1   2   2   1   1   1   2   1   2   2   2   1   2   2   1   1   1   1   1   2   1   1   2   2   1   1   2   2   2   2   1   2   2   2   2   2   2   2   2   1   2   1   1   2   1   2   1   2   1   1   2
 MK-4-6                 2   2   1   2   2   2   2   2   1   1   2   1   2   2   2   1   2   2   2   2   1   2   1   1   2   2   2   2   2   1   1   1   2   2   2   1   1   2   2   2   2   1   2   2   2   1   1   2   2   1   1   1   2   2   1   2   1   2   2   1   1   1   2   2   2   1   2   2   1   2   1   2   2   1   1   1   1   2   1   2   1   2   2   2   1   1   1   1   1   1   2   1   1   1   2   2   1   2   2   2   1   2   1   2   2   2   1   1   2   2   2   1   1   2   1   1   1   1   2   2   1   1   2   2   2   1   2   2   1   2   1   2   2   2   1   2   2   1   2   2   2   2   1   1   1   2   2   1   1   1   2   2   2   1   1   2   1   2   2   2   1   2   2   2   1   1   1   1   2   1   1   2   2   1   1   2   2   2   2   1   2   2   2   2   2   2   2   2   1   2   1   1   2   2   2   1   2   1   1   2
 MK-4-7                 2   2   2   1   2   2   2   1   1   1   2   1   2   2   2   1   2   1   2   1   1   2   1   1   2   2   1   2   2   1   1   1   2   2   2   1   1   2   2   2   2   1   2   2   2   1   1   2   2   1   1   1   2   2   1   1   1   2   2   1   1   1   2   2   2   1   2   2   1   2   1   2   2   1   1   1   1   2   2   2   1   2   2   2   1   1   2   1   1   1   2   1   1   2   1   1   1   2   2   2   1   2   1   1   2   2   1   1   2   2   2   1   1   2   1   1   2   1   2   2   1   1   2   2   1   2   2   2   1   1   1   2   2   2   1   1   2   1   2   2   2   1   1   1   1   2   2   1   1   2   2   1   2   1   1   2   1   2   2   2   1   2   2   2   1   1   2   1   2   2   1   2   2   1   2   2   2   2   2   1   2   1   2   2   2   2   2   2   2   2   1   1   2   1   2   1   2   1   1   2
 MK-4-8                 2   2   2   1   2   1   2   1   2   1   2   1   2   2   1   1   2   1   2   1   2   2   1   1   2   2   1   2   1   1   2   1   2   1   2   1   1   2   2   2   2   2   2   2   2   1   2   2   2   2   1   1   1   1   1   1   1   2   2   1   1   1   2   2   1   1   2   2   1   2   1   2   2   1   1   1   1   2   2   2   1   2   1   2   1   1   2   1   1   1   2   1   1   2   1   2   1   2   1   2   1   1   1   1   2   2   1   1   2   2   2   1   2   2   2   2   1   1   2   2   1   1   2   2   2   2   2   2   1   1   1   2   2   2   1   1   2   1   2   2   2   2   1   1   1   2   2   1   1   2   2   1   2   2   1   2   1   2   1   2   1   2   2   2   1   1   2   1   2   2   2   2   2   1   2   2   2   2   2   1   2   1   2   2   2   2   2   2   2   2   1   1   2   1   2   1   2   1   2   2
 MK-4-9                 2   2   1   1   2   2   1   1   2   2   2   1   2   2   1   1   2   1   2   1   2   2   1   1   2   2   1   2   1   1   2   1   2   1   2   1   1   2   2   2   2   2   2   2   2   1   1   2   2   2   1   1   1   1   1   2   1   2   2   2   1   1   2   2   1   2   2   2   1   2   1   2   1   1   1   1   1   1   2   2   1   2   1   1   1   1   2   1   1   1   2   1   1   2   1   2   1   2   1   2   1   2   1   2   2   2   1   1   2   2   2   1   1   2   2   2   1   1   2   2   1   1   2   2   2   2   2   2   1   1   1   2   2   2   1   1   1   1   1   2   2   2   1   1   1   1   2   1   1   2   2   2   2   2   1   2   1   2   1   2   1   2   1   2   1   1   2   2   2   2   2   2   2   1   2   2   2   2   2   1   2   1   2   2   2   2   2   2   2   2   1   2   2   1   2   1   2   1   1   2
 MK-4-10                2   2   1   1   2   2   1   1   2   2   2   1   2   2   1   1   2   1   2   1   2   1   1   1   2   2   1   2   1   1   2   1   2   1   2   2   1   1   2   2   1   2   2   2   2   1   1   2   2   2   1   1   1   1   1   2   1   2   2   2   1   1   2   2   2   2   2   1   1   1   1   1   1   1   1   1   1   1   2   2   1   2   1   1   1   1   2   1   1   1   2   1   1   2   1   2   1   2   1   2   1   1   1   2   2   1   1   1   2   2   2   1   1   2   2   2   1   1   2   1   1   1   2   2   2   2   2   2   1   2   1   2   2   2   1   1   1   1   1   1   2   2   2   1   1   1   2   1   1   2   2   2   2   2   1   2   1   2   1   1   2   2   2   1   2   1   2   2   1   2   2   2   2   1   2   2   2   2   2   1   2   1   2   2   2   2   2   2   2   2   1   2   2   1   2   1   1   1   1   2
 MK-4-11                2   2   1   1   2   2   1   1   2   2   2   1   2   2   1   1   2   1   2   1   2   1   1   1   2   2   1   2   1   1   2   1   2   1   2   2   1   1   2   2   1   2   2   1   2   1   1   2   2   1   1   2   1   1   1   2   1   2   2   2   1   1   2   2   2   2   2   1   1   1   1   1   1   1   1   1   1   1   2   2   1   2   2   1   1   1   2   1   1   1   1   1   1   2   1   2   2   1   1   2   1   2   1   1   2   2   1   1   2   2   2   1   2   2   2   2   1   1   2   1   1   1   2   2   2   2   2   2   1   1   1   2   2   2   2   1   1   1   1   1   2   2   2   1   1   1   2   1   1   1   1   2   2   2   1   2   1   2   1   1   2   1   2   1   2   1   2   2   1   2   2   2   2   1   2   2   2   2   2   1   2   1   2   1   1   2   2   2   2   2   1   2   2   1   2   1   1   1   1   2
 MK-4-12                2   2   1   1   2   2   1   2   2   2   2   1   2   2   2   1   1   1   2   1   1   1   1   1   2   2   1   2   1   1   2   1   2   1   2   2   1   1   2   2   1   2   1   1   1   1   1   2   2   2   1   2   2   1   1   1   2   2   1   1   2   1   2   2   2   2   1   1   1   1   1   1   1   1   1   1   2   1   2   2   1   2   2   1   1   1   2   1   1   1   2   1   1   2   1   2   2   1   1   2   1   2   1   1   2   2   1   1   2   2   2   1   2   2   2   2   1   1   2   1   1   1   2   2   2   2   2   2   1   1   1   2   2   2   1   1   1   1   1   1   2   2   2   1   1   1   2   2   1   1   1   1   2   2   1   1   1   2   1   1   2   2   2   1   2   2   1   2   1   2   1   2   2   1   2   2   2   2   2   1   2   1   2   1   2   2   2   1   2   2   1   2   2   1   2   1   1   1   1   2
 MK-4-13                2   2   1   1   1   2   1   2   2   2   2   1   2   2   2   1   1   1   2   2   1   1   1   1   2   2   1   2   1   1   2   2   2   1   1   2   1   1   2   2   1   2   1   1   1   1   1   2   1   2   1   2   2   1   1   1   2   2   1   1   2   1   2   2   1   2   1   1   1   1   1   1   1   2   1   1   2   1   2   2   1   2   2   1   1   1   2   1   1   1   2   1   1   2   1   2   2   1   1   2   2   2   1   1   2   2   1   1   2   2   2   1   2   2   2   2   1   1   2   1   1   1   2   2   2   2   2   2   1   1   1   2   2   2   1   1   1   1   1   1   2   2   2   2   1   1   2   2   1   2   1   1   2   2   1   1   1   2   1   1   2   2   2   1   2   2   1   2   1   2   1   2   2   1   2   2   2   2   2   1   2   1   2   1   2   2   2   1   2   1   1   2   2   1   2   1   1   1   1   2
 MK-4-14                2   2   1   1   1   2   1   2   2   2   2   1   2   2   1   1   2   1   2   2   1   1   1   1   1   2   1   2   1   1   2   2   1   1   2   2   1   1   2   2   1   2   1   1   1   1   1   2   1   2   1   2   2   1   1   1   2   2   1   1   2   1   2   1   1   2   1   1   1   1   1   1   1   2   1   1   2   1   2   2   1   1   2   1   1   1   2   1   1   1   2   1   1   2   1   2   2   2   1   2   1   2   1   1   2   2   1   1   2   2   2   1   2   2   2   2   1   1   2   1   1   1   2   2   2   2   2   2   2   1   1   2   2   2   1   1   1   1   1   1   2   2   2   1   1   1   2   2   1   2   1   1   2   2   1   2   1   1   1   1   2   1   2   1   2   1   1   2   1   1   1   2   2   1   2   2   2   2   2   1   2   1   2   1   2   2   2   1   2   1   1   2   2   1   2   2   1   1   1   1
 MK-4-15                2   2   1   1   1   1   1   2   2   2   1   1   2   2   1   1   2   1   2   2   1   2   1   1   1   2   1   2   1   1   1   2   2   1   2   2   1   1   2   2   1   2   1   1   1   1   1   2   1   2   1   2   2   1   1   1   1   2   1   1   2   1   2   1   1   2   2   2   1   1   1   1   1   2   2   1   2   1   1   2   1   1   1   1   1   2   2   1   1   2   2   1   1   2   1   1   2   2   1   2   1   2   1   1   2   2   1   1   2   2   2   1   2   2   1   2   1   1   2   1   1   1   2   2   2   2   2   2   2   1   1   2   2   1   1   2   1   2   1   1   2   2   2   1   1   1   2   2   1   2   1   1   2   2   1   2   1   1   1   1   2   1   2   2   2   2   1   2   2   1   1   1   2   1   2   2   2   2   2   1   2   1   2   1   2   2   2   1   2   1   1   2   2   1   2   2   1   1   1   1
 MK-4-16                2   2   1   1   1   1   1   2   2   2   1   1   2   2   1   2   2   2   2   2   2   2   1   1   1   2   1   2   1   1   1   2   2   1   2   2   1   1   2   2   1   2   1   1   1   1   1   2   1   2   1   2   2   1   1   1   1   2   1   1   2   1   2   1   2   2   2   2   1   1   1   1   2   2   2   1   2   1   1   2   1   1   1   1   1   2   2   1   1   2   2   1   1   2   1   1   2   2   1   1   1   2   1   1   2   2   1   1   2   2   2   1   1   2   1   2   2   1   2   2   1   1   2   2   2   2   2   2   2   1   1   2   2   1   1   2   1   2   2   1   2   2   2   1   1   1   2   2   1   2   1   1   2   2   1   2   1   1   1   1   1   1   2   2   2   2   1   2   1   1   1   1   2   1   2   2   2   2   2   1   2   1   2   1   2   2   2   1   2   2   1   2   2   1   2   2   1   1   1   1
 MK-5-1                 1   2   1   1   1   2   1   2   1   1   1   2   1   2   1   2   1   1   2   2   2   2   2   1   2   2   2   1   2   1   1   1   2   2   2   2   2   1   1   2   1   2   2   1   1   2   2   2   1   1   2   2   1   2   1   2   2   2   1   2   2   1   2   2   2   1   1   2   1   2   1   1   2   2   1   2   1   1   2   1   2   1   1   1   2   1   1   1   2   1   2   2   2   2   1   1   2   2   1   1   1   2   1   1   1   2   1   2   2   1   1   1   1   1   1   1   1   1   2   1   2   2   2   2   2   2   2   1   1   1   2   2   1   1   2   2   2   2   1   1   1   2   2   1   2   2   1   2   1   1   1   1   1   1   2   2   2   2   1   2   2   1   1   2   1   1   1   1   2   2   2   2   1   1   1   2   2   1   1   2   2   1   2   2   2   2   1   1   2   1   1   1   1   1   2   2   2   2   2   2
 MK-5-2                 1   2   1   1   1   2   1   2   1   2   1   2   1   2   1   2   2   2   2   2   2   2   2   1   2   2   2   1   2   1   1   1   2   2   2   2   2   1   1   2   1   1   2   1   1   1   2   2   2   2   2   2   1   2   1   2   2   1   1   2   2   1   2   2   2   1   1   2   1   2   1   1   1   2   1   2   1   1   2   1   2   1   1   1   2   1   1   1   1   1   2   2   2   2   1   1   2   2   1   1   1   2   1   1   1   2   1   1   2   1   2   2   1   1   1   2   1   1   2   2   2   2   2   2   2   2   2   1   1   1   2   2   1   1   2   2   2   2   1   1   1   2   2   1   1   2   1   2   1   1   1   1   1   2   2   2   2   1   1   2   2   1   1   2   1   1   1   1   2   2   2   2   1   1   1   2   2   1   1   2   2   1   2   2   2   2   1   1   2   2   1   2   1   1   2   2   2   2   2   2
 MK-5-3                 1   2   1   1   1   2   1   1   1   2   1   1   1   2   1   2   2   2   2   1   2   2   2   2   2   2   2   2   1   1   2   1   2   2   2   2   2   1   2   2   2   2   2   1   1   1   2   2   1   2   2   2   1   2   1   2   2   1   1   2   2   1   1   2   2   2   2   2   1   2   1   1   1   2   1   2   1   1   2   1   2   1   1   1   2   1   1   1   1   1   2   2   1   2   1   2   1   2   1   1   1   2   1   1   1   2   1   1   2   1   2   2   1   1   1   2   1   1   2   1   2   1   2   2   2   2   2   1   1   1   2   2   1   1   2   2   2   2   1   1   1   2   2   1   1   2   1   2   1   1   1   1   1   2   2   2   2   1   1   2   2   1   1   2   1   1   1   1   2   2   1   2   1   1   1   2   2   1   1   2   2   1   2   2   1   2   1   1   2   2   1   2   1   1   2   2   1   1   2   2
 MK-5-4                 1   2   1   1   1   2   1   1   1   2   1   1   1   1   1   2   2   1   2   2   1   2   2   2   2   2   2   2   1   1   2   1   1   2   2   2   2   1   2   2   2   2   2   1   1   1   2   2   1   2   2   1   1   2   1   2   2   2   2   2   1   1   1   2   2   2   2   2   1   2   1   1   2   2   1   2   1   1   2   1   1   1   1   1   1   2   2   1   1   1   2   1   1   2   1   2   1   2   2   1   1   2   1   2   1   2   1   1   1   1   2   1   1   1   2   2   1   2   2   1   2   1   2   2   2   2   2   1   1   1   2   2   1   1   2   2   2   2   1   1   1   2   2   1   1   2   1   2   1   1   1   1   1   2   2   2   2   1   1   2   2   1   2   2   1   1   1   2   2   2   1   2   1   2   1   2   2   1   1   2   2   1   2   2   1   2   1   1   2   2   1   2   1   1   2   2   1   1   2   2
 MK-5-5                 2   2   1   2   1   2   2   1   1   2   1   1   1   1   1   2   2   1   2   2   1   2   2   2   2   2   2   2   1   1   2   1   1   2   2   2   2   1   2   1   2   2   1   1   1   1   2   2   1   2   2   1   1   2   1   2   2   2   2   2   1   1   1   2   2   2   2   2   1   2   1   1   2   2   1   2   1   1   2   1   1   1   1   1   1   2   2   1   1   1   2   1   2   1   1   2   1   2   2   1   1   2   1   2   1   2   1   1   1   1   2   1   1   1   1   2   1   2   2   1   2   1   2   2   2   2   2   1   1   1   2   2   1   1   2   2   2   2   2   1   1   2   2   1   1   2   2   2   1   1   2   1   1   2   2   2   2   1   1   1   2   2   2   2   1   1   1   2   2   2   1   2   2   2   2   2   2   1   1   2   2   1   1   2   1   2   1   1   2   2   1   2   1   1   2   2   1   1   2   2
 MK-5-6                 2   2   1   2   1   1   2   1   1   2   1   1   1   1   1   2   2   1   2   2   1   2   2   1   2   2   1   2   1   1   2   1   1   2   2   2   2   1   1   1   1   2   1   1   1   1   2   2   1   2   1   1   1   2   1   2   2   2   2   2   1   1   1   2   2   2   2   1   1   2   1   1   2   2   1   2   1   1   1   1   1   1   2   1   1   2   2   1   1   2   2   1   2   1   2   2   1   2   2   1   1   2   1   1   1   2   1   1   1   1   2   2   1   1   1   1   1   2   2   2   2   1   2   2   2   1   2   1   1   1   2   2   1   1   1   2   2   2   2   1   1   2   2   1   1   2   2   2   1   1   2   1   1   2   2   1   2   1   1   1   2   2   1   2   1   1   1   2   2   2   1   2   2   2   2   2   1   1   1   2   2   2   1   2   1   2   1   1   2   2   1   2   2   1   2   2   1   1   2   2
 MK-5-7                 2   2   1   2   1   1   2   1   1   1   1   1   1   2   1   2   2   1   2   2   1   2   2   1   2   2   1   2   1   1   2   1   2   2   2   2   2   1   1   1   2   2   1   1   1   1   1   2   1   2   1   1   1   2   1   1   2   2   2   2   1   1   1   2   2   2   2   1   1   2   1   2   1   2   1   1   2   1   1   1   1   1   2   1   1   2   2   1   1   2   2   2   2   1   2   2   1   2   2   1   1   2   1   1   2   2   1   1   1   1   2   2   1   1   1   1   1   2   2   2   2   1   2   2   2   2   2   1   1   1   1   2   1   1   2   2   1   2   2   1   1   2   2   2   2   2   1   2   1   1   2   2   1   2   2   1   2   1   1   1   2   2   1   2   1   1   1   2   2   2   2   2   2   2   2   2   2   1   1   2   2   2   1   2   1   1   1   1   2   2   1   2   2   1   2   2   1   1   2   2
 MK-5-8                 2   1   1   2   1   1   2   1   1   1   1   1   1   2   1   2   2   2   2   2   1   2   2   1   2   2   1   2   1   2   2   1   2   2   2   2   1   1   1   1   2   2   1   1   1   1   1   2   1   2   1   1   1   2   1   1   2   2   2   1   1   1   1   2   2   1   2   1   1   2   1   2   1   1   1   1   2   1   1   1   1   1   2   1   1   2   2   1   1   2   2   2   2   1   2   2   1   2   2   1   1   2   1   1   2   2   1   1   1   1   2   2   1   1   1   1   1   2   2   2   2   1   2   1   1   2   2   1   1   2   1   2   1   1   1   2   1   2   2   2   1   2   2   1   2   2   1   2   1   1   2   2   1   2   2   1   2   1   1   1   2   2   1   2   1   1   1   2   2   2   2   2   2   2   2   2   2   1   1   2   2   2   1   2   1   1   2   1   2   2   1   2   2   1   2   2   2   1   2   2
 MK-5-9                 2   1   1   2   1   1   2   1   1   1   1   1   1   2   2   2   2   2   2   2   1   2   2   1   2   2   1   2   1   2   2   1   2   2   2   2   1   1   1   1   1   2   1   1   1   1   1   2   2   2   1   1   1   2   1   1   2   2   2   1   1   1   1   1   2   1   2   1   2   2   1   2   1   1   1   1   2   1   1   1   1   1   2   1   1   2   2   1   1   2   2   2   1   1   1   2   1   2   2   1   1   2   1   1   2   2   1   1   1   1   2   2   1   1   1   1   1   2   1   2   2   1   1   1   1   2   2   1   1   2   1   2   2   1   1   2   1   2   2   2   1   1   2   1   2   2   1   2   1   1   2   2   1   2   2   1   2   1   1   1   2   2   1   2   1   1   1   2   1   2   2   2   2   2   2   2   2   1   1   2   2   2   1   2   1   2   2   1   2   2   1   2   2   2   2   2   2   1   2   2
 MK-5-10                2   1   1   2   1   1   2   1   1   1   1   1   1   2   2   1   2   2   2   2   1   2   2   1   2   2   1   2   1   2   2   1   2   2   2   2   1   1   1   1   1   2   1   1   2   1   1   2   2   2   2   1   1   2   1   1   2   2   2   1   1   1   1   1   2   1   2   1   2   2   1   2   1   1   1   1   2   1   1   1   1   1   2   1   1   2   2   1   1   2   2   2   1   1   1   2   1   2   2   2   1   2   1   1   1   2   1   1   1   1   2   2   1   1   1   1   1   2   1   2   2   1   1   1   1   2   2   1   1   2   2   1   2   1   1   2   1   1   1   2   1   1   1   2   2   2   2   2   1   1   2   2   2   2   1   1   2   1   1   1   2   2   1   1   1   1   1   2   1   2   2   2   2   2   2   2   2   1   1   2   2   2   1   2   1   2   2   1   1   2   1   1   2   1   2   2   2   1   2   2
 MK-5-11                1   1   1   2   1   1   1   1   1   1   1   1   1   1   2   1   2   2   2   2   1   2   2   1   2   2   1   2   1   1   2   1   2   2   2   2   1   1   1   1   1   2   1   1   2   1   1   1   2   2   1   2   1   2   1   1   2   2   1   1   1   1   1   1   2   1   2   1   2   1   1   1   1   1   1   1   2   1   1   1   1   1   2   1   1   1   2   1   1   2   1   2   1   1   1   2   1   2   2   2   1   2   1   1   1   2   2   1   1   1   2   2   1   1   1   1   1   2   1   2   2   1   2   1   1   2   2   1   1   2   2   1   2   1   1   2   1   1   1   2   1   1   1   2   2   2   1   2   1   1   2   2   2   1   1   1   2   1   2   1   2   1   1   1   1   1   1   2   1   2   2   2   2   2   2   2   2   1   1   2   2   2   1   2   1   2   2   1   1   2   1   1   2   1   2   2   2   1   2   2
 MK-5-12                1   1   1   2   2   1   1   1   1   1   1   1   1   1   2   1   2   2   2   1   1   2   2   2   1   2   2   2   2   1   2   1   2   2   2   2   2   1   1   1   1   2   1   2   2   1   1   2   2   2   1   2   1   2   1   1   2   2   1   1   1   1   1   1   2   1   2   2   2   1   1   1   1   1   1   2   2   1   1   1   1   1   2   1   1   1   2   1   1   2   1   2   1   1   1   2   1   2   2   2   1   2   1   1   1   2   2   1   1   2   2   2   1   1   1   1   1   2   1   2   2   1   2   2   1   2   1   2   1   2   2   1   2   2   1   2   1   1   1   2   1   1   1   2   2   1   1   2   1   1   2   2   1   1   1   1   2   1   1   2   2   1   1   1   1   1   1   2   1   2   2   2   2   2   2   2   2   1   1   2   2   2   1   2   1   2   2   1   1   2   1   1   2   1   2   2   2   1   2   2
 MK-5-13                1   1   1   2   2   1   1   1   2   1   1   1   1   1   2   1   2   1   2   1   1   2   2   2   1   2   2   2   2   1   2   1   2   2   2   2   2   1   1   1   1   2   1   2   2   1   1   2   2   2   1   2   1   2   1   1   2   2   1   1   1   1   1   1   2   1   2   2   2   1   2   1   1   1   1   2   2   1   1   2   1   1   2   2   1   1   2   2   1   2   1   2   1   1   1   2   1   2   2   2   1   2   1   1   1   2   2   1   1   2   2   2   2   1   2   1   1   2   1   2   2   1   2   2   1   2   1   2   1   2   1   1   2   2   1   2   1   1   1   2   1   1   1   2   2   1   1   2   1   1   2   2   1   1   1   1   2   1   1   2   2   1   2   1   1   1   1   2   1   2   2   2   2   2   2   2   2   1   1   2   2   2   1   2   1   2   2   1   1   2   2   2   2   1   2   2   2   2   2   2
 MK-5-14                1   2   1   2   1   1   1   1   2   1   1   1   1   1   2   1   2   1   2   1   1   2   2   2   1   2   2   2   2   1   2   1   1   2   2   2   2   1   1   1   1   2   1   2   2   1   1   2   1   2   1   2   1   2   1   1   2   2   1   1   1   1   1   1   2   1   2   2   2   1   2   1   1   1   1   2   2   1   1   2   1   1   2   2   1   1   2   2   1   2   1   2   1   2   1   2   1   2   2   2   1   2   1   1   1   2   2   1   1   2   1   2   2   2   2   1   1   2   1   2   2   1   2   2   1   1   1   2   1   2   1   1   2   2   1   2   1   1   2   1   1   1   2   2   2   1   1   2   1   1   2   2   1   1   1   1   2   1   1   2   2   1   1   1   1   1   1   2   1   2   2   2   2   2   2   2   2   2   1   2   1   2   1   2   1   2   2   1   1   2   2   2   2   1   2   2   2   2   2   2
 MK-5-15                1   2   2   2   2   1   1   1   2   1   1   1   1   1   2   1   2   1   1   1   1   2   2   2   1   2   2   2   2   1   2   1   1   2   2   2   2   1   1   1   1   2   1   2   2   1   1   2   1   2   2   2   1   2   1   1   2   2   1   1   1   1   1   1   2   1   2   2   2   1   2   1   1   1   1   1   2   1   1   2   1   1   2   2   1   1   2   2   1   2   1   2   1   2   1   1   1   2   1   2   1   2   1   2   1   2   2   1   1   2   1   2   2   2   2   1   2   2   1   2   2   1   2   2   1   2   1   2   1   2   1   1   2   2   1   2   2   1   2   1   1   1   2   2   2   1   1   2   1   1   2   2   1   1   1   1   2   1   1   2   2   2   1   1   1   1   1   2   1   2   2   2   2   2   2   2   2   1   1   2   1   2   1   2   1   2   2   1   1   2   2   2   1   1   2   2   1   2   2   2
 MK-5-16                1   2   2   2   2   1   1   1   2   2   1   1   1   1   2   1   2   1   1   1   1   2   1   2   1   2   2   2   2   1   2   1   1   2   2   2   2   2   1   2   1   2   1   2   2   1   1   2   1   2   2   2   1   2   1   2   2   2   1   1   1   1   1   1   2   1   2   2   2   1   2   2   1   1   1   1   2   1   1   1   1   1   2   2   1   1   2   2   1   2   1   2   1   2   1   1   2   2   1   2   1   2   1   1   1   2   2   1   2   2   1   1   2   2   2   1   2   2   1   2   2   1   1   2   1   2   1   2   1   2   1   1   2   2   1   2   2   1   2   1   1   1   2   2   2   1   1   2   1   1   2   2   1   1   1   1   2   1   1   2   2   2   1   1   1   1   1   2   1   1   1   2   2   2   2   2   2   1   1   2   1   2   1   2   1   2   2   1   1   2   2   2   1   1   1   2   1   2   2   2
 MK-6-1                 1   2   2   2   1   2   2   2   2   2   2   2   1   1   1   2   1   1   2   2   1   1   1   2   1   1   1   1   1   1   2   1   2   1   2   2   1   2   2   2   1   1   2   1   2   1   1   1   2   2   2   2   1   1   1   2   1   1   2   2   2   2   2   2   1   2   2   1   1   2   2   2   1   1   2   1   2   2   1   2   2   2   2   2   1   2   1   1   1   1   1   2   2   2   1   1   1   1   2   1   2   1   2   2   1   2   1   1   1   1   1   1   2   1   1   2   2   1   1   2   2   1   2   1   1   1   1   2   1   1   2   2   2   2   2   2   1   1   1   1   2   1   1   1   2   2   1   2   1   2   1   1   2   1   1   2   2   1   1   1   2   2   1   2   1   1   2   1   1   2   1   1   2   1   2   2   2   2   1   2   1   1   1   2   2   1   1   2   2   1   2   2   2   2   1   2   1   2   1   2
 MK-6-2                 1   2   2   2   1   2   2   2   2   2   1   2   1   1   1   2   1   1   2   1   1   1   1   1   1   1   2   1   1   1   2   1   2   1   2   2   1   2   2   1   1   1   2   1   2   1   1   2   2   2   2   2   1   2   1   1   1   1   1   2   2   1   1   2   1   2   1   1   1   2   2   2   1   1   1   2   2   1   1   2   2   2   2   2   1   2   2   1   1   1   1   2   2   2   2   1   1   1   2   1   2   1   2   2   1   2   2   1   1   1   1   1   2   1   1   1   2   1   1   2   2   1   2   1   1   1   1   2   1   1   2   2   2   2   2   2   1   1   2   1   2   1   1   1   2   2   1   2   1   2   1   1   2   1   1   2   2   2   1   1   2   2   2   2   1   1   2   1   1   2   1   1   2   1   2   2   2   2   1   2   1   1   1   2   2   1   1   2   2   1   2   2   2   2   1   2   1   1   1   2
 MK-6-3                 1   2   2   2   1   2   2   2   2   2   1   2   1   2   1   2   1   1   2   1   1   1   1   1   1   1   2   1   1   1   2   1   2   2   2   2   1   1   1   1   1   1   2   1   1   1   1   2   2   2   2   2   1   2   2   1   2   1   1   2   2   1   1   2   1   2   1   1   1   2   2   2   1   1   1   2   2   1   1   2   2   2   1   2   1   2   2   1   1   2   1   2   1   2   2   1   1   1   2   1   1   1   2   2   1   1   2   1   1   1   1   1   2   1   1   1   2   1   1   2   2   1   2   1   1   1   1   2   1   1   1   2   2   2   2   2   1   1   2   1   2   1   1   1   2   2   1   2   1   2   1   1   2   1   1   1   2   2   1   1   2   2   2   2   1   1   2   1   1   2   1   2   2   2   2   2   2   2   1   2   1   1   1   2   2   1   1   2   2   1   2   2   2   2   1   2   2   1   1   2
 MK-6-4                 1   2   2   2   1   2   2   2   2   2   2   2   1   2   1   2   1   1   2   1   1   1   1   1   2   1   2   2   1   2   2   1   2   2   2   2   1   1   1   1   1   1   2   1   1   1   1   2   2   2   2   2   1   2   2   2   2   1   1   2   2   1   1   2   1   2   1   1   1   2   2   2   1   1   1   2   2   1   1   2   2   2   1   2   1   2   2   1   1   2   1   2   2   2   2   1   1   1   2   1   1   1   2   2   1   1   2   1   1   1   1   1   2   1   1   1   2   1   1   2   2   1   2   1   1   2   1   2   1   1   2   2   2   2   2   2   1   1   2   1   1   1   1   1   2   2   1   2   1   2   1   1   2   1   1   1   2   2   1   1   2   2   2   1   2   1   1   1   1   2   2   2   2   2   2   2   2   2   1   2   1   1   2   2   2   1   1   2   2   1   2   2   2   2   1   2   2   1   1   2
 MK-6-5                 1   2   2   2   1   2   2   2   2   2   2   2   1   2   1   2   1   1   2   2   1   2   1   1   2   1   2   2   1   2   2   1   1   2   2   1   1   1   1   1   2   1   2   1   1   1   1   2   1   1   2   2   1   2   2   2   2   1   1   2   2   1   1   2   1   2   1   1   1   2   1   2   1   1   1   2   2   1   1   2   2   2   1   2   1   2   2   2   1   2   1   2   2   2   2   1   1   1   2   1   1   1   2   2   1   1   1   1   1   1   1   1   2   1   1   1   2   1   1   2   2   1   2   1   2   2   2   1   2   1   2   2   2   2   2   2   1   1   2   1   1   1   1   1   2   2   1   2   1   2   1   1   2   1   1   1   2   2   2   1   2   2   2   1   2   2   1   1   1   2   2   2   2   2   2   2   2   2   1   1   1   1   1   2   2   2   1   2   2   1   2   2   2   2   1   2   2   1   1   2
 MK-6-6                 1   2   2   2   1   1   2   2   2   2   2   2   1   2   1   1   1   1   2   2   2   2   1   1   2   1   2   1   1   1   2   1   1   2   2   1   1   1   1   1   2   1   2   2   1   1   1   2   1   1   2   1   1   2   2   2   2   1   1   1   2   2   1   2   1   2   1   1   1   2   1   2   1   1   1   2   1   1   1   2   2   2   1   2   1   2   2   2   1   2   1   2   2   2   2   1   1   2   2   1   1   2   2   2   1   2   1   1   1   1   1   1   2   1   1   1   2   2   1   1   1   1   2   1   2   2   2   1   2   1   2   2   2   2   2   2   1   2   2   1   1   1   1   1   2   2   2   2   1   2   1   1   2   1   1   1   2   1   2   1   2   2   1   1   2   2   1   2   2   2   2   2   2   2   2   2   2   2   1   1   1   1   1   2   2   2   1   2   2   1   2   2   2   2   1   2   2   1   1   1
 MK-6-7                 1   2   2   2   1   1   1   1   2   2   2   2   1   2   1   1   2   1   2   2   2   2   1   1   2   1   2   1   1   1   2   2   1   1   2   1   1   1   1   1   2   1   2   2   2   1   1   1   1   1   2   1   1   1   2   2   2   1   1   1   2   2   1   2   2   2   1   1   1   2   1   2   1   1   1   2   1   1   1   2   2   2   1   2   1   2   2   2   1   2   1   2   2   2   2   1   1   2   2   1   1   2   2   2   1   2   1   1   1   1   1   1   2   1   1   1   2   2   1   1   1   1   2   1   2   2   2   1   2   1   2   2   2   2   2   2   1   2   2   1   2   1   1   1   2   1   2   2   1   2   1   1   2   1   1   1   2   1   2   1   1   2   1   1   2   2   1   2   2   2   2   2   2   2   1   2   2   2   1   2   1   1   1   2   2   2   1   2   2   1   2   1   2   2   1   2   2   1   2   1
 MK-6-8                 1   2   2   2   1   1   1   1   2   2   2   2   1   2   1   1   2   1   2   2   2   2   1   1   2   1   2   1   1   1   2   2   1   1   2   1   2   1   1   1   2   1   2   2   2   2   1   1   1   1   2   1   1   1   2   2   2   1   1   1   2   1   1   2   2   2   1   2   1   2   1   2   1   1   1   2   1   1   2   2   2   2   1   1   1   1   2   2   1   2   1   2   2   2   2   1   2   2   2   1   1   2   2   1   1   2   1   1   2   1   1   1   2   1   1   1   2   2   1   1   1   1   2   1   2   2   2   1   1   1   2   2   2   2   2   2   1   2   1   1   2   1   1   2   2   1   1   2   2   2   1   1   2   1   1   1   2   1   2   1   1   2   1   1   2   2   1   2   2   2   2   2   2   2   1   2   1   2   1   2   1   1   1   2   2   2   1   2   2   1   2   1   2   2   1   2   2   2   2   1
 MK-6-9                 1   2   2   1   1   2   1   1   2   1   2   1   1   1   1   1   2   1   2   2   2   2   1   1   2   1   2   1   1   1   2   2   1   1   2   1   2   1   1   1   2   1   2   2   1   2   2   1   1   1   2   1   1   1   1   2   2   1   1   1   2   1   1   2   2   2   1   2   1   2   1   1   1   1   1   2   2   1   2   2   2   2   1   1   1   1   2   1   1   2   1   2   2   2   2   1   2   2   1   1   1   2   2   1   1   2   1   1   2   1   1   1   2   1   1   1   1   2   2   1   1   1   2   1   2   2   1   1   1   1   2   2   2   2   2   2   1   2   1   1   2   1   1   2   2   1   1   2   2   2   2   1   2   1   1   1   2   1   2   1   1   2   1   1   2   2   1   2   2   2   2   2   2   2   1   2   1   2   1   2   1   1   1   2   2   2   1   2   2   1   2   1   2   2   1   2   2   1   2   1
 MK-6-10                1   2   2   2   1   2   1   1   2   1   2   1   1   1   1   1   2   2   2   2   2   2   1   1   2   1   2   1   1   1   2   2   1   2   2   1   2   1   2   1   2   1   2   2   1   2   2   1   1   1   2   1   1   1   1   2   2   1   1   2   2   2   1   2   2   1   1   2   1   2   1   2   1   1   1   2   2   1   1   2   2   2   1   1   1   1   2   1   1   2   1   2   2   1   2   1   2   1   1   1   1   1   1   1   1   2   1   1   1   2   1   1   2   1   2   1   1   2   2   1   1   1   2   1   2   1   1   1   1   1   2   2   2   2   1   2   1   2   1   1   2   1   1   2   2   1   1   2   2   1   2   1   2   1   1   2   2   1   2   1   1   2   1   1   2   2   1   2   1   2   2   2   2   2   1   2   1   2   1   2   1   1   1   2   2   2   2   2   2   2   2   2   2   2   1   2   2   1   2   1
 MK-6-11                1   2   2   2   1   2   1   1   2   1   2   1   1   1   1   1   2   2   2   2   2   2   1   1   2   1   2   1   1   1   2   2   1   2   2   1   2   1   1   2   2   1   2   2   1   2   2   1   2   1   2   1   2   2   1   2   2   1   2   2   2   2   1   2   2   1   1   2   1   2   1   2   1   1   1   2   2   1   1   2   2   2   1   1   1   1   1   1   1   2   1   2   2   1   2   1   1   1   1   1   2   1   2   1   1   2   2   1   1   2   1   1   2   1   2   1   1   2   1   1   1   1   2   1   2   1   1   1   1   1   2   2   2   2   1   2   1   2   2   2   2   1   1   2   2   1   1   1   2   1   2   1   2   1   1   2   2   1   2   1   1   2   1   1   2   2   1   1   1   2   1   1   2   2   1   2   1   1   1   2   1   1   1   2   2   2   2   2   2   2   2   2   2   2   1   2   2   1   2   1
 MK-6-12                1   2   2   2   1   2   1   1   2   1   1   1   2   1   1   1   2   2   1   2   2   2   1   2   2   1   2   1   1   1   2   2   1   2   2   1   2   1   1   2   2   1   2   2   1   2   2   1   2   1   2   1   2   1   1   2   2   1   2   2   1   2   1   2   2   1   1   2   1   2   1   2   2   1   1   2   2   1   1   2   2   2   1   1   1   1   1   1   1   2   2   2   2   1   2   1   1   1   1   1   2   1   2   1   1   1   2   1   1   2   1   1   2   1   2   1   1   2   1   1   1   1   2   1   2   1   1   1   1   1   1   2   2   2   1   2   1   2   2   2   2   1   1   2   2   1   1   1   2   1   2   1   2   1   1   2   2   1   2   1   1   1   1   1   2   2   2   1   1   2   1   1   2   2   1   1   1   1   1   2   1   1   1   2   2   2   2   2   2   2   2   2   2   2   1   1   2   1   2   1
 MK-6-13                1   2   2   2   1   2   1   1   2   1   1   1   2   1   1   1   2   2   1   2   2   2   1   2   2   1   2   1   1   2   2   2   1   2   2   1   1   1   1   2   2   1   2   2   1   2   2   1   2   1   2   1   2   1   1   2   2   1   2   2   1   2   1   2   2   1   1   2   1   2   2   2   2   1   1   2   2   1   1   2   2   2   1   1   1   1   1   1   1   2   1   2   2   1   2   1   1   1   1   1   2   1   2   1   1   1   2   1   1   2   2   1   1   1   1   1   1   2   1   1   1   1   2   1   2   1   2   1   1   1   1   2   2   2   1   2   1   2   2   1   2   1   1   2   1   1   1   1   2   2   2   1   2   1   1   2   2   1   2   1   1   1   1   1   2   2   2   1   1   1   1   1   2   2   1   1   1   1   1   2   1   1   2   2   2   2   2   2   2   2   2   2   2   2   1   2   2   1   2   1
 MK-6-14                1   2   2   2   2   2   1   2   1   1   1   1   2   1   1   1   1   2   1   2   2   2   2   2   2   1   2   1   2   2   2   2   1   2   2   1   1   1   1   2   2   1   2   2   1   2   2   1   2   1   2   1   1   1   1   2   2   1   2   2   1   2   1   2   2   1   1   2   1   1   2   2   2   1   1   2   2   1   1   2   2   2   2   1   1   1   1   1   1   2   1   2   2   1   2   1   1   1   1   1   2   1   2   1   1   1   2   1   1   2   2   1   1   1   1   1   1   2   2   1   1   1   2   1   2   1   2   2   2   1   1   2   2   2   1   2   1   2   2   1   2   1   1   2   1   1   1   2   2   2   2   2   2   1   1   2   2   1   2   1   1   1   1   1   2   2   2   1   1   1   1   1   2   2   1   1   1   2   1   2   1   2   2   2   2   2   2   2   2   2   1   2   2   2   2   2   2   1   2   1
 MK-6-15                1   2   2   2   2   2   1   2   1   1   1   1   2   1   1   1   1   2   1   2   2   2   2   2   2   1   2   1   2   2   2   2   1   2   2   1   1   1   1   2   1   1   2   2   1   2   2   1   2   1   2   1   1   1   1   1   2   1   2   2   1   2   1   2   2   1   1   2   1   1   2   2   2   1   1   2   2   1   1   2   2   2   2   1   1   1   1   1   1   2   1   2   2   1   2   1   1   1   1   1   2   1   2   1   1   1   2   1   1   2   2   1   1   1   1   1   1   2   2   1   1   1   2   1   2   1   2   2   2   2   1   2   1   2   1   2   1   1   2   1   2   1   1   2   1   1   1   1   2   2   2   2   2   1   1   2   2   1   2   1   1   1   1   1   2   2   2   1   1   1   1   1   2   2   1   1   1   2   1   2   1   2   2   2   2   2   2   2   2   2   1   2   2   2   2   2   2   1   2   1
 MK-6-16                1   2   2   2   2   2   1   2   1   1   1   1   2   1   1   1   1   2   1   2   2   2   2   2   2   1   2   1   1   1   2   2   1   2   2   1   1   1   1   2   1   1   2   2   2   2   2   1   2   1   2   1   1   1   1   1   2   1   2   2   1   2   2   2   2   1   1   2   1   1   2   2   2   1   1   2   2   1   1   2   2   2   2   1   1   1   1   1   1   2   1   2   2   1   2   1   2   2   1   1   2   1   2   1   1   1   2   2   1   2   2   1   1   1   1   1   1   2   2   1   1   1   2   1   2   2   2   2   2   1   1   2   1   2   1   2   1   1   2   1   2   1   1   1   1   1   1   1   2   2   2   2   2   1   1   2   1   1   2   1   1   1   1   1   1   2   2   1   1   1   1   1   2   2   1   1   1   2   1   2   1   2   2   2   2   2   2   2   2   2   1   1   2   2   2   2   2   1   1   1
 
!****************************************** Phenotypic Data **********************************************************
!-100.0 is resevred for missing phenotype
SimulatedTrait1        10.9029    7.9567    9.4803    7.5464   10.1004   10.7908   11.1621   10.1907    9.1676   10.9613    9.9966    9.6878    9.8565   10.3273    8.1916   11.2213   12.0941    9.8088   11.1996    8.7566    9.8789    9.6306    9.9737    9.3687    9.7651   11.4910    9.4482    9.8891   10.6791   10.1817    9.4998   12.0518   11.2993    9.1221    9.9981   11.1948   10.3539   10.9466    9.7367    9.6261    9.5965   10.6578   10.6238    8.3121   10.0813   12.0238   10.2824    8.9004   10.9080    9.2474    8.7419    8.9494    9.7756   10.0119    8.1846   11.3814    9.5948   11.2161    9.9288   11.8036    9.5495    9.9189    9.7620    9.3347   10.4203    9.5668    9.0632   10.5847    9.8564    8.7006   10.0770   11.1443    9.5117   11.0427    9.4519   10.1913   10.4254   11.2680    9.2690   11.3727    9.6364    9.5846   10.3481   10.7035    8.4848    9.6450   10.6928    9.3062    9.3827    8.8557    8.1881    8.3023    8.0128    9.8025    7.6688   10.0787   10.7556   10.5083    9.9833    9.2107   10.0516    9.9988    9.7086   11.6225    9.8070   10.2428   11.1413    9.6165    9.6952   10.0969    9.7204    9.0248    9.3768   11.3674    9.0399   10.2863    9.2507    9.2584   12.6560    8.8049   10.0338   10.8610   10.5792   11.8342    9.8392    9.7209   11.3503   10.0883    8.2092   10.9342    9.2996   10.1319   10.0512   11.4158    8.9666   10.1164    9.2784   10.0384   10.9444   10.1622   11.2031   10.3914    8.8523    8.3666   10.1149    9.8726   10.4043   11.6554    8.9737    8.8142   10.8145    8.6277    9.5185   10.6589    8.4438    9.2325    9.7038   10.0767   10.0478   10.1357    9.6196    9.0421    9.2560    9.3699    9.8907   10.6402    9.7594    9.2416   10.8323    8.2133   10.6789   12.2922    9.5880    6.6406   11.7142   11.3574   10.4449    8.2326    8.5398   10.0594   11.4105    8.4408   10.4039   10.6449   10.4387   10.5880    9.6369   10.6389   10.3544   10.6552   11.1907   10.5406   11.4632   11.2001    9.2400    9.6129   10.5876    9.3196    7.7870    9.3711
 
