# Supplementary material for: Inclusive Composite Interval Mapping of QTL by Environment Interactions in Biparental Populations
Source: PLoS One. 2015 Jul 10;10(7):e0132414. doi: 10.1371/journal.pone.0132414 (PMC4498613; doi:10.1371/journal.pone.0132414)
Supplement: S1 File — (ZIP) [file pone.0132414.s001.zip › BC1 population/e=1/run_00086.met]

!**********************Note: lines staring with "!" are remarks and will be ignored in the program********************
!*********************************General Information**********************************
!Assuming F1 = P1 x P2, populations available in QTL IciMapping are: 
!  1, P1BC1F1 = P1 x F1, the first backcrossing where P1 is used as the recurrent parent;
!  2, P2BC1F1 = P2 x F1, the first backcrossing where P2 is used as the recurrent parent;
!  3, F1DH, F1-derived doubled haploids; 
!  4, RIL or F1RIL, recombination inbred lines through the repeated selfing of F1;
!  5, P1BC1RIL, recombination inbred lines through the repeated selfing of P1BC1F1;
!  6, P2BC1RIL, recombination inbred lines through the repeated selfing of P2BC1F1;
!  7, F2, the selfing generation of F1;
!  8, F3, the selfing generation of F2;
!  9, P1BC2F1, the second backcrossing where P1 is used as the recurrent parent; 
! 10, P2BC2F1, the second backcrossing where P2 is used as the recurrent parent;
! 11, P1BC2RIL, recombination inred lines through the repeated selfing of P1BC2F1; 
! 12, P2BC2RIL, recombination inred lines through the repeated selfing of P2BC2F1; 
! 13, P1BC1F2, the selfing generation of P1BC1F1; 
! 14, P2BC1F2, the selfing generation of P2BC1F1; 
! 15, P1BC2F2, the selfing generation of P1BC2F1; 
! 16, P2BC2F2, the selfing generation of P2BC2F1; 
! 17, P1BC1DH, P1BC1F1-derived doubled haploids; 
! 18, P2BC1DH, P2BC1F1-derived doubled haploids; 
! 19, P1BC2DH, P1BC2F1-derived doubled haploids; 
! 20, P2BC2DH, P2BC2F1-derived doubled haploids; 
   1      !Mapping Population (see remarks above)
   2      !Mapping Function (1 for Kosambi; 2 for Haldane; 3 for Morgan)
   2      !Marker Space Type (1 for intervals; 2 for positions)
   1      !Marker Space Unit(1 for centiMorgans; 2 for Morgan)
   6      !Number of Chromosomes (or Linkage Groups)
 200      !Size of the mapping population
   1      !Number of environments
 
!***************************************** Chromosomes and Linkage Maps **********************************************
!Chromosome                 NumMarkers
-CH1                        16
-CH2                        16
-CH3                        16
-CH4                        16
-CH5                        16
-CH6                        16
!Linkage map (Marker name followed by position or the interval length)
 MK-1-1                1     0.000
 MK-1-2                1    10.000
 MK-1-3                1    20.000
 MK-1-4                1    30.000
 MK-1-5                1    40.000
 MK-1-6                1    50.000
 MK-1-7                1    60.000
 MK-1-8                1    70.000
 MK-1-9                1    80.000
 MK-1-10               1    90.000
 MK-1-11               1   100.000
 MK-1-12               1   110.000
 MK-1-13               1   120.000
 MK-1-14               1   130.000
 MK-1-15               1   140.000
 MK-1-16               1   150.000
 MK-2-1                2     0.000
 MK-2-2                2    10.000
 MK-2-3                2    20.000
 MK-2-4                2    30.000
 MK-2-5                2    40.000
 MK-2-6                2    50.000
 MK-2-7                2    60.000
 MK-2-8                2    70.000
 MK-2-9                2    80.000
 MK-2-10               2    90.000
 MK-2-11               2   100.000
 MK-2-12               2   110.000
 MK-2-13               2   120.000
 MK-2-14               2   130.000
 MK-2-15               2   140.000
 MK-2-16               2   150.000
 MK-3-1                3     0.000
 MK-3-2                3    10.000
 MK-3-3                3    20.000
 MK-3-4                3    30.000
 MK-3-5                3    40.000
 MK-3-6                3    50.000
 MK-3-7                3    60.000
 MK-3-8                3    70.000
 MK-3-9                3    80.000
 MK-3-10               3    90.000
 MK-3-11               3   100.000
 MK-3-12               3   110.000
 MK-3-13               3   120.000
 MK-3-14               3   130.000
 MK-3-15               3   140.000
 MK-3-16               3   150.000
 MK-4-1                4     0.000
 MK-4-2                4    10.000
 MK-4-3                4    20.000
 MK-4-4                4    30.000
 MK-4-5                4    40.000
 MK-4-6                4    50.000
 MK-4-7                4    60.000
 MK-4-8                4    70.000
 MK-4-9                4    80.000
 MK-4-10               4    90.000
 MK-4-11               4   100.000
 MK-4-12               4   110.000
 MK-4-13               4   120.000
 MK-4-14               4   130.000
 MK-4-15               4   140.000
 MK-4-16               4   150.000
 MK-5-1                5     0.000
 MK-5-2                5    10.000
 MK-5-3                5    20.000
 MK-5-4                5    30.000
 MK-5-5                5    40.000
 MK-5-6                5    50.000
 MK-5-7                5    60.000
 MK-5-8                5    70.000
 MK-5-9                5    80.000
 MK-5-10               5    90.000
 MK-5-11               5   100.000
 MK-5-12               5   110.000
 MK-5-13               5   120.000
 MK-5-14               5   130.000
 MK-5-15               5   140.000
 MK-5-16               5   150.000
 MK-6-1                6     0.000
 MK-6-2                6    10.000
 MK-6-3                6    20.000
 MK-6-4                6    30.000
 MK-6-5                6    40.000
 MK-6-6                6    50.000
 MK-6-7                6    60.000
 MK-6-8                6    70.000
 MK-6-9                6    80.000
 MK-6-10               6    90.000
 MK-6-11               6   100.000
 MK-6-12               6   110.000
 MK-6-13               6   120.000
 MK-6-14               6   130.000
 MK-6-15               6   140.000
 MK-6-16               6   150.000
!*********************************** Marker Types ********************************************************************
!Co-dominant marker: When heterozygote F1 is present, P1 is coded as 2, F1 is coded as 1, and P2 is coded as 0; Otherwise, P1 is coded as 2, and P2 is coded as 0. 
!Dominant marker: When heterozygote F1 is present, P1 and F1 are coded as 12, and P2 is coded as 0; Otherwise, P1 is coded as 2, and P2 is coded as 0.  
!Recessive markers: When heterozygote F1 is present, P1 is coded as 2, and F1 and P2 are coded as 10; Otherwise, P1 is coded as 2, and P2 is coded as 0. 
!Missing marker is coded as -1. 
 MK-1-1                 1   1   1   1   2   1   2   1   1   2   2   2   2   2   2   1   1   2   2   1   2   1   2   1   1   2   1   2   1   1   2   1   1   2   2   1   1   1   1   1   1   2   2   1   2   1   1   1   2   2   2   2   1   2   1   2   1   1   2   1   2   1   1   2   1   2   2   1   2   1   2   1   2   1   2   1   2   2   2   2   2   1   1   1   1   1   1   2   1   1   1   2   2   1   1   1   2   2   2   2   2   2   2   2   1   1   2   2   1   2   2   1   1   1   1   1   1   2   2   1   1   2   2   2   2   1   1   2   2   2   2   1   1   1   1   1   2   2   1   1   2   1   2   1   2   1   1   1   2   2   1   2   2   2   2   1   2   2   1   1   1   1   1   1   1   2   1   1   2   2   2   1   1   2   2   1   1   2   1   1   2   2   2   2   2   2   1   1   2   2   2   1   2   1   1   2   2   2   2   1
 MK-1-2                 1   1   1   1   2   1   2   1   1   2   2   2   2   2   2   1   1   2   2   1   1   1   2   1   1   2   1   2   1   2   2   1   1   2   2   1   1   1   1   1   1   2   2   1   2   1   1   1   2   2   2   2   1   2   1   2   1   1   2   1   2   1   1   2   1   2   1   1   2   1   2   1   2   1   2   1   2   2   2   2   2   2   1   1   1   1   1   2   1   1   1   1   2   1   1   1   2   2   2   2   2   2   2   2   1   1   2   2   2   2   2   1   1   1   1   1   1   2   2   1   1   2   2   2   2   1   1   2   2   2   2   1   2   1   1   1   2   2   2   1   2   1   2   2   2   1   1   1   1   2   1   2   2   2   2   1   2   2   1   1   1   1   1   1   1   2   1   1   2   2   2   1   2   2   2   2   1   2   1   1   2   2   2   2   2   1   1   1   2   1   2   1   2   1   1   1   2   2   2   1
 MK-1-3                 2   1   1   2   2   1   2   1   2   2   1   2   2   2   2   1   1   2   2   1   1   1   2   1   1   2   1   2   1   2   2   1   1   2   2   1   1   1   1   1   1   2   2   1   2   1   1   1   2   2   2   2   1   2   1   2   1   1   2   1   2   1   1   2   1   2   1   1   2   1   2   2   2   1   2   1   2   2   2   2   2   2   1   1   1   1   2   2   1   1   1   1   2   1   1   1   2   2   2   2   2   2   2   2   1   1   2   2   2   2   2   1   1   1   1   2   1   2   2   1   1   2   2   2   2   1   1   2   2   2   2   2   2   1   1   1   2   2   2   1   2   2   2   2   2   1   1   1   2   2   1   2   2   2   2   1   2   2   1   1   1   1   1   1   1   1   1   1   2   2   2   1   2   2   1   2   1   2   1   1   1   2   2   2   1   1   1   1   2   1   2   1   2   1   1   1   2   2   2   1
 MK-1-4                 2   1   1   2   2   1   2   1   2   1   1   2   2   2   2   1   1   2   2   1   1   1   2   1   1   2   1   2   1   1   2   1   1   2   2   1   1   1   2   1   1   2   2   1   2   1   1   1   2   2   2   2   1   2   1   2   1   1   1   2   2   1   1   2   1   2   1   1   2   1   2   1   2   1   2   1   2   2   2   2   2   2   1   1   1   1   2   2   1   1   1   1   2   1   1   1   2   2   2   2   2   2   2   2   1   1   2   1   2   2   2   1   1   1   1   1   2   1   2   1   1   1   2   1   2   1   1   2   2   2   1   2   1   1   1   2   2   2   2   1   1   2   2   1   2   1   1   1   2   2   1   2   2   2   2   1   2   1   2   1   1   1   1   2   1   1   1   1   2   1   2   1   2   2   1   2   1   2   1   1   1   2   2   2   1   1   1   1   2   1   2   1   2   1   2   1   2   2   1   1
 MK-1-5                 2   1   1   2   2   1   2   1   2   1   1   1   2   2   1   1   1   1   1   1   1   1   2   1   1   2   1   2   1   1   1   1   1   2   2   1   1   1   2   1   1   2   2   1   2   2   1   1   2   1   2   1   1   2   1   2   1   1   1   2   2   1   1   1   2   2   1   2   2   2   2   1   2   2   2   2   2   2   1   2   2   2   1   1   1   1   2   1   1   1   1   1   2   1   2   1   1   2   2   2   2   2   1   2   1   1   2   1   2   2   2   1   2   1   1   1   2   1   2   1   1   1   2   1   2   1   2   2   2   2   1   2   1   1   2   2   2   2   2   1   1   2   2   1   2   2   1   2   2   2   1   2   2   2   2   2   2   1   2   1   1   1   1   2   1   1   1   1   1   1   1   1   2   2   1   2   1   2   1   2   1   2   2   2   1   1   1   1   2   1   2   1   2   1   2   1   2   1   1   1
 MK-1-6                 2   1   1   2   2   1   2   2   2   1   1   1   2   2   1   1   1   1   1   1   1   1   2   2   1   2   1   2   2   1   1   1   1   2   2   1   1   2   2   1   1   2   2   1   2   2   2   1   2   1   2   1   1   2   1   2   1   1   1   2   2   1   1   1   2   2   1   2   2   2   2   1   2   2   2   2   2   2   1   2   2   1   1   1   1   1   2   1   1   1   1   1   2   1   2   1   2   2   2   2   2   2   1   2   1   2   2   1   2   2   2   1   2   1   1   1   2   1   2   1   1   1   2   1   2   1   2   2   2   2   1   2   1   1   2   2   2   2   2   2   2   2   2   1   2   2   1   2   1   1   1   1   2   2   1   2   2   1   2   1   1   1   1   2   1   1   1   1   1   1   1   1   2   2   1   2   1   2   1   2   1   2   2   2   1   1   2   1   2   1   2   2   2   1   1   1   2   1   1   2
 MK-1-7                 2   1   1   2   1   1   2   2   2   1   1   1   2   1   1   1   1   1   1   1   1   1   2   2   1   1   1   1   2   1   1   1   1   1   2   1   1   2   2   1   1   2   2   1   2   2   2   1   1   1   2   1   1   2   1   2   1   1   1   1   2   2   1   1   2   2   1   2   2   2   1   1   2   2   2   2   2   1   1   2   2   1   1   1   1   1   2   2   1   1   1   1   1   1   2   1   2   2   2   1   2   2   1   2   1   2   2   1   2   2   2   1   2   1   1   1   2   1   2   2   1   1   2   1   2   1   2   1   2   2   2   2   1   1   2   2   2   2   2   2   2   2   2   2   2   2   1   2   1   1   1   1   2   2   1   2   2   1   2   1   1   1   1   2   1   1   1   1   1   1   1   1   2   2   1   2   1   2   1   2   1   2   2   2   1   1   1   1   2   1   1   2   2   1   1   1   1   2   1   2
 MK-1-8                 2   1   1   2   1   1   2   2   2   1   1   1   2   1   1   1   1   2   1   1   1   1   2   2   1   1   1   1   2   2   1   1   1   1   2   1   1   2   2   1   1   2   1   1   2   2   2   2   1   1   1   1   1   2   1   2   1   1   1   1   2   2   1   2   2   2   1   2   2   2   1   1   2   2   2   2   2   1   1   2   2   1   1   1   1   1   2   2   1   1   1   1   1   1   2   1   1   2   2   1   2   2   1   2   1   2   2   1   2   2   1   1   2   1   1   1   2   1   2   2   1   1   2   1   2   1   2   1   1   2   2   2   1   1   2   2   2   2   2   2   1   2   2   2   2   2   1   2   1   1   1   1   2   1   1   2   2   1   2   1   1   1   2   2   1   1   1   1   1   1   1   1   2   2   1   2   1   2   1   2   1   2   2   2   1   1   1   1   2   1   1   2   2   1   1   1   1   2   1   2
 MK-1-9                 2   1   1   2   1   1   2   2   2   1   1   1   2   1   1   1   1   2   1   1   2   1   1   2   1   1   1   1   2   1   1   1   1   1   1   2   1   2   2   1   1   2   1   1   2   2   2   2   2   1   1   1   1   2   1   2   1   1   1   1   2   2   1   2   1   2   2   2   2   2   1   1   1   2   2   2   2   1   1   2   2   1   1   1   1   1   2   2   1   2   1   1   1   1   2   2   1   2   2   1   2   2   1   2   1   2   2   1   2   2   2   1   2   1   1   1   2   1   2   2   1   1   2   1   2   1   2   1   1   2   2   2   1   1   2   2   2   2   1   1   1   2   2   2   2   2   1   1   1   1   1   1   2   1   1   2   2   1   2   1   1   1   2   1   1   2   1   1   1   1   1   1   2   2   1   2   1   2   1   2   1   2   2   2   1   1   1   2   2   1   1   2   2   1   1   1   1   1   1   2
 MK-1-10                2   1   1   2   2   1   2   2   2   1   1   1   2   1   1   1   1   2   1   2   2   1   2   2   1   1   1   2   2   1   1   1   1   1   2   2   1   2   2   1   1   2   1   1   2   2   2   2   2   1   1   1   1   2   2   2   1   1   2   1   2   2   1   2   1   1   2   2   2   2   1   1   1   2   1   1   1   1   1   2   1   1   1   1   1   1   2   2   1   2   1   1   2   1   2   2   1   2   2   1   2   1   1   2   1   2   2   1   2   2   2   1   2   1   2   1   2   1   2   2   2   1   2   1   2   1   2   1   1   2   2   2   1   1   2   2   2   2   1   1   1   2   2   1   2   2   1   1   1   1   1   1   2   1   1   2   2   1   2   1   1   1   2   1   1   1   1   2   1   1   1   1   2   2   1   2   1   2   1   2   1   2   2   2   2   1   1   2   2   1   1   2   2   1   1   1   1   1   1   2
 MK-1-11                2   1   1   2   2   2   2   2   2   1   1   1   2   1   1   1   1   2   1   2   2   1   2   2   1   1   1   2   2   1   1   1   1   1   2   2   1   2   2   1   1   2   2   1   2   2   2   2   2   1   2   1   1   2   2   1   1   1   2   2   2   2   1   2   1   1   2   2   2   2   1   1   1   1   1   1   2   1   1   2   1   1   1   1   1   1   2   2   1   2   1   1   2   1   1   2   1   2   2   1   2   1   1   2   1   2   2   2   2   2   2   1   2   1   2   1   2   1   2   2   2   1   1   1   2   1   2   1   1   2   2   2   1   1   2   2   2   1   1   1   1   2   2   1   2   2   1   1   1   1   1   1   2   2   1   2   2   2   2   1   1   1   1   1   1   1   1   2   1   1   1   1   2   2   1   1   2   2   1   2   1   2   2   2   2   1   1   2   2   1   1   1   2   1   1   1   1   1   1   2
 MK-1-12                2   2   1   2   2   2   2   2   2   2   1   1   2   1   1   1   1   2   1   2   2   1   2   2   1   1   1   2   2   2   1   1   1   1   1   2   1   2   2   1   1   2   2   1   2   2   2   2   2   1   2   1   1   2   2   1   1   1   2   2   2   2   1   1   1   1   1   2   2   2   1   2   1   1   1   1   2   1   1   2   1   1   1   1   1   1   2   2   1   2   1   1   2   1   2   2   1   2   2   1   2   1   1   2   1   2   2   2   2   2   2   1   2   1   2   1   2   1   2   2   2   1   1   1   2   1   1   1   1   2   2   2   2   1   2   2   2   1   1   1   1   2   2   1   2   2   1   1   2   1   1   1   2   2   1   2   2   2   2   1   1   1   1   1   1   1   1   1   1   1   1   1   2   2   1   1   2   2   1   2   1   2   2   2   1   1   1   2   2   1   1   1   1   1   1   1   1   1   1   2
 MK-1-13                2   2   1   2   2   1   2   1   2   2   1   1   2   1   1   1   2   2   1   2   2   1   2   2   1   1   1   2   2   2   1   1   1   1   1   2   1   2   2   1   1   2   1   1   2   2   2   2   1   2   2   1   1   2   2   1   1   1   2   2   2   2   1   1   1   1   1   2   1   2   1   2   1   1   1   1   2   2   1   2   1   1   2   1   1   1   2   2   1   2   2   1   2   1   2   2   1   2   2   1   2   1   1   1   1   1   2   2   2   2   2   2   2   2   2   1   2   1   2   2   2   1   1   1   2   1   1   1   1   2   1   2   2   1   2   2   2   1   1   1   1   2   2   1   1   2   1   1   1   1   1   1   2   2   1   2   2   2   1   1   1   1   1   1   1   1   1   1   1   1   1   1   2   2   1   1   2   2   1   2   1   2   2   2   1   1   1   2   2   1   1   1   1   1   1   1   1   1   1   2
 MK-1-14                2   2   1   2   2   1   2   1   2   1   1   1   2   1   1   1   2   2   1   2   2   1   2   1   1   1   1   2   2   2   1   1   1   1   1   2   1   2   2   2   1   2   2   1   2   2   2   2   1   2   2   1   1   1   2   1   2   1   2   2   2   2   1   1   1   1   1   2   1   2   1   2   1   1   1   1   2   1   1   2   2   1   2   1   1   1   2   2   1   2   2   1   2   1   2   2   1   2   2   1   2   1   1   1   1   1   2   1   1   2   2   2   2   2   2   1   2   1   2   1   2   1   1   1   2   1   1   1   1   2   1   2   2   1   2   2   2   1   1   1   1   2   2   1   1   2   1   1   1   1   1   2   2   2   1   2   2   2   1   1   1   1   1   1   1   2   1   1   1   1   1   1   2   2   1   1   2   2   1   2   1   2   2   2   1   1   2   2   2   1   1   1   1   1   1   1   1   2   1   2
 MK-1-15                1   1   1   2   2   1   2   1   2   1   1   1   2   1   1   1   2   2   1   2   2   2   1   1   1   1   1   2   2   2   1   2   1   1   1   2   1   2   1   2   1   1   2   1   2   2   1   2   2   2   2   1   1   1   2   1   2   1   2   2   2   2   1   1   1   1   1   2   1   2   1   2   1   1   1   1   2   1   1   2   2   1   2   1   1   1   2   2   1   1   2   1   2   1   2   2   1   2   1   1   2   1   1   1   1   2   2   2   1   2   2   2   2   2   2   1   1   1   2   1   2   1   1   1   2   1   1   1   1   2   1   2   2   1   2   2   2   1   1   1   1   2   2   1   1   2   2   1   1   1   1   2   2   2   1   2   2   2   1   1   1   2   1   1   1   2   1   1   1   1   1   1   2   2   1   1   2   2   1   2   1   2   2   2   1   1   2   2   1   2   1   1   1   1   1   1   1   2   1   2
 MK-1-16                1   1   1   2   2   1   2   1   2   1   1   1   2   1   1   1   2   2   1   2   2   2   1   1   1   1   1   2   2   2   1   1   1   1   1   2   1   2   1   2   2   1   2   1   2   2   1   2   2   2   2   1   1   1   1   1   1   1   2   2   2   2   1   2   1   1   1   2   1   2   1   2   1   1   1   1   2   1   1   2   2   1   1   1   1   1   2   2   1   2   2   1   2   1   2   2   1   2   1   1   2   1   1   1   1   2   2   2   1   2   2   2   1   2   2   2   1   1   2   1   1   1   1   1   2   1   1   1   1   2   1   2   2   1   1   2   2   1   1   2   1   2   2   1   1   2   2   2   1   1   1   1   1   2   1   2   2   2   1   1   1   1   1   1   1   2   1   1   1   1   1   2   2   2   1   1   2   2   1   2   1   2   2   2   2   1   2   2   1   2   1   1   1   1   1   1   1   2   1   1
 MK-2-1                 1   2   1   1   2   1   2   2   2   1   1   2   2   2   1   2   1   2   2   1   2   1   2   1   1   2   2   2   2   1   1   2   1   2   2   2   2   2   2   1   1   2   1   2   2   1   2   2   2   2   2   1   2   1   2   1   1   2   1   2   2   1   1   2   1   1   1   1   1   2   2   1   2   2   1   2   1   2   2   1   1   2   2   2   2   1   1   2   1   2   1   2   1   1   2   1   2   2   1   2   2   2   2   2   2   1   1   2   1   2   2   2   2   2   1   1   2   2   1   2   1   1   1   2   1   1   1   1   1   2   2   1   1   1   2   2   1   2   1   1   1   1   2   1   1   2   2   1   1   2   2   1   2   2   2   1   1   2   2   2   2   1   2   2   1   2   1   1   1   1   1   1   2   1   1   1   2   2   1   1   2   2   2   1   2   1   1   2   2   1   2   2   2   1   2   1   2   1   1   2
 MK-2-2                 1   2   1   1   2   1   2   1   2   1   1   2   1   2   1   2   1   2   1   1   2   1   1   1   1   2   1   1   2   1   1   2   1   2   2   2   2   2   2   1   1   2   1   2   2   1   2   2   2   2   2   1   2   1   2   1   1   2   1   1   2   1   1   2   1   1   1   1   1   1   2   1   2   2   1   2   1   2   2   1   1   1   2   2   2   1   2   2   1   2   1   2   1   1   1   1   2   2   1   2   2   2   2   2   2   1   1   2   1   2   2   2   2   2   1   1   2   2   2   2   1   1   1   2   1   1   1   1   1   1   2   1   1   2   2   2   1   2   1   1   1   1   2   2   1   2   2   1   1   2   1   1   2   2   2   1   1   2   1   2   2   1   2   2   1   2   1   1   1   2   1   1   2   1   1   1   2   2   1   1   2   2   2   1   2   1   1   1   1   1   2   1   2   1   1   1   2   1   1   2
 MK-2-3                 1   2   2   1   2   1   2   1   1   1   1   2   1   2   1   2   1   2   1   1   2   1   1   1   1   1   1   1   2   1   1   2   1   2   2   2   2   2   2   1   1   2   2   2   2   1   2   2   2   2   2   1   2   2   2   2   1   2   1   1   2   1   1   2   1   1   1   1   1   1   2   1   2   2   1   2   1   2   2   1   1   1   1   2   2   1   2   2   1   2   1   2   1   1   1   1   2   2   1   2   2   2   2   2   2   1   1   2   1   2   2   2   2   2   1   1   2   2   2   2   1   1   1   2   1   2   1   1   2   1   2   1   2   2   1   2   2   2   1   1   1   1   1   2   1   2   2   1   1   2   2   1   1   2   2   1   1   2   1   2   1   1   2   2   2   2   2   1   1   2   1   1   2   1   1   1   2   1   1   1   1   2   2   1   1   1   1   1   1   1   2   1   2   1   1   1   2   1   1   1
 MK-2-4                 1   2   2   1   2   1   2   1   1   1   1   2   1   1   1   1   1   2   1   1   2   1   1   1   1   1   1   1   2   1   1   2   1   1   2   2   2   2   2   1   2   2   2   2   2   2   2   2   2   2   2   1   2   2   2   2   1   2   2   1   2   1   1   1   1   1   1   1   1   1   2   1   2   2   1   2   1   2   2   1   1   1   1   2   2   2   2   2   1   1   1   2   1   1   1   1   2   2   1   2   2   1   2   2   2   1   1   2   1   2   2   2   2   1   1   1   2   2   2   2   1   1   2   2   1   1   1   1   2   1   2   1   2   2   1   2   2   2   1   1   1   1   1   2   1   2   2   1   1   2   2   1   1   2   1   1   1   2   1   2   1   1   2   1   2   2   2   1   1   1   1   2   2   1   1   1   2   1   1   1   1   2   2   1   1   1   1   2   1   1   2   1   2   1   1   1   2   1   1   2
 MK-2-5                 1   1   2   1   2   1   2   1   1   1   1   2   2   1   1   1   2   2   1   1   2   1   1   1   1   1   1   1   2   2   1   2   1   1   2   2   2   2   2   1   2   2   2   2   2   2   1   2   2   2   2   1   2   2   2   1   1   2   2   1   2   1   1   1   1   1   1   1   1   1   2   2   2   2   1   2   1   2   2   1   1   1   1   2   2   2   2   2   1   1   1   2   1   1   1   1   2   2   1   1   2   2   2   2   2   1   1   2   1   2   2   2   2   1   1   1   2   2   2   2   1   1   2   2   1   1   1   1   1   1   2   1   2   2   1   1   2   2   1   1   1   1   1   2   1   2   2   2   1   2   2   1   1   2   1   2   1   2   1   2   1   1   2   1   1   2   2   1   1   1   1   1   2   1   1   1   2   2   1   1   1   2   2   1   1   1   1   2   1   1   2   1   2   1   1   1   2   1   1   2
 MK-2-6                 2   2   2   1   2   1   2   1   1   1   1   2   1   1   1   1   2   2   1   2   2   1   2   1   1   1   1   1   2   1   1   2   1   1   2   2   2   2   2   1   2   2   2   1   1   2   1   2   2   1   2   1   2   2   2   1   1   2   2   2   2   1   1   1   1   1   1   1   1   1   2   2   2   2   2   2   1   2   1   2   1   1   1   1   1   2   2   1   1   2   1   2   1   1   2   1   2   2   1   2   2   2   2   2   1   1   2   2   1   2   2   2   2   1   1   1   2   2   2   2   2   2   2   2   1   1   2   1   1   1   2   1   2   2   1   1   2   2   2   1   1   2   2   2   1   2   2   2   1   2   2   1   1   2   2   2   1   2   1   2   1   1   2   1   1   2   2   1   1   1   1   2   2   1   1   1   2   1   1   2   1   2   2   1   1   1   1   2   2   1   2   1   2   1   1   1   2   1   1   2
 MK-2-7                 2   2   2   1   2   1   2   1   1   1   1   1   1   1   1   1   2   2   1   2   2   1   2   1   1   1   1   1   2   1   1   2   1   1   2   2   2   2   2   2   2   2   2   1   1   2   1   2   2   1   2   1   2   2   2   1   1   2   2   2   2   1   1   1   1   1   1   1   1   1   2   2   2   1   2   2   1   2   1   2   2   1   2   2   1   1   2   1   1   2   1   2   1   1   1   1   2   2   1   1   2   1   2   2   1   1   2   2   1   2   2   1   2   1   1   1   2   2   2   2   2   2   2   2   1   1   2   1   1   1   2   1   2   2   1   1   1   2   2   1   1   2   2   2   1   2   2   2   1   2   2   1   1   2   1   2   1   2   1   2   1   1   2   1   1   2   2   1   2   1   2   2   2   1   2   2   2   1   1   2   1   2   2   1   1   1   1   2   2   1   2   1   2   1   1   1   2   1   1   2
 MK-2-8                 2   2   2   2   2   1   2   1   1   1   1   1   1   1   1   1   2   2   1   2   2   1   2   2   1   1   1   1   2   1   1   2   1   1   2   2   2   2   2   2   2   2   2   1   1   2   1   2   2   1   2   1   2   2   2   1   1   2   2   2   2   1   1   1   1   1   1   2   1   1   2   2   2   2   2   2   1   2   1   2   2   1   2   2   1   1   2   1   1   2   1   2   1   2   1   1   1   1   2   1   2   1   2   2   1   1   2   2   1   2   2   1   2   1   2   1   2   2   2   2   2   2   2   2   1   1   2   1   1   1   2   1   2   2   1   1   1   2   1   1   1   2   2   2   1   2   2   2   1   2   2   1   1   2   1   2   1   2   1   2   1   1   2   1   1   2   2   1   1   1   2   2   2   1   2   2   2   1   1   2   1   2   2   1   1   1   1   2   1   1   1   1   2   1   1   1   2   1   1   2
 MK-2-9                 2   2   2   2   2   1   2   1   1   1   1   1   1   1   1   1   1   2   1   2   1   1   2   2   1   1   1   1   2   1   1   2   1   1   2   2   2   2   2   2   2   2   2   1   1   2   1   2   2   1   1   1   2   2   2   1   1   2   2   2   2   1   1   1   1   1   1   2   1   1   2   2   2   2   1   1   1   1   1   2   2   1   2   2   1   1   2   1   1   2   1   2   1   2   1   1   1   1   2   1   1   1   2   2   1   1   2   2   1   2   2   1   2   1   1   1   2   2   2   2   2   2   2   2   1   1   2   1   1   1   2   1   2   2   1   1   1   2   1   1   1   2   2   2   2   2   2   2   1   2   2   1   1   2   1   2   1   2   1   1   1   2   2   1   1   2   1   2   1   1   2   2   2   1   2   2   2   1   1   2   1   2   2   1   2   1   1   2   1   1   1   1   2   1   1   1   2   1   1   2
 MK-2-10                2   2   2   2   2   1   2   1   1   1   2   1   1   1   1   2   1   2   1   2   1   1   2   2   1   1   1   1   1   1   1   2   1   1   2   2   2   1   2   2   2   2   1   1   1   2   1   2   1   1   1   1   2   2   2   1   1   2   2   2   2   1   1   2   1   2   1   2   1   1   2   2   2   2   1   1   1   1   1   2   2   1   2   2   1   1   2   1   1   2   1   1   1   2   1   1   1   1   2   1   1   1   2   2   1   1   1   2   1   2   2   2   2   1   2   1   2   2   2   2   2   2   2   2   1   1   2   1   1   1   1   1   2   2   1   1   1   2   1   1   1   2   2   2   2   2   2   2   1   2   2   1   2   2   1   2   1   2   1   1   1   2   2   1   1   1   1   2   2   1   2   2   2   1   2   2   2   1   2   2   1   2   2   1   2   1   1   2   1   1   1   1   2   1   1   2   2   1   1   1
 MK-2-11                1   2   2   1   2   1   2   1   1   1   2   1   1   2   1   2   1   2   2   2   1   1   2   2   1   1   1   1   1   1   1   2   1   1   2   2   2   1   2   1   2   2   1   1   1   2   1   2   1   1   1   1   2   2   2   1   1   2   2   2   2   1   1   2   1   2   1   2   1   1   2   2   2   2   1   1   1   2   1   2   2   1   2   2   1   1   2   1   1   2   2   1   1   2   2   1   1   1   2   1   1   2   2   2   1   1   1   2   1   2   2   2   2   1   2   1   2   2   2   2   2   2   1   2   2   1   2   1   1   2   1   1   1   2   1   1   1   2   1   1   1   2   2   2   2   2   2   2   1   2   2   1   2   2   1   2   2   1   1   2   1   2   2   1   2   1   2   2   2   1   2   2   2   1   2   2   1   1   2   2   1   2   2   1   2   1   1   2   1   1   1   1   2   1   1   2   2   1   1   1
 MK-2-12                1   2   2   1   2   1   2   1   1   1   2   1   1   2   1   1   1   2   2   2   1   1   2   2   1   1   1   1   1   1   1   2   1   1   2   2   2   1   2   1   2   2   2   1   1   2   1   2   1   1   2   1   2   2   1   1   1   2   2   2   2   1   1   2   1   2   2   2   1   1   2   2   1   2   1   1   2   2   1   2   2   1   2   2   1   1   2   1   2   2   2   2   1   2   2   1   1   1   2   2   1   2   2   2   2   1   1   2   1   2   1   2   2   1   2   1   1   2   2   2   2   2   1   2   2   1   2   1   1   2   1   1   1   2   1   1   1   2   1   1   1   2   2   2   2   2   2   2   1   2   2   1   2   2   1   2   2   1   2   2   1   2   2   1   2   1   1   2   2   1   2   2   2   1   2   2   1   1   2   2   1   2   2   1   2   1   1   2   1   1   1   1   2   1   1   2   2   1   2   1
 MK-2-13                1   2   2   1   2   2   2   1   1   1   2   1   1   2   1   1   1   2   2   2   1   1   2   2   1   1   1   1   1   1   2   2   1   1   2   2   2   1   2   1   2   1   2   1   1   2   2   2   1   1   2   1   2   2   1   1   1   2   2   2   2   1   1   2   1   2   2   2   1   1   2   2   1   2   1   2   2   1   1   2   1   1   1   2   1   1   2   1   2   2   2   2   1   2   2   1   2   1   2   2   1   2   2   2   2   1   1   2   1   2   1   1   2   1   2   1   1   2   2   2   2   1   1   2   2   1   2   1   1   2   2   1   1   2   1   1   1   2   1   1   1   1   2   2   2   2   2   2   1   2   2   1   2   2   1   2   2   1   2   1   1   2   2   1   2   1   1   2   2   2   2   2   2   1   2   2   1   1   2   2   1   2   2   1   2   1   1   2   1   1   1   1   2   1   1   2   2   1   2   1
 MK-2-14                1   2   2   1   2   2   2   1   2   1   2   1   1   2   1   1   1   2   2   2   1   1   2   2   1   1   1   1   1   1   2   2   1   1   2   2   2   1   1   1   1   1   2   1   1   1   2   2   1   1   2   1   1   2   1   1   1   2   2   2   2   1   1   2   1   2   2   2   1   1   2   1   1   2   1   2   2   1   1   2   2   1   1   2   1   1   2   1   2   2   2   2   1   1   1   1   2   1   1   2   1   2   2   2   2   1   1   2   1   2   1   1   2   1   1   1   1   2   2   2   2   1   1   2   2   1   2   1   1   2   1   1   2   2   2   1   1   2   1   1   1   1   2   2   2   2   2   2   1   1   2   1   2   2   1   2   2   1   2   1   1   2   2   1   2   1   1   2   2   2   2   2   2   1   2   2   2   2   2   2   1   2   2   1   2   1   1   2   1   1   1   1   2   1   1   1   2   1   2   2
 MK-2-15                1   2   2   1   2   2   2   2   2   1   2   1   1   2   1   2   1   2   2   1   1   1   2   2   1   1   1   1   1   1   2   1   1   1   1   2   2   1   1   1   1   2   1   1   1   1   2   2   1   1   2   1   1   2   1   1   1   2   2   2   2   1   1   1   1   2   2   2   2   1   2   1   1   2   1   2   2   1   1   2   1   1   1   2   1   1   2   1   2   2   2   2   1   1   2   1   2   2   1   2   1   2   2   2   1   1   1   2   2   2   1   1   2   1   1   2   2   2   2   2   2   1   1   1   2   1   2   1   1   2   1   1   2   2   2   2   1   2   1   1   1   2   2   2   2   2   2   2   1   1   2   1   2   2   1   2   2   1   2   1   2   2   2   1   2   1   1   2   2   2   2   2   2   1   2   2   2   2   2   2   1   2   2   1   2   1   1   1   1   1   1   2   2   1   1   1   2   1   2   2
 MK-2-16                1   2   2   1   2   2   2   2   2   1   2   2   1   2   1   1   1   2   2   1   1   1   2   2   1   1   1   1   1   1   2   1   2   1   2   2   2   1   1   1   1   2   1   1   1   1   1   2   1   1   2   1   1   1   1   1   1   2   2   2   2   1   1   1   1   2   2   2   2   1   2   1   1   2   1   2   2   1   1   1   2   1   1   2   1   1   2   2   2   2   2   1   1   1   2   1   2   2   1   2   1   1   2   2   1   1   2   2   1   2   2   1   2   1   1   2   2   1   2   2   2   1   2   1   1   1   2   1   1   2   1   1   2   2   2   2   1   2   1   1   1   2   2   2   2   2   2   2   1   1   2   1   2   2   1   2   2   1   2   1   1   2   2   1   2   1   2   1   2   2   2   2   2   1   2   2   2   2   2   2   1   2   2   1   2   1   1   1   1   1   1   1   2   1   1   1   2   1   2   2
 MK-3-1                 2   2   2   2   1   2   1   2   1   1   1   2   2   2   2   1   2   2   2   2   2   1   1   1   2   1   1   2   1   1   2   2   2   1   2   2   1   1   2   2   1   2   1   2   2   1   2   2   1   1   1   1   2   2   2   1   1   2   2   1   1   2   1   1   1   2   1   1   1   2   2   1   1   1   1   1   1   2   1   2   1   1   2   1   1   2   2   2   2   2   2   1   2   2   2   1   1   2   2   2   1   1   1   1   2   2   2   1   2   2   1   1   2   2   1   2   1   2   1   2   1   1   2   1   1   2   2   1   2   2   1   2   2   1   1   1   2   1   1   2   1   2   1   1   1   2   2   2   2   1   2   1   1   2   2   2   1   1   2   1   2   2   2   2   1   1   2   1   2   2   2   1   1   1   1   1   1   1   1   2   2   2   1   1   2   1   2   1   1   1   2   1   1   1   1   1   2   1   2   1
 MK-3-2                 2   2   2   2   1   2   1   2   1   1   1   2   2   2   2   1   2   2   2   2   2   1   2   1   2   1   1   2   1   2   2   2   2   1   2   1   1   1   2   1   2   2   1   2   2   1   1   2   1   1   1   1   1   2   2   1   1   2   2   1   1   2   1   1   1   2   1   1   1   2   2   1   1   1   1   1   1   2   1   2   1   2   2   1   1   2   2   2   2   2   2   1   2   2   2   1   1   2   2   2   1   1   1   1   2   2   2   1   2   2   1   2   2   2   1   2   1   2   1   2   1   1   1   1   2   2   2   1   2   1   1   2   2   1   1   1   2   1   1   2   1   2   1   1   2   2   2   2   2   1   2   1   1   2   2   2   1   1   2   2   2   1   2   2   2   2   2   1   1   2   2   2   1   1   1   1   2   2   1   2   2   2   1   1   1   1   2   1   2   1   2   1   1   1   1   1   2   1   2   1
 MK-3-3                 2   2   2   2   1   2   1   2   1   1   1   2   2   2   2   1   2   2   2   2   2   1   2   1   2   1   1   1   1   2   2   2   2   1   1   1   1   1   1   1   2   2   2   2   2   1   1   2   1   2   1   1   1   1   2   1   1   2   2   1   1   2   1   1   1   2   1   1   1   2   2   1   1   1   1   1   1   2   1   2   1   1   2   1   1   2   2   2   2   2   2   1   2   2   2   1   1   2   2   2   1   1   1   1   2   2   2   1   2   2   1   2   2   2   1   2   1   2   1   2   1   2   2   1   2   2   2   1   2   1   2   2   2   1   1   1   2   1   1   2   1   2   1   1   2   2   2   2   2   1   2   1   1   2   2   2   1   1   2   2   2   1   2   2   2   2   2   1   1   2   2   2   1   2   1   1   2   2   2   2   2   2   1   1   2   1   2   1   2   1   2   1   1   1   1   1   2   1   2   1
 MK-3-4                 2   2   1   2   1   2   1   2   1   1   1   2   2   1   2   1   2   2   2   2   2   1   2   1   2   2   1   1   1   2   2   2   1   1   1   1   1   1   2   1   2   2   2   2   2   1   1   2   1   2   1   1   1   2   2   1   1   1   2   1   1   2   1   1   1   2   1   1   1   2   2   1   1   1   1   1   1   2   1   2   1   1   2   1   1   2   1   2   2   2   2   1   2   2   1   1   1   2   2   2   1   1   1   1   2   2   2   1   2   2   1   2   2   2   1   2   1   1   2   2   1   2   2   1   2   2   1   1   2   1   2   2   2   1   1   1   2   1   1   2   1   2   1   1   2   2   2   2   2   1   2   1   1   2   2   2   1   1   2   2   2   1   2   2   2   1   2   1   1   2   2   2   1   1   2   2   2   2   2   2   2   2   1   1   2   1   2   1   2   1   2   2   1   1   1   1   2   1   2   1
 MK-3-5                 2   2   2   2   1   2   1   1   1   2   1   2   2   1   2   2   2   2   2   2   2   1   2   1   2   2   2   1   1   2   2   2   1   1   1   1   1   2   2   1   2   2   2   2   2   1   1   2   2   2   1   1   1   2   2   1   1   1   2   1   1   2   1   2   1   2   1   1   2   2   2   1   1   1   1   1   1   2   1   2   1   1   2   1   1   2   1   2   2   2   2   1   2   2   1   1   1   2   1   2   2   1   1   1   2   2   2   1   2   2   1   2   2   2   1   2   1   1   1   2   1   2   2   1   2   2   1   1   2   1   2   2   2   1   1   1   1   1   1   2   1   2   1   1   2   2   2   2   2   1   1   1   1   2   2   2   1   1   2   2   2   1   2   2   2   1   2   1   2   2   2   2   2   1   2   2   2   2   2   2   2   2   1   1   2   1   2   1   2   1   2   2   1   1   1   1   2   2   2   1
 MK-3-6                 2   2   2   2   1   2   1   1   1   2   1   2   2   1   2   2   2   2   2   2   2   1   2   1   2   2   2   1   1   2   2   2   1   1   1   2   1   2   2   1   2   2   2   2   2   2   1   2   2   2   1   1   1   2   2   1   1   1   2   1   1   2   1   1   1   2   1   1   2   2   2   1   2   1   1   1   1   1   1   2   2   1   2   2   2   2   1   1   2   2   2   1   2   2   1   1   1   2   1   2   2   1   1   1   2   2   2   1   2   2   1   2   2   2   1   2   1   1   1   2   1   1   2   2   2   2   1   1   2   1   2   2   2   1   1   1   1   1   1   2   1   2   1   1   2   2   2   2   2   1   1   1   1   2   2   2   1   1   2   2   2   1   2   2   2   1   1   1   2   2   2   2   2   1   2   2   2   1   2   2   2   2   1   2   2   1   2   1   2   1   2   2   1   1   1   1   2   2   2   1
 MK-3-7                 2   2   2   2   1   2   1   1   1   2   1   2   2   1   2   2   2   1   2   2   2   1   2   1   1   2   2   1   1   2   2   2   1   1   1   2   1   2   2   1   2   2   2   1   2   2   1   2   2   2   1   1   1   2   2   1   2   1   2   1   2   2   1   2   1   2   1   1   2   2   2   1   2   1   1   1   1   1   2   2   2   1   2   2   2   2   1   1   2   2   2   1   2   2   1   1   1   2   1   2   2   1   1   1   2   2   2   1   2   2   1   2   2   1   1   2   1   1   1   2   1   1   2   2   2   2   1   1   2   1   2   2   1   1   1   1   1   1   1   2   1   2   1   1   2   2   2   2   2   1   1   1   1   2   2   2   1   1   2   2   2   2   2   2   2   1   1   2   2   2   2   2   2   1   2   2   2   1   2   2   2   2   1   2   2   1   1   1   2   1   2   2   1   2   1   1   2   2   2   1
 MK-3-8                 2   2   2   2   1   2   1   1   1   2   1   2   1   1   2   2   2   1   2   2   2   1   2   1   1   2   2   1   1   2   1   2   1   1   1   1   1   2   2   1   2   2   2   1   2   2   1   2   2   2   1   1   1   2   2   1   2   2   2   1   2   2   1   2   1   1   1   2   2   2   2   1   2   1   1   1   1   1   2   2   2   1   2   2   2   2   1   2   2   2   2   1   2   1   1   1   1   2   1   2   2   1   2   1   2   2   2   2   2   2   1   2   2   1   1   2   1   1   1   2   1   2   2   2   2   1   1   1   2   1   1   2   1   2   1   1   1   2   1   2   1   2   1   1   2   2   2   2   2   1   1   1   1   2   2   2   1   1   1   2   2   2   2   2   2   1   1   2   2   2   1   2   2   1   2   2   2   1   2   2   2   2   2   2   2   1   1   1   2   1   2   2   1   2   2   1   2   2   2   1
 MK-3-9                 1   2   2   2   1   2   1   1   2   2   1   2   1   1   1   2   2   1   2   2   2   1   2   1   1   2   2   1   1   1   1   2   1   1   1   1   1   2   2   1   2   2   2   2   2   2   1   2   2   2   1   1   2   2   2   1   2   2   2   1   2   2   2   2   1   1   1   2   2   2   2   1   2   1   1   1   1   1   2   2   2   1   2   1   2   2   1   2   2   2   2   1   2   1   1   1   1   2   1   2   1   1   2   1   2   2   2   2   2   2   1   2   2   1   2   2   2   1   1   2   1   2   2   2   2   1   1   1   2   1   1   2   1   2   1   1   1   2   1   1   1   2   1   2   2   2   2   2   2   1   1   1   1   2   2   2   1   1   1   2   2   1   2   2   2   1   1   1   2   2   1   2   2   1   1   2   1   1   2   2   2   2   2   2   2   1   1   2   2   1   1   2   1   2   2   1   2   2   2   1
 MK-3-10                1   2   2   2   1   2   1   1   2   2   1   2   1   2   1   2   2   1   2   2   2   1   2   1   1   2   2   1   1   1   1   2   1   1   1   1   1   2   2   1   2   2   2   2   2   2   1   1   2   2   1   1   2   2   2   1   2   2   2   1   2   2   2   2   1   1   2   2   2   2   2   2   2   1   1   1   1   1   2   2   2   1   2   1   2   2   1   2   2   2   2   1   2   1   1   1   1   2   1   2   1   1   2   1   2   2   2   2   2   2   1   2   2   2   2   2   2   1   1   2   1   2   2   2   2   1   1   1   2   1   1   2   1   1   1   1   2   2   1   1   1   2   1   2   2   2   2   2   2   1   1   1   1   2   2   2   1   2   1   1   2   1   2   2   2   1   1   2   2   2   1   1   2   1   2   2   1   1   2   2   2   2   2   2   2   1   1   1   2   1   2   1   1   2   2   1   2   2   2   1
 MK-3-11                1   2   2   2   1   2   1   1   2   2   1   2   1   2   1   2   2   1   2   2   2   1   2   1   1   2   2   1   1   1   1   2   1   1   1   1   1   2   2   1   2   1   1   2   2   2   1   1   2   2   1   1   2   1   2   1   2   2   2   1   2   2   2   2   1   2   2   2   2   2   2   1   1   1   1   1   1   1   2   2   2   1   2   1   2   2   1   2   2   2   2   2   2   1   1   1   1   2   1   2   1   1   2   1   2   2   2   2   2   2   1   2   2   2   2   2   2   1   1   2   1   2   1   2   2   1   1   1   1   1   1   2   1   1   1   1   2   2   1   1   1   2   1   2   2   2   2   2   1   1   1   1   1   2   2   2   1   2   1   1   2   1   2   2   2   1   1   2   2   2   1   1   2   1   2   2   1   1   2   2   2   2   2   2   2   1   1   1   2   1   2   1   2   2   2   1   2   2   2   1
 MK-3-12                1   2   2   2   1   2   1   1   2   2   1   1   2   2   1   2   2   1   2   2   2   1   2   1   1   2   2   1   2   1   1   2   1   1   1   2   1   2   2   1   2   1   1   2   2   2   1   1   1   2   1   1   2   1   2   1   2   2   2   1   2   2   2   2   1   2   2   2   1   2   1   1   1   1   1   1   1   1   2   2   2   1   2   1   2   2   1   2   2   2   2   2   2   1   1   1   2   2   1   2   1   1   2   1   2   2   2   2   1   2   1   2   2   2   2   2   2   1   1   2   1   2   1   2   2   2   1   1   1   1   1   2   2   1   1   2   2   1   2   1   1   2   1   2   2   2   2   2   1   1   1   1   1   2   2   2   1   2   1   1   2   1   1   2   2   1   1   2   2   2   1   1   1   1   2   2   1   1   2   1   1   2   2   2   2   1   1   1   2   1   2   1   1   2   2   1   2   2   2   1
 MK-3-13                1   2   1   2   1   2   1   1   2   2   1   1   2   2   1   2   2   1   1   2   1   1   2   1   1   2   2   1   2   2   1   2   1   1   2   2   1   2   2   1   1   1   1   2   2   1   1   1   1   1   1   1   2   1   2   1   1   2   1   1   2   2   2   1   1   1   1   2   1   2   1   1   1   2   1   1   1   1   2   2   2   1   1   1   2   2   1   2   2   2   2   2   1   1   1   2   2   2   2   2   1   1   2   1   2   2   2   1   1   2   1   2   2   1   2   2   2   1   1   1   1   2   1   2   2   2   2   1   2   1   1   2   2   1   1   2   2   1   2   1   1   2   1   2   2   2   2   2   1   1   1   1   1   2   2   2   2   2   1   1   2   1   1   2   2   1   1   2   2   1   1   1   1   1   2   2   1   1   2   1   1   2   2   2   2   1   1   1   2   1   2   1   1   1   1   1   2   2   2   1
 MK-3-14                1   1   1   2   1   2   1   1   2   2   1   1   2   2   1   1   1   1   1   2   1   1   2   2   1   2   2   1   2   2   1   2   1   1   2   1   1   2   2   1   2   1   1   2   2   1   1   1   1   1   1   1   2   1   2   1   1   2   1   1   2   2   2   1   1   1   1   2   1   2   1   1   1   2   1   1   2   1   2   2   2   1   1   1   2   1   1   1   1   2   2   2   1   1   1   1   2   1   2   2   1   1   2   1   1   2   2   1   1   2   1   2   1   1   2   1   2   2   1   1   1   2   1   2   2   2   2   2   2   1   1   2   1   1   1   2   2   1   2   1   1   2   1   2   2   2   2   2   1   2   1   2   2   2   2   2   1   2   1   1   2   1   1   2   2   1   1   2   2   1   1   1   1   1   2   2   1   1   2   2   1   2   1   2   2   1   1   1   2   1   2   1   1   1   1   1   2   1   2   1
 MK-3-15                1   1   1   2   1   2   1   1   2   2   1   1   2   2   1   1   1   1   1   2   1   1   2   2   1   2   2   1   2   1   1   2   1   1   2   2   1   2   2   1   2   1   1   2   2   1   1   1   2   1   1   1   2   1   2   1   1   2   1   1   2   2   2   1   1   1   1   2   2   2   1   1   1   2   1   1   2   1   2   2   2   1   1   1   2   1   1   2   1   1   2   2   1   1   2   1   1   1   2   2   1   1   2   1   1   2   2   1   1   2   1   2   1   1   2   1   1   2   1   1   1   2   1   2   2   2   2   2   2   1   1   1   1   1   1   2   2   1   2   1   1   2   1   2   2   2   2   2   1   2   1   2   2   2   2   2   1   2   2   1   2   2   1   2   2   1   1   2   2   1   2   1   1   1   2   2   2   1   2   2   1   1   1   2   2   2   1   1   2   2   2   1   2   1   1   2   2   2   2   1
 MK-3-16                1   1   2   2   1   2   1   1   2   2   1   1   2   2   1   1   1   1   1   2   1   1   1   2   1   2   2   2   2   1   2   2   1   1   2   2   1   2   2   1   2   1   1   2   2   1   1   1   2   1   1   2   2   1   2   1   1   2   1   1   1   2   2   1   1   1   1   2   2   2   1   1   1   2   2   1   2   1   2   2   2   1   1   1   2   1   1   2   1   1   2   2   1   1   1   1   1   1   2   2   1   1   2   1   1   2   2   1   1   2   2   2   1   1   2   1   1   2   1   1   1   2   1   2   2   2   2   2   2   1   1   2   1   1   1   1   2   1   2   1   2   2   1   2   2   2   2   2   2   2   1   2   2   2   2   1   1   2   1   1   2   2   1   2   2   1   1   2   2   1   2   1   2   1   2   2   2   1   2   2   1   1   1   2   2   2   1   2   2   1   2   1   2   1   1   2   2   2   2   1
 MK-4-1                 2   1   1   2   2   1   1   1   1   1   1   1   1   1   2   1   1   1   1   1   1   1   2   1   1   1   1   2   1   2   2   2   1   1   1   2   1   2   1   1   1   2   1   1   2   2   1   2   2   1   2   2   1   1   1   2   2   2   1   2   2   1   2   2   2   1   2   2   1   1   1   2   1   1   1   2   1   1   2   2   2   2   2   2   2   1   2   2   1   2   2   1   1   1   1   2   2   2   2   1   1   2   1   2   1   2   1   1   1   1   1   1   2   2   2   1   2   1   2   2   2   1   1   2   2   1   1   2   2   1   1   1   1   2   1   2   1   2   2   1   1   1   2   2   2   2   1   1   1   2   1   2   1   2   2   1   2   1   1   2   1   1   1   1   2   1   2   2   1   1   2   1   1   2   2   2   1   1   1   1   2   1   2   2   2   2   1   1   2   1   1   2   1   2   2   2   2   2   2   2
 MK-4-2                 2   1   1   1   2   1   1   1   1   1   1   1   2   1   2   1   1   1   2   1   1   1   2   1   1   1   1   2   1   2   2   2   2   1   1   2   1   2   1   1   1   2   1   1   2   2   1   2   2   1   2   2   1   1   1   2   2   2   1   2   2   1   2   2   2   1   2   2   1   1   1   2   1   1   1   2   1   1   2   2   2   2   2   2   2   1   2   2   1   2   2   2   1   1   1   2   2   2   2   1   1   2   1   2   1   1   1   1   1   1   1   1   2   2   2   1   2   1   2   2   2   1   1   2   2   2   1   1   2   1   1   1   1   2   1   2   1   2   2   1   1   1   2   2   2   1   1   1   1   1   1   2   1   2   2   1   2   1   1   2   1   1   1   1   2   1   2   2   2   2   2   1   1   2   2   2   2   1   2   1   2   1   2   2   2   1   1   1   1   1   1   2   1   2   2   2   2   2   2   1
 MK-4-3                 1   1   1   1   2   1   1   1   1   1   1   1   2   1   2   1   1   1   2   1   1   1   2   1   1   1   1   2   1   2   2   2   2   1   1   2   1   2   1   1   1   2   1   1   1   2   1   2   2   1   2   2   1   1   2   2   2   2   1   1   2   1   2   2   2   1   2   2   1   1   1   2   1   1   1   2   1   1   2   1   2   2   2   2   2   1   1   2   1   2   2   2   1   1   1   1   2   2   2   1   1   2   1   2   1   1   1   1   1   2   1   1   2   2   1   1   2   1   2   2   2   1   2   2   2   2   1   2   2   1   1   1   1   2   1   2   1   2   2   1   1   1   2   2   2   1   1   2   2   2   1   2   1   2   2   2   2   1   1   2   1   1   1   1   2   1   2   2   1   2   2   1   1   2   1   2   2   2   2   1   2   1   2   2   2   1   1   1   1   1   1   2   1   1   2   1   2   2   1   1
 MK-4-4                 1   1   1   1   1   1   1   1   1   1   1   1   2   1   1   1   1   1   2   1   1   1   2   1   1   1   1   2   1   2   2   2   2   1   1   2   1   2   1   1   1   2   2   2   1   1   1   2   2   1   2   2   2   1   2   2   2   2   2   1   2   1   2   2   2   1   2   2   1   1   1   2   1   1   1   1   1   1   2   1   2   2   2   2   2   1   1   2   1   2   2   2   2   1   1   1   2   2   2   1   2   2   1   2   1   1   1   1   1   2   1   1   2   2   1   1   2   1   2   2   2   1   2   2   2   2   1   2   2   1   1   1   2   2   1   2   1   2   2   1   1   2   2   2   2   1   1   2   2   2   1   2   1   2   2   2   2   1   1   2   1   1   1   1   2   1   2   2   1   2   2   1   1   2   1   2   1   2   2   1   1   1   2   1   1   1   1   1   1   2   1   2   1   1   2   2   2   2   1   1
 MK-4-5                 2   1   1   1   1   1   1   1   1   1   1   1   2   1   1   1   1   1   2   1   1   2   2   1   2   1   1   2   1   2   2   2   1   2   1   2   1   2   1   1   1   2   2   2   1   1   2   2   2   1   2   2   2   1   2   2   2   1   2   1   2   1   2   2   2   1   2   2   1   1   1   2   1   1   1   1   2   1   2   1   2   2   2   2   2   1   1   2   1   1   2   2   2   2   1   1   2   2   2   1   2   1   1   2   1   1   1   1   1   2   1   1   2   2   1   1   2   1   1   2   2   1   2   2   2   2   1   2   2   1   1   1   2   2   1   2   1   2   2   1   2   2   2   2   1   1   2   2   2   2   1   2   1   2   2   2   2   1   1   2   1   1   1   1   2   1   2   2   1   2   2   1   1   2   1   1   1   2   2   1   1   1   2   1   1   1   2   1   1   2   2   2   1   1   2   2   2   2   2   1
 MK-4-6                 2   1   1   1   2   1   1   1   1   1   1   1   2   2   1   1   1   1   1   1   1   2   2   1   2   1   1   2   1   2   1   2   2   2   1   2   1   2   2   1   1   2   2   2   1   1   1   2   2   1   2   2   2   1   2   2   2   1   2   1   2   1   2   2   2   1   2   2   1   1   1   2   2   2   1   1   2   1   2   1   2   2   2   2   2   1   1   2   1   1   2   2   2   2   1   2   2   2   2   1   2   1   1   1   2   1   1   1   2   2   1   1   2   2   1   1   2   1   1   2   2   1   2   2   2   2   1   2   2   1   1   1   2   2   1   2   1   2   2   1   2   2   2   2   1   1   2   2   2   2   1   2   1   2   2   1   2   1   1   2   1   1   1   1   2   1   2   2   1   2   2   1   1   1   1   2   1   2   2   1   2   1   2   1   1   1   2   1   1   2   2   2   1   1   2   2   2   2   2   1
 MK-4-7                 2   1   1   1   2   1   1   1   2   1   1   1   2   2   1   1   1   1   1   2   1   2   2   1   2   1   1   2   1   2   1   2   2   2   2   2   2   2   2   2   1   2   2   2   1   1   1   2   2   1   2   2   2   1   2   2   2   1   2   1   1   1   2   2   2   1   2   2   1   1   1   2   2   2   1   1   2   1   2   1   2   2   2   2   2   2   1   2   1   1   2   2   2   2   2   2   2   2   1   2   2   2   1   1   2   2   1   1   2   2   1   1   2   2   1   1   2   1   2   2   2   1   2   2   2   2   1   1   2   1   1   1   2   2   1   1   1   2   2   1   2   2   2   2   1   1   1   2   2   2   1   2   1   2   2   2   2   1   1   2   1   1   1   1   2   1   2   2   1   2   2   1   1   1   1   1   1   2   2   2   2   1   2   1   1   1   1   1   1   2   2   2   1   1   2   2   2   2   2   1
 MK-4-8                 2   1   1   1   2   1   1   1   2   1   1   1   2   2   1   1   1   1   1   1   1   2   2   1   2   1   1   2   1   2   2   2   2   2   2   2   1   2   2   2   1   2   2   2   1   1   1   1   2   1   2   1   2   1   2   2   2   1   2   1   2   1   1   2   2   1   1   2   1   1   1   2   2   2   1   2   2   1   2   1   2   2   2   2   2   2   2   2   1   2   2   2   2   2   2   2   2   2   1   2   2   1   1   1   2   2   1   1   2   1   1   1   2   2   1   1   2   1   2   2   2   1   2   2   2   2   1   1   2   1   1   1   2   2   2   1   1   2   2   1   2   2   2   2   1   1   1   2   2   2   1   2   1   2   2   2   2   1   1   2   1   2   1   1   2   1   2   2   1   2   2   1   1   1   1   1   1   2   2   2   2   1   2   1   1   1   1   1   1   2   2   2   2   1   2   2   2   2   2   1
 MK-4-9                 2   1   1   1   2   1   1   1   2   1   1   1   2   2   2   1   1   1   2   1   1   2   2   2   2   1   2   2   1   2   2   2   2   2   2   2   1   2   2   2   1   2   2   2   1   1   1   1   2   1   1   1   2   1   2   1   2   1   2   1   2   1   1   2   2   1   1   2   1   1   1   1   2   2   1   2   2   1   2   1   2   1   2   2   2   2   2   2   1   2   2   1   1   2   2   2   2   2   1   1   2   1   1   1   2   2   1   1   2   1   1   1   2   1   1   1   2   1   2   2   2   1   2   1   2   2   2   1   2   1   1   1   2   1   2   2   1   2   2   1   2   2   2   2   1   1   1   2   2   2   1   2   1   2   2   2   2   1   2   2   1   1   1   1   2   1   2   1   1   2   2   1   1   1   1   1   1   2   1   2   2   1   2   1   1   1   2   1   1   2   2   1   2   1   1   2   2   2   2   1
 MK-4-10                2   1   1   2   2   1   1   1   2   1   1   2   1   2   2   1   1   1   2   1   1   2   2   2   2   1   2   2   1   2   2   2   2   2   2   2   1   2   2   2   1   2   2   2   1   1   1   2   2   1   1   1   2   2   2   1   2   1   2   1   2   1   1   2   2   1   1   2   1   1   1   1   2   1   1   2   2   1   2   1   2   1   2   2   2   2   2   2   1   2   2   1   1   2   2   2   2   2   1   1   2   1   1   1   2   2   1   1   2   1   1   1   2   1   1   1   2   1   2   2   2   1   2   1   2   2   2   1   2   1   1   1   2   1   2   2   1   2   2   1   2   2   2   2   1   1   2   2   2   2   1   2   1   2   2   2   2   1   1   2   1   1   1   1   2   1   2   1   1   2   2   1   1   1   1   1   1   2   1   2   2   1   2   1   2   1   2   1   1   2   2   2   2   1   1   1   2   2   2   1
 MK-4-11                2   1   1   1   1   1   1   1   2   1   1   2   1   2   2   1   1   1   2   1   1   2   2   2   2   1   2   2   1   2   2   2   2   1   2   2   1   2   2   1   1   2   2   2   1   1   2   1   2   1   1   1   2   2   2   1   2   2   2   1   2   2   2   1   2   1   1   2   2   1   1   1   2   1   1   2   2   1   2   1   2   1   1   2   2   2   2   2   1   2   1   1   1   2   2   2   2   2   1   1   2   1   2   1   1   2   1   1   2   1   1   1   2   1   1   1   2   1   2   2   2   1   2   1   2   2   1   1   2   1   2   1   2   1   2   2   1   2   2   1   2   2   2   2   1   1   1   2   2   2   1   2   1   2   2   2   2   1   1   2   1   1   1   1   2   1   2   1   1   2   2   1   1   1   1   1   1   2   1   2   2   1   2   1   2   1   2   1   1   2   2   2   2   1   1   1   2   2   2   2
 MK-4-12                2   1   1   1   2   1   2   1   1   2   1   2   2   2   2   1   1   1   2   1   1   2   2   2   2   1   1   2   1   2   2   2   2   1   2   2   1   2   2   1   1   2   2   2   1   1   2   1   2   1   2   1   2   2   2   1   2   1   2   1   2   2   2   1   2   1   1   2   2   1   1   1   2   1   1   2   2   1   2   2   2   1   1   2   2   2   2   2   1   2   1   1   2   2   2   2   1   2   1   1   2   1   2   1   1   2   1   1   2   1   1   1   2   1   1   1   2   1   2   2   2   1   2   1   2   2   1   1   2   1   1   1   2   1   2   2   1   2   2   1   2   2   2   2   2   1   1   2   2   2   1   2   1   1   2   2   2   1   1   2   1   1   1   1   2   1   2   1   1   2   2   1   1   2   1   1   1   2   1   2   2   1   2   1   2   1   2   1   1   2   2   2   2   1   2   1   2   2   2   2
 MK-4-13                2   1   1   2   2   1   2   1   1   2   1   2   2   2   2   1   1   1   2   1   2   2   2   2   2   1   1   2   1   2   2   2   2   1   2   2   1   1   1   2   2   2   1   2   1   1   2   1   1   1   2   1   2   2   2   1   2   1   2   1   2   2   2   1   2   1   2   2   1   1   1   1   2   1   2   2   2   1   2   2   2   1   1   2   2   2   2   2   1   2   1   1   2   2   2   2   1   2   1   1   2   1   2   1   2   2   1   1   1   1   1   1   2   1   1   1   1   1   2   2   2   1   2   1   2   2   1   1   2   1   1   1   2   1   2   2   1   2   2   1   2   2   2   2   2   1   1   2   2   2   1   1   1   1   2   1   2   1   1   2   1   1   1   1   2   1   2   1   1   2   2   1   2   2   1   1   1   2   2   2   1   2   2   1   2   1   2   1   2   2   2   1   2   2   2   1   2   2   2   2
 MK-4-14                2   1   1   2   2   1   2   2   1   2   2   1   2   2   2   1   1   1   2   1   2   2   1   2   2   1   1   2   1   2   2   1   2   1   2   2   1   1   1   2   2   1   1   2   1   1   2   1   2   1   2   2   2   2   2   2   1   1   2   1   1   2   2   1   2   1   2   2   1   1   2   2   1   2   2   2   2   2   2   2   2   2   1   2   2   2   2   1   1   2   1   2   2   2   2   2   1   2   2   1   2   1   2   1   2   2   1   1   1   1   1   1   2   1   1   2   2   1   2   2   2   1   2   1   2   2   1   1   2   1   1   1   2   1   2   2   1   2   2   1   2   2   2   2   2   1   1   2   2   2   1   1   1   1   2   1   2   1   1   1   1   1   1   1   2   1   2   1   1   2   2   1   2   2   1   2   1   2   2   2   1   2   2   1   2   1   2   1   2   2   2   1   2   2   1   1   2   2   2   2
 MK-4-15                2   1   1   2   2   1   2   2   1   2   2   1   2   2   2   1   1   1   1   1   2   2   1   1   2   2   1   2   1   2   2   1   2   1   2   2   1   1   1   2   2   1   1   2   1   1   2   1   2   1   2   2   2   2   2   2   1   1   2   1   1   2   2   1   2   2   2   2   1   1   2   2   1   2   2   2   2   2   2   2   2   2   1   1   2   2   2   1   1   2   1   2   2   2   2   2   1   2   2   2   2   1   2   1   2   2   2   1   1   1   1   1   2   1   1   2   1   1   2   2   2   1   2   2   2   2   1   1   2   1   1   1   2   1   2   2   1   2   2   1   2   1   2   2   2   1   2   2   2   1   1   1   1   1   1   1   2   1   1   1   1   1   1   1   1   1   2   1   1   2   2   1   2   1   1   2   1   2   2   2   2   2   2   1   2   2   2   1   2   2   2   1   1   2   1   1   2   2   2   2
 MK-4-16                2   1   1   2   2   1   2   2   1   2   2   1   2   2   2   1   1   1   1   1   2   2   1   1   2   2   1   2   1   2   2   1   2   1   2   2   1   1   1   1   2   2   1   2   1   1   2   1   2   1   2   2   2   2   2   2   2   1   2   1   1   2   2   1   2   2   2   2   1   1   2   2   1   2   1   2   2   2   2   2   2   2   1   1   2   2   2   1   2   2   1   2   2   1   2   2   1   2   2   1   2   1   2   1   2   2   1   1   2   1   1   1   2   1   1   2   1   1   2   2   2   1   1   2   2   2   2   2   2   1   1   1   2   2   2   2   1   2   2   1   2   1   2   2   2   1   2   2   1   1   1   1   1   1   1   1   1   1   1   1   1   1   1   1   1   1   2   2   1   2   2   1   2   1   1   2   1   2   2   2   2   2   2   1   2   2   2   1   2   2   2   1   1   2   1   1   2   2   2   2
 MK-5-1                 1   1   1   1   2   2   2   1   2   1   1   1   1   1   2   2   1   2   1   2   1   2   2   1   1   2   1   1   1   1   1   1   2   2   2   1   2   2   2   1   1   1   1   2   1   1   2   1   1   1   2   1   1   1   1   1   2   2   1   1   2   1   1   2   1   2   1   1   2   1   2   2   2   1   2   1   1   1   1   2   2   1   1   2   1   1   2   2   2   1   2   2   1   1   1   2   2   2   1   1   1   2   2   2   1   1   2   1   2   1   2   1   2   2   1   1   2   2   2   1   1   2   1   2   1   2   1   1   2   1   1   2   2   1   2   1   2   1   1   2   1   2   1   2   2   1   2   1   1   2   1   1   2   2   2   1   2   1   2   2   2   2   1   2   1   2   1   1   2   1   1   1   2   1   1   1   1   1   1   2   1   1   2   2   2   1   2   1   1   1   1   1   2   1   2   2   1   1   2   1
 MK-5-2                 1   1   2   1   2   2   2   1   2   1   1   1   1   1   2   2   2   2   1   2   1   2   2   1   1   2   1   1   2   1   1   1   2   2   1   1   1   2   1   1   1   1   1   2   1   1   2   1   1   1   2   1   2   1   1   1   2   2   1   1   2   1   1   2   1   2   1   1   2   1   2   2   2   1   2   1   1   1   1   2   1   1   2   2   1   1   2   2   1   1   2   2   1   1   2   2   2   2   1   1   1   2   1   2   1   1   2   1   2   1   2   1   2   2   1   1   2   2   2   1   1   2   1   2   1   2   1   1   2   1   1   2   2   1   1   1   2   1   1   2   1   2   1   2   2   1   2   1   1   2   1   1   2   2   2   1   2   1   2   2   2   2   1   2   1   2   1   1   2   1   1   2   2   1   1   1   1   1   1   2   2   2   2   2   2   1   2   1   1   1   1   1   2   1   2   2   1   1   2   1
 MK-5-3                 1   1   2   2   2   2   2   1   2   1   1   1   1   1   1   2   2   2   1   2   1   2   2   1   1   1   1   1   2   1   1   1   1   2   2   1   1   1   1   2   1   1   1   2   1   1   2   1   1   1   2   1   2   1   1   1   2   2   1   2   2   1   1   2   1   2   1   1   2   1   2   2   2   1   2   2   1   1   1   2   1   1   2   2   1   1   2   2   1   1   2   2   2   1   2   1   1   2   1   1   1   2   1   2   1   1   2   1   2   1   2   1   2   2   1   1   2   2   2   1   1   2   1   2   1   2   1   1   2   2   1   2   2   1   1   1   2   1   1   2   2   2   1   2   2   2   2   1   1   2   1   1   1   2   2   1   2   1   2   2   2   2   1   2   1   2   1   1   2   1   1   2   2   1   2   1   1   1   1   2   2   2   2   2   2   2   2   1   1   1   1   1   2   1   2   2   1   1   1   1
 MK-5-4                 1   1   2   2   2   2   2   1   2   1   1   1   1   1   1   2   2   1   2   2   1   2   2   1   1   1   1   1   2   1   2   1   1   2   2   1   1   1   1   2   1   1   1   2   1   2   2   1   1   1   2   1   2   1   1   1   2   2   1   2   1   1   1   2   2   2   1   1   2   1   2   2   2   1   2   2   1   1   1   2   2   1   2   1   1   1   2   1   1   1   2   2   2   1   2   1   1   2   1   1   1   2   1   2   1   1   2   1   2   1   2   1   2   2   1   1   2   2   1   1   1   2   1   2   2   2   1   1   2   2   1   2   2   1   1   2   2   2   1   1   2   1   1   2   2   2   2   1   1   2   1   1   1   2   2   1   2   2   2   2   2   2   1   2   1   2   1   1   2   1   2   2   2   1   2   1   1   1   1   2   2   2   2   2   2   2   2   1   2   1   1   1   2   1   2   2   1   1   1   2
 MK-5-5                 1   1   1   2   2   2   2   1   2   2   1   1   1   1   1   2   2   1   2   2   2   2   2   1   1   1   1   1   2   1   2   2   1   1   1   2   1   1   1   1   1   1   1   2   1   2   2   1   2   1   2   1   2   1   1   1   2   2   2   2   2   1   1   2   2   2   1   1   1   1   2   2   2   1   2   2   1   1   1   2   2   1   2   2   2   1   2   1   1   1   1   2   2   1   2   1   2   2   1   1   1   1   1   2   1   1   2   1   2   1   2   1   2   2   1   1   2   2   1   1   1   2   1   1   2   2   1   1   2   2   1   2   2   1   1   2   1   2   1   1   2   1   1   2   2   2   2   1   1   2   1   1   1   2   2   1   2   2   2   2   2   2   1   2   1   2   1   1   2   1   1   2   2   1   2   1   1   1   2   1   2   2   2   2   2   2   1   2   1   1   1   1   2   1   2   2   1   1   2   2
 MK-5-6                 1   1   1   2   1   2   2   1   2   2   1   1   1   1   1   2   2   1   2   2   2   1   2   2   1   1   1   1   2   1   2   2   1   2   1   1   1   1   1   1   1   1   1   2   1   2   2   1   2   2   1   2   2   2   1   2   2   2   2   2   2   1   2   2   2   2   1   1   1   1   2   1   2   2   2   2   1   1   1   2   2   1   2   2   2   2   2   1   2   1   1   2   2   2   2   2   2   2   1   1   1   1   1   2   2   1   2   1   2   1   2   1   2   2   2   1   2   2   1   1   2   2   1   1   2   2   1   1   2   2   1   2   1   1   1   2   1   2   1   2   2   1   1   2   2   2   2   1   1   2   1   1   1   2   2   1   2   2   2   2   2   2   1   2   1   2   1   1   2   1   1   2   1   1   2   2   1   1   2   2   2   2   2   2   2   2   1   2   1   1   1   1   2   1   2   2   1   1   2   2
 MK-5-7                 1   1   1   2   1   2   2   1   2   2   1   2   2   1   1   2   2   1   2   2   1   1   2   2   1   1   1   1   2   1   2   2   1   2   1   1   1   1   1   1   1   1   1   2   1   2   2   1   2   2   1   2   2   2   1   2   2   2   2   2   2   1   2   2   2   2   1   1   2   1   2   1   2   2   2   2   1   1   1   2   2   1   2   2   2   1   2   1   1   1   1   1   2   2   2   2   2   2   1   1   1   1   1   2   2   1   2   1   2   1   2   1   2   1   2   2   2   2   2   2   2   2   1   2   2   2   1   1   2   2   2   2   1   1   1   2   1   2   1   2   2   1   2   2   2   2   2   1   1   2   1   1   1   2   2   1   2   2   2   2   2   2   1   2   1   2   1   1   2   1   1   2   1   1   2   2   2   1   2   2   2   2   2   2   2   2   1   2   1   1   1   2   2   1   2   2   1   2   2   2
 MK-5-8                 1   1   1   2   1   2   2   1   2   2   1   2   2   2   1   2   2   1   2   2   1   1   2   2   1   1   1   1   2   1   2   2   1   2   1   1   1   1   1   1   1   1   1   2   1   1   2   1   2   2   1   2   2   2   1   2   2   2   2   2   2   1   2   1   2   1   1   2   2   1   2   1   2   2   2   2   1   1   1   1   2   1   2   2   2   1   2   1   2   1   1   1   2   2   2   2   2   1   1   1   1   1   2   2   2   1   2   1   1   1   2   1   2   2   2   2   2   2   2   2   2   2   1   2   2   2   1   1   2   2   2   1   1   1   1   2   1   2   1   2   2   1   2   2   2   2   2   1   1   2   1   1   1   2   2   2   2   1   2   2   2   2   1   2   1   2   1   1   2   1   1   2   2   1   2   2   2   1   2   2   2   1   2   2   2   2   2   2   1   1   1   2   2   1   2   2   1   1   2   2
 MK-5-9                 1   1   1   2   1   2   2   2   2   2   1   2   2   2   2   2   2   1   2   2   1   1   2   1   1   2   1   1   2   1   2   2   1   2   1   1   1   1   1   1   1   1   1   2   1   1   2   1   2   2   1   2   1   2   1   2   2   2   2   2   2   1   2   2   2   1   1   2   2   1   1   1   2   2   2   2   1   1   1   1   2   1   2   2   2   1   2   1   2   1   1   1   2   2   2   2   2   1   1   1   1   2   2   2   2   1   2   1   1   2   1   1   2   2   2   2   2   2   2   2   2   2   2   2   2   2   2   1   2   2   2   1   1   1   1   2   1   2   1   2   2   1   2   1   1   2   2   1   1   2   1   1   1   2   2   2   2   1   2   2   1   2   1   2   1   2   1   1   2   1   1   2   2   1   2   2   2   1   2   2   2   1   2   2   2   2   2   1   1   2   1   2   1   1   1   2   1   1   2   2
 MK-5-10                1   1   1   2   1   2   2   2   1   2   1   2   2   1   2   2   2   2   1   2   1   2   2   1   1   2   1   1   2   1   2   2   1   2   1   1   1   1   1   1   1   1   1   2   1   1   2   1   2   2   1   2   1   2   1   2   1   2   1   2   2   1   2   2   2   1   1   2   2   1   1   1   2   2   2   2   1   1   1   1   2   1   2   2   2   1   2   1   2   1   1   1   2   2   2   2   2   1   1   1   1   2   2   2   2   1   2   1   1   2   1   1   2   2   2   2   2   2   2   2   2   2   2   2   2   2   1   1   2   2   2   1   1   1   1   2   1   1   1   2   2   2   2   1   1   2   2   2   1   2   1   1   2   2   2   2   2   1   2   1   1   2   1   2   1   2   1   1   2   1   1   2   2   1   2   1   2   1   2   2   1   1   2   2   2   2   2   1   1   1   1   2   2   1   1   2   2   1   2   2
 MK-5-11                1   1   1   2   1   2   2   1   1   2   1   2   2   1   2   2   2   2   1   2   1   2   2   1   1   2   1   1   2   1   2   2   1   2   1   2   1   1   1   1   1   2   1   2   1   1   2   1   2   2   1   2   2   2   1   2   1   2   1   2   2   1   2   2   2   1   1   2   2   2   2   1   2   1   1   2   1   1   1   1   2   1   2   2   2   2   2   1   2   1   2   1   2   2   1   2   2   1   1   1   1   2   2   2   2   1   2   1   1   2   1   1   2   2   2   2   2   2   2   2   2   1   2   2   2   2   1   1   2   2   2   1   1   1   1   2   2   1   1   2   2   2   2   1   1   2   2   2   1   2   1   1   1   2   2   2   2   1   2   1   1   2   1   2   1   2   1   1   2   1   1   2   2   1   2   1   2   1   1   2   1   1   2   2   2   2   2   1   1   1   2   2   2   1   2   2   1   1   1   2
 MK-5-12                1   1   1   2   1   2   2   1   1   2   1   2   2   1   2   2   2   2   1   2   1   2   1   1   1   2   1   1   2   1   1   2   1   2   1   2   1   1   1   1   1   2   1   1   1   1   2   1   2   1   1   2   2   2   1   2   1   2   1   1   2   1   2   2   2   1   1   2   2   2   2   2   2   1   1   2   1   2   1   1   2   1   1   2   2   1   2   1   2   1   2   1   2   2   1   2   2   2   1   1   1   2   2   2   2   1   2   1   1   2   1   1   2   2   2   2   2   2   2   2   2   1   1   2   2   2   2   1   2   2   1   1   1   1   1   2   2   1   1   2   2   2   2   1   1   2   2   2   1   2   1   1   1   2   2   2   2   1   2   1   1   2   1   2   1   2   1   1   2   1   1   2   2   1   1   1   2   1   1   2   2   1   2   2   2   2   2   1   1   1   2   2   2   1   2   2   1   1   2   2
 MK-5-13                1   1   1   2   1   2   2   1   1   2   1   2   1   1   2   2   2   2   1   2   1   2   2   1   1   2   1   1   1   1   1   2   1   2   1   2   1   1   1   2   2   2   1   1   1   1   2   1   2   1   1   2   2   2   1   2   1   2   1   1   2   1   2   2   2   1   1   2   2   2   2   2   2   1   1   2   1   2   1   1   2   1   1   2   2   1   2   1   2   1   2   1   2   2   1   2   2   2   1   1   1   1   2   2   1   1   2   1   1   2   1   1   2   2   2   2   2   1   2   2   2   2   1   2   2   2   2   1   2   2   2   1   1   1   1   2   2   1   1   2   1   2   2   1   2   2   2   2   1   2   1   1   1   2   2   2   2   2   2   1   1   2   1   2   1   2   1   1   2   1   1   2   2   2   1   1   2   2   1   2   2   1   2   2   2   2   2   1   1   1   2   1   2   1   2   2   2   2   2   2
 MK-5-14                1   1   1   1   1   2   1   1   1   2   1   1   2   1   2   2   2   2   1   2   1   2   2   1   1   2   1   1   1   2   1   2   1   2   1   2   1   1   1   2   2   2   1   1   1   1   2   1   2   1   2   2   2   2   1   2   1   2   1   1   2   1   2   2   2   1   1   2   2   2   2   2   2   1   1   2   1   1   1   1   2   1   1   2   2   1   2   1   2   1   2   1   2   2   1   2   2   2   1   1   1   1   2   2   1   1   2   2   1   2   1   1   2   2   2   2   1   1   2   1   2   2   1   2   2   2   2   1   2   2   2   1   1   1   1   2   2   2   1   2   1   2   2   1   2   2   2   2   1   2   1   1   1   2   2   2   2   2   2   2   1   1   1   2   1   2   2   1   2   1   1   1   2   2   1   1   2   2   1   2   2   1   2   2   2   2   2   1   1   1   2   2   2   1   2   2   2   2   2   2
 MK-5-15                1   1   1   1   2   2   1   1   1   2   1   1   2   2   2   2   2   1   2   2   1   2   2   1   2   2   1   1   2   2   1   1   1   2   1   2   1   1   1   1   2   2   1   1   1   1   2   1   2   1   2   2   2   2   1   2   1   2   1   1   2   1   2   2   2   1   1   2   2   2   2   2   2   1   1   2   1   1   1   1   2   1   1   2   2   1   2   1   2   1   2   1   2   2   1   2   2   2   1   1   2   1   1   2   1   1   2   2   1   2   1   2   2   2   2   1   1   1   2   1   2   2   1   2   2   2   2   1   2   2   2   1   1   1   1   2   1   2   1   2   2   1   2   1   2   2   2   2   1   2   1   1   1   2   2   2   2   2   2   2   1   1   1   2   1   2   2   1   2   1   1   1   2   2   1   1   1   2   1   2   2   2   2   2   2   1   2   1   1   1   2   2   2   1   2   2   2   2   2   2
 MK-5-16                1   1   1   1   1   2   1   2   1   2   1   1   2   2   2   2   2   1   2   2   1   2   2   1   2   2   2   1   2   2   1   1   1   2   1   2   1   1   1   1   2   2   1   1   1   1   2   1   2   1   2   2   2   2   1   2   1   2   1   2   2   1   2   2   2   1   1   2   2   2   2   2   1   2   1   2   1   2   1   1   2   1   1   2   2   1   2   1   1   1   2   1   2   2   1   2   2   2   1   1   2   1   1   2   1   1   2   2   1   2   2   2   2   2   2   1   1   1   2   1   2   2   1   1   2   1   2   1   2   2   2   1   1   1   1   2   1   2   1   2   2   1   2   1   1   2   2   2   1   2   1   1   1   2   2   2   2   2   2   2   1   1   1   2   1   1   2   1   2   1   1   1   2   2   1   1   1   1   2   2   2   2   2   2   2   1   2   1   1   1   2   2   2   1   2   2   2   2   1   2
 MK-6-1                 2   1   2   1   1   2   2   1   1   1   2   2   2   1   1   1   2   2   1   1   2   1   2   1   2   1   2   1   2   1   1   1   2   1   2   2   2   1   2   1   1   1   2   2   2   2   2   1   2   1   2   1   2   2   2   2   2   1   1   1   1   1   1   1   1   1   1   1   2   1   1   1   2   2   1   1   2   2   1   1   2   2   1   1   1   2   1   2   2   1   2   2   2   2   2   2   2   1   2   2   1   1   2   1   1   1   2   1   2   1   1   2   2   1   2   1   2   2   2   1   2   1   1   1   2   1   2   2   2   2   1   2   1   2   1   2   2   1   1   2   2   1   1   2   2   1   1   2   2   1   2   1   1   1   2   2   2   2   1   2   1   2   2   2   1   2   2   2   1   1   1   2   1   2   1   1   1   1   2   2   2   1   1   1   2   1   1   1   2   2   2   1   1   1   2   1   1   2   1   1
 MK-6-2                 2   1   2   1   2   2   2   1   1   1   2   2   2   1   1   1   2   2   1   1   2   1   2   1   2   1   1   1   2   1   2   1   2   1   2   1   2   2   2   1   1   1   2   1   2   2   2   1   2   1   2   1   2   2   2   2   2   1   1   1   1   2   1   1   1   1   1   1   2   1   1   1   1   2   1   1   2   2   1   1   2   2   1   2   1   2   1   1   1   1   2   2   2   2   2   2   2   1   2   2   1   1   1   1   1   1   2   1   2   2   1   2   2   2   2   1   2   2   2   1   2   1   2   1   2   1   2   2   2   2   1   2   1   2   1   2   1   1   1   2   2   1   2   2   2   1   1   2   2   1   2   1   1   1   2   2   2   2   1   2   1   2   2   2   1   2   2   2   1   1   1   1   1   2   1   1   1   1   2   2   2   1   1   1   2   1   2   1   2   2   2   1   1   1   2   1   1   2   1   1
 MK-6-3                 2   1   2   1   2   2   2   1   1   1   2   2   1   1   1   1   2   1   1   2   2   1   2   1   2   1   2   1   2   1   2   1   2   1   1   1   1   2   2   1   1   1   2   1   2   2   2   1   2   1   1   1   2   2   2   2   2   1   1   1   1   2   1   1   1   1   1   1   2   1   2   1   1   2   1   1   2   2   1   1   2   2   1   2   1   1   1   1   1   1   1   2   2   2   2   2   2   1   2   2   1   1   1   1   1   1   2   2   2   2   1   2   2   1   2   1   2   1   2   2   2   1   2   1   2   1   2   2   2   2   1   2   1   2   1   1   2   1   2   2   2   1   2   2   2   1   1   1   2   1   2   1   1   1   2   2   2   2   1   2   1   2   2   2   1   2   2   2   1   1   2   1   1   2   1   2   2   1   2   2   2   1   1   1   2   1   2   1   2   2   2   1   1   1   2   1   1   2   1   1
 MK-6-4                 2   1   2   1   2   1   2   1   2   1   1   2   1   1   1   1   2   1   1   2   2   1   2   1   2   1   1   2   2   1   2   1   2   1   1   1   1   2   2   1   1   1   2   1   2   2   2   1   2   1   1   1   2   1   1   2   2   1   1   1   1   2   1   1   1   1   1   1   1   1   2   1   1   2   1   1   2   2   1   2   2   2   1   2   1   1   2   1   1   1   1   2   2   2   2   2   2   1   2   2   2   1   1   1   1   1   2   2   2   2   1   2   2   1   1   1   2   1   2   2   2   1   2   1   2   1   2   2   2   2   1   2   1   1   1   1   2   1   2   2   2   2   2   2   2   1   1   1   2   1   2   1   1   2   2   2   2   2   1   2   1   2   2   2   1   2   2   2   1   1   2   1   1   2   1   2   2   1   2   2   2   1   2   1   2   1   2   1   2   2   2   2   1   1   2   1   1   2   1   1
 MK-6-5                 2   1   2   1   2   1   2   1   1   1   1   2   1   1   1   1   2   1   1   1   2   2   2   1   2   2   1   2   2   1   2   1   2   1   1   1   1   2   2   1   1   1   2   1   2   2   2   2   2   1   1   2   2   1   1   2   2   1   1   1   1   2   1   1   1   1   1   1   1   1   2   1   1   2   1   1   2   2   1   2   2   2   1   2   1   1   2   1   1   1   2   1   2   2   2   2   2   1   2   2   2   1   2   1   1   1   2   2   2   2   1   2   1   1   1   1   2   1   2   2   2   1   2   2   2   1   2   1   2   2   1   2   1   1   1   1   2   1   2   2   2   2   2   1   2   1   2   1   2   1   2   1   2   2   2   2   2   2   1   2   1   2   2   2   1   2   2   1   1   1   2   1   1   2   1   2   2   1   2   2   2   1   2   1   2   1   2   1   2   2   2   2   1   1   2   2   1   2   1   1
 MK-6-6                 2   1   1   2   2   1   2   1   1   1   1   2   1   1   1   1   2   1   1   1   2   2   2   1   2   2   1   2   2   1   2   1   2   1   1   2   1   1   2   1   1   1   2   1   2   2   2   2   1   1   1   2   2   1   1   2   2   1   2   1   1   1   2   1   1   1   1   1   1   1   2   1   1   2   1   1   2   2   1   2   2   2   1   2   1   1   2   1   1   1   2   1   2   2   2   2   2   2   2   2   2   1   2   1   1   1   2   1   2   2   1   2   1   1   1   2   2   1   2   2   2   1   2   2   2   1   1   1   2   2   2   2   1   1   1   1   2   1   1   2   2   2   2   1   2   1   2   1   2   1   2   2   2   2   2   2   2   1   1   2   1   2   2   2   1   2   2   1   1   1   1   1   2   2   1   2   1   1   2   2   2   1   2   1   1   1   2   1   2   2   2   2   1   1   1   2   1   2   1   1
 MK-6-7                 2   1   1   2   1   1   2   1   1   1   1   2   1   1   1   1   1   1   1   1   2   2   2   1   2   2   2   2   2   1   2   1   2   1   1   1   1   1   2   1   1   1   2   1   2   2   2   2   1   1   1   2   2   1   1   2   2   1   2   2   1   1   2   1   1   1   1   1   1   1   2   1   1   1   1   2   2   2   1   2   2   2   2   2   1   1   2   1   1   1   2   2   2   2   2   2   2   2   2   2   2   1   2   1   1   2   1   1   2   2   1   2   1   1   1   2   2   1   2   2   2   1   2   2   2   1   1   2   2   2   2   2   1   2   1   1   2   1   1   2   2   2   2   1   2   1   2   1   2   1   2   1   2   2   2   2   2   1   1   1   1   2   2   2   1   1   2   1   1   1   1   1   2   2   1   2   1   1   2   2   2   1   2   1   1   1   2   1   2   2   2   2   1   1   1   1   1   1   1   1
 MK-6-8                 2   2   2   2   1   1   2   1   1   1   1   2   1   1   1   1   1   1   1   1   1   2   2   1   1   1   2   2   2   1   2   1   2   1   2   1   1   1   1   1   1   1   2   1   2   2   2   1   2   1   1   2   2   1   2   2   2   1   2   2   1   1   2   1   1   1   1   1   1   2   2   1   1   2   1   2   2   2   1   2   2   2   2   2   1   2   2   1   1   1   2   2   2   2   2   2   2   1   2   2   2   1   2   1   1   2   1   1   2   2   1   1   1   1   1   1   2   1   2   2   2   1   2   2   2   1   1   2   2   2   2   2   1   2   1   1   2   1   1   2   2   2   2   1   2   1   2   1   2   1   2   1   2   2   2   2   2   1   1   1   1   2   2   2   1   1   2   1   2   1   1   1   2   2   1   2   1   2   2   1   2   2   2   1   1   1   2   1   2   2   2   2   1   1   1   1   1   1   2   1
 MK-6-9                 2   2   2   2   1   1   2   1   1   2   1   2   1   1   1   1   2   1   2   1   1   2   2   1   2   1   2   2   2   1   2   1   2   1   2   1   1   1   1   2   1   1   2   1   2   2   2   1   2   1   1   2   2   1   2   2   2   1   2   1   1   1   2   2   1   1   1   1   1   2   2   1   1   2   1   2   2   2   1   1   1   2   2   2   2   2   2   2   1   1   2   2   2   2   2   2   2   1   1   2   2   1   2   1   1   2   1   1   2   2   2   1   1   1   2   2   2   2   2   1   2   1   2   2   2   1   1   2   2   2   2   2   1   2   1   1   2   1   1   2   2   2   2   2   2   2   2   1   2   1   2   1   2   2   1   2   2   1   2   1   2   2   2   1   1   1   2   2   2   1   1   1   2   2   1   2   1   2   2   2   1   2   2   1   1   1   2   1   2   2   2   2   1   1   1   1   1   1   2   1
 MK-6-10                2   2   2   2   1   1   2   1   2   2   1   2   1   1   1   1   2   1   2   1   1   2   2   1   2   1   2   2   2   1   2   2   2   1   2   1   1   1   2   2   1   1   2   1   2   2   2   1   2   1   1   2   2   1   1   2   2   1   2   1   2   1   2   2   1   1   1   2   1   2   2   1   1   2   1   2   2   2   1   1   1   2   2   2   2   2   2   2   1   1   2   2   1   2   2   2   2   1   1   2   2   1   2   1   1   2   2   1   2   1   2   1   1   1   2   2   2   2   2   1   2   1   2   2   1   1   1   2   2   2   2   2   1   2   1   1   2   1   1   2   2   2   2   2   2   2   2   1   2   1   2   1   2   2   1   2   2   1   2   1   2   2   2   1   1   1   2   2   2   1   1   1   2   2   1   2   1   2   1   2   1   2   2   1   1   2   1   1   1   2   2   2   1   1   1   1   1   1   2   1
 MK-6-11                2   2   2   2   1   1   2   1   2   2   1   2   1   1   1   1   2   1   2   1   1   2   1   1   2   1   2   1   2   1   1   2   1   1   1   1   1   1   2   2   1   1   2   1   2   2   2   1   2   1   1   2   2   1   2   2   2   2   2   1   2   1   2   2   1   1   1   2   1   2   2   1   1   2   2   2   2   2   1   1   2   2   1   2   2   2   2   2   2   1   2   2   1   2   2   2   2   1   1   2   2   1   2   1   1   2   1   1   2   1   2   1   1   1   2   2   2   2   2   1   2   1   2   2   1   1   1   2   2   2   2   2   1   2   1   1   2   1   1   2   2   2   2   2   2   1   2   1   2   1   2   1   2   2   1   2   2   1   2   2   2   2   2   1   2   1   2   2   1   1   1   1   2   2   1   2   1   2   1   1   1   2   2   1   1   2   1   1   1   2   2   2   2   1   1   1   1   1   2   1
 MK-6-12                2   2   2   2   1   1   2   1   2   1   1   1   1   1   1   1   2   2   2   1   1   1   1   1   2   1   2   1   2   1   1   1   1   1   1   1   1   2   2   2   1   1   2   1   2   2   2   1   2   1   1   2   2   1   2   2   2   2   2   1   2   2   1   2   1   1   1   2   1   2   2   1   1   2   1   2   2   2   1   1   2   2   1   2   2   2   2   2   1   1   2   2   1   1   2   2   2   1   1   2   2   1   2   1   1   2   1   1   2   1   2   1   1   1   2   2   2   1   2   1   2   1   2   2   1   1   1   2   2   2   1   1   2   2   1   1   2   1   1   2   2   2   2   2   2   1   2   1   2   1   2   1   2   2   1   2   1   1   2   2   2   2   2   1   2   1   2   2   1   1   1   1   2   1   1   2   1   2   1   1   1   2   2   1   1   2   1   1   1   2   2   1   2   1   1   1   1   1   2   1
 MK-6-13                2   2   2   2   1   1   2   1   2   1   1   1   1   2   1   1   2   2   2   1   1   1   1   1   2   1   2   1   2   2   2   1   1   1   1   1   1   2   2   1   1   1   2   1   1   2   2   1   2   1   1   2   2   1   2   2   2   2   2   1   2   2   1   2   1   1   1   2   1   2   2   1   1   2   1   2   1   2   1   1   2   2   1   2   2   2   2   2   1   1   2   2   1   1   2   2   2   2   1   2   2   1   2   1   1   2   1   1   2   2   2   1   1   1   2   2   2   1   1   1   2   1   2   2   1   1   1   2   2   2   1   2   2   2   1   1   2   2   1   2   2   2   2   2   1   1   2   1   2   1   2   1   2   2   1   2   1   1   2   2   2   2   2   1   2   1   2   2   1   1   1   1   2   1   1   1   1   2   1   2   1   2   2   1   1   2   1   1   1   2   2   1   2   1   1   1   1   1   2   1
 MK-6-14                2   2   2   2   1   1   2   1   2   1   1   1   1   2   1   1   2   2   2   1   2   2   1   1   2   1   2   1   2   2   2   1   1   1   1   1   1   2   2   1   1   2   2   1   1   2   2   2   2   1   1   2   2   1   2   2   2   2   2   1   2   2   2   2   1   1   1   2   1   2   2   1   1   2   2   1   1   2   1   1   2   2   1   1   2   2   2   2   1   1   2   2   1   1   2   2   1   2   1   2   2   1   2   1   2   2   1   1   2   2   2   1   1   1   2   1   2   1   2   1   2   1   2   2   1   1   1   2   2   2   2   2   2   2   1   1   2   2   1   2   1   1   2   1   1   2   2   1   2   1   2   1   2   2   1   2   1   1   2   2   1   2   2   1   2   1   1   2   1   1   1   1   2   1   1   1   1   2   1   1   1   2   2   1   2   2   1   1   1   1   2   1   2   1   1   1   1   1   2   1
 MK-6-15                2   2   2   2   1   1   2   1   2   1   1   1   1   2   1   1   2   2   2   2   1   1   1   2   2   1   2   1   2   2   2   1   1   1   2   1   1   2   1   1   1   2   1   1   2   2   2   2   2   1   2   2   2   1   2   2   2   2   2   1   2   2   2   2   1   1   1   2   1   2   2   1   1   2   1   1   1   2   1   1   2   2   1   1   2   2   2   2   2   1   1   2   1   1   1   1   1   2   1   2   2   1   2   1   1   1   1   2   2   2   2   1   2   1   2   1   2   1   1   1   2   1   2   2   1   1   1   2   2   2   2   2   2   2   1   1   2   2   1   2   1   1   2   2   1   2   2   1   2   1   1   1   1   2   1   1   1   1   2   2   1   2   2   1   2   1   1   2   1   1   1   1   2   1   1   1   1   2   1   1   2   2   2   1   1   2   1   1   1   1   2   1   2   1   1   1   1   1   2   2
 MK-6-16                2   2   2   2   2   1   2   1   2   1   1   1   1   2   1   1   2   2   2   2   1   1   1   2   2   1   2   1   2   2   2   1   1   1   2   1   1   1   1   1   1   2   1   1   1   2   2   1   2   2   2   1   2   1   2   2   2   2   2   1   2   2   2   1   1   1   1   2   1   2   2   1   1   2   1   1   1   2   2   1   2   2   1   1   2   2   1   2   2   1   1   2   1   1   1   1   1   2   1   1   2   1   2   1   1   1   1   2   2   2   2   1   2   1   1   1   2   1   1   1   2   1   2   2   1   1   1   2   2   2   2   2   2   2   1   1   2   2   1   2   2   1   2   2   1   2   2   1   2   1   1   1   1   2   1   1   1   1   2   2   1   2   2   1   1   2   1   2   1   1   1   1   2   1   1   2   1   2   2   1   2   2   2   1   1   1   1   1   1   2   2   1   2   1   1   1   1   1   2   2
 
!****************************************** Phenotypic Data **********************************************************
!-100.0 is resevred for missing phenotype
SimulatedTrait1        11.0341   10.1273    7.9400    9.1937    9.3072   11.8513   10.4168   10.0224    9.2093    9.9982    7.7632    8.7002   10.9527    8.8128   10.5569   10.4970    8.7781   10.7356   11.4757    9.8449    8.5808   10.5064    8.7906    8.0454    8.7019    9.8213    9.2119    8.9433    9.6501    8.3027   10.4029   10.6126    9.4291   10.2865   10.0309   10.8594    7.3366    9.0347   10.5002    9.2760    9.2743    8.4615    9.7490    9.8247   10.4858   11.6522    8.7387    8.9884   10.1529    8.9167    9.8022    8.6626    9.0784    9.6507    9.2137    9.6175   10.9241   10.4314    9.1891   12.1363   10.5943   10.8632   10.0165    8.6679    8.9289    8.5157   10.9500   10.1812    9.8865    9.3818   11.8835   10.4346    9.7845    9.5713    9.9744    9.9453    9.5455   11.9700   11.5171   10.1041   11.8328   12.1057    9.2914    9.5986   10.2670   10.9038   10.3353   10.0263   10.1958    9.9548    8.9275    9.7765    9.0596   10.7761   10.4764   10.3434   11.2076    9.8914   10.3865   12.3350    9.8684    9.4402   11.2170    8.5421    9.8191    7.9826   10.2397    9.4876    9.7260    8.4029   10.3138   10.4968    9.6053    8.7072    9.6634    9.1219   11.5148   10.2592    9.0156    9.1379   11.7126    9.0191    9.5719   10.7794    9.6660    9.2083   11.3559    9.2357    9.7548   10.9710    9.6089    9.5150    9.2098   10.5449    9.8888   11.2371   10.8870   11.9447    9.8015   10.0372   10.5187    9.9907   10.3981    8.8054   10.5095    9.6183   11.1000   10.4050    9.2858    9.8067   12.6153   10.6856    8.8959   10.7739    8.9658    9.2864    7.3981   11.2017   10.4536    7.6795   11.6423    9.9328   10.6456    9.8506   10.8303   10.4373   10.6083   11.6045    9.7483    9.9147   10.0760   11.2258   11.0090    8.7387    8.7266    9.7791    9.9712   10.4083    9.0158    7.8404   10.4405    9.0760   10.6311    8.9051    9.9746    9.9686   10.0424    9.2767    8.9981   10.8550   12.0907   13.2147   10.4533    9.8315   10.0903    9.3086   10.9616   10.8906    9.5145    8.3620
 
