# Supplementary material for: Inclusive Composite Interval Mapping of QTL by Environment Interactions in Biparental Populations
Source: PLoS One. 2015 Jul 10;10(7):e0132414. doi: 10.1371/journal.pone.0132414 (PMC4498613; doi:10.1371/journal.pone.0132414)
Supplement: S1 File — (ZIP) [file pone.0132414.s001.zip › BC1 population/e=1/run_00087.met]

!**********************Note: lines staring with "!" are remarks and will be ignored in the program********************
!*********************************General Information**********************************
!Assuming F1 = P1 x P2, populations available in QTL IciMapping are: 
!  1, P1BC1F1 = P1 x F1, the first backcrossing where P1 is used as the recurrent parent;
!  2, P2BC1F1 = P2 x F1, the first backcrossing where P2 is used as the recurrent parent;
!  3, F1DH, F1-derived doubled haploids; 
!  4, RIL or F1RIL, recombination inbred lines through the repeated selfing of F1;
!  5, P1BC1RIL, recombination inbred lines through the repeated selfing of P1BC1F1;
!  6, P2BC1RIL, recombination inbred lines through the repeated selfing of P2BC1F1;
!  7, F2, the selfing generation of F1;
!  8, F3, the selfing generation of F2;
!  9, P1BC2F1, the second backcrossing where P1 is used as the recurrent parent; 
! 10, P2BC2F1, the second backcrossing where P2 is used as the recurrent parent;
! 11, P1BC2RIL, recombination inred lines through the repeated selfing of P1BC2F1; 
! 12, P2BC2RIL, recombination inred lines through the repeated selfing of P2BC2F1; 
! 13, P1BC1F2, the selfing generation of P1BC1F1; 
! 14, P2BC1F2, the selfing generation of P2BC1F1; 
! 15, P1BC2F2, the selfing generation of P1BC2F1; 
! 16, P2BC2F2, the selfing generation of P2BC2F1; 
! 17, P1BC1DH, P1BC1F1-derived doubled haploids; 
! 18, P2BC1DH, P2BC1F1-derived doubled haploids; 
! 19, P1BC2DH, P1BC2F1-derived doubled haploids; 
! 20, P2BC2DH, P2BC2F1-derived doubled haploids; 
   1      !Mapping Population (see remarks above)
   2      !Mapping Function (1 for Kosambi; 2 for Haldane; 3 for Morgan)
   2      !Marker Space Type (1 for intervals; 2 for positions)
   1      !Marker Space Unit(1 for centiMorgans; 2 for Morgan)
   6      !Number of Chromosomes (or Linkage Groups)
 200      !Size of the mapping population
   1      !Number of environments
 
!***************************************** Chromosomes and Linkage Maps **********************************************
!Chromosome                 NumMarkers
-CH1                        16
-CH2                        16
-CH3                        16
-CH4                        16
-CH5                        16
-CH6                        16
!Linkage map (Marker name followed by position or the interval length)
 MK-1-1                1     0.000
 MK-1-2                1    10.000
 MK-1-3                1    20.000
 MK-1-4                1    30.000
 MK-1-5                1    40.000
 MK-1-6                1    50.000
 MK-1-7                1    60.000
 MK-1-8                1    70.000
 MK-1-9                1    80.000
 MK-1-10               1    90.000
 MK-1-11               1   100.000
 MK-1-12               1   110.000
 MK-1-13               1   120.000
 MK-1-14               1   130.000
 MK-1-15               1   140.000
 MK-1-16               1   150.000
 MK-2-1                2     0.000
 MK-2-2                2    10.000
 MK-2-3                2    20.000
 MK-2-4                2    30.000
 MK-2-5                2    40.000
 MK-2-6                2    50.000
 MK-2-7                2    60.000
 MK-2-8                2    70.000
 MK-2-9                2    80.000
 MK-2-10               2    90.000
 MK-2-11               2   100.000
 MK-2-12               2   110.000
 MK-2-13               2   120.000
 MK-2-14               2   130.000
 MK-2-15               2   140.000
 MK-2-16               2   150.000
 MK-3-1                3     0.000
 MK-3-2                3    10.000
 MK-3-3                3    20.000
 MK-3-4                3    30.000
 MK-3-5                3    40.000
 MK-3-6                3    50.000
 MK-3-7                3    60.000
 MK-3-8                3    70.000
 MK-3-9                3    80.000
 MK-3-10               3    90.000
 MK-3-11               3   100.000
 MK-3-12               3   110.000
 MK-3-13               3   120.000
 MK-3-14               3   130.000
 MK-3-15               3   140.000
 MK-3-16               3   150.000
 MK-4-1                4     0.000
 MK-4-2                4    10.000
 MK-4-3                4    20.000
 MK-4-4                4    30.000
 MK-4-5                4    40.000
 MK-4-6                4    50.000
 MK-4-7                4    60.000
 MK-4-8                4    70.000
 MK-4-9                4    80.000
 MK-4-10               4    90.000
 MK-4-11               4   100.000
 MK-4-12               4   110.000
 MK-4-13               4   120.000
 MK-4-14               4   130.000
 MK-4-15               4   140.000
 MK-4-16               4   150.000
 MK-5-1                5     0.000
 MK-5-2                5    10.000
 MK-5-3                5    20.000
 MK-5-4                5    30.000
 MK-5-5                5    40.000
 MK-5-6                5    50.000
 MK-5-7                5    60.000
 MK-5-8                5    70.000
 MK-5-9                5    80.000
 MK-5-10               5    90.000
 MK-5-11               5   100.000
 MK-5-12               5   110.000
 MK-5-13               5   120.000
 MK-5-14               5   130.000
 MK-5-15               5   140.000
 MK-5-16               5   150.000
 MK-6-1                6     0.000
 MK-6-2                6    10.000
 MK-6-3                6    20.000
 MK-6-4                6    30.000
 MK-6-5                6    40.000
 MK-6-6                6    50.000
 MK-6-7                6    60.000
 MK-6-8                6    70.000
 MK-6-9                6    80.000
 MK-6-10               6    90.000
 MK-6-11               6   100.000
 MK-6-12               6   110.000
 MK-6-13               6   120.000
 MK-6-14               6   130.000
 MK-6-15               6   140.000
 MK-6-16               6   150.000
!*********************************** Marker Types ********************************************************************
!Co-dominant marker: When heterozygote F1 is present, P1 is coded as 2, F1 is coded as 1, and P2 is coded as 0; Otherwise, P1 is coded as 2, and P2 is coded as 0. 
!Dominant marker: When heterozygote F1 is present, P1 and F1 are coded as 12, and P2 is coded as 0; Otherwise, P1 is coded as 2, and P2 is coded as 0.  
!Recessive markers: When heterozygote F1 is present, P1 is coded as 2, and F1 and P2 are coded as 10; Otherwise, P1 is coded as 2, and P2 is coded as 0. 
!Missing marker is coded as -1. 
 MK-1-1                 2   1   1   1   1   2   2   1   1   2   2   1   1   1   1   1   2   2   1   1   1   2   1   1   1   2   1   1   1   2   1   2   2   1   1   1   1   2   2   2   2   1   2   2   2   1   1   1   2   1   2   1   1   2   1   2   1   1   1   1   2   1   1   2   1   2   2   2   1   1   1   2   1   2   1   2   1   2   1   1   2   2   1   2   1   2   1   1   2   2   2   2   1   2   2   2   1   1   2   2   2   2   1   2   1   2   2   2   1   2   1   2   2   1   2   1   2   1   1   1   1   2   2   1   1   1   2   1   2   1   1   1   1   2   1   1   2   2   2   1   1   2   1   1   2   1   1   2   1   2   1   1   1   1   2   2   2   2   1   1   1   1   2   2   2   2   2   1   1   2   1   1   2   1   1   2   2   1   1   1   2   2   2   2   1   2   1   2   2   2   1   1   1   1   2   1   2   1   2   2
 MK-1-2                 2   1   1   1   1   2   2   1   1   2   2   1   1   1   1   1   2   2   1   1   2   2   1   1   1   2   2   1   1   2   1   2   1   2   1   1   1   2   2   1   2   1   2   2   2   2   1   1   2   1   2   1   2   2   1   2   1   1   1   1   2   2   1   2   1   2   2   2   1   1   1   2   1   2   1   2   1   2   1   1   2   2   1   2   1   1   1   1   2   2   2   2   1   2   1   2   1   2   1   2   2   2   1   2   1   1   2   2   1   2   1   1   2   1   2   1   2   1   1   1   1   2   2   1   1   2   1   1   2   1   1   1   1   2   1   1   2   2   2   1   1   2   2   1   2   1   1   2   1   2   1   1   1   1   2   2   2   2   1   1   1   1   2   1   2   2   2   1   2   2   1   1   2   1   1   2   2   1   1   1   2   2   1   2   1   2   1   2   2   1   1   1   1   1   2   2   2   1   2   2
 MK-1-3                 2   1   1   1   1   2   2   1   1   2   2   1   1   1   1   1   2   2   1   1   2   1   1   1   1   2   2   1   1   1   2   2   1   2   1   1   1   1   2   1   2   1   2   2   2   2   1   1   2   1   2   1   2   2   1   2   1   1   1   1   2   2   1   2   1   2   2   2   1   1   1   2   1   2   1   2   1   1   1   1   2   2   1   2   1   1   1   1   2   2   2   2   1   2   1   2   1   2   1   2   2   2   1   2   1   1   2   2   1   2   1   1   2   1   2   1   2   1   1   1   1   2   2   1   1   2   2   1   2   1   1   1   1   2   1   1   2   2   2   1   1   2   2   1   2   1   1   1   1   2   1   1   1   1   2   2   2   2   1   1   1   1   2   1   2   2   2   1   2   2   1   1   2   1   1   2   2   1   1   1   2   2   1   2   1   2   2   2   2   2   1   1   1   1   2   2   1   2   2   2
 MK-1-4                 2   1   1   1   1   2   2   1   1   2   2   1   1   1   2   1   2   2   1   1   2   1   1   1   1   2   2   1   1   2   2   2   1   2   1   1   1   1   2   1   2   1   1   2   2   2   1   2   1   1   2   1   2   2   1   2   1   1   1   1   2   2   1   2   1   2   2   2   1   1   1   2   1   1   1   1   1   1   2   1   2   2   1   2   1   1   1   1   2   2   2   2   1   2   1   2   1   2   1   2   2   2   1   2   1   1   2   1   1   2   1   1   2   1   2   1   1   1   1   2   1   2   2   1   1   2   2   1   2   1   1   1   1   2   1   1   2   2   2   1   1   2   1   1   2   1   1   1   1   2   1   1   1   1   2   2   2   1   1   1   1   1   2   2   2   2   2   1   2   2   1   1   2   2   1   2   2   1   1   2   2   2   1   2   1   2   2   2   2   2   1   1   1   1   2   2   1   2   2   2
 MK-1-5                 2   1   1   1   1   2   2   1   1   2   2   1   1   1   2   1   1   2   1   1   2   1   1   1   1   2   2   1   1   2   2   2   1   2   1   1   1   1   2   1   1   1   1   2   2   2   1   2   1   1   2   1   2   2   1   2   1   1   1   1   2   1   1   2   1   2   2   2   1   1   1   2   1   1   1   1   1   1   2   1   2   2   1   2   1   1   1   1   2   2   2   2   2   2   1   2   1   2   1   2   2   2   1   2   1   1   2   1   1   2   1   1   2   2   2   1   1   1   1   2   2   2   2   1   1   2   2   1   2   1   1   1   1   2   1   1   2   2   2   1   1   2   2   1   2   1   1   1   2   2   1   1   1   1   2   2   2   1   1   1   1   1   2   2   2   2   2   2   2   2   1   1   2   2   1   2   2   1   1   2   2   2   1   2   1   2   2   2   2   2   1   1   1   1   2   2   1   1   2   2
 MK-1-6                 2   1   1   1   1   2   2   2   1   2   2   1   1   1   2   1   1   2   1   1   2   1   1   1   1   2   2   1   2   2   2   2   1   1   1   1   1   1   2   1   1   1   1   2   2   2   1   2   1   1   2   1   2   2   1   2   1   1   1   1   2   1   1   1   1   2   2   1   1   1   1   2   1   1   1   1   1   2   2   2   2   2   1   2   1   1   1   1   2   2   2   1   2   2   1   2   1   2   1   2   2   2   1   2   1   1   2   1   1   2   1   1   2   2   2   2   1   1   1   2   2   2   2   1   2   2   2   1   2   1   1   1   1   2   2   1   2   2   2   1   1   2   2   1   2   1   1   1   2   2   1   1   1   1   2   2   2   1   1   2   1   1   2   2   2   2   2   2   2   2   1   1   2   1   1   2   2   1   1   2   2   2   1   2   1   2   2   2   2   2   1   1   1   1   2   2   1   1   2   1
 MK-1-7                 2   1   1   1   1   2   2   2   1   2   2   1   2   1   2   1   1   2   1   1   2   2   1   2   2   2   2   2   2   2   2   2   1   1   1   1   1   1   2   1   1   1   1   2   2   2   1   2   1   1   2   1   2   2   2   2   1   1   1   1   2   1   2   1   1   2   2   1   1   1   1   2   1   1   1   1   1   2   2   2   2   2   1   2   1   1   1   1   2   2   2   1   2   2   1   2   1   2   1   2   2   2   1   2   1   2   2   1   2   2   1   1   2   2   2   2   1   1   2   2   2   2   2   1   2   2   2   1   2   1   1   1   2   2   2   1   2   2   2   1   1   2   2   1   2   1   2   1   2   2   1   1   1   1   1   2   2   2   1   2   1   1   2   2   2   2   2   2   2   2   1   1   2   1   1   2   2   1   1   2   2   1   2   2   1   2   1   2   2   2   1   1   1   1   1   2   1   2   1   1
 MK-1-8                 2   1   1   1   1   2   2   2   1   2   2   1   2   1   2   1   1   2   1   1   2   2   1   2   2   2   2   2   2   2   2   2   1   1   1   1   1   1   2   2   1   1   1   2   2   2   1   2   1   1   2   2   2   2   2   2   1   2   1   1   2   1   2   1   1   2   2   1   1   1   1   2   1   1   1   2   1   2   2   1   1   1   1   2   1   1   1   1   2   2   2   1   2   2   1   1   1   2   1   1   2   2   1   2   1   2   2   2   2   2   1   1   2   2   2   2   1   1   2   2   2   2   2   1   2   2   2   1   2   1   1   1   2   2   2   2   2   2   2   1   1   2   2   1   2   1   1   1   2   2   2   1   1   2   1   2   2   2   2   2   2   1   1   2   2   2   2   2   2   2   1   1   2   1   1   2   2   1   1   1   2   2   2   2   1   2   1   2   1   2   1   1   1   1   1   2   1   1   2   1
 MK-1-9                 2   1   1   1   1   2   2   2   1   2   2   1   2   1   2   1   1   2   1   1   2   2   1   2   2   2   2   2   2   2   2   2   1   2   1   1   1   1   2   2   1   1   1   2   1   2   1   2   1   1   2   2   2   1   2   2   1   2   1   1   2   1   2   1   1   2   2   2   2   1   1   2   1   1   1   2   1   1   2   1   2   1   1   2   2   1   1   1   1   2   2   1   2   2   1   1   2   2   1   1   2   2   1   2   1   2   2   2   2   2   1   1   2   2   2   2   1   2   2   1   2   1   2   1   2   2   2   1   2   1   1   1   2   2   2   2   2   1   2   1   1   1   2   1   2   1   1   1   2   1   2   1   1   2   1   2   2   2   2   2   2   1   1   2   1   2   2   2   2   1   1   1   2   1   1   2   2   2   1   1   2   2   1   2   1   2   1   2   1   1   1   1   1   1   1   2   1   1   2   1
 MK-1-10                2   1   1   1   2   2   2   1   1   2   2   1   2   1   2   1   1   2   1   1   2   2   1   2   2   2   2   2   2   2   2   1   1   2   1   2   1   1   2   1   1   1   1   1   1   2   1   2   1   1   1   2   2   1   2   2   1   2   1   1   2   1   2   1   1   2   2   2   2   1   1   2   1   1   1   2   2   2   2   1   2   1   1   2   2   1   1   1   1   2   2   1   1   2   1   1   2   2   1   1   2   2   1   1   1   2   2   2   2   2   1   1   2   2   2   2   1   1   2   1   2   1   2   1   2   2   2   1   2   1   1   1   2   2   2   2   2   1   2   1   1   1   2   2   2   1   1   1   2   1   2   1   1   2   2   2   2   2   2   2   2   1   1   2   1   2   2   2   2   1   1   1   2   1   1   1   2   2   1   1   2   1   1   1   1   2   1   2   1   1   1   2   1   1   1   2   1   1   2   1
 MK-1-11                2   1   2   2   2   2   2   1   1   2   2   1   2   1   2   1   1   2   1   2   2   2   1   2   2   2   2   2   2   2   1   1   1   2   1   2   1   1   2   1   1   1   1   1   2   2   1   2   2   1   1   2   2   1   2   2   1   2   1   1   2   1   2   1   1   2   2   2   2   1   1   2   1   1   1   2   2   2   2   1   2   1   2   2   2   1   1   1   1   2   2   1   1   2   1   1   2   2   1   1   2   2   1   1   1   2   1   2   2   2   1   1   2   2   2   2   2   1   2   1   1   1   2   1   2   2   2   1   1   1   1   1   2   2   2   2   2   1   2   1   1   1   2   1   2   1   1   1   2   1   2   1   1   2   2   2   2   2   2   2   2   1   1   1   1   2   2   2   2   1   1   1   2   1   1   1   2   2   1   1   2   1   1   1   1   2   1   2   1   1   1   2   1   1   1   2   2   1   2   1
 MK-1-12                2   2   2   2   2   2   2   1   1   2   2   1   1   1   1   1   1   2   2   2   2   2   2   2   2   2   2   2   2   1   1   1   1   2   1   1   1   1   2   1   1   1   1   1   2   2   1   2   2   1   1   2   2   1   2   2   1   2   1   1   2   1   2   1   1   2   2   2   2   1   1   2   1   1   1   2   2   2   2   2   2   1   2   2   2   1   1   1   1   2   2   1   1   2   1   1   1   2   2   1   2   2   1   1   1   2   1   1   2   2   1   2   2   2   2   2   2   1   2   1   1   1   2   1   2   2   2   2   1   1   2   1   2   2   2   1   2   1   2   2   1   1   2   2   2   1   1   1   2   1   2   1   1   2   2   2   2   2   2   2   1   1   1   1   1   2   2   2   2   1   1   1   2   1   1   2   2   2   1   2   2   1   1   1   1   2   1   2   1   1   1   2   1   1   1   2   2   1   1   1
 MK-1-13                2   2   2   2   2   2   2   1   2   1   2   1   1   1   1   1   1   2   2   2   2   2   2   2   2   2   2   2   2   1   2   1   1   2   2   1   1   1   2   1   1   1   1   1   2   2   1   2   2   1   1   2   2   2   1   2   1   2   1   1   2   1   2   1   1   2   2   2   1   1   1   2   1   1   1   2   1   2   2   1   2   1   2   2   1   1   1   1   1   1   2   1   1   2   1   1   1   2   2   1   2   2   1   1   1   1   2   1   2   1   1   2   1   2   1   2   2   1   2   1   1   1   2   1   2   2   2   2   1   1   2   1   2   1   2   1   2   1   2   2   1   1   2   2   2   1   1   1   2   2   2   1   1   2   2   1   2   2   2   2   1   1   1   1   1   2   2   2   2   1   1   1   2   1   1   2   2   2   1   2   2   1   1   1   1   2   1   2   1   1   1   2   1   1   1   2   2   1   1   1
 MK-1-14                2   2   1   2   2   2   2   1   1   1   2   1   1   1   1   1   1   2   2   2   2   2   1   2   2   2   1   2   1   1   2   1   1   2   2   1   1   1   2   1   1   1   1   1   2   2   1   2   2   1   1   1   2   2   1   1   1   2   1   1   2   1   2   1   1   2   2   2   1   1   1   2   1   1   1   2   1   2   2   1   2   1   2   2   1   1   1   1   1   1   2   1   1   2   1   1   1   2   2   2   2   2   1   1   1   1   2   1   2   1   1   2   1   2   1   2   2   1   2   1   1   1   2   1   2   2   2   2   1   1   1   1   2   1   2   1   2   1   2   2   1   1   2   2   2   1   1   1   2   2   2   1   1   2   2   1   2   2   2   2   1   1   1   1   1   2   2   2   2   1   1   1   2   1   1   2   2   1   1   2   2   1   1   1   1   2   1   2   1   1   1   1   1   2   1   2   1   1   1   1
 MK-1-15                2   2   1   2   2   2   2   1   1   1   2   1   1   1   1   2   1   2   2   2   1   2   1   2   2   2   1   2   1   2   2   1   1   2   2   1   1   1   2   1   1   1   1   1   2   2   1   2   2   1   1   1   2   2   1   1   2   2   1   1   2   1   1   1   2   2   2   2   1   1   1   2   1   1   1   2   1   2   2   1   2   1   2   2   1   1   1   1   1   1   2   1   1   2   1   1   1   2   2   2   2   2   1   1   1   1   2   1   2   1   1   2   1   2   1   2   2   1   2   1   1   1   2   1   1   2   2   2   1   1   1   1   2   1   2   1   2   1   2   2   1   1   2   2   2   1   1   1   2   2   2   1   1   1   2   1   2   2   2   2   1   2   1   1   1   1   2   2   1   1   1   1   2   1   1   2   2   1   1   2   2   1   1   1   1   2   1   2   1   1   1   1   2   2   1   2   1   1   1   1
 MK-1-16                1   2   1   2   2   2   2   1   1   1   2   1   1   1   1   2   1   2   2   2   1   1   1   2   2   2   1   2   1   1   2   1   1   2   2   1   1   1   1   1   1   1   1   1   2   2   1   2   2   1   1   1   2   2   1   1   2   2   1   1   2   1   1   1   2   2   2   2   1   1   1   1   1   1   1   2   1   2   2   1   2   1   2   2   1   1   1   1   1   1   2   1   1   1   1   1   1   1   2   1   2   2   1   1   1   2   2   2   2   1   1   2   1   2   1   2   2   2   2   1   1   1   2   1   1   2   2   2   1   1   2   1   2   1   2   1   2   1   2   2   1   1   2   2   2   1   2   1   2   2   2   1   1   2   2   1   2   2   2   2   1   1   1   1   1   1   1   2   1   1   2   1   2   1   1   1   2   1   1   2   2   1   1   1   1   2   1   2   1   1   1   1   2   2   1   2   1   1   1   1
 MK-2-1                 1   2   2   2   2   1   1   2   2   2   1   1   1   2   2   2   2   2   1   1   1   1   1   2   2   1   1   2   2   2   2   2   2   1   2   2   2   1   1   2   1   2   2   2   1   1   2   2   2   2   1   1   2   1   2   2   1   1   2   1   1   2   1   1   2   1   2   2   1   2   2   2   2   2   1   2   1   1   1   2   2   2   1   1   2   1   2   2   2   1   2   1   2   2   2   1   1   1   1   2   2   2   2   1   2   1   1   1   2   1   2   2   2   1   1   1   1   2   2   1   1   1   2   1   2   2   1   2   1   2   1   1   1   2   2   2   2   2   2   2   2   1   1   1   1   2   1   1   2   2   2   1   2   2   2   2   1   1   1   2   1   1   1   1   1   1   1   2   2   1   1   1   1   1   2   2   2   1   2   2   1   2   2   1   2   2   1   1   1   1   2   2   2   2   2   1   2   2   2   1
 MK-2-2                 1   2   1   2   2   1   1   2   2   2   1   1   1   2   2   1   2   1   1   1   2   1   1   2   2   1   1   2   2   2   1   2   1   1   2   2   2   1   2   2   1   2   2   2   1   1   2   2   1   2   1   1   1   1   1   2   1   1   2   1   1   2   1   2   2   1   2   2   1   2   2   2   2   2   1   2   1   1   1   2   2   2   2   1   2   1   2   2   2   2   2   1   2   2   2   2   1   1   1   2   2   2   2   1   2   1   1   1   1   1   2   2   2   1   1   1   1   2   2   1   1   2   2   1   1   2   1   2   1   2   1   1   2   2   2   2   2   2   2   2   1   1   1   1   1   2   1   1   2   2   1   1   2   2   2   2   1   1   1   2   1   1   1   1   1   1   1   1   2   1   1   1   1   1   2   2   2   1   2   2   1   2   2   2   2   2   2   1   2   1   2   2   2   2   2   1   2   2   1   1
 MK-2-3                 1   2   1   2   2   1   1   2   2   2   1   1   1   2   2   1   2   1   2   1   2   1   1   2   2   1   2   2   2   2   1   2   1   1   2   2   2   1   2   2   1   2   2   2   1   1   2   2   1   2   1   1   1   1   2   2   1   1   2   1   1   2   1   2   2   1   2   1   2   2   2   2   2   2   1   2   1   1   1   2   2   2   2   1   2   1   2   2   2   2   2   1   2   2   2   2   1   1   1   2   2   2   2   1   2   1   1   1   1   1   2   2   2   1   1   1   1   2   2   1   1   2   2   1   1   2   1   2   1   2   1   2   2   2   1   2   2   1   2   2   1   1   2   1   2   2   1   1   2   2   1   1   2   2   2   2   1   1   1   2   2   1   1   1   1   1   1   1   2   1   1   1   1   1   2   2   1   1   2   2   1   1   2   2   1   2   2   1   2   1   2   2   2   2   2   2   2   2   1   1
 MK-2-4                 1   2   1   2   2   1   2   2   2   1   1   1   1   2   2   2   2   1   2   1   2   1   1   2   2   1   2   2   2   1   1   1   1   1   2   2   2   1   2   2   1   2   2   2   1   1   2   2   1   2   1   1   1   1   2   2   1   1   2   1   1   2   1   2   1   1   2   2   2   2   2   2   2   1   1   2   1   2   1   2   2   2   2   1   2   1   2   2   2   2   2   1   2   2   2   2   1   1   1   2   2   2   2   1   2   1   1   1   1   2   2   2   2   1   1   1   2   2   2   1   1   2   2   1   1   2   2   2   1   2   1   2   2   2   1   2   2   1   2   2   1   1   2   1   2   2   1   2   2   2   1   1   1   2   2   2   1   1   1   2   2   1   1   1   1   1   1   1   1   1   1   1   1   1   1   1   1   2   2   2   1   1   2   2   1   2   2   1   2   1   2   2   2   2   2   2   2   2   1   1
 MK-2-5                 1   2   1   2   2   1   2   2   2   1   2   1   1   2   2   2   2   1   2   1   2   1   1   2   2   1   2   1   2   1   1   1   1   1   1   2   2   1   2   2   1   2   2   2   1   1   2   2   1   2   1   1   1   1   2   2   1   1   2   1   1   2   1   2   1   2   2   2   2   2   2   2   2   2   2   2   1   2   1   2   2   1   2   1   2   1   2   2   2   2   2   1   2   2   2   2   1   1   1   2   2   2   2   1   2   1   1   1   1   2   2   2   2   2   1   1   2   2   1   2   2   2   2   2   1   2   2   2   1   2   1   2   2   1   1   2   2   1   1   2   1   1   2   1   1   2   1   2   2   2   2   1   1   2   2   2   1   1   1   2   2   1   1   1   1   1   1   1   1   1   1   1   1   1   1   1   1   2   2   2   1   1   2   2   1   2   2   1   2   1   1   2   2   2   2   2   2   2   1   2
 MK-2-6                 2   2   1   2   2   1   2   2   2   1   2   1   1   2   2   2   2   1   2   1   2   1   1   2   2   1   2   2   2   1   1   1   1   1   1   2   2   1   2   2   1   2   2   1   2   1   2   2   1   2   1   2   1   2   2   2   1   1   2   2   1   2   1   2   1   2   1   2   2   2   2   2   2   2   2   2   1   2   1   2   2   1   2   2   2   1   2   2   2   2   2   1   2   2   2   2   1   1   1   2   2   2   2   1   2   1   1   1   1   2   2   2   2   2   1   1   2   2   1   1   2   2   2   2   1   1   2   2   1   2   2   2   2   2   1   2   2   1   1   1   1   1   2   2   2   2   1   1   2   2   2   1   1   2   2   2   1   2   1   2   1   1   1   1   1   1   1   2   2   1   1   2   1   1   1   1   1   2   2   2   1   2   1   2   1   2   2   1   2   1   1   2   2   2   2   2   2   2   1   1
 MK-2-7                 2   2   1   2   2   1   2   2   2   1   2   1   1   2   2   2   2   1   2   1   2   1   1   2   2   2   2   2   2   1   1   1   1   1   1   2   2   1   2   2   1   2   2   1   2   1   2   2   1   2   1   2   1   2   2   2   2   1   1   2   1   2   1   2   1   2   1   2   2   2   2   2   2   2   2   1   1   2   1   2   2   1   2   2   2   1   2   1   2   2   2   1   1   2   2   1   1   1   1   2   2   2   2   1   2   1   1   1   1   2   2   2   2   2   1   1   2   2   1   1   2   2   2   2   1   1   2   2   1   2   2   2   2   2   1   2   2   1   1   1   1   1   2   2   2   2   1   1   2   2   2   1   1   2   2   2   1   2   1   2   1   2   1   1   1   1   1   2   2   1   1   2   1   1   1   1   1   2   2   2   1   2   1   2   1   2   2   1   2   1   1   1   2   2   2   1   2   2   1   1
 MK-2-8                 1   2   1   1   2   1   2   2   2   1   2   1   1   2   2   2   2   1   2   1   2   1   1   2   2   2   1   2   2   1   1   1   1   1   2   2   2   1   2   2   1   2   2   1   2   1   2   2   2   2   2   1   1   2   2   1   2   2   1   2   1   1   1   2   1   2   1   2   2   2   1   2   2   2   2   2   2   2   1   1   1   2   2   2   2   1   2   1   2   1   2   1   1   2   2   1   1   1   1   2   2   1   2   1   2   1   2   1   2   2   2   2   2   2   1   1   2   2   1   1   1   2   2   1   1   1   2   2   1   2   2   2   1   2   1   2   2   1   1   1   1   1   2   2   2   2   1   1   2   2   2   1   2   2   2   2   1   2   2   1   1   2   1   1   1   1   1   2   1   1   1   2   2   1   1   1   2   2   2   1   1   2   1   2   1   2   2   1   2   1   1   1   2   2   2   2   2   2   1   1
 MK-2-9                 1   2   1   1   2   1   2   2   1   1   2   1   1   2   2   2   2   1   2   1   2   1   1   2   2   2   1   2   2   1   1   1   1   1   2   2   1   2   1   2   1   2   2   1   2   1   1   2   2   2   2   1   1   2   2   1   2   2   1   2   2   1   1   2   1   2   1   2   2   2   1   2   2   2   2   2   2   2   1   1   1   2   2   2   2   1   2   1   2   1   2   1   1   2   1   1   1   1   2   2   2   1   2   1   2   1   2   1   2   2   2   2   2   2   1   1   2   1   1   1   1   2   2   1   1   1   2   2   1   2   2   2   1   1   1   1   2   1   1   1   1   1   2   2   2   2   1   1   2   2   2   2   2   2   2   2   2   2   2   2   2   2   1   1   1   1   1   2   1   1   1   2   2   1   2   1   2   2   2   1   1   2   2   2   1   2   2   1   2   1   1   1   2   1   2   2   2   2   1   1
 MK-2-10                1   2   1   1   2   1   2   2   1   1   2   1   1   2   2   2   2   1   2   1   2   1   1   2   2   2   2   2   2   1   1   1   1   1   2   2   1   2   1   2   1   2   2   1   2   1   1   2   2   2   2   1   1   2   2   1   2   1   1   2   2   1   1   2   1   2   1   2   2   2   1   1   2   2   2   2   2   2   1   1   1   2   2   2   1   1   2   2   2   1   2   2   1   2   2   2   1   1   1   2   1   1   2   1   2   1   2   1   2   2   2   2   2   2   1   1   2   1   1   2   1   2   2   1   1   1   2   2   1   2   2   2   1   2   1   1   2   1   1   1   1   1   2   1   2   2   1   1   2   2   2   2   2   2   2   2   2   2   2   2   2   2   1   1   1   1   1   2   1   1   1   2   2   1   2   1   1   2   2   1   1   2   2   2   1   2   2   2   2   1   1   1   2   1   2   2   2   2   1   1
 MK-2-11                1   2   1   1   2   1   2   2   1   1   1   1   1   2   2   2   2   1   2   1   2   1   1   2   2   2   1   2   2   1   1   1   1   1   2   2   1   2   2   2   1   2   2   1   2   2   1   2   2   2   2   1   2   2   1   1   2   1   1   2   1   1   1   2   1   2   1   2   2   2   1   1   2   2   2   2   2   2   1   1   1   2   2   2   1   2   2   2   2   1   2   2   1   2   2   2   1   1   1   2   2   1   2   1   2   1   2   1   2   2   2   2   2   2   1   1   2   1   1   2   1   2   2   2   1   1   2   2   1   2   2   2   1   2   1   1   2   2   1   1   2   1   2   1   2   2   1   1   2   2   2   2   1   2   2   2   2   2   2   2   2   1   1   2   1   1   1   2   1   1   1   2   2   1   2   1   1   2   2   1   1   2   2   2   1   2   2   2   2   1   1   1   2   1   2   2   2   2   1   1
 MK-2-12                1   2   1   1   2   2   2   2   1   1   2   1   1   2   2   2   2   1   1   1   2   1   1   2   2   1   1   2   2   1   1   2   1   1   2   2   2   2   2   2   1   2   2   1   2   2   1   1   2   2   2   1   2   2   1   1   2   1   1   2   1   1   2   2   1   2   1   2   2   2   1   1   2   2   2   2   2   2   1   1   1   2   2   2   1   2   2   2   2   1   2   2   1   2   2   2   1   1   1   2   2   1   2   1   2   1   2   1   2   2   2   2   2   2   1   1   2   1   1   2   1   1   2   2   1   1   1   1   1   2   2   2   1   2   1   1   1   1   1   2   2   1   2   1   1   2   1   1   2   1   2   2   1   2   2   2   2   2   2   2   2   1   1   2   1   1   1   2   1   1   1   2   2   1   2   1   1   2   2   1   1   2   2   2   1   1   2   2   1   1   1   1   2   1   2   2   2   1   1   1
 MK-2-13                1   2   2   1   2   2   2   1   1   1   2   1   1   2   2   2   2   1   1   1   2   1   1   2   1   1   1   2   2   1   1   2   1   1   2   2   2   2   2   2   1   2   2   1   2   2   1   1   2   2   2   1   2   2   1   1   2   1   1   2   1   1   1   2   1   2   1   2   1   1   1   1   2   2   2   2   2   2   1   2   1   2   2   2   1   2   2   2   2   1   2   2   1   2   2   2   1   2   1   2   1   1   2   1   2   1   2   2   2   1   2   2   1   2   2   1   2   2   1   2   1   1   2   2   1   1   1   1   1   2   2   2   1   2   1   2   1   1   1   1   2   1   2   1   1   2   1   1   2   1   2   2   1   2   2   2   1   2   2   2   2   1   1   2   1   1   1   2   1   1   1   2   2   1   2   1   1   2   2   1   1   2   2   2   2   1   2   2   1   1   1   1   2   1   2   2   2   2   1   1
 MK-2-14                1   2   2   1   2   1   2   1   2   1   1   1   1   2   2   2   2   2   1   1   2   1   1   2   1   1   1   2   2   2   1   2   1   1   2   2   2   2   2   2   1   2   2   1   2   2   1   1   2   1   2   1   2   2   1   2   2   1   1   2   1   2   1   2   1   2   1   2   1   1   2   2   2   2   2   2   2   1   1   2   1   2   2   2   1   2   2   1   2   1   2   2   1   1   1   2   1   2   2   2   1   1   2   1   2   2   2   1   2   1   2   2   1   2   2   1   2   2   2   2   1   1   2   2   1   1   1   1   1   2   2   2   1   1   1   2   1   1   1   1   2   1   2   1   1   2   1   1   2   1   1   2   1   2   2   2   1   2   2   2   2   1   1   2   1   1   1   2   1   1   1   2   2   1   2   1   1   2   2   1   1   2   2   2   2   1   2   2   1   2   1   1   2   2   2   2   2   2   1   1
 MK-2-15                2   2   2   1   2   1   2   1   2   1   1   1   1   2   2   2   2   2   1   1   1   1   1   2   1   1   1   2   2   2   1   2   2   1   2   2   2   2   2   2   1   2   2   1   2   2   1   1   2   1   2   1   2   2   1   2   2   1   1   2   1   2   1   2   1   1   1   2   1   1   2   1   2   2   2   2   2   1   1   2   2   2   2   2   1   2   2   1   2   1   2   2   1   1   1   2   1   2   2   2   1   1   2   1   2   2   2   1   2   1   1   2   1   2   2   1   2   2   2   2   1   1   2   2   1   2   1   1   1   2   2   2   1   1   1   2   1   1   1   1   2   1   2   1   1   2   1   1   2   1   2   2   1   2   2   2   1   2   1   2   2   1   1   2   1   1   1   2   1   1   1   2   2   2   2   1   1   1   2   1   1   2   2   2   1   1   2   2   1   2   1   1   2   2   2   2   2   2   1   1
 MK-2-16                2   2   2   1   2   1   2   1   2   1   2   1   1   2   2   2   2   2   1   1   1   1   1   2   1   2   1   1   2   2   1   2   2   1   2   2   2   2   2   2   1   2   2   1   2   2   1   1   2   1   1   1   2   2   1   2   2   1   1   2   1   2   1   2   1   1   1   2   1   2   2   1   2   2   2   2   2   1   1   1   2   2   2   2   1   2   2   1   2   1   2   2   1   1   1   2   2   1   2   1   1   2   2   1   2   2   2   1   2   1   1   2   1   2   2   1   2   2   2   2   1   1   2   2   1   2   1   1   1   2   2   2   1   1   1   2   1   1   1   1   2   1   2   1   1   2   1   1   2   1   2   2   2   2   2   2   1   2   1   2   2   1   1   2   2   1   1   2   1   1   1   2   2   2   2   1   1   1   1   2   1   2   2   2   2   1   2   2   1   2   1   1   2   2   1   2   2   2   1   1
 MK-3-1                 2   2   2   2   1   1   2   1   2   2   1   1   2   1   1   2   2   1   1   1   2   1   1   2   1   1   1   1   1   2   1   1   2   1   1   1   2   2   2   2   2   2   1   1   1   2   2   1   2   2   2   2   1   1   1   1   2   2   2   2   1   1   2   1   2   1   2   1   1   2   1   2   2   2   1   2   2   2   1   2   1   2   1   2   2   2   1   1   1   1   2   2   1   2   2   1   1   1   1   2   2   2   1   1   2   2   1   1   2   2   1   1   1   2   1   2   2   1   1   1   1   1   1   1   1   1   1   1   2   2   1   2   2   1   2   2   1   2   2   2   2   1   2   2   1   2   2   1   2   1   2   2   2   1   2   1   2   1   1   1   2   1   2   1   1   1   1   1   2   1   1   2   2   1   1   1   1   1   1   1   2   1   2   1   2   2   2   1   2   2   2   2   1   2   1   1   2   2   2   2
 MK-3-2                 2   2   2   2   2   1   2   2   2   2   2   1   2   1   1   2   2   1   1   1   2   1   1   2   1   1   1   1   1   1   1   1   2   1   1   1   2   2   2   2   2   2   1   1   1   2   2   1   1   2   2   2   1   1   1   1   2   2   2   1   1   1   2   1   2   1   2   1   1   2   1   2   2   2   1   2   2   1   1   2   1   2   1   2   2   2   1   1   1   1   2   2   1   2   2   2   1   1   2   2   2   2   1   1   2   1   2   1   2   2   2   1   1   2   1   2   2   1   1   1   1   1   1   2   1   1   1   1   2   2   1   2   2   1   2   2   1   1   2   2   1   1   2   2   1   2   2   1   2   2   2   2   2   1   2   1   2   1   1   1   2   1   2   1   1   1   1   1   2   1   1   1   2   1   1   1   1   1   1   1   2   1   2   1   2   2   2   1   2   2   1   2   2   2   1   1   1   2   1   2
 MK-3-3                 2   2   2   2   2   2   2   2   2   2   2   1   2   1   1   2   1   1   1   1   2   1   1   2   2   1   1   1   1   1   1   1   2   1   1   1   2   2   2   2   2   2   1   1   1   2   2   1   1   2   1   2   2   1   1   2   2   2   2   1   1   1   2   1   1   1   2   1   1   2   1   2   2   2   1   2   2   1   1   1   1   1   1   2   2   2   1   1   1   1   2   2   1   2   1   2   1   1   2   2   2   2   1   1   2   1   1   2   2   2   1   1   1   1   1   2   2   2   1   1   1   1   2   2   1   1   1   1   2   2   1   2   2   1   2   2   1   1   2   2   2   1   2   2   1   2   2   1   2   2   2   2   2   1   2   2   1   2   1   1   1   1   2   1   1   1   1   1   2   1   1   1   2   1   1   1   1   2   1   1   2   1   2   1   2   1   2   1   2   2   2   2   2   2   1   2   1   2   1   2
 MK-3-4                 2   2   2   2   2   2   2   2   2   1   2   1   2   1   1   2   1   1   1   1   2   1   1   1   2   1   1   2   2   1   1   1   2   1   1   1   2   2   2   2   2   2   1   1   1   2   2   2   2   2   1   2   2   1   1   2   1   2   2   1   1   1   2   1   1   1   1   1   1   2   1   2   2   2   1   1   2   1   1   1   1   1   1   2   2   2   1   1   1   1   2   2   1   2   1   2   2   1   2   2   2   2   1   1   2   1   2   2   2   2   1   1   1   1   1   2   2   2   1   2   1   1   2   2   1   1   1   1   2   2   1   2   2   1   2   2   1   1   2   2   2   1   2   2   1   2   2   1   2   2   2   2   2   2   2   2   2   2   1   1   1   1   2   1   1   1   1   1   2   1   1   1   2   1   1   1   1   2   1   1   2   1   2   1   2   1   2   1   2   2   2   2   2   2   1   2   2   2   1   2
 MK-3-5                 2   2   2   2   2   2   1   2   2   1   2   1   2   1   1   2   1   1   2   1   2   1   1   1   2   2   1   2   2   1   1   1   2   1   1   1   2   2   2   2   2   2   1   1   1   2   2   2   2   2   1   2   2   1   1   2   2   2   2   1   2   1   1   1   1   1   1   2   1   2   1   2   2   2   1   1   2   1   1   1   1   1   1   2   2   2   1   1   1   1   1   2   1   2   1   2   2   1   2   2   2   2   1   1   1   1   2   2   2   2   1   1   1   1   2   2   1   2   1   2   1   1   2   1   1   1   1   1   2   2   1   2   2   1   2   2   1   1   2   2   2   1   2   2   1   2   2   1   2   2   2   2   2   2   2   2   2   2   1   1   1   1   2   2   1   1   1   1   2   1   1   1   2   1   1   1   1   2   1   1   2   1   2   1   2   1   2   2   2   2   2   2   2   2   1   2   1   2   1   2
 MK-3-6                 2   2   2   2   1   1   1   2   1   1   2   1   2   1   1   2   1   2   2   2   2   1   1   1   2   2   1   2   2   1   1   1   2   1   1   1   1   2   2   2   2   2   1   2   1   2   2   1   2   2   1   2   1   1   1   1   2   2   2   1   2   1   2   1   1   1   1   2   1   2   2   2   1   2   1   1   2   1   1   1   1   1   1   2   2   2   1   1   1   1   1   2   1   2   1   2   2   1   2   2   2   2   1   1   1   2   2   2   2   2   1   1   1   1   2   2   1   2   1   2   1   1   2   1   1   1   1   1   2   1   1   1   1   1   2   2   1   1   2   2   2   1   2   2   1   2   2   1   2   2   2   2   2   2   2   2   2   2   1   1   1   1   2   2   1   1   1   1   2   1   1   1   2   1   1   1   1   2   2   1   2   1   2   1   2   1   2   2   2   2   2   2   1   2   1   2   2   2   1   2
 MK-3-7                 2   2   2   2   1   1   1   2   2   1   2   1   2   1   1   2   1   2   1   2   2   1   1   1   2   2   1   2   2   1   1   1   2   1   1   1   1   2   2   2   1   2   1   2   1   2   2   1   2   2   1   2   1   1   1   1   2   2   2   1   2   1   2   1   1   1   1   2   1   1   2   2   1   2   1   1   2   2   1   1   1   1   2   2   1   2   1   1   1   2   1   1   1   2   1   1   2   1   2   2   2   2   1   1   1   2   2   1   1   2   1   1   1   1   2   2   2   2   2   1   1   1   2   1   2   1   1   2   2   1   1   1   1   1   2   1   1   1   2   2   1   1   2   2   1   2   2   1   2   2   2   2   2   2   2   2   2   2   1   1   1   1   2   2   1   1   1   1   2   1   1   1   2   1   1   1   1   2   2   1   2   1   2   1   2   1   1   2   2   2   2   2   1   2   1   2   2   2   1   2
 MK-3-8                 2   2   2   2   1   1   1   2   1   1   2   1   1   1   1   2   1   2   1   2   2   1   1   1   2   2   1   2   1   1   1   1   2   1   1   1   1   2   2   2   1   2   1   2   1   2   1   1   2   1   1   2   1   1   1   2   2   2   2   1   2   1   1   1   1   1   1   2   1   1   2   2   1   2   1   1   2   2   1   1   1   1   2   2   1   2   1   1   1   2   2   1   1   2   1   1   1   1   2   2   2   2   1   1   1   2   2   1   1   2   1   1   1   1   2   2   1   2   1   1   1   1   2   1   2   1   1   1   2   1   1   1   2   1   2   1   1   1   2   2   2   1   2   2   1   2   2   1   2   2   2   2   2   2   2   2   2   2   1   1   1   1   2   2   1   1   1   1   2   1   2   1   2   1   1   2   1   2   2   1   2   1   1   1   2   1   1   2   2   2   2   2   2   2   1   2   2   2   1   2
 MK-3-9                 2   2   2   2   1   1   1   2   1   1   2   1   1   2   1   2   1   2   1   1   2   1   2   1   2   2   1   2   1   1   1   1   2   1   1   1   1   2   2   2   1   2   1   2   1   2   1   1   2   1   1   2   1   1   1   2   2   2   2   1   2   1   1   1   2   1   1   2   1   1   2   2   1   2   1   1   2   2   1   1   1   1   2   2   2   2   2   1   1   2   2   1   1   2   1   1   2   1   2   2   2   2   1   1   1   2   2   1   1   1   1   1   1   1   2   2   1   2   1   2   1   1   2   1   1   1   1   1   2   1   1   1   2   2   2   2   1   2   2   1   2   2   2   2   1   2   2   1   2   2   2   2   1   2   2   2   2   2   1   1   1   1   2   2   2   1   2   2   2   1   2   1   2   1   1   2   1   2   2   1   2   1   1   1   2   1   1   2   2   2   2   2   2   2   1   2   2   2   1   2
 MK-3-10                2   2   2   2   1   1   1   2   1   1   2   2   1   2   1   2   2   2   1   1   2   2   2   1   1   1   1   2   1   1   1   1   2   1   1   2   1   2   2   1   1   2   1   2   1   2   1   1   2   1   1   2   1   1   1   2   2   2   2   1   2   1   1   1   2   1   1   2   1   1   2   2   1   2   1   1   2   2   1   2   2   1   2   2   2   2   2   1   1   2   2   1   2   2   1   1   2   1   2   2   2   2   1   1   1   2   2   1   1   1   1   1   1   1   2   2   2   2   1   2   1   2   2   1   2   1   1   1   2   1   1   1   2   2   2   2   1   2   2   2   2   2   2   2   1   2   2   1   2   2   2   2   1   1   2   2   2   2   2   1   1   1   2   2   1   1   1   1   2   2   2   2   2   1   1   2   2   1   2   1   1   1   1   1   2   1   1   2   2   2   2   2   2   2   2   2   2   2   1   2
 MK-3-11                1   2   2   2   1   1   1   2   1   1   2   2   1   2   1   2   2   2   1   2   2   2   2   1   1   1   1   2   1   1   1   1   2   1   1   1   1   2   2   1   1   2   1   2   1   2   1   1   1   1   1   2   1   1   1   2   2   2   1   1   1   1   1   1   2   2   1   2   1   1   2   1   1   2   1   1   2   2   1   2   2   2   2   2   2   2   2   2   1   2   2   1   2   2   1   1   2   1   2   2   2   2   1   1   1   2   1   1   1   1   1   1   1   2   2   1   2   2   2   2   2   2   2   1   2   1   2   1   2   1   1   1   1   2   2   2   1   2   1   2   1   2   2   1   1   1   2   1   2   1   2   2   1   1   2   2   2   2   1   1   1   1   2   2   1   1   1   1   2   2   2   2   2   2   1   2   2   1   2   1   1   1   1   1   2   1   1   1   2   2   2   2   2   2   2   2   2   2   1   2
 MK-3-12                1   2   2   1   1   1   1   2   1   1   2   2   1   2   1   2   2   2   1   2   2   2   2   1   1   2   1   2   1   1   2   1   1   1   1   1   1   1   2   1   1   2   1   2   1   1   1   1   1   1   1   2   1   1   1   2   2   2   1   1   1   1   1   1   2   1   1   2   1   1   2   1   1   2   1   1   2   1   2   2   2   2   2   2   2   2   2   2   1   2   2   1   2   2   2   1   2   1   1   1   2   2   1   1   1   2   1   1   1   1   1   1   1   2   2   1   2   2   2   2   2   2   2   1   2   1   2   1   2   1   1   1   1   2   2   2   1   2   1   2   1   2   2   1   2   2   2   1   2   1   1   1   1   1   2   2   2   2   2   1   1   1   2   2   1   1   1   2   2   2   1   2   2   2   1   2   2   1   2   1   1   1   1   1   2   1   1   1   2   2   2   2   2   2   2   2   2   2   1   2
 MK-3-13                1   2   2   1   1   1   1   2   1   1   2   2   1   2   1   2   2   2   1   2   2   2   2   1   1   2   1   2   1   1   2   1   1   1   1   1   1   1   2   1   2   2   2   2   1   1   1   1   1   1   1   2   2   1   1   2   1   1   1   1   1   2   1   1   1   1   1   2   1   1   2   1   1   1   1   1   2   1   2   2   2   2   2   2   1   2   2   2   1   2   2   1   2   2   2   1   1   1   1   1   2   2   2   1   1   2   1   1   1   1   1   1   2   2   2   1   2   2   2   2   1   2   2   2   2   1   2   1   2   1   1   1   1   1   2   2   1   2   2   2   2   2   2   1   2   2   2   1   2   1   1   1   2   1   2   2   2   2   2   1   1   1   2   2   1   1   1   2   2   2   1   2   2   2   1   2   2   1   2   1   1   1   1   1   2   1   1   1   2   2   2   2   2   2   2   2   2   2   2   2
 MK-3-14                1   2   1   1   2   1   1   2   2   2   2   2   1   2   1   2   1   2   2   2   2   2   2   1   1   1   1   2   1   1   2   1   1   1   1   1   1   1   2   1   2   2   2   2   1   1   1   1   1   1   1   2   2   1   1   2   1   2   1   1   1   2   1   1   1   1   1   2   1   1   1   1   1   1   1   1   2   1   2   2   2   2   2   2   1   2   2   2   1   2   2   1   2   2   2   1   1   1   1   1   2   2   2   1   1   2   1   1   1   2   1   1   2   2   2   1   2   1   2   2   1   1   2   2   2   1   2   1   2   1   1   2   1   1   2   1   1   2   2   2   2   2   2   1   1   2   2   1   1   1   1   1   2   1   2   2   1   2   2   1   1   2   2   2   1   2   1   2   2   2   1   2   2   2   1   2   2   1   2   1   1   1   1   1   2   1   2   1   2   2   2   2   2   2   2   2   2   2   2   1
 MK-3-15                1   2   1   1   2   1   1   2   2   2   2   2   1   2   1   2   1   2   2   2   2   2   2   1   1   1   1   2   1   1   2   1   1   1   1   1   1   1   2   2   2   2   2   1   1   1   1   2   1   1   2   2   2   1   1   2   1   2   1   1   1   2   1   1   1   2   1   2   1   1   2   1   1   1   1   1   2   1   1   2   2   2   2   2   1   2   2   2   1   2   2   1   1   2   1   1   1   1   1   1   2   1   2   1   1   2   1   1   1   2   1   1   2   2   2   1   2   1   2   2   1   1   2   2   2   1   2   1   1   2   1   2   1   2   2   1   2   2   1   2   1   2   2   1   1   2   1   1   1   1   1   1   2   1   2   2   1   2   2   1   2   1   2   2   1   2   1   2   2   2   1   2   2   2   1   2   2   1   2   1   1   1   1   1   2   1   1   1   2   2   2   1   2   2   2   2   2   2   2   1
 MK-3-16                1   2   1   1   2   1   1   2   2   2   2   2   1   2   1   2   1   2   2   2   2   2   2   1   1   1   1   2   1   1   2   1   1   1   1   1   1   1   1   2   2   2   2   1   1   1   2   2   2   1   2   2   2   1   1   2   2   2   1   1   1   2   1   1   1   2   1   2   1   1   2   1   1   2   1   1   2   1   1   2   2   2   2   2   1   2   2   2   1   2   2   1   1   2   1   1   1   1   1   1   2   1   2   1   2   2   1   1   1   2   1   1   2   2   2   1   2   1   2   2   1   1   2   2   2   1   2   1   1   2   1   2   1   2   1   1   2   2   1   1   1   2   2   1   1   2   1   1   1   1   1   2   2   2   2   2   1   2   2   2   2   1   1   2   2   1   1   1   2   2   1   2   2   2   1   2   1   1   2   1   1   1   1   1   2   1   1   1   2   2   2   1   2   2   2   2   2   2   2   1
 MK-4-1                 2   1   1   1   2   1   1   1   2   2   1   1   2   2   2   2   2   2   2   2   2   2   2   1   2   2   2   1   1   2   1   2   1   1   1   1   2   2   1   1   1   1   1   1   1   2   1   1   2   1   1   2   2   2   1   2   1   1   2   1   2   1   2   2   1   1   1   1   2   2   2   1   2   1   1   2   2   1   2   1   1   2   2   1   2   1   2   1   2   1   1   2   2   2   1   2   1   2   1   2   2   2   2   2   2   2   1   2   1   2   1   1   2   1   1   2   2   2   1   2   2   2   1   2   1   1   2   2   2   1   2   1   2   1   2   2   2   2   2   2   1   1   2   2   2   1   1   2   1   1   2   2   1   1   2   2   2   1   1   2   2   2   1   1   1   2   2   2   1   2   2   1   1   1   2   2   1   2   2   1   1   1   2   2   2   2   1   2   2   2   1   1   2   2   2   2   2   1   1   1
 MK-4-2                 1   1   2   1   2   1   1   1   2   2   2   1   2   2   1   2   2   2   2   1   2   1   2   1   2   2   1   1   1   2   1   2   1   1   1   1   2   2   1   1   1   1   1   1   1   2   1   1   2   1   1   2   2   2   1   2   1   1   2   1   1   1   2   1   1   1   1   1   2   2   2   1   2   1   1   2   2   1   2   1   2   2   2   2   2   1   2   2   2   1   1   2   2   2   1   2   1   2   1   2   2   2   2   1   2   2   1   2   2   2   1   1   1   1   2   2   2   2   1   2   2   2   1   2   1   1   2   2   2   1   2   1   2   1   2   2   2   2   1   2   1   1   2   2   2   1   1   2   1   1   2   2   1   1   2   2   2   1   1   2   2   2   1   1   1   2   2   2   1   2   2   1   1   1   2   1   1   2   2   1   2   1   2   2   2   1   1   2   2   2   1   1   2   1   2   2   2   1   1   1
 MK-4-3                 1   1   2   1   2   1   1   1   2   2   2   1   2   2   2   2   1   2   2   1   2   1   2   1   2   2   1   1   1   2   1   2   1   1   1   1   2   2   1   1   1   1   1   1   1   2   1   1   2   1   1   2   2   2   1   2   1   1   2   1   2   1   2   1   1   1   2   2   2   2   2   1   2   1   1   2   2   1   2   1   2   2   2   2   2   1   1   2   2   1   1   2   2   2   1   2   1   2   1   2   2   2   2   1   2   2   1   2   2   2   1   1   1   1   2   2   2   2   2   2   2   2   1   1   1   1   2   2   2   1   2   1   2   1   2   2   2   2   1   2   1   2   2   2   2   1   1   2   1   1   2   2   1   2   2   2   1   1   2   2   1   2   1   1   1   2   2   2   2   2   2   1   1   1   1   1   2   1   2   2   2   1   2   2   2   1   1   2   2   2   1   1   2   1   2   2   2   1   1   1
 MK-4-4                 1   2   2   1   2   1   1   1   2   1   2   1   2   2   2   2   1   2   1   1   2   1   2   2   2   2   1   1   1   2   1   2   1   1   1   1   2   2   1   1   1   1   2   1   1   2   1   1   2   1   1   2   2   2   1   2   2   1   2   1   2   1   2   1   1   1   2   2   2   2   2   1   2   1   1   2   2   1   2   1   2   2   2   2   2   1   1   2   2   1   1   2   2   2   1   2   1   2   1   2   2   2   2   1   2   2   1   2   2   2   1   1   1   1   2   2   2   2   2   2   2   1   2   1   1   1   2   2   2   1   2   1   2   1   2   2   2   2   1   2   1   2   2   1   2   2   1   2   2   2   1   2   1   2   1   2   1   1   2   1   1   2   1   1   1   2   2   2   2   2   2   1   1   1   1   1   2   1   2   2   2   1   1   2   1   1   1   2   2   2   1   1   2   1   2   2   2   1   1   1
 MK-4-5                 1   2   2   1   1   1   1   1   2   2   2   1   2   1   2   2   1   2   1   1   1   1   2   2   2   2   1   1   1   2   1   2   1   1   1   1   2   2   1   2   1   1   2   1   1   1   2   1   2   1   1   2   2   2   1   2   2   1   2   1   2   1   2   1   1   1   2   1   2   2   1   1   1   1   1   2   2   1   2   1   2   2   2   2   2   1   1   2   2   1   1   2   2   1   2   2   1   2   1   2   2   1   2   1   2   2   2   2   2   2   1   1   1   1   2   2   1   2   2   2   2   1   2   1   1   1   2   2   2   1   2   1   2   1   2   2   2   2   1   2   2   2   2   1   2   2   1   2   2   2   2   2   1   2   1   2   1   1   2   1   1   2   1   1   1   2   2   2   2   2   2   1   1   1   1   1   2   1   2   2   2   1   1   2   1   1   1   1   2   2   1   1   2   1   2   2   2   1   1   1
 MK-4-6                 1   2   1   1   1   2   1   1   2   2   2   1   2   1   1   2   1   2   1   2   1   1   2   2   2   2   1   1   1   2   2   2   1   1   1   1   2   2   1   2   1   1   2   1   1   1   2   1   1   2   2   2   2   2   1   2   2   1   2   1   2   1   2   1   1   1   2   1   2   2   1   1   1   1   1   2   2   1   2   1   2   2   2   2   2   2   1   2   2   1   1   2   2   1   2   2   1   2   1   2   1   1   2   1   2   1   2   2   2   2   1   1   1   1   2   2   1   2   2   2   2   1   2   1   1   1   2   2   2   1   2   1   2   1   2   2   2   2   1   2   2   1   2   1   2   2   1   2   2   2   2   2   1   2   1   2   1   1   2   1   2   2   1   1   2   2   2   2   2   2   2   1   1   1   1   1   2   1   2   2   2   1   1   2   1   1   1   1   2   2   1   1   2   1   2   2   2   1   1   1
 MK-4-7                 1   2   1   1   1   2   1   1   2   2   2   1   2   1   1   1   1   2   1   2   1   1   2   2   2   2   1   1   1   2   2   2   1   1   1   1   2   2   1   2   1   1   2   1   1   1   2   1   1   2   2   1   2   2   1   1   2   1   2   2   2   2   2   1   1   1   2   1   2   2   1   1   1   1   1   1   2   1   2   1   2   1   2   2   2   2   2   2   2   1   1   2   2   1   2   2   2   2   1   2   1   1   2   1   1   1   2   2   1   2   1   1   1   1   2   2   1   2   2   2   2   1   2   1   1   1   2   2   2   1   2   1   2   2   2   2   2   2   2   1   2   1   2   1   2   2   1   2   2   2   2   2   1   2   1   2   1   1   2   1   2   2   1   2   2   2   2   2   2   2   2   1   1   1   1   1   2   1   2   2   2   1   1   2   1   1   1   2   2   2   2   1   2   1   2   2   2   2   1   2
 MK-4-8                 2   2   1   1   1   2   1   1   2   2   2   1   2   1   2   1   1   2   1   2   1   1   2   2   2   2   1   1   1   1   2   2   1   1   1   2   2   2   1   2   1   1   2   1   1   1   2   1   2   2   2   1   2   2   1   1   2   1   2   2   2   2   2   2   1   1   2   1   2   2   1   1   1   1   1   2   2   1   2   1   1   1   2   2   2   2   2   2   2   1   1   2   2   2   2   2   2   2   1   2   1   2   2   1   1   1   2   2   1   2   1   2   1   1   2   2   1   2   2   2   2   1   2   1   1   1   2   2   2   1   2   1   1   1   2   2   2   2   2   1   2   2   2   1   2   1   1   2   2   2   2   2   1   2   1   2   1   1   2   1   2   2   1   2   2   2   2   2   2   2   2   1   1   1   1   1   2   1   2   2   2   1   1   1   1   1   1   2   2   2   2   1   2   1   2   2   2   2   2   2
 MK-4-9                 2   2   1   1   1   2   1   1   2   2   2   2   1   1   2   2   1   2   1   2   1   2   2   2   2   1   1   2   1   2   2   1   1   1   1   2   2   1   1   2   1   1   2   1   1   1   2   1   1   2   2   1   2   2   1   1   2   1   2   2   2   2   1   2   1   1   2   1   2   2   1   1   1   1   1   1   2   1   2   2   1   1   2   2   1   2   2   2   1   1   1   2   2   2   1   2   2   2   1   2   2   2   2   1   2   1   2   2   1   2   1   2   1   1   2   2   1   2   2   2   2   1   2   1   1   1   2   2   2   1   1   1   1   1   2   2   2   2   2   1   2   2   2   1   2   1   2   2   1   2   1   2   1   2   1   2   1   1   2   1   1   2   1   2   2   2   2   2   2   2   2   1   1   1   1   1   1   1   1   2   2   1   1   1   1   2   1   1   2   2   2   1   2   1   2   2   2   2   2   1
 MK-4-10                2   2   1   1   1   2   1   1   2   2   2   2   1   1   2   2   1   2   1   2   1   1   2   2   2   1   2   2   1   2   2   1   1   1   2   2   2   1   1   2   1   1   2   1   1   1   2   1   1   2   2   1   2   2   2   1   2   1   2   2   2   2   1   2   1   1   1   1   2   1   1   1   2   2   1   1   2   1   1   1   1   1   2   2   1   2   2   2   1   1   1   2   2   1   2   2   2   2   1   2   2   2   2   1   2   2   2   2   1   2   1   2   1   1   2   2   1   2   2   2   2   1   2   1   1   1   2   1   1   2   1   1   1   1   2   2   2   2   2   2   2   2   2   1   2   1   2   2   1   2   1   2   1   2   1   2   1   1   2   1   1   2   1   2   2   2   2   2   2   2   2   1   1   2   1   1   2   1   1   2   2   1   1   1   1   2   1   1   2   2   2   1   1   1   2   2   2   1   2   1
 MK-4-11                2   2   1   1   1   2   1   1   2   2   2   2   1   1   2   2   1   2   1   2   1   1   2   2   2   1   2   2   1   2   2   1   1   1   2   2   2   1   1   2   1   1   2   1   1   1   2   2   1   2   2   1   2   2   2   2   2   1   2   2   2   2   1   2   1   1   1   1   2   1   1   1   2   2   1   1   2   1   1   1   1   1   2   2   1   2   2   2   1   1   1   2   2   1   2   2   2   2   1   2   2   2   2   2   1   2   2   1   1   2   1   2   1   1   2   2   1   2   2   2   2   1   2   1   1   1   2   1   1   2   1   1   1   1   2   2   2   2   2   2   2   2   2   1   2   1   2   2   1   2   1   2   1   2   1   2   1   2   2   1   1   2   1   2   2   2   2   2   2   2   2   1   1   2   1   2   2   1   1   2   2   1   1   1   1   2   1   1   2   2   2   1   1   1   2   2   2   1   2   1
 MK-4-12                2   2   1   1   1   2   1   1   2   2   2   2   1   1   2   2   1   2   1   2   1   1   2   2   2   1   2   2   1   2   2   1   1   1   2   2   2   1   1   2   1   1   2   1   2   1   2   2   1   2   2   1   2   1   2   2   2   1   2   2   2   2   1   1   1   1   2   1   2   1   1   1   2   2   1   1   2   1   2   1   1   1   2   1   1   2   1   2   1   1   1   2   2   1   2   2   2   2   1   2   2   2   2   2   1   2   2   1   1   2   1   1   1   1   2   2   1   2   1   2   2   1   2   1   1   1   2   1   1   2   2   2   2   1   2   2   1   2   2   2   2   2   2   1   2   1   1   2   1   2   1   2   1   2   1   2   1   2   2   1   1   2   1   1   2   2   2   2   1   2   2   1   2   2   1   2   2   1   1   1   2   1   1   1   1   1   1   1   2   2   1   1   1   1   2   2   2   1   2   1
 MK-4-13                2   2   1   1   2   2   1   1   2   2   2   2   1   1   2   2   1   2   1   2   1   1   2   2   2   1   2   2   1   2   2   1   1   1   2   2   2   1   1   2   2   1   2   1   2   1   2   2   1   2   2   1   2   1   2   2   2   1   2   1   2   2   1   2   1   1   2   1   2   1   1   1   2   2   1   1   2   1   2   1   1   1   2   1   1   2   1   2   1   1   1   1   2   1   2   2   2   2   1   2   2   2   2   2   1   1   2   1   1   2   1   1   1   1   2   2   1   2   1   2   2   1   2   1   2   1   2   1   1   2   2   2   2   1   1   2   1   2   2   2   2   2   2   1   2   1   1   2   1   1   1   1   1   1   1   1   1   2   2   1   1   2   1   1   2   2   2   2   1   2   2   1   2   1   1   1   2   1   1   1   2   1   1   1   1   1   1   1   2   2   1   1   1   1   2   2   2   1   1   1
 MK-4-14                2   2   1   1   2   2   1   1   2   2   2   2   2   1   2   2   1   2   1   2   1   1   2   1   2   1   2   2   1   1   2   1   1   2   2   2   2   1   1   2   2   1   2   1   2   1   2   2   1   2   2   1   2   1   2   2   1   1   2   1   2   2   1   2   1   1   2   1   1   1   1   1   1   2   2   1   2   1   2   1   1   1   2   1   1   2   2   1   1   1   1   2   2   1   2   2   2   1   1   2   2   1   2   2   1   2   2   1   1   2   1   1   1   1   2   2   1   2   1   2   2   1   2   1   2   2   1   1   1   2   1   2   2   1   1   2   1   2   2   2   2   2   2   1   2   2   1   1   1   1   1   1   1   1   1   1   1   2   2   1   1   2   1   1   2   2   2   2   1   2   2   1   2   1   1   1   2   2   1   2   2   1   1   1   1   1   1   1   2   2   1   2   1   1   2   2   2   1   1   1
 MK-4-15                2   1   1   1   2   2   1   1   2   2   2   2   2   1   1   2   1   2   1   2   1   1   2   1   2   2   2   2   1   1   2   1   1   2   2   2   2   1   1   2   2   1   2   1   2   1   1   2   1   2   2   1   2   1   2   2   1   1   2   1   2   2   1   2   1   1   2   1   1   1   2   1   1   2   2   2   2   2   2   1   1   1   2   1   2   2   1   1   1   1   1   2   2   1   2   2   2   2   1   2   2   1   2   1   1   2   2   1   1   1   1   1   1   1   1   2   1   2   1   2   2   1   2   1   2   2   1   1   1   2   1   2   2   1   1   1   1   2   2   2   2   2   2   1   2   2   1   1   1   1   1   1   1   1   1   2   1   2   2   1   1   1   1   1   2   2   2   2   1   2   2   1   2   1   1   2   2   2   1   2   2   1   1   1   1   1   1   1   2   1   1   2   2   1   2   2   2   1   1   2
 MK-4-16                2   1   1   2   1   2   1   1   2   2   2   2   1   1   1   2   1   2   1   2   1   1   2   1   1   2   2   2   1   1   2   2   1   2   2   2   2   1   1   2   2   1   2   1   1   1   1   2   1   2   2   1   2   1   2   2   2   1   2   1   2   2   1   2   1   1   2   1   1   1   2   1   1   2   2   1   2   2   2   2   1   1   2   1   2   2   1   1   1   2   1   2   2   1   2   2   2   1   1   1   2   1   2   1   1   2   2   1   1   2   1   1   1   1   1   2   1   2   1   2   2   1   2   1   2   1   1   1   2   2   2   2   2   1   1   1   1   2   2   2   2   2   2   1   2   2   1   1   1   1   1   1   1   1   1   2   1   2   2   1   1   1   1   1   2   2   2   2   1   2   1   1   2   1   1   2   2   2   1   2   2   1   1   2   1   1   1   1   2   1   1   2   2   1   2   2   2   1   1   2
 MK-5-1                 2   1   1   1   2   1   1   2   1   1   2   1   1   2   1   1   1   1   1   2   1   1   1   2   2   2   2   2   1   1   1   2   2   2   1   1   2   1   2   1   1   2   2   2   1   2   2   2   1   2   2   1   1   1   2   1   2   2   1   2   2   2   2   2   2   2   1   1   1   1   2   1   2   1   2   2   1   1   2   2   2   2   1   2   2   1   1   1   2   2   2   1   1   1   2   1   2   1   2   2   1   1   1   1   1   1   2   2   2   2   1   2   1   2   1   2   2   2   1   2   1   2   1   2   2   2   2   2   1   1   1   2   2   1   2   2   2   1   2   1   2   2   1   1   1   1   1   1   2   1   1   2   2   1   2   2   1   2   2   1   2   1   2   2   2   1   1   2   2   1   1   1   2   1   1   2   2   1   1   2   1   1   2   1   2   1   1   1   1   1   2   2   1   2   1   1   1   1   2   2
 MK-5-2                 2   1   2   1   1   1   1   2   1   1   2   1   1   2   1   1   1   1   1   2   1   1   2   2   1   2   2   2   1   1   1   1   2   2   1   1   2   1   2   1   1   2   2   2   1   2   2   1   1   2   2   1   1   1   2   1   2   2   1   2   1   1   2   1   2   2   1   1   2   1   2   1   2   1   2   2   1   1   2   2   2   2   1   2   2   1   1   2   1   2   2   1   1   1   2   1   2   1   2   2   1   1   1   1   1   1   2   2   1   2   1   2   1   2   1   2   2   2   1   2   1   2   1   2   2   2   1   2   1   1   1   2   2   1   2   2   2   1   2   1   2   2   1   1   1   1   1   1   2   1   1   2   2   1   1   1   2   2   2   1   2   1   1   1   2   1   1   1   2   1   1   1   2   1   1   1   2   1   1   2   1   1   1   1   2   1   1   2   2   1   2   2   1   2   1   1   1   1   2   2
 MK-5-3                 2   1   2   1   1   2   2   2   1   1   2   1   1   2   1   1   2   1   1   2   1   1   2   2   1   2   2   2   1   1   1   2   2   2   1   1   2   1   2   1   1   2   2   2   1   2   2   1   1   2   2   2   1   1   2   1   2   2   1   2   1   1   2   1   2   2   1   1   2   1   2   2   1   1   2   2   1   1   2   2   2   2   1   2   2   1   1   2   1   2   2   2   1   1   2   2   2   1   2   1   1   1   1   1   1   1   2   2   1   2   1   1   1   2   1   1   2   2   1   1   1   2   1   2   2   2   1   2   1   1   1   2   2   1   1   2   2   1   2   1   2   1   1   1   1   2   1   1   1   2   1   2   2   1   1   1   2   2   2   1   1   2   1   1   2   1   1   1   2   1   1   1   2   1   1   1   2   1   1   2   1   1   1   1   2   1   1   2   2   1   2   2   1   2   1   1   1   1   2   2
 MK-5-4                 1   1   2   1   1   2   2   2   1   1   2   1   1   2   1   1   2   1   1   2   1   1   2   2   1   2   2   2   1   1   1   2   2   2   1   1   2   1   2   1   1   2   2   2   1   2   2   1   1   2   2   2   1   1   2   1   2   2   1   2   1   1   2   1   2   2   1   1   1   1   2   2   2   1   2   2   1   1   1   2   2   2   2   2   2   1   1   2   1   2   2   2   1   1   2   2   2   1   1   1   1   1   1   1   1   1   2   2   1   2   1   1   1   2   1   1   2   2   1   1   1   2   1   2   2   1   1   2   1   1   1   2   1   1   1   1   2   2   2   1   2   1   1   1   1   2   1   1   1   2   1   2   2   1   1   1   2   2   2   1   1   2   1   1   2   1   1   2   2   1   1   1   2   1   1   1   2   1   1   2   2   1   1   1   1   1   1   2   2   1   2   2   1   2   1   1   1   2   2   2
 MK-5-5                 2   1   2   1   1   2   2   2   1   1   2   1   1   2   1   1   1   1   1   2   1   1   1   1   1   2   2   1   1   1   1   2   2   2   1   1   1   1   2   1   1   2   2   1   1   2   2   1   1   2   1   2   1   1   2   1   2   2   2   2   1   1   1   1   2   2   1   1   1   2   2   2   1   1   2   2   1   1   1   2   2   2   1   2   2   1   1   2   1   1   1   2   1   1   2   2   1   2   1   1   1   1   1   1   1   1   2   2   1   2   2   1   1   2   1   1   2   2   1   1   1   2   1   2   2   2   1   2   2   1   1   2   1   1   2   1   2   2   2   1   2   1   1   1   2   2   1   1   1   2   1   2   2   1   1   1   2   2   2   1   1   2   1   1   2   1   1   2   2   1   1   1   2   1   1   1   2   1   1   2   2   1   1   1   1   1   1   2   1   1   2   2   1   2   1   1   1   2   2   2
 MK-5-6                 1   2   2   1   1   2   2   2   1   1   2   1   1   2   1   1   1   1   2   2   1   1   1   1   1   1   1   1   1   1   1   1   2   2   1   1   1   1   2   1   1   2   2   1   1   2   2   1   1   2   1   2   1   1   2   1   2   2   2   2   1   1   1   1   2   2   1   1   1   2   2   1   2   2   2   2   1   1   1   2   2   2   1   2   2   1   1   2   2   2   1   1   1   1   2   2   1   2   1   2   1   1   1   1   1   2   2   2   1   2   2   1   1   2   1   1   2   2   1   1   1   2   1   2   2   2   1   2   1   1   1   1   1   1   2   1   2   2   2   1   2   1   1   2   2   2   1   1   1   2   1   2   2   2   1   1   2   2   2   1   1   2   1   1   2   1   1   2   2   1   1   2   2   1   1   1   2   1   1   1   2   1   1   1   1   1   1   2   1   1   2   2   1   2   1   1   1   2   2   2
 MK-5-7                 1   2   2   1   1   2   2   1   2   1   2   1   1   2   1   1   1   1   2   2   1   1   1   1   1   1   1   2   1   1   2   1   2   2   1   1   1   1   2   1   1   2   2   1   1   2   2   1   1   2   1   1   1   1   1   1   2   2   2   2   1   1   1   1   2   2   1   1   1   2   2   2   2   2   2   2   1   1   1   2   2   2   1   2   2   1   1   2   2   2   1   1   1   1   2   2   1   2   1   2   1   1   1   2   1   2   2   1   1   2   2   2   1   2   1   1   2   2   1   1   1   2   1   2   2   2   1   2   1   1   1   1   1   1   2   1   2   2   2   2   2   1   1   2   2   2   1   1   1   1   1   2   2   1   2   2   2   2   2   1   1   2   1   1   2   1   1   2   2   1   1   2   1   1   1   1   2   1   1   1   1   1   1   1   1   1   1   2   1   2   2   2   1   2   1   1   1   1   2   2
 MK-5-8                 2   2   1   1   1   2   2   2   2   1   1   1   1   2   1   2   1   1   1   1   1   1   1   1   1   1   1   2   1   1   2   1   2   2   1   1   1   1   2   1   1   2   2   1   1   2   2   1   1   2   1   1   1   1   1   1   2   2   2   2   1   1   2   1   2   2   1   2   1   2   2   2   2   2   2   2   1   1   1   2   2   2   1   2   2   1   1   2   2   2   1   1   1   1   2   2   1   2   1   2   1   1   2   2   1   2   2   1   1   1   2   2   1   2   1   1   2   2   1   1   1   2   1   1   2   1   1   1   1   1   1   1   1   1   1   1   2   2   2   2   2   1   1   2   2   2   2   1   1   1   1   1   2   1   1   2   2   2   2   2   1   2   1   1   2   1   1   2   2   1   1   2   1   1   1   1   2   1   2   1   1   1   1   1   1   2   1   2   1   2   2   2   1   2   1   1   1   1   2   2
 MK-5-9                 2   2   1   1   1   2   2   2   2   1   1   1   1   2   1   2   1   2   1   1   1   1   1   1   1   1   1   2   2   1   2   2   1   1   1   1   2   1   2   1   1   2   2   2   1   2   2   1   2   2   1   1   1   1   1   1   2   2   2   2   1   1   2   1   2   2   1   2   1   2   2   1   2   2   2   2   1   1   1   2   2   2   1   2   2   1   1   2   2   1   1   1   1   1   2   2   1   2   1   1   1   1   2   2   1   2   2   2   1   1   2   2   1   2   1   2   2   2   1   1   1   2   2   1   2   1   1   1   1   1   1   1   1   1   1   1   1   2   2   2   2   1   1   2   2   2   2   1   1   1   1   1   2   1   1   2   1   1   2   2   1   2   1   1   2   1   1   2   2   1   1   2   1   1   1   2   1   1   2   1   2   1   1   1   1   2   1   2   1   2   2   2   1   2   1   1   1   1   2   2
 MK-5-10                2   2   1   1   1   2   2   1   2   1   1   1   1   2   1   2   1   2   1   1   1   1   1   1   1   1   1   1   2   1   2   2   1   1   1   1   2   1   2   1   1   2   1   2   1   2   2   1   2   2   1   1   1   1   1   1   2   2   2   2   1   2   2   1   2   2   1   2   1   2   2   1   2   1   2   2   1   1   1   2   2   2   2   2   2   1   1   2   2   1   1   1   1   1   2   2   1   2   1   1   1   1   2   2   1   2   2   2   1   1   2   2   1   2   1   2   2   2   1   1   1   2   2   1   2   1   1   1   1   1   1   1   1   1   1   1   1   2   2   2   2   1   1   2   2   2   2   2   1   1   1   2   2   1   1   2   1   2   1   2   1   2   1   2   2   1   1   2   2   1   1   2   1   1   1   2   1   1   2   1   2   1   1   1   1   1   1   2   1   2   2   2   1   2   1   1   2   1   2   1
 MK-5-11                2   2   2   1   1   2   2   1   2   2   1   1   1   2   1   2   2   2   1   1   1   1   1   1   1   1   1   1   2   1   2   2   1   1   1   1   2   1   2   1   1   2   2   2   1   2   2   1   2   2   1   1   1   1   1   1   2   2   2   2   1   2   2   1   2   2   2   2   1   1   2   1   1   1   2   2   1   1   1   2   2   1   2   2   2   1   1   1   2   2   2   2   1   2   2   2   1   2   1   1   1   1   2   2   1   2   2   2   1   1   2   2   1   2   1   2   2   2   1   1   1   2   2   1   2   1   1   1   1   1   1   1   1   1   2   1   1   2   2   2   2   1   1   2   2   2   2   2   1   1   1   2   2   1   1   2   1   2   1   2   1   2   1   2   2   1   1   1   2   1   1   2   1   1   1   2   1   2   1   1   2   1   1   1   1   1   1   2   1   2   2   2   1   2   1   1   2   1   2   1
 MK-5-12                2   2   2   1   1   2   2   1   1   2   1   1   1   2   1   2   2   2   1   1   2   1   1   1   1   1   1   1   2   1   1   2   1   1   1   1   2   1   2   1   1   2   2   2   1   2   2   1   2   2   1   1   1   1   1   1   2   2   1   2   1   2   2   1   2   2   2   2   1   1   2   1   1   1   2   2   1   1   1   2   2   2   1   2   2   1   1   1   2   2   2   1   1   2   2   2   1   1   1   1   1   2   2   2   1   2   2   2   1   1   2   2   1   2   1   2   2   2   1   1   1   2   2   2   2   1   2   1   1   1   1   2   1   1   2   1   1   2   2   2   1   2   1   2   2   2   1   2   1   1   1   2   2   1   1   2   1   2   1   2   1   2   1   2   2   1   1   1   2   1   1   2   1   1   1   2   1   1   1   1   2   1   1   1   1   2   2   2   1   2   2   2   1   2   1   1   2   1   1   1
 MK-5-13                2   2   2   1   1   2   2   1   1   2   1   1   2   2   2   2   2   2   1   1   2   1   1   1   1   1   2   1   1   1   2   2   1   2   1   1   2   1   2   1   1   2   2   2   1   2   1   1   2   2   1   1   1   1   1   1   2   2   1   1   1   2   2   1   2   2   2   2   1   1   2   1   1   1   2   2   1   1   1   1   2   2   1   1   2   1   1   1   2   2   2   1   1   2   1   2   1   1   1   1   1   2   2   2   1   2   2   2   1   1   2   2   1   2   1   2   2   2   1   1   1   2   2   2   2   1   2   1   1   1   1   2   1   1   2   1   1   2   2   2   2   2   1   2   2   2   1   2   1   1   1   2   2   1   1   2   1   2   1   2   1   2   1   2   2   1   1   2   2   1   1   2   1   1   1   2   1   1   1   1   2   1   2   1   1   2   2   2   1   2   2   2   1   2   1   1   2   1   2   1
 MK-5-14                2   2   2   1   1   2   2   1   1   2   1   1   2   2   2   2   2   2   1   1   2   1   1   1   1   2   2   1   1   1   2   2   1   2   1   2   2   1   2   1   2   2   1   2   1   2   1   1   2   1   1   2   1   1   1   1   2   2   1   1   1   2   1   1   2   2   2   1   1   1   2   1   1   1   2   1   1   1   1   1   2   1   1   1   2   1   1   1   2   2   2   1   1   2   1   2   1   2   1   1   1   2   2   2   1   2   2   2   1   1   2   2   1   2   1   2   2   2   1   2   1   2   1   2   2   1   2   1   1   1   1   2   1   1   2   1   1   2   2   2   1   2   1   2   2   2   1   2   1   1   1   2   2   1   2   2   1   2   1   2   1   2   1   2   2   1   1   2   2   1   1   2   1   1   1   2   1   1   1   1   2   1   2   1   1   2   2   1   1   2   2   2   1   2   1   1   2   1   2   1
 MK-5-15                2   2   2   1   1   2   2   1   1   2   1   1   2   2   2   2   2   2   1   1   2   1   1   1   1   2   2   1   1   1   2   2   1   2   1   2   2   1   2   1   2   1   1   2   1   2   1   1   2   1   1   2   1   1   1   1   2   2   1   1   1   2   1   1   2   2   2   1   1   1   2   1   1   1   2   1   2   1   1   1   2   1   1   1   2   1   1   1   2   2   2   1   1   2   1   2   1   2   1   1   1   2   2   2   1   2   2   2   1   1   2   2   1   2   1   2   2   2   1   2   1   2   1   2   2   1   2   1   2   2   2   2   1   1   2   1   1   2   2   2   2   2   1   2   2   2   1   2   1   1   1   2   2   1   1   2   1   2   1   2   1   2   1   2   1   1   1   1   2   1   1   2   1   1   2   2   1   1   1   1   2   1   2   1   2   2   2   2   1   2   2   2   1   2   1   1   2   1   2   1
 MK-5-16                2   2   2   2   1   2   2   1   1   2   2   1   2   2   2   2   2   2   2   1   2   1   1   1   2   2   2   1   1   1   2   2   1   2   1   2   2   1   2   1   2   1   1   1   1   2   1   1   2   1   1   2   1   1   1   2   2   2   1   1   1   2   1   1   2   2   2   2   1   1   2   1   1   1   1   1   2   1   2   1   2   1   1   1   2   1   1   2   2   2   1   1   1   2   1   2   1   2   1   1   1   2   1   2   1   2   2   2   1   1   2   2   1   1   1   2   1   2   1   2   1   1   1   2   2   2   2   2   2   2   2   1   1   1   1   1   2   2   2   2   1   2   1   2   2   2   1   2   1   1   1   2   2   1   1   2   1   2   1   2   1   2   1   2   1   1   1   1   2   1   1   1   1   1   2   1   2   1   1   1   1   1   2   1   2   2   2   1   1   2   2   1   1   1   1   1   2   1   2   1
 MK-6-1                 1   2   2   1   2   2   2   2   1   1   1   2   2   1   2   2   2   1   2   1   2   2   1   1   1   2   2   2   1   1   2   1   1   2   2   2   1   2   2   2   1   2   1   1   2   2   1   1   2   1   1   1   2   1   2   2   2   1   2   1   2   1   2   1   2   1   2   1   1   2   1   2   1   1   2   1   1   2   2   2   1   2   1   2   1   2   1   2   2   2   2   2   1   1   1   2   2   2   2   2   1   1   1   2   2   2   2   2   1   1   2   2   1   2   1   2   1   1   2   2   1   1   1   2   2   2   1   1   2   1   2   2   2   2   1   2   1   1   2   1   2   2   2   2   2   1   2   2   1   1   2   2   2   1   2   1   1   2   2   2   1   1   1   2   2   2   1   1   2   1   2   2   1   2   2   1   2   1   2   2   1   1   2   1   2   1   2   2   2   2   2   2   1   1   1   1   2   1   2   1
 MK-6-2                 1   2   2   1   1   2   2   2   1   1   1   2   2   1   2   2   2   1   2   1   2   2   1   2   1   2   2   2   2   1   2   1   1   2   2   2   1   2   2   2   2   2   1   1   2   2   1   1   2   1   1   1   2   2   2   2   2   1   2   2   2   1   2   1   2   1   2   1   1   2   1   2   1   1   2   1   1   1   2   2   1   1   1   2   1   2   1   2   2   2   2   2   2   1   1   2   2   2   2   2   1   1   1   2   2   2   2   2   1   1   1   2   1   2   1   2   2   2   2   2   1   1   1   1   2   2   1   1   2   1   2   2   2   2   1   2   1   1   2   1   2   2   2   2   2   1   2   2   1   1   2   2   2   1   2   1   1   2   2   2   1   1   1   2   2   2   1   1   2   1   2   2   1   2   2   1   2   1   2   2   1   1   2   1   2   1   2   2   2   1   2   2   1   1   1   1   2   1   2   1
 MK-6-3                 1   2   2   1   1   2   2   2   1   1   1   2   2   1   2   2   2   1   2   1   2   2   1   2   1   2   2   2   2   1   2   1   1   2   2   2   1   2   1   2   1   2   1   1   1   2   1   1   2   1   1   1   1   2   2   2   2   1   2   2   2   1   2   2   2   1   2   1   1   2   1   2   1   1   2   1   2   1   1   2   2   1   1   2   1   1   1   2   2   2   1   2   2   2   1   2   2   2   1   2   1   1   1   2   2   2   2   2   1   1   1   1   1   2   1   2   2   2   2   2   1   1   1   1   2   2   1   1   2   1   2   2   2   2   1   2   1   1   2   1   2   2   2   2   2   1   2   2   1   1   2   2   2   1   2   1   1   2   2   1   1   1   1   2   2   2   1   1   2   1   2   2   1   2   2   1   2   1   2   2   1   2   2   2   2   1   2   2   2   1   2   2   1   1   2   1   2   1   2   1
 MK-6-4                 1   2   1   1   1   2   2   2   1   2   1   2   2   1   2   2   2   1   2   1   2   2   1   2   1   2   1   2   2   1   2   1   1   2   2   2   1   2   1   1   2   2   1   1   1   2   1   1   1   1   1   1   1   2   2   2   2   1   2   2   2   1   2   2   2   1   2   1   1   2   1   2   2   2   2   1   2   2   1   2   2   1   1   2   1   1   1   2   2   2   1   2   2   1   1   2   1   2   1   2   1   1   1   2   2   2   2   2   1   1   1   1   1   2   1   2   2   2   2   2   1   1   1   1   2   2   1   1   2   1   2   2   2   2   1   2   2   1   2   1   2   1   2   2   2   2   2   2   2   1   2   1   2   1   2   1   1   2   2   1   1   1   2   2   2   2   2   1   2   1   2   2   2   2   2   1   1   1   1   2   1   2   2   2   2   1   2   2   2   1   2   2   2   1   2   1   2   1   2   1
 MK-6-5                 1   2   1   1   1   2   2   1   1   2   1   2   2   1   1   2   2   1   2   1   2   2   1   2   1   2   1   2   2   1   2   1   1   1   2   2   1   2   2   1   1   2   1   2   1   2   1   2   1   1   1   1   1   2   2   2   1   1   2   2   2   1   2   2   2   1   2   1   1   2   1   2   2   2   2   2   2   2   1   2   2   1   1   2   1   1   1   1   2   2   1   2   2   1   1   1   1   2   1   2   1   2   2   2   2   2   2   2   1   1   1   1   1   2   1   2   1   2   1   2   1   1   1   1   2   2   1   1   2   1   2   1   2   2   1   2   1   1   2   1   2   1   2   2   2   2   2   2   2   1   2   1   2   1   2   1   1   2   2   1   1   1   2   2   2   1   2   1   1   1   2   2   2   2   2   1   1   1   1   2   1   2   2   2   2   1   2   2   2   1   2   2   2   1   2   2   2   1   2   1
 MK-6-6                 1   2   2   1   2   2   2   1   1   2   1   2   2   1   1   2   1   1   2   1   2   2   1   2   1   2   1   2   2   2   2   1   1   1   2   2   1   2   2   2   1   2   1   2   1   2   1   2   1   1   1   1   2   2   2   2   1   1   2   2   1   1   2   2   2   1   2   1   1   2   2   2   2   2   2   1   1   2   1   2   2   1   1   2   1   1   1   1   2   2   2   2   2   1   1   1   1   1   1   2   1   2   2   2   2   2   1   1   1   1   1   1   1   2   1   2   1   2   1   2   1   1   1   1   2   2   1   1   2   2   2   1   1   1   1   2   1   1   1   1   2   1   2   2   2   2   2   2   2   1   2   1   1   1   2   1   1   2   2   1   1   1   2   2   2   1   2   1   1   1   2   2   2   2   2   1   1   1   1   2   1   1   2   2   2   1   2   2   2   1   2   2   2   1   2   2   2   1   2   1
 MK-6-7                 1   2   2   1   2   2   2   1   1   2   1   2   1   1   1   2   1   1   2   1   2   2   1   2   1   2   1   2   2   2   2   1   1   1   2   2   1   2   2   2   1   2   2   2   2   2   1   2   1   1   1   1   2   2   2   2   1   1   2   2   1   1   2   2   1   1   2   2   2   1   2   2   2   2   2   1   1   2   1   2   2   1   1   2   1   1   2   1   2   2   1   2   2   2   2   1   2   1   2   2   1   2   2   2   2   2   1   2   1   1   1   1   2   2   1   2   1   2   1   2   1   1   1   1   2   1   1   1   2   1   2   1   1   1   1   2   1   1   1   1   2   1   1   2   2   2   2   2   2   1   2   1   1   1   2   1   1   2   2   1   1   1   2   1   2   1   2   1   1   2   2   2   2   2   1   2   1   1   1   2   1   1   1   1   2   1   2   2   2   1   2   2   2   1   2   2   2   1   2   1
 MK-6-8                 2   2   2   1   2   2   2   1   2   2   1   1   2   1   1   2   1   1   2   1   2   2   1   2   1   2   1   2   2   2   2   1   1   1   2   1   1   2   2   2   1   2   2   2   2   2   1   2   1   1   1   1   2   2   2   2   1   1   2   2   1   1   1   2   1   1   2   2   1   1   1   2   2   2   2   1   1   2   1   2   2   1   1   2   2   1   2   1   2   2   1   2   2   2   2   1   2   1   2   2   1   1   2   2   2   2   1   2   1   1   1   1   2   2   1   2   1   2   1   2   1   1   2   1   2   1   1   1   2   1   2   1   1   2   1   1   1   1   1   1   2   1   1   2   1   2   2   2   2   1   2   1   1   1   2   1   1   2   2   1   2   2   2   1   2   1   2   1   1   2   2   2   2   2   1   2   2   2   2   2   1   1   1   1   2   1   2   2   2   1   2   2   1   1   2   2   2   1   2   1
 MK-6-9                 1   2   2   1   2   2   2   1   2   2   1   1   1   1   1   1   1   1   2   1   2   2   1   1   1   2   2   2   2   2   2   1   1   1   2   1   1   2   2   2   1   1   2   2   2   2   1   2   1   1   1   1   2   2   2   2   1   1   1   2   1   1   1   2   1   1   2   2   1   1   2   2   1   2   2   1   1   2   1   2   2   1   1   2   2   1   2   1   2   2   1   2   2   2   2   1   2   1   2   2   1   1   2   2   2   2   1   2   1   1   1   1   2   2   2   2   1   2   1   1   1   1   2   1   2   1   1   1   2   1   2   1   2   1   1   1   1   1   1   2   2   1   1   2   1   2   2   2   2   1   2   1   1   1   1   1   2   2   2   1   2   2   2   1   2   1   2   2   1   1   2   2   2   2   1   2   2   2   2   2   1   2   1   1   2   1   2   2   2   1   2   2   1   1   2   2   2   1   2   2
 MK-6-10                1   2   2   1   2   2   2   1   2   2   1   1   1   1   2   1   1   1   2   2   2   2   1   1   1   2   2   2   2   2   2   1   1   1   2   1   1   2   2   2   1   1   2   2   2   2   1   2   1   1   2   1   2   2   2   2   1   1   1   2   1   1   1   2   1   1   2   2   1   1   2   2   1   2   2   1   1   2   2   2   2   1   1   1   2   1   2   1   2   2   1   2   2   2   2   1   2   1   2   2   1   1   2   2   2   2   1   1   1   1   1   1   2   2   2   2   1   2   1   2   1   2   2   1   2   1   1   1   2   1   2   1   2   2   1   1   1   1   1   2   2   1   1   2   1   2   2   2   2   2   2   1   1   1   1   1   2   2   2   1   2   2   2   1   2   2   2   2   1   1   2   2   1   2   1   2   1   2   2   2   1   1   1   1   2   1   2   2   2   2   2   2   1   1   2   1   2   1   2   1
 MK-6-11                1   2   2   1   2   2   2   1   2   1   1   1   1   1   2   1   1   1   1   2   2   2   1   1   1   1   2   2   2   2   2   1   1   1   1   1   1   2   2   2   1   1   2   2   2   2   1   2   1   2   2   2   2   2   1   2   2   1   2   2   2   1   1   2   1   1   2   2   1   1   2   2   1   2   2   1   1   2   2   2   2   2   1   1   2   1   2   1   2   2   1   2   2   2   2   1   2   1   1   2   1   2   2   2   2   2   1   1   2   1   1   1   2   2   2   2   1   2   1   2   2   2   2   1   2   1   1   1   2   1   2   1   2   2   1   1   1   1   1   2   2   1   1   2   1   2   2   2   2   2   2   1   2   1   1   1   2   2   2   1   2   2   2   1   2   2   2   2   1   1   2   2   1   2   1   1   1   2   1   2   1   1   1   1   1   1   2   2   2   2   2   2   1   1   2   1   2   2   1   1
 MK-6-12                1   2   2   1   2   2   2   1   2   1   1   2   1   1   2   1   1   1   1   2   2   2   1   1   1   2   2   2   2   2   1   1   1   1   1   1   1   2   2   2   2   1   2   2   2   2   1   2   1   1   2   2   2   2   1   2   2   2   2   2   2   1   1   2   1   2   2   2   1   1   2   2   2   1   2   1   1   2   2   2   2   2   1   1   2   1   2   1   2   2   1   2   2   1   2   1   2   1   1   2   1   2   2   2   2   2   1   2   2   1   1   1   2   2   2   1   1   2   1   2   2   2   2   1   2   1   1   1   2   1   2   1   2   2   1   1   1   1   1   2   2   1   1   2   1   2   2   2   2   2   2   1   1   1   1   1   2   2   2   1   2   2   2   1   1   2   2   2   1   1   2   2   1   2   1   1   1   2   1   2   1   1   1   1   1   1   2   2   2   2   2   2   1   1   2   1   2   2   1   1
 MK-6-13                1   2   2   1   2   2   2   1   2   1   1   2   1   1   2   1   1   1   1   2   2   2   1   2   1   2   2   1   2   2   1   1   1   1   1   1   1   1   2   2   2   1   2   2   2   2   1   2   1   1   2   2   2   2   1   2   2   2   2   2   2   1   1   1   1   2   2   2   1   1   2   2   2   1   2   2   1   2   2   2   2   2   1   1   2   1   2   1   2   2   1   2   2   1   2   1   2   1   1   2   1   2   2   2   2   2   1   2   2   1   1   1   2   2   2   1   1   1   1   2   2   2   2   1   2   1   1   1   2   1   2   1   2   2   1   1   2   1   1   2   2   1   1   2   1   2   1   2   2   2   2   1   1   1   2   1   2   2   2   2   2   2   2   1   1   2   2   2   2   1   2   2   2   2   1   1   1   2   1   2   2   1   2   1   1   1   2   2   2   1   2   2   1   2   2   1   2   2   1   1
 MK-6-14                1   2   2   1   2   2   1   1   1   1   1   2   1   1   2   1   1   1   1   2   2   2   1   2   2   2   1   1   2   2   1   1   1   1   1   1   1   1   2   2   2   1   2   2   2   2   1   2   1   1   2   2   2   1   1   2   2   2   2   2   1   1   1   1   1   2   1   2   1   1   2   2   2   1   2   2   1   2   2   2   1   2   1   1   2   1   2   1   2   2   1   2   2   2   2   1   2   1   2   2   1   2   2   2   2   2   1   2   2   1   1   1   2   2   2   1   1   2   1   2   2   2   2   1   2   1   1   1   2   1   2   1   2   2   1   1   2   1   1   2   2   1   1   2   1   2   1   2   1   2   2   1   1   2   2   1   2   2   2   2   2   2   2   1   1   2   2   2   1   1   2   1   2   2   1   1   1   2   1   2   2   1   2   1   1   1   1   2   2   1   1   2   1   1   2   1   2   2   1   1
 MK-6-15                1   2   2   1   2   2   1   1   1   1   1   2   1   1   2   2   1   1   1   2   2   2   1   2   2   2   1   2   2   2   1   1   1   1   1   1   1   1   2   2   2   1   2   2   2   2   1   2   1   1   2   2   2   1   2   1   2   1   1   2   1   1   1   1   2   2   1   2   2   2   2   2   2   1   2   2   1   2   2   2   2   2   1   1   2   2   2   1   2   1   1   2   2   2   2   1   1   1   2   2   1   1   2   2   2   2   1   2   2   1   1   1   2   2   2   1   1   1   1   2   2   2   2   1   2   1   2   1   2   1   2   1   2   2   1   1   2   2   1   2   1   1   1   2   1   1   1   2   1   2   2   1   1   2   2   1   2   2   2   2   2   2   2   1   1   2   2   2   2   1   2   1   2   1   1   1   1   2   1   2   2   1   2   1   1   1   1   2   2   1   1   2   1   1   2   1   2   2   1   1
 MK-6-16                1   2   2   1   2   2   1   1   2   1   1   2   1   1   2   2   1   1   1   2   2   2   1   2   2   2   1   2   2   2   1   1   1   1   2   1   1   1   2   2   2   1   2   1   2   2   1   2   1   1   2   2   1   2   2   1   1   2   1   2   1   1   1   1   2   2   1   2   1   2   2   2   2   1   2   2   1   2   2   2   2   2   2   1   1   2   2   1   2   1   2   2   2   2   2   1   1   1   2   2   1   1   2   2   2   1   1   2   2   1   1   1   2   2   1   1   1   1   1   2   2   2   2   1   2   1   2   1   2   1   2   1   2   2   1   1   2   2   1   2   1   1   1   2   1   1   1   2   2   1   1   1   1   2   2   1   1   2   2   2   2   2   2   1   1   2   2   2   2   2   2   1   2   1   1   1   1   1   1   2   2   1   2   1   1   2   1   2   2   1   1   2   1   1   2   1   2   2   1   1
 
!****************************************** Phenotypic Data **********************************************************
!-100.0 is resevred for missing phenotype
SimulatedTrait1         9.0782   11.4471    9.0602   10.4534   10.1479   10.3791   10.3452    9.7627   10.0101    9.8209    8.6919    9.9823   11.2587    9.3002   11.8034    7.8884    9.2723   10.0436    9.4432    8.2997   10.5777    8.7579   11.1418    8.4501    7.8258   10.4117    8.3824    8.7321    8.2260    8.8948   10.8577   11.3287   11.6347    9.8452    8.8149   10.3701    8.6436    9.3582   10.8781   10.6937   10.5731   10.1315   12.0866    8.7475   10.3993   10.8385    9.7010    9.8367    9.3363    9.6896    9.8326    8.1255   11.3320    8.2985    9.4610    9.0760    9.0041   10.3566   10.6257   11.3789    9.1883   10.4124   11.7206   10.0258    7.9046    9.1010    8.8209    9.3276   10.1541    9.2143   10.3219   11.7639    9.9414    9.3328    8.1144    9.9886    9.7296    8.8992   10.1201   10.3717    8.6172    8.2871    9.9909   10.0004    9.6992   10.7108    8.6966   10.8738   10.3275   10.4074    9.0268   10.7779    9.4335    9.3808   10.3445    9.5166   11.5577    9.2252    9.3958   10.5562   10.5461   11.3258   10.1390   11.9085    8.8297    8.1995   10.4509   10.6478    8.5109   10.9213   11.2468    9.8243    9.3669   10.0003   11.8383    9.4817   10.3185    9.8057    9.9807    8.9290   10.8321   10.9729    9.8926    8.7703    8.6286    6.5482   10.0489    8.1847    9.6933   10.8525    8.2652    7.8260   11.5970    9.2404    8.6051    9.3019   11.6538    8.8385    9.2289    9.1166    8.9436   11.6541    9.1191   10.4850    7.4425    8.6124    8.3170    9.7213   10.6387   10.5561    9.6298    8.8377    9.6884    9.6589    7.9964   11.0814   10.7403   10.7834   10.7451   10.0297    9.9318    9.3607    9.8216   11.9380   11.7685   11.5132    9.8808    9.9237    9.1978    9.4251    9.1590    8.2007    9.0551    9.5233   11.5321    7.8663    9.3327    8.8270   10.5555    9.3600    8.8322    9.1481    9.4592   10.9621    8.4537    8.4195   11.4975    9.4497    8.4267    8.6625   10.4542   10.0702    9.9940   10.4697   11.7895    9.1602   10.3324    9.6593    8.8890   11.4630
 
