# Supplementary material for: Inclusive Composite Interval Mapping of QTL by Environment Interactions in Biparental Populations
Source: PLoS One. 2015 Jul 10;10(7):e0132414. doi: 10.1371/journal.pone.0132414 (PMC4498613; doi:10.1371/journal.pone.0132414)
Supplement: S1 File — (ZIP) [file pone.0132414.s001.zip › BC1 population/e=1/run_00088.met]

!**********************Note: lines staring with "!" are remarks and will be ignored in the program********************
!*********************************General Information**********************************
!Assuming F1 = P1 x P2, populations available in QTL IciMapping are: 
!  1, P1BC1F1 = P1 x F1, the first backcrossing where P1 is used as the recurrent parent;
!  2, P2BC1F1 = P2 x F1, the first backcrossing where P2 is used as the recurrent parent;
!  3, F1DH, F1-derived doubled haploids; 
!  4, RIL or F1RIL, recombination inbred lines through the repeated selfing of F1;
!  5, P1BC1RIL, recombination inbred lines through the repeated selfing of P1BC1F1;
!  6, P2BC1RIL, recombination inbred lines through the repeated selfing of P2BC1F1;
!  7, F2, the selfing generation of F1;
!  8, F3, the selfing generation of F2;
!  9, P1BC2F1, the second backcrossing where P1 is used as the recurrent parent; 
! 10, P2BC2F1, the second backcrossing where P2 is used as the recurrent parent;
! 11, P1BC2RIL, recombination inred lines through the repeated selfing of P1BC2F1; 
! 12, P2BC2RIL, recombination inred lines through the repeated selfing of P2BC2F1; 
! 13, P1BC1F2, the selfing generation of P1BC1F1; 
! 14, P2BC1F2, the selfing generation of P2BC1F1; 
! 15, P1BC2F2, the selfing generation of P1BC2F1; 
! 16, P2BC2F2, the selfing generation of P2BC2F1; 
! 17, P1BC1DH, P1BC1F1-derived doubled haploids; 
! 18, P2BC1DH, P2BC1F1-derived doubled haploids; 
! 19, P1BC2DH, P1BC2F1-derived doubled haploids; 
! 20, P2BC2DH, P2BC2F1-derived doubled haploids; 
   1      !Mapping Population (see remarks above)
   2      !Mapping Function (1 for Kosambi; 2 for Haldane; 3 for Morgan)
   2      !Marker Space Type (1 for intervals; 2 for positions)
   1      !Marker Space Unit(1 for centiMorgans; 2 for Morgan)
   6      !Number of Chromosomes (or Linkage Groups)
 200      !Size of the mapping population
   1      !Number of environments
 
!***************************************** Chromosomes and Linkage Maps **********************************************
!Chromosome                 NumMarkers
-CH1                        16
-CH2                        16
-CH3                        16
-CH4                        16
-CH5                        16
-CH6                        16
!Linkage map (Marker name followed by position or the interval length)
 MK-1-1                1     0.000
 MK-1-2                1    10.000
 MK-1-3                1    20.000
 MK-1-4                1    30.000
 MK-1-5                1    40.000
 MK-1-6                1    50.000
 MK-1-7                1    60.000
 MK-1-8                1    70.000
 MK-1-9                1    80.000
 MK-1-10               1    90.000
 MK-1-11               1   100.000
 MK-1-12               1   110.000
 MK-1-13               1   120.000
 MK-1-14               1   130.000
 MK-1-15               1   140.000
 MK-1-16               1   150.000
 MK-2-1                2     0.000
 MK-2-2                2    10.000
 MK-2-3                2    20.000
 MK-2-4                2    30.000
 MK-2-5                2    40.000
 MK-2-6                2    50.000
 MK-2-7                2    60.000
 MK-2-8                2    70.000
 MK-2-9                2    80.000
 MK-2-10               2    90.000
 MK-2-11               2   100.000
 MK-2-12               2   110.000
 MK-2-13               2   120.000
 MK-2-14               2   130.000
 MK-2-15               2   140.000
 MK-2-16               2   150.000
 MK-3-1                3     0.000
 MK-3-2                3    10.000
 MK-3-3                3    20.000
 MK-3-4                3    30.000
 MK-3-5                3    40.000
 MK-3-6                3    50.000
 MK-3-7                3    60.000
 MK-3-8                3    70.000
 MK-3-9                3    80.000
 MK-3-10               3    90.000
 MK-3-11               3   100.000
 MK-3-12               3   110.000
 MK-3-13               3   120.000
 MK-3-14               3   130.000
 MK-3-15               3   140.000
 MK-3-16               3   150.000
 MK-4-1                4     0.000
 MK-4-2                4    10.000
 MK-4-3                4    20.000
 MK-4-4                4    30.000
 MK-4-5                4    40.000
 MK-4-6                4    50.000
 MK-4-7                4    60.000
 MK-4-8                4    70.000
 MK-4-9                4    80.000
 MK-4-10               4    90.000
 MK-4-11               4   100.000
 MK-4-12               4   110.000
 MK-4-13               4   120.000
 MK-4-14               4   130.000
 MK-4-15               4   140.000
 MK-4-16               4   150.000
 MK-5-1                5     0.000
 MK-5-2                5    10.000
 MK-5-3                5    20.000
 MK-5-4                5    30.000
 MK-5-5                5    40.000
 MK-5-6                5    50.000
 MK-5-7                5    60.000
 MK-5-8                5    70.000
 MK-5-9                5    80.000
 MK-5-10               5    90.000
 MK-5-11               5   100.000
 MK-5-12               5   110.000
 MK-5-13               5   120.000
 MK-5-14               5   130.000
 MK-5-15               5   140.000
 MK-5-16               5   150.000
 MK-6-1                6     0.000
 MK-6-2                6    10.000
 MK-6-3                6    20.000
 MK-6-4                6    30.000
 MK-6-5                6    40.000
 MK-6-6                6    50.000
 MK-6-7                6    60.000
 MK-6-8                6    70.000
 MK-6-9                6    80.000
 MK-6-10               6    90.000
 MK-6-11               6   100.000
 MK-6-12               6   110.000
 MK-6-13               6   120.000
 MK-6-14               6   130.000
 MK-6-15               6   140.000
 MK-6-16               6   150.000
!*********************************** Marker Types ********************************************************************
!Co-dominant marker: When heterozygote F1 is present, P1 is coded as 2, F1 is coded as 1, and P2 is coded as 0; Otherwise, P1 is coded as 2, and P2 is coded as 0. 
!Dominant marker: When heterozygote F1 is present, P1 and F1 are coded as 12, and P2 is coded as 0; Otherwise, P1 is coded as 2, and P2 is coded as 0.  
!Recessive markers: When heterozygote F1 is present, P1 is coded as 2, and F1 and P2 are coded as 10; Otherwise, P1 is coded as 2, and P2 is coded as 0. 
!Missing marker is coded as -1. 
 MK-1-1                 2   2   1   1   1   1   1   1   1   2   2   1   1   1   2   1   1   1   1   2   1   2   1   1   1   2   2   1   1   1   2   1   2   2   1   1   1   1   1   1   1   1   1   2   1   2   2   2   2   1   1   1   2   1   2   2   1   2   1   2   2   1   2   1   1   1   2   2   1   1   2   2   1   1   1   1   2   2   2   1   1   2   2   2   1   1   1   1   1   1   1   1   2   1   2   1   1   2   1   2   1   2   1   1   1   1   2   2   2   1   2   2   1   1   1   2   1   2   2   2   2   1   2   2   2   2   2   2   2   2   1   1   1   1   1   2   1   1   1   2   1   2   2   2   2   1   2   2   1   1   1   2   1   1   1   2   1   1   2   1   1   2   1   1   1   1   1   2   1   2   2   2   2   1   1   1   2   1   2   2   1   1   2   2   2   1   2   1   1   2   2   2   1   2   1   1   2   1   1   1
 MK-1-2                 2   2   2   1   1   2   1   1   1   2   2   1   1   1   2   1   1   1   1   2   1   2   1   1   1   1   2   1   1   2   2   1   2   2   2   1   1   1   1   1   1   1   1   2   1   2   2   2   2   1   1   1   2   1   2   2   1   2   1   2   2   1   2   2   1   1   2   2   2   1   2   2   1   1   1   1   2   2   2   1   1   2   2   2   1   2   1   1   1   1   1   2   2   1   2   1   1   2   1   2   1   2   1   2   1   1   2   1   2   1   2   2   1   1   1   2   1   2   2   2   2   1   2   2   2   2   2   1   2   2   1   1   1   1   1   2   1   1   1   2   1   2   2   2   2   1   2   2   1   1   2   2   1   1   1   1   1   1   1   1   1   2   1   1   1   2   1   2   1   2   2   2   2   1   1   1   2   1   2   1   1   1   2   2   2   1   2   1   2   2   2   2   1   2   1   1   1   1   1   1
 MK-1-3                 2   2   1   1   1   2   1   1   1   2   2   1   1   1   2   1   1   1   1   2   1   2   1   1   2   2   2   1   1   2   2   1   2   1   2   1   2   2   1   1   1   1   1   2   1   2   2   2   2   1   1   1   2   1   2   2   1   2   1   2   2   1   1   2   2   1   2   2   2   1   2   2   1   1   1   2   2   2   2   1   1   2   2   2   1   2   1   1   2   1   1   2   2   1   2   1   1   2   1   2   1   2   1   2   1   1   2   1   2   1   2   2   1   1   2   2   1   1   2   1   2   1   2   1   2   2   2   1   2   2   1   1   1   1   1   2   1   1   1   2   1   2   2   2   2   1   2   2   1   1   2   2   1   1   1   1   1   1   1   1   1   2   2   1   2   2   1   2   1   2   2   2   2   1   2   1   2   1   2   1   1   1   2   2   1   1   2   1   2   2   2   2   2   2   1   1   1   1   1   1
 MK-1-4                 2   2   1   1   1   2   1   1   1   2   2   1   1   1   2   1   1   1   1   2   1   2   1   1   2   2   1   1   1   2   2   1   2   1   2   2   2   2   1   1   1   1   1   2   1   2   2   2   1   1   1   1   2   1   2   2   1   2   1   2   2   1   1   2   2   2   2   2   2   1   2   2   1   1   1   2   2   2   2   1   1   2   2   2   1   2   1   1   2   2   1   2   2   1   2   1   1   2   1   2   1   2   1   2   1   1   1   1   2   1   2   2   1   2   2   2   1   1   2   1   2   1   2   1   2   2   2   1   2   2   1   1   1   1   1   2   1   2   1   2   1   2   2   2   2   1   2   2   1   1   2   2   1   1   1   2   1   1   1   1   1   2   2   1   2   1   1   2   1   2   2   2   2   1   2   1   2   1   2   1   1   1   2   2   1   1   2   1   2   2   2   2   2   2   1   1   1   1   1   1
 MK-1-5                 2   2   1   1   1   2   1   1   1   2   2   1   1   1   2   1   1   1   1   2   1   2   1   1   2   2   1   1   1   2   2   1   2   2   2   2   1   2   1   1   1   1   1   2   1   2   2   2   1   2   1   1   2   1   2   2   1   2   1   2   2   1   2   2   2   2   2   2   2   1   2   2   1   1   1   2   2   2   2   1   1   2   2   2   1   2   1   1   2   2   1   2   2   1   2   1   1   2   1   2   1   2   1   2   1   1   1   1   2   1   2   2   1   2   1   2   1   1   2   1   2   1   2   1   2   2   2   1   2   2   1   1   1   1   1   2   1   2   1   2   1   2   1   1   2   1   2   2   1   1   2   2   1   1   2   2   1   1   1   1   1   2   1   1   2   2   2   1   1   2   2   2   2   1   1   1   2   1   2   1   1   1   1   1   1   2   2   2   2   2   2   1   2   1   1   1   1   1   1   1
 MK-1-6                 2   1   1   1   1   2   1   1   1   2   2   1   1   1   2   1   1   1   1   2   1   2   1   1   2   2   1   1   1   2   2   1   2   2   2   2   1   2   1   1   1   1   1   2   1   2   2   2   1   2   1   2   2   1   2   2   1   2   1   2   2   1   2   2   2   1   2   2   2   1   2   2   2   1   1   2   2   2   2   1   1   2   2   2   1   2   1   1   2   2   1   2   2   1   2   1   2   1   1   2   2   2   1   2   1   1   1   1   2   1   2   1   1   2   1   2   1   2   2   1   2   1   2   1   2   2   2   1   2   2   1   1   1   1   1   2   1   2   2   2   1   2   1   1   2   1   2   2   1   1   2   2   1   1   2   2   1   1   1   1   1   2   2   1   2   2   1   1   1   2   2   2   2   1   1   1   2   1   1   1   1   1   1   1   1   2   2   2   2   2   2   1   2   1   1   2   1   1   1   1
 MK-1-7                 2   1   1   1   2   2   1   1   1   2   2   1   1   1   2   1   1   1   1   2   1   2   2   2   2   2   1   1   1   2   2   1   1   2   2   2   1   2   1   1   1   1   1   2   1   2   2   2   1   2   1   2   2   2   2   2   1   2   1   2   2   1   2   2   2   1   2   2   2   1   2   2   2   1   1   2   2   2   2   1   1   2   2   2   1   2   1   2   2   2   1   2   2   1   2   1   2   1   1   2   2   2   1   2   1   1   1   1   2   1   2   1   1   1   1   1   1   2   2   1   2   1   2   1   2   2   2   1   2   2   1   1   1   1   1   2   1   2   2   2   1   2   1   1   2   1   2   2   1   1   2   2   1   1   2   2   1   1   1   1   1   2   2   1   2   2   1   1   1   2   2   2   2   1   1   1   2   1   1   1   1   1   1   1   1   2   2   1   2   2   2   1   1   1   1   2   1   1   2   2
 MK-1-8                 2   1   1   1   2   2   1   1   1   1   2   1   1   2   1   1   1   1   1   2   1   2   1   2   2   2   1   1   1   2   2   1   1   2   2   2   1   2   1   1   1   1   1   2   1   1   2   2   2   2   1   2   1   2   2   2   1   2   1   2   2   2   2   2   2   1   2   2   2   1   2   2   2   1   1   2   2   1   2   1   1   2   2   2   2   2   1   2   2   2   1   2   2   1   1   1   2   1   1   2   2   2   1   2   1   1   1   1   2   1   2   1   1   1   1   1   1   2   2   1   2   1   2   2   2   2   2   1   2   2   1   1   2   1   1   2   1   2   2   1   2   2   1   2   2   2   2   2   1   1   2   1   1   1   2   2   1   1   1   2   1   2   2   2   2   2   1   2   1   2   2   1   2   1   1   1   2   1   1   1   1   1   1   1   1   2   2   1   2   1   2   1   1   1   1   2   1   1   2   2
 MK-1-9                 2   1   1   1   2   2   1   1   1   1   2   1   1   2   2   1   1   1   1   2   2   2   1   2   2   2   1   1   1   2   2   1   1   2   1   1   1   2   1   1   1   1   1   2   1   1   2   1   2   2   1   2   1   2   1   2   1   2   1   2   2   2   2   2   2   1   2   2   2   1   2   2   2   1   1   2   2   1   1   1   1   2   2   2   2   2   1   2   2   2   1   2   2   2   1   1   2   1   1   2   2   2   1   2   1   1   1   1   2   1   2   1   1   1   2   1   1   2   2   1   2   1   2   2   2   2   1   1   2   1   1   1   2   1   1   2   1   2   2   2   2   2   1   2   2   2   2   2   1   1   2   1   1   1   2   1   1   1   1   2   1   1   2   2   2   2   1   2   1   2   2   1   2   2   1   1   2   1   1   2   1   1   1   1   2   2   2   1   2   1   2   1   1   1   1   2   1   1   1   2
 MK-1-10                2   1   1   1   2   2   1   1   2   1   2   1   1   2   2   1   1   1   2   2   2   2   1   2   2   2   1   1   1   2   2   1   1   2   1   1   1   2   1   1   1   1   1   2   1   1   2   1   2   2   1   2   1   1   1   2   2   2   1   1   2   1   2   2   2   1   2   1   2   1   2   2   2   1   1   2   2   1   1   1   1   2   2   2   2   2   2   2   2   2   1   2   2   2   1   1   2   1   1   2   2   2   1   2   2   1   1   2   2   1   2   1   1   1   2   1   2   2   2   1   2   2   2   2   2   2   1   1   2   1   1   1   2   1   1   2   1   2   1   1   2   2   2   2   2   2   1   1   1   1   2   1   1   1   2   1   1   1   1   2   1   1   2   2   2   2   1   2   1   2   2   2   2   2   1   1   2   1   1   2   1   1   1   1   2   2   2   1   2   1   2   1   1   1   2   2   2   1   1   2
 MK-1-11                2   1   1   1   2   2   2   1   2   1   2   1   1   2   1   1   1   1   2   2   2   2   1   1   2   2   1   1   2   2   2   1   1   2   1   1   1   2   1   1   1   1   1   2   1   1   2   1   2   2   2   2   1   1   1   2   2   2   1   1   2   1   2   2   2   1   1   1   2   1   2   2   2   1   1   2   2   1   1   1   1   2   2   2   1   2   2   1   2   2   2   2   2   2   1   1   2   1   1   2   2   2   1   2   2   1   1   2   2   1   2   1   1   1   1   1   1   2   2   1   2   1   2   2   2   2   1   1   2   1   1   1   1   1   1   2   1   2   1   1   2   2   2   2   2   2   1   1   1   2   2   1   1   1   2   1   1   1   1   2   1   1   2   2   2   2   1   1   2   2   2   2   2   2   1   1   2   1   1   2   1   1   1   1   2   2   2   1   2   1   2   2   1   1   2   2   2   1   1   2
 MK-1-12                2   1   1   2   1   2   2   2   2   1   2   1   1   1   1   1   1   1   2   2   2   2   1   1   2   2   1   2   2   2   2   1   1   2   2   1   1   2   2   2   1   1   1   2   1   1   2   1   2   2   2   2   1   2   1   2   2   1   1   1   2   1   2   1   2   1   1   1   2   1   2   2   2   1   1   2   1   1   1   1   1   1   2   2   1   2   2   2   2   2   2   2   1   2   1   1   2   2   1   2   2   2   1   2   2   1   1   2   1   1   2   1   1   1   1   1   2   2   1   2   2   1   2   2   2   2   1   1   2   1   1   1   1   1   1   2   2   2   2   1   2   2   2   2   2   2   1   1   2   2   1   1   2   1   2   1   1   1   1   2   1   1   2   2   2   2   1   1   2   2   2   2   2   2   1   1   2   1   1   2   1   1   1   1   2   2   2   1   2   1   2   2   1   1   2   2   2   1   1   2
 MK-1-13                2   1   1   2   1   2   2   2   2   2   2   1   1   1   1   1   1   2   2   2   2   2   1   1   2   2   1   2   2   2   2   1   1   1   2   2   1   2   2   2   1   1   1   2   1   1   2   1   1   2   2   2   2   2   1   2   2   1   1   1   2   1   2   1   2   1   1   1   2   1   2   2   1   1   1   2   1   1   1   1   1   1   2   2   1   2   2   2   2   2   2   2   1   2   1   1   2   1   1   2   2   2   1   2   2   1   1   2   1   1   2   2   1   1   1   2   2   2   1   2   2   1   2   2   2   2   1   1   2   1   1   1   1   2   1   2   2   2   2   1   2   2   2   2   2   2   1   1   2   2   1   1   2   1   2   1   1   1   1   2   1   1   2   2   2   2   1   1   2   2   2   2   2   2   1   1   2   1   2   2   1   1   1   2   2   1   2   1   2   1   2   2   1   1   2   2   2   1   1   2
 MK-1-14                2   1   1   1   1   2   2   2   2   2   1   1   2   1   1   1   1   2   2   1   2   2   1   1   2   2   1   2   2   2   2   1   1   2   2   2   1   2   2   2   1   1   2   2   1   1   2   1   1   2   2   2   2   2   1   2   2   1   1   1   2   1   2   1   2   1   1   1   2   1   2   2   1   1   2   2   1   2   1   1   1   1   2   2   1   2   2   2   2   2   2   2   1   2   1   2   2   1   1   2   2   2   1   1   2   1   1   2   1   1   2   2   1   1   1   2   1   2   1   2   2   1   2   2   2   2   1   1   2   1   1   1   1   2   1   2   2   2   2   1   2   2   2   1   2   2   1   1   2   2   1   1   2   2   1   1   1   1   1   2   1   2   2   2   2   2   1   1   1   2   2   2   2   2   1   1   2   1   2   2   1   1   1   2   2   1   2   1   2   1   2   2   2   1   2   2   1   1   1   2
 MK-1-15                1   1   2   1   1   2   2   2   2   2   1   1   2   1   1   1   1   2   2   1   2   2   1   1   2   2   1   2   2   2   2   1   1   2   2   2   1   2   2   2   2   1   2   2   1   1   2   1   1   2   2   2   2   1   1   2   2   1   1   1   2   2   2   2   2   1   1   1   2   1   2   2   1   1   2   2   1   2   1   1   1   1   2   2   1   2   2   2   1   2   2   2   1   2   1   2   2   2   2   1   2   2   1   1   2   1   1   2   1   1   2   2   1   1   1   1   1   2   1   2   2   1   2   2   2   2   1   1   2   1   1   2   2   2   1   2   2   2   2   1   2   2   2   2   2   2   1   1   2   2   1   1   2   2   1   1   1   1   1   2   1   2   2   2   2   2   1   1   1   2   2   2   2   2   1   1   2   1   2   2   1   1   1   2   2   1   2   1   2   1   2   2   2   1   2   2   1   1   1   2
 MK-1-16                1   1   2   1   1   2   2   2   2   2   1   1   2   1   1   1   1   2   2   1   2   2   2   1   2   2   1   2   2   2   2   1   1   2   1   2   1   2   2   1   2   1   2   2   2   1   2   1   1   2   2   2   2   1   1   2   2   1   1   1   2   2   2   2   2   1   1   1   2   2   2   2   1   1   2   2   1   2   1   1   1   1   2   2   1   2   2   1   1   2   2   2   1   2   1   2   2   2   2   1   2   1   1   1   2   1   1   2   1   1   2   2   2   1   2   1   1   2   1   2   2   1   2   2   2   2   1   1   2   1   1   2   2   2   1   2   2   1   2   1   2   1   1   2   2   2   1   1   2   2   1   1   2   2   1   1   1   1   1   2   2   2   1   2   2   2   1   1   1   2   2   2   1   2   1   1   2   1   2   2   1   1   1   2   2   1   2   1   1   1   2   2   2   2   2   2   1   1   1   2
 MK-2-1                 1   2   2   1   1   2   2   1   1   1   1   2   2   1   2   2   2   1   1   1   2   2   2   1   2   1   1   2   2   1   2   1   2   1   1   2   2   2   2   1   1   2   1   1   1   1   2   2   2   2   1   1   1   2   2   1   2   1   1   2   1   2   1   2   2   2   2   2   1   1   2   2   2   1   2   2   1   2   2   2   2   1   2   1   1   2   1   2   1   2   1   1   1   2   2   1   1   1   1   1   1   2   2   2   2   1   1   2   2   2   2   2   2   2   2   1   1   1   1   2   2   1   1   1   2   1   2   2   2   2   1   1   1   1   1   2   2   1   1   1   1   2   2   1   1   1   2   1   1   1   1   2   2   1   2   1   1   1   1   2   1   2   1   2   1   1   1   1   1   1   1   2   1   2   1   2   1   1   2   1   2   2   1   2   1   2   2   2   2   1   2   1   2   2   2   1   2   2   1   2
 MK-2-2                 1   2   1   1   2   2   2   1   1   1   1   2   2   1   2   2   2   1   1   1   2   1   2   2   2   1   1   1   1   1   2   1   2   1   1   2   2   2   2   1   1   2   1   1   1   2   2   2   2   2   1   1   1   1   2   1   2   1   1   2   1   2   1   2   2   2   2   2   2   1   2   2   2   1   2   2   1   2   2   2   2   1   2   1   1   2   2   2   1   2   1   1   1   2   2   1   1   1   1   1   1   2   2   2   2   2   1   1   2   1   2   2   2   2   2   1   2   1   1   2   2   1   1   1   1   2   2   2   2   2   1   2   1   1   1   2   2   1   1   1   1   2   2   1   1   1   2   1   1   1   1   2   2   1   2   1   1   1   1   2   1   1   1   2   1   1   2   1   1   2   1   2   1   2   1   2   1   1   2   1   2   2   1   2   1   2   2   2   2   1   2   1   1   2   2   1   2   2   1   2
 MK-2-3                 1   2   1   1   2   2   1   2   1   1   1   2   2   1   2   2   2   1   1   1   2   1   2   2   2   1   1   1   1   1   2   1   2   1   1   1   2   2   2   1   1   2   1   1   1   2   2   2   2   2   1   1   2   1   2   1   2   1   2   2   1   2   1   2   2   2   2   2   2   1   1   1   2   1   2   2   1   2   2   2   2   1   1   1   1   2   2   2   2   2   1   1   1   2   2   1   1   1   1   1   1   2   2   2   2   2   1   1   2   1   2   2   2   2   2   2   2   1   1   2   2   1   1   1   1   2   2   2   2   2   1   2   1   1   1   2   2   1   1   1   2   2   2   1   1   1   2   1   1   1   1   2   2   1   2   2   1   1   2   2   2   1   1   2   1   1   2   1   1   2   2   2   1   2   1   2   1   1   2   1   2   1   1   1   2   1   2   2   2   1   2   1   1   1   2   1   2   2   1   2
 MK-2-4                 1   2   1   1   2   2   1   2   1   1   1   2   2   1   2   2   2   1   1   1   2   1   2   2   2   1   1   1   1   2   2   1   2   1   1   1   2   2   2   1   1   2   2   1   1   2   2   2   1   2   1   1   1   1   2   1   2   1   2   2   2   2   1   2   2   2   2   2   2   1   2   1   2   1   1   2   1   2   1   2   2   1   1   1   1   2   1   2   2   2   1   1   1   2   2   2   2   1   1   1   1   2   2   2   2   2   1   2   2   1   2   1   2   2   2   2   2   1   2   1   2   1   1   1   1   1   1   2   2   2   1   1   1   1   1   2   2   1   1   1   2   1   2   1   1   1   2   1   1   1   1   2   2   1   2   2   1   1   2   2   2   1   1   2   1   1   2   1   2   2   2   1   1   2   1   2   1   1   1   1   2   1   1   1   2   1   2   2   2   1   2   1   1   1   2   1   2   2   1   2
 MK-2-5                 1   2   2   1   2   2   1   2   1   1   1   2   2   2   1   1   2   1   1   1   2   1   2   2   2   1   1   1   1   2   2   1   2   1   1   1   2   2   2   1   1   1   2   1   1   2   2   2   1   2   1   1   1   1   2   1   2   1   2   2   2   2   1   2   2   1   2   1   2   1   2   1   2   1   1   2   2   2   1   2   2   1   1   1   1   2   1   2   2   2   1   1   1   2   2   1   2   1   1   1   1   2   2   2   2   2   1   1   2   1   2   1   2   2   1   1   2   1   2   2   1   1   1   1   2   1   1   2   1   2   1   1   1   1   1   2   2   1   1   1   2   1   2   1   1   2   1   1   1   1   1   2   2   1   2   1   1   1   2   1   2   2   1   2   1   1   2   1   2   1   2   1   1   2   1   2   1   1   1   2   2   1   1   1   2   1   2   2   2   1   2   1   1   1   2   2   2   2   1   2
 MK-2-6                 1   1   2   1   2   2   1   1   1   1   1   2   2   2   1   2   2   1   1   1   2   1   2   2   2   1   1   1   1   2   2   1   2   1   1   1   2   1   2   1   2   1   2   1   1   2   2   1   1   2   1   1   1   1   2   1   2   1   2   2   2   2   1   2   1   1   2   1   2   1   2   1   1   1   1   2   2   2   1   2   2   1   1   1   1   2   1   2   2   2   1   1   1   2   2   1   2   1   1   1   1   2   1   2   1   2   1   1   2   1   2   1   2   2   2   1   2   1   2   2   1   1   1   1   2   1   2   2   1   2   1   1   1   1   1   2   2   1   1   1   2   1   2   1   1   2   1   1   1   1   1   2   2   1   2   1   1   2   2   1   2   2   1   2   1   1   2   1   2   1   2   1   1   2   1   2   1   1   1   2   2   1   1   1   2   1   2   2   2   1   2   1   1   2   2   2   2   2   1   2
 MK-2-7                 1   1   2   1   2   2   1   1   1   2   1   2   2   2   1   2   2   1   1   1   2   1   2   2   2   1   1   2   1   2   2   1   2   1   2   1   2   1   2   1   2   1   2   1   1   2   2   2   1   2   1   2   1   1   2   1   2   1   2   2   2   2   1   2   1   1   2   1   2   2   2   1   1   1   1   2   2   2   1   2   2   1   1   1   1   2   1   2   2   2   1   1   1   2   2   1   2   1   2   1   1   2   1   2   1   2   1   1   2   1   2   1   1   2   2   1   2   1   2   2   1   1   1   1   1   1   2   2   1   2   1   1   1   2   1   1   2   2   2   1   2   1   2   1   1   2   1   1   1   1   1   2   2   1   2   2   1   2   2   1   2   2   1   2   1   1   2   2   2   1   2   1   1   2   1   1   1   1   1   2   2   1   2   1   2   1   2   2   2   1   2   1   1   2   2   2   2   2   1   2
 MK-2-8                 1   1   2   1   2   2   1   1   1   1   1   2   2   1   1   2   2   2   1   1   2   1   2   2   2   1   1   2   1   2   2   2   2   1   2   1   2   1   2   1   1   1   2   1   1   2   1   2   1   2   1   2   1   1   2   1   2   1   2   2   2   2   1   1   1   1   2   1   1   2   2   1   1   1   1   2   1   2   1   2   2   1   1   1   1   2   1   2   2   2   1   1   1   2   2   1   2   1   2   1   1   2   1   2   1   2   1   1   2   1   2   1   1   2   2   1   2   1   2   2   1   1   1   1   1   1   2   2   1   2   1   2   1   2   1   1   2   2   2   1   2   1   1   1   1   1   1   1   1   1   1   2   2   1   1   2   1   2   2   1   2   2   1   2   1   1   2   2   2   1   2   1   1   2   1   2   1   1   1   2   2   1   2   1   2   1   2   2   2   1   2   1   1   2   2   2   2   2   1   2
 MK-2-9                 1   2   2   1   2   1   1   1   1   1   1   2   2   1   1   2   2   2   1   1   2   1   2   2   2   1   1   2   1   2   2   2   2   1   2   1   1   1   2   1   1   1   2   1   1   2   1   2   1   2   2   2   1   1   2   1   2   1   2   2   2   2   2   1   1   2   1   1   1   2   2   1   1   2   1   2   1   2   1   2   1   1   1   2   1   2   1   2   2   2   1   1   1   1   2   1   2   2   2   1   1   2   1   2   1   2   1   1   2   1   2   1   1   2   2   1   2   1   2   2   1   1   1   1   2   1   2   2   1   2   1   2   1   2   2   1   2   2   2   1   2   2   1   1   1   1   1   1   1   1   1   2   2   1   1   2   1   2   2   1   2   2   1   2   1   1   2   2   2   1   2   1   1   2   1   2   1   1   1   2   2   1   1   1   2   1   2   2   2   1   2   1   1   2   2   2   2   2   1   2
 MK-2-10                2   2   2   1   1   1   1   1   1   1   1   2   2   2   1   2   2   1   1   1   2   1   2   2   2   1   1   2   1   2   2   2   2   1   2   1   1   1   2   1   1   1   2   1   1   2   1   2   1   2   2   2   1   1   2   1   2   1   2   2   2   2   2   1   1   2   1   1   1   2   2   1   1   2   1   2   2   2   1   2   1   1   1   2   1   2   2   2   2   2   1   1   1   1   2   1   2   2   2   2   1   2   1   2   1   2   1   1   2   1   2   1   1   2   2   1   2   1   2   2   1   1   1   1   1   1   2   2   2   2   1   2   1   2   2   1   2   2   2   1   2   2   1   1   1   1   1   1   1   1   1   2   2   1   1   2   1   2   2   1   2   2   1   2   1   1   2   2   2   2   2   1   1   2   1   2   1   1   1   2   2   1   1   1   2   2   2   2   2   1   2   1   1   2   2   2   2   2   1   2
 MK-2-11                2   2   2   1   1   1   1   2   1   1   1   2   2   1   1   2   2   1   1   1   2   1   2   2   2   1   1   2   1   1   2   1   1   1   2   1   1   1   2   1   1   1   2   1   1   2   1   1   1   1   2   2   1   1   2   1   2   1   2   2   2   2   2   1   1   2   1   1   1   2   2   2   1   2   1   2   2   2   1   2   1   1   1   2   1   2   2   2   1   2   1   1   1   1   2   2   2   1   2   2   1   2   1   2   1   2   2   1   2   1   1   1   1   2   2   2   2   1   2   1   1   1   1   1   2   1   2   2   2   2   1   2   1   2   2   1   2   2   2   1   1   2   1   1   1   1   1   1   1   1   1   1   2   1   1   2   2   2   2   1   2   2   1   2   1   1   2   2   2   2   2   1   1   2   1   2   2   2   1   1   2   1   1   1   1   2   2   2   2   1   2   1   1   2   2   2   2   1   1   2
 MK-2-12                2   2   1   1   1   1   1   2   1   1   1   2   2   1   1   2   2   1   1   1   2   1   2   2   2   1   1   2   1   1   2   1   1   1   2   1   1   1   2   1   1   1   2   1   1   1   1   2   1   1   2   2   1   1   2   1   2   1   2   2   2   2   2   2   1   2   1   1   1   1   2   2   1   2   1   1   2   2   1   1   1   1   2   2   1   1   2   2   1   1   1   1   1   1   2   2   2   1   2   2   1   2   2   2   1   2   2   1   2   2   1   1   2   2   2   2   2   1   1   1   1   1   1   1   2   1   2   2   2   2   1   2   1   2   1   1   2   2   2   1   1   2   1   1   2   1   1   2   1   1   1   1   2   1   1   2   2   1   2   1   2   2   1   2   1   1   2   2   1   2   2   1   1   2   1   1   2   2   1   1   2   1   1   1   1   2   2   2   2   1   2   1   1   2   2   2   2   1   1   1
 MK-2-13                2   2   1   1   1   2   1   2   1   1   1   2   2   1   1   2   2   1   1   1   2   1   2   2   2   1   1   2   1   1   2   2   1   1   2   2   1   1   2   1   1   1   2   1   2   1   1   2   1   1   2   2   2   2   2   1   2   1   1   2   2   2   2   2   1   2   1   1   1   1   2   2   2   2   1   1   2   2   1   1   1   1   2   2   1   2   2   1   1   1   1   1   1   1   2   2   2   1   2   2   1   2   2   2   1   2   2   1   2   2   1   1   2   2   2   2   1   1   1   2   1   2   1   1   2   1   2   2   2   2   1   2   1   2   1   1   2   2   2   1   1   2   1   1   2   1   1   2   1   1   2   1   2   1   1   2   2   1   2   1   2   2   1   2   1   1   2   2   1   2   2   1   1   2   1   1   2   2   1   1   2   1   1   2   1   2   2   2   2   1   2   1   1   1   2   2   2   1   2   2
 MK-2-14                2   2   2   1   1   2   1   2   1   1   1   2   2   1   1   1   2   2   1   1   2   1   2   2   2   1   1   2   1   1   2   2   1   1   2   2   1   2   2   1   1   1   2   1   2   2   2   2   1   1   2   2   1   2   2   1   2   1   1   1   1   2   2   2   1   2   1   1   1   1   2   2   2   2   1   1   2   2   1   1   1   1   2   2   1   2   2   1   1   1   1   2   1   1   1   2   2   1   2   2   1   2   2   2   1   1   2   1   2   2   1   1   1   2   1   2   1   1   2   2   1   2   1   1   2   1   1   2   2   2   1   2   1   2   1   1   2   2   2   1   1   2   1   1   2   1   1   2   1   1   2   2   2   1   1   1   2   1   2   1   1   2   1   2   1   1   2   2   1   2   2   1   2   2   1   1   1   2   1   1   2   1   1   2   1   2   2   2   2   1   2   1   1   1   2   1   2   1   2   2
 MK-2-15                2   1   2   1   1   2   1   2   1   1   1   2   2   1   1   1   2   2   1   1   2   1   2   2   2   1   1   2   1   1   2   2   1   2   2   2   2   2   2   1   1   1   2   1   2   1   2   2   1   1   2   2   1   2   2   2   2   1   1   1   1   2   2   2   1   2   1   1   1   1   2   2   2   2   1   1   2   2   2   1   1   1   2   2   1   2   2   1   1   2   1   2   1   1   1   2   1   2   1   2   1   2   2   2   1   1   2   1   2   2   1   1   1   2   2   2   1   1   2   2   1   2   1   1   2   1   1   2   2   2   1   2   1   2   1   1   2   2   2   1   1   2   1   1   2   1   1   2   1   1   2   2   1   1   1   1   2   1   2   1   1   2   2   2   1   1   2   1   1   1   2   1   1   2   1   1   1   2   1   1   2   1   1   2   1   2   1   1   2   1   2   1   1   2   2   1   2   1   2   2
 MK-2-16                1   1   2   1   1   2   2   2   1   1   1   2   2   1   1   1   2   2   1   1   2   1   2   2   2   1   1   2   1   2   2   2   1   2   2   2   2   2   2   1   2   1   2   1   2   1   2   2   1   1   1   2   1   2   2   2   2   1   1   2   1   2   2   2   1   2   1   1   1   1   2   2   2   2   1   1   2   2   2   1   1   1   2   2   1   2   2   1   1   2   1   1   1   2   1   2   1   2   1   1   1   2   1   1   1   1   2   1   2   1   1   1   2   2   2   2   1   1   2   2   1   2   1   1   2   1   1   2   2   2   1   2   1   2   1   2   2   2   2   1   1   2   1   1   2   2   1   2   1   1   2   2   1   1   1   1   2   1   2   1   1   1   2   2   1   1   2   1   1   1   2   2   1   2   1   1   1   2   1   1   2   1   1   2   1   2   1   1   2   1   2   1   1   2   2   1   2   1   2   2
 MK-3-1                 1   1   1   2   1   1   1   2   2   2   1   1   2   1   2   1   1   1   2   1   2   1   1   1   2   1   2   2   1   2   1   1   2   1   1   2   2   2   2   1   1   2   2   1   2   1   2   2   1   1   1   1   2   1   1   2   1   1   2   2   2   2   1   1   2   2   2   2   1   2   1   1   2   2   1   2   1   2   2   1   2   2   1   1   2   1   1   1   2   2   2   2   1   1   1   1   2   2   1   2   1   2   1   2   2   2   2   2   1   1   2   1   1   1   1   1   1   1   2   2   1   2   2   1   1   1   1   1   1   2   1   1   1   2   1   1   2   1   1   1   2   2   1   2   1   2   1   1   1   2   2   2   2   1   2   1   2   1   1   2   2   1   2   1   1   1   2   2   2   1   1   2   2   2   2   2   2   1   2   1   2   1   2   2   1   1   1   2   2   1   2   1   2   1   1   2   2   2   1   1
 MK-3-2                 1   1   1   2   1   1   1   2   2   1   2   1   2   1   2   1   2   1   2   1   2   1   2   1   2   1   1   2   2   2   1   1   2   1   1   2   1   2   2   1   2   2   1   1   2   1   2   2   1   1   1   1   2   1   1   2   2   1   2   2   2   2   1   1   2   2   2   2   1   2   1   1   1   2   1   2   2   2   1   1   2   2   1   1   2   1   1   1   2   2   2   2   1   2   2   2   2   2   1   2   1   2   1   2   2   2   2   2   1   1   2   1   1   1   1   1   1   1   2   2   1   2   2   1   1   1   1   1   1   2   1   1   1   2   1   1   2   1   1   1   2   2   2   2   1   2   1   1   1   2   2   2   2   1   1   2   2   1   1   2   2   1   2   1   1   1   2   2   2   1   1   2   2   2   2   2   2   2   2   1   2   1   2   2   1   1   1   1   1   1   2   1   2   2   1   2   2   2   1   1
 MK-3-3                 1   1   2   2   1   1   1   2   2   1   1   1   2   1   2   1   2   1   2   1   2   1   2   1   2   1   1   2   2   2   1   1   2   1   1   2   2   2   2   1   2   1   1   1   1   1   2   1   1   1   1   1   2   1   1   2   2   1   2   2   2   2   2   1   2   2   2   2   1   2   1   1   1   2   1   2   2   2   1   1   2   2   1   1   2   1   1   1   2   2   1   1   1   2   2   2   2   2   2   2   1   2   1   2   1   2   2   2   1   1   2   1   1   2   1   1   1   2   2   2   1   2   2   1   2   1   1   1   1   2   1   1   2   2   2   1   2   1   1   1   2   2   1   1   1   2   1   1   1   2   2   2   2   1   1   2   2   1   1   2   2   1   2   1   1   2   2   2   2   1   1   1   2   1   2   2   2   2   2   1   2   2   2   1   1   1   2   2   1   1   1   1   2   2   1   1   2   2   1   1
 MK-3-4                 1   1   2   2   1   1   1   2   2   1   2   1   1   1   2   1   2   1   2   1   2   1   2   2   2   2   1   2   2   2   1   1   2   1   1   1   2   1   2   2   2   1   1   1   1   1   2   1   1   1   1   1   2   1   1   2   2   1   2   2   2   2   2   1   2   2   2   2   1   2   1   1   1   2   2   2   2   2   1   1   2   2   1   1   2   1   1   1   2   2   1   1   1   2   1   2   2   2   2   2   1   2   1   2   1   2   2   2   1   1   2   1   1   2   1   2   1   2   2   2   1   2   1   1   2   1   1   1   1   2   1   1   2   2   2   1   2   1   1   1   2   2   1   1   1   2   1   1   1   2   2   2   2   1   1   2   2   1   1   2   2   1   2   1   1   2   2   2   2   1   1   1   2   1   2   2   2   2   2   1   2   2   1   1   1   1   2   2   1   1   1   1   2   2   1   1   2   2   1   1
 MK-3-5                 1   1   2   1   1   2   1   2   1   1   2   1   1   1   2   2   2   1   2   1   2   1   2   2   2   2   1   2   2   2   1   1   2   1   2   1   2   1   2   2   2   1   1   1   1   1   2   1   1   1   1   1   2   1   1   2   2   1   2   2   2   2   2   1   2   2   2   2   1   2   1   1   1   2   2   2   2   2   1   1   2   2   1   2   2   2   1   1   2   2   1   1   1   2   1   2   2   2   2   2   1   2   1   2   1   2   2   2   1   1   2   1   1   2   1   2   1   2   2   2   1   1   1   1   2   1   1   1   1   1   1   1   2   2   2   1   2   1   1   1   2   2   1   1   1   2   1   1   2   2   2   2   1   1   1   2   2   1   1   2   2   1   1   1   1   2   2   2   2   1   1   1   2   1   2   2   2   2   2   1   2   2   1   1   1   2   2   2   1   1   1   1   2   2   1   1   2   2   1   1
 MK-3-6                 1   1   2   1   1   2   1   2   1   1   1   1   1   1   2   1   2   1   2   1   1   1   2   2   2   2   2   2   2   2   1   1   2   1   2   1   2   1   2   1   2   1   1   1   1   1   2   1   1   1   1   1   2   1   1   2   2   1   2   2   2   2   2   1   1   2   2   2   1   2   1   1   1   2   2   2   2   1   1   1   2   2   2   2   2   2   1   1   2   2   1   1   1   2   1   1   2   2   2   2   1   2   1   2   2   2   2   1   1   2   2   1   1   2   1   2   1   2   2   2   1   1   1   1   2   1   1   2   1   1   1   1   2   2   2   1   2   1   1   1   2   2   1   1   1   2   1   2   2   2   2   2   2   1   1   2   2   1   1   2   2   1   1   1   1   2   2   2   2   1   1   1   2   1   2   2   2   2   1   1   2   2   1   1   1   2   1   2   2   1   1   1   2   2   1   1   2   2   1   1
 MK-3-7                 1   1   2   1   1   2   1   2   1   1   2   1   1   1   2   1   1   1   2   1   2   1   2   2   2   2   2   2   2   2   1   1   2   2   2   1   2   1   2   1   2   1   1   1   1   1   2   1   1   1   1   1   2   1   1   2   2   1   2   1   2   2   2   1   1   2   2   2   1   2   1   1   1   2   2   1   2   1   1   1   2   2   2   2   2   2   1   1   2   2   1   1   1   2   1   2   2   2   2   1   2   2   1   2   2   2   2   1   1   2   2   1   1   2   1   2   1   1   2   2   1   1   1   1   2   1   1   2   1   1   1   1   2   2   2   1   2   1   1   1   2   2   1   1   1   2   2   2   2   2   2   2   1   1   1   2   2   1   1   1   2   1   2   1   2   2   2   2   2   1   1   1   2   1   2   2   2   2   1   1   2   2   1   1   1   2   1   2   1   1   1   2   2   2   1   2   2   2   2   2
 MK-3-8                 2   1   2   1   1   2   1   2   1   1   2   1   1   1   1   1   1   1   2   1   2   2   2   1   2   2   2   2   2   2   1   1   1   2   2   1   2   1   2   1   2   2   1   1   1   1   2   1   1   1   1   2   2   1   2   2   2   2   2   1   2   1   2   1   1   2   2   1   1   2   1   1   1   1   2   1   2   1   1   1   2   2   2   2   2   2   1   1   2   2   1   1   1   2   1   2   2   2   2   1   2   2   1   2   2   2   2   1   1   1   2   1   1   2   2   2   1   1   2   2   1   1   1   1   2   1   1   2   1   1   1   1   2   2   2   1   2   1   1   1   2   2   1   1   2   2   2   2   2   2   2   2   1   1   1   2   2   1   1   2   1   1   2   1   2   2   2   2   2   1   1   1   2   1   2   2   2   2   1   1   2   2   1   1   1   2   1   2   2   1   1   2   2   2   1   2   2   2   2   2
 MK-3-9                 2   2   2   1   2   2   1   2   1   1   2   1   2   1   1   1   1   2   2   1   2   2   2   1   2   2   2   2   2   2   1   1   1   2   2   2   2   1   2   1   2   2   1   1   1   1   2   1   1   1   1   2   2   1   2   1   1   2   2   1   2   1   2   1   1   2   2   1   1   2   1   1   1   1   1   1   2   1   2   1   2   2   2   2   2   2   1   1   2   2   1   1   2   2   1   2   2   2   2   1   2   2   1   2   2   2   2   1   1   1   2   1   2   2   2   2   1   1   2   2   1   2   2   1   2   1   2   2   1   2   1   1   2   2   2   1   2   2   2   1   2   1   2   1   2   2   2   1   1   2   2   2   1   1   1   2   2   1   1   2   1   1   2   1   2   2   2   2   2   1   2   1   2   1   2   2   2   2   1   1   2   2   1   1   1   2   1   2   2   2   1   2   2   2   1   2   2   2   2   2
 MK-3-10                2   2   2   1   2   2   1   2   1   1   2   1   2   1   1   1   1   2   2   1   2   2   2   1   2   2   2   2   2   2   1   1   2   2   2   2   2   1   2   1   2   2   1   1   1   1   2   1   1   1   1   2   1   1   2   1   1   1   2   1   2   1   2   2   1   2   1   1   1   2   1   1   1   1   1   1   2   1   1   1   2   2   1   1   2   2   1   1   2   2   1   2   2   1   1   2   2   2   2   2   2   2   1   2   2   2   2   1   1   1   2   1   1   2   2   2   1   1   2   2   1   2   2   1   2   2   2   2   1   2   1   1   2   1   2   1   2   2   2   1   2   2   2   1   2   2   2   2   1   2   2   2   1   1   1   2   2   1   1   2   2   1   2   1   2   2   1   2   1   1   2   1   2   1   2   1   2   2   1   1   2   2   1   1   1   2   1   2   2   1   1   2   2   2   1   2   2   1   2   2
 MK-3-11                1   2   2   1   2   1   2   2   1   1   2   1   2   1   1   1   2   2   2   1   2   2   2   2   2   2   2   2   2   2   1   1   2   2   2   2   1   1   2   1   2   2   1   1   1   2   2   2   2   1   1   2   1   1   2   1   1   1   2   1   2   1   2   2   1   2   1   2   1   2   1   1   1   1   1   1   2   1   1   1   2   2   1   1   2   2   1   1   2   2   1   2   2   1   2   2   2   2   2   2   2   2   2   2   2   2   2   1   2   1   1   2   1   2   2   2   1   1   2   2   2   2   2   1   1   2   2   2   1   2   1   1   1   1   2   1   2   2   2   2   1   2   2   1   2   2   1   2   1   2   2   2   1   1   1   2   1   1   1   2   2   1   2   1   2   2   1   2   2   1   2   1   2   1   2   1   1   1   1   1   2   2   1   1   1   2   1   2   2   2   2   2   2   2   1   2   2   2   2   2
 MK-3-12                1   2   2   1   2   2   1   2   1   1   2   1   2   1   1   1   1   2   2   1   2   2   2   1   2   2   2   2   2   2   1   1   2   2   2   2   1   1   2   1   2   2   1   2   1   2   2   2   2   1   1   2   1   1   2   2   1   2   1   1   2   1   2   2   1   2   1   2   1   2   1   1   1   1   1   2   2   1   2   1   2   2   1   2   2   2   1   1   2   2   1   2   2   1   2   2   2   2   2   2   2   2   1   2   2   2   2   1   2   1   1   2   1   2   2   2   2   1   2   2   2   2   2   1   1   2   2   2   1   2   1   1   1   1   2   1   2   2   2   2   1   2   2   1   2   2   1   1   1   1   2   1   1   1   1   2   1   1   1   2   2   1   2   1   2   1   2   2   2   1   2   2   2   1   2   1   1   1   1   1   2   2   1   1   1   2   1   2   2   2   2   2   2   2   1   2   2   2   2   2
 MK-3-13                1   2   2   1   2   2   1   2   1   1   2   1   2   1   1   1   1   2   2   1   2   2   2   1   2   2   2   2   2   2   1   1   2   2   2   2   1   1   2   1   2   2   1   1   2   2   2   2   2   1   1   1   1   1   2   2   1   2   1   1   2   1   2   1   1   2   1   2   1   2   1   1   2   2   2   2   2   1   2   1   2   2   1   2   2   2   1   1   2   2   1   2   2   1   2   2   2   2   2   2   2   2   1   2   2   2   2   1   2   1   1   2   1   2   2   2   2   1   2   2   2   2   2   1   2   2   2   2   1   2   1   1   1   1   2   2   1   2   2   2   1   2   2   1   2   2   1   1   1   1   2   1   1   1   1   2   1   1   1   2   2   1   2   1   2   1   2   2   2   1   2   2   2   1   2   1   1   1   1   1   2   2   2   1   1   2   1   2   2   2   2   2   2   2   1   2   1   2   2   2
 MK-3-14                1   1   2   1   2   2   1   2   1   1   2   1   2   1   1   1   1   2   2   1   2   1   2   1   2   2   2   2   2   2   1   2   2   1   2   2   1   1   2   1   2   2   1   1   1   2   2   1   2   1   1   1   1   1   2   2   1   2   1   1   2   1   2   1   1   2   1   2   2   1   1   1   1   1   2   2   2   1   2   1   2   2   2   2   1   2   1   1   2   2   1   2   2   1   2   2   2   2   2   2   2   2   1   2   1   2   2   1   2   1   1   2   1   2   2   2   2   1   2   2   2   2   2   1   2   2   2   2   1   2   1   1   1   2   2   2   1   2   2   2   1   2   2   2   2   2   1   1   2   1   2   1   1   1   1   2   2   1   1   2   2   1   2   1   2   1   2   2   2   1   2   2   1   1   2   1   1   1   1   1   2   1   2   1   1   1   1   2   2   2   1   2   2   2   1   2   1   2   2   2
 MK-3-15                2   1   2   1   2   2   1   2   1   1   2   1   2   1   1   1   1   1   2   1   2   1   2   1   1   2   1   2   2   2   1   2   2   1   2   2   1   1   2   1   2   1   1   1   1   2   2   1   2   2   1   1   1   1   2   2   1   2   1   1   2   1   2   1   1   2   1   2   2   1   1   1   1   1   2   2   2   2   2   2   2   2   2   1   1   2   2   1   2   2   1   2   1   1   1   1   2   1   2   2   2   2   1   2   1   2   1   1   2   1   1   2   1   1   2   2   1   1   2   2   2   1   2   1   2   2   2   2   1   2   1   1   1   2   2   2   1   2   2   2   1   1   2   2   1   2   1   1   2   1   2   1   1   1   1   2   2   1   2   1   2   1   2   1   2   1   2   2   2   1   2   2   1   1   2   1   1   1   1   2   2   1   2   1   2   1   1   2   2   2   1   2   2   2   1   2   2   2   1   2
 MK-3-16                2   1   2   1   2   2   1   2   1   1   1   1   2   1   1   1   2   1   2   1   2   1   2   1   1   2   1   2   2   2   2   2   2   1   2   2   1   1   2   1   2   1   1   1   1   2   2   1   2   2   1   1   1   1   2   2   1   2   1   2   2   1   2   1   1   2   1   2   2   2   1   1   2   1   2   2   2   2   2   2   2   1   2   1   1   2   2   1   2   2   1   2   1   1   1   1   2   2   2   2   2   2   1   2   1   2   1   1   2   1   2   2   1   1   2   1   1   1   2   2   2   1   2   1   1   2   2   2   2   2   1   1   1   2   2   2   1   2   2   2   1   1   2   2   1   2   1   1   2   1   2   1   1   1   1   2   1   1   2   1   2   2   2   1   2   1   2   2   2   1   2   2   1   1   2   1   2   1   1   2   2   1   2   1   2   1   1   2   1   2   1   2   2   1   1   2   1   2   1   1
 MK-4-1                 1   2   1   1   2   1   1   1   1   2   2   1   2   1   2   2   1   1   2   1   1   1   1   1   1   2   2   2   2   1   2   1   2   2   1   1   2   1   2   2   1   2   1   2   1   1   1   1   1   1   2   2   2   2   2   2   1   1   2   2   2   1   1   1   2   2   1   1   1   1   2   1   1   1   2   2   1   1   1   1   1   2   1   1   2   1   1   2   2   2   1   2   2   1   2   2   1   1   1   2   2   1   1   2   2   1   1   2   1   2   1   2   2   2   2   1   2   2   1   1   2   2   1   2   1   1   1   2   1   2   1   1   1   2   2   2   2   1   2   2   2   1   1   1   1   2   1   1   1   2   1   1   1   2   1   1   1   2   1   2   2   2   1   1   2   1   2   2   1   2   2   1   2   1   2   2   2   1   2   2   1   2   1   2   1   1   2   2   1   1   1   2   2   1   1   2   2   1   1   1
 MK-4-2                 1   2   1   1   2   1   1   1   1   2   2   1   2   1   2   2   1   1   2   1   1   1   1   1   1   2   2   2   2   1   2   1   1   2   1   1   2   1   2   2   1   2   1   2   1   1   2   1   1   1   2   1   2   2   2   2   1   1   2   2   2   1   1   1   2   2   1   1   1   1   1   1   1   1   2   2   1   1   1   1   1   2   2   1   2   1   1   1   2   2   1   2   2   1   2   2   2   1   2   2   2   1   1   2   2   2   1   2   1   2   1   2   2   2   2   1   2   2   1   1   1   2   1   2   1   1   1   2   1   1   1   1   1   2   2   2   2   1   2   2   2   1   1   1   1   2   1   1   1   2   1   1   2   2   1   1   1   2   1   2   2   2   1   2   1   1   2   2   1   2   2   1   2   1   2   1   2   1   2   2   1   2   2   2   1   1   2   2   1   1   2   2   1   1   1   2   1   1   2   1
 MK-4-3                 2   2   1   1   2   1   1   1   2   2   1   1   2   1   2   2   1   1   2   1   1   1   2   1   1   2   2   2   2   1   2   1   1   1   2   1   2   1   1   2   1   2   1   1   1   1   2   1   1   2   2   1   1   2   2   1   1   1   2   2   2   1   1   1   2   2   1   1   1   1   1   1   1   2   2   2   1   1   1   1   1   2   1   1   1   1   1   1   2   2   2   2   2   1   2   2   2   1   2   2   2   1   1   1   2   2   1   2   1   2   1   2   2   2   2   1   2   2   1   1   1   2   2   2   1   1   1   1   1   1   1   1   1   1   2   2   2   1   2   2   2   1   1   2   1   2   2   1   1   2   2   1   2   2   1   1   1   2   2   2   2   2   1   2   1   1   2   2   1   2   1   1   2   1   2   1   2   1   2   2   1   2   2   2   2   2   2   2   1   1   2   2   1   1   1   2   2   1   2   1
 MK-4-4                 2   2   1   1   2   1   1   1   2   1   1   1   2   1   2   2   1   2   2   1   1   1   2   1   1   2   2   1   2   1   2   2   1   1   2   1   2   1   1   2   1   2   1   1   1   1   2   1   1   2   2   1   1   2   2   1   1   1   2   2   2   1   1   1   2   2   2   1   1   1   1   1   1   2   1   2   1   1   1   1   1   2   1   1   1   1   1   1   2   2   2   2   2   1   2   2   2   1   2   2   2   1   1   1   2   2   1   2   1   2   1   2   2   2   2   1   2   2   1   1   1   2   2   2   1   1   1   1   1   1   1   1   1   1   1   2   2   2   2   2   2   1   1   2   1   2   2   1   1   2   2   1   2   2   1   1   1   2   2   2   2   2   1   2   1   1   1   2   1   2   1   1   2   2   2   1   2   1   2   2   1   2   2   2   2   2   1   2   1   2   2   2   1   1   2   2   2   1   2   1
 MK-4-5                 2   2   2   1   2   1   1   1   2   1   1   1   2   1   2   2   1   2   2   1   1   1   2   1   1   2   1   1   1   1   2   2   1   1   2   2   2   1   1   1   1   2   1   1   1   1   2   1   1   2   1   2   1   2   2   1   1   1   2   2   2   1   1   1   2   1   2   1   1   1   1   1   1   2   1   1   1   1   1   1   1   2   1   1   1   1   1   1   2   2   2   2   2   1   2   1   2   1   1   2   2   1   1   1   2   2   1   1   1   2   1   2   2   2   2   1   2   2   1   1   1   1   2   2   1   2   2   1   1   1   1   1   1   1   2   2   2   1   2   2   2   1   1   2   1   2   2   1   1   2   2   1   2   2   2   1   1   1   2   2   2   1   1   2   2   1   2   2   1   2   1   1   2   2   2   2   2   1   2   2   1   2   2   2   2   2   1   2   1   2   2   2   2   1   2   1   2   2   2   1
 MK-4-6                 2   2   2   1   2   1   1   1   2   1   1   1   2   1   2   2   1   2   1   1   1   1   2   1   1   2   1   1   1   1   2   2   1   1   2   2   2   1   1   1   1   2   1   1   1   1   2   1   1   2   1   2   1   2   2   1   1   1   2   1   2   1   1   1   1   1   1   1   1   1   1   1   1   2   1   1   1   1   1   1   1   2   1   1   1   2   2   1   2   2   2   2   2   2   2   1   2   1   2   2   2   1   1   1   2   2   1   1   1   2   1   2   2   2   2   1   2   2   1   1   1   1   2   2   1   2   2   1   1   1   2   1   2   1   1   2   2   1   2   2   2   1   1   2   2   2   1   1   1   2   2   1   2   2   2   1   1   1   2   2   2   2   1   2   2   1   2   1   1   2   1   1   2   2   2   2   2   1   2   2   1   2   2   2   2   2   1   2   2   2   2   2   2   1   1   1   2   2   2   1
 MK-4-7                 2   2   2   1   2   1   1   1   2   1   1   1   2   1   1   2   1   2   1   1   1   1   2   1   1   2   1   1   1   1   2   2   2   1   2   2   2   1   1   1   1   2   1   1   1   1   2   1   1   2   1   2   1   2   2   1   2   1   2   1   2   1   1   1   1   1   1   1   1   1   1   1   1   2   1   1   1   1   1   1   1   1   1   1   1   2   2   1   1   2   2   2   2   2   2   2   2   1   2   2   2   1   1   1   2   2   1   1   1   2   1   2   2   2   2   1   2   2   1   1   2   1   2   2   1   2   2   1   1   2   2   1   1   1   1   2   2   1   2   2   2   1   1   2   2   2   1   1   1   2   2   1   2   2   2   1   1   1   2   2   1   2   1   2   2   1   2   1   1   1   1   1   1   2   2   1   2   1   1   1   1   2   2   2   2   2   2   2   2   2   2   2   2   1   1   1   2   2   2   1
 MK-4-8                 1   2   2   1   2   2   1   1   2   1   1   1   2   1   1   2   1   2   1   1   1   1   2   1   1   2   1   1   1   1   2   2   2   1   2   2   1   1   1   1   1   2   1   1   1   1   2   1   1   2   1   2   1   2   2   1   2   1   2   1   2   1   1   1   2   1   1   1   2   1   1   1   1   1   1   1   2   1   1   1   1   1   1   1   1   2   2   1   1   2   2   2   2   2   2   2   2   1   1   1   2   1   1   1   2   2   1   2   1   2   1   1   2   2   2   1   2   2   1   1   2   1   2   2   1   2   2   1   1   2   2   1   1   1   1   2   2   1   2   2   2   1   1   1   2   2   1   2   1   2   2   1   2   2   2   1   1   1   2   2   1   2   2   2   2   1   2   1   2   1   1   2   1   2   2   1   2   1   1   1   1   2   2   2   2   2   2   2   2   2   2   2   2   1   1   1   2   2   2   1
 MK-4-9                 1   2   2   1   2   2   1   1   2   1   1   1   2   1   1   2   1   2   2   1   2   1   2   2   1   2   1   1   1   1   2   2   2   1   1   2   1   1   1   1   1   2   1   1   1   1   2   1   1   2   1   2   1   1   2   1   2   1   1   1   2   1   1   1   2   1   1   1   2   1   2   1   1   1   1   1   2   1   1   1   1   1   1   1   1   2   1   1   1   2   2   2   2   1   2   2   2   1   1   1   2   1   1   1   2   2   1   2   1   2   1   1   2   2   2   1   2   2   1   1   2   1   2   2   1   2   2   1   1   2   2   1   2   1   1   2   2   1   2   2   2   1   1   1   2   2   1   2   1   2   1   1   2   2   2   1   1   2   2   2   1   2   2   2   2   1   1   1   2   1   1   2   1   2   1   1   2   1   1   1   2   2   2   2   2   1   2   2   2   2   2   2   2   1   1   1   2   2   2   1
 MK-4-10                1   2   2   1   2   2   1   1   2   1   1   1   2   1   1   2   1   1   2   1   2   1   2   2   1   2   1   1   1   1   2   1   1   1   1   2   1   1   1   1   1   1   1   1   1   1   2   2   1   2   2   2   1   1   2   1   2   1   1   1   2   2   1   1   2   2   1   2   2   1   2   1   1   1   1   1   2   1   1   1   1   1   1   1   1   2   1   1   1   2   2   2   1   1   2   2   1   1   1   1   2   1   1   1   1   2   1   2   1   2   1   1   2   2   2   1   2   2   1   1   2   1   2   2   1   2   2   1   1   2   2   1   2   2   1   2   2   2   2   2   2   1   1   1   2   2   1   2   1   2   1   2   2   2   2   1   1   2   2   2   1   2   2   2   2   1   1   1   2   1   1   1   1   2   1   1   2   1   1   1   2   2   2   2   2   1   2   2   2   2   2   2   2   1   2   1   2   2   2   1
 MK-4-11                1   2   2   1   2   2   1   2   2   1   1   1   2   1   1   1   1   1   2   1   2   2   2   2   1   2   1   1   1   1   2   1   1   1   1   2   1   1   1   1   1   1   1   1   1   1   2   2   2   2   2   2   1   1   2   1   1   1   1   1   2   2   1   1   2   2   1   2   2   1   2   2   1   1   1   1   2   1   1   1   1   1   1   2   1   2   1   1   1   2   2   2   2   1   2   2   1   1   1   1   2   1   1   1   1   2   1   2   1   1   1   1   2   1   2   1   2   2   1   1   2   1   2   2   1   2   2   2   1   2   2   1   2   2   1   2   2   2   2   2   2   1   1   1   2   2   1   2   1   2   2   2   2   1   2   1   1   2   2   2   1   2   2   2   2   1   1   1   2   1   1   1   1   1   1   1   2   1   1   1   2   2   2   2   2   1   2   2   2   2   1   1   2   1   2   1   2   2   2   1
 MK-4-12                1   2   2   1   2   2   1   2   2   1   1   1   2   2   1   1   1   1   2   1   2   2   2   2   1   2   1   1   1   1   2   1   1   1   1   2   1   1   1   2   1   1   1   1   1   2   2   2   2   2   2   2   1   1   2   1   1   1   1   1   2   2   1   1   2   2   1   2   2   1   2   1   1   1   1   2   2   1   1   1   1   1   1   2   1   2   1   1   1   2   2   2   2   1   2   2   1   1   1   1   2   1   1   1   2   2   1   2   1   1   1   1   2   1   2   1   2   2   1   1   2   1   2   2   1   2   2   2   2   2   2   1   2   2   1   2   2   2   2   2   2   1   1   2   2   2   1   2   1   2   2   2   2   1   2   1   1   2   2   2   1   1   2   2   1   1   2   1   2   2   1   1   1   1   1   1   2   1   1   1   2   2   1   2   2   2   2   2   2   2   1   1   2   1   2   1   2   2   2   2
 MK-4-13                1   2   2   1   2   2   1   2   1   1   1   2   2   2   1   1   1   1   2   1   2   2   2   2   1   2   1   1   1   1   1   1   1   1   1   2   1   1   1   2   2   1   1   1   1   2   2   2   2   2   2   2   1   1   2   1   1   1   1   1   2   2   1   1   2   2   1   2   2   1   1   1   1   1   1   2   2   1   1   2   1   1   1   2   1   2   1   1   1   2   2   2   2   1   2   2   1   2   1   1   2   2   2   2   1   1   1   2   1   1   1   1   2   1   2   1   2   2   1   1   2   1   2   2   1   2   2   2   2   2   2   1   2   2   1   2   2   2   2   2   2   1   1   2   2   2   1   2   1   2   2   2   2   1   2   1   1   2   2   2   1   1   2   2   1   1   2   1   2   2   1   1   1   1   1   2   2   1   1   1   2   2   1   2   2   2   2   2   2   2   1   2   1   1   2   1   2   2   2   2
 MK-4-14                1   2   2   2   2   1   1   2   1   1   1   2   2   2   1   1   1   1   2   1   2   2   2   2   1   2   1   1   1   2   2   2   1   1   1   2   1   1   1   2   1   1   1   1   1   2   2   2   2   2   2   2   1   1   1   1   1   1   1   2   1   1   1   1   1   2   1   2   2   1   1   1   1   2   1   2   2   2   1   2   1   1   1   2   1   2   1   1   1   2   2   2   2   1   1   2   1   2   1   1   2   2   1   2   1   1   1   1   1   1   1   2   2   1   2   1   2   2   1   1   1   1   2   2   1   2   1   2   1   2   1   2   2   2   1   2   2   2   2   2   2   2   1   2   1   2   1   2   2   2   2   2   1   1   2   1   1   2   2   2   1   1   1   2   1   1   2   1   2   2   1   1   1   2   1   2   2   1   1   1   2   1   2   2   2   2   2   2   2   2   1   2   1   1   2   1   2   2   1   2
 MK-4-15                1   2   2   2   2   1   1   2   1   1   1   2   2   2   1   1   1   1   2   1   2   2   2   2   2   2   1   1   1   2   2   2   2   1   2   2   1   1   1   2   1   1   1   1   1   2   2   2   2   2   1   2   1   1   2   1   1   1   1   2   2   1   1   1   1   2   1   2   2   1   1   1   1   2   1   2   1   2   1   2   1   1   1   1   1   2   1   1   1   2   2   2   2   1   1   1   1   2   1   1   2   2   1   2   1   1   1   1   1   1   1   2   2   1   2   1   2   2   1   1   1   1   2   2   1   2   1   2   2   2   1   2   2   2   1   2   1   2   2   2   2   2   1   2   2   2   1   2   2   2   2   2   1   1   2   1   1   2   2   2   1   1   1   2   2   1   2   1   2   2   1   2   1   2   1   2   2   1   1   1   2   1   2   2   2   2   2   2   1   2   1   2   1   1   2   1   2   2   1   2
 MK-4-16                1   2   2   2   2   1   1   2   1   1   1   1   2   2   1   1   1   1   2   1   2   2   2   2   2   2   1   1   1   2   2   2   1   1   2   2   1   1   1   2   1   1   1   1   1   1   2   2   2   1   1   2   1   1   2   1   1   1   1   2   2   1   1   1   1   2   1   2   1   1   1   1   1   2   1   2   1   2   1   2   1   1   1   1   1   2   1   1   1   2   2   2   2   1   1   1   1   2   1   1   2   2   1   2   1   1   1   1   1   1   1   2   2   1   2   1   2   2   1   1   1   1   2   2   1   2   1   2   2   2   1   2   2   2   1   2   1   2   2   2   2   2   1   2   2   2   1   2   2   1   2   2   1   1   2   1   1   2   2   2   1   1   1   2   2   1   2   1   1   1   1   1   1   2   1   2   2   1   1   1   2   1   2   2   2   2   2   2   1   2   1   2   1   2   2   1   2   2   1   2
 MK-5-1                 2   1   1   2   2   2   1   1   2   2   2   2   2   2   1   2   2   2   1   1   2   2   2   2   1   1   1   1   1   1   1   2   1   1   2   1   2   2   2   2   1   2   1   1   2   2   2   2   2   1   1   2   1   1   2   2   1   1   2   1   1   2   1   2   1   1   1   2   2   1   1   2   2   2   1   2   1   2   2   2   2   2   1   2   2   1   2   1   1   2   1   1   1   1   1   2   1   1   2   1   1   2   1   1   2   2   2   1   2   2   1   1   1   1   1   1   2   1   1   2   1   2   1   1   2   2   1   2   2   1   1   1   2   1   1   1   2   2   1   2   1   1   1   2   1   1   2   2   1   1   1   2   2   1   2   2   1   2   2   2   1   1   2   2   1   1   1   2   2   1   2   1   2   1   1   1   1   1   2   2   2   1   2   1   1   2   1   1   1   1   1   2   2   2   2   1   1   2   1   1
 MK-5-2                 2   1   1   2   2   2   1   1   2   2   2   2   2   1   1   2   2   2   1   1   2   2   2   2   1   1   1   1   1   1   1   2   1   1   2   1   2   2   2   2   1   2   1   1   2   2   1   2   2   1   1   2   1   1   2   2   1   1   2   1   1   2   1   2   2   1   1   2   2   1   1   2   2   2   1   2   2   2   2   2   2   2   1   1   2   1   2   1   1   2   1   1   1   1   1   2   1   1   2   1   1   2   1   1   1   2   2   1   1   2   1   1   1   2   1   1   2   1   1   2   1   2   1   2   2   2   1   2   2   1   1   1   2   1   1   1   2   2   1   2   1   1   1   1   1   1   2   2   1   1   1   2   2   1   2   2   1   2   2   2   2   1   2   1   1   1   1   2   2   1   1   1   2   1   1   1   1   1   1   2   2   2   2   1   1   1   1   1   1   2   1   2   1   2   1   2   1   2   1   1
 MK-5-3                 2   1   2   2   1   2   1   1   2   2   2   2   2   1   1   1   2   2   1   1   2   2   2   2   1   2   1   1   1   2   1   2   1   1   2   1   2   2   2   2   1   2   2   2   1   2   1   2   2   1   2   1   1   1   2   2   1   1   2   1   1   2   2   2   2   1   1   2   2   1   1   2   2   2   1   2   2   2   2   2   2   2   1   1   2   1   2   1   1   2   1   1   1   1   1   2   1   1   2   1   1   2   1   1   2   2   2   1   1   1   1   1   1   1   1   1   2   1   1   1   1   2   1   2   2   2   1   2   2   1   1   1   2   1   1   1   1   2   1   2   1   1   1   1   1   1   2   2   1   1   1   2   2   1   2   1   1   2   2   2   2   1   2   1   1   1   1   2   2   2   1   1   2   1   1   1   1   1   2   2   2   1   2   1   1   1   1   2   2   1   1   2   1   2   1   1   1   2   1   1
 MK-5-4                 2   1   2   2   1   2   2   1   2   2   2   1   2   1   1   1   2   2   1   1   2   1   1   2   1   1   1   1   1   2   1   2   1   2   2   1   2   2   1   2   1   2   2   1   1   2   1   2   2   1   2   1   1   2   2   2   1   1   2   1   1   1   2   2   2   2   1   2   2   1   1   2   2   2   1   1   2   2   2   2   2   2   1   1   2   1   2   1   1   2   1   1   1   1   1   2   1   1   2   1   1   2   1   1   1   2   2   1   1   1   1   1   1   2   1   1   2   1   1   1   1   2   1   2   2   2   1   2   2   1   1   1   2   1   1   1   2   2   1   2   1   1   1   1   1   1   2   1   1   1   1   2   2   1   2   1   1   2   2   2   2   1   2   1   1   1   1   2   2   2   1   2   2   1   1   1   1   1   2   2   2   1   2   1   1   1   1   2   2   1   1   1   1   2   1   1   1   2   1   1
 MK-5-5                 2   2   2   2   1   2   2   1   2   2   2   1   2   1   1   1   2   2   1   1   2   1   1   2   1   2   1   1   1   2   1   2   1   2   2   1   2   2   1   2   1   2   2   1   1   1   2   2   2   2   2   1   1   2   1   2   1   2   2   1   1   1   2   2   2   2   1   2   2   2   1   2   2   2   1   1   2   2   2   2   1   2   1   1   2   1   2   1   1   2   1   1   1   1   1   2   1   1   2   1   1   2   1   1   1   2   2   1   1   1   1   1   1   1   1   1   2   1   1   1   1   2   1   2   1   2   1   2   2   1   1   1   2   1   1   1   2   2   1   1   1   1   1   1   1   1   2   2   1   1   1   2   1   1   2   1   1   2   2   1   2   1   2   1   1   1   1   2   2   2   1   2   1   1   1   1   1   1   2   2   2   1   2   1   1   1   1   2   2   1   1   1   1   2   1   1   1   2   1   1
 MK-5-6                 2   2   2   2   2   1   2   1   2   2   2   1   2   1   1   1   2   2   1   1   2   1   1   2   1   2   1   2   1   2   1   2   2   2   2   1   2   2   2   2   1   1   2   1   1   1   2   2   2   2   2   1   1   2   1   2   1   2   2   1   1   1   2   2   2   2   1   2   2   2   1   2   2   2   1   1   2   2   2   2   1   1   2   1   2   1   2   1   1   1   1   1   1   1   1   2   1   1   2   1   1   2   1   1   1   1   2   1   1   1   1   2   1   1   1   1   2   1   1   2   1   2   1   2   1   2   1   2   2   1   1   1   2   1   1   1   2   2   1   1   1   1   1   2   1   1   2   2   1   1   1   2   1   1   1   1   1   2   2   1   2   1   2   1   1   1   1   2   2   2   1   1   1   2   1   1   1   1   2   2   1   1   2   1   1   1   1   2   2   1   1   1   1   2   1   1   1   2   1   1
 MK-5-7                 2   2   2   2   2   1   2   1   2   2   1   1   1   1   1   1   1   2   1   1   2   1   1   2   1   2   1   2   1   2   1   2   2   2   2   1   2   2   2   2   1   1   2   1   1   1   2   2   2   2   2   2   2   2   1   2   1   2   1   1   1   1   2   2   2   1   1   2   2   2   1   2   2   2   1   1   1   2   2   2   1   1   2   1   2   2   2   1   1   2   1   1   2   2   1   2   1   1   2   1   1   2   1   1   2   1   2   1   1   1   1   1   1   1   1   1   2   1   1   2   1   2   1   2   1   2   1   2   2   1   1   1   2   1   1   1   2   2   1   2   2   1   1   2   1   1   2   2   1   1   1   2   1   2   1   1   1   2   2   1   2   1   2   1   1   2   1   1   2   2   1   1   1   2   1   1   1   1   2   2   1   1   2   1   1   2   1   2   2   2   1   1   1   1   1   1   1   1   2   1
 MK-5-8                 2   2   2   2   2   2   2   1   2   2   1   1   1   1   1   2   1   2   1   1   2   1   2   1   1   2   1   2   1   2   1   2   2   2   2   2   2   2   2   2   1   1   2   1   2   1   2   2   2   2   2   2   2   2   1   2   1   1   1   1   2   1   2   2   2   1   1   2   1   2   1   2   2   2   1   2   1   2   2   2   1   1   2   2   2   2   1   1   1   2   2   1   2   2   1   1   2   1   2   1   1   1   1   1   2   1   2   1   1   1   1   2   1   1   1   1   2   1   1   2   1   2   1   2   2   2   1   2   2   1   1   1   2   2   1   1   2   2   1   2   2   1   2   2   1   2   2   2   1   1   1   2   1   2   1   1   1   2   2   1   2   1   2   1   1   2   1   1   2   2   1   1   1   2   1   1   1   1   2   2   1   1   2   1   1   2   1   1   2   2   1   1   1   1   2   1   1   1   2   1
 MK-5-9                 2   2   2   2   2   2   2   1   2   1   1   1   1   1   1   2   1   2   1   1   2   1   2   1   1   2   1   2   1   2   1   2   2   2   1   2   2   2   2   2   1   1   2   1   2   1   2   2   2   2   2   2   2   2   1   2   1   1   1   1   2   1   2   2   2   2   2   2   1   2   1   2   2   1   1   2   1   1   2   2   1   1   2   2   2   2   1   1   1   2   2   1   2   2   1   1   2   1   2   1   1   1   1   1   2   1   2   1   1   1   1   1   1   2   1   1   2   1   1   2   1   2   1   2   1   1   1   2   2   1   1   1   2   2   1   1   2   2   1   1   2   1   2   1   1   2   2   2   1   1   1   2   1   2   1   1   2   2   2   1   2   1   1   1   1   2   1   1   2   2   1   1   1   2   1   1   1   1   2   2   1   1   2   1   2   2   1   1   2   2   1   1   1   1   2   2   2   1   2   1
 MK-5-10                1   2   2   2   2   2   2   1   2   2   2   2   1   1   1   2   1   2   1   1   2   1   1   1   1   2   1   2   1   2   1   2   2   2   1   2   2   2   2   2   1   1   2   1   2   2   2   1   2   2   2   2   2   2   1   2   1   1   1   1   2   1   2   1   1   1   2   2   1   2   2   2   2   1   1   2   1   1   2   2   2   2   2   2   2   2   1   1   1   1   2   1   2   2   2   1   2   2   2   1   2   1   1   1   2   1   2   1   1   1   1   1   1   2   1   1   2   1   1   2   1   2   2   2   1   1   1   1   2   1   1   1   2   2   1   1   2   1   2   1   1   1   2   1   1   2   2   2   1   1   1   2   1   2   1   1   2   2   2   2   2   2   1   1   1   2   1   1   2   1   1   1   1   2   1   1   2   1   2   2   1   2   2   1   2   2   1   1   2   2   1   1   1   1   2   2   1   1   1   1
 MK-5-11                1   2   2   2   2   2   2   1   2   2   2   2   1   1   1   2   1   2   1   1   2   1   1   1   1   2   1   2   1   2   1   2   2   2   1   2   2   2   2   2   1   1   2   1   2   2   2   1   2   2   2   2   2   2   1   2   1   1   1   1   2   1   2   1   1   1   2   2   1   1   2   2   2   1   1   2   1   1   2   2   1   2   2   2   2   2   1   1   1   1   2   1   2   1   2   1   2   2   2   1   2   1   1   1   2   1   1   1   1   1   1   1   1   2   1   1   2   1   1   2   2   2   2   2   1   1   1   2   2   1   1   1   2   2   2   1   2   1   2   1   1   1   1   2   1   2   2   2   1   2   1   2   1   2   1   1   2   2   2   2   2   2   2   1   1   2   1   1   2   2   1   1   1   2   1   1   2   1   2   2   1   2   2   1   2   1   1   1   2   1   1   1   1   1   2   2   1   1   1   1
 MK-5-12                1   2   2   2   2   1   2   1   1   2   2   2   1   1   1   2   1   2   1   1   2   1   1   1   1   2   1   2   1   2   1   2   2   1   1   2   2   2   1   2   1   1   2   1   2   1   2   1   2   2   2   2   2   2   1   2   1   1   1   1   2   1   2   1   1   1   2   2   1   1   2   2   1   2   1   2   1   1   2   2   1   1   2   1   2   1   1   1   1   1   2   1   2   1   2   1   2   2   2   1   2   1   1   1   2   1   1   2   2   1   1   1   2   2   1   1   2   1   1   2   1   2   2   2   2   2   1   2   2   1   1   1   2   1   2   1   2   1   2   1   1   1   1   2   1   2   2   2   1   1   1   2   1   2   1   1   2   2   2   2   2   2   1   1   1   1   1   1   1   2   2   1   1   2   1   1   2   1   2   2   1   1   2   1   2   1   1   2   2   1   1   1   1   1   2   1   1   1   1   1
 MK-5-13                1   2   1   2   2   1   2   1   1   2   2   2   1   1   1   2   1   2   1   1   2   1   1   1   1   2   1   2   1   1   1   2   2   1   1   2   2   1   1   2   1   1   2   2   2   1   2   1   2   2   2   2   2   2   1   1   1   1   1   1   1   1   2   1   1   1   2   2   1   1   2   2   1   2   1   2   1   1   2   1   1   1   1   1   2   1   1   1   1   2   2   1   2   1   2   1   1   2   2   1   2   1   1   1   2   1   1   2   2   1   1   1   2   2   1   1   2   1   1   2   1   2   2   2   2   2   1   2   2   1   1   1   2   1   1   1   2   1   2   1   1   1   1   2   2   2   2   2   1   1   1   2   1   1   1   1   2   2   2   2   2   2   1   1   1   1   1   1   1   2   2   1   1   2   1   1   2   1   2   2   1   1   2   1   2   1   1   2   2   1   1   1   1   1   1   1   1   1   1   1
 MK-5-14                1   2   1   2   2   1   2   1   1   2   2   2   1   1   1   2   2   2   1   1   2   1   1   1   1   2   2   2   1   1   1   2   2   1   1   2   2   2   1   2   2   1   2   2   2   1   2   1   2   2   2   2   2   2   1   1   1   1   1   2   1   1   2   1   1   1   2   2   1   1   2   2   1   2   1   2   1   1   2   1   1   2   1   1   2   1   1   1   1   2   2   1   2   1   2   1   1   2   2   1   2   1   1   1   2   1   2   2   2   1   1   1   2   2   1   1   2   1   1   2   1   2   2   2   2   2   1   2   2   1   1   1   2   1   1   1   2   1   2   1   1   2   1   2   2   2   2   2   1   1   1   2   1   1   1   2   2   2   2   2   2   2   1   1   1   2   1   1   1   2   2   1   1   2   1   1   2   1   2   2   1   2   2   1   2   1   1   2   2   2   1   1   2   1   1   2   1   1   1   1
 MK-5-15                1   2   1   2   2   1   2   1   1   1   2   2   1   2   1   2   2   2   1   1   2   1   1   2   1   2   1   2   1   1   1   2   2   1   1   2   2   2   1   2   2   1   2   2   2   1   1   1   2   2   2   2   2   2   1   1   1   1   1   2   1   2   2   1   1   1   2   2   1   1   2   2   1   2   2   2   1   1   2   1   1   2   1   1   2   1   1   1   1   2   2   1   2   1   2   1   1   2   2   2   2   1   2   1   2   1   2   2   2   1   1   1   2   2   1   1   2   1   1   2   1   2   1   2   2   2   1   2   2   1   1   1   2   1   1   1   2   1   2   1   1   2   1   2   2   2   2   2   2   1   1   2   1   1   1   2   2   2   2   2   2   2   2   2   1   2   1   1   1   2   2   1   1   2   1   1   2   1   2   2   1   2   2   1   2   1   1   2   2   2   1   1   2   2   1   2   1   1   1   1
 MK-5-16                1   2   1   2   2   1   2   1   1   1   2   2   1   2   1   1   2   2   1   1   2   1   1   2   1   2   1   2   1   1   1   2   2   1   1   2   2   2   1   1   2   1   2   2   2   2   1   1   2   2   2   2   2   2   1   1   1   1   1   2   1   2   2   2   1   1   2   2   1   2   2   2   1   2   2   2   2   2   2   1   2   2   1   2   2   1   1   1   1   1   1   1   2   1   2   1   1   2   2   2   2   1   2   1   2   2   2   2   2   1   1   1   2   2   1   1   2   1   1   2   1   2   2   1   2   2   1   2   2   1   1   1   2   1   1   1   2   1   2   1   2   2   1   2   2   2   2   1   1   1   1   2   1   1   1   2   2   2   2   2   2   2   2   2   1   2   1   1   1   2   2   1   1   1   1   1   2   1   2   2   2   2   1   1   2   1   1   2   2   2   1   1   2   2   1   1   1   1   1   1
 MK-6-1                 2   1   2   1   2   2   2   2   2   2   1   1   1   1   2   1   1   2   2   2   1   2   2   1   2   2   1   2   2   1   1   2   1   1   1   2   2   2   2   2   1   1   2   1   2   2   2   2   2   1   2   2   1   2   1   1   2   2   1   2   1   2   2   2   2   1   2   2   2   2   1   2   2   2   1   2   2   2   2   2   2   1   2   1   1   2   2   1   2   2   1   1   2   1   2   1   2   1   1   2   1   1   2   2   2   2   1   1   1   1   1   1   2   2   2   2   2   2   2   2   2   2   2   1   1   1   1   1   2   2   2   2   2   1   1   1   1   2   2   2   2   2   2   2   1   1   1   1   2   1   2   1   2   1   1   2   2   2   2   1   1   1   1   1   2   1   1   2   2   1   1   1   2   2   2   2   1   2   2   1   2   1   1   1   1   1   1   2   1   2   2   1   1   2   1   1   2   1   1   2
 MK-6-2                 2   1   2   1   2   2   1   2   2   2   1   1   1   1   2   1   2   2   2   2   1   2   2   1   2   2   1   2   2   1   1   2   1   1   1   2   2   2   2   2   1   1   2   1   2   2   2   2   2   1   2   2   1   2   1   1   2   2   2   2   1   2   2   2   2   1   2   2   1   1   1   1   2   2   1   2   2   2   2   2   1   1   2   1   1   2   2   1   1   2   1   1   2   1   2   1   2   2   1   2   1   1   2   2   2   2   1   2   2   1   1   1   2   2   2   2   2   2   2   1   2   2   2   1   1   1   1   1   2   2   2   2   2   1   1   1   1   2   2   2   2   2   2   2   1   1   1   1   2   1   2   1   2   1   1   2   2   2   2   1   1   1   1   1   2   1   1   2   2   1   1   2   2   2   2   2   2   2   2   2   2   1   1   1   1   1   1   2   2   2   1   1   1   2   1   2   2   1   2   2
 MK-6-3                 2   1   2   1   2   2   1   2   2   2   1   1   1   1   2   1   1   2   2   2   1   2   2   1   2   2   1   1   2   1   1   2   1   1   2   2   2   2   2   2   1   1   2   1   2   1   2   2   2   1   2   2   1   2   1   1   2   2   2   2   1   2   2   2   2   1   2   2   1   1   1   1   2   2   1   2   2   2   2   2   1   1   2   2   1   2   2   1   1   2   1   1   2   1   2   1   2   2   1   2   1   1   2   2   2   2   1   2   2   2   1   1   2   2   2   2   2   2   1   2   2   2   2   1   1   1   1   1   2   2   2   2   2   1   1   1   1   2   2   2   2   2   1   2   1   2   1   1   2   2   2   1   2   1   1   2   1   2   2   1   1   1   1   1   2   1   1   2   2   1   1   2   2   2   2   2   2   2   2   2   2   1   1   1   1   1   1   2   2   2   1   1   1   1   2   2   2   1   2   2
 MK-6-4                 2   1   2   1   2   2   1   2   2   2   1   1   1   1   2   1   1   2   2   2   1   2   2   1   2   2   1   2   2   1   1   2   1   1   2   2   2   2   2   2   1   1   2   1   2   1   1   2   2   1   2   2   1   2   2   1   1   2   2   2   1   2   2   2   2   1   2   2   1   1   1   1   2   2   1   2   2   2   2   2   1   1   2   2   1   2   2   1   1   2   1   1   2   2   2   1   2   2   2   1   1   1   2   2   2   2   1   2   2   2   1   1   1   2   2   2   2   2   1   2   2   2   2   1   2   1   1   1   2   2   2   2   1   1   1   1   1   2   2   2   2   2   2   2   1   2   1   1   1   2   2   1   2   1   1   2   1   2   2   1   1   1   1   1   2   1   1   2   2   1   1   2   2   2   2   2   1   2   2   2   2   1   1   1   1   1   1   2   2   2   1   1   1   2   2   2   1   1   1   2
 MK-6-5                 2   1   2   1   2   2   1   2   2   2   1   2   1   2   2   1   1   1   2   2   1   2   2   2   2   2   1   2   2   1   1   2   2   1   2   2   2   2   2   2   1   2   2   1   2   1   1   2   2   1   2   2   1   1   2   1   1   2   1   1   1   2   2   2   2   1   2   2   1   1   1   1   2   2   1   2   2   2   2   2   1   1   2   2   1   2   2   1   1   2   1   1   2   2   2   1   2   2   1   1   1   2   2   2   1   2   1   2   2   2   1   1   1   2   2   2   2   2   1   2   2   2   2   1   2   1   1   2   2   2   2   2   1   1   1   1   2   2   2   2   1   1   2   2   1   2   1   2   1   2   2   1   2   1   1   2   1   2   2   1   1   1   1   1   2   2   1   2   1   1   1   2   2   2   2   2   1   2   2   1   2   1   1   1   1   1   2   2   2   2   1   2   1   1   2   2   1   1   1   2
 MK-6-6                 2   1   2   1   2   2   1   2   1   2   1   2   1   2   2   1   1   1   2   2   1   2   2   2   2   2   1   2   2   1   1   2   2   1   2   2   2   2   2   2   1   2   2   1   2   1   2   2   2   1   2   2   1   1   2   1   1   2   1   1   1   2   2   2   1   1   2   2   1   1   1   1   2   2   1   2   2   2   2   2   2   1   2   2   2   2   2   1   1   2   1   1   2   2   2   1   2   2   1   1   1   2   2   1   1   2   1   2   2   2   1   1   1   2   1   2   2   2   1   2   2   1   2   1   1   1   1   1   2   2   2   2   1   1   2   1   2   2   2   2   1   1   1   1   1   2   1   2   1   2   2   1   2   1   1   2   2   2   2   1   1   1   1   1   2   2   1   1   1   1   1   2   2   2   2   1   2   2   2   1   2   1   2   1   1   1   2   2   2   2   1   2   1   2   2   2   2   1   1   2
 MK-6-7                 2   1   2   1   2   2   1   2   1   2   1   2   1   2   2   1   1   1   1   2   1   2   2   2   2   2   1   2   2   1   1   2   2   1   2   2   2   2   2   2   1   2   2   1   2   1   2   2   2   1   2   2   1   1   1   2   1   2   1   1   1   2   2   2   1   2   2   2   1   1   1   1   2   2   1   2   2   2   2   2   1   1   2   2   2   2   2   1   1   2   1   1   2   2   2   1   2   2   1   1   1   2   2   1   1   2   1   2   2   2   1   2   1   2   1   2   2   2   1   2   1   1   2   1   1   1   1   1   2   1   2   2   1   2   2   1   2   2   2   2   1   2   1   1   1   2   1   2   1   2   2   2   2   1   1   2   2   1   2   1   1   1   1   1   2   2   1   2   1   1   1   2   2   2   2   1   2   2   2   1   2   1   1   1   1   1   1   2   2   1   1   2   1   2   2   2   2   1   2   2
 MK-6-8                 2   1   1   1   2   2   1   2   1   2   1   1   1   2   2   1   2   2   1   2   1   2   2   2   2   2   1   2   1   1   1   2   2   1   2   2   2   2   2   2   1   1   2   2   2   2   2   2   2   1   2   2   1   1   1   2   1   2   1   1   1   2   2   2   1   2   2   2   1   1   1   2   2   2   1   2   2   2   2   2   1   2   2   2   2   2   2   1   1   2   1   1   2   2   2   1   1   1   1   1   1   2   2   1   1   2   1   2   2   2   1   2   1   2   1   2   2   2   1   2   1   2   2   1   1   1   1   1   2   1   2   2   1   2   2   1   2   2   2   2   1   2   1   1   1   2   1   2   1   2   2   2   2   1   1   2   2   1   2   1   1   1   1   1   2   2   1   2   2   1   1   2   2   1   2   1   2   2   2   1   1   1   1   1   2   2   2   2   2   1   1   2   1   2   2   2   2   1   2   1
 MK-6-9                 2   1   1   1   2   2   1   2   1   2   1   1   1   2   2   1   2   2   1   2   1   2   2   1   2   2   1   2   1   1   1   1   1   1   2   2   2   1   2   2   1   1   2   2   2   2   2   2   2   1   2   1   1   1   1   2   1   2   1   1   1   2   2   2   1   2   2   2   1   1   1   2   2   1   1   2   2   1   2   1   1   2   2   2   2   2   2   2   1   2   1   1   2   2   2   1   1   1   1   2   1   2   1   1   2   2   1   2   2   2   1   2   1   2   1   2   2   2   1   2   1   2   2   1   1   1   1   1   2   1   2   2   1   2   2   1   1   2   2   2   1   2   1   1   1   2   1   2   1   2   2   2   2   1   1   2   1   1   2   2   1   1   1   2   2   2   1   2   2   1   1   2   2   1   2   1   2   2   2   1   1   1   1   1   2   2   2   2   2   1   2   2   1   2   2   2   2   1   2   1
 MK-6-10                2   2   2   1   2   2   1   2   1   2   1   1   1   2   2   1   2   2   1   2   1   1   2   1   2   2   1   2   2   1   1   1   1   1   2   2   2   1   2   2   2   1   2   1   2   2   2   2   2   1   2   1   1   1   1   2   1   2   1   1   1   2   2   2   1   2   2   2   1   2   1   1   2   1   2   2   2   1   2   1   1   2   2   2   2   2   1   2   1   2   2   1   2   2   2   1   1   1   1   2   1   1   1   1   1   2   1   2   2   2   2   2   1   2   1   2   2   2   1   2   2   2   2   1   1   1   1   1   2   2   2   2   1   2   2   1   1   2   2   2   1   2   1   1   1   2   1   2   1   2   2   2   2   1   2   2   1   1   2   2   2   1   2   2   2   2   1   2   2   1   1   2   2   1   2   1   2   2   2   1   1   1   1   1   2   2   2   2   1   1   2   2   2   2   2   2   2   2   2   1
 MK-6-11                2   2   2   1   2   2   1   2   1   2   2   1   1   2   2   1   2   2   2   2   1   1   2   1   1   2   1   2   2   1   1   1   1   1   2   1   2   1   2   2   2   1   2   1   1   1   2   2   1   1   2   1   1   1   1   2   1   2   1   1   1   2   2   2   2   2   2   2   1   2   2   1   2   2   1   2   2   2   2   1   1   2   2   1   2   1   1   2   1   2   2   1   2   2   2   1   1   2   1   2   1   1   1   1   1   1   1   2   2   2   2   2   2   2   1   2   2   1   1   1   2   2   2   1   1   1   1   1   2   2   2   2   1   2   2   1   1   2   2   2   1   2   1   1   1   2   1   2   1   1   2   2   2   1   2   2   1   2   1   2   2   1   2   2   2   2   1   1   2   1   1   2   2   1   2   1   2   2   2   1   1   1   1   1   2   2   2   2   2   1   2   2   2   2   2   2   2   2   2   2
 MK-6-12                2   2   1   1   1   2   1   2   1   2   2   1   1   2   1   1   2   2   2   2   1   1   2   2   1   2   1   2   2   1   1   1   1   1   2   1   2   1   2   2   2   1   2   1   1   2   2   2   1   1   2   1   1   1   1   2   2   2   1   1   2   2   2   2   2   2   2   2   1   2   2   1   1   2   1   2   2   2   2   1   1   2   2   1   2   1   1   2   1   2   2   1   2   2   1   1   1   2   1   2   1   1   1   1   2   1   1   2   2   2   1   2   2   2   1   2   2   1   2   1   2   2   2   1   1   1   1   1   2   2   2   2   1   1   2   1   1   1   2   2   1   2   1   1   1   2   1   2   1   1   2   2   2   1   1   2   1   2   1   2   2   1   2   2   2   2   1   1   2   1   1   2   2   1   2   1   2   2   2   1   1   1   1   2   1   2   2   2   2   1   2   2   1   2   2   2   1   2   2   2
 MK-6-13                1   2   1   1   1   2   1   2   1   2   2   1   1   2   1   1   2   2   2   2   1   1   1   2   1   2   1   2   2   2   1   1   2   1   2   1   2   2   2   2   2   1   2   1   2   2   2   2   1   1   2   1   1   1   1   2   2   2   1   1   2   2   2   2   2   2   2   2   1   2   2   2   1   2   1   2   2   2   2   1   1   2   2   1   2   1   1   2   1   2   2   1   2   2   1   1   1   1   1   2   1   1   1   1   2   1   1   2   2   2   1   2   2   2   1   2   2   1   2   1   2   2   2   1   1   1   1   1   2   2   2   2   1   1   2   1   1   2   2   2   2   2   1   1   1   2   1   2   1   1   2   2   2   1   1   2   1   2   1   2   2   1   2   2   2   2   1   1   2   1   1   2   2   1   2   1   2   2   2   1   1   1   1   2   1   2   2   2   2   1   1   2   1   2   1   2   1   2   2   2
 MK-6-14                1   2   2   1   1   2   2   2   2   2   2   1   1   1   1   1   2   2   2   2   1   1   1   2   1   2   2   2   2   2   1   1   2   1   2   1   2   2   2   2   2   1   2   1   2   2   2   2   1   1   2   1   1   1   1   2   2   2   1   1   2   2   2   2   2   2   2   2   1   2   2   2   1   2   1   2   1   2   2   2   2   1   2   1   2   1   1   2   2   2   2   1   2   2   1   1   1   1   1   2   1   1   1   1   2   1   1   2   2   2   1   2   2   2   2   2   2   1   2   1   2   2   2   1   1   1   1   1   2   2   2   2   1   1   2   1   2   2   1   2   2   2   1   1   1   2   1   1   1   1   2   2   2   2   1   2   2   2   1   1   2   1   2   2   2   2   1   1   2   1   1   2   2   1   2   1   2   2   2   2   1   1   1   2   1   2   2   2   2   1   1   2   1   2   1   2   1   2   2   2
 MK-6-15                1   2   2   1   1   2   2   2   2   2   2   1   1   2   1   1   2   2   2   1   1   1   1   2   2   2   2   2   2   2   1   1   2   1   1   1   2   2   1   2   2   1   2   1   2   2   2   1   1   1   2   1   1   1   1   2   2   2   1   1   2   2   2   2   2   2   2   2   2   2   1   2   1   2   1   2   1   2   2   2   2   1   2   1   2   2   1   2   2   2   2   1   2   2   1   1   1   2   1   2   1   1   1   1   2   1   1   2   1   2   1   1   2   2   2   2   2   1   2   1   1   2   2   1   1   1   1   1   2   1   2   2   1   1   2   1   2   2   1   2   2   2   1   1   1   2   1   1   1   1   2   2   2   2   1   2   2   2   1   1   2   1   2   2   2   2   1   2   2   1   1   2   2   1   2   1   2   2   2   1   1   1   1   2   1   2   2   2   2   2   1   2   1   2   1   2   1   2   2   2
 MK-6-16                1   2   2   1   1   2   2   2   2   2   2   1   1   2   1   1   2   1   2   1   1   2   1   2   2   2   1   2   2   2   1   1   2   1   1   1   2   2   1   1   2   1   2   1   2   2   2   1   1   1   2   1   1   1   1   1   2   2   1   1   2   2   2   2   1   1   2   2   2   2   1   2   2   1   1   2   1   2   2   2   2   1   2   1   2   2   1   2   2   2   2   1   2   2   1   1   1   2   2   2   2   2   1   2   2   2   1   2   1   2   1   1   2   2   2   2   2   1   2   1   1   2   2   1   1   1   1   1   2   1   2   2   1   1   2   1   2   2   1   2   2   1   1   1   1   2   1   1   1   1   1   2   2   2   1   2   2   2   1   1   2   1   2   2   2   1   1   2   1   2   1   2   2   1   2   1   2   2   2   1   1   1   1   2   1   2   2   2   2   2   1   2   1   2   1   2   1   1   2   2
 
!****************************************** Phenotypic Data **********************************************************
!-100.0 is resevred for missing phenotype
SimulatedTrait1         8.5381    9.7937    9.6396   10.1411   10.6026    9.1263    9.2304   11.0514    9.9284   12.3752   10.6299    8.7267    8.8895    9.2648   11.7834    9.4373    9.8222   11.0094   10.2387    8.7609    9.9429    9.8261    9.8669    9.3237    9.1609    8.8442    9.1599   10.8985   10.8647    8.7214    8.9025   10.2988   10.4860    9.5902    8.4770   10.4486   11.0926   10.7464    9.5530    9.4005   10.6009    8.8323   10.1321    9.1708   10.5322    9.3925   10.5361    8.6697   10.8874   10.9439    8.4295   10.6266    8.1908   10.0978   10.2900    9.7013   10.5761   10.8848    8.0590   10.8657   10.9047   10.6923   10.9187   10.8210    7.8980   10.7059    9.5478    9.9760    9.3922    9.9076    9.1518   10.3068    9.4962   11.6196    8.8648    8.8844   11.2329   10.8429   11.5189   10.3469    9.1595    9.3941    8.7796   10.9288    8.7766   11.0847   10.7483   10.2955   10.0446    9.7571   11.3118   10.5635   10.6476   10.2443    9.1855    9.6367   11.8418   10.9029   10.6913    8.3862   10.6021    9.9730   11.9523   11.5088    9.9765    8.0760   11.6517    9.0529   11.2719    8.4108   10.5496   11.4428   11.1016    9.8091    9.8084   10.3913   10.7740    8.9433    9.2175    9.4090    9.9176    9.5160   10.5222   11.7003    8.5579   10.7575   10.7293   11.1737   10.2501    9.4132    9.6263    8.3205    9.7784    9.8438   10.7677    9.3806    9.0330    8.6300    8.4248   10.2587   11.9559    9.3518    9.1843    9.4388    8.9482   12.8459   11.6378   11.1787    9.8298    8.5123   10.9679   10.6259    9.7486    9.5520    9.1891    8.9239    8.5468    9.1361    9.3961    8.9996   10.5443   11.0889    9.9566    8.7634    9.9130   11.4679    9.5120   10.8899   10.4830    9.7039    9.8379    9.5961    9.4934   12.3577   10.1675   11.0502   10.9682    9.0233    8.4244   11.0892    9.7221    8.9272    8.9964    8.7499   10.4688    9.4303    9.6692    9.4960    9.6107   10.2599   10.0770   11.5736    8.7626    9.0300    9.7050    9.6678    9.9809    9.6433    9.5128   10.0035
 
