# Supplementary material for: Inclusive Composite Interval Mapping of QTL by Environment Interactions in Biparental Populations
Source: PLoS One. 2015 Jul 10;10(7):e0132414. doi: 10.1371/journal.pone.0132414 (PMC4498613; doi:10.1371/journal.pone.0132414)
Supplement: S1 File — (ZIP) [file pone.0132414.s001.zip › BC1 population/e=1/run_00089.met]

!**********************Note: lines staring with "!" are remarks and will be ignored in the program********************
!*********************************General Information**********************************
!Assuming F1 = P1 x P2, populations available in QTL IciMapping are: 
!  1, P1BC1F1 = P1 x F1, the first backcrossing where P1 is used as the recurrent parent;
!  2, P2BC1F1 = P2 x F1, the first backcrossing where P2 is used as the recurrent parent;
!  3, F1DH, F1-derived doubled haploids; 
!  4, RIL or F1RIL, recombination inbred lines through the repeated selfing of F1;
!  5, P1BC1RIL, recombination inbred lines through the repeated selfing of P1BC1F1;
!  6, P2BC1RIL, recombination inbred lines through the repeated selfing of P2BC1F1;
!  7, F2, the selfing generation of F1;
!  8, F3, the selfing generation of F2;
!  9, P1BC2F1, the second backcrossing where P1 is used as the recurrent parent; 
! 10, P2BC2F1, the second backcrossing where P2 is used as the recurrent parent;
! 11, P1BC2RIL, recombination inred lines through the repeated selfing of P1BC2F1; 
! 12, P2BC2RIL, recombination inred lines through the repeated selfing of P2BC2F1; 
! 13, P1BC1F2, the selfing generation of P1BC1F1; 
! 14, P2BC1F2, the selfing generation of P2BC1F1; 
! 15, P1BC2F2, the selfing generation of P1BC2F1; 
! 16, P2BC2F2, the selfing generation of P2BC2F1; 
! 17, P1BC1DH, P1BC1F1-derived doubled haploids; 
! 18, P2BC1DH, P2BC1F1-derived doubled haploids; 
! 19, P1BC2DH, P1BC2F1-derived doubled haploids; 
! 20, P2BC2DH, P2BC2F1-derived doubled haploids; 
   1      !Mapping Population (see remarks above)
   2      !Mapping Function (1 for Kosambi; 2 for Haldane; 3 for Morgan)
   2      !Marker Space Type (1 for intervals; 2 for positions)
   1      !Marker Space Unit(1 for centiMorgans; 2 for Morgan)
   6      !Number of Chromosomes (or Linkage Groups)
 200      !Size of the mapping population
   1      !Number of environments
 
!***************************************** Chromosomes and Linkage Maps **********************************************
!Chromosome                 NumMarkers
-CH1                        16
-CH2                        16
-CH3                        16
-CH4                        16
-CH5                        16
-CH6                        16
!Linkage map (Marker name followed by position or the interval length)
 MK-1-1                1     0.000
 MK-1-2                1    10.000
 MK-1-3                1    20.000
 MK-1-4                1    30.000
 MK-1-5                1    40.000
 MK-1-6                1    50.000
 MK-1-7                1    60.000
 MK-1-8                1    70.000
 MK-1-9                1    80.000
 MK-1-10               1    90.000
 MK-1-11               1   100.000
 MK-1-12               1   110.000
 MK-1-13               1   120.000
 MK-1-14               1   130.000
 MK-1-15               1   140.000
 MK-1-16               1   150.000
 MK-2-1                2     0.000
 MK-2-2                2    10.000
 MK-2-3                2    20.000
 MK-2-4                2    30.000
 MK-2-5                2    40.000
 MK-2-6                2    50.000
 MK-2-7                2    60.000
 MK-2-8                2    70.000
 MK-2-9                2    80.000
 MK-2-10               2    90.000
 MK-2-11               2   100.000
 MK-2-12               2   110.000
 MK-2-13               2   120.000
 MK-2-14               2   130.000
 MK-2-15               2   140.000
 MK-2-16               2   150.000
 MK-3-1                3     0.000
 MK-3-2                3    10.000
 MK-3-3                3    20.000
 MK-3-4                3    30.000
 MK-3-5                3    40.000
 MK-3-6                3    50.000
 MK-3-7                3    60.000
 MK-3-8                3    70.000
 MK-3-9                3    80.000
 MK-3-10               3    90.000
 MK-3-11               3   100.000
 MK-3-12               3   110.000
 MK-3-13               3   120.000
 MK-3-14               3   130.000
 MK-3-15               3   140.000
 MK-3-16               3   150.000
 MK-4-1                4     0.000
 MK-4-2                4    10.000
 MK-4-3                4    20.000
 MK-4-4                4    30.000
 MK-4-5                4    40.000
 MK-4-6                4    50.000
 MK-4-7                4    60.000
 MK-4-8                4    70.000
 MK-4-9                4    80.000
 MK-4-10               4    90.000
 MK-4-11               4   100.000
 MK-4-12               4   110.000
 MK-4-13               4   120.000
 MK-4-14               4   130.000
 MK-4-15               4   140.000
 MK-4-16               4   150.000
 MK-5-1                5     0.000
 MK-5-2                5    10.000
 MK-5-3                5    20.000
 MK-5-4                5    30.000
 MK-5-5                5    40.000
 MK-5-6                5    50.000
 MK-5-7                5    60.000
 MK-5-8                5    70.000
 MK-5-9                5    80.000
 MK-5-10               5    90.000
 MK-5-11               5   100.000
 MK-5-12               5   110.000
 MK-5-13               5   120.000
 MK-5-14               5   130.000
 MK-5-15               5   140.000
 MK-5-16               5   150.000
 MK-6-1                6     0.000
 MK-6-2                6    10.000
 MK-6-3                6    20.000
 MK-6-4                6    30.000
 MK-6-5                6    40.000
 MK-6-6                6    50.000
 MK-6-7                6    60.000
 MK-6-8                6    70.000
 MK-6-9                6    80.000
 MK-6-10               6    90.000
 MK-6-11               6   100.000
 MK-6-12               6   110.000
 MK-6-13               6   120.000
 MK-6-14               6   130.000
 MK-6-15               6   140.000
 MK-6-16               6   150.000
!*********************************** Marker Types ********************************************************************
!Co-dominant marker: When heterozygote F1 is present, P1 is coded as 2, F1 is coded as 1, and P2 is coded as 0; Otherwise, P1 is coded as 2, and P2 is coded as 0. 
!Dominant marker: When heterozygote F1 is present, P1 and F1 are coded as 12, and P2 is coded as 0; Otherwise, P1 is coded as 2, and P2 is coded as 0.  
!Recessive markers: When heterozygote F1 is present, P1 is coded as 2, and F1 and P2 are coded as 10; Otherwise, P1 is coded as 2, and P2 is coded as 0. 
!Missing marker is coded as -1. 
 MK-1-1                 1   2   1   1   2   2   2   1   2   2   2   2   1   1   2   1   2   2   1   2   1   1   2   2   2   2   1   1   1   1   1   1   1   2   1   1   1   1   2   1   1   2   2   2   2   2   1   2   1   2   2   2   1   2   2   1   2   1   2   1   2   2   2   2   2   1   1   2   2   1   2   2   2   2   1   1   1   2   2   1   1   1   1   2   2   2   1   2   2   1   1   1   2   2   2   1   1   1   1   1   2   1   1   2   1   1   2   2   1   2   2   2   2   1   2   1   1   1   1   2   2   1   2   2   2   1   2   1   2   1   2   1   2   2   1   2   2   2   2   2   2   2   1   1   2   2   2   1   1   1   1   2   1   1   2   2   2   1   2   2   1   2   2   2   2   1   1   2   2   1   2   2   1   1   1   1   1   2   1   2   2   2   1   2   1   1   1   1   2   2   2   2   2   2   2   2   1   2   2   2
 MK-1-2                 1   2   1   1   2   2   1   1   1   2   2   2   1   1   1   1   2   2   1   2   1   1   2   2   2   2   1   1   1   1   1   1   1   1   1   1   1   1   2   1   1   2   2   2   2   2   1   1   1   2   2   2   1   2   1   1   2   1   2   1   2   2   2   2   2   1   1   1   1   1   2   2   2   2   1   1   1   2   2   1   1   1   1   1   2   2   1   2   2   1   1   1   2   2   2   1   1   1   1   1   2   1   1   2   1   1   2   2   1   2   2   2   2   1   2   1   1   1   1   2   2   1   2   2   2   1   2   1   2   1   2   1   2   2   1   2   1   2   2   2   2   2   1   1   2   2   1   1   1   1   1   2   1   1   2   1   2   1   2   2   1   2   2   2   2   1   1   2   2   1   2   2   1   1   1   1   1   2   1   2   1   2   1   2   2   1   1   1   2   2   2   2   2   2   2   2   1   2   2   2
 MK-1-3                 1   2   1   1   2   2   1   1   1   2   2   2   1   1   1   1   2   2   1   2   1   1   2   2   2   2   2   1   1   2   1   1   1   2   1   1   1   2   2   1   1   2   2   2   2   2   1   1   1   2   2   2   1   2   1   1   2   1   2   1   2   2   2   2   2   1   1   2   1   1   2   2   2   2   1   1   1   2   2   1   1   1   1   1   2   2   1   1   2   1   1   1   2   2   2   1   1   1   1   1   2   1   1   1   1   1   2   2   1   2   2   2   2   1   2   1   1   1   1   2   2   1   2   2   2   1   2   2   2   1   1   1   2   2   1   2   1   2   2   2   2   2   1   1   2   2   1   1   1   1   1   2   1   1   1   1   2   1   2   2   1   2   2   2   2   1   1   2   2   1   1   2   1   1   1   1   1   2   1   2   1   2   1   2   2   1   1   1   2   2   2   2   2   1   2   2   1   1   2   2
 MK-1-4                 1   1   1   1   2   2   1   1   1   2   2   2   1   1   1   1   2   2   2   2   1   1   2   2   2   2   2   1   2   2   1   1   2   2   1   1   1   2   2   1   1   2   2   2   2   2   1   1   1   2   2   2   1   2   1   1   2   2   2   1   2   2   2   2   2   1   1   2   1   1   2   1   2   2   2   1   1   2   2   2   1   1   1   1   2   2   1   1   2   1   1   1   2   2   1   1   1   1   1   2   2   1   1   1   1   1   2   2   1   2   2   2   1   1   2   1   1   1   1   2   2   1   2   2   2   1   2   2   2   1   1   1   2   2   1   2   1   2   2   2   2   2   2   1   2   2   1   2   1   1   1   2   1   1   1   1   2   2   2   2   1   2   2   2   2   1   1   2   2   2   1   2   1   1   1   1   1   2   1   2   1   2   1   2   1   1   1   1   2   1   2   2   2   1   2   2   1   1   2   2
 MK-1-5                 1   1   1   2   2   2   1   1   1   2   2   2   1   1   1   1   2   2   2   2   2   1   2   2   2   2   2   2   2   2   1   1   2   2   1   1   1   2   2   1   1   2   2   2   2   2   1   2   2   2   2   2   1   2   1   1   2   2   2   1   2   2   2   2   2   1   1   2   1   1   2   1   2   2   2   1   1   2   2   2   1   1   1   1   2   2   1   1   2   1   1   1   2   2   1   1   1   1   1   2   2   1   1   1   1   1   2   2   1   2   2   2   1   1   2   1   1   1   1   2   2   1   2   2   2   1   2   2   2   1   1   1   2   2   1   2   1   2   2   2   2   2   2   1   2   2   1   1   1   2   1   2   1   1   1   2   2   2   2   2   1   1   2   2   2   1   1   2   2   1   1   2   1   1   1   1   2   2   1   2   1   2   1   2   1   1   1   1   2   1   2   2   2   1   2   2   1   1   2   2
 MK-1-6                 1   1   2   2   2   2   1   2   1   2   1   2   1   1   1   1   1   2   2   1   2   1   2   2   2   2   2   2   2   2   1   1   2   2   2   2   1   1   2   1   1   2   2   2   1   2   1   1   2   1   2   2   1   2   1   1   1   2   2   1   2   2   2   2   1   2   1   2   1   1   2   1   2   2   2   1   2   2   2   2   1   1   1   1   2   2   1   1   2   1   1   1   2   2   1   1   1   1   1   2   2   1   1   2   1   1   2   2   1   2   2   2   2   1   2   1   1   1   1   2   2   1   2   2   2   1   2   2   2   1   1   1   2   2   1   2   1   2   2   2   2   2   2   1   2   2   1   1   1   2   1   2   2   2   1   2   2   2   2   2   1   1   2   2   1   1   1   2   2   1   1   2   1   1   1   1   2   2   1   2   1   1   2   2   2   1   2   1   2   1   2   2   2   1   2   2   1   1   2   2
 MK-1-7                 1   1   2   2   2   2   1   2   1   2   1   2   1   2   1   1   1   2   2   1   2   1   2   2   2   2   2   2   2   2   1   1   2   2   2   2   1   1   2   1   1   2   2   2   1   2   1   1   2   1   2   2   1   2   1   1   1   1   2   1   1   2   2   2   1   2   2   2   1   1   2   1   2   2   2   1   2   2   2   2   1   1   1   1   2   2   1   1   2   2   1   1   2   2   1   2   1   1   1   2   2   1   1   2   1   1   2   2   1   2   2   2   2   1   2   1   1   1   1   2   2   1   2   2   1   1   1   2   2   2   1   1   2   1   1   2   1   2   2   2   2   2   2   1   2   2   1   1   1   2   1   2   2   2   2   2   2   2   2   2   1   2   2   2   1   1   1   2   2   1   1   2   1   1   2   1   2   2   1   1   1   2   2   2   2   1   2   1   2   2   2   2   2   1   2   2   1   1   2   2
 MK-1-8                 1   2   2   2   2   2   1   1   1   2   1   2   1   2   1   1   1   2   2   1   2   1   1   2   2   1   2   2   2   2   1   1   2   2   2   2   1   1   2   1   1   2   2   2   1   1   1   1   2   1   2   2   1   2   2   1   1   1   2   1   1   2   2   2   2   2   2   2   1   1   2   1   2   2   2   1   2   2   2   2   1   1   1   1   2   2   1   1   2   2   1   1   2   2   1   2   1   1   1   2   2   1   1   2   1   1   2   2   1   1   2   2   2   1   2   1   1   1   1   2   2   1   1   2   1   1   1   2   2   2   1   1   1   2   1   2   1   2   2   2   2   2   2   1   2   2   1   1   1   2   1   2   2   2   2   2   2   2   2   2   1   2   2   2   1   1   1   1   2   1   1   2   1   1   2   1   1   2   1   1   1   2   2   1   2   1   2   1   2   2   2   2   2   1   2   2   1   1   2   2
 MK-1-9                 1   2   2   2   2   2   1   1   1   2   1   2   1   2   1   2   2   1   2   1   2   1   1   1   2   1   1   2   2   2   1   1   2   2   2   2   1   1   2   1   1   2   2   2   1   1   1   1   1   1   2   2   1   2   2   1   1   1   2   1   1   2   2   2   2   2   2   2   1   2   2   1   2   2   2   1   2   2   1   2   1   1   1   1   2   2   1   1   2   2   1   1   2   1   1   2   1   1   1   2   2   1   1   2   2   1   2   2   1   1   2   1   1   1   1   1   1   1   1   2   2   1   1   2   1   1   1   2   2   2   1   1   1   2   1   2   1   1   2   2   2   2   2   1   2   2   1   1   1   2   1   2   2   2   2   2   2   2   2   2   1   2   2   2   1   1   1   1   2   1   1   2   2   1   2   1   1   2   1   1   1   2   2   1   2   1   2   1   2   2   2   2   2   1   2   2   1   1   2   2
 MK-1-10                1   2   2   1   2   2   1   1   1   2   2   2   1   2   1   2   2   2   2   1   2   1   1   1   1   1   1   2   2   1   1   1   2   2   2   1   1   1   2   1   1   2   2   2   1   1   1   1   1   1   2   2   1   1   2   1   1   1   2   1   1   2   2   2   2   1   2   2   1   2   2   1   2   2   2   1   2   2   1   2   1   1   1   1   2   2   1   2   2   2   2   2   2   1   1   1   1   1   1   2   2   1   1   2   2   2   2   2   1   1   1   1   1   1   1   1   1   1   1   2   2   1   1   2   1   1   1   2   2   2   1   1   2   2   1   2   1   1   2   2   2   2   2   1   2   2   1   1   1   2   1   2   2   2   2   2   2   2   2   2   1   2   2   2   1   1   1   2   2   1   1   2   2   1   2   1   1   2   1   1   1   2   2   1   2   1   2   2   2   2   2   2   2   2   2   2   1   2   2   2
 MK-1-11                1   2   2   2   2   2   1   1   1   2   2   2   1   2   1   2   2   1   2   1   2   1   1   1   1   1   1   2   1   1   1   1   2   2   2   1   1   1   2   2   1   2   2   2   1   1   1   1   1   1   2   2   1   1   2   1   1   1   2   1   1   2   2   2   2   1   2   1   2   2   2   1   2   2   1   1   2   2   1   2   1   1   1   1   2   2   1   2   2   2   2   2   2   1   1   1   1   1   1   2   2   1   1   2   2   2   1   2   1   1   1   2   1   1   2   1   1   1   2   2   2   2   1   2   1   1   1   2   2   1   1   1   2   2   1   2   2   1   2   2   2   2   2   1   2   2   1   1   1   2   1   1   2   2   2   2   2   2   2   2   1   2   2   2   1   1   1   2   2   1   1   2   2   1   1   1   1   2   1   1   2   2   2   1   2   1   2   2   2   2   2   2   2   2   2   2   1   2   2   2
 MK-1-12                1   2   1   1   2   2   1   1   1   2   2   2   1   2   1   2   2   1   2   1   2   1   1   1   1   1   1   2   1   1   2   1   2   2   2   1   1   1   2   1   1   2   2   2   1   1   1   1   1   1   2   2   1   1   2   1   1   1   2   1   1   2   2   2   2   1   2   1   2   2   2   1   2   2   1   1   2   2   1   2   1   1   1   1   2   2   1   2   2   2   2   2   2   1   1   2   1   1   1   2   2   1   1   2   2   2   1   2   1   1   1   2   1   1   2   1   1   1   2   1   2   2   1   2   1   1   1   2   1   1   1   1   2   2   1   2   2   1   2   2   2   2   2   1   2   2   1   1   1   2   1   1   2   2   2   2   2   2   2   2   1   2   2   2   1   1   1   2   2   2   1   2   2   1   1   1   1   2   1   1   2   2   2   1   2   1   2   2   2   2   2   2   2   2   2   2   1   2   2   2
 MK-1-13                1   2   1   1   2   2   1   1   1   2   2   2   1   2   1   1   2   1   2   1   2   1   1   1   1   1   1   2   1   1   2   1   1   2   2   1   1   1   2   1   1   2   1   1   1   1   1   1   1   1   2   2   1   1   2   1   1   1   2   1   1   2   2   2   2   1   1   1   1   2   2   1   2   2   1   1   2   2   1   2   1   1   2   1   2   2   1   2   2   2   2   2   2   1   2   2   1   1   1   2   1   1   1   1   2   2   1   2   1   1   1   2   1   1   2   1   1   1   2   1   1   2   1   2   1   1   1   1   1   1   1   1   2   2   1   2   2   1   1   2   2   2   2   1   1   1   1   2   1   2   1   1   2   2   2   2   2   2   2   2   1   2   2   2   1   1   1   2   2   2   1   2   2   1   1   1   1   2   1   1   2   2   2   1   2   1   2   2   1   1   2   2   2   2   2   2   1   2   2   2
 MK-1-14                1   1   1   1   2   2   1   1   2   2   2   2   1   2   1   1   2   1   2   1   2   2   1   1   1   1   1   2   2   1   2   1   1   2   2   1   1   1   2   1   1   1   1   1   1   1   2   1   1   1   2   2   1   1   2   2   1   1   2   2   1   2   2   2   2   2   1   1   1   2   1   1   1   2   1   1   2   2   1   2   1   2   2   1   2   2   1   2   2   2   2   2   2   1   2   2   1   1   1   2   1   1   1   1   2   2   1   2   1   1   1   2   1   1   2   1   1   1   2   1   1   2   1   2   1   1   1   1   1   1   2   1   2   2   1   2   2   2   1   2   2   2   2   1   1   1   1   2   1   2   1   1   2   2   2   2   2   2   2   2   1   2   2   2   1   1   1   2   2   2   1   2   2   2   1   1   1   2   2   2   2   1   2   1   2   1   2   2   1   1   2   2   1   2   2   2   1   1   2   2
 MK-1-15                1   1   1   1   2   2   1   1   2   1   2   1   1   2   1   1   2   2   2   1   2   2   1   1   1   1   1   2   2   1   2   1   1   2   2   1   1   1   2   1   1   1   1   1   1   1   1   1   1   1   2   2   1   1   2   2   1   1   2   2   1   2   2   2   2   2   1   1   1   2   1   1   1   1   1   1   2   2   1   2   1   2   2   1   2   2   1   2   2   2   2   2   2   1   2   2   1   1   1   2   1   1   1   1   2   2   1   2   1   1   1   2   1   1   1   1   1   1   2   1   1   2   1   2   1   1   1   1   1   1   2   1   2   2   1   2   2   2   1   2   2   2   2   1   1   1   1   2   1   2   1   1   2   2   2   2   2   2   2   2   1   2   2   2   1   1   1   2   2   1   1   2   2   2   1   1   1   2   2   2   2   1   2   1   2   1   2   2   1   1   2   2   1   2   2   2   1   1   2   2
 MK-1-16                1   1   1   1   2   1   1   1   1   1   2   1   1   2   1   1   2   2   2   1   2   2   1   2   1   1   1   2   1   1   2   1   1   2   2   1   1   1   2   1   1   2   2   1   1   1   1   1   1   2   2   2   1   1   2   2   1   2   2   2   1   2   2   2   2   2   1   1   1   2   1   2   1   1   1   1   2   2   1   2   1   2   2   1   2   2   1   1   2   2   1   2   2   1   2   2   1   1   1   2   1   1   1   1   2   2   1   2   1   1   1   2   1   1   1   1   1   1   2   1   1   2   1   2   1   1   1   1   1   1   2   1   2   2   1   2   2   2   1   2   2   2   2   1   1   1   1   2   1   1   1   1   2   2   2   2   2   2   2   2   1   2   2   2   1   1   1   2   2   1   1   2   2   2   1   1   1   2   2   2   2   1   2   1   2   1   2   2   1   2   2   2   1   2   2   2   1   1   1   2
 MK-2-1                 1   2   1   1   2   1   1   2   2   1   1   2   1   1   1   1   2   2   2   1   1   1   1   2   1   1   1   1   2   2   1   2   1   2   2   2   1   2   2   1   2   1   1   2   2   1   2   1   2   2   2   1   2   1   2   2   1   2   2   1   2   2   1   1   1   2   1   2   2   2   2   1   2   1   2   2   2   1   1   1   1   1   1   2   1   1   1   2   2   1   2   1   1   2   2   2   2   2   2   1   1   1   2   2   2   1   2   2   1   1   1   2   2   1   2   1   1   2   2   1   2   2   1   1   1   2   1   1   2   2   1   2   2   2   1   2   2   2   2   1   1   2   1   1   1   2   2   1   2   2   1   2   2   1   2   1   1   1   2   1   1   1   1   1   2   2   1   2   2   1   1   1   1   2   1   1   1   2   1   1   1   1   1   2   1   1   2   1   1   2   1   2   1   2   2   1   2   2   2   2
 MK-2-2                 2   2   1   2   1   1   1   2   2   1   1   2   1   1   2   2   2   2   2   1   1   1   1   2   1   1   1   2   2   2   1   2   1   2   2   2   1   2   1   1   2   2   1   2   2   1   2   1   2   2   2   1   2   1   2   2   1   2   2   1   2   2   1   1   1   2   1   2   2   2   2   1   2   1   2   2   2   2   1   1   1   1   1   2   1   1   1   2   2   1   2   1   1   2   2   2   2   2   2   1   1   1   2   2   2   1   2   2   1   1   1   2   1   1   2   1   1   2   1   1   2   2   1   1   2   2   1   1   2   2   1   2   2   2   1   2   2   2   2   2   1   2   1   1   1   2   2   1   2   2   1   2   2   1   2   1   1   1   2   1   1   2   1   1   2   1   1   2   2   1   1   1   1   2   1   1   1   2   1   1   1   1   1   2   1   1   2   1   1   2   1   2   1   2   2   1   2   2   2   2
 MK-2-3                 2   2   1   2   1   1   1   2   1   1   2   2   1   1   2   2   2   2   2   1   1   1   1   2   1   1   1   2   2   2   1   2   1   2   2   2   1   2   1   2   2   1   1   2   2   1   2   1   2   2   2   1   2   1   2   2   1   1   2   1   2   2   2   1   1   2   1   2   2   2   2   1   2   1   2   2   1   2   1   1   1   1   1   2   1   1   1   2   2   1   2   1   1   2   2   2   2   2   2   1   1   1   1   2   2   1   2   2   1   1   1   2   1   1   2   1   1   2   1   1   2   2   1   2   2   2   1   1   2   2   1   2   2   2   1   2   2   2   2   1   1   2   2   1   1   2   2   1   2   2   1   2   2   1   2   1   1   1   2   1   1   2   1   1   2   1   1   2   2   1   1   1   2   1   1   1   1   1   1   1   1   1   1   2   1   1   2   1   2   2   1   2   1   2   2   1   2   1   2   2
 MK-2-4                 2   2   1   2   1   1   1   2   1   1   2   2   1   2   2   2   2   2   1   1   1   1   1   2   1   1   1   2   2   2   1   2   1   2   2   2   2   2   1   2   2   1   1   2   2   1   2   1   2   2   2   1   2   1   2   2   1   1   2   1   2   1   2   2   1   2   1   2   2   2   2   1   1   1   2   2   1   2   1   1   1   2   1   2   1   1   1   2   2   1   2   2   1   2   2   2   2   2   2   1   1   1   2   2   2   2   2   2   1   1   1   2   1   1   2   1   1   1   1   1   2   2   1   2   2   2   1   1   2   1   1   2   2   2   1   2   1   2   1   1   1   2   2   1   1   1   2   1   2   2   1   2   2   1   2   1   1   2   2   2   1   2   1   1   2   1   1   2   2   1   1   2   2   1   1   1   1   1   1   1   2   1   1   2   2   1   2   1   2   2   1   2   1   2   2   1   2   1   2   1
 MK-2-5                 2   2   1   2   1   1   1   2   2   1   2   2   1   2   2   2   2   2   1   1   1   1   2   2   1   1   2   2   2   2   1   2   1   2   2   2   2   2   2   2   2   1   1   2   2   1   2   2   2   2   1   1   2   1   2   2   1   1   2   1   2   1   2   1   1   2   1   2   2   2   2   1   2   1   2   2   1   2   1   1   1   2   1   2   1   1   1   2   2   1   2   2   1   2   2   2   1   2   2   1   1   1   2   2   2   2   2   2   2   1   1   1   1   1   2   1   2   1   1   1   2   2   1   2   1   2   1   1   2   1   1   2   2   2   1   2   1   2   1   1   1   2   2   1   1   1   2   1   2   2   1   1   2   1   2   1   1   2   2   1   1   1   1   1   2   1   1   2   2   1   1   2   2   1   1   2   1   1   1   1   2   1   1   2   1   1   2   1   2   2   1   2   1   2   1   2   2   1   2   1
 MK-2-6                 2   1   1   2   1   1   1   2   2   1   2   2   1   1   2   2   2   2   1   1   2   1   2   2   2   1   2   2   2   1   1   2   1   2   2   2   2   2   2   2   2   1   1   2   2   1   1   2   2   2   1   1   2   1   2   2   1   1   2   1   2   1   2   1   1   2   1   2   1   2   2   1   2   1   2   2   1   2   1   1   1   2   1   2   1   1   2   2   2   1   2   2   1   2   2   2   1   2   2   1   1   1   2   1   2   2   2   2   2   1   1   1   1   1   2   2   2   1   1   1   2   2   1   2   1   2   1   1   1   1   1   2   1   2   1   2   1   2   1   1   1   2   2   1   1   1   2   1   2   2   1   1   2   1   2   1   1   2   2   1   1   2   1   1   2   2   1   2   2   1   1   2   2   1   1   2   1   1   1   1   2   1   2   2   1   1   2   1   2   2   1   1   1   2   1   2   2   1   2   1
 MK-2-7                 2   1   2   2   1   1   1   2   2   1   2   2   1   2   1   2   2   1   2   1   2   1   2   1   1   1   2   2   2   1   1   2   1   2   2   2   2   2   2   2   2   1   1   2   1   1   1   2   1   2   1   1   2   1   2   2   1   1   2   1   1   1   2   1   1   2   2   2   1   2   2   1   2   1   1   2   1   2   1   1   1   2   2   2   1   1   2   2   2   1   2   2   1   2   2   2   1   2   2   1   1   1   2   1   1   2   2   2   2   1   1   1   1   1   2   2   2   1   1   1   2   2   1   2   1   2   1   1   1   1   1   2   1   2   1   2   1   2   1   1   1   2   2   1   1   1   2   1   2   2   1   1   2   1   2   1   2   2   2   1   1   2   1   2   2   2   1   1   2   1   1   2   2   1   1   2   1   1   1   1   2   1   1   2   1   1   2   1   2   1   1   1   1   2   1   2   2   1   2   1
 MK-2-8                 2   2   2   2   1   1   1   2   2   1   2   2   1   2   1   2   2   1   2   2   2   1   2   1   1   1   2   2   2   1   1   2   1   2   2   2   2   2   2   2   2   1   1   2   1   1   1   2   1   1   1   1   2   1   2   2   1   1   2   1   1   1   2   1   2   2   2   2   1   2   2   1   2   1   1   2   1   2   1   1   1   2   2   2   1   1   2   2   2   1   2   2   1   2   2   2   1   2   2   1   1   1   2   1   1   2   2   2   2   1   1   1   1   1   2   2   2   1   1   1   2   2   1   2   1   2   1   1   1   1   1   2   1   2   2   2   1   2   1   1   1   2   2   1   1   1   1   1   2   2   1   1   2   2   2   1   2   2   2   1   1   2   1   2   2   2   1   1   2   1   1   2   2   1   1   2   1   1   1   1   2   1   1   2   1   1   1   1   2   1   1   1   1   2   1   2   2   1   1   1
 MK-2-9                 2   2   2   2   1   1   1   2   1   1   1   2   1   2   1   2   1   1   2   2   2   2   2   1   1   1   2   1   2   1   1   2   1   2   2   2   1   2   2   2   2   1   1   2   1   1   1   2   1   1   1   1   2   1   2   2   1   2   2   1   1   1   2   1   2   2   1   2   2   2   2   1   2   1   2   2   1   2   1   2   1   2   2   2   1   1   1   2   2   1   2   2   1   2   2   2   2   2   2   2   1   2   2   1   1   2   2   1   2   2   1   1   1   1   2   2   2   1   1   1   2   2   1   2   1   2   1   1   1   1   2   2   1   2   2   2   1   2   1   1   1   2   2   1   1   1   1   1   2   2   1   1   2   2   2   1   2   2   2   1   1   2   1   2   2   2   1   1   2   1   1   2   2   1   1   2   1   1   1   1   2   1   1   2   1   1   1   1   2   1   2   1   1   2   1   2   1   1   2   1
 MK-2-10                2   2   2   2   1   1   1   2   2   1   1   2   1   2   1   2   1   1   2   2   2   2   2   1   1   1   1   1   2   1   1   2   1   2   2   2   1   2   1   2   1   1   1   2   1   1   1   2   2   1   1   1   2   1   2   2   1   2   1   1   2   1   2   2   2   2   1   2   2   1   2   1   2   1   2   2   1   2   1   2   1   1   2   2   1   2   1   2   2   1   2   2   1   2   2   2   2   2   1   2   1   2   1   1   2   1   2   1   2   2   1   1   1   1   2   2   2   1   1   2   2   2   1   2   1   2   2   1   1   1   1   1   1   2   2   2   1   2   1   1   1   2   2   1   1   1   1   1   2   2   1   1   2   2   2   2   2   2   2   1   2   2   2   2   2   2   1   1   2   1   1   2   2   1   1   2   1   1   1   1   2   1   1   2   1   1   1   1   2   1   2   2   1   2   1   2   1   2   2   1
 MK-2-11                2   2   1   2   1   1   1   2   2   1   1   2   2   2   1   2   1   1   1   2   2   2   2   1   1   1   1   1   2   1   1   2   1   2   2   2   1   2   1   2   2   1   2   2   1   1   1   2   2   1   1   1   2   1   2   2   1   2   1   1   2   1   2   2   2   2   2   2   2   1   1   1   2   1   2   2   1   2   1   2   1   1   2   2   1   2   1   2   2   1   2   2   2   2   2   2   2   2   2   2   1   2   1   1   2   1   1   1   2   2   1   1   1   1   2   2   2   1   2   2   2   2   1   2   1   2   2   1   1   1   1   1   1   2   2   2   1   2   1   1   1   2   2   1   1   1   1   1   1   2   1   1   2   2   2   2   2   1   2   1   2   2   1   2   2   2   1   1   2   1   1   2   2   1   1   1   1   1   1   1   2   1   1   2   1   1   1   1   2   1   2   2   2   2   2   2   1   2   2   1
 MK-2-12                2   2   1   2   1   1   1   2   1   1   1   1   2   2   1   2   1   1   1   2   2   2   2   1   1   1   1   1   2   2   1   1   1   2   2   2   1   2   1   2   2   1   2   2   1   1   1   2   2   1   1   1   2   1   2   1   1   2   1   1   2   1   2   2   2   2   2   2   2   1   1   1   2   1   2   2   1   2   1   1   1   1   2   2   1   2   1   2   2   1   2   2   2   2   1   2   2   2   2   2   1   2   1   1   2   1   1   1   2   2   1   2   1   1   2   2   2   1   2   2   2   2   1   2   1   2   2   1   1   2   1   1   1   2   2   2   1   2   1   1   1   2   2   1   1   1   2   1   1   2   1   1   1   2   2   2   2   1   2   1   2   2   1   1   2   2   1   1   2   1   1   2   2   1   1   1   1   1   1   1   2   1   1   2   1   1   1   1   2   1   2   2   1   2   2   2   1   1   2   1
 MK-2-13                1   2   1   2   1   1   1   2   1   1   1   2   2   2   1   2   1   1   1   2   2   2   2   1   1   1   1   1   2   2   1   1   1   2   2   2   1   2   1   2   1   1   2   2   1   2   1   2   2   1   1   1   2   1   2   2   1   2   1   1   2   1   2   2   2   2   2   2   2   1   1   1   2   2   1   2   1   2   1   1   1   1   1   2   1   2   1   2   2   1   2   2   2   2   1   1   2   2   1   2   1   2   1   1   2   2   1   1   2   2   1   2   1   1   2   2   2   2   2   2   2   2   1   1   1   2   2   1   1   2   1   1   1   2   2   2   1   2   1   1   1   2   2   1   2   1   1   1   1   2   1   1   2   2   2   2   2   1   2   1   2   2   1   1   2   2   2   1   2   1   2   2   2   1   1   1   1   1   1   1   2   1   1   2   1   1   1   1   1   1   2   2   1   2   2   1   1   2   2   1
 MK-2-14                1   2   1   2   1   1   1   2   1   1   1   2   2   1   1   2   1   1   1   2   2   2   2   1   1   1   1   1   2   2   1   1   1   2   2   2   1   2   1   2   1   1   2   2   1   2   1   2   1   1   2   1   2   1   2   2   1   1   1   1   2   1   2   2   2   2   2   1   2   1   1   1   2   2   1   1   1   2   1   1   1   1   1   2   1   2   1   2   2   1   1   2   2   2   1   2   1   2   1   2   1   1   1   1   2   2   2   1   2   2   1   2   1   1   2   2   2   2   1   2   2   2   1   1   1   2   2   1   1   1   1   1   1   2   2   2   2   2   1   1   1   2   1   1   2   1   1   1   1   2   1   1   2   2   2   2   2   1   2   2   2   2   1   1   1   2   2   1   2   1   2   2   2   1   1   2   1   2   1   1   2   1   1   2   1   1   1   1   1   1   2   2   1   2   2   1   1   2   2   1
 MK-2-15                1   2   2   1   1   1   1   2   1   1   1   2   2   1   1   2   1   1   1   2   2   2   2   1   1   1   1   1   2   2   1   1   1   2   2   2   1   2   1   2   1   1   2   2   1   2   1   1   1   2   2   1   1   1   2   2   2   1   1   1   2   1   2   2   2   2   2   1   2   1   1   1   2   2   1   1   1   2   1   1   2   1   1   2   1   2   1   2   1   1   1   2   2   2   1   2   1   2   1   2   1   1   1   1   2   2   2   1   2   2   1   2   1   1   2   2   1   2   1   2   2   1   1   1   1   2   2   1   1   1   1   2   1   2   2   1   2   2   1   1   1   2   1   1   2   1   1   1   1   2   1   1   2   2   2   2   2   2   1   2   2   2   1   1   1   2   2   1   2   1   2   2   2   1   1   2   1   2   1   1   2   1   1   2   1   1   2   1   1   1   2   2   1   2   2   1   1   2   2   1
 MK-2-16                1   2   2   1   1   1   1   2   1   1   1   2   2   1   1   2   1   1   1   2   2   1   2   1   1   1   1   1   2   2   1   1   1   2   2   2   1   2   1   2   1   1   2   2   1   2   1   1   1   2   2   1   1   2   1   2   2   2   1   1   2   1   2   2   2   2   2   1   2   1   1   1   1   2   1   1   1   2   2   2   2   1   1   2   1   2   1   2   2   1   1   2   2   2   2   1   1   2   2   2   1   1   1   1   2   2   2   1   2   2   1   2   1   1   1   2   1   2   1   1   2   1   1   1   1   2   2   1   1   1   1   2   1   2   2   1   2   2   1   1   1   1   1   1   2   1   1   1   1   2   1   1   2   2   2   2   1   2   1   2   2   2   1   1   1   2   2   1   2   1   2   2   1   1   1   2   1   2   2   1   2   1   1   2   1   1   2   1   1   1   1   2   1   2   2   1   1   2   2   1
 MK-3-1                 2   1   1   1   1   1   1   1   1   2   2   2   1   2   1   1   1   1   1   1   1   2   2   1   2   1   2   1   2   2   2   1   1   2   2   2   1   1   1   2   1   2   1   2   1   2   1   2   1   1   2   2   2   1   1   1   1   2   1   1   2   2   1   2   2   2   2   1   2   1   2   1   2   2   2   2   2   1   2   1   1   1   2   2   2   1   1   1   2   1   1   1   2   2   2   2   2   1   2   2   2   2   1   2   1   2   1   1   2   2   1   2   1   1   2   2   1   1   1   2   1   2   1   2   2   1   1   1   1   1   1   1   2   2   2   2   2   2   1   2   1   2   2   2   1   1   2   1   2   1   2   2   2   1   2   2   2   1   2   1   1   1   2   1   2   1   2   1   2   2   1   1   1   1   1   1   2   2   1   1   2   2   2   1   2   2   2   2   2   1   1   2   2   1   2   2   2   2   1   1
 MK-3-2                 2   1   1   1   1   1   1   2   1   2   2   2   1   1   1   1   1   1   1   1   1   2   1   1   2   1   1   1   2   2   2   1   1   2   2   2   1   1   1   2   1   2   1   2   1   2   1   2   1   1   2   2   2   1   1   1   1   2   1   1   2   2   1   2   2   2   1   2   1   1   2   1   2   2   2   2   2   1   2   1   1   1   2   2   2   1   1   1   2   1   1   1   2   2   2   2   2   1   2   2   2   2   1   2   1   2   1   1   2   2   1   2   1   2   2   2   2   1   1   2   1   2   1   2   1   1   1   1   1   1   1   1   2   2   2   2   2   2   1   2   1   2   2   2   1   1   2   1   2   1   2   1   2   1   2   2   2   1   2   1   1   1   2   2   2   1   2   1   2   2   1   1   1   1   1   1   2   2   1   1   2   2   2   1   2   2   2   2   2   1   1   2   2   1   2   2   2   2   1   2
 MK-3-3                 2   1   1   1   1   1   1   2   1   2   2   2   1   1   1   1   2   1   1   1   1   2   1   1   2   1   1   1   1   2   2   1   2   2   2   2   1   1   1   2   1   2   1   2   1   2   1   2   1   1   2   2   2   1   2   1   1   2   1   1   2   2   1   2   2   2   1   2   1   1   2   1   2   2   2   1   2   1   2   1   1   1   2   2   2   2   1   1   1   1   1   1   2   2   2   2   2   1   2   2   2   2   1   2   1   1   1   1   2   2   1   2   1   2   2   2   2   1   1   2   1   2   1   2   1   1   1   1   1   1   1   2   2   2   2   2   2   2   1   2   1   2   2   2   1   1   1   1   2   1   2   1   2   1   1   2   2   1   2   1   1   1   2   2   2   1   1   1   2   2   1   1   1   1   1   1   2   2   1   1   2   2   2   1   2   2   2   2   2   1   1   1   2   1   2   2   2   2   1   2
 MK-3-4                 2   1   2   1   1   2   1   1   1   2   1   1   1   1   1   1   2   1   2   1   1   2   1   2   2   1   1   1   1   1   2   1   2   2   2   2   1   1   1   2   1   2   1   2   1   2   1   2   1   1   2   2   2   1   2   1   1   1   1   1   2   2   1   2   2   2   1   2   1   1   2   2   2   2   2   1   2   1   2   1   1   2   2   2   2   2   1   1   1   2   1   1   1   2   2   1   2   1   2   2   2   2   1   2   1   2   1   1   2   2   1   2   2   1   2   2   2   1   1   2   1   2   1   2   1   2   1   1   1   1   1   2   2   2   2   2   2   2   1   1   1   2   1   1   1   1   1   1   2   1   2   1   2   1   1   2   2   1   1   1   1   1   2   2   2   1   1   1   2   1   1   1   1   1   1   2   2   2   1   1   2   2   2   1   2   2   2   2   2   2   1   1   2   1   2   2   2   2   1   2
 MK-3-5                 2   1   2   1   1   2   1   1   1   1   2   1   1   1   1   1   2   1   2   1   1   2   1   2   2   1   1   1   1   1   2   1   2   2   2   1   1   1   1   2   1   2   1   2   1   2   1   2   1   1   2   2   2   1   2   1   1   1   1   1   2   2   1   2   2   2   2   2   2   1   2   2   2   2   2   1   2   1   2   1   1   2   2   2   2   2   1   1   1   2   1   1   1   2   2   1   1   1   2   2   2   1   1   1   1   2   1   1   2   2   1   2   2   1   2   2   2   1   1   2   1   2   1   1   1   2   1   1   1   2   1   2   2   2   2   2   2   2   1   1   2   2   1   2   1   1   1   1   2   1   2   1   2   1   1   2   2   1   1   1   2   1   2   2   2   1   1   1   2   1   1   1   1   1   1   2   2   2   1   1   2   2   1   1   2   2   1   2   2   2   1   1   2   1   1   2   2   2   1   2
 MK-3-6                 2   1   2   1   1   2   1   2   2   1   2   1   1   1   1   2   2   1   2   1   1   2   1   2   2   1   1   1   1   1   2   1   2   2   1   1   1   1   1   2   1   2   2   2   1   2   1   2   1   1   2   2   2   1   2   1   1   1   1   1   1   2   1   2   2   2   2   2   2   1   1   2   2   2   2   1   2   1   1   1   1   2   2   2   2   2   1   1   1   2   1   1   1   2   2   1   2   1   2   2   2   1   2   2   1   2   1   1   2   2   1   2   2   1   2   2   1   1   1   2   1   2   1   1   1   2   1   1   1   2   1   2   1   2   2   2   2   2   1   1   2   2   1   2   2   1   1   2   2   1   2   2   2   1   1   2   2   1   1   1   2   1   2   2   2   1   1   1   2   1   1   1   1   1   1   2   2   2   2   1   2   2   1   1   2   2   1   2   2   2   1   2   2   1   1   2   2   2   2   2
 MK-3-7                 2   1   2   1   1   1   2   2   2   1   2   1   1   1   1   2   2   1   2   1   1   2   1   2   2   1   1   1   1   1   2   1   2   2   1   1   2   1   1   2   2   2   2   2   2   2   1   2   1   1   2   2   2   1   2   2   1   1   1   1   1   2   1   2   2   1   2   2   2   1   1   2   2   1   2   1   2   1   1   1   1   2   2   2   2   2   1   1   2   2   1   1   1   2   2   1   2   1   2   1   1   1   2   2   1   2   1   1   2   2   2   2   2   1   2   2   1   1   1   2   1   2   1   1   1   2   1   1   2   2   1   2   2   2   2   2   1   2   1   1   2   2   1   2   1   1   1   2   2   1   2   2   1   1   1   2   2   1   1   1   2   1   2   2   2   1   1   1   2   1   2   1   1   1   1   2   2   2   1   1   2   2   1   1   2   1   1   2   2   2   2   2   2   1   1   2   2   2   2   2
 MK-3-8                 2   1   2   1   1   1   2   2   2   1   2   1   1   1   1   2   2   1   2   2   1   2   2   2   2   1   2   1   1   1   2   1   2   2   1   2   2   1   1   2   2   1   2   2   2   1   1   2   1   1   2   2   2   1   2   2   1   1   1   1   1   2   1   2   2   1   2   2   2   1   1   2   2   1   2   1   2   1   1   2   1   2   2   2   2   2   1   2   2   2   1   1   1   2   2   1   2   1   2   1   1   2   2   2   1   2   1   1   1   2   2   2   2   1   2   2   1   1   1   2   1   2   1   1   1   2   1   1   2   2   1   2   2   1   2   2   1   2   1   1   2   1   1   2   1   1   1   2   2   1   2   2   1   1   1   2   2   1   1   1   2   1   2   1   2   1   1   1   2   1   2   1   1   1   1   2   2   2   1   1   2   2   1   1   2   2   1   2   2   2   2   2   2   1   1   2   2   2   2   2
 MK-3-9                 2   1   2   1   1   1   2   2   2   2   2   1   1   1   2   2   2   1   2   2   1   2   2   2   2   1   2   1   1   1   2   1   1   2   1   2   2   1   2   2   2   1   2   2   2   1   2   2   2   1   1   2   2   1   2   2   1   1   1   1   1   2   1   2   2   1   2   2   2   1   1   2   2   1   2   1   2   1   1   2   1   2   2   2   2   2   1   2   2   2   1   2   2   2   2   1   2   1   1   1   1   2   2   2   1   2   1   1   1   2   2   1   2   1   2   2   1   1   1   2   1   2   1   1   1   2   2   1   2   2   1   2   2   1   2   2   1   2   1   1   2   1   1   2   1   1   1   2   2   1   2   2   1   1   1   2   2   1   2   1   2   1   2   1   2   1   2   1   2   2   2   1   1   2   1   2   2   2   1   1   1   2   1   1   2   2   1   2   2   2   2   2   2   1   1   1   2   2   2   2
 MK-3-10                2   1   2   1   1   1   1   2   2   2   2   2   1   1   2   2   2   1   2   2   1   1   2   2   2   1   2   1   1   1   2   1   1   2   1   2   2   1   2   2   2   1   2   2   2   1   2   2   2   1   1   2   2   1   2   2   1   1   1   2   1   2   1   2   2   1   2   2   2   2   1   2   2   1   2   1   2   1   1   2   1   2   2   2   2   2   1   1   2   2   1   2   2   2   2   1   2   1   1   1   1   2   2   2   1   2   2   2   2   2   2   1   2   1   2   2   2   1   1   2   1   2   1   1   2   2   2   1   2   1   1   2   2   1   1   2   2   2   1   2   2   1   1   2   1   1   1   2   2   1   1   2   1   1   1   2   2   1   2   1   2   1   2   1   2   1   2   1   2   2   2   1   1   2   1   1   1   2   1   1   2   2   1   1   2   2   1   2   2   2   2   2   1   1   1   1   2   2   2   2
 MK-3-11                2   1   2   1   2   1   1   2   2   2   1   2   1   1   2   2   1   1   2   2   1   1   2   2   2   1   2   1   1   1   2   1   1   2   1   2   2   1   2   2   2   1   2   2   2   2   2   2   2   1   1   2   2   1   2   1   1   1   1   2   1   2   1   2   2   1   2   2   2   2   1   2   2   1   2   1   2   2   1   2   1   2   2   1   2   1   1   1   1   2   1   2   2   1   2   1   2   1   1   2   1   2   1   2   1   2   2   2   2   2   2   1   2   1   2   2   2   1   1   2   1   2   2   1   2   2   2   1   2   1   1   2   2   1   1   2   2   2   1   2   2   1   1   2   1   1   1   2   2   1   1   2   1   1   1   2   2   1   2   1   2   1   2   1   2   1   2   1   2   2   2   1   1   2   1   2   1   2   1   1   2   2   1   1   2   2   1   2   2   2   2   2   2   1   1   1   2   2   2   2
 MK-3-12                2   1   2   1   2   1   1   2   2   2   1   2   1   1   2   2   1   1   2   2   1   1   2   2   2   1   2   1   1   1   2   1   2   1   1   2   2   1   2   2   2   1   2   2   2   2   2   2   2   1   1   1   2   1   2   1   1   2   1   1   1   2   1   1   2   1   2   2   2   2   1   2   2   1   2   1   2   2   1   2   1   2   2   1   2   1   1   1   1   2   1   2   2   1   2   1   1   1   1   2   2   2   1   2   1   2   2   2   2   1   1   1   2   1   2   2   2   1   1   2   1   2   2   1   2   2   2   1   2   1   1   2   1   1   1   2   2   2   1   1   2   1   1   2   1   1   1   2   2   1   1   2   1   1   1   2   2   1   2   1   2   1   2   2   2   2   2   1   2   2   2   1   1   1   1   2   1   2   2   2   2   2   1   1   2   2   1   1   2   2   2   2   2   1   1   1   2   2   2   1
 MK-3-13                2   1   2   1   2   1   1   2   2   2   1   2   1   1   2   2   1   1   2   2   1   1   2   2   2   1   2   1   1   1   2   1   2   2   1   2   2   1   1   2   2   1   2   2   2   2   2   2   2   1   1   1   2   1   2   1   1   2   1   1   1   2   1   1   2   1   2   2   2   2   2   2   2   1   2   1   2   2   2   2   1   2   2   1   2   1   1   2   1   2   1   2   2   1   1   1   1   1   1   1   2   2   1   2   1   2   2   2   2   1   1   1   2   1   2   1   2   1   1   2   1   2   2   1   2   2   2   1   2   2   1   2   1   1   2   2   2   2   1   1   2   1   1   2   1   1   1   2   2   1   1   2   1   1   1   2   2   1   2   1   2   1   1   2   2   2   2   1   2   2   2   1   1   1   2   2   1   2   2   2   2   2   1   1   2   2   1   1   2   2   2   2   2   1   1   1   2   1   2   1
 MK-3-14                2   1   2   1   2   1   1   2   2   2   1   2   1   1   2   2   1   1   2   2   1   1   2   2   2   1   2   1   1   1   2   1   2   1   1   2   2   2   1   2   2   1   2   2   2   2   2   1   2   1   1   1   1   1   2   1   1   2   1   1   1   2   1   1   2   1   2   2   1   2   2   2   2   1   2   1   2   2   2   2   1   2   2   1   2   2   2   2   1   2   1   2   2   2   1   1   1   1   1   1   1   2   2   2   1   2   2   2   2   2   1   1   2   1   2   1   2   1   1   2   1   1   1   1   2   2   2   1   2   2   1   2   1   1   2   2   2   1   1   1   2   1   1   2   1   1   1   2   2   1   1   2   1   1   1   2   2   1   2   1   2   1   1   2   1   2   2   1   2   1   2   1   2   1   2   2   1   1   2   2   2   2   1   1   1   2   1   1   2   2   2   2   1   1   1   1   2   1   2   1
 MK-3-15                2   1   2   1   2   1   1   2   2   1   2   2   1   1   2   2   1   1   2   1   1   1   2   2   2   1   2   1   1   1   2   1   2   1   1   2   2   2   1   2   2   1   2   1   2   2   2   1   2   1   1   1   1   2   2   1   1   2   1   1   1   2   1   1   2   1   1   2   1   2   2   1   2   1   2   1   2   2   2   2   1   2   2   1   2   2   2   2   1   2   1   2   2   2   2   1   1   1   1   2   1   2   2   2   1   2   2   2   2   2   1   2   2   1   2   1   2   1   2   2   1   1   1   1   2   2   2   1   2   2   2   2   1   1   2   2   1   1   1   1   1   1   1   2   1   1   1   2   2   1   1   2   1   1   1   2   2   1   2   1   1   1   1   2   1   2   2   1   2   1   2   1   2   1   2   2   1   2   2   2   2   2   1   1   1   2   1   1   2   2   2   2   1   1   1   1   2   1   2   1
 MK-3-16                2   1   2   1   2   1   1   2   2   1   2   2   1   1   2   2   1   1   2   1   1   1   2   2   2   1   2   2   1   1   2   1   2   1   2   2   2   2   1   2   2   1   2   1   2   2   2   1   2   1   1   1   1   2   2   1   1   2   1   1   1   2   1   1   1   1   1   1   2   2   2   1   2   2   2   1   1   2   2   2   1   2   2   1   2   2   1   2   1   2   1   2   2   2   2   1   1   1   1   2   1   2   1   2   1   2   2   2   2   2   1   2   2   1   2   1   2   1   2   2   1   1   1   1   2   2   2   1   2   2   2   2   1   1   2   2   1   1   1   1   1   1   1   2   2   2   1   2   1   1   1   2   1   1   1   2   2   1   2   1   1   1   2   2   1   2   2   2   2   1   2   1   2   1   2   2   1   2   2   2   2   2   1   2   1   2   1   1   2   2   2   2   1   1   1   1   2   1   2   1
 MK-4-1                 2   2   2   1   2   2   2   1   2   1   2   1   1   2   2   1   1   2   1   1   2   1   2   1   1   2   1   2   2   1   2   2   1   1   1   1   1   2   1   2   2   1   1   2   1   2   2   2   2   1   2   1   2   1   1   1   1   1   1   2   1   2   2   1   2   2   2   1   1   2   2   1   2   1   1   1   1   2   1   1   2   2   2   1   2   2   2   2   1   1   1   1   2   2   1   1   2   1   1   2   2   2   1   1   2   2   1   2   1   1   2   1   2   2   1   2   2   2   1   2   1   1   1   2   2   2   1   1   2   2   1   2   1   2   1   2   2   1   1   2   2   1   2   2   2   2   2   2   2   2   1   2   1   2   2   2   2   2   2   1   1   2   1   1   1   2   2   2   2   2   1   2   2   1   2   1   2   2   2   1   2   2   2   1   2   2   1   2   1   2   2   2   2   1   2   2   1   2   1   1
 MK-4-2                 2   2   2   1   2   2   2   1   1   1   2   1   1   2   2   1   1   2   1   1   2   1   2   1   1   2   1   2   2   1   2   2   1   1   1   1   1   2   1   2   2   1   1   2   1   2   2   2   2   1   2   1   2   1   1   1   1   1   1   2   1   2   2   1   2   2   2   1   2   2   2   1   2   1   1   1   1   2   1   1   2   2   2   1   1   2   2   1   1   2   1   1   2   2   1   1   1   1   1   2   2   1   1   1   2   2   1   2   2   1   2   1   1   2   1   2   2   2   1   2   2   1   2   2   1   2   1   1   2   2   1   2   1   2   1   2   2   1   1   2   2   1   2   1   2   2   2   1   2   2   1   2   1   2   2   2   2   2   2   1   1   2   1   1   1   2   2   2   2   2   1   2   2   1   1   1   1   2   2   1   2   2   2   2   2   2   1   2   1   2   2   2   2   1   1   2   1   2   1   2
 MK-4-3                 2   2   2   1   2   1   1   2   2   1   2   1   1   2   2   1   1   2   1   1   2   1   2   1   1   2   1   2   2   1   2   2   1   1   1   1   1   2   1   2   2   1   1   2   1   2   2   2   2   1   2   1   1   2   1   1   1   1   1   2   1   2   2   1   2   2   2   1   2   2   2   1   2   1   1   1   1   2   1   2   2   2   2   2   1   2   2   1   1   2   1   2   2   2   1   1   1   1   1   2   2   1   1   1   2   2   1   2   2   1   2   1   1   1   1   2   2   2   1   1   2   1   2   2   1   2   1   1   2   2   2   1   1   2   1   2   2   1   1   2   2   1   2   1   2   2   2   1   2   2   1   1   1   2   1   2   2   2   2   1   1   2   1   1   1   2   2   2   2   2   1   2   2   1   1   1   1   2   2   1   2   2   1   2   2   2   1   2   1   2   2   2   2   1   1   2   1   2   1   2
 MK-4-4                 2   2   2   1   2   1   1   2   2   1   2   1   1   2   2   1   1   2   1   2   2   1   2   1   1   1   1   2   2   1   2   2   1   1   1   1   1   2   1   2   1   1   1   2   1   2   2   2   2   1   2   1   2   2   1   1   1   1   2   2   1   2   2   1   2   2   2   1   2   2   2   1   2   1   1   1   1   2   1   2   2   2   2   2   1   2   2   1   1   2   1   2   2   2   1   1   1   1   1   2   2   1   1   1   2   2   1   2   2   1   2   1   1   1   1   2   2   2   1   2   2   1   2   2   1   1   1   1   2   2   2   1   1   2   1   2   1   1   1   2   2   1   2   1   2   2   2   1   1   2   1   1   1   2   1   2   2   2   2   2   1   2   1   1   1   2   2   2   2   1   1   1   2   1   1   1   1   2   2   1   2   2   2   2   1   2   1   2   1   2   2   2   2   1   1   1   1   2   1   2
 MK-4-5                 2   2   2   1   2   2   1   2   2   1   2   1   1   2   2   1   1   1   1   2   2   1   2   1   2   2   2   1   2   1   2   2   1   2   2   1   1   2   1   2   1   1   1   2   1   2   2   1   1   1   2   1   2   2   1   1   1   1   2   2   1   2   2   1   2   2   2   1   1   2   2   1   2   1   1   2   1   2   1   1   2   2   2   2   1   2   2   1   1   2   1   2   2   2   1   1   1   1   1   1   2   1   1   1   2   2   1   2   2   1   2   1   1   1   1   2   2   2   1   2   2   1   2   2   1   1   1   2   2   2   2   1   1   2   1   2   1   1   1   2   1   1   2   1   2   2   2   1   1   2   1   1   1   2   1   2   2   2   2   2   1   2   1   1   1   2   2   2   2   2   2   1   2   1   1   1   1   2   2   1   2   2   2   2   1   2   1   1   1   2   2   2   2   1   1   1   1   2   1   2
 MK-4-6                 2   2   2   1   2   2   1   2   2   1   2   1   1   2   2   2   1   1   1   2   2   1   2   1   2   2   2   1   2   1   2   2   2   2   2   1   1   2   1   2   1   1   1   2   1   2   2   1   1   1   2   1   2   1   1   1   1   1   2   2   1   2   2   1   2   2   2   1   1   2   2   2   2   1   1   2   1   2   1   1   2   1   2   1   1   2   2   1   1   2   1   2   2   2   1   2   1   2   1   1   2   1   1   1   2   2   1   2   2   1   2   1   1   1   1   2   2   2   1   2   1   1   2   2   1   1   1   2   2   2   2   1   1   2   2   2   1   2   1   2   2   1   2   1   2   2   2   1   1   2   1   1   1   2   1   2   2   2   2   2   1   2   1   1   1   2   2   2   2   2   2   1   2   1   1   1   1   2   2   1   2   2   2   2   1   2   1   1   1   2   2   2   2   1   1   1   1   2   1   2
 MK-4-7                 2   2   2   1   2   2   1   2   1   1   2   1   1   2   2   2   1   1   1   2   2   1   2   1   2   2   2   1   2   1   2   2   2   2   2   1   1   2   2   2   1   1   1   2   1   1   2   1   1   1   2   1   2   1   2   1   1   1   1   2   1   2   2   1   2   1   1   1   2   2   2   2   2   1   1   2   2   2   2   1   1   1   2   1   1   2   2   1   1   2   1   1   2   2   1   2   2   2   2   1   2   1   1   1   2   1   1   2   2   1   2   1   1   1   1   2   2   2   1   2   1   1   2   2   1   1   1   2   2   2   2   1   1   2   2   2   1   1   1   2   2   1   2   2   1   2   2   1   1   2   1   1   1   2   1   2   2   2   2   1   2   2   1   1   1   2   2   2   2   2   2   1   2   1   1   1   1   1   2   1   2   2   2   2   1   2   1   1   1   2   2   1   2   1   1   1   1   2   1   2
 MK-4-8                 2   2   2   1   2   2   2   2   2   1   2   1   1   2   2   2   1   1   1   2   2   1   2   1   2   2   2   1   2   1   2   2   2   2   2   1   1   2   2   2   1   1   2   2   1   1   2   1   1   1   2   1   2   1   2   1   1   1   1   2   1   2   2   1   2   1   1   1   2   1   2   1   2   1   1   2   2   2   2   2   1   1   2   1   1   1   1   1   1   1   1   1   2   2   1   1   2   2   2   2   2   1   1   1   2   1   1   2   2   1   2   1   2   1   1   2   2   2   1   2   1   1   2   2   1   1   1   2   2   2   2   1   1   2   2   2   1   1   1   2   1   1   2   2   1   1   2   1   1   2   1   1   1   2   1   2   2   2   2   1   2   2   1   1   1   2   1   2   2   2   2   1   2   1   1   1   1   1   2   1   2   2   2   2   1   2   1   1   1   2   2   1   2   1   1   1   1   2   1   2
 MK-4-9                 2   2   1   1   2   2   2   2   2   1   1   1   1   1   2   2   1   1   1   2   2   1   2   1   1   2   2   1   2   1   2   2   2   2   2   1   1   2   2   1   1   1   2   2   1   1   2   1   1   1   2   2   2   1   2   1   2   1   2   2   1   2   2   1   2   1   1   1   2   1   2   1   2   1   2   2   2   2   2   2   1   1   1   1   1   1   1   1   1   1   1   1   2   2   1   1   2   2   2   2   2   1   1   1   2   1   1   2   2   1   2   1   2   1   1   2   2   2   2   1   1   1   2   2   1   1   1   2   2   2   2   1   1   2   2   2   1   1   1   2   1   1   2   2   1   1   2   1   1   2   1   1   1   2   2   2   2   2   2   1   2   2   1   1   1   2   1   2   2   2   2   1   2   1   1   1   1   2   2   1   2   2   2   2   1   2   2   1   2   2   1   1   2   1   1   1   1   2   1   1
 MK-4-10                2   2   1   1   2   2   2   2   2   1   1   1   1   1   2   2   1   1   1   2   2   1   2   1   1   2   2   1   2   1   2   2   2   2   2   1   1   2   2   1   1   1   2   2   1   1   2   1   1   1   2   2   2   1   1   1   1   2   2   2   1   2   2   2   2   1   2   1   2   2   2   1   2   1   2   2   2   2   2   2   1   1   1   1   1   1   1   1   1   1   1   1   2   2   1   1   2   1   2   2   2   1   1   1   2   1   1   2   2   1   2   1   2   1   1   2   1   2   2   1   1   1   2   2   1   1   1   2   1   1   2   1   2   2   2   2   1   1   1   2   1   1   2   2   1   1   2   1   1   1   1   1   2   2   1   2   2   2   2   1   2   2   1   1   1   2   2   2   2   2   1   1   2   1   1   1   1   2   2   1   2   2   2   2   1   2   2   2   1   2   1   1   2   1   1   1   2   2   1   1
 MK-4-11                2   2   1   1   1   2   2   2   2   1   2   1   1   1   2   2   1   2   1   2   2   1   2   1   1   2   1   1   2   1   2   1   2   2   2   1   1   2   2   1   1   1   2   1   1   1   1   1   1   1   2   2   2   1   1   1   1   2   2   2   1   2   2   2   2   1   2   1   2   2   2   1   2   1   2   2   2   2   2   2   1   1   1   1   1   1   1   2   2   1   2   1   2   2   2   1   2   1   2   2   2   1   1   1   2   1   1   2   2   1   2   1   1   1   1   2   2   2   2   1   1   2   2   2   1   1   1   2   1   1   2   1   2   2   2   2   2   1   1   2   1   1   2   2   1   1   2   1   1   1   1   1   2   2   1   2   2   2   2   1   2   2   2   1   1   2   2   2   1   2   1   1   2   1   1   1   1   2   2   1   2   2   2   2   1   2   2   2   1   2   1   2   2   1   1   1   2   2   1   1
 MK-4-12                2   2   1   1   1   2   2   2   2   1   2   2   1   1   2   2   1   1   1   2   2   1   2   1   1   2   1   1   2   1   2   1   2   2   2   1   1   2   1   1   1   2   2   2   1   1   1   1   1   1   2   2   2   2   1   1   1   2   2   2   1   2   2   2   2   1   2   1   2   2   2   2   2   2   2   2   2   2   2   2   1   1   1   2   1   1   1   2   2   1   2   1   2   2   2   1   2   1   1   2   2   1   1   1   2   1   1   2   2   1   2   1   1   1   1   2   2   2   2   1   1   2   2   2   1   1   1   2   1   1   2   2   2   2   2   2   2   2   1   2   1   1   2   1   1   1   2   1   1   1   1   1   2   2   1   2   2   2   2   1   2   2   2   1   1   2   2   2   1   2   1   1   2   1   1   1   1   2   2   1   2   2   2   2   1   2   2   2   2   2   1   2   2   1   1   1   2   2   1   1
 MK-4-13                2   2   1   1   1   2   2   2   2   1   2   2   2   1   2   2   1   1   1   2   2   1   2   1   1   2   1   1   2   1   2   1   1   2   2   1   2   2   1   1   1   2   2   2   2   1   1   1   1   1   2   2   2   2   1   1   1   2   2   2   1   2   2   2   2   1   2   1   2   2   2   2   2   2   2   2   2   2   2   2   1   1   1   2   1   1   1   2   2   1   1   1   2   2   2   1   2   1   1   2   2   1   1   1   2   1   1   2   1   1   2   1   1   1   1   2   2   2   2   1   1   1   2   1   1   1   1   2   1   1   2   2   2   2   2   2   2   2   1   2   1   1   2   1   1   1   2   2   1   1   1   2   2   2   1   2   1   2   2   1   2   2   2   1   1   2   2   2   1   2   1   1   2   1   1   1   1   2   2   1   2   2   2   2   1   2   2   2   2   2   1   2   2   2   1   1   2   2   1   1
 MK-4-14                2   2   1   1   1   2   1   2   2   1   2   2   2   2   2   2   2   2   1   2   2   1   2   2   1   2   1   1   2   1   2   1   1   2   2   1   1   2   2   1   1   2   2   1   2   1   1   1   1   2   2   2   2   2   1   1   1   2   2   2   1   2   2   2   2   1   2   1   2   2   1   2   2   2   2   2   2   2   2   2   1   1   2   2   1   2   1   2   2   1   1   1   2   2   2   1   2   1   1   2   2   1   1   1   2   1   1   2   2   1   2   1   2   1   1   2   2   2   2   1   1   2   2   1   1   1   1   2   1   1   2   2   1   2   1   2   1   2   1   2   2   1   1   1   1   1   2   2   1   1   1   2   2   2   1   2   1   2   2   1   2   2   2   1   1   2   2   2   2   2   1   1   2   1   1   1   1   2   2   1   2   2   2   2   1   2   2   2   2   2   1   2   1   2   1   1   2   2   1   1
 MK-4-15                2   2   1   1   1   2   1   2   2   1   2   2   2   2   2   2   2   2   1   2   2   1   2   2   1   2   1   1   2   1   2   1   1   2   2   1   2   2   2   1   1   2   2   1   2   1   1   1   1   2   2   2   2   1   1   1   1   2   2   2   1   2   2   2   2   1   2   1   2   2   1   2   2   2   2   2   2   2   2   2   1   1   2   2   1   2   1   2   2   1   1   2   2   2   2   2   2   1   1   2   2   1   1   1   2   1   1   2   1   1   2   1   2   2   1   2   2   2   2   1   1   2   2   2   1   1   1   2   1   1   2   2   1   2   1   2   1   2   1   2   2   1   1   1   1   1   2   2   1   1   1   2   2   2   1   2   1   2   1   2   2   2   2   1   1   2   2   2   2   2   1   1   2   1   1   1   2   2   2   1   2   2   2   2   1   2   2   2   2   1   1   2   1   2   1   1   2   2   1   1
 MK-4-16                2   2   1   1   1   2   1   2   2   1   2   2   2   2   2   1   2   2   1   2   2   1   2   2   1   2   1   1   2   1   2   1   1   2   2   1   2   2   2   1   1   2   2   1   2   1   1   1   1   2   2   2   2   1   1   1   1   2   2   2   1   2   2   1   2   1   2   1   2   1   1   2   2   2   2   2   2   2   2   2   1   1   2   2   1   2   1   2   2   1   2   2   2   2   2   2   2   1   2   2   2   1   1   1   2   1   2   2   1   1   2   1   2   2   1   2   2   2   2   1   2   2   2   2   1   2   1   2   1   1   2   2   1   2   1   2   1   1   1   2   2   1   1   1   1   1   2   1   1   1   1   1   2   2   1   2   1   2   2   2   2   2   2   1   1   2   1   2   2   2   1   1   2   1   1   1   2   2   2   1   2   2   1   2   1   2   2   2   2   1   1   2   2   2   1   1   2   1   1   2
 MK-5-1                 2   1   1   1   2   1   1   1   2   1   2   1   2   2   2   1   1   2   2   2   1   1   1   2   2   1   2   2   1   1   1   1   1   2   1   2   2   2   1   2   1   1   1   2   2   2   1   1   1   2   2   1   1   1   2   1   2   1   1   1   2   2   2   1   1   1   2   1   1   2   2   1   1   1   1   1   2   1   1   2   2   2   2   1   2   2   2   1   2   2   2   2   1   1   1   2   2   1   2   2   1   1   2   2   1   2   1   2   2   2   2   2   2   1   2   2   2   1   1   1   2   2   1   2   1   2   2   1   2   2   2   1   2   1   2   1   1   1   1   2   2   1   2   1   2   1   1   2   1   2   1   2   1   2   1   2   2   2   1   1   2   1   2   1   1   1   1   1   1   1   1   1   2   2   1   2   1   2   2   2   2   2   1   2   1   2   2   1   1   1   1   1   2   1   2   2   1   1   2   1
 MK-5-2                 2   1   1   2   2   2   1   1   2   1   2   1   2   2   2   1   2   2   2   2   1   1   1   2   2   1   2   2   1   1   1   1   1   2   1   2   2   2   1   2   1   1   1   2   2   2   1   1   1   2   2   1   1   1   2   1   1   2   1   1   1   2   2   1   1   1   2   1   1   2   2   1   1   1   1   1   2   1   1   2   2   2   2   2   2   2   2   1   2   1   2   2   1   1   1   2   2   1   2   2   1   1   2   1   1   2   1   2   2   2   2   2   2   1   2   2   1   1   1   2   2   2   1   2   1   2   2   1   1   2   2   1   2   1   2   1   1   1   1   2   2   1   2   1   2   1   1   1   1   2   1   2   1   2   2   2   2   2   1   1   2   1   1   1   2   1   1   1   1   1   1   1   2   2   1   2   1   2   2   2   2   2   1   2   1   2   2   1   1   1   1   1   2   1   2   2   2   1   2   1
 MK-5-3                 1   1   1   2   2   2   1   1   2   1   2   1   2   1   2   1   2   2   1   2   1   1   1   2   1   2   2   2   1   1   1   2   1   2   1   2   2   2   1   2   1   1   1   2   2   2   1   1   1   2   2   1   1   1   2   1   1   2   1   1   1   2   2   1   1   1   2   1   1   2   2   1   1   1   1   1   2   1   1   2   2   2   2   2   1   2   2   1   2   1   2   2   1   1   1   1   2   1   2   2   2   2   2   1   2   2   1   1   2   1   1   2   2   1   2   2   1   1   1   2   2   2   1   2   1   2   2   1   1   2   2   1   2   1   2   1   1   1   1   2   2   1   2   1   2   1   1   1   1   2   1   2   1   2   2   2   2   2   2   1   2   1   1   1   2   1   1   1   1   1   1   1   2   2   1   2   1   2   2   2   2   2   1   2   1   2   2   1   1   1   1   1   2   1   2   2   2   2   2   1
 MK-5-4                 1   1   1   2   2   2   1   1   2   1   2   1   2   2   2   1   2   2   1   2   1   1   2   2   1   2   2   2   1   2   1   2   1   2   1   2   2   2   1   2   1   1   1   2   2   2   1   1   1   2   2   1   1   1   2   2   1   2   1   1   1   2   2   1   1   1   2   1   1   2   2   1   1   2   1   1   2   1   1   2   2   2   2   2   2   1   2   1   2   1   2   1   1   1   1   1   2   1   2   2   2   2   2   1   2   2   1   1   2   1   1   2   2   2   1   1   1   1   1   2   2   2   1   2   1   2   2   2   1   2   2   1   2   1   2   1   2   1   1   2   2   1   2   1   2   1   1   1   1   2   1   2   1   2   2   2   2   2   2   1   2   1   1   1   1   1   1   1   1   1   1   2   1   2   1   2   1   2   2   1   2   2   1   2   1   2   2   1   1   1   1   1   2   1   2   2   2   2   2   1
 MK-5-5                 1   1   2   2   1   2   1   1   2   1   2   1   2   2   2   1   2   2   1   2   1   1   2   2   1   2   2   2   1   2   1   2   1   2   1   2   1   2   1   2   1   1   1   2   2   2   1   1   1   1   2   1   1   1   2   2   1   2   1   2   1   2   2   1   1   1   2   1   1   2   1   1   1   2   1   1   2   1   1   2   2   2   2   1   2   1   1   2   2   2   2   1   1   1   1   1   2   1   2   2   2   1   2   1   2   2   1   1   2   1   1   2   2   2   1   1   2   1   2   2   2   2   1   2   1   2   2   2   1   2   2   1   2   1   2   1   2   1   1   2   2   1   2   1   2   1   1   1   1   2   1   2   1   1   2   1   2   2   2   1   1   2   1   1   1   1   1   1   1   1   1   2   1   2   1   2   1   2   2   1   2   2   1   2   1   1   2   1   1   1   1   1   2   1   2   2   2   2   2   1
 MK-5-6                 2   1   2   2   1   2   1   1   2   1   2   1   2   2   2   1   2   2   1   2   1   1   2   2   2   2   2   2   1   2   1   1   1   2   1   2   1   2   1   1   1   1   1   1   2   2   1   1   1   1   2   1   1   1   2   2   1   2   1   2   1   2   2   1   1   2   2   1   1   2   1   1   1   2   1   1   2   1   1   2   1   1   2   1   2   2   1   2   2   2   1   1   1   1   1   1   2   1   1   2   2   1   2   1   2   2   1   1   2   1   1   2   2   2   2   1   2   1   2   2   2   2   1   2   1   1   2   2   2   2   2   1   1   2   2   1   2   1   1   2   2   1   2   1   2   1   1   1   1   2   1   2   1   1   2   1   1   2   2   1   1   2   1   1   1   1   1   1   1   1   1   2   1   2   1   2   1   2   2   1   2   2   1   2   1   1   2   1   1   1   1   1   1   1   2   2   2   2   2   1
 MK-5-7                 2   1   2   2   1   2   1   1   2   1   1   2   2   2   2   1   1   2   1   2   2   1   2   2   2   2   1   2   1   2   1   1   1   2   1   2   1   2   1   1   1   1   2   2   2   2   1   1   1   1   2   1   1   1   2   2   1   2   1   2   1   2   2   1   1   2   2   1   1   2   1   1   1   2   1   1   2   1   2   2   1   1   2   2   2   2   2   2   2   2   1   1   1   1   1   1   2   1   1   2   2   1   2   1   2   2   1   1   1   1   1   2   2   2   1   1   2   1   2   2   2   2   1   2   1   1   2   2   2   2   2   1   2   2   1   1   2   1   1   2   2   1   2   1   2   1   1   1   1   2   1   2   1   1   2   1   1   2   2   1   1   1   1   1   1   1   1   1   1   1   1   2   1   2   2   2   1   2   2   1   2   2   1   1   1   1   2   1   1   2   1   1   1   1   2   2   2   2   2   1
 MK-5-8                 2   1   2   2   1   2   1   1   2   1   1   2   2   2   1   1   1   2   1   2   1   1   2   2   2   2   1   2   1   2   1   1   1   2   1   2   1   2   1   1   1   1   2   2   2   1   1   1   1   2   1   1   1   1   2   2   1   2   1   2   1   1   2   1   1   2   2   1   1   2   1   1   1   2   1   1   2   1   2   2   1   1   1   2   2   2   2   2   1   2   2   2   1   1   1   1   2   1   1   2   2   1   2   1   2   2   1   1   1   1   1   2   2   2   1   1   2   1   2   2   2   2   1   2   1   1   2   2   2   2   2   1   2   1   1   1   2   1   2   2   2   1   2   1   2   1   1   1   1   2   1   2   1   1   2   1   1   2   2   1   1   1   1   1   1   1   1   1   1   1   1   2   1   2   2   2   1   2   2   1   2   2   2   1   1   1   1   1   1   2   1   1   1   1   2   2   2   2   2   2
 MK-5-9                 2   2   2   2   1   2   2   1   2   1   1   2   2   2   1   1   1   2   2   2   1   1   2   2   2   2   1   2   1   2   1   1   1   2   1   2   1   2   1   1   1   1   2   2   2   1   1   1   1   2   2   1   1   1   2   2   1   2   1   2   1   1   2   2   1   2   2   1   1   2   2   1   1   2   1   1   2   1   2   2   1   2   1   2   2   2   2   2   1   2   2   2   1   1   1   1   2   1   1   2   1   2   2   1   2   2   1   1   1   1   1   2   1   2   1   2   2   1   1   2   2   2   1   2   1   1   1   2   2   2   2   2   2   1   2   1   1   1   2   2   2   1   2   2   1   1   1   1   1   2   1   1   1   1   2   1   1   2   2   1   1   1   1   1   1   1   1   1   1   1   1   2   1   1   2   2   1   2   2   1   2   2   2   1   1   1   1   1   1   2   1   1   1   1   2   2   2   2   2   2
 MK-5-10                1   2   1   2   2   2   2   1   2   1   1   2   2   2   1   1   1   1   1   2   1   1   2   2   2   2   1   2   1   2   1   2   1   2   1   1   1   2   2   2   1   1   2   2   2   1   1   1   2   2   2   1   2   1   2   2   2   2   1   2   1   1   2   1   1   2   1   1   2   2   2   1   1   2   1   1   2   1   2   2   1   1   1   2   2   2   2   2   1   2   2   1   2   1   2   1   1   1   1   2   1   1   2   1   2   2   1   1   2   1   1   2   1   1   1   1   2   1   1   2   2   2   1   2   1   1   1   2   2   2   2   2   2   1   2   1   1   1   2   2   2   1   2   2   1   1   1   1   1   2   1   1   1   1   1   1   1   2   2   1   1   1   1   1   1   1   1   1   1   1   1   1   1   1   2   1   1   2   2   1   2   2   1   1   2   1   1   1   1   2   1   1   1   1   2   2   2   2   2   2
 MK-5-11                1   1   1   2   2   2   2   1   2   1   1   2   2   2   1   1   1   1   1   2   1   1   2   2   2   2   1   2   1   2   1   2   2   2   1   2   1   2   2   2   1   1   2   2   2   2   1   1   2   1   2   1   2   1   2   2   2   2   1   2   1   1   2   1   1   2   1   1   2   2   2   1   1   2   1   1   2   1   2   2   1   2   1   2   2   2   2   2   1   2   1   1   2   1   2   1   1   2   2   2   1   1   2   1   2   2   1   1   2   1   1   2   2   1   1   1   1   1   1   2   2   2   1   2   1   1   1   2   2   2   2   2   2   1   2   1   1   1   1   2   2   1   2   2   2   1   1   1   1   2   1   1   1   1   1   1   1   2   1   1   1   1   1   1   1   1   2   1   1   1   1   1   1   1   2   1   1   2   2   1   2   2   1   1   2   2   2   1   1   2   1   1   2   1   2   2   2   2   2   2
 MK-5-12                1   1   1   1   2   2   2   2   2   1   1   2   2   2   1   1   1   1   1   2   1   1   2   2   2   2   1   2   1   2   1   2   2   2   1   2   1   2   2   2   1   1   2   2   2   2   1   2   2   1   1   1   1   1   2   2   2   2   1   2   1   1   2   1   1   2   1   1   2   2   2   1   1   2   1   1   2   1   2   2   2   2   1   2   2   2   2   2   1   2   1   1   2   2   2   1   1   2   2   2   1   1   2   1   2   2   2   1   2   1   1   2   2   1   1   1   1   1   1   2   2   2   1   2   1   1   1   2   2   2   2   2   2   1   2   1   1   1   2   2   2   1   1   2   2   1   1   2   1   2   1   1   1   1   1   1   1   1   1   1   1   2   1   1   1   2   2   1   1   1   1   1   1   1   2   2   1   2   2   1   2   2   1   1   2   2   2   2   1   2   1   1   2   1   2   2   2   2   2   2
 MK-5-13                1   1   2   1   2   2   2   2   2   1   1   2   2   2   1   1   1   2   1   2   1   1   1   1   2   2   1   2   1   2   1   2   2   2   1   2   1   2   2   2   1   1   2   2   2   2   1   2   2   1   1   1   1   1   1   2   2   2   1   2   2   2   2   1   1   2   1   1   2   2   2   1   1   2   1   1   1   1   2   2   2   2   1   2   2   2   2   2   1   2   1   1   2   2   2   1   2   2   2   2   1   1   2   1   2   2   2   1   2   1   1   2   2   1   1   1   1   1   2   2   2   1   1   2   1   1   1   2   2   1   2   2   2   2   2   1   1   1   1   2   2   1   1   2   2   1   1   1   1   2   1   2   1   1   1   1   2   1   1   1   1   2   1   1   2   2   2   1   1   1   1   2   1   1   2   1   1   2   2   1   2   2   1   2   2   2   2   2   1   2   1   1   1   1   2   2   2   2   2   2
 MK-5-14                1   1   2   1   1   2   2   2   2   1   1   2   2   2   1   1   1   2   1   2   1   1   1   1   2   2   1   2   1   2   1   2   2   1   1   2   1   2   2   2   1   1   1   2   1   2   1   2   2   1   1   1   1   1   1   2   2   2   1   2   2   2   2   1   1   2   1   1   2   2   2   1   1   2   1   1   1   1   2   1   2   2   1   2   2   2   2   2   1   2   1   1   2   2   2   1   2   2   2   2   1   1   2   1   2   2   1   1   2   1   1   2   2   1   1   1   1   1   1   2   2   1   2   2   1   1   1   2   2   1   2   2   1   2   2   1   1   1   1   2   2   1   1   2   2   1   1   1   1   2   1   2   1   1   1   2   2   2   1   1   1   2   1   1   2   1   2   1   1   1   1   2   1   1   2   1   1   2   2   1   2   2   1   2   2   2   2   2   1   2   1   1   1   1   1   2   2   2   2   2
 MK-5-15                1   1   1   1   1   1   2   2   2   1   1   2   1   2   1   1   1   2   1   2   1   1   1   1   2   2   2   2   1   2   1   2   2   2   1   2   1   2   2   2   1   1   1   2   1   2   1   2   2   2   1   1   2   2   1   2   2   1   1   2   2   2   2   1   1   2   1   1   2   1   2   1   1   2   1   1   1   2   2   2   2   2   1   2   2   2   2   1   1   2   1   1   2   2   2   1   2   2   2   2   1   2   2   1   2   2   2   2   2   1   1   2   2   2   1   1   1   1   1   2   2   1   2   2   1   1   1   2   2   1   2   1   1   1   1   1   1   1   1   2   2   1   1   2   2   1   1   1   2   2   1   2   1   1   1   2   2   2   1   1   1   2   1   1   2   1   2   1   1   1   1   2   1   1   2   1   1   2   2   1   2   2   1   2   2   2   2   2   1   2   1   2   1   1   1   2   2   2   2   2
 MK-5-16                1   1   1   1   2   1   2   2   2   1   1   2   1   2   1   1   1   2   1   2   1   1   1   1   2   2   2   1   1   2   1   2   2   2   1   2   1   2   2   2   1   1   1   1   1   2   1   2   2   2   1   1   2   2   1   1   2   2   1   2   2   2   2   1   1   2   1   1   2   1   2   1   1   1   1   1   1   2   2   2   2   2   1   2   2   2   2   2   1   2   1   1   2   2   2   1   2   2   2   2   1   2   2   1   2   2   2   2   2   1   1   2   2   2   1   1   2   1   2   2   2   1   2   2   1   1   1   2   2   1   2   1   1   1   1   1   1   1   1   2   2   1   1   2   2   1   1   1   2   2   1   2   1   1   1   1   2   2   1   1   1   2   1   1   2   1   2   2   1   1   1   2   1   2   2   1   1   2   2   1   2   2   1   2   2   2   2   2   1   2   1   2   1   1   1   2   2   2   2   2
 MK-6-1                 2   2   2   2   1   1   1   2   2   2   1   2   2   2   2   1   2   2   2   2   1   2   1   2   2   1   2   2   2   1   2   2   1   1   1   2   2   2   1   2   1   1   2   1   2   1   2   2   1   1   1   2   1   2   2   2   1   2   1   1   2   2   1   2   2   1   2   1   1   1   2   1   1   2   1   1   2   2   2   2   2   1   2   1   2   1   1   1   2   2   2   2   2   1   2   1   2   2   1   2   2   2   1   2   2   2   1   2   2   2   2   1   1   2   1   2   2   2   2   1   2   1   2   1   1   2   2   2   2   1   1   2   1   1   1   1   2   1   1   1   2   1   1   1   2   2   1   2   1   1   1   2   2   1   2   2   1   2   1   1   1   2   1   2   1   2   1   2   1   2   2   1   1   2   1   1   1   1   1   2   2   2   1   1   2   1   2   1   1   2   1   1   1   2   2   2   2   1   2   1
 MK-6-2                 2   2   2   2   1   1   1   2   2   2   2   2   2   2   2   1   2   2   2   2   2   2   2   2   2   1   2   2   2   1   2   2   1   1   1   2   2   2   1   2   1   1   2   1   2   1   2   2   1   1   1   2   1   2   2   2   1   2   1   1   2   2   1   2   2   2   2   1   1   1   2   2   1   2   1   1   2   2   2   2   1   2   2   1   2   1   1   1   1   2   2   2   2   1   2   1   1   2   1   2   2   2   1   2   2   2   1   2   2   2   2   1   1   2   1   2   2   2   2   1   2   1   2   1   1   2   2   2   2   1   1   1   2   1   2   1   2   1   1   1   1   1   1   1   1   2   1   2   1   2   1   2   2   1   2   2   1   2   1   1   1   2   1   2   2   2   1   2   1   2   1   1   1   2   1   1   1   2   1   2   2   2   1   1   2   1   2   1   1   2   1   1   1   2   2   2   2   1   2   2
 MK-6-3                 2   2   2   2   1   1   1   2   2   2   2   2   2   2   2   2   2   2   2   2   2   2   2   2   2   1   2   2   2   1   2   1   1   1   1   2   2   2   1   1   1   1   2   1   2   1   2   2   1   1   1   2   2   2   2   2   1   2   1   1   2   2   1   2   2   2   2   1   1   1   2   2   1   2   1   1   2   2   2   2   1   2   2   1   1   1   2   1   1   2   2   2   2   1   2   1   1   2   1   2   2   2   1   1   2   2   1   2   1   2   2   2   1   2   1   2   2   2   2   1   2   1   2   2   1   2   2   2   2   1   1   1   2   1   1   1   2   1   1   1   1   1   2   1   1   2   2   2   1   2   1   2   2   1   2   1   1   2   1   1   1   2   1   2   2   2   1   2   1   2   1   1   1   2   1   1   1   2   1   2   2   2   1   1   2   2   2   1   1   2   1   1   1   1   2   2   2   1   2   2
 MK-6-4                 2   2   2   1   1   1   1   2   2   2   1   2   2   2   2   2   2   2   1   2   2   2   1   2   2   2   2   2   2   2   1   1   1   2   1   2   2   2   1   1   1   1   2   1   2   1   2   2   2   1   1   2   2   2   2   2   1   1   1   1   2   2   1   2   2   1   1   1   1   1   2   2   1   2   1   1   2   2   1   2   2   2   2   1   1   1   2   1   1   2   2   2   1   1   2   1   1   2   1   2   2   2   1   1   2   2   1   2   1   2   2   2   1   2   1   2   2   2   2   1   2   1   2   2   1   2   2   2   2   1   1   1   2   1   1   1   2   1   1   1   1   1   2   1   1   2   2   1   1   2   1   2   2   2   2   2   1   1   1   1   1   2   1   2   2   2   1   2   1   2   1   1   1   2   1   1   1   2   1   2   1   2   1   1   2   2   2   1   1   2   1   2   1   1   2   2   2   2   2   2
 MK-6-5                 2   2   2   1   1   1   1   2   2   2   1   1   2   1   2   2   2   2   1   2   2   2   1   1   2   2   2   2   2   2   1   1   1   2   1   2   2   2   1   1   1   2   2   1   2   1   2   2   2   1   1   2   2   2   2   1   1   1   1   1   2   2   1   2   2   1   1   1   1   1   2   2   1   2   1   1   2   2   1   2   2   2   2   1   1   1   2   1   1   2   2   2   1   1   2   1   1   2   1   2   1   2   1   1   2   2   1   2   1   1   2   2   1   1   1   2   2   2   2   1   2   1   2   2   1   2   1   2   2   1   1   1   2   1   1   1   2   1   1   1   1   1   2   1   1   2   2   1   1   2   1   2   2   2   1   2   1   1   1   1   1   2   1   1   2   2   1   2   1   2   1   1   1   2   1   1   1   2   1   2   1   2   1   1   2   2   2   1   1   2   1   2   1   1   2   2   2   2   2   2
 MK-6-6                 1   2   2   1   1   1   1   1   2   2   1   1   2   2   2   2   2   2   2   2   2   2   1   1   2   2   2   2   2   2   1   1   1   2   1   2   2   1   1   2   2   2   2   2   2   1   2   2   2   2   1   1   2   2   2   1   2   1   1   1   2   2   1   2   2   1   1   1   1   1   2   2   1   2   1   2   2   2   1   2   2   2   2   2   1   1   2   1   1   2   2   2   1   1   2   1   1   2   1   2   1   2   1   1   2   2   1   1   1   1   2   2   1   1   1   1   2   2   1   1   1   1   2   2   1   2   1   2   2   1   1   1   2   1   1   1   2   2   1   1   1   1   1   1   1   2   2   1   1   2   1   2   2   2   1   2   1   1   1   2   1   2   1   1   2   2   1   2   1   2   1   1   1   2   1   1   1   2   1   2   1   2   1   1   2   2   2   1   1   2   1   2   1   1   2   2   1   2   2   2
 MK-6-7                 1   2   2   1   1   1   1   1   2   2   1   1   2   1   2   2   2   2   2   1   2   2   1   2   2   2   2   2   2   2   1   1   2   2   1   2   2   1   1   2   2   2   1   2   2   1   1   1   2   2   1   1   2   1   2   1   2   1   2   1   2   2   1   2   2   1   1   1   1   2   2   2   1   2   1   2   2   2   1   2   2   2   2   2   1   1   2   1   1   2   2   2   1   1   1   1   1   1   1   2   1   2   1   1   2   2   1   2   1   1   2   2   1   1   1   1   2   2   1   1   1   1   2   2   1   1   1   2   2   2   1   1   2   1   1   1   2   2   2   1   1   1   1   1   1   2   2   1   1   2   1   2   2   1   1   2   1   2   1   2   1   1   1   2   2   2   1   2   1   2   2   1   1   2   1   1   1   2   1   2   1   2   1   1   2   1   2   1   1   2   1   2   1   1   2   2   1   2   1   2
 MK-6-8                 1   2   2   1   1   1   1   1   2   2   1   1   2   1   2   2   2   2   2   1   2   2   2   2   1   2   2   2   2   1   1   1   1   2   2   2   2   1   1   2   2   2   1   1   2   1   1   1   2   2   1   1   2   1   2   1   2   2   2   1   2   2   1   2   2   1   1   1   2   2   2   2   1   2   1   2   2   2   1   2   1   2   2   2   1   1   2   1   1   2   2   2   1   1   1   1   1   1   1   2   1   2   1   1   2   2   1   2   1   1   2   2   1   1   1   1   2   1   1   1   1   1   2   2   1   1   1   2   2   1   1   1   1   2   1   1   2   2   2   1   1   1   1   1   1   2   2   1   1   2   1   1   2   1   1   2   1   2   1   2   1   1   1   2   2   2   1   1   1   2   2   1   1   2   1   1   1   2   1   2   1   2   1   1   2   1   2   1   1   2   1   2   1   1   2   2   2   2   1   2
 MK-6-9                 1   2   2   1   1   1   1   1   1   2   1   1   2   1   2   2   2   2   2   1   2   2   2   2   1   2   2   2   2   1   1   1   1   2   2   2   2   1   1   2   2   1   2   1   2   1   1   1   2   2   1   1   2   1   2   1   2   1   1   1   2   2   1   2   2   1   1   1   2   2   2   2   1   2   1   2   2   2   1   2   1   2   2   1   1   1   2   1   1   2   2   2   2   1   1   2   1   2   1   2   1   2   1   1   2   2   2   2   1   1   2   2   1   1   1   1   2   1   1   1   1   1   2   2   1   1   1   2   2   1   1   1   1   2   1   1   2   2   2   1   1   1   1   1   1   2   2   1   1   2   1   2   2   1   1   2   1   2   1   2   1   2   1   2   2   2   1   1   1   2   2   1   1   2   1   1   1   2   1   1   1   2   1   1   2   1   2   1   2   2   1   2   1   2   2   2   2   2   1   2
 MK-6-10                1   2   2   1   1   1   1   1   1   1   1   1   2   1   2   2   2   2   1   1   2   2   2   2   1   2   2   2   2   1   1   1   1   2   2   2   2   1   2   2   2   1   2   1   2   1   1   1   2   2   1   1   1   1   2   1   2   1   2   1   2   2   1   2   2   1   1   1   2   2   2   2   1   2   1   2   2   2   1   2   1   2   2   1   1   1   2   1   1   2   2   2   2   1   2   2   1   2   1   2   1   2   1   2   2   2   2   1   2   1   2   2   1   1   1   1   2   2   1   1   2   2   2   2   1   1   1   2   2   1   1   1   1   2   1   1   2   2   2   1   1   1   1   1   2   2   2   1   1   2   1   2   2   1   1   2   1   2   1   2   2   2   1   1   2   2   1   1   1   2   2   1   2   2   1   1   1   2   1   1   1   2   1   1   2   1   2   1   2   2   1   2   1   2   2   1   2   2   1   2
 MK-6-11                1   2   2   1   1   1   1   1   1   1   1   1   2   1   2   2   2   1   1   1   2   2   2   2   1   2   2   2   2   1   1   1   1   2   2   2   2   2   1   2   2   1   2   1   2   1   1   1   2   2   1   1   1   1   2   1   2   1   2   1   2   2   1   2   2   1   1   1   1   2   2   2   1   2   1   2   2   2   1   2   1   2   2   1   1   1   2   1   1   2   2   2   2   1   2   2   1   2   1   2   1   2   1   2   1   2   2   1   2   1   1   1   1   2   1   1   2   2   1   1   2   2   2   2   1   1   1   2   2   1   2   1   1   2   1   1   2   2   2   1   1   1   1   1   2   1   2   1   1   1   1   2   2   1   1   2   1   2   1   2   2   2   1   1   2   2   1   1   1   2   1   1   2   2   1   1   1   2   1   1   1   2   1   1   2   1   2   1   2   2   1   2   1   2   2   1   2   2   1   1
 MK-6-12                1   2   2   1   1   1   1   1   1   1   1   1   2   1   2   2   2   2   1   1   2   2   2   2   1   2   2   1   2   1   1   1   1   2   1   2   2   2   1   2   1   1   2   2   1   1   1   1   2   1   1   1   1   1   2   1   2   1   2   1   2   2   1   1   2   1   1   1   2   2   2   2   1   1   1   2   2   2   1   2   1   2   2   1   2   1   2   2   1   2   2   2   2   2   2   1   1   2   1   2   1   2   1   2   1   2   2   1   2   2   1   1   1   2   1   1   2   2   1   1   2   2   2   2   1   1   1   2   1   1   1   1   2   2   1   1   2   2   2   1   1   1   1   1   2   1   2   1   1   1   1   2   2   1   1   2   1   2   1   2   2   2   1   1   2   2   1   1   1   2   1   1   2   2   1   1   1   2   1   1   1   2   1   1   2   1   2   1   1   2   1   2   2   2   2   1   2   2   1   1
 MK-6-13                1   2   2   1   1   1   1   1   1   1   1   2   2   1   1   2   2   2   1   1   2   2   2   2   1   2   2   1   2   2   1   1   1   2   1   2   2   2   1   2   1   1   2   2   1   1   1   1   2   1   1   1   1   1   2   2   2   2   1   1   2   2   1   1   2   1   1   1   1   2   2   2   1   2   1   2   2   2   1   2   1   2   2   2   2   2   2   2   1   2   2   2   2   2   2   1   1   2   1   2   1   2   1   2   1   2   2   1   2   2   1   1   1   2   1   1   2   2   1   1   2   2   2   1   1   1   1   2   1   1   1   1   2   2   1   2   2   2   2   1   1   1   2   1   2   1   2   1   1   1   1   2   2   1   1   2   1   2   1   2   2   2   1   1   2   2   1   1   1   2   1   1   2   2   1   1   1   2   1   1   1   1   1   1   2   1   2   1   1   2   1   2   2   2   2   1   2   2   1   1
 MK-6-14                1   2   2   2   1   1   1   1   1   1   1   2   2   1   1   2   2   2   1   1   2   2   2   1   1   2   2   1   2   2   1   1   1   2   1   2   2   2   2   2   1   1   2   2   1   1   1   1   2   1   1   1   1   1   2   2   2   2   1   1   2   2   1   1   2   1   1   1   1   2   2   2   1   1   1   2   2   2   1   2   1   2   2   2   2   2   2   1   1   2   2   2   2   2   2   1   2   2   1   2   1   2   1   2   1   2   2   1   2   2   1   1   2   2   1   1   2   2   1   1   2   2   2   1   1   1   1   2   2   2   1   1   2   2   1   2   2   2   2   2   1   2   1   1   2   1   2   1   1   1   2   2   2   1   1   2   1   2   1   2   2   2   1   2   2   2   1   1   1   2   1   2   2   2   1   2   1   2   1   1   1   1   1   1   2   1   2   1   1   2   1   2   2   2   1   1   2   2   2   1
 MK-6-15                1   2   2   2   1   1   1   1   1   1   1   2   2   1   1   1   2   2   2   1   2   2   2   1   1   2   1   1   2   2   1   1   1   2   1   2   2   2   2   2   1   1   2   2   1   1   1   1   2   1   1   1   1   1   2   2   2   2   1   1   2   2   1   1   2   1   1   1   1   2   2   2   1   1   2   2   2   2   1   2   1   1   2   2   2   1   1   1   1   2   2   2   2   1   2   1   2   2   1   2   1   2   1   2   1   2   2   1   2   2   1   1   2   2   1   1   1   2   1   1   2   1   2   1   1   1   1   2   2   2   1   1   2   2   1   2   2   2   2   2   1   2   1   1   2   1   2   1   1   1   2   1   2   1   1   2   1   2   1   2   2   2   1   2   2   2   2   1   1   2   1   2   2   2   1   2   1   2   1   1   1   1   1   1   2   1   2   1   1   2   1   2   2   2   1   1   2   2   2   1
 MK-6-16                1   2   2   2   1   1   1   1   1   1   1   2   2   1   1   1   2   2   2   1   2   2   2   1   1   2   1   1   2   2   1   1   1   2   1   2   2   2   2   2   1   1   2   2   1   1   1   1   2   1   1   1   2   1   2   2   2   2   1   1   2   2   1   1   2   1   1   1   1   2   2   1   2   1   2   2   2   2   2   2   1   2   2   2   2   1   1   1   1   2   2   2   1   1   2   1   2   2   1   2   1   2   2   2   1   2   2   1   2   2   1   1   2   2   1   1   1   1   2   1   2   1   2   1   1   1   1   2   2   2   1   1   2   2   2   2   2   2   2   2   2   2   1   1   2   1   2   1   1   1   2   1   2   1   1   2   1   2   1   2   2   2   1   2   2   2   2   1   2   2   1   2   2   2   1   1   1   2   1   1   1   2   1   2   2   1   2   1   1   2   1   2   2   2   1   2   2   2   2   1
 
!****************************************** Phenotypic Data **********************************************************
!-100.0 is resevred for missing phenotype
SimulatedTrait1         8.9737    9.5508   11.3355   10.2422    9.1362   11.0958    9.9922    9.8685    9.3528    7.3627   10.6299   10.8445   11.4462   10.5972   10.6428   10.0413   11.3974    9.9377    9.8167    8.6271   11.4793    9.4781   11.9621   11.1684    9.4830   10.8966    9.6394    9.0689    9.9711   10.6077   10.6784    9.2551   10.9057    9.9942   11.8422   11.3899    8.9345   10.2109    9.8585   10.7795   10.8656   10.5116    9.7128   10.4392    8.9571    9.8899    8.3468    9.4498    8.6197    9.3929   11.1026   10.1112    8.5285    9.3121   11.3423   11.4313    9.8250   10.0187    9.1706   10.3943   10.1855    9.5373    8.8572   11.3007   11.1711    9.9168   10.4929    9.8115    9.7363   10.1757    9.6466   11.8266    8.8180    8.8037   11.1202    8.9448    9.1208    8.7447   10.3572   11.0721   10.3926    9.0067   11.3165    8.8309   11.2479   11.2438   10.8163   10.7260    9.8050   10.4297   10.9676    9.5820    9.6390    9.7023    9.6550   10.3624   10.1830   10.4678   11.1698   11.0469    9.1132   10.0958   10.6809    8.7316    8.3389   10.6350    9.1974   10.9580    9.8467    9.9649    9.8316   10.3841    9.7571    8.7591    9.5851   11.4202   11.1408   11.3001   10.7352   10.5111   11.1783   10.9224   10.4689    8.2392    7.5906   11.7827    9.1927    9.5211    9.7540    9.6578   10.8836   10.9220    9.0697    9.3552    7.5576   10.2227    8.9440   10.7765   10.0633   12.2235   10.1547    9.8915    9.6622    9.6932   10.4053   10.6435   10.5315    9.7017    9.1134    8.9252   10.4765   10.4101   11.0055   11.1910    9.5386    9.7459   10.2715    9.5770   12.3909   12.0958   11.7739    9.3738   10.2754    9.7692   10.7942    9.4195    9.6860    9.6728   10.5190    9.5494    8.6829   10.5533    8.4767   10.0605   10.6050   10.5271   10.0670    9.2972    7.1958   10.2881   10.9345    8.7330    9.6760    9.0775    9.2579    8.2495   10.5095   10.1080    8.1201    9.8663    9.5237    9.7057    8.4393   10.0762    9.4410   10.6672   10.0862    9.9234   10.2834    7.6256
 
