# Supplementary material for: Inclusive Composite Interval Mapping of QTL by Environment Interactions in Biparental Populations
Source: PLoS One. 2015 Jul 10;10(7):e0132414. doi: 10.1371/journal.pone.0132414 (PMC4498613; doi:10.1371/journal.pone.0132414)
Supplement: S1 File — (ZIP) [file pone.0132414.s001.zip › BC1 population/e=1/run_00090.met]

!**********************Note: lines staring with "!" are remarks and will be ignored in the program********************
!*********************************General Information**********************************
!Assuming F1 = P1 x P2, populations available in QTL IciMapping are: 
!  1, P1BC1F1 = P1 x F1, the first backcrossing where P1 is used as the recurrent parent;
!  2, P2BC1F1 = P2 x F1, the first backcrossing where P2 is used as the recurrent parent;
!  3, F1DH, F1-derived doubled haploids; 
!  4, RIL or F1RIL, recombination inbred lines through the repeated selfing of F1;
!  5, P1BC1RIL, recombination inbred lines through the repeated selfing of P1BC1F1;
!  6, P2BC1RIL, recombination inbred lines through the repeated selfing of P2BC1F1;
!  7, F2, the selfing generation of F1;
!  8, F3, the selfing generation of F2;
!  9, P1BC2F1, the second backcrossing where P1 is used as the recurrent parent; 
! 10, P2BC2F1, the second backcrossing where P2 is used as the recurrent parent;
! 11, P1BC2RIL, recombination inred lines through the repeated selfing of P1BC2F1; 
! 12, P2BC2RIL, recombination inred lines through the repeated selfing of P2BC2F1; 
! 13, P1BC1F2, the selfing generation of P1BC1F1; 
! 14, P2BC1F2, the selfing generation of P2BC1F1; 
! 15, P1BC2F2, the selfing generation of P1BC2F1; 
! 16, P2BC2F2, the selfing generation of P2BC2F1; 
! 17, P1BC1DH, P1BC1F1-derived doubled haploids; 
! 18, P2BC1DH, P2BC1F1-derived doubled haploids; 
! 19, P1BC2DH, P1BC2F1-derived doubled haploids; 
! 20, P2BC2DH, P2BC2F1-derived doubled haploids; 
   1      !Mapping Population (see remarks above)
   2      !Mapping Function (1 for Kosambi; 2 for Haldane; 3 for Morgan)
   2      !Marker Space Type (1 for intervals; 2 for positions)
   1      !Marker Space Unit(1 for centiMorgans; 2 for Morgan)
   6      !Number of Chromosomes (or Linkage Groups)
 200      !Size of the mapping population
   1      !Number of environments
 
!***************************************** Chromosomes and Linkage Maps **********************************************
!Chromosome                 NumMarkers
-CH1                        16
-CH2                        16
-CH3                        16
-CH4                        16
-CH5                        16
-CH6                        16
!Linkage map (Marker name followed by position or the interval length)
 MK-1-1                1     0.000
 MK-1-2                1    10.000
 MK-1-3                1    20.000
 MK-1-4                1    30.000
 MK-1-5                1    40.000
 MK-1-6                1    50.000
 MK-1-7                1    60.000
 MK-1-8                1    70.000
 MK-1-9                1    80.000
 MK-1-10               1    90.000
 MK-1-11               1   100.000
 MK-1-12               1   110.000
 MK-1-13               1   120.000
 MK-1-14               1   130.000
 MK-1-15               1   140.000
 MK-1-16               1   150.000
 MK-2-1                2     0.000
 MK-2-2                2    10.000
 MK-2-3                2    20.000
 MK-2-4                2    30.000
 MK-2-5                2    40.000
 MK-2-6                2    50.000
 MK-2-7                2    60.000
 MK-2-8                2    70.000
 MK-2-9                2    80.000
 MK-2-10               2    90.000
 MK-2-11               2   100.000
 MK-2-12               2   110.000
 MK-2-13               2   120.000
 MK-2-14               2   130.000
 MK-2-15               2   140.000
 MK-2-16               2   150.000
 MK-3-1                3     0.000
 MK-3-2                3    10.000
 MK-3-3                3    20.000
 MK-3-4                3    30.000
 MK-3-5                3    40.000
 MK-3-6                3    50.000
 MK-3-7                3    60.000
 MK-3-8                3    70.000
 MK-3-9                3    80.000
 MK-3-10               3    90.000
 MK-3-11               3   100.000
 MK-3-12               3   110.000
 MK-3-13               3   120.000
 MK-3-14               3   130.000
 MK-3-15               3   140.000
 MK-3-16               3   150.000
 MK-4-1                4     0.000
 MK-4-2                4    10.000
 MK-4-3                4    20.000
 MK-4-4                4    30.000
 MK-4-5                4    40.000
 MK-4-6                4    50.000
 MK-4-7                4    60.000
 MK-4-8                4    70.000
 MK-4-9                4    80.000
 MK-4-10               4    90.000
 MK-4-11               4   100.000
 MK-4-12               4   110.000
 MK-4-13               4   120.000
 MK-4-14               4   130.000
 MK-4-15               4   140.000
 MK-4-16               4   150.000
 MK-5-1                5     0.000
 MK-5-2                5    10.000
 MK-5-3                5    20.000
 MK-5-4                5    30.000
 MK-5-5                5    40.000
 MK-5-6                5    50.000
 MK-5-7                5    60.000
 MK-5-8                5    70.000
 MK-5-9                5    80.000
 MK-5-10               5    90.000
 MK-5-11               5   100.000
 MK-5-12               5   110.000
 MK-5-13               5   120.000
 MK-5-14               5   130.000
 MK-5-15               5   140.000
 MK-5-16               5   150.000
 MK-6-1                6     0.000
 MK-6-2                6    10.000
 MK-6-3                6    20.000
 MK-6-4                6    30.000
 MK-6-5                6    40.000
 MK-6-6                6    50.000
 MK-6-7                6    60.000
 MK-6-8                6    70.000
 MK-6-9                6    80.000
 MK-6-10               6    90.000
 MK-6-11               6   100.000
 MK-6-12               6   110.000
 MK-6-13               6   120.000
 MK-6-14               6   130.000
 MK-6-15               6   140.000
 MK-6-16               6   150.000
!*********************************** Marker Types ********************************************************************
!Co-dominant marker: When heterozygote F1 is present, P1 is coded as 2, F1 is coded as 1, and P2 is coded as 0; Otherwise, P1 is coded as 2, and P2 is coded as 0. 
!Dominant marker: When heterozygote F1 is present, P1 and F1 are coded as 12, and P2 is coded as 0; Otherwise, P1 is coded as 2, and P2 is coded as 0.  
!Recessive markers: When heterozygote F1 is present, P1 is coded as 2, and F1 and P2 are coded as 10; Otherwise, P1 is coded as 2, and P2 is coded as 0. 
!Missing marker is coded as -1. 
 MK-1-1                 2   2   2   1   1   1   1   1   1   2   2   1   1   1   1   2   1   1   1   2   1   2   2   1   2   1   1   2   2   2   2   1   2   2   2   2   2   1   1   2   2   1   1   1   1   2   2   2   2   1   1   2   1   1   2   1   1   1   2   1   2   2   2   2   2   2   2   2   2   1   2   1   1   1   2   1   1   1   1   2   1   1   1   2   1   1   1   2   1   2   1   2   2   2   2   1   2   1   1   1   1   2   1   2   2   2   2   1   2   2   1   1   1   1   1   1   1   1   2   1   2   1   2   1   2   1   2   1   1   1   1   2   1   1   1   2   2   1   1   2   1   1   1   1   2   2   2   1   2   1   1   2   1   2   2   1   2   2   1   1   1   2   2   1   2   2   1   2   1   2   1   1   2   2   1   1   2   1   2   2   1   1   1   1   2   1   2   1   2   2   1   1   2   2   2   2   1   2   1   1
 MK-1-2                 2   2   2   2   1   1   1   1   1   2   2   1   1   2   1   2   1   1   1   2   1   2   2   1   2   1   1   2   2   2   2   1   2   2   2   2   2   1   1   2   2   1   1   1   1   2   2   2   2   1   1   2   1   1   2   1   1   1   2   1   2   2   2   2   2   2   2   2   2   1   2   1   1   1   2   1   1   1   1   2   1   1   1   2   1   2   1   2   1   2   1   2   2   2   2   1   2   1   1   2   1   2   1   2   2   2   2   1   2   2   1   2   1   2   1   1   1   1   2   1   2   1   2   1   2   1   1   1   1   1   1   2   2   1   1   2   2   1   1   2   1   1   1   1   1   2   2   1   2   1   1   2   1   2   2   1   2   2   1   2   1   2   2   1   2   2   1   2   1   1   1   2   2   2   1   1   2   2   2   2   1   1   2   2   2   1   2   1   2   2   1   1   2   2   2   2   1   2   2   1
 MK-1-3                 1   2   2   2   1   1   1   1   2   2   2   1   1   2   1   1   1   1   1   2   2   2   2   1   2   2   1   1   2   2   2   1   1   2   2   2   2   1   1   2   2   2   1   1   1   2   2   2   2   1   1   2   1   1   1   1   1   1   2   1   2   2   2   1   2   2   2   2   2   1   1   1   1   1   2   1   1   2   1   2   1   1   1   2   1   2   1   1   1   2   1   2   2   2   1   1   2   1   2   2   1   2   1   2   2   2   2   1   2   2   1   2   1   2   1   1   1   1   2   1   2   1   2   1   2   2   1   1   1   1   1   2   2   1   1   2   2   1   1   2   1   1   1   1   1   2   1   1   2   1   1   1   1   2   2   1   2   2   1   2   2   2   2   1   2   2   1   2   1   1   1   2   2   2   1   1   2   2   2   2   1   1   2   2   2   1   2   1   2   2   1   1   2   2   2   2   1   2   1   1
 MK-1-4                 1   2   2   2   1   1   1   1   2   2   2   1   1   2   2   1   1   1   1   2   2   2   2   1   2   2   1   1   2   2   2   1   1   2   1   2   2   1   1   2   1   2   1   1   1   2   2   2   2   1   1   2   1   1   1   1   1   1   2   1   2   2   1   1   2   2   1   2   1   1   1   2   1   1   2   1   1   2   1   2   1   1   2   2   1   2   1   1   2   2   1   2   2   2   1   1   2   1   2   2   1   2   1   2   1   2   2   1   2   2   1   2   1   2   1   1   1   2   1   1   2   1   2   1   2   2   1   1   1   1   1   2   2   1   1   1   2   1   1   2   1   1   1   1   1   2   1   1   2   1   2   1   1   2   2   1   2   2   1   2   2   2   2   1   2   2   1   2   1   1   1   2   2   1   1   1   2   2   1   1   1   1   1   2   2   1   2   1   2   2   1   1   2   2   2   2   1   1   1   1
 MK-1-5                 1   2   1   2   1   1   1   1   2   2   2   1   1   2   2   2   1   1   2   2   1   2   2   1   2   1   1   1   2   2   2   1   2   2   1   2   2   1   2   2   1   2   2   1   1   1   2   2   2   1   1   2   1   1   1   1   1   1   2   1   2   2   1   1   2   2   1   2   1   1   1   2   1   1   2   1   1   2   1   2   1   1   2   2   1   2   1   1   2   2   1   2   2   2   1   2   1   1   2   2   1   2   1   2   1   1   2   2   2   1   1   2   1   2   1   1   1   2   1   1   2   1   1   1   2   2   1   2   1   1   2   2   2   1   1   1   2   1   1   1   1   1   1   1   1   2   1   1   2   1   2   1   1   2   2   1   2   2   1   2   2   2   2   1   2   2   1   2   1   1   1   2   1   1   1   1   2   2   1   1   1   1   1   2   2   1   2   1   2   2   1   1   2   2   2   2   1   1   1   1
 MK-1-6                 1   2   1   2   1   1   1   1   2   2   2   1   1   1   2   2   1   2   2   2   1   2   2   1   1   1   2   1   2   2   2   1   2   2   1   2   2   2   2   2   1   2   2   1   1   1   2   2   2   1   1   2   1   1   1   1   1   1   2   1   2   2   1   1   2   2   1   2   1   1   1   2   1   1   2   2   2   2   1   2   1   1   2   2   1   2   1   2   2   2   1   2   1   2   1   2   1   1   2   2   1   2   1   2   1   1   2   2   2   1   1   2   1   1   1   1   1   2   1   1   2   1   1   1   2   2   1   2   1   1   2   2   2   1   1   1   2   1   1   1   1   2   1   1   1   2   1   1   2   1   2   1   1   2   2   1   1   2   1   2   2   2   2   1   2   2   1   1   1   1   1   2   1   2   1   1   2   2   1   1   1   1   1   2   1   1   2   1   2   2   1   2   2   2   1   2   1   1   1   1
 MK-1-7                 1   1   1   2   1   1   2   1   2   2   2   1   1   1   2   2   1   2   2   2   1   2   2   1   1   1   2   1   2   2   2   1   2   2   1   2   2   2   2   1   1   2   1   2   1   1   2   2   2   1   1   1   1   1   1   1   1   1   2   1   2   2   1   1   2   2   1   2   2   1   1   2   2   1   2   2   2   2   1   2   1   1   2   2   1   2   1   2   2   2   1   2   1   2   1   2   2   1   2   2   1   2   1   2   1   1   2   2   2   1   1   2   1   2   2   2   1   2   1   1   2   1   1   1   2   2   1   2   1   1   2   2   2   1   1   1   2   1   2   1   1   2   1   1   1   2   1   2   2   1   2   1   1   2   2   1   1   2   1   2   2   2   2   1   2   2   2   2   1   1   1   2   1   2   1   1   2   2   1   2   1   1   1   2   1   1   2   1   2   2   1   2   2   2   1   2   1   1   1   1
 MK-1-8                 1   1   1   2   1   1   2   1   2   2   2   1   1   1   2   2   1   2   2   1   1   2   2   1   1   1   2   1   2   2   2   1   2   2   1   2   2   2   1   1   1   2   1   1   2   1   2   1   2   1   1   1   1   1   1   1   1   1   2   1   2   2   1   2   2   2   1   2   1   1   1   2   2   1   2   2   2   2   1   2   1   1   1   1   1   2   1   2   2   1   1   2   1   2   1   2   2   1   2   2   1   2   1   2   1   1   2   2   2   1   1   2   1   2   1   2   1   2   1   1   2   1   1   2   2   2   1   2   1   1   2   2   2   1   1   1   2   1   2   1   1   2   1   1   2   2   1   2   2   1   2   1   1   2   2   2   1   2   1   2   2   2   2   2   2   2   2   2   1   1   1   2   1   2   1   1   2   2   1   2   1   1   1   2   1   1   2   2   2   2   1   2   2   2   1   2   1   1   1   1
 MK-1-9                 1   1   1   2   1   1   2   1   2   2   2   1   2   1   1   2   1   2   1   1   1   2   2   1   1   1   2   1   2   2   2   2   1   2   1   2   2   2   1   1   2   2   1   1   2   1   2   1   2   1   1   1   1   1   1   1   1   1   2   1   2   2   1   2   2   2   1   2   1   1   1   2   2   1   2   1   2   2   1   2   1   1   1   1   1   2   1   2   2   1   2   2   2   2   1   1   2   1   2   2   2   2   1   2   1   2   2   2   2   1   1   2   1   2   1   2   1   2   1   1   2   1   1   2   2   1   1   2   1   1   1   2   2   1   1   1   1   1   2   2   1   2   1   1   2   2   1   2   2   1   2   1   1   2   2   2   1   2   1   2   2   2   2   1   1   2   2   2   1   1   1   2   1   2   1   1   2   2   1   2   1   1   1   2   1   1   2   2   1   2   1   2   1   2   1   1   1   1   1   1
 MK-1-10                1   1   1   2   1   2   2   1   2   2   1   1   2   1   1   2   1   2   1   1   1   2   2   1   1   1   2   2   2   2   2   2   1   2   1   2   1   2   1   1   2   2   1   1   2   1   2   2   2   1   1   1   1   1   1   1   1   1   2   1   2   2   1   2   2   1   1   2   1   1   1   2   2   1   2   2   2   2   1   2   1   2   1   1   1   2   1   2   2   1   2   2   2   2   1   1   2   1   2   2   2   2   1   2   1   2   2   2   2   1   1   2   1   2   1   1   1   2   1   1   2   1   1   2   2   1   1   2   1   1   1   2   2   1   1   1   1   1   2   2   1   2   1   1   2   2   1   2   2   1   2   1   1   2   2   2   1   2   1   2   2   2   2   1   1   2   2   2   1   1   1   2   1   1   1   1   2   2   1   2   1   1   1   2   1   1   2   2   1   2   1   1   1   2   1   1   1   1   1   1
 MK-1-11                1   1   1   2   1   2   2   1   1   2   1   1   2   2   2   2   1   2   1   1   1   2   1   1   1   1   2   2   2   2   2   2   1   2   1   1   1   2   2   1   2   2   1   1   2   1   2   2   2   2   1   1   2   1   1   1   1   2   2   1   2   1   2   2   2   1   1   2   1   1   1   2   2   1   2   2   2   2   2   2   1   2   1   1   1   2   1   2   2   1   2   2   2   2   1   1   2   1   2   2   2   2   1   2   1   1   2   2   2   1   1   2   1   2   1   1   1   2   2   1   2   1   1   2   2   1   1   2   1   1   1   2   2   2   1   1   1   1   2   2   1   2   1   1   2   2   1   2   2   1   2   1   1   2   2   2   1   2   1   2   1   2   2   1   1   2   2   2   1   2   2   2   1   1   1   1   1   2   1   2   1   1   1   2   1   2   2   2   1   2   1   1   1   2   1   1   1   1   1   1
 MK-1-12                1   1   1   2   1   2   1   1   1   1   1   1   2   2   2   2   1   2   1   1   1   2   1   1   1   1   2   2   2   2   1   2   2   2   1   1   1   2   2   1   2   1   1   1   2   1   2   2   2   1   2   1   2   2   1   1   1   1   2   1   1   1   2   2   2   1   1   1   1   1   1   2   2   2   2   2   2   2   2   2   1   2   1   1   1   2   2   2   2   1   2   2   2   1   1   1   2   1   2   2   2   2   1   1   1   1   2   2   2   1   1   2   1   1   1   1   2   2   2   1   2   2   1   2   2   1   1   2   1   2   1   1   2   2   1   1   1   1   2   2   1   2   1   1   2   2   1   2   2   1   2   1   1   2   2   2   1   2   1   2   1   1   1   1   1   1   2   2   1   2   2   2   1   1   2   1   1   2   1   2   1   1   1   1   1   2   2   2   1   2   1   1   1   2   1   2   1   1   1   1
 MK-1-13                1   2   1   2   1   2   1   1   1   2   2   1   2   2   2   2   1   2   1   1   1   2   1   1   1   2   2   2   2   2   1   2   1   2   2   1   1   2   2   2   2   2   1   1   2   1   2   2   2   1   2   1   2   2   1   1   1   1   2   1   1   1   1   2   2   1   2   2   1   1   1   2   2   2   2   2   1   2   2   2   1   2   1   1   1   2   2   2   2   1   1   2   2   2   1   1   2   1   2   1   2   2   1   1   1   1   2   2   2   1   1   2   1   1   2   1   2   2   2   1   2   2   1   2   2   1   1   1   1   1   1   1   2   2   1   1   1   1   2   2   1   2   1   1   2   2   1   2   1   1   2   1   1   2   2   2   1   2   1   2   1   1   1   1   1   2   2   2   1   2   2   2   1   2   2   1   1   2   1   2   1   1   1   2   1   2   2   2   1   2   1   1   1   1   1   2   1   1   1   1
 MK-1-14                1   1   1   2   1   2   1   2   1   2   2   1   2   2   2   2   1   2   1   1   1   1   1   1   1   2   2   2   2   1   1   2   1   2   2   1   1   2   2   2   2   2   1   1   2   1   2   2   2   1   2   1   2   2   1   1   1   1   2   1   1   1   2   2   2   1   2   2   1   1   1   2   2   2   2   2   1   2   2   2   1   2   1   1   1   2   2   2   2   1   1   2   2   2   1   2   2   1   2   1   2   2   2   1   2   1   2   2   2   2   2   2   1   1   2   1   2   2   2   1   2   2   1   2   2   2   2   1   1   1   1   1   2   2   1   1   2   1   2   2   1   2   1   1   2   2   1   2   1   1   2   1   1   1   2   2   1   2   1   2   2   1   1   1   1   2   2   2   1   2   2   2   1   2   2   1   1   1   1   2   1   1   1   2   1   2   2   1   1   2   1   1   1   1   1   2   2   1   1   1
 MK-1-15                2   1   1   2   1   1   1   2   1   2   2   2   2   2   2   2   1   2   1   1   1   1   1   1   1   2   2   2   2   1   1   2   1   2   2   1   1   2   2   2   2   2   1   1   2   2   2   2   2   2   2   1   2   1   1   1   1   1   2   1   1   1   2   2   2   1   2   2   1   1   1   2   2   2   2   2   1   2   2   2   1   2   1   1   1   2   2   2   2   1   1   1   2   2   1   2   2   1   2   1   2   2   2   1   2   1   2   2   2   2   2   2   1   1   2   1   2   2   2   2   1   2   1   2   2   2   2   1   1   1   1   1   2   2   1   1   2   1   1   2   2   2   1   1   2   2   1   1   1   1   2   1   1   1   2   2   1   1   1   2   2   2   1   1   1   2   2   2   1   2   2   2   1   2   2   1   1   1   1   1   2   1   1   2   2   2   2   1   1   2   1   1   1   1   1   2   2   1   1   1
 MK-1-16                2   1   1   2   1   2   1   2   1   2   2   2   2   2   2   2   1   2   2   1   1   2   1   1   1   2   2   2   2   1   1   2   1   2   2   1   1   2   2   2   2   2   1   1   2   2   2   2   2   2   2   1   2   1   1   1   1   1   1   1   1   1   2   2   1   1   2   2   1   1   1   2   2   2   1   2   1   2   2   2   1   2   1   1   1   2   2   2   2   1   1   1   2   2   1   1   2   1   2   1   2   2   2   1   2   1   2   2   2   2   2   2   1   1   2   2   2   1   2   2   1   2   1   2   2   2   1   1   1   1   2   1   2   2   1   1   2   1   1   2   2   2   1   2   2   2   1   1   1   1   2   1   1   1   2   2   1   2   1   2   2   2   1   1   1   2   1   2   1   2   2   2   1   2   2   1   2   1   1   2   2   2   1   2   2   2   2   1   1   2   1   1   1   1   1   2   2   1   1   2
 MK-2-1                 2   1   2   1   2   1   2   1   1   1   1   1   1   1   2   2   1   2   1   1   1   2   1   1   1   2   1   2   1   2   1   1   1   2   2   2   2   2   2   2   1   1   1   2   1   1   1   1   1   1   1   1   1   2   1   1   2   2   2   1   2   1   2   1   2   1   2   1   2   2   2   2   2   1   1   1   1   2   1   1   2   2   1   1   1   1   2   1   1   1   1   1   2   2   2   2   1   2   2   1   1   2   1   2   1   2   1   2   2   2   1   1   2   1   2   2   1   2   1   1   2   2   1   2   1   1   2   2   1   2   2   1   1   1   2   2   2   2   1   1   1   1   2   1   1   1   1   1   2   2   2   2   1   1   2   2   2   2   2   2   1   2   1   1   1   2   2   1   2   1   2   1   2   1   1   1   1   1   2   2   2   1   1   1   1   1   2   2   2   1   2   1   1   1   2   2   1   2   1   1
 MK-2-2                 2   1   2   1   2   2   2   1   1   1   1   1   1   1   2   2   1   2   1   1   1   2   1   1   1   1   1   2   1   2   1   1   1   2   2   1   2   2   2   2   1   1   1   2   1   1   1   1   1   1   1   1   1   2   1   1   2   2   2   1   2   1   2   1   2   1   2   1   2   2   2   2   2   1   1   1   1   2   1   1   2   2   1   1   1   2   2   1   1   1   1   1   2   1   2   2   1   2   2   1   1   2   2   2   1   2   1   2   2   2   1   2   1   2   2   2   1   2   1   1   2   2   1   2   1   1   2   2   1   2   2   1   1   1   2   2   2   2   1   1   1   1   2   1   2   1   1   1   2   2   2   2   1   1   2   2   2   2   2   2   1   2   1   1   1   2   2   1   2   2   2   1   2   1   1   2   1   1   2   1   2   1   1   1   1   1   2   2   2   1   2   1   1   1   2   2   1   2   1   1
 MK-2-3                 2   1   2   1   2   2   2   1   1   2   1   1   1   1   2   2   1   2   1   1   1   2   2   1   1   1   1   1   1   2   1   1   1   2   2   1   2   2   2   2   2   1   1   2   1   1   1   1   1   1   1   1   1   2   1   1   2   2   2   1   2   1   2   1   2   1   2   1   2   2   2   2   2   1   1   1   1   2   1   1   2   2   1   1   1   2   2   1   1   2   1   1   2   2   2   2   1   2   2   1   1   2   2   2   1   2   1   2   2   2   1   2   1   2   2   2   1   2   1   1   2   2   1   2   1   1   2   2   1   2   2   1   1   1   2   1   2   2   2   1   1   1   2   1   2   1   2   1   2   2   2   2   1   1   2   2   2   2   2   2   1   2   1   1   1   2   2   1   2   2   1   1   2   1   2   2   1   1   2   1   2   1   1   1   1   1   1   2   2   1   2   2   1   2   2   2   1   2   1   1
 MK-2-4                 2   1   2   1   2   2   2   1   2   2   1   1   1   1   2   2   1   2   1   1   1   2   2   1   1   1   1   1   1   2   1   1   1   2   2   1   2   2   2   2   2   1   1   2   2   1   1   1   1   1   1   1   1   2   1   1   2   2   2   1   2   1   1   1   2   1   2   1   2   2   2   2   2   1   1   1   1   1   1   1   2   2   2   1   1   2   1   1   2   2   1   1   2   2   2   2   1   2   2   1   1   2   2   2   1   2   1   2   2   2   1   2   1   2   2   2   1   2   1   1   2   2   1   2   1   1   2   2   2   2   2   1   1   1   2   1   2   2   2   1   1   1   2   1   2   1   2   1   2   2   2   1   1   1   2   2   2   2   2   2   1   2   1   1   1   2   2   1   2   2   1   2   2   1   2   2   1   1   2   1   2   1   1   1   1   1   1   2   2   1   2   2   1   2   2   2   2   2   1   1
 MK-2-5                 2   1   2   1   2   2   2   1   2   2   1   1   1   1   2   2   1   2   1   1   1   2   2   1   1   1   2   1   1   2   1   1   1   2   2   1   2   2   2   2   2   1   1   2   2   1   1   1   1   1   1   2   1   2   1   1   2   2   2   1   2   1   1   1   2   1   2   1   2   2   2   2   2   1   1   1   1   1   1   2   2   2   2   1   1   2   1   1   2   2   1   1   2   2   2   1   1   2   2   1   1   2   2   2   1   2   1   2   2   2   1   2   1   2   2   2   1   2   1   1   1   2   1   2   1   1   2   2   2   2   2   2   2   1   1   1   2   2   2   1   2   1   2   2   2   1   2   2   2   1   2   1   1   1   2   2   2   2   1   1   1   2   1   1   1   2   2   1   2   2   2   2   2   1   2   2   1   1   2   1   2   1   1   1   1   1   1   2   2   1   2   2   1   2   2   2   2   2   1   1
 MK-2-6                 2   1   1   1   2   2   2   2   2   2   1   1   1   1   2   2   1   2   1   1   1   2   2   1   1   1   2   1   1   1   1   1   1   2   2   1   2   2   2   2   2   1   1   2   2   1   1   1   1   1   1   2   1   2   1   1   2   2   1   2   2   1   1   1   2   1   2   1   2   2   2   1   2   1   1   1   1   1   1   2   2   2   2   1   1   2   1   1   2   2   1   2   2   2   2   2   1   2   2   1   1   2   2   2   1   2   1   2   2   1   1   2   1   2   2   2   2   2   1   1   1   2   1   2   2   2   2   1   2   2   2   2   2   2   1   1   2   2   2   1   2   2   2   2   2   1   2   2   2   1   2   2   1   1   1   2   2   2   1   1   1   1   1   1   1   2   1   1   2   2   2   2   2   1   2   2   2   1   2   1   1   2   1   1   1   1   1   2   1   1   2   2   1   2   2   2   2   2   1   1
 MK-2-7                 2   1   1   1   2   2   2   1   2   2   1   1   1   1   1   2   1   2   1   1   1   2   2   1   1   1   2   1   1   1   1   1   1   2   2   1   2   2   2   2   2   1   1   2   2   1   1   1   1   2   1   2   1   2   1   1   2   1   1   2   2   1   1   1   2   1   2   1   2   1   2   1   2   1   1   1   1   2   1   2   2   2   2   1   2   2   2   1   2   2   2   2   2   2   2   2   1   2   2   1   1   2   2   2   1   2   1   2   2   1   1   2   1   2   2   2   2   2   1   2   1   1   1   2   2   2   2   1   2   1   2   2   1   2   1   1   2   2   2   1   2   2   2   2   2   1   2   1   2   1   2   2   1   1   1   2   2   2   1   1   2   1   1   1   1   2   1   1   2   2   2   2   2   1   2   2   2   1   2   1   1   2   1   1   1   2   1   2   1   1   2   2   1   2   2   2   2   2   1   1
 MK-2-8                 2   1   1   1   2   2   2   1   2   2   1   1   1   1   1   2   1   2   1   1   1   2   2   1   1   1   2   1   1   1   2   1   1   2   2   1   2   2   2   2   2   1   1   1   2   1   1   1   2   2   1   1   1   2   1   1   2   1   1   2   2   1   1   1   2   1   2   1   2   1   2   1   2   1   1   1   1   1   1   2   2   2   1   1   2   2   2   1   2   2   2   2   2   2   2   2   1   2   2   1   1   2   1   2   1   2   1   2   2   1   2   1   1   1   2   2   2   2   2   2   1   1   1   2   2   2   1   1   2   1   1   2   1   1   1   2   2   2   1   1   2   2   2   2   2   1   2   1   2   1   2   2   1   1   1   2   2   2   1   1   2   1   1   1   1   2   1   1   1   2   2   2   2   1   2   2   2   1   2   1   1   2   1   1   1   2   1   2   1   1   2   2   1   1   2   2   2   2   1   1
 MK-2-9                 2   1   1   1   1   2   2   1   2   2   1   1   1   1   1   2   1   2   2   1   1   2   2   1   1   1   2   1   1   1   1   1   1   2   2   1   2   2   2   2   2   1   1   1   1   1   1   1   2   2   1   1   1   2   1   1   2   1   1   1   2   1   1   1   1   1   2   1   2   1   1   1   2   1   1   2   1   1   1   2   2   2   1   1   2   2   2   1   2   2   2   2   2   2   2   2   1   2   2   1   1   2   2   2   2   2   1   2   2   1   2   1   1   1   2   2   2   1   2   2   1   1   1   2   2   1   1   1   2   1   1   2   1   1   1   2   2   2   1   1   2   2   2   2   2   1   2   1   2   1   2   2   1   1   2   2   2   2   1   1   2   1   1   1   1   2   1   2   2   2   2   2   2   1   2   2   2   1   2   1   1   2   1   1   1   2   1   2   1   1   2   2   1   2   2   2   2   1   1   1
 MK-2-10                2   2   1   1   1   2   2   1   2   1   2   1   1   1   1   2   1   2   2   1   1   2   2   1   1   1   2   1   1   1   1   1   1   2   2   1   2   2   2   2   1   1   1   1   2   1   1   1   1   2   1   1   1   1   1   1   2   1   2   1   2   1   1   1   1   1   2   1   2   1   1   1   2   1   1   2   1   1   1   2   2   1   1   1   2   2   2   1   2   2   1   2   2   2   2   2   1   2   2   1   1   2   2   2   2   2   1   2   2   1   2   1   2   2   2   2   2   1   2   2   1   2   1   2   2   1   1   1   2   1   1   1   1   1   1   2   1   2   1   1   2   2   2   2   2   1   2   1   2   1   2   2   2   1   2   1   2   2   1   1   2   1   1   1   2   2   1   2   2   2   2   2   2   2   2   2   2   1   2   1   2   2   1   1   1   2   1   2   1   1   2   2   1   2   2   2   2   1   1   1
 MK-2-11                2   2   1   1   1   2   2   1   2   1   2   1   1   1   2   2   1   2   2   1   1   2   2   1   1   1   2   1   1   1   1   1   1   2   2   1   2   2   2   2   1   1   1   1   2   1   1   1   1   2   1   2   1   1   1   1   2   1   2   1   2   1   1   1   1   1   2   1   2   1   1   1   2   1   1   2   1   1   1   2   2   1   1   1   2   2   2   1   2   2   1   2   2   2   2   2   1   2   2   1   1   2   2   2   2   2   1   2   2   1   2   1   2   2   2   1   2   1   2   1   1   2   1   2   2   2   1   1   2   1   2   1   1   1   1   1   1   2   2   1   2   2   2   2   2   1   2   1   2   1   2   2   2   1   2   1   2   2   1   1   2   1   1   2   2   2   1   2   2   2   2   2   2   2   2   2   2   1   2   1   2   2   1   1   1   2   1   2   1   1   2   2   1   2   2   2   2   2   1   1
 MK-2-12                2   2   1   1   1   2   2   1   2   1   2   1   1   1   1   1   1   2   2   1   1   2   2   1   1   1   2   1   1   1   1   1   1   2   2   1   2   2   2   1   1   1   1   1   2   1   1   1   2   2   1   1   2   1   1   1   2   1   2   1   2   1   1   1   1   1   2   1   2   1   1   2   2   1   1   2   1   1   1   2   2   1   1   1   1   2   2   1   2   2   1   2   2   2   2   1   2   2   2   1   1   2   2   2   2   2   1   2   2   1   2   1   2   2   2   1   1   1   2   1   1   2   2   1   1   2   1   1   2   1   2   1   1   1   1   1   1   2   2   1   2   2   2   1   2   1   1   2   2   1   2   1   2   1   2   1   2   2   1   1   2   1   1   2   2   2   1   2   2   2   2   2   2   2   2   2   2   1   1   2   2   2   1   1   1   2   1   2   2   1   2   2   1   2   2   2   2   2   1   1
 MK-2-13                2   2   1   1   1   2   2   2   2   1   2   1   1   1   1   1   1   2   2   1   2   2   2   1   1   2   2   1   1   1   1   1   2   2   2   1   2   2   2   1   2   1   1   1   2   1   1   1   2   1   1   1   2   1   1   1   2   1   2   1   2   2   1   2   1   2   2   1   2   1   1   2   2   1   1   2   1   1   1   2   2   2   1   1   1   2   2   1   2   2   1   2   2   2   2   1   2   2   2   1   1   2   2   2   2   2   1   2   2   1   2   1   1   2   2   1   1   1   2   1   1   2   2   1   2   2   1   1   2   1   2   1   1   1   1   1   1   2   2   1   1   2   2   1   2   1   2   2   1   2   2   1   2   1   2   1   1   1   1   1   2   1   1   1   2   2   1   1   2   2   2   2   2   2   2   2   2   1   1   2   2   1   1   1   1   2   1   2   2   1   2   2   2   2   2   2   2   2   1   1
 MK-2-14                2   2   1   2   1   2   2   2   1   1   2   1   2   1   1   2   1   2   2   1   2   2   1   1   2   1   1   1   1   1   1   1   2   2   2   1   1   2   2   1   2   1   1   1   2   1   1   1   2   1   1   1   2   1   1   2   2   1   2   1   2   2   1   2   1   2   2   1   2   1   1   2   2   1   1   2   1   1   1   2   2   2   1   1   1   2   2   1   2   2   1   2   2   2   2   2   2   2   2   1   1   2   2   2   2   1   1   1   2   1   2   1   1   2   2   2   1   1   2   2   1   2   2   1   2   2   1   1   2   1   2   1   1   1   1   2   1   1   1   1   1   2   2   1   2   1   1   2   1   2   2   2   2   1   2   1   1   1   1   1   2   1   1   1   2   2   1   1   2   2   2   2   2   1   2   2   2   1   1   1   2   1   1   1   1   2   1   1   2   1   2   2   2   2   2   1   2   2   2   1
 MK-2-15                2   2   1   2   1   2   2   2   1   1   2   1   2   1   1   1   1   2   1   1   2   2   1   1   2   1   1   1   1   2   1   1   2   2   2   1   1   2   2   1   2   1   1   1   2   1   1   1   2   1   1   1   2   1   1   2   2   1   2   1   1   2   1   2   1   2   2   1   2   1   1   2   2   2   1   2   2   1   1   2   2   2   1   2   1   2   2   1   2   2   1   1   2   2   2   2   2   2   2   1   1   2   1   2   2   1   1   1   2   1   2   1   1   2   2   2   1   1   2   2   1   2   2   1   2   1   1   1   2   1   2   1   1   1   1   2   1   1   1   1   1   2   2   1   2   1   1   2   1   2   2   2   2   1   2   1   1   1   1   1   2   1   1   1   2   2   1   1   2   2   2   2   2   1   2   2   2   1   2   1   2   1   1   1   1   2   1   1   2   1   2   2   2   2   2   1   2   2   2   1
 MK-2-16                2   1   1   2   1   2   1   1   1   1   2   2   2   1   2   1   1   2   1   1   2   2   1   1   2   1   1   1   1   2   1   1   2   2   2   1   1   2   2   1   2   1   1   1   2   1   2   1   2   1   1   1   2   1   1   2   1   1   2   1   1   1   1   2   1   2   2   1   2   1   2   2   2   2   1   1   2   1   1   2   2   2   1   2   1   2   2   1   2   2   1   1   2   2   2   2   2   2   2   1   1   2   1   2   2   1   1   1   2   1   2   1   1   2   2   2   1   1   2   2   1   2   2   1   2   1   1   1   2   1   2   2   1   1   2   2   1   1   1   1   1   2   2   1   2   1   1   2   1   2   2   2   2   2   2   1   1   1   1   1   2   1   1   1   2   2   1   1   2   2   2   2   2   1   2   2   2   1   2   1   2   1   2   1   2   2   1   1   2   1   2   2   2   2   2   1   2   2   2   2
 MK-3-1                 2   1   2   1   1   1   1   1   1   1   1   2   2   1   1   1   1   1   1   1   2   2   2   1   1   2   1   1   2   2   1   1   1   2   1   1   1   2   2   1   2   2   1   1   1   1   2   2   2   1   1   1   2   2   2   1   1   1   1   2   2   2   2   2   2   1   2   2   1   2   2   2   2   2   2   1   1   1   1   2   1   2   2   1   1   2   1   2   1   1   1   2   1   2   2   1   1   2   1   1   2   2   2   1   2   2   2   1   2   2   2   1   1   2   1   2   2   2   2   2   1   1   2   1   2   2   1   2   2   2   1   2   1   2   1   1   2   2   2   1   2   1   1   2   1   1   2   1   1   2   1   2   2   2   1   2   1   2   1   1   1   2   1   2   1   2   1   2   1   1   2   2   1   2   2   1   2   1   2   1   2   1   2   1   2   1   2   2   2   1   1   1   2   1   1   2   1   2   1   2
 MK-3-2                 2   1   2   1   1   1   1   1   1   1   1   2   2   1   1   1   2   1   2   1   2   2   2   1   1   2   1   2   2   2   1   1   1   2   2   1   1   2   2   2   2   2   1   1   1   1   2   2   2   2   1   1   2   2   2   1   1   1   1   1   1   2   2   2   2   1   2   2   1   2   2   2   2   2   1   1   1   1   1   2   1   2   2   1   1   1   1   2   1   1   1   2   1   2   2   1   1   2   1   1   2   2   2   1   2   1   2   1   1   2   2   1   1   2   1   1   2   2   2   2   1   1   2   1   2   2   1   2   2   1   1   2   1   2   1   1   2   2   2   1   2   1   1   2   1   1   2   2   1   1   1   2   2   2   1   2   2   2   1   1   1   1   1   2   1   2   1   2   1   1   2   2   1   1   2   1   2   1   2   1   2   2   2   1   2   1   2   2   2   1   2   1   2   1   1   2   2   2   1   2
 MK-3-3                 2   1   2   1   1   1   1   1   1   1   1   2   2   2   1   1   1   1   2   1   2   2   2   1   1   2   2   2   2   2   1   1   1   2   2   1   2   2   2   2   2   2   1   1   2   1   1   2   2   2   1   1   2   2   2   1   2   1   1   1   1   2   2   2   2   1   2   2   1   2   2   2   2   2   1   1   2   1   1   2   1   2   2   1   1   1   1   2   1   1   1   2   1   2   2   1   2   2   1   1   2   2   2   1   2   1   2   1   1   2   2   1   1   2   1   1   2   2   2   2   1   1   2   2   2   1   1   2   2   1   1   2   1   2   1   1   2   2   2   2   2   1   1   2   1   1   2   2   1   1   1   2   2   2   1   2   2   1   1   1   1   1   1   2   1   2   1   2   1   1   2   2   1   1   2   1   2   1   2   1   2   2   2   1   2   1   2   2   2   2   2   1   2   1   1   2   2   2   1   2
 MK-3-4                 2   1   2   2   1   2   2   1   1   1   1   2   1   2   1   2   1   1   2   1   2   2   2   1   2   2   2   2   1   2   1   1   1   2   2   1   2   2   2   2   2   2   1   1   2   1   2   2   2   2   1   1   2   2   2   2   2   1   1   1   1   2   2   2   2   1   2   2   1   2   2   2   2   2   1   1   2   1   1   2   1   2   2   1   2   1   1   2   1   2   1   2   1   2   2   1   2   2   1   1   2   2   2   2   1   1   2   1   1   2   2   1   1   2   2   1   2   1   2   2   1   1   2   2   2   1   1   2   2   1   2   2   1   2   1   1   2   2   2   2   2   1   1   2   1   1   2   2   1   1   1   2   2   2   1   2   2   1   1   1   1   1   1   2   1   2   1   2   2   1   2   2   1   1   1   1   2   1   2   1   2   1   2   1   1   1   2   2   2   2   2   1   2   1   1   2   2   2   1   2
 MK-3-5                 2   1   2   2   1   2   2   1   2   1   1   2   1   2   1   2   1   1   2   1   2   2   2   1   2   2   2   2   1   1   1   1   1   2   2   1   2   2   2   2   2   2   1   2   2   1   2   2   2   2   1   1   2   2   2   2   2   1   1   1   1   2   2   2   2   1   2   2   1   2   2   2   2   1   1   1   2   2   1   2   1   2   2   1   2   1   1   2   1   2   1   2   1   2   2   1   2   2   1   1   1   2   1   2   1   1   2   2   1   2   2   1   1   2   2   1   2   1   2   2   1   1   1   2   2   1   1   2   2   1   2   2   1   2   1   1   2   2   2   2   2   1   1   2   1   1   2   2   1   1   1   2   2   2   1   2   2   1   1   2   1   2   1   2   1   2   1   2   2   1   1   2   1   1   1   1   2   1   2   1   2   2   1   1   1   2   2   2   2   2   1   1   2   1   2   2   2   2   1   2
 MK-3-6                 2   1   2   2   1   2   2   1   2   1   1   2   1   2   1   2   1   1   2   1   2   2   2   1   2   2   2   2   2   1   1   1   1   2   2   1   2   2   2   1   2   2   1   2   2   1   2   2   2   2   1   1   2   2   2   2   2   1   1   1   1   2   2   2   2   1   2   2   1   2   2   2   2   1   1   1   2   1   1   2   1   2   2   1   2   1   2   2   1   2   1   2   1   1   2   1   2   2   1   1   1   2   1   2   1   1   2   1   1   1   2   1   1   2   2   1   2   1   1   2   1   1   1   2   2   1   2   2   2   2   1   2   1   2   1   1   2   2   2   2   2   1   1   2   1   1   2   2   1   1   1   2   2   2   1   2   2   1   1   2   1   2   1   1   1   2   1   2   2   1   1   2   1   1   1   1   2   1   2   2   1   2   1   1   1   2   2   2   2   2   1   1   2   1   2   2   2   2   1   2
 MK-3-7                 2   1   1   2   1   2   2   2   2   1   1   2   1   2   1   2   1   1   2   1   2   2   2   1   2   2   2   2   2   2   1   1   1   2   2   1   1   2   2   1   2   2   1   2   2   1   2   2   2   2   1   1   2   2   2   2   2   1   1   1   1   2   2   2   2   1   2   2   1   2   2   2   2   1   1   1   2   1   1   2   1   2   2   1   2   1   2   2   1   1   1   2   1   2   2   1   2   2   1   1   2   2   1   2   1   1   2   1   1   1   1   2   1   2   2   1   2   1   1   2   1   1   1   2   2   1   2   2   2   1   1   2   2   2   1   1   2   2   2   2   2   1   1   2   1   1   2   2   1   1   2   2   2   2   1   1   2   1   1   2   1   2   1   1   1   1   1   2   2   1   1   2   1   1   1   1   2   1   2   2   1   2   1   2   1   2   2   2   2   2   1   1   2   1   2   2   2   2   1   2
 MK-3-8                 2   1   1   2   1   2   2   2   2   2   1   1   1   2   1   2   1   1   2   1   2   2   2   1   2   2   2   2   2   2   1   1   1   2   2   1   2   2   2   1   2   2   1   2   2   1   2   2   2   2   1   1   2   2   2   2   2   1   1   1   1   2   2   1   1   2   2   1   1   2   2   2   2   1   1   1   2   1   1   1   1   1   1   1   2   1   2   2   1   1   2   2   1   2   2   1   2   2   1   1   2   2   1   2   2   1   2   1   1   1   1   2   1   2   2   1   2   1   1   2   1   1   1   2   2   1   2   2   2   1   1   2   2   2   1   1   2   1   2   2   2   1   1   1   1   1   2   2   1   2   2   2   2   2   1   1   2   1   2   2   1   2   1   1   1   1   1   2   2   1   1   2   1   1   1   1   1   1   2   2   1   2   1   2   1   2   2   2   2   2   1   2   2   1   2   2   2   2   1   2
 MK-3-9                 2   1   2   2   1   2   2   2   2   2   1   1   1   2   2   2   1   1   1   1   2   2   2   1   2   2   2   2   2   2   1   1   1   2   2   2   2   2   2   1   1   2   1   2   1   1   2   2   1   2   1   1   2   2   2   2   1   1   1   1   1   2   2   2   1   2   2   1   1   2   2   2   2   1   1   1   1   1   2   1   2   1   1   1   2   1   2   2   2   1   2   2   1   2   2   1   1   2   1   1   2   2   1   2   2   1   2   1   1   1   1   1   1   2   2   2   2   1   1   2   1   1   1   2   2   1   2   2   2   2   2   2   2   2   2   1   2   1   2   2   2   2   1   1   1   1   1   2   1   2   2   2   2   2   1   1   2   1   2   1   1   2   1   1   1   1   1   2   2   1   2   2   1   1   1   1   1   1   2   2   1   2   2   2   1   1   2   2   2   2   1   2   2   1   2   2   2   2   1   2
 MK-3-10                2   1   2   2   1   2   2   2   2   2   1   1   1   2   2   2   1   1   1   1   2   2   2   1   2   2   1   2   2   2   1   2   1   2   2   2   2   2   2   1   1   2   1   2   1   1   1   2   1   2   1   1   2   2   2   1   1   1   1   1   2   2   2   2   1   2   2   1   1   2   2   2   2   1   1   1   1   1   2   1   2   1   1   1   2   1   1   2   2   2   2   2   1   2   2   1   1   2   1   1   2   2   1   2   2   1   2   1   1   1   1   1   1   2   2   2   2   1   1   2   1   1   1   2   2   1   2   2   2   2   1   2   2   2   2   1   2   1   2   2   2   2   1   1   1   1   1   2   1   2   1   2   2   2   1   1   1   1   2   1   1   2   1   1   1   1   1   2   2   1   2   2   1   1   1   1   1   1   2   2   1   2   1   1   1   1   2   2   2   1   1   2   2   1   2   2   2   2   1   2
 MK-3-11                2   1   2   1   1   2   2   1   2   2   2   1   1   2   2   2   1   1   1   1   2   2   2   1   2   2   1   2   2   2   2   2   1   2   2   2   2   2   2   1   2   2   1   2   1   1   1   2   1   2   1   1   1   2   2   1   1   1   1   1   2   2   2   2   1   2   2   1   1   2   2   2   2   1   1   1   1   1   2   1   2   1   1   1   2   1   1   2   2   1   2   2   2   2   2   1   1   2   1   1   2   2   1   2   2   1   2   1   1   1   1   1   1   2   2   2   2   1   1   2   1   1   1   2   2   2   1   2   2   1   1   1   2   2   2   1   2   1   2   2   2   2   1   1   1   1   1   2   1   1   1   2   2   2   1   2   1   1   2   1   1   2   1   1   1   1   1   2   2   1   2   2   1   1   1   1   1   1   2   2   1   2   1   1   1   1   2   2   2   1   1   1   2   1   2   2   2   2   1   1
 MK-3-12                2   2   2   1   1   2   2   1   1   2   2   1   1   2   2   2   2   1   1   1   2   2   2   1   2   2   1   2   2   2   2   2   1   2   2   2   2   2   2   1   2   2   1   1   1   1   1   2   1   2   1   1   1   2   2   1   1   1   1   1   2   2   2   2   1   2   2   1   1   1   2   1   2   1   1   1   1   1   1   1   2   1   1   1   2   1   1   2   2   1   2   2   2   2   2   1   2   2   1   1   2   2   2   2   2   2   2   1   1   1   1   1   1   2   2   2   2   1   1   2   1   1   1   2   2   2   1   2   2   1   1   1   1   2   2   1   2   1   2   2   2   2   1   1   1   2   2   2   1   1   1   2   2   2   2   2   1   1   2   1   1   2   2   1   1   1   1   2   2   1   2   1   1   1   1   2   1   1   2   2   1   2   1   1   1   1   1   2   2   1   1   1   2   1   2   2   2   2   1   1
 MK-3-13                2   2   2   1   1   2   2   1   1   2   2   1   1   2   2   1   2   1   1   1   2   2   2   1   2   2   1   2   2   2   2   2   1   2   2   2   2   2   2   1   2   2   1   1   1   1   1   2   2   1   1   1   1   2   2   1   1   1   1   1   2   2   1   2   1   2   2   1   1   1   2   1   2   1   1   1   1   2   1   1   2   1   1   1   1   1   1   2   2   1   2   2   1   2   2   1   2   2   1   1   2   2   2   2   2   2   2   1   1   1   1   1   1   2   1   2   2   1   1   2   1   1   1   2   2   2   1   2   2   1   1   1   1   2   2   2   2   1   2   2   2   2   1   1   1   2   2   2   1   1   1   2   2   2   2   2   1   1   2   1   1   2   2   1   1   1   1   1   2   1   2   2   1   1   1   2   1   1   2   2   1   2   1   1   1   1   2   2   2   1   1   1   2   1   2   2   2   2   1   1
 MK-3-14                2   2   2   1   2   2   2   1   2   2   2   1   1   2   2   1   2   1   1   1   2   2   2   1   2   2   2   2   1   2   2   2   2   1   2   2   2   2   2   1   2   2   1   1   1   1   1   1   2   1   1   2   1   2   2   2   1   1   1   1   2   2   1   2   1   2   2   1   1   1   2   1   2   1   1   1   1   1   1   1   2   1   1   1   1   1   1   2   2   1   2   2   1   2   2   1   2   2   2   1   2   2   2   2   2   2   2   1   1   1   1   1   1   2   1   2   2   1   1   2   1   1   1   2   1   2   1   2   2   2   1   1   2   2   2   2   2   1   2   2   2   2   1   1   1   2   2   2   1   1   1   2   1   2   2   2   1   1   2   1   2   2   2   1   1   1   1   1   2   1   2   1   1   1   1   2   1   1   2   2   1   1   1   1   1   1   2   2   2   1   1   1   2   1   2   2   2   1   2   1
 MK-3-15                2   2   2   2   2   2   2   1   2   2   2   1   1   2   1   1   2   1   1   1   2   1   2   1   2   2   2   2   1   2   2   2   2   1   2   2   2   2   1   2   2   2   1   1   1   1   1   1   2   1   1   2   1   2   2   2   1   1   1   1   2   2   1   2   1   2   2   2   1   1   1   1   2   1   1   2   1   1   1   1   2   1   1   1   1   1   1   2   2   1   2   2   1   1   2   1   2   2   2   1   2   2   2   1   2   2   2   1   1   1   1   1   1   2   1   2   2   1   1   2   1   1   1   2   1   2   1   2   2   2   1   1   2   2   1   1   2   1   2   2   2   2   1   1   1   2   1   2   1   1   1   2   1   2   2   2   1   1   2   1   2   2   2   1   1   1   1   1   2   2   2   1   1   1   1   2   1   1   2   2   1   1   1   1   1   1   2   2   2   1   1   1   2   1   2   2   2   1   2   1
 MK-3-16                1   2   2   2   2   2   1   1   1   2   2   1   1   2   1   1   2   1   1   1   2   1   2   1   2   2   2   2   1   1   1   2   2   1   2   2   2   2   1   2   2   2   1   1   2   2   1   2   2   2   1   2   1   1   2   2   1   1   1   1   2   2   1   1   2   2   2   1   1   2   1   1   2   1   1   2   1   1   1   1   2   1   1   1   2   1   1   2   2   1   2   2   1   1   2   1   2   2   2   1   2   2   2   2   2   2   2   1   1   1   1   1   1   2   1   2   2   1   1   2   1   1   1   2   1   2   1   2   2   2   1   1   2   2   1   1   2   1   2   1   2   2   1   1   1   2   1   2   1   2   1   2   1   2   2   2   1   1   2   2   2   2   2   1   1   1   1   1   2   2   2   1   1   1   1   2   1   1   1   2   2   1   1   1   1   1   2   2   2   1   2   1   2   1   2   2   2   1   2   1
 MK-4-1                 1   2   2   1   2   1   1   2   2   1   2   1   1   1   1   2   2   1   2   1   1   2   2   1   2   1   2   2   1   2   2   1   2   1   2   2   1   1   1   2   1   2   2   2   2   2   2   1   1   1   2   2   1   2   2   1   2   1   2   1   1   1   2   2   1   2   2   1   1   2   2   1   1   1   2   1   2   2   1   1   2   1   2   1   1   2   2   2   1   1   2   1   1   1   2   1   2   2   1   1   1   1   1   2   1   2   1   2   1   1   1   1   1   2   2   2   2   2   2   2   1   1   2   1   1   2   2   2   2   2   2   1   2   2   2   1   2   2   2   2   1   1   1   2   2   1   2   1   1   2   1   2   1   1   2   2   1   1   2   2   2   2   1   2   2   1   2   1   2   1   2   1   2   1   1   2   1   2   2   1   2   2   1   2   1   2   2   2   2   1   1   2   2   1   1   1   2   1   2   1
 MK-4-2                 1   2   2   1   2   1   1   2   2   1   2   1   1   2   1   2   2   1   2   1   1   2   1   1   2   1   2   2   1   2   2   1   2   1   2   2   1   1   1   2   1   2   2   2   2   1   2   1   1   1   2   2   1   2   2   1   2   1   2   2   1   1   2   2   1   2   2   1   1   2   2   1   1   1   2   1   2   2   1   1   2   1   2   1   2   2   2   2   1   1   2   1   2   1   2   1   2   2   1   1   1   1   1   2   1   2   1   2   1   2   2   1   1   2   2   2   2   2   1   2   2   1   1   1   1   2   2   2   2   2   1   1   2   2   2   1   2   2   2   2   1   1   1   2   2   1   2   1   1   2   2   2   1   2   2   2   1   1   2   2   2   2   1   2   1   1   2   1   2   1   2   1   2   1   1   2   1   2   2   1   2   2   1   2   1   2   2   2   2   1   1   1   2   1   1   1   2   1   2   1
 MK-4-3                 2   1   2   2   2   1   1   2   2   1   2   1   1   2   1   2   1   1   2   1   1   1   1   1   1   1   2   2   1   2   2   1   2   1   2   2   1   1   1   2   2   2   2   2   2   1   2   1   1   1   2   2   1   2   2   1   2   2   2   1   1   1   2   2   1   2   2   1   1   2   1   1   2   1   2   1   2   2   1   1   2   1   2   1   2   2   2   2   1   1   2   2   2   1   1   1   2   2   1   1   2   1   2   2   1   1   2   2   1   2   2   1   1   2   2   1   2   2   1   2   2   1   1   1   1   2   1   2   2   2   1   1   2   1   2   1   2   2   2   1   1   1   1   2   2   1   2   1   1   2   2   2   1   2   2   2   1   1   2   2   2   2   1   2   1   1   2   1   2   1   2   1   2   1   1   2   1   2   2   2   2   1   1   2   1   2   2   2   2   1   1   1   2   1   2   1   2   1   2   1
 MK-4-4                 1   1   2   1   2   1   2   2   2   1   2   1   1   2   1   2   1   1   2   1   2   1   1   1   1   1   2   2   1   2   2   2   2   1   2   2   1   1   1   2   2   2   2   2   1   1   2   1   1   1   2   2   1   2   2   1   1   2   2   1   1   1   2   2   1   1   2   1   1   2   1   1   2   1   2   1   2   2   1   1   1   1   2   1   2   2   2   2   1   1   2   2   2   1   1   1   2   2   1   1   2   2   2   2   1   2   2   2   1   2   2   1   1   2   2   1   2   2   1   2   1   2   2   1   2   2   1   2   2   2   1   1   2   1   1   1   2   2   2   1   1   1   1   2   2   1   2   2   1   2   2   2   1   2   2   2   1   1   2   2   2   2   1   2   1   1   2   1   2   1   2   1   2   1   1   2   1   1   2   2   2   1   1   1   1   2   2   2   2   1   1   1   2   1   1   1   2   1   2   2
 MK-4-5                 1   1   2   1   2   2   2   2   2   1   2   1   1   2   1   2   1   1   2   2   2   1   2   1   1   2   1   2   1   2   2   2   2   1   2   2   1   1   1   2   1   2   2   2   1   1   2   1   1   2   2   2   1   2   2   2   1   2   2   1   1   1   2   1   1   1   2   1   1   2   1   1   2   1   2   1   2   2   1   2   1   1   1   1   2   2   2   1   1   2   2   2   2   1   1   1   2   2   1   1   2   2   2   2   1   2   2   2   1   2   2   1   1   2   2   1   2   2   1   2   1   2   2   1   2   2   1   2   2   2   1   1   2   1   1   1   2   1   2   1   1   1   1   2   2   1   2   2   1   2   2   2   1   2   2   1   1   2   1   2   2   2   1   1   1   1   2   1   2   1   2   1   2   1   1   2   1   2   2   2   2   1   1   1   1   2   2   2   2   1   1   1   2   1   1   1   2   1   2   2
 MK-4-6                 1   1   2   1   2   1   2   2   2   1   2   1   1   2   1   2   2   1   2   2   2   1   1   1   1   2   1   1   1   2   2   2   1   1   2   2   1   1   1   2   1   2   2   2   1   1   2   1   1   2   2   2   1   2   2   2   1   2   2   1   2   1   2   1   1   1   2   1   1   2   1   1   2   1   2   1   2   2   1   2   1   1   1   1   2   2   1   1   2   2   2   2   2   2   2   1   2   2   1   1   1   2   2   2   1   2   1   2   1   2   2   1   1   2   2   1   2   2   1   2   1   2   2   1   1   2   1   2   2   2   1   1   2   1   1   2   2   1   2   2   1   2   1   2   2   1   2   2   1   1   2   2   1   2   2   1   1   2   1   2   2   2   1   1   2   1   2   2   2   1   2   1   2   1   1   2   1   2   2   2   2   1   1   1   1   1   2   2   1   2   1   1   2   1   1   1   1   1   2   2
 MK-4-7                 1   2   2   1   2   1   2   2   2   1   2   1   1   2   1   2   2   1   2   2   2   1   1   1   1   2   1   1   1   2   2   1   1   1   2   2   1   1   1   1   1   2   2   2   1   1   2   1   1   2   2   2   1   2   2   2   1   2   2   1   2   1   2   1   2   1   2   1   1   2   1   1   2   1   2   1   2   2   1   2   1   1   1   2   2   2   1   1   2   2   2   2   2   2   2   1   2   2   1   1   1   2   2   2   1   2   1   2   1   2   2   1   1   2   2   1   2   2   1   1   2   2   2   1   1   2   1   2   2   2   2   1   2   1   2   2   2   1   2   2   1   2   1   2   2   1   2   2   1   2   2   2   1   1   2   1   1   2   1   2   2   2   1   1   2   1   2   2   2   1   2   1   1   1   1   2   1   2   2   2   2   1   2   1   2   1   2   2   1   2   1   1   2   1   1   1   2   1   2   2
 MK-4-8                 1   2   1   1   2   1   2   2   2   1   2   2   1   1   1   2   2   1   2   2   1   1   1   1   2   2   1   1   1   2   2   1   1   1   2   2   1   1   1   1   1   2   2   2   1   1   2   1   1   2   2   2   1   2   2   2   1   1   1   1   1   1   2   1   1   1   2   1   2   2   1   1   2   1   2   1   2   2   1   2   2   1   1   1   2   2   1   1   1   2   2   2   2   2   2   1   2   2   1   1   1   2   2   2   1   2   2   2   1   2   2   1   1   2   2   1   2   2   1   1   2   2   2   1   1   2   1   2   2   2   1   1   2   1   2   2   2   1   2   2   1   2   1   2   2   1   2   2   1   2   2   2   1   1   2   1   1   2   1   2   2   2   1   1   2   1   2   2   2   1   2   2   1   1   1   2   1   2   2   2   2   1   2   1   2   1   2   2   2   2   1   1   2   1   1   1   2   1   2   2
 MK-4-9                 1   2   1   1   2   1   2   2   1   1   2   2   1   1   1   2   2   1   2   2   1   1   1   2   2   2   1   1   2   2   2   1   1   1   2   2   2   1   1   1   1   2   2   2   1   1   2   1   1   2   2   2   1   2   2   2   1   2   1   1   1   2   2   1   1   2   2   1   2   2   2   1   1   1   1   1   2   2   1   2   1   1   1   1   2   1   1   1   1   2   2   1   2   2   2   1   2   2   1   1   1   2   2   2   1   2   2   2   1   2   2   1   1   2   2   2   2   2   1   2   2   2   2   1   1   2   1   2   2   2   1   1   2   1   2   2   1   2   2   1   1   2   1   2   1   1   2   2   1   2   2   2   1   1   2   1   1   2   2   2   2   2   1   1   2   1   2   2   2   1   2   2   1   1   1   1   1   2   2   1   2   1   2   1   2   1   2   2   1   2   1   1   2   1   1   1   2   2   2   2
 MK-4-10                1   2   2   1   2   2   2   2   1   1   1   2   1   1   1   2   2   1   2   1   1   1   1   2   2   2   1   2   2   2   2   1   1   1   1   2   2   2   1   1   1   2   2   2   1   1   2   1   1   2   2   2   1   2   2   2   2   2   1   1   1   2   2   1   1   2   2   1   2   2   2   1   1   1   2   1   2   2   1   2   1   1   1   1   2   1   1   1   1   2   2   1   2   2   2   1   2   2   1   1   1   2   2   2   1   2   2   2   1   2   2   1   1   2   2   2   2   2   1   2   2   2   2   1   1   2   1   2   2   2   1   1   2   1   2   2   1   2   2   1   1   2   1   2   1   1   2   2   1   2   2   2   1   1   2   1   2   2   2   2   2   2   1   1   2   1   2   2   1   2   2   2   1   1   1   2   1   2   2   1   2   1   2   1   2   1   2   2   1   2   1   1   2   1   1   1   2   2   2   1
 MK-4-11                1   2   2   1   2   2   2   2   1   1   1   2   2   1   2   2   2   1   2   1   1   1   1   2   2   2   1   2   2   2   2   1   1   2   1   2   1   2   1   1   1   2   2   2   1   1   2   1   1   2   2   2   1   2   2   2   2   2   1   1   1   2   2   1   1   2   1   1   2   2   2   1   1   1   2   1   2   2   1   2   1   1   1   1   2   1   1   1   2   2   2   2   2   2   2   1   1   2   2   1   1   2   2   2   2   2   2   2   1   2   2   2   1   2   1   1   2   2   2   2   2   2   2   2   1   2   1   2   2   2   1   1   2   1   1   2   1   1   2   1   2   2   2   2   1   1   2   2   1   2   2   2   1   1   2   1   2   2   2   2   1   2   1   1   2   1   2   2   1   2   2   1   2   1   1   2   1   2   2   1   2   1   2   1   2   1   2   2   1   2   1   1   2   1   1   1   2   2   2   1
 MK-4-12                1   2   2   1   2   2   2   2   1   1   1   2   2   1   2   2   2   1   2   2   2   1   1   2   1   2   1   2   2   2   2   1   1   2   2   2   1   2   1   1   1   1   2   2   1   2   1   1   1   2   2   2   1   2   2   2   2   2   1   1   1   2   2   1   1   2   1   1   2   2   1   2   1   1   2   1   2   2   1   2   1   1   1   1   2   1   1   1   2   2   2   2   2   2   2   1   1   2   2   1   1   2   1   2   2   1   2   2   1   2   2   2   1   2   1   1   2   2   2   2   2   2   2   2   1   1   1   2   2   2   1   1   2   1   1   2   1   1   2   1   2   2   2   2   1   2   2   2   1   2   2   2   2   1   2   1   2   2   2   2   1   2   1   1   2   1   2   2   1   2   2   1   1   1   1   2   2   2   2   1   2   1   2   1   2   1   2   2   1   2   1   1   2   2   1   1   2   2   2   2
 MK-4-13                1   2   2   1   2   2   2   2   1   1   1   1   2   1   2   2   1   1   2   2   2   1   1   2   1   2   1   2   1   1   2   1   2   2   2   2   1   2   2   1   1   1   2   2   1   2   2   1   1   2   2   2   1   2   2   2   2   2   1   1   1   2   2   1   1   2   1   1   2   1   1   2   1   1   2   1   2   2   1   2   1   1   1   1   2   1   1   1   2   1   2   2   2   2   2   2   1   2   2   1   1   2   1   2   1   1   2   1   1   2   2   2   1   2   1   1   2   1   1   2   2   2   2   2   1   1   1   2   2   2   1   1   2   1   1   2   1   1   2   1   2   1   2   2   1   2   2   2   1   2   2   2   2   1   2   1   2   2   2   2   1   2   1   1   2   1   2   2   1   2   2   1   1   1   1   1   2   2   1   2   2   1   2   1   2   1   2   2   1   2   1   1   2   2   1   2   2   2   2   2
 MK-4-14                1   2   2   1   2   2   2   2   1   1   1   1   1   1   1   2   1   1   1   2   2   1   1   2   1   2   1   2   1   1   2   2   2   1   2   1   1   2   2   1   1   1   2   2   1   2   2   2   1   2   2   2   1   2   2   2   2   2   1   1   1   2   2   1   1   2   1   1   2   1   1   1   2   1   2   1   2   2   1   2   1   1   1   1   2   2   1   1   2   1   2   2   2   2   2   2   1   2   2   1   1   2   1   2   1   1   2   1   1   2   2   2   1   2   1   1   2   1   1   2   1   2   2   2   1   1   1   2   2   2   1   1   2   1   1   2   1   1   2   1   2   1   2   2   1   2   2   2   1   2   2   2   2   1   2   1   1   2   2   2   1   2   2   1   2   1   2   2   1   1   2   1   1   1   1   1   2   2   1   2   2   1   2   1   2   1   2   2   1   1   1   1   2   2   1   2   1   2   2   2
 MK-4-15                1   1   2   2   2   2   2   1   1   2   1   1   1   1   1   2   1   1   1   2   2   1   1   2   1   2   1   2   1   1   2   2   2   1   2   1   1   2   2   1   1   2   2   2   1   2   2   2   1   2   2   1   1   2   1   2   2   2   1   1   2   2   2   1   2   2   1   1   2   1   1   1   2   1   2   1   2   2   1   2   2   1   1   1   2   2   1   1   2   1   2   2   2   2   2   1   2   2   2   1   1   2   2   2   1   1   2   1   1   2   2   2   1   2   1   2   2   1   1   2   1   2   2   2   1   1   1   2   2   2   1   2   1   1   1   1   1   2   2   1   2   1   2   2   1   2   2   2   1   2   2   2   2   1   2   1   1   1   1   2   1   2   2   1   2   1   2   2   1   1   2   2   1   1   1   1   2   1   1   2   2   1   2   1   2   1   2   2   2   1   1   1   2   2   1   2   1   2   2   2
 MK-4-16                1   1   2   2   2   2   2   1   1   2   1   1   1   1   1   2   1   1   1   1   2   1   1   2   1   2   1   2   1   1   2   2   2   1   2   1   1   2   2   1   1   2   2   2   1   2   2   2   1   2   2   1   1   2   2   2   2   2   1   2   2   2   2   1   2   2   1   1   2   1   1   1   2   1   2   2   2   2   1   2   2   2   1   1   2   2   1   1   2   1   2   2   1   2   2   1   2   2   2   1   1   2   1   1   1   1   2   1   1   2   2   2   2   2   1   2   1   1   1   2   1   2   2   2   1   1   1   2   2   2   1   2   1   1   1   1   2   2   2   1   2   1   2   2   1   2   2   2   1   2   2   2   2   1   2   1   1   1   1   1   1   2   2   1   2   1   2   2   1   1   2   2   1   1   1   1   2   1   1   2   1   1   2   1   2   2   2   2   1   2   1   1   2   2   1   2   1   2   1   2
 MK-5-1                 1   2   1   1   1   1   2   2   2   2   2   1   1   2   2   1   1   2   2   2   1   1   2   2   2   1   1   2   2   2   1   2   2   2   1   2   2   1   2   1   1   2   2   1   2   1   2   2   1   1   2   2   1   1   1   1   2   1   2   1   2   1   2   1   2   2   1   1   1   1   1   1   2   2   2   2   1   1   1   2   2   2   2   2   1   2   2   2   1   2   2   1   2   1   2   1   2   2   1   2   2   2   1   1   1   2   2   2   2   1   2   1   1   2   1   1   2   2   2   2   2   2   1   2   2   2   2   2   1   1   1   1   1   2   2   2   2   1   2   2   1   1   2   1   2   1   1   2   2   1   1   2   2   2   1   1   2   1   1   1   2   2   2   2   2   2   2   1   2   2   2   1   2   1   1   2   1   1   1   2   1   1   2   2   1   1   1   2   1   1   1   2   2   2   2   1   2   2   1   1
 MK-5-2                 1   2   1   1   1   1   1   2   2   2   2   1   1   2   1   1   1   2   2   2   1   1   2   2   2   1   1   2   2   2   1   2   2   2   1   2   2   1   2   1   1   2   2   1   2   1   2   2   1   1   2   2   1   1   1   1   2   2   1   1   2   1   2   1   2   1   1   1   1   1   1   1   2   2   2   2   1   1   1   2   2   2   2   2   1   2   2   2   1   2   2   1   2   1   1   1   2   2   1   2   2   1   1   1   1   1   2   2   2   1   2   1   1   2   1   1   2   2   2   2   2   2   1   2   2   2   2   2   1   1   1   1   1   2   2   2   2   1   2   2   1   1   2   1   2   1   1   1   2   1   2   2   2   2   1   1   2   1   1   1   2   2   2   2   2   2   2   1   2   2   2   1   2   1   2   2   1   1   1   2   1   1   2   2   1   1   1   2   1   1   1   2   2   2   2   1   2   1   1   2
 MK-5-3                 1   2   1   1   1   1   1   2   2   2   2   2   1   2   1   1   1   2   2   2   1   1   2   2   1   1   1   2   2   2   1   1   2   2   1   2   2   1   2   1   1   2   1   1   2   1   2   2   1   1   2   2   1   1   2   1   2   2   1   1   2   1   2   1   2   1   1   1   1   1   1   2   2   2   2   2   1   1   1   2   2   2   2   2   1   2   2   2   1   2   2   1   2   1   2   2   2   2   1   2   2   1   2   1   2   1   2   2   1   1   2   1   1   2   1   1   2   2   2   2   2   2   1   2   2   2   2   2   1   2   1   2   1   2   2   2   1   1   2   2   1   1   2   1   2   1   1   2   2   1   2   2   2   2   1   2   2   1   1   1   2   2   2   2   2   2   2   1   2   1   2   1   2   1   2   2   1   1   1   2   1   1   2   2   1   1   1   2   1   1   1   2   2   2   1   1   1   1   1   2
 MK-5-4                 1   2   2   1   2   1   2   2   2   2   2   2   1   2   1   1   1   2   2   2   1   1   1   2   1   1   1   2   2   2   1   1   1   2   2   1   2   1   2   1   1   2   1   1   2   1   2   2   1   1   2   2   2   1   2   1   2   2   1   1   2   1   2   1   2   1   1   1   1   1   1   2   2   2   2   2   1   1   1   2   2   2   2   2   2   2   2   2   1   2   2   1   1   1   2   2   2   2   1   2   2   1   2   1   2   2   1   2   2   1   1   1   1   2   1   1   2   2   2   2   2   2   1   2   2   2   2   1   1   2   1   1   1   2   2   2   1   1   2   2   1   1   2   2   2   1   1   2   2   1   2   1   2   2   1   2   2   2   1   1   2   2   2   2   2   2   2   1   2   2   2   2   2   1   2   2   1   1   1   2   1   1   2   2   1   1   1   2   1   2   1   2   2   2   1   1   1   1   1   2
 MK-5-5                 1   2   2   1   2   1   2   2   2   1   2   2   1   2   1   1   1   2   1   2   1   1   1   2   1   1   1   2   2   2   1   2   1   2   2   2   2   1   2   1   2   1   1   1   1   1   2   2   1   1   2   2   2   1   2   1   2   2   1   2   2   2   2   1   2   1   1   1   1   1   1   1   2   2   2   2   1   1   1   2   1   2   2   2   2   2   2   2   1   2   2   1   2   1   2   2   2   2   1   2   2   1   2   1   2   1   1   2   2   1   1   1   1   2   1   1   2   2   1   1   2   2   1   2   2   2   2   1   1   1   1   1   1   2   2   2   1   2   1   1   2   1   2   2   2   1   1   2   2   1   2   1   2   2   1   2   2   2   1   1   2   2   2   2   2   2   2   1   2   2   2   2   2   1   2   2   1   1   1   2   1   1   2   2   1   1   1   2   1   2   1   1   2   2   1   1   1   1   1   2
 MK-5-6                 2   2   2   1   2   2   2   1   2   1   2   2   1   2   1   1   1   2   1   2   1   1   1   2   1   1   1   2   2   2   2   2   1   2   2   2   2   1   2   1   2   2   1   1   1   1   2   2   1   1   2   2   2   1   2   1   2   2   1   2   2   2   2   1   1   1   1   1   1   1   1   1   2   2   2   2   1   1   2   2   1   2   2   2   2   2   2   2   1   2   2   1   2   1   2   2   2   2   1   2   2   1   2   1   2   1   1   2   2   1   1   1   1   2   2   1   2   2   1   1   2   2   1   2   2   2   2   1   1   1   1   1   1   2   2   1   1   2   2   1   2   1   2   2   2   1   2   2   2   1   2   1   2   2   1   2   2   2   2   1   2   2   2   2   2   2   2   1   2   2   2   1   2   2   2   2   1   1   1   2   1   1   2   1   1   1   1   2   1   2   1   1   1   2   1   1   2   1   1   2
 MK-5-7                 2   1   2   1   2   2   2   1   2   1   2   2   1   1   1   1   2   2   1   2   1   1   1   1   1   1   1   2   2   2   2   2   2   2   2   2   2   1   2   2   2   1   1   1   1   1   2   2   1   1   2   2   2   1   2   1   1   2   1   2   2   2   2   1   1   1   2   1   1   1   1   1   2   2   2   2   2   1   2   2   1   2   2   2   2   2   2   2   1   2   2   1   2   1   2   2   2   2   1   2   2   2   2   1   2   1   1   2   2   1   1   1   2   1   2   1   2   2   1   2   2   2   1   2   2   2   2   1   1   2   1   1   1   2   2   2   1   2   2   1   2   1   2   1   2   1   2   1   2   1   2   1   2   2   1   2   1   2   2   1   2   2   2   1   2   2   2   1   1   2   2   1   2   2   2   2   1   1   1   2   1   1   1   1   1   1   1   2   1   2   1   1   1   2   1   2   2   2   1   2
 MK-5-8                 2   1   2   1   2   1   2   1   2   1   2   2   1   1   1   2   2   2   1   2   1   1   1   2   1   1   1   2   2   2   2   2   2   2   2   2   2   1   2   1   2   1   1   1   2   1   2   2   2   1   2   2   2   1   2   1   2   2   1   2   2   2   2   1   1   1   2   1   1   1   1   1   2   2   2   2   2   1   2   2   1   2   2   2   2   2   1   2   1   2   2   1   2   1   2   2   2   2   1   2   2   2   2   1   2   1   1   2   2   1   1   1   2   1   2   1   2   2   1   2   2   2   1   2   2   2   2   1   1   2   1   1   1   2   2   2   1   2   1   1   2   1   2   1   2   1   2   2   2   1   1   1   2   2   2   1   1   2   2   1   1   2   2   2   1   1   2   1   2   1   2   1   2   2   2   2   1   1   1   2   1   1   1   1   1   1   1   2   1   2   1   1   1   1   1   2   2   2   1   2
 MK-5-9                 2   1   2   1   2   1   2   1   2   1   2   2   1   1   1   2   2   2   1   2   1   1   1   2   1   1   1   2   2   2   2   2   2   1   2   2   2   1   2   1   1   1   1   1   2   1   2   2   1   1   2   2   2   1   2   2   2   2   1   2   2   2   2   1   1   1   2   1   1   1   1   1   2   2   2   2   2   1   2   2   1   2   2   2   2   2   1   2   1   2   2   1   2   1   2   2   2   2   1   2   2   2   2   1   2   1   1   2   2   1   1   1   2   1   2   1   2   1   2   2   2   2   2   2   2   2   2   2   2   2   1   1   1   2   2   2   1   2   1   1   2   1   2   1   1   1   2   2   2   1   2   1   2   2   2   2   1   1   2   1   1   2   2   2   1   1   2   1   2   1   2   1   2   2   2   2   1   1   1   2   1   1   1   1   1   1   1   2   1   2   1   1   1   1   1   1   2   1   1   2
 MK-5-10                2   1   1   1   2   2   2   1   2   1   2   2   1   1   1   2   2   2   1   2   1   1   1   2   1   1   1   2   2   2   2   2   2   2   2   2   2   1   2   1   1   1   2   1   2   1   2   2   1   2   2   2   2   1   2   2   2   2   1   2   2   2   2   2   1   1   2   1   1   1   1   1   2   2   2   2   2   2   1   2   1   2   2   2   2   1   1   2   1   2   1   1   2   1   2   1   2   2   1   1   2   2   2   1   2   1   1   2   2   1   1   1   2   1   2   1   2   1   2   2   2   2   2   2   2   2   2   1   2   2   1   1   1   1   2   2   1   2   1   1   2   1   2   1   1   1   2   2   2   1   2   1   1   2   2   1   1   1   1   1   1   2   1   2   1   2   2   1   2   1   2   1   2   2   2   2   1   1   1   2   1   1   1   1   1   1   1   2   1   2   1   1   2   1   1   1   2   2   1   2
 MK-5-11                2   1   1   1   2   2   2   1   2   1   2   2   1   1   1   2   2   2   1   2   1   1   1   2   1   1   1   2   2   2   2   1   2   2   2   2   2   1   2   2   1   1   2   1   2   1   1   2   1   2   2   2   2   1   2   2   2   2   1   2   2   2   2   2   1   1   2   1   1   1   1   1   2   2   1   2   2   2   2   2   1   2   2   2   2   1   1   2   1   2   1   1   2   1   2   1   2   2   1   1   2   2   2   1   2   1   1   2   2   1   1   1   2   1   2   1   1   1   2   2   2   2   2   2   2   2   2   1   2   1   2   1   1   1   1   2   1   2   1   1   2   1   2   1   1   1   2   2   2   1   2   1   1   2   2   1   1   1   1   1   1   2   2   2   1   2   2   1   2   2   2   1   2   1   2   2   1   1   1   2   1   1   1   1   1   1   1   2   1   2   1   1   2   1   1   1   2   2   1   2
 MK-5-12                2   1   1   1   2   2   2   1   2   1   2   2   1   1   1   2   2   2   1   1   1   1   1   2   1   1   1   2   2   2   2   1   2   2   2   2   2   1   2   1   1   1   2   1   1   1   1   2   1   2   2   2   2   1   2   2   1   2   1   2   2   2   2   2   1   1   2   1   1   2   1   1   2   2   1   2   2   2   2   2   1   2   2   2   2   1   1   2   1   2   1   1   2   1   2   1   2   2   1   1   2   2   2   2   2   1   1   2   2   2   1   1   2   1   2   1   2   1   2   2   2   2   2   2   2   2   2   2   2   1   1   1   2   2   2   2   1   2   1   1   2   1   2   1   1   1   2   2   2   1   2   1   1   2   2   2   1   1   1   1   1   2   2   2   1   2   1   1   2   2   2   1   2   1   2   2   1   1   1   1   1   1   1   1   1   1   1   2   1   1   1   1   2   1   1   2   2   2   1   2
 MK-5-13                2   1   1   1   2   2   2   1   2   1   2   2   1   1   1   2   2   2   2   2   1   1   1   2   1   1   1   2   2   1   1   1   2   2   2   2   2   2   2   1   2   2   2   1   1   2   1   2   1   2   2   1   2   1   2   2   1   2   1   2   2   2   2   2   1   1   1   1   1   2   1   1   2   2   1   2   2   2   2   2   1   1   2   2   1   1   1   2   1   2   1   1   2   1   2   1   2   2   1   1   2   2   2   2   2   2   1   1   2   2   1   1   2   1   2   1   1   1   2   2   1   2   2   1   2   2   2   2   2   1   1   1   2   2   2   2   1   2   1   1   2   1   2   1   1   1   2   2   2   1   2   1   1   2   2   2   1   1   1   1   1   2   2   2   1   2   1   1   2   2   2   1   1   1   2   1   1   1   1   2   1   1   1   1   1   1   1   2   1   1   1   1   2   1   2   2   1   2   1   1
 MK-5-14                2   1   1   1   2   2   2   1   2   1   2   2   1   2   1   2   2   2   2   2   1   1   1   2   1   1   1   2   2   1   1   1   2   2   2   2   2   2   2   1   2   2   2   1   1   2   1   2   1   2   2   1   2   1   2   2   1   1   2   2   2   2   2   2   1   1   1   1   1   2   1   1   2   2   1   2   2   2   2   1   1   2   2   2   1   1   1   2   1   2   1   1   2   1   2   1   2   2   2   1   1   2   2   2   1   2   1   1   1   2   2   1   2   1   2   1   1   1   2   2   1   2   2   1   2   2   2   2   2   2   1   1   2   2   2   2   1   2   1   1   2   2   2   1   1   1   2   1   2   2   2   1   1   2   2   2   1   1   1   1   1   2   2   2   1   2   1   1   2   2   2   1   1   1   2   1   1   1   2   2   1   1   2   1   1   1   2   2   1   1   1   1   2   1   2   2   1   2   1   1
 MK-5-15                2   1   1   1   2   1   2   1   2   1   2   2   1   2   1   1   2   2   2   2   1   1   1   2   2   1   1   2   2   1   1   1   1   2   2   2   2   2   2   1   2   2   2   1   1   2   1   2   1   2   2   2   1   1   1   2   1   1   2   2   2   2   2   2   1   1   1   1   1   2   1   2   2   2   1   2   2   2   2   1   1   2   2   2   1   1   1   2   1   2   2   1   2   2   1   1   2   2   2   1   1   2   2   2   1   1   1   1   1   2   2   2   1   1   2   1   1   1   1   2   1   2   2   1   2   2   2   2   2   2   1   1   2   2   2   2   1   2   1   1   2   2   2   2   1   2   1   1   2   2   2   1   1   2   2   2   1   1   1   1   1   2   2   2   1   2   1   1   2   2   2   1   1   1   2   1   1   2   2   2   1   1   2   1   1   1   2   2   1   1   2   1   2   1   2   2   1   1   1   1
 MK-5-16                2   1   1   1   2   1   2   1   2   1   2   2   1   2   1   1   2   2   2   2   1   1   1   2   2   1   1   2   2   1   1   1   1   2   1   2   2   2   2   1   2   2   2   1   1   2   2   1   1   2   2   2   1   1   1   2   1   1   2   2   2   1   2   2   2   2   1   1   1   2   1   1   2   2   1   2   2   2   2   1   2   2   2   2   1   1   2   1   2   2   2   1   1   2   1   1   2   2   2   2   2   2   2   2   1   1   1   1   1   2   2   2   1   1   2   1   1   1   1   2   1   2   2   1   2   2   2   2   2   1   1   1   2   2   2   2   1   2   1   1   1   2   2   2   1   2   2   2   2   2   2   1   1   2   1   1   1   1   1   1   1   2   2   2   2   2   1   1   2   1   2   1   1   1   2   1   1   2   2   2   1   1   2   1   1   1   2   2   1   2   2   1   2   1   2   2   1   1   1   1
 MK-6-1                 2   2   2   2   2   1   1   1   2   2   2   2   2   1   1   2   1   2   1   1   2   1   2   1   1   1   1   1   1   1   1   1   2   1   2   2   1   2   1   1   1   2   1   2   2   2   2   1   2   1   2   2   1   1   2   1   1   1   2   2   1   2   2   1   2   1   1   2   2   1   1   1   1   1   1   1   1   2   1   2   1   2   2   2   1   2   1   1   1   2   2   1   2   2   2   2   1   1   2   1   1   1   2   1   2   2   1   2   2   2   2   1   1   1   1   1   1   2   2   1   2   1   1   2   1   1   2   1   2   2   1   1   1   2   1   1   2   2   2   1   2   2   2   2   2   1   2   2   1   2   1   1   1   1   2   1   1   2   1   1   1   2   1   2   1   2   2   2   2   2   1   1   1   1   1   1   2   2   2   1   1   1   2   1   2   2   1   2   2   1   1   1   2   2   1   1   1   2   1   1
 MK-6-2                 2   2   2   2   2   2   1   1   2   2   2   1   2   1   1   2   1   2   1   1   2   1   2   1   1   1   1   1   1   1   1   1   2   1   2   2   1   2   1   2   1   2   1   1   2   2   2   1   2   1   2   2   1   1   2   1   1   1   2   2   1   1   2   1   2   1   1   2   2   1   1   1   1   1   1   1   1   1   1   2   1   2   2   2   1   2   1   1   1   2   2   1   2   2   2   2   1   1   2   1   1   1   2   1   2   2   1   2   2   1   2   1   1   1   1   1   1   2   2   1   2   1   1   2   1   2   2   1   2   2   1   2   2   2   2   1   2   2   2   1   2   2   2   2   2   1   2   2   1   2   1   1   1   2   1   1   1   2   2   1   1   2   1   2   1   2   2   2   2   2   1   1   1   1   1   1   2   2   2   1   1   1   2   1   2   2   1   1   2   2   1   1   1   2   1   1   1   2   1   1
 MK-6-3                 2   2   2   1   2   2   1   1   2   2   2   1   2   1   1   2   1   2   1   1   2   1   2   1   1   1   1   1   1   1   1   1   2   1   2   2   1   2   2   1   1   1   1   1   2   2   2   1   2   1   2   2   1   1   2   1   1   1   2   2   1   1   2   1   2   1   1   2   2   1   1   1   1   1   1   1   1   1   1   2   2   2   2   2   1   2   2   1   1   2   2   1   2   2   2   2   1   1   2   2   1   1   2   1   2   2   1   2   2   1   2   1   1   1   1   1   1   2   2   1   2   1   1   2   1   1   1   1   2   1   1   2   2   2   2   1   2   2   2   2   2   2   2   2   2   2   2   1   1   2   1   1   1   2   1   1   2   2   2   1   1   2   1   2   1   2   2   2   2   2   1   1   1   1   1   1   2   2   2   1   1   1   2   1   2   2   1   1   2   2   1   1   1   2   1   1   1   2   1   1
 MK-6-4                 2   2   2   2   2   2   1   1   2   2   2   1   2   2   1   1   1   2   1   1   2   1   2   1   1   1   1   1   1   1   1   1   2   1   2   1   1   2   2   1   1   1   1   1   2   2   2   2   2   1   2   2   1   1   2   1   1   1   2   2   1   1   2   1   2   1   1   2   2   1   1   1   1   1   1   2   1   1   1   2   2   2   2   2   1   2   2   1   1   2   2   1   2   2   2   2   1   1   2   2   1   1   2   1   2   2   1   2   2   1   1   1   1   1   1   1   1   2   2   1   2   1   1   2   1   1   2   2   2   1   1   2   2   1   2   1   2   2   2   2   2   2   2   2   2   2   1   1   1   2   2   1   1   1   1   1   2   2   2   1   1   2   1   2   1   2   2   2   2   2   1   1   1   1   1   1   2   2   2   1   1   1   2   1   2   2   1   1   2   2   1   1   1   2   1   1   1   1   1   1
 MK-6-5                 2   1   2   2   2   2   2   1   2   2   2   1   2   2   1   1   1   2   1   1   1   2   2   1   1   1   1   1   1   1   1   1   2   2   2   1   1   2   2   1   1   1   1   1   2   2   2   2   2   1   2   1   1   1   2   1   1   1   2   2   1   1   1   1   2   1   1   2   2   1   1   1   1   2   1   2   1   1   1   2   2   2   2   2   1   2   2   1   1   2   2   1   2   2   2   1   1   1   2   2   1   1   1   1   2   2   1   2   1   1   1   1   1   1   1   1   1   2   2   1   2   1   1   2   1   1   2   2   2   1   1   2   2   1   2   1   2   2   2   2   2   2   2   2   2   2   1   1   1   2   2   1   2   1   1   2   2   2   2   1   1   2   1   2   1   2   1   1   2   2   1   1   1   1   1   2   2   2   2   1   1   1   1   1   2   2   1   1   2   2   2   1   1   2   1   1   1   1   1   1
 MK-6-6                 2   1   2   2   2   1   2   1   2   2   2   1   1   2   1   1   1   2   1   1   1   2   2   1   1   1   1   1   1   1   1   1   2   2   2   2   1   2   2   2   1   1   1   1   2   2   2   2   2   1   1   1   1   1   2   1   1   1   2   2   1   1   2   2   2   1   2   2   2   1   1   1   1   2   1   2   1   1   1   2   2   2   2   2   1   1   2   2   1   2   2   1   1   1   1   1   1   2   2   2   1   1   1   1   2   2   1   2   1   1   1   1   1   1   1   1   1   2   2   1   2   1   1   2   1   1   2   2   2   1   1   2   2   1   2   1   2   2   2   2   2   2   1   2   2   2   1   1   1   2   1   2   2   1   1   2   2   2   2   2   1   2   1   1   1   2   1   1   2   2   1   1   1   1   1   2   2   2   2   1   1   1   1   1   2   2   1   1   2   1   2   1   2   2   1   1   1   1   1   1
 MK-6-7                 2   1   2   2   1   1   2   1   2   2   1   1   1   2   1   2   1   2   1   1   1   2   2   1   1   1   1   1   1   1   1   1   2   2   2   2   1   2   2   2   1   1   1   1   2   2   2   2   2   1   1   1   1   1   2   1   1   1   2   1   1   2   2   2   2   2   2   2   2   1   1   1   1   2   1   2   1   1   1   2   2   2   2   2   1   1   2   2   1   2   2   1   1   1   1   1   1   2   1   2   1   2   1   1   2   2   2   2   1   1   1   1   1   1   1   2   1   2   2   1   2   1   2   2   2   1   2   1   1   1   1   2   2   1   2   1   2   1   2   2   2   2   1   2   2   2   1   1   1   2   1   2   2   1   1   2   2   2   2   2   1   2   1   1   1   2   1   1   2   2   1   1   2   1   1   2   2   2   2   1   1   1   2   1   2   2   1   1   2   1   2   2   2   2   1   1   1   2   1   1
 MK-6-8                 2   2   2   2   1   1   2   1   1   2   1   1   1   2   1   2   2   2   1   1   1   2   2   1   1   1   1   2   1   1   1   1   2   2   2   2   1   2   2   2   1   1   1   1   2   2   2   2   2   1   1   2   1   1   2   1   1   1   2   1   1   2   2   2   2   1   2   2   2   1   1   1   1   2   1   2   1   1   1   2   2   2   2   2   1   1   2   2   1   2   2   1   2   1   1   1   1   2   2   2   1   2   2   1   2   2   2   2   2   1   1   1   1   2   2   2   1   2   2   1   2   2   2   2   2   1   2   1   1   1   1   2   2   2   2   1   2   1   2   2   2   2   1   1   2   2   1   1   1   2   1   2   2   1   1   2   2   2   2   2   1   1   1   1   2   2   2   1   2   2   1   1   1   1   1   2   2   2   2   1   2   1   2   2   2   2   1   1   2   1   2   2   2   2   1   1   1   2   1   1
 MK-6-9                 2   2   2   2   1   2   2   1   1   1   1   1   1   2   1   1   2   2   1   1   1   2   2   1   1   1   1   2   1   1   1   1   2   1   2   2   1   2   2   2   1   2   1   2   2   2   2   2   2   1   1   1   1   1   2   1   1   1   2   1   1   2   2   2   2   1   2   2   2   1   1   1   1   2   1   2   1   1   1   2   1   2   2   2   1   1   2   2   1   1   2   1   2   1   1   1   1   2   2   2   1   2   2   1   2   2   2   2   2   1   2   1   1   2   2   2   1   2   2   1   1   2   2   2   2   1   2   1   1   1   1   2   2   2   2   1   2   1   2   2   2   2   1   1   2   2   1   2   1   2   2   2   2   1   1   2   2   2   2   2   1   1   1   1   2   2   2   1   2   2   1   1   1   1   1   1   2   2   2   1   1   1   2   2   2   2   1   1   2   1   1   1   2   2   1   1   1   2   1   1
 MK-6-10                1   2   2   2   1   2   2   1   2   1   1   1   1   2   2   1   2   2   1   1   1   2   2   1   2   2   1   2   1   1   2   1   2   1   2   2   2   2   1   2   1   2   1   2   2   2   2   2   2   1   1   1   1   1   2   1   1   1   2   1   1   2   2   2   2   1   2   1   2   1   1   1   1   2   1   2   1   1   1   2   1   2   2   2   1   2   2   2   1   1   2   1   2   1   1   1   1   2   2   2   2   2   2   1   2   2   2   2   2   1   2   1   1   2   2   2   1   2   2   1   1   2   2   2   2   1   2   1   1   2   1   2   2   2   2   1   2   1   2   2   2   2   1   1   2   2   1   2   1   2   1   2   2   1   1   2   2   2   2   2   1   1   1   1   2   2   2   1   2   2   1   1   1   1   1   1   2   2   2   1   1   1   1   2   2   2   1   1   2   1   2   1   2   2   1   1   1   2   1   1
 MK-6-11                1   2   2   2   1   2   2   1   2   1   1   1   1   2   2   1   2   2   1   1   1   2   2   1   2   2   1   1   2   1   2   1   2   1   2   2   2   2   1   2   1   2   1   2   2   2   2   2   2   1   2   1   1   1   2   1   1   2   2   1   1   1   2   2   2   1   2   1   2   1   1   1   1   2   1   2   2   1   2   2   1   2   2   2   1   2   2   2   1   1   2   1   2   1   1   1   1   2   2   2   2   2   2   1   2   2   2   2   2   1   2   1   1   2   2   2   1   1   2   1   1   2   2   2   2   1   2   1   1   2   1   2   2   2   2   1   2   1   1   2   2   2   2   2   2   2   1   2   1   2   1   2   2   1   1   2   2   2   2   2   1   1   2   1   1   2   2   1   2   1   1   1   1   1   1   1   2   2   2   1   1   1   1   2   1   2   1   1   2   1   2   1   2   2   1   1   1   2   1   1
 MK-6-12                1   1   2   2   1   2   2   1   2   1   1   1   1   2   2   1   2   2   1   1   1   2   1   1   2   1   1   1   2   1   2   1   2   1   2   2   2   2   1   2   1   2   1   2   2   2   2   2   2   1   2   2   1   1   2   1   1   2   2   1   1   1   2   2   2   1   2   1   2   1   1   1   2   2   1   2   2   2   2   2   1   2   2   2   1   2   2   2   1   1   2   1   2   1   1   1   1   2   2   2   2   2   2   1   2   2   2   2   2   1   2   1   1   2   2   1   1   1   2   1   1   1   2   2   2   1   2   1   1   2   1   2   2   2   2   1   2   1   1   2   2   2   2   2   2   2   1   2   1   2   1   2   2   2   1   2   2   2   1   2   1   1   2   1   2   2   2   1   2   1   1   1   1   1   1   1   2   2   2   1   2   1   1   2   1   2   1   1   2   1   2   1   2   2   1   2   1   2   1   1
 MK-6-13                1   1   2   1   1   2   2   1   2   1   1   1   1   2   2   1   2   2   1   1   1   2   1   1   1   1   2   1   2   1   2   1   2   1   2   2   2   2   1   2   1   2   1   2   2   2   2   2   2   1   2   2   1   1   2   1   1   2   2   1   1   1   2   2   2   1   2   1   2   1   1   1   2   2   1   2   2   2   2   2   1   2   2   2   1   2   2   2   1   1   2   1   1   1   1   1   1   2   2   2   2   2   2   1   2   1   2   2   2   1   2   1   1   2   2   1   1   1   2   1   1   1   2   2   2   1   2   1   1   1   1   2   2   2   2   1   2   1   1   2   2   2   2   2   2   2   1   2   1   2   1   2   1   2   1   2   2   2   1   2   1   1   2   1   2   2   2   1   2   1   1   1   1   1   1   1   2   2   2   1   2   1   1   2   1   2   1   2   2   1   2   1   2   2   1   2   1   2   1   1
 MK-6-14                1   1   2   1   1   2   1   2   2   1   1   1   1   2   2   1   2   2   1   1   1   2   1   1   1   1   2   1   2   1   2   1   2   1   2   2   2   2   1   2   1   2   1   2   2   2   2   2   2   1   2   2   1   2   2   1   1   2   2   1   1   1   2   2   2   1   2   1   2   1   1   1   2   2   1   2   2   2   2   2   1   2   2   2   1   2   2   2   2   1   2   1   1   1   1   1   2   2   1   2   2   2   2   1   2   1   2   2   2   1   2   1   2   2   2   1   1   1   2   1   1   1   1   2   2   1   2   1   1   1   1   2   2   2   2   2   2   1   1   2   2   2   2   2   2   2   1   2   1   2   1   2   1   2   1   2   2   2   1   1   1   1   2   1   2   2   2   1   2   1   1   2   1   1   1   1   2   1   2   1   2   1   1   2   1   2   1   2   2   1   2   1   2   2   1   1   1   2   1   1
 MK-6-15                1   2   2   1   1   2   1   2   2   1   1   1   1   2   2   1   2   2   1   2   1   2   1   1   1   1   2   1   2   1   2   1   2   1   2   2   2   2   1   2   1   2   1   2   1   2   2   2   2   1   2   2   1   2   2   1   2   2   2   1   2   2   2   2   2   1   2   1   2   1   1   2   2   2   1   2   2   2   2   2   1   2   2   2   1   1   2   2   2   1   2   1   1   1   1   1   1   2   1   2   2   2   2   1   2   1   2   1   2   1   2   1   2   2   2   1   1   1   2   1   1   1   1   2   2   2   2   1   1   1   1   2   2   2   2   1   2   1   1   1   2   2   2   2   1   2   1   2   1   2   1   2   1   2   2   2   2   2   1   1   1   1   2   1   2   2   2   1   2   1   1   1   1   1   1   1   2   1   2   1   2   2   1   2   1   1   1   2   2   1   2   1   2   2   1   1   1   2   1   1
 MK-6-16                1   1   2   1   1   2   1   2   1   1   1   1   1   2   1   1   2   2   2   2   2   2   1   1   1   1   2   1   2   1   2   1   2   1   2   2   2   1   1   1   1   1   1   2   1   2   2   2   2   1   2   2   1   2   2   1   2   2   2   1   2   2   2   1   2   1   2   1   1   1   1   2   1   2   2   2   2   2   2   2   1   2   2   2   1   1   2   1   2   1   2   1   2   1   1   1   1   2   1   2   2   2   2   1   2   1   2   1   2   1   1   2   2   2   1   1   1   1   2   1   1   1   1   2   2   2   2   1   1   1   1   2   2   2   2   1   2   1   1   1   2   2   2   2   2   2   1   2   1   2   1   2   1   2   2   2   2   1   1   1   1   1   2   1   2   2   2   2   2   1   2   1   1   1   1   1   2   2   2   1   2   2   1   1   1   1   1   2   2   1   2   1   2   2   2   1   1   2   1   1
 
!****************************************** Phenotypic Data **********************************************************
!-100.0 is resevred for missing phenotype
SimulatedTrait1        10.3307   10.4617    8.6957   10.7191   10.9540    8.8263   10.2497    9.5308   10.3613   10.1724   10.7140    9.1296   10.3791    9.4817   10.7836    9.4922    9.0242    8.9843    9.9008   10.8710    9.3142    9.4075    8.9977   11.0412   10.1806   11.0517    9.0773    8.9458    8.0905   10.1853   10.2133    8.4363   11.3998    9.6513    9.9070    8.7869    9.2775    9.6852    9.8655   10.0222   10.3196    9.5962    9.9432   10.1306   10.4592    9.7070    9.7846   10.1589   10.9433    8.8253    8.7910    9.7307   10.1417   10.1229    9.7422   10.8630   12.0729    9.8840    9.3315    9.6779   10.8132    9.7528   11.1237    9.9937    7.3715    9.9402   10.8256    9.9666    9.6195    9.6106    9.6056    9.3865   10.0671    9.1870    9.7749    9.9291    9.8980   11.8210   10.2979   10.1224    9.8046    9.5523    9.3580   10.1186    9.1290    9.6075    9.6941   11.4199    7.7083   12.1038   10.4976    9.6627    9.8220   11.3497    9.0786    9.4939   10.8271   10.3351    9.6743   10.8945    8.9280   12.1259    8.6077   10.6118   10.3075   10.4464    9.9034    9.7872    9.7077   11.5711   11.3389    9.5304   10.7450   11.5634   10.9111    9.4218    9.2885    9.3651   10.1277   11.9781    9.9898    9.5897   10.5077    9.5267   11.7061    7.7181   10.7652    8.7411    8.6492   10.7179    9.9993    9.6165    9.9584   10.0541    9.1456   11.8483    8.8610    9.3539   11.3412   10.6602    8.9894    9.6437   10.3908    9.8857    8.9009    9.5847   10.4658   11.2092   11.1416   10.1022   10.8291    9.5337    9.6394    8.9243    8.8243   10.3240   11.1544    8.6205    9.7321    9.6371   11.1447    9.9774    9.1930    8.8884   12.0306    8.2285   10.7640    9.2132    9.7005    9.6667    8.8356   10.7113    9.8201   11.0579   11.0022    9.5832   10.0512    9.4597   10.3706    8.8918   11.2245   11.5276   11.0570   11.0349   10.1085   10.2839    8.9092    9.0025    9.4864    9.0040   10.7657   10.4952   10.9256    8.3405    9.6804    9.8310   10.4928    9.8595   10.6463   10.5195
 
