# Supplementary material for: Inclusive Composite Interval Mapping of QTL by Environment Interactions in Biparental Populations
Source: PLoS One. 2015 Jul 10;10(7):e0132414. doi: 10.1371/journal.pone.0132414 (PMC4498613; doi:10.1371/journal.pone.0132414)
Supplement: S1 File — (ZIP) [file pone.0132414.s001.zip › BC1 population/e=1/run_00091.met]

!**********************Note: lines staring with "!" are remarks and will be ignored in the program********************
!*********************************General Information**********************************
!Assuming F1 = P1 x P2, populations available in QTL IciMapping are: 
!  1, P1BC1F1 = P1 x F1, the first backcrossing where P1 is used as the recurrent parent;
!  2, P2BC1F1 = P2 x F1, the first backcrossing where P2 is used as the recurrent parent;
!  3, F1DH, F1-derived doubled haploids; 
!  4, RIL or F1RIL, recombination inbred lines through the repeated selfing of F1;
!  5, P1BC1RIL, recombination inbred lines through the repeated selfing of P1BC1F1;
!  6, P2BC1RIL, recombination inbred lines through the repeated selfing of P2BC1F1;
!  7, F2, the selfing generation of F1;
!  8, F3, the selfing generation of F2;
!  9, P1BC2F1, the second backcrossing where P1 is used as the recurrent parent; 
! 10, P2BC2F1, the second backcrossing where P2 is used as the recurrent parent;
! 11, P1BC2RIL, recombination inred lines through the repeated selfing of P1BC2F1; 
! 12, P2BC2RIL, recombination inred lines through the repeated selfing of P2BC2F1; 
! 13, P1BC1F2, the selfing generation of P1BC1F1; 
! 14, P2BC1F2, the selfing generation of P2BC1F1; 
! 15, P1BC2F2, the selfing generation of P1BC2F1; 
! 16, P2BC2F2, the selfing generation of P2BC2F1; 
! 17, P1BC1DH, P1BC1F1-derived doubled haploids; 
! 18, P2BC1DH, P2BC1F1-derived doubled haploids; 
! 19, P1BC2DH, P1BC2F1-derived doubled haploids; 
! 20, P2BC2DH, P2BC2F1-derived doubled haploids; 
   1      !Mapping Population (see remarks above)
   2      !Mapping Function (1 for Kosambi; 2 for Haldane; 3 for Morgan)
   2      !Marker Space Type (1 for intervals; 2 for positions)
   1      !Marker Space Unit(1 for centiMorgans; 2 for Morgan)
   6      !Number of Chromosomes (or Linkage Groups)
 200      !Size of the mapping population
   1      !Number of environments
 
!***************************************** Chromosomes and Linkage Maps **********************************************
!Chromosome                 NumMarkers
-CH1                        16
-CH2                        16
-CH3                        16
-CH4                        16
-CH5                        16
-CH6                        16
!Linkage map (Marker name followed by position or the interval length)
 MK-1-1                1     0.000
 MK-1-2                1    10.000
 MK-1-3                1    20.000
 MK-1-4                1    30.000
 MK-1-5                1    40.000
 MK-1-6                1    50.000
 MK-1-7                1    60.000
 MK-1-8                1    70.000
 MK-1-9                1    80.000
 MK-1-10               1    90.000
 MK-1-11               1   100.000
 MK-1-12               1   110.000
 MK-1-13               1   120.000
 MK-1-14               1   130.000
 MK-1-15               1   140.000
 MK-1-16               1   150.000
 MK-2-1                2     0.000
 MK-2-2                2    10.000
 MK-2-3                2    20.000
 MK-2-4                2    30.000
 MK-2-5                2    40.000
 MK-2-6                2    50.000
 MK-2-7                2    60.000
 MK-2-8                2    70.000
 MK-2-9                2    80.000
 MK-2-10               2    90.000
 MK-2-11               2   100.000
 MK-2-12               2   110.000
 MK-2-13               2   120.000
 MK-2-14               2   130.000
 MK-2-15               2   140.000
 MK-2-16               2   150.000
 MK-3-1                3     0.000
 MK-3-2                3    10.000
 MK-3-3                3    20.000
 MK-3-4                3    30.000
 MK-3-5                3    40.000
 MK-3-6                3    50.000
 MK-3-7                3    60.000
 MK-3-8                3    70.000
 MK-3-9                3    80.000
 MK-3-10               3    90.000
 MK-3-11               3   100.000
 MK-3-12               3   110.000
 MK-3-13               3   120.000
 MK-3-14               3   130.000
 MK-3-15               3   140.000
 MK-3-16               3   150.000
 MK-4-1                4     0.000
 MK-4-2                4    10.000
 MK-4-3                4    20.000
 MK-4-4                4    30.000
 MK-4-5                4    40.000
 MK-4-6                4    50.000
 MK-4-7                4    60.000
 MK-4-8                4    70.000
 MK-4-9                4    80.000
 MK-4-10               4    90.000
 MK-4-11               4   100.000
 MK-4-12               4   110.000
 MK-4-13               4   120.000
 MK-4-14               4   130.000
 MK-4-15               4   140.000
 MK-4-16               4   150.000
 MK-5-1                5     0.000
 MK-5-2                5    10.000
 MK-5-3                5    20.000
 MK-5-4                5    30.000
 MK-5-5                5    40.000
 MK-5-6                5    50.000
 MK-5-7                5    60.000
 MK-5-8                5    70.000
 MK-5-9                5    80.000
 MK-5-10               5    90.000
 MK-5-11               5   100.000
 MK-5-12               5   110.000
 MK-5-13               5   120.000
 MK-5-14               5   130.000
 MK-5-15               5   140.000
 MK-5-16               5   150.000
 MK-6-1                6     0.000
 MK-6-2                6    10.000
 MK-6-3                6    20.000
 MK-6-4                6    30.000
 MK-6-5                6    40.000
 MK-6-6                6    50.000
 MK-6-7                6    60.000
 MK-6-8                6    70.000
 MK-6-9                6    80.000
 MK-6-10               6    90.000
 MK-6-11               6   100.000
 MK-6-12               6   110.000
 MK-6-13               6   120.000
 MK-6-14               6   130.000
 MK-6-15               6   140.000
 MK-6-16               6   150.000
!*********************************** Marker Types ********************************************************************
!Co-dominant marker: When heterozygote F1 is present, P1 is coded as 2, F1 is coded as 1, and P2 is coded as 0; Otherwise, P1 is coded as 2, and P2 is coded as 0. 
!Dominant marker: When heterozygote F1 is present, P1 and F1 are coded as 12, and P2 is coded as 0; Otherwise, P1 is coded as 2, and P2 is coded as 0.  
!Recessive markers: When heterozygote F1 is present, P1 is coded as 2, and F1 and P2 are coded as 10; Otherwise, P1 is coded as 2, and P2 is coded as 0. 
!Missing marker is coded as -1. 
 MK-1-1                 1   1   1   2   1   1   1   2   2   1   1   2   1   1   1   1   1   1   2   1   1   2   2   2   1   2   2   2   1   1   2   1   2   2   1   1   1   2   1   1   2   2   1   1   2   1   2   1   2   2   2   1   1   2   2   1   1   1   1   1   1   1   1   2   2   1   2   1   2   2   2   1   2   1   1   2   1   2   2   1   2   1   2   2   1   1   1   1   2   1   2   2   1   1   2   1   1   2   2   2   1   2   1   1   2   2   1   2   1   1   2   2   1   1   1   2   1   2   2   1   2   2   2   1   1   1   1   2   1   2   1   2   1   1   2   2   2   1   1   2   2   2   2   1   2   2   1   2   1   2   2   2   1   1   2   1   1   1   2   1   1   1   2   2   1   1   2   1   2   2   2   2   2   2   1   1   2   1   2   2   1   2   1   2   2   2   1   2   2   2   1   1   2   2   1   2   2   2   2   1
 MK-1-2                 1   1   1   2   1   1   1   2   2   1   1   2   1   1   1   1   1   1   2   1   1   2   2   2   1   2   2   2   1   2   2   1   1   2   1   1   2   2   1   1   2   2   1   2   2   1   2   1   2   2   2   2   1   1   2   2   1   1   1   1   1   1   1   2   2   1   2   1   2   2   2   1   2   1   1   2   1   2   2   1   2   1   2   2   1   1   1   1   2   1   2   2   2   1   2   1   1   2   2   2   1   2   1   1   2   1   1   2   1   1   2   2   1   1   1   2   1   2   2   1   2   2   1   1   1   1   1   2   1   2   1   2   1   1   2   2   2   1   1   2   2   2   2   1   2   2   1   2   2   2   2   2   1   1   2   1   1   1   2   1   1   1   2   2   1   1   2   1   2   2   2   2   2   2   1   2   2   1   2   2   1   2   2   1   2   1   2   2   2   2   1   1   2   2   1   2   2   2   2   1
 MK-1-3                 1   1   1   1   1   1   1   2   2   1   1   2   2   1   1   1   1   1   2   1   1   2   2   2   1   2   2   2   1   2   2   1   1   2   1   1   2   2   1   2   2   2   1   2   2   1   1   1   2   2   2   1   1   1   2   2   1   1   1   1   1   1   1   2   2   1   2   1   2   2   2   1   2   1   1   2   1   2   2   1   2   1   2   2   1   1   1   2   2   1   2   2   2   1   2   1   1   2   1   2   1   2   1   2   2   1   1   2   1   1   2   2   1   1   1   2   2   2   2   1   2   2   1   1   1   1   1   2   1   2   1   2   1   1   2   2   2   1   1   2   1   2   2   1   2   2   1   2   1   2   2   2   1   1   1   1   1   1   2   1   1   1   2   2   1   1   2   1   2   2   2   2   2   2   1   1   2   1   2   2   1   2   1   1   2   1   2   2   2   2   2   1   1   2   1   2   2   2   2   2
 MK-1-4                 1   1   2   1   1   2   1   2   2   1   1   2   2   1   1   1   1   2   2   1   1   2   2   2   1   2   2   2   1   2   2   1   1   2   1   1   2   2   1   2   1   2   1   2   2   1   2   1   2   2   2   1   1   1   1   2   1   1   2   1   1   1   1   2   2   1   2   1   2   1   2   1   2   1   1   2   1   2   2   1   1   1   2   2   1   2   1   2   1   1   2   2   2   1   1   1   1   2   1   2   1   2   1   1   2   1   1   2   1   1   2   2   1   1   1   2   2   2   2   1   2   2   1   1   1   1   1   2   1   2   1   1   1   1   2   2   2   1   1   2   1   1   2   1   2   2   1   2   1   2   2   2   1   1   2   1   1   1   2   1   1   1   2   2   1   1   2   1   2   2   1   2   2   2   1   1   2   1   2   2   1   2   1   1   2   1   2   2   2   2   2   2   1   2   1   2   2   2   1   2
 MK-1-5                 1   1   2   1   1   1   2   2   1   1   1   2   2   1   1   2   1   2   2   1   1   2   1   1   1   2   2   2   1   2   2   1   1   2   1   1   2   2   1   2   2   2   1   2   2   1   2   1   2   2   2   1   1   1   1   2   1   1   2   1   1   2   1   2   2   1   2   1   2   1   2   1   2   1   1   2   1   1   2   1   1   1   2   2   1   2   1   2   1   1   2   2   2   2   1   2   1   2   1   2   1   2   1   1   2   1   1   2   1   1   2   2   1   1   1   2   2   2   2   2   1   2   1   1   1   1   1   2   1   2   1   1   2   1   2   2   1   1   1   2   1   1   1   2   2   2   1   2   1   2   2   2   1   1   2   1   1   1   2   1   1   2   1   2   1   1   2   1   2   2   1   2   2   2   1   1   2   1   2   1   1   2   1   1   2   1   2   2   2   2   2   2   1   2   1   2   2   2   1   2
 MK-1-6                 1   1   2   1   1   1   2   2   1   1   2   2   2   1   1   2   1   2   2   1   2   2   1   1   1   2   2   2   1   2   2   2   1   2   1   1   2   2   1   2   2   2   1   2   2   1   1   1   2   1   2   1   1   1   1   2   1   1   2   1   1   2   1   2   2   1   2   1   2   1   2   1   2   1   1   1   1   1   2   1   1   1   2   2   1   2   1   2   2   1   1   1   2   2   1   2   1   2   1   1   1   2   2   1   2   1   1   1   1   1   1   2   2   1   1   2   2   2   2   2   1   2   1   1   1   1   1   2   1   2   1   1   1   1   2   2   1   1   1   2   1   1   1   2   2   2   1   2   1   2   2   2   1   1   2   1   2   1   1   1   1   2   1   2   1   1   2   1   2   2   1   2   2   2   1   1   2   1   2   1   1   2   1   1   2   1   2   2   2   2   2   2   1   2   1   2   1   2   1   2
 MK-1-7                 1   1   2   1   1   1   2   2   1   1   2   2   2   1   1   2   1   1   2   1   2   2   1   1   1   2   2   2   1   2   2   2   1   2   1   1   2   2   1   2   2   2   2   2   2   1   1   1   1   1   2   1   1   1   1   2   1   1   2   1   1   2   1   2   2   1   2   1   2   1   2   1   2   1   1   1   2   1   2   1   1   1   2   2   1   1   1   2   2   1   1   1   2   2   1   2   1   1   1   2   1   1   2   1   2   1   1   1   1   1   1   2   2   1   1   2   2   2   2   1   1   2   1   1   1   1   1   2   1   2   1   1   1   1   1   2   1   1   2   2   1   1   1   2   2   2   1   2   1   2   2   2   1   1   2   2   1   2   1   1   1   2   1   2   1   1   2   1   2   2   1   2   2   2   1   1   2   1   2   1   1   2   1   1   2   1   2   2   2   2   2   2   1   2   1   2   1   2   1   2
 MK-1-8                 1   1   2   1   1   1   2   2   1   2   2   2   2   1   1   2   1   1   2   1   2   2   1   2   1   2   2   2   1   1   1   2   1   2   1   1   2   2   1   2   1   2   1   2   2   1   1   1   1   1   1   1   1   1   2   2   1   1   2   1   1   2   1   2   2   2   2   1   2   1   2   1   2   1   1   1   2   1   1   1   1   1   2   2   1   1   1   2   2   1   1   1   2   2   1   2   2   1   1   2   1   1   1   1   2   2   2   2   1   1   1   2   2   1   1   2   2   1   2   1   1   2   1   1   1   1   1   2   1   2   1   1   1   1   1   2   1   1   2   2   1   1   1   2   2   2   1   2   1   2   2   2   1   1   2   2   1   2   1   1   1   1   1   2   1   1   2   1   2   2   1   2   2   2   1   1   2   1   2   1   1   2   2   1   2   1   2   2   2   2   2   2   2   2   1   2   1   2   1   2
 MK-1-9                 1   1   2   1   1   1   2   2   2   2   2   1   2   1   1   2   1   2   2   1   2   2   1   1   1   2   2   2   2   1   2   2   1   2   1   1   2   2   1   2   2   2   1   1   2   1   1   1   1   1   1   1   1   1   2   2   1   1   2   1   2   2   2   2   2   1   2   1   2   1   2   1   2   1   1   2   2   1   1   1   1   1   1   2   1   1   1   2   2   1   1   1   2   2   1   2   2   1   1   2   1   2   1   1   2   2   2   2   1   1   1   2   2   2   1   2   2   1   2   1   1   2   1   1   1   1   1   2   1   2   1   1   1   1   1   1   1   1   2   2   1   1   1   2   2   2   1   2   1   2   2   2   1   1   2   1   1   1   1   1   1   1   1   2   1   1   1   1   2   2   1   2   2   2   1   1   2   1   2   1   1   2   2   2   2   1   2   2   2   2   2   2   2   2   1   2   1   2   1   2
 MK-1-10                1   1   2   1   1   1   2   2   2   2   2   1   2   1   1   2   1   2   2   1   2   2   1   1   1   2   2   2   1   1   2   2   1   1   1   1   2   1   1   2   2   2   1   1   2   1   1   1   1   1   1   1   1   1   2   1   2   1   2   1   2   2   2   2   2   1   2   1   2   1   2   1   2   1   1   2   2   1   1   1   1   1   1   2   1   1   1   2   2   1   1   1   2   2   1   2   2   1   1   2   1   2   1   1   2   2   1   2   1   1   1   2   2   2   1   2   2   1   2   1   1   2   1   1   1   1   1   2   1   2   2   1   1   1   1   1   1   1   2   1   1   1   1   2   2   2   1   2   1   2   2   1   1   1   2   1   1   2   1   1   1   1   1   2   1   1   1   1   2   2   1   2   1   1   1   1   2   1   1   1   1   2   2   2   2   1   2   2   2   2   2   2   1   2   1   2   1   2   1   2
 MK-1-11                2   1   2   1   1   1   2   2   2   2   2   1   2   1   1   2   1   2   2   1   2   2   1   1   1   2   2   2   1   1   2   2   1   1   1   2   2   1   1   2   2   2   1   1   2   1   1   1   1   1   1   1   1   1   2   1   2   1   2   1   1   2   2   2   2   1   2   1   2   1   2   1   1   1   1   2   1   1   1   1   1   1   1   2   1   1   1   2   2   1   1   1   1   1   1   2   2   1   1   2   1   2   1   1   2   2   1   2   2   1   1   2   2   2   1   2   2   1   2   1   1   1   1   1   1   2   1   2   1   2   2   1   1   1   1   1   1   1   2   1   1   1   1   2   2   2   1   2   1   2   2   1   1   1   2   1   1   2   1   1   1   1   1   2   1   1   1   1   2   2   1   2   2   1   1   1   2   1   1   1   1   2   2   2   2   1   2   2   2   2   2   2   2   1   1   2   1   1   1   2
 MK-1-12                2   1   2   1   1   1   2   2   2   2   2   1   1   1   1   2   1   2   2   1   2   2   1   1   1   2   2   2   1   1   2   2   1   1   1   2   2   1   1   2   2   2   1   1   2   1   2   1   1   1   1   1   1   1   2   1   2   1   2   1   2   2   2   2   2   1   2   1   2   1   2   1   1   1   1   2   1   1   1   1   1   2   1   2   1   1   1   2   2   1   1   1   1   1   1   2   2   1   1   2   1   2   1   1   2   2   1   2   2   1   1   2   2   1   2   2   2   1   1   1   1   1   1   1   1   2   1   2   1   1   1   1   1   1   1   1   1   1   1   1   1   2   1   2   1   2   1   2   1   2   1   1   1   1   2   1   2   2   1   1   1   1   1   2   1   1   1   1   2   2   1   2   2   2   1   1   2   1   2   2   1   2   2   2   2   1   2   2   2   2   1   2   2   1   1   2   1   1   1   2
 MK-1-13                2   1   2   1   1   1   2   2   2   2   2   1   1   1   1   2   1   1   2   1   2   2   1   1   1   1   2   2   1   1   2   2   1   1   1   2   2   1   1   2   2   2   1   1   2   1   2   1   1   1   1   1   1   1   2   1   2   1   2   1   2   2   2   2   2   1   2   1   1   1   2   1   1   1   1   2   2   1   1   1   1   2   1   2   1   1   1   1   1   1   1   1   1   1   1   2   2   1   1   1   1   2   1   1   2   2   1   2   2   1   1   2   2   1   2   2   2   1   1   1   1   2   1   2   1   1   1   2   2   1   1   1   1   1   1   1   1   1   1   1   1   2   1   2   1   2   1   2   1   2   1   1   1   1   2   1   2   1   1   1   1   1   1   2   1   1   1   1   2   1   1   2   2   2   1   1   2   1   2   2   2   2   2   2   2   1   2   2   2   2   2   2   2   2   2   2   1   1   1   2
 MK-1-14                2   1   2   1   1   1   2   2   2   1   2   2   1   1   1   2   1   1   2   1   2   2   2   1   1   1   1   2   1   1   2   1   1   1   1   2   2   1   1   2   2   2   1   1   2   1   2   1   1   1   1   1   2   1   1   1   2   1   2   1   2   2   2   2   2   1   2   2   1   1   2   1   1   1   1   1   2   1   1   1   2   2   1   2   1   1   1   1   1   1   1   2   1   1   1   2   2   2   1   1   1   2   1   1   2   2   1   2   2   1   1   2   2   2   2   2   2   2   1   1   1   2   1   2   2   1   1   2   2   2   1   1   1   1   1   1   1   1   1   1   1   2   1   2   1   2   1   2   1   2   1   1   1   1   2   1   2   1   1   1   1   1   1   2   1   1   1   1   2   2   2   2   2   2   1   1   2   1   2   1   2   2   2   2   2   2   2   2   1   2   2   2   2   2   2   2   1   2   1   2
 MK-1-15                2   1   2   1   1   1   2   2   2   1   2   2   1   1   1   2   1   1   2   1   2   2   1   1   1   1   1   2   1   1   2   1   1   1   1   2   2   1   1   2   2   2   1   1   2   1   2   1   1   1   1   2   1   1   1   1   1   1   2   1   1   2   2   2   2   1   2   2   1   1   2   1   1   1   1   1   2   1   1   2   2   2   1   2   1   1   1   1   1   1   1   2   2   2   2   2   2   2   1   1   1   2   1   1   2   2   1   2   2   1   1   1   1   2   2   2   2   2   1   1   1   2   1   2   2   1   1   2   2   2   2   1   1   1   1   1   1   1   1   1   1   1   1   2   1   2   2   2   1   2   1   1   1   1   2   1   2   1   1   1   1   2   1   2   1   1   1   1   1   2   2   2   2   2   1   1   2   1   2   1   2   2   2   1   2   2   2   2   1   2   2   2   2   2   2   2   1   2   1   2
 MK-1-16                2   1   2   1   1   1   2   2   2   1   2   2   1   1   1   2   1   1   2   1   2   2   1   1   1   1   2   2   1   1   2   1   1   1   1   1   2   1   1   2   2   2   1   1   2   1   2   1   1   1   1   1   1   1   1   1   1   1   2   1   1   2   2   2   2   1   2   2   1   1   2   1   1   1   1   1   2   1   1   2   2   2   1   2   1   1   2   1   1   1   1   2   2   2   2   2   2   2   2   1   1   2   1   1   2   2   1   2   2   1   1   1   1   2   2   2   2   2   1   1   1   2   1   2   1   1   1   2   2   2   2   1   1   1   1   1   1   1   1   1   1   1   1   2   1   2   2   2   1   2   2   1   1   1   2   1   2   1   1   1   2   2   1   2   1   1   1   1   1   2   2   2   2   2   1   1   2   1   2   1   1   2   2   1   2   2   2   2   2   2   2   2   2   2   2   2   2   2   1   2
 MK-2-1                 2   2   2   1   1   1   2   2   2   2   2   1   1   2   1   2   1   1   1   2   1   2   1   1   1   2   2   2   2   1   1   1   1   2   1   1   2   1   2   2   2   2   2   1   1   1   1   2   1   1   2   1   1   1   1   1   1   1   2   1   2   2   2   2   1   2   2   1   1   2   1   1   1   1   1   2   2   2   2   1   1   2   2   2   2   1   1   2   2   1   1   1   2   1   1   2   1   2   2   1   1   2   2   2   1   1   2   1   1   1   2   2   1   1   2   1   2   2   2   1   1   2   2   1   2   1   2   2   1   2   2   2   1   2   2   2   2   2   1   1   1   1   1   1   1   1   2   1   1   1   2   2   1   1   2   2   2   2   1   1   2   2   2   1   1   1   2   2   2   1   2   1   2   2   1   1   2   1   1   2   1   2   1   1   2   1   1   1   2   2   1   2   2   1   2   1   1   2   1   1
 MK-2-2                 2   2   2   2   1   1   2   2   2   2   2   1   1   2   1   2   2   2   1   1   1   2   1   1   1   2   2   2   2   1   1   2   1   2   1   1   2   1   2   2   1   2   1   1   1   1   1   2   1   1   2   2   2   1   1   2   1   1   2   1   2   2   2   2   1   2   2   2   1   2   1   1   1   1   2   2   2   2   2   2   1   2   2   2   2   1   1   2   2   1   1   2   2   1   1   2   1   2   2   1   1   2   2   2   1   1   1   1   1   1   2   2   1   1   2   1   2   2   2   1   1   2   2   1   2   1   2   2   1   2   2   2   1   2   2   2   2   2   1   1   1   1   1   1   1   1   2   1   1   1   2   2   1   2   2   2   2   2   1   1   1   2   2   1   1   1   1   2   2   1   1   1   2   2   1   1   2   1   1   2   1   1   1   1   1   1   1   2   2   2   1   2   2   1   2   1   1   2   2   1
 MK-2-3                 2   2   2   2   1   1   2   2   2   2   2   1   1   2   1   2   2   2   1   1   1   2   1   1   1   2   2   2   2   1   1   1   1   2   1   1   2   1   2   1   1   2   1   1   1   1   1   2   1   1   2   2   2   1   1   2   1   1   2   1   2   2   2   2   1   2   1   2   1   2   1   1   1   1   2   2   2   2   2   2   1   2   2   2   2   1   1   2   1   1   1   2   2   1   2   2   1   2   2   1   1   2   2   2   1   1   1   1   1   2   2   2   1   1   2   1   2   2   2   1   1   2   2   1   2   1   2   1   1   2   2   2   1   2   2   2   2   2   2   1   2   1   1   1   1   1   2   1   1   1   1   2   1   2   2   2   2   2   1   1   1   2   2   1   1   1   1   2   1   1   1   1   2   2   2   1   2   1   1   2   1   1   1   1   2   1   1   2   2   2   1   2   1   1   2   1   1   2   2   1
 MK-2-4                 2   2   1   2   1   1   2   2   2   2   2   1   2   2   2   2   1   1   1   1   1   2   1   1   1   2   2   2   2   2   1   2   1   2   1   1   2   1   2   1   1   2   1   1   1   1   1   2   1   1   2   1   2   1   1   1   1   1   2   1   2   2   2   2   1   2   1   2   1   2   1   1   1   1   2   2   2   2   2   2   1   2   2   2   2   1   1   2   1   1   1   2   2   1   2   2   1   1   2   1   1   2   1   2   1   1   2   1   1   2   2   2   2   1   2   1   2   1   2   1   1   2   2   1   2   1   2   1   2   1   2   2   1   2   2   2   2   2   2   1   2   1   1   1   1   1   2   1   1   1   1   2   1   2   2   2   2   2   1   2   1   2   1   1   1   1   1   2   1   1   1   1   2   2   2   1   2   1   1   1   1   2   2   1   2   1   2   2   2   2   1   2   1   1   2   1   1   2   2   2
 MK-2-5                 2   2   2   2   1   1   2   2   2   2   2   1   1   2   2   2   1   1   1   1   1   2   1   1   1   2   1   2   2   2   1   2   1   2   1   2   2   1   2   1   1   2   1   1   1   1   1   2   1   1   2   1   2   1   1   1   1   1   1   1   2   2   1   2   1   2   1   2   2   2   1   1   1   1   2   2   2   2   2   2   1   2   2   2   2   2   1   2   1   1   1   2   1   1   2   2   1   1   2   1   1   2   1   2   1   1   2   1   1   2   2   2   2   1   1   1   2   1   2   1   1   2   2   1   2   1   2   2   2   1   1   2   1   2   2   2   2   2   2   1   2   1   1   1   1   1   2   1   1   1   1   2   1   2   2   2   2   2   1   2   2   2   1   1   1   1   1   2   1   2   1   1   1   2   2   1   2   1   1   1   1   2   2   1   1   1   2   2   2   1   2   2   1   1   2   1   1   2   2   2
 MK-2-6                 2   2   1   2   1   1   2   1   2   2   2   1   2   2   2   2   1   1   1   1   1   2   1   1   1   2   1   2   2   2   1   2   1   2   1   2   2   1   2   1   2   2   2   2   1   1   2   2   1   1   2   1   2   1   1   1   1   1   1   1   2   2   2   2   1   2   1   2   2   2   1   1   1   1   2   2   2   2   2   2   2   2   1   1   2   2   1   2   1   2   1   2   1   1   2   2   1   1   2   1   1   2   1   2   1   1   2   1   1   2   2   2   2   1   2   1   2   1   2   1   1   2   2   1   2   1   2   2   2   1   1   2   1   2   2   2   2   2   2   1   2   2   1   1   1   1   2   2   2   2   1   2   2   2   2   2   2   2   1   2   2   2   1   1   1   1   1   2   1   2   1   1   1   2   2   1   2   1   1   1   2   2   2   1   1   1   2   2   2   2   2   2   1   2   2   1   1   2   2   2
 MK-2-7                 2   2   1   2   2   1   2   1   2   2   2   2   2   2   2   2   1   1   1   1   1   1   1   1   2   2   1   2   2   2   1   2   1   2   1   2   2   1   2   1   1   2   2   2   1   1   2   2   1   1   2   2   1   1   1   1   1   1   1   1   2   2   2   2   1   2   1   2   2   2   1   1   1   1   2   2   2   2   2   2   2   2   1   1   2   2   1   2   1   2   1   2   1   1   2   2   1   1   2   1   1   2   1   2   2   1   2   1   1   2   2   2   2   1   2   1   2   1   2   1   1   2   1   1   2   2   2   2   2   1   1   2   1   2   2   2   2   2   2   1   2   2   2   1   1   1   2   1   2   2   2   2   2   2   2   2   1   2   1   1   1   2   1   1   2   1   1   2   1   2   1   1   1   2   2   1   2   1   1   1   2   2   2   1   1   1   2   1   2   2   2   2   1   2   2   1   1   2   1   2
 MK-2-8                 2   2   1   2   2   1   1   1   2   2   2   2   2   2   2   2   2   2   1   1   2   1   1   2   2   2   1   2   2   1   1   2   1   1   1   2   2   1   2   1   2   2   2   2   1   1   2   2   1   1   2   2   1   1   1   1   1   1   1   1   2   2   2   2   2   2   1   2   2   2   1   1   1   2   2   2   2   1   2   2   1   2   1   1   1   2   1   2   1   2   1   2   1   1   2   2   1   1   2   1   1   2   1   2   2   1   2   1   1   2   2   2   2   2   2   1   2   1   2   1   1   2   2   1   2   2   2   2   2   1   1   2   1   2   2   2   1   2   2   1   2   2   2   1   1   1   2   1   2   2   2   1   2   2   2   2   1   2   1   1   1   2   1   1   2   1   1   1   1   2   1   1   1   2   1   1   1   1   1   1   2   2   2   1   1   1   2   1   2   2   2   2   1   2   2   1   1   2   1   2
 MK-2-9                 2   2   1   2   2   2   1   1   2   2   2   2   2   2   2   2   2   2   1   1   2   1   1   2   2   2   1   2   2   1   1   2   1   1   1   2   1   1   2   1   2   2   2   2   1   1   2   2   1   1   2   2   1   1   1   1   1   1   1   1   2   1   2   2   2   2   1   2   2   2   1   2   1   2   2   2   2   1   2   2   2   2   1   1   1   2   1   2   1   2   1   2   1   1   2   2   1   2   2   1   1   2   1   2   2   1   2   1   1   2   2   2   2   1   2   1   1   1   2   1   1   2   2   1   2   2   2   2   2   1   1   1   1   2   2   2   1   2   2   1   2   1   2   1   1   1   2   1   2   2   2   1   2   2   2   2   1   2   1   1   1   2   1   1   2   1   1   1   1   2   1   1   1   2   1   1   1   1   1   1   2   2   2   1   1   1   2   1   1   2   2   2   1   2   2   1   1   2   1   2
 MK-2-10                2   2   1   2   2   2   1   1   2   2   1   2   2   2   2   2   2   2   1   1   2   1   1   2   2   2   1   2   2   1   1   2   1   1   1   2   1   1   2   1   2   2   2   2   1   1   2   2   1   1   2   2   1   1   1   1   1   1   1   1   2   2   2   2   2   2   1   2   2   2   1   2   1   2   2   2   2   2   2   2   2   2   2   2   1   2   1   2   1   2   1   2   1   1   1   2   1   2   2   1   1   2   1   2   2   2   2   1   1   2   2   2   2   1   1   1   1   2   2   1   1   2   2   1   2   2   2   2   2   1   2   1   1   1   2   2   1   2   2   2   2   1   2   1   1   1   2   1   2   2   2   1   2   2   2   1   1   2   1   1   1   2   1   1   2   1   1   1   1   2   1   1   1   2   1   1   1   1   1   1   2   2   2   1   1   1   2   1   1   2   2   1   1   2   2   1   1   2   1   2
 MK-2-11                2   2   1   2   2   1   1   1   2   2   1   2   1   2   2   1   2   2   1   1   2   1   1   2   2   2   1   2   2   1   1   2   1   1   1   2   1   1   2   1   2   2   2   2   1   1   2   2   1   1   2   2   1   1   1   1   1   1   1   1   2   2   2   2   2   2   1   2   2   2   1   2   1   2   2   2   2   1   2   2   1   2   1   1   1   2   1   2   1   2   1   2   1   1   1   1   1   2   2   1   1   2   1   2   2   1   2   1   1   2   2   2   2   1   1   1   2   1   2   1   1   2   2   1   2   2   2   2   2   1   2   1   1   1   2   2   1   2   2   2   2   1   2   1   1   1   1   1   2   2   2   1   2   2   2   1   1   2   1   1   1   2   1   1   2   1   1   1   1   2   1   1   1   2   1   1   1   1   1   1   2   2   1   1   1   1   2   1   2   2   2   2   1   2   2   1   1   2   1   1
 MK-2-12                2   2   1   2   2   1   1   1   2   1   1   2   1   2   2   1   2   2   1   2   2   1   1   2   2   2   1   2   2   2   1   2   2   1   1   2   1   1   2   1   2   1   2   2   1   1   2   2   1   1   2   2   1   2   1   1   1   1   1   1   2   1   2   2   1   2   1   2   2   2   1   1   1   2   2   2   2   1   2   2   1   2   1   1   1   2   1   2   2   2   2   2   1   1   1   1   1   2   2   1   1   2   1   2   2   1   2   1   2   2   2   2   2   1   1   1   2   1   2   1   1   2   2   1   2   2   2   2   2   1   2   1   2   1   2   2   1   2   2   2   2   1   2   1   1   1   1   2   2   1   2   1   2   2   2   1   1   2   1   1   1   2   1   1   2   1   1   2   2   2   1   1   1   2   1   1   1   1   1   1   2   2   1   1   1   1   1   1   2   1   2   2   1   2   2   1   1   2   1   1
 MK-2-13                2   2   1   1   2   1   1   1   2   1   1   2   1   2   2   1   2   2   1   2   2   1   2   2   2   2   1   2   2   2   1   2   2   1   1   2   1   1   2   1   2   1   2   2   1   1   1   2   2   1   2   2   1   2   1   1   1   1   1   1   2   1   2   2   1   2   1   2   2   2   1   1   1   2   1   2   2   1   2   2   1   2   1   1   1   2   1   2   2   2   2   1   1   1   1   1   1   1   2   1   1   2   1   2   2   1   2   1   2   2   2   2   2   1   1   1   2   1   2   1   2   2   2   1   2   2   2   2   2   1   2   1   2   2   2   2   1   2   2   2   2   1   2   1   1   1   1   2   2   1   2   1   2   1   2   1   1   2   1   1   1   2   1   1   2   1   2   1   2   2   1   1   1   2   1   1   1   1   1   2   2   2   1   2   1   1   1   1   1   1   2   2   1   2   2   1   1   2   1   1
 MK-2-14                2   2   1   1   2   1   1   1   2   1   1   2   1   2   2   1   2   1   1   2   2   1   2   2   2   2   1   2   2   2   1   2   2   1   1   2   1   1   2   2   2   1   2   2   1   1   1   2   1   1   2   2   1   2   1   1   1   1   1   1   2   1   2   2   1   2   1   2   2   2   1   1   1   2   1   2   2   1   2   2   1   2   1   1   1   2   1   2   2   2   1   2   1   1   1   1   1   1   2   1   1   1   1   1   2   1   2   1   2   2   2   2   2   1   1   1   2   1   2   1   2   2   2   1   2   1   2   2   2   1   2   1   2   2   2   1   1   2   2   1   2   1   2   1   1   1   1   2   2   1   2   1   1   1   2   1   1   2   1   1   2   2   2   1   2   1   2   1   2   2   1   1   1   1   1   1   1   1   1   2   2   2   1   2   1   1   1   1   1   1   2   1   2   2   2   1   1   2   1   1
 MK-2-15                2   2   1   1   2   1   1   1   1   1   1   2   1   2   2   1   2   1   1   1   2   1   2   2   2   2   1   2   2   2   1   2   2   1   1   2   2   1   2   2   2   1   2   2   1   1   1   2   2   1   2   2   1   2   1   1   1   1   1   1   2   1   2   2   2   2   1   1   2   2   1   1   1   2   1   2   2   1   1   2   1   2   1   1   1   2   1   2   2   2   1   2   1   1   1   1   1   2   2   1   1   1   1   1   2   2   2   1   2   2   2   2   2   1   1   1   2   1   2   1   2   2   2   1   2   1   2   2   2   1   2   1   2   1   2   1   1   2   2   1   2   2   2   1   1   1   1   2   2   1   2   1   1   1   2   1   1   2   1   1   2   2   2   1   2   1   2   1   2   2   1   1   1   1   1   1   1   1   1   2   2   2   1   2   1   1   1   1   1   1   2   1   2   2   2   1   1   2   1   1
 MK-2-16                1   1   1   1   2   1   1   1   1   1   1   2   1   2   2   1   2   1   1   1   2   1   2   2   2   2   1   2   2   2   2   2   1   1   1   2   2   1   2   2   2   1   2   2   1   1   1   2   2   1   2   2   1   2   1   1   1   1   1   1   2   1   2   2   2   2   1   2   2   2   2   2   1   2   1   2   2   1   2   2   1   1   1   1   1   2   1   2   2   2   1   2   1   1   1   1   1   2   1   2   1   1   1   2   2   2   2   1   2   2   2   2   2   1   2   1   2   2   2   1   1   2   2   1   2   1   2   2   2   1   2   1   2   1   2   1   1   2   2   1   2   1   2   1   2   1   2   2   2   1   1   1   2   1   2   1   1   2   2   1   2   1   2   1   2   1   2   1   2   2   1   1   1   1   1   2   1   1   1   2   2   2   1   2   1   1   1   1   1   1   2   1   2   2   2   1   2   1   1   1
 MK-3-1                 2   1   2   1   1   1   2   1   2   1   2   2   1   1   2   1   1   1   2   2   2   2   1   1   2   1   1   2   1   2   2   1   2   1   2   2   2   2   1   1   2   1   2   2   2   1   2   1   1   2   1   2   1   2   1   2   2   2   2   1   1   2   1   2   2   1   2   2   1   1   2   2   1   2   1   1   1   2   2   1   1   2   1   2   2   2   2   1   1   2   1   2   1   2   2   2   2   1   1   2   1   1   1   1   1   1   1   1   2   2   2   2   1   2   1   1   2   2   2   1   2   1   2   2   1   1   2   1   2   2   2   1   1   1   1   1   1   1   2   1   1   2   1   1   2   2   1   1   1   2   2   1   1   1   1   1   2   2   1   1   2   2   1   2   2   1   2   2   2   1   1   1   1   2   1   2   1   2   1   2   2   2   2   2   2   1   2   2   2   2   1   1   2   2   2   2   1   1   2   2
 MK-3-2                 2   2   2   2   1   1   2   1   2   1   2   2   1   1   2   1   1   1   2   2   2   2   1   1   2   1   1   1   1   2   2   1   2   1   2   2   2   2   2   1   2   1   2   2   2   1   2   1   1   2   2   2   1   2   1   2   1   2   2   1   1   2   1   2   2   1   2   2   1   1   2   2   1   2   1   1   1   2   2   1   1   2   1   2   2   2   2   1   2   1   1   2   2   2   2   2   1   1   1   2   1   1   1   1   1   2   1   1   2   2   2   1   1   2   1   2   2   2   2   1   2   1   1   2   1   1   2   1   2   2   2   1   1   1   1   1   1   1   2   1   1   2   1   2   2   1   1   1   1   2   2   1   1   1   1   1   2   2   1   1   2   1   1   2   2   1   2   2   2   1   1   1   1   2   1   2   1   2   1   2   1   2   2   1   2   1   2   2   2   2   1   1   2   2   2   2   1   1   2   2
 MK-3-3                 2   2   2   2   1   1   2   2   2   1   2   1   1   1   1   1   1   1   1   2   2   2   1   1   2   1   1   1   1   2   1   1   2   1   2   2   1   2   2   1   1   1   2   2   2   1   2   1   1   2   2   2   1   2   1   2   1   2   1   2   1   2   1   2   2   1   2   1   1   1   2   2   1   2   1   1   1   2   2   1   1   2   1   2   2   2   2   2   2   1   1   1   1   1   2   2   1   1   1   2   1   1   2   1   1   2   1   1   2   2   2   2   1   2   1   2   2   2   2   1   2   1   1   2   1   1   2   1   2   2   2   1   2   1   1   1   1   2   2   1   1   2   1   2   2   1   1   1   1   1   2   1   1   1   1   1   2   2   1   1   2   1   1   2   2   1   2   2   2   1   1   1   1   2   1   2   1   2   1   2   1   2   2   1   2   1   2   2   2   2   1   1   2   2   2   2   1   1   2   2
 MK-3-4                 2   2   2   2   1   1   2   2   2   1   2   1   1   1   1   1   1   1   1   2   2   2   1   2   2   2   1   1   1   2   1   1   2   1   2   2   1   2   1   1   1   1   2   2   2   1   2   1   1   2   2   2   2   2   1   2   1   1   1   2   1   2   1   2   2   1   2   1   1   1   2   2   1   2   1   1   1   2   2   1   1   2   1   2   2   2   2   2   1   1   1   1   1   1   2   2   1   1   1   2   1   1   2   1   1   2   1   1   2   2   2   2   1   2   1   2   2   2   2   1   2   1   1   2   1   1   2   1   2   2   2   1   2   1   1   1   1   2   1   1   1   2   2   2   2   1   1   1   2   1   1   1   1   1   1   1   2   2   1   1   2   1   1   1   2   1   2   2   2   1   1   1   1   2   1   2   1   2   1   1   1   2   2   1   1   1   2   2   2   2   1   2   1   2   1   2   2   1   2   2
 MK-3-5                 1   2   2   2   1   1   1   2   2   2   2   1   1   1   1   1   1   1   1   2   2   2   1   2   2   2   1   2   1   2   1   1   2   1   2   2   1   2   1   1   1   1   2   2   2   1   1   1   2   2   2   2   2   2   1   1   1   1   1   2   1   2   1   2   2   1   1   1   1   1   2   2   1   2   1   2   1   2   2   1   1   2   1   2   2   2   2   2   1   1   1   1   2   1   2   2   1   1   1   2   1   1   2   1   1   2   1   1   2   2   2   2   1   2   2   2   2   2   2   1   2   2   1   2   1   1   2   2   2   2   2   1   2   1   2   1   1   1   1   1   1   2   2   2   2   1   1   1   2   1   1   1   1   1   1   1   2   2   2   1   2   1   1   1   2   1   1   2   2   2   2   1   1   2   1   2   2   2   1   1   2   2   2   1   1   1   2   2   1   2   1   2   1   2   1   2   2   1   2   2
 MK-3-6                 1   2   2   2   1   1   1   2   2   2   2   1   1   1   1   1   1   1   1   2   2   2   1   2   2   2   1   2   1   2   1   1   2   1   2   2   1   2   1   1   1   1   2   2   2   1   1   1   2   2   2   2   1   2   1   1   1   1   1   2   1   2   1   2   2   1   1   1   1   1   2   2   1   2   1   2   1   2   2   1   1   2   2   2   2   2   2   1   1   1   1   1   2   1   2   2   1   1   1   1   1   1   2   1   1   2   1   1   2   2   2   2   1   2   2   2   2   2   2   1   2   2   1   2   1   1   1   2   2   2   2   1   2   2   2   1   1   2   1   1   1   2   2   2   2   2   1   1   2   2   1   1   1   1   1   1   2   1   2   2   2   1   1   1   2   1   1   2   2   2   2   1   1   2   1   2   2   1   1   1   2   2   2   2   1   1   2   2   1   2   1   1   1   2   1   2   2   1   2   2
 MK-3-7                 1   2   2   2   1   1   1   2   1   2   2   1   1   1   1   1   1   1   1   2   2   2   1   2   2   2   1   2   2   2   1   1   2   1   2   2   2   2   1   2   1   1   2   2   2   1   1   2   2   2   2   2   1   2   1   1   1   1   1   2   1   2   1   2   2   1   1   1   1   2   2   2   1   2   1   2   2   2   2   1   1   2   2   2   2   2   2   1   1   1   1   1   2   1   1   2   1   2   1   1   1   1   2   1   1   2   1   1   1   2   2   2   1   2   2   2   2   2   2   1   2   2   1   2   1   1   1   2   2   2   2   1   2   2   2   2   1   2   1   1   1   2   2   2   2   2   1   1   2   2   1   1   2   1   1   1   2   1   2   2   2   1   1   1   2   1   2   2   2   2   2   1   1   2   1   2   2   1   1   1   1   1   2   2   1   1   2   2   1   2   1   1   1   2   1   2   2   1   2   2
 MK-3-8                 1   1   2   2   1   1   1   2   1   2   2   1   1   1   1   1   1   2   2   2   2   2   2   2   2   2   1   1   2   2   1   1   2   1   2   2   2   2   1   2   2   1   2   1   2   1   1   2   2   2   2   2   1   2   1   1   1   1   1   2   2   2   2   2   2   1   1   1   1   2   2   2   1   1   1   2   2   2   2   1   1   2   2   2   2   2   2   1   1   1   1   2   2   1   1   1   1   2   1   1   1   1   2   1   1   2   1   1   1   2   2   2   1   2   2   2   2   1   2   1   2   2   1   2   1   1   1   2   2   2   2   1   2   2   2   2   1   2   1   1   1   2   2   2   2   1   1   1   2   1   1   1   2   1   1   1   2   1   2   2   2   1   1   1   2   1   2   2   2   2   2   1   1   2   1   2   2   1   2   1   1   1   2   2   2   2   1   2   1   2   1   1   1   2   1   2   2   1   2   2
 MK-3-9                 1   1   1   2   1   1   1   2   1   2   2   1   1   1   1   1   1   2   2   2   2   2   2   1   2   2   1   1   2   2   1   1   2   1   2   2   2   2   1   2   2   2   2   2   2   1   1   2   2   2   2   2   1   2   1   1   1   1   1   2   2   2   2   2   2   1   1   1   1   2   2   2   1   1   1   2   2   2   2   1   1   1   2   2   2   2   1   1   1   1   1   2   2   1   1   1   1   2   1   1   1   1   2   1   2   2   1   1   1   2   2   1   1   2   2   2   2   1   2   1   2   2   1   2   1   1   2   2   2   2   2   1   2   1   2   1   1   2   1   1   2   2   2   2   1   1   1   1   2   1   1   1   2   1   1   2   2   1   2   2   2   1   1   1   2   2   1   2   2   2   2   1   1   2   1   2   2   1   1   1   1   2   2   2   2   2   1   2   1   2   1   1   1   2   2   2   2   1   2   2
 MK-3-10                1   1   1   2   1   1   1   2   1   2   2   1   1   1   1   1   2   2   2   2   1   2   2   1   1   2   1   1   1   2   1   1   2   1   2   2   2   2   1   2   2   2   2   1   2   1   1   2   2   2   2   2   1   2   1   1   1   1   1   2   2   2   1   2   2   1   1   1   1   1   2   2   1   1   1   2   2   2   2   1   1   1   2   2   2   2   1   1   1   1   1   2   2   2   1   1   2   2   1   2   1   2   2   1   2   2   1   1   1   1   2   1   1   2   2   2   2   1   2   1   2   2   1   2   1   2   2   2   2   1   2   1   2   1   2   2   1   2   1   1   2   2   1   2   1   2   1   1   2   2   1   1   2   1   1   2   2   1   2   2   2   1   1   2   2   1   1   2   2   2   2   1   1   2   1   2   2   1   1   1   1   2   2   2   2   2   1   2   1   2   1   1   1   2   2   2   2   1   2   2
 MK-3-11                1   1   1   2   1   1   1   1   1   2   2   1   1   1   1   1   2   2   2   2   1   2   1   1   1   2   1   1   1   2   1   1   1   1   1   2   2   2   1   2   1   2   2   1   1   1   1   2   1   1   2   2   1   2   1   1   1   1   1   2   2   2   1   2   2   2   1   2   1   1   2   2   1   1   1   2   2   2   2   1   2   1   2   2   1   2   1   1   1   1   1   1   2   2   1   1   2   1   1   2   1   2   2   1   2   2   1   1   1   1   2   1   1   2   2   2   2   1   2   1   2   2   2   2   1   2   2   2   2   1   2   1   2   1   2   2   1   2   1   1   2   2   1   2   1   2   1   1   2   2   1   1   2   1   1   2   2   1   2   2   1   1   1   2   2   1   1   2   2   1   2   1   1   2   2   2   2   1   1   2   1   2   2   1   2   2   1   2   1   2   1   2   1   2   2   2   2   1   2   1
 MK-3-12                1   1   1   2   1   1   1   1   1   2   2   2   1   1   1   1   1   1   2   2   1   2   1   1   1   1   1   1   1   2   1   1   1   1   1   1   2   2   1   2   1   2   2   1   1   1   1   2   1   1   2   2   1   2   1   1   1   1   1   2   2   2   1   2   2   2   1   2   1   1   2   2   2   1   1   1   2   2   2   2   1   1   2   2   1   2   1   1   1   1   1   1   2   2   1   1   2   1   1   1   1   2   2   1   2   2   1   1   1   1   2   1   1   2   2   2   2   1   2   1   2   2   1   2   2   2   2   2   2   1   2   1   2   1   2   2   1   1   1   1   2   2   1   2   1   2   1   1   1   2   1   1   2   1   1   2   2   2   2   2   1   1   1   2   2   1   1   2   2   2   2   1   1   2   2   2   2   1   1   2   1   2   2   1   2   2   1   2   2   2   1   2   1   2   2   2   2   1   2   2
 MK-3-13                1   1   2   2   1   1   1   1   1   2   1   2   1   1   2   1   1   1   2   2   1   1   1   1   1   1   1   1   1   2   1   1   1   1   1   1   2   2   1   2   1   2   2   1   1   1   1   2   1   1   2   2   1   2   1   1   1   1   1   2   2   2   1   2   2   2   1   2   1   1   2   2   2   2   1   1   2   2   2   2   1   1   2   2   1   2   2   1   1   1   2   1   2   2   1   1   2   1   1   1   1   2   1   2   2   2   1   1   1   1   2   1   1   2   2   1   2   1   2   1   2   2   1   2   2   2   2   1   2   2   2   1   2   1   2   1   1   1   1   1   2   2   1   2   1   2   1   1   1   2   1   1   2   1   1   2   2   2   2   2   1   1   2   2   2   1   1   2   2   2   2   1   1   1   2   2   2   2   1   2   1   1   2   1   2   2   1   2   1   2   1   2   1   2   2   2   2   1   2   2
 MK-3-14                1   1   2   2   1   1   1   1   1   2   1   2   1   1   2   1   1   1   2   2   1   1   1   2   1   1   1   1   1   2   1   1   1   1   1   1   2   2   1   2   2   2   2   1   1   1   1   2   1   1   2   2   1   2   1   1   2   1   1   2   2   1   1   2   2   2   1   2   1   1   2   2   2   2   1   1   2   2   2   2   1   1   2   2   2   2   2   1   1   1   2   1   2   2   1   1   2   2   1   1   1   2   2   2   2   2   1   1   1   1   1   1   1   2   2   1   2   1   2   1   2   2   1   1   2   2   2   1   1   2   2   1   2   1   2   1   2   1   1   1   2   2   1   2   1   2   1   1   1   2   1   1   2   1   1   2   2   1   2   2   1   1   2   2   2   1   1   2   2   2   1   1   1   1   1   2   2   2   1   2   1   1   2   1   2   1   1   2   1   2   2   2   1   2   2   2   2   1   2   2
 MK-3-15                1   1   2   2   2   1   1   1   2   2   1   2   1   1   2   1   1   1   1   2   1   1   1   2   1   1   1   2   1   2   1   1   1   1   1   1   2   2   1   1   2   2   2   1   1   1   1   2   1   1   1   2   1   2   1   1   2   1   1   2   2   1   1   2   2   2   2   2   1   1   2   2   2   2   1   1   2   2   2   2   1   1   2   2   2   2   2   1   1   1   2   2   2   2   1   2   2   2   1   1   1   2   2   2   2   2   1   1   1   2   1   1   1   2   2   1   2   2   2   1   2   2   2   1   2   2   2   1   1   2   2   1   1   1   2   1   2   1   1   1   2   2   1   2   2   2   1   2   1   2   1   1   2   1   1   2   2   1   2   2   1   1   2   1   2   1   1   2   2   2   1   1   1   1   1   2   2   1   1   2   1   1   2   1   2   2   1   2   1   2   1   2   1   2   2   1   2   1   2   2
 MK-3-16                1   1   2   1   2   1   2   1   2   2   1   2   1   1   2   1   1   1   1   2   1   1   1   2   1   1   1   2   1   2   1   1   2   1   1   1   2   2   1   1   2   2   2   1   1   1   1   2   2   1   1   2   1   2   2   1   2   1   1   2   2   1   1   2   2   2   2   2   1   1   2   2   2   2   1   1   2   2   2   2   1   1   1   1   1   2   2   1   1   1   2   2   2   2   2   2   2   2   1   1   1   2   2   2   2   2   1   1   1   2   1   1   1   2   2   1   2   2   1   1   2   2   2   1   2   2   2   1   1   2   2   1   1   1   2   1   2   1   2   1   2   2   1   2   2   2   1   2   1   2   1   1   2   2   1   2   2   1   2   2   2   1   2   1   2   1   1   1   2   2   1   1   1   1   1   2   2   1   1   2   1   1   2   1   1   2   1   2   1   2   1   2   1   2   1   2   2   1   2   2
 MK-4-1                 1   1   1   2   2   2   1   2   2   2   1   1   2   1   1   1   2   1   2   1   2   2   1   1   1   1   1   2   1   2   1   2   2   1   2   2   2   1   1   1   2   1   2   1   1   2   2   1   2   2   2   2   1   2   2   2   1   2   1   2   1   2   2   1   2   2   1   1   2   1   1   1   1   1   1   2   2   2   1   2   2   2   2   1   2   1   1   2   2   2   2   2   1   2   1   1   1   1   1   1   1   2   2   1   2   2   2   1   1   2   1   2   2   1   1   1   1   1   2   2   2   2   1   1   1   1   2   2   1   1   1   1   1   2   1   1   2   1   2   1   1   2   2   1   1   2   1   2   1   2   2   2   2   1   2   1   1   1   2   2   2   1   1   2   2   1   1   2   2   1   1   1   2   1   2   2   2   2   2   2   2   1   1   2   1   1   2   1   2   1   1   1   1   1   2   1   1   1   2   1
 MK-4-2                 1   1   1   2   2   2   1   2   2   2   1   1   2   1   1   1   2   2   2   1   2   2   1   1   1   1   1   1   1   2   1   2   2   1   2   2   1   1   1   1   2   1   2   1   1   2   2   1   2   2   2   2   1   2   2   2   1   2   2   2   1   2   2   1   2   2   1   1   2   2   1   2   1   1   1   2   2   2   1   2   2   2   2   1   2   1   1   2   2   2   2   2   1   2   1   1   1   1   1   1   1   2   2   1   2   2   2   1   1   2   1   2   2   1   1   1   1   1   2   2   2   2   1   1   1   2   2   2   1   1   1   2   1   2   1   1   1   1   2   1   2   2   2   2   1   2   1   2   1   2   2   2   1   1   2   1   1   1   2   2   2   2   1   2   2   1   1   2   2   1   1   1   2   1   2   2   2   2   2   2   2   1   1   2   1   1   2   1   2   1   1   1   1   1   2   1   2   1   2   1
 MK-4-3                 1   1   1   2   2   2   1   2   2   1   1   1   2   1   1   1   2   2   2   1   2   2   1   1   1   1   1   1   1   2   2   2   2   1   2   2   1   2   1   1   2   1   2   1   1   2   2   1   2   2   2   2   1   2   2   2   1   1   1   2   1   2   2   1   2   1   1   2   2   2   1   2   1   1   1   2   2   2   1   2   1   2   2   1   2   1   1   2   2   2   2   2   1   2   1   1   2   1   1   1   1   2   2   1   2   2   2   1   1   2   1   2   2   1   1   1   1   1   2   2   2   2   1   1   1   2   2   2   1   1   1   2   1   2   1   1   1   1   2   1   2   2   2   2   2   2   1   2   1   1   2   2   1   1   1   1   1   1   2   2   2   2   1   2   2   1   1   2   2   1   1   1   2   1   2   2   2   2   2   2   2   1   1   2   2   2   2   1   2   2   1   1   1   2   2   2   2   1   2   1
 MK-4-4                 1   1   1   2   1   2   1   2   2   1   1   1   2   1   1   2   2   2   2   1   2   2   1   1   1   1   1   1   1   2   2   2   2   1   2   2   1   2   1   1   2   1   2   1   2   2   2   1   2   2   2   2   1   2   2   1   1   1   1   2   1   2   2   1   2   1   1   2   2   2   1   2   1   1   1   2   2   1   1   2   1   2   2   1   2   1   1   2   2   2   2   2   1   2   2   1   2   1   1   2   1   2   1   1   2   1   2   1   2   2   1   2   2   1   1   1   2   1   2   2   2   2   1   1   1   2   2   2   2   1   1   2   1   2   2   1   1   1   2   1   2   2   2   2   2   2   1   2   2   1   2   2   1   1   1   1   1   1   2   2   2   2   1   2   2   1   1   2   2   1   1   1   2   1   2   1   2   2   2   2   2   1   1   2   2   2   2   1   2   2   1   1   1   2   2   2   2   1   2   1
 MK-4-5                 1   1   1   2   2   2   1   2   2   1   1   1   2   1   1   2   2   2   2   1   2   2   1   1   1   1   1   1   1   2   2   2   1   1   2   2   2   2   1   1   2   1   2   2   2   2   2   1   1   2   2   2   1   2   1   1   1   1   1   2   1   2   2   1   2   1   1   1   2   2   2   2   1   1   2   2   2   1   1   1   1   2   2   1   2   1   1   1   2   2   2   2   1   2   2   1   2   1   1   2   1   2   2   1   2   1   2   1   2   2   1   2   2   1   1   1   2   2   2   2   2   2   1   1   1   2   2   2   2   1   1   2   1   1   2   1   1   1   2   1   2   2   2   2   2   2   1   2   2   1   2   2   1   2   1   1   2   1   2   2   2   2   1   2   2   1   1   1   2   1   1   1   2   1   2   1   2   1   2   2   2   1   1   2   2   2   2   1   2   2   1   1   1   1   2   2   2   1   2   2
 MK-4-6                 1   1   1   2   2   2   1   2   2   1   1   1   2   1   2   2   2   2   2   1   2   2   1   1   1   1   1   1   1   2   2   2   1   1   2   2   2   2   1   1   2   1   2   2   2   2   2   1   1   1   2   2   1   2   2   1   1   1   1   2   1   2   2   1   2   1   1   1   2   2   2   2   1   1   2   2   2   1   1   1   1   2   2   1   1   1   1   1   2   2   2   2   1   1   2   1   2   1   1   2   1   1   2   1   2   1   2   1   2   2   1   2   2   1   1   1   2   2   2   2   2   2   1   1   1   2   1   2   2   1   2   2   1   1   2   1   2   1   2   1   2   2   2   2   2   2   1   2   2   1   2   2   1   2   1   2   2   1   2   1   2   2   1   2   1   1   1   2   2   1   1   2   2   1   2   1   2   1   2   2   2   1   1   2   2   2   2   1   2   2   1   2   1   1   2   2   2   1   2   1
 MK-4-7                 1   1   1   1   1   2   2   2   1   1   1   1   2   1   2   1   2   2   2   1   2   2   1   1   1   1   1   1   1   2   2   2   2   2   2   1   2   2   2   1   2   1   2   2   2   2   2   1   1   1   2   2   1   2   2   2   1   1   1   2   1   2   2   2   2   1   1   2   2   2   1   1   1   1   2   2   2   2   1   1   2   2   2   1   1   1   2   1   2   2   2   2   1   1   2   1   2   1   2   2   1   2   2   1   2   1   2   1   2   1   1   1   2   1   1   1   2   2   2   2   2   2   1   1   1   2   1   2   2   1   2   2   1   2   2   1   2   1   2   1   2   1   2   2   2   2   1   2   2   1   2   2   1   2   1   2   1   1   2   1   2   2   1   2   1   2   1   2   2   1   1   2   2   2   2   1   2   1   2   2   2   1   1   2   2   2   2   1   2   2   1   2   1   1   2   1   2   1   2   2
 MK-4-8                 1   1   1   1   2   2   2   2   1   1   1   2   2   1   2   1   2   2   2   1   2   1   1   1   1   1   1   1   1   2   2   2   2   2   2   2   2   2   2   2   2   1   2   2   2   2   2   1   1   1   2   2   1   2   1   1   1   1   1   2   1   2   2   2   2   1   1   2   2   2   1   1   1   1   2   2   2   2   1   1   2   2   2   1   1   1   2   1   2   1   2   2   1   1   2   1   2   1   2   2   2   2   1   1   2   1   2   1   2   1   1   1   2   1   1   1   2   2   2   2   2   2   1   2   1   2   1   2   2   2   2   2   2   2   2   1   2   2   2   1   2   1   2   2   2   2   1   2   2   1   2   2   1   2   1   2   1   1   2   1   2   2   1   2   1   2   2   2   2   1   1   2   2   2   2   1   1   1   2   2   2   1   1   2   2   2   2   1   2   2   1   1   1   1   2   1   2   2   2   2
 MK-4-9                 1   2   1   1   2   2   2   2   1   1   1   2   2   1   2   1   2   2   1   1   2   1   2   1   1   1   1   1   1   2   2   2   2   2   1   2   2   2   2   2   2   1   2   2   1   2   2   1   2   1   2   2   1   2   1   1   1   1   1   2   1   2   2   2   2   1   1   2   2   2   1   1   1   1   2   2   2   2   1   1   2   1   2   1   1   2   2   1   2   1   2   2   1   1   2   1   2   1   2   2   2   2   1   1   1   1   1   1   2   1   1   1   2   1   1   1   2   2   2   2   2   2   1   2   1   2   1   2   2   2   2   2   2   2   2   1   2   2   2   2   2   1   2   1   2   2   1   2   2   1   2   2   1   2   1   2   1   1   2   1   2   2   1   2   1   2   2   2   2   2   1   2   2   2   2   1   1   1   2   2   2   1   1   2   2   2   2   1   2   2   1   1   1   1   2   1   2   2   2   2
 MK-4-10                1   2   1   1   2   2   2   2   1   1   1   2   2   1   2   1   2   2   1   1   2   1   2   1   1   1   1   1   1   1   2   2   2   2   1   2   2   2   2   2   2   1   1   2   1   2   2   1   1   1   2   2   1   2   1   2   1   1   1   2   1   2   2   2   1   1   1   2   2   2   1   2   1   1   2   2   2   1   1   1   2   1   1   1   1   1   2   1   2   1   1   2   1   1   2   1   2   2   2   2   2   2   1   1   1   1   1   1   2   1   1   1   2   1   1   2   2   2   2   2   2   2   1   2   1   2   1   2   1   2   2   2   2   2   2   1   2   1   2   2   2   1   2   1   2   2   1   1   2   2   2   2   1   2   2   2   1   2   2   1   2   2   1   2   2   2   2   2   2   2   1   2   2   2   2   2   1   1   2   2   2   1   1   2   2   2   2   1   2   2   1   1   2   1   2   1   2   2   2   2
 MK-4-11                1   2   1   1   2   2   2   2   1   2   1   2   2   1   2   1   2   2   1   1   1   1   2   1   1   1   1   1   1   1   2   2   2   2   1   2   2   2   2   1   2   1   2   2   1   2   2   1   1   1   1   1   1   2   1   2   1   1   1   2   1   2   2   2   1   2   1   2   2   2   1   2   1   1   2   2   2   1   1   1   2   1   1   1   1   1   2   1   2   1   1   2   1   1   2   1   2   2   1   1   2   2   2   2   1   1   1   1   2   1   1   1   2   1   1   2   2   2   2   2   2   1   1   2   1   2   1   2   1   2   2   2   2   2   2   1   2   1   2   2   2   1   2   1   2   2   1   1   2   2   2   2   1   2   2   2   1   2   2   1   2   2   1   2   2   2   2   2   2   2   1   2   2   2   2   2   1   1   2   2   2   1   1   2   2   2   2   1   2   2   2   1   1   1   2   1   2   2   2   2
 MK-4-12                1   2   1   1   2   2   2   2   1   2   1   2   2   1   2   1   2   2   1   1   1   1   2   1   1   1   1   1   2   1   2   2   2   2   1   2   2   2   2   1   2   1   2   2   1   2   2   1   1   1   1   1   1   2   1   2   1   1   1   2   1   2   2   2   2   2   1   2   2   1   1   2   1   1   2   1   2   1   1   1   2   1   1   1   1   1   2   1   2   1   1   2   1   1   2   1   2   2   1   2   2   2   2   2   1   1   1   1   2   1   1   1   2   2   1   2   2   2   2   2   2   1   1   2   1   2   2   2   1   2   2   2   2   1   2   1   2   2   2   2   2   1   2   2   2   2   1   2   2   2   2   2   1   2   2   2   1   2   1   2   2   2   1   2   2   2   2   2   2   2   1   2   2   2   2   2   1   1   2   2   2   1   1   2   2   2   1   1   2   2   2   1   1   1   2   2   1   2   2   2
 MK-4-13                1   2   1   1   2   2   2   2   1   2   1   2   2   1   2   1   2   1   1   2   1   1   1   1   1   2   1   1   2   1   2   2   2   2   1   2   1   2   2   1   2   1   1   2   1   2   2   1   1   1   1   1   1   2   1   2   1   1   1   2   2   2   2   2   2   2   1   2   2   1   1   1   1   2   2   1   2   1   1   1   2   1   1   1   1   1   2   1   2   1   1   2   1   1   2   1   2   1   1   1   2   2   2   2   2   1   1   1   2   1   1   1   2   2   1   2   1   2   2   2   1   1   1   2   1   1   2   2   1   2   2   2   2   1   2   1   2   2   2   2   2   1   2   2   2   2   1   2   2   1   2   2   2   2   2   2   1   2   1   2   2   2   1   2   2   2   1   1   2   2   1   2   2   2   2   2   1   1   2   2   2   1   1   2   2   2   1   1   2   2   2   1   1   1   2   2   1   2   2   2
 MK-4-14                1   2   1   1   2   2   2   2   1   1   1   1   2   2   2   1   2   1   1   2   1   1   1   1   1   2   1   1   2   2   2   2   2   2   1   2   2   1   2   1   2   1   1   2   1   2   2   1   1   1   1   1   2   2   1   2   1   1   1   2   2   2   2   1   2   2   1   2   2   1   1   1   1   2   1   1   2   1   2   1   2   1   1   1   1   1   2   1   2   1   1   2   1   1   2   1   2   1   1   2   2   2   2   2   2   1   1   1   2   1   1   1   2   2   1   2   1   2   2   2   2   1   1   2   1   1   2   2   1   2   2   2   2   2   2   1   2   1   1   2   2   2   2   2   2   2   1   2   2   1   2   2   2   2   2   2   1   1   1   2   2   2   1   2   2   2   1   1   2   2   1   2   2   2   2   2   2   1   2   2   2   1   2   2   2   2   1   1   2   2   2   1   1   2   2   2   1   2   2   2
 MK-4-15                1   1   1   1   2   2   2   2   1   1   1   1   2   2   2   1   2   1   1   2   1   1   1   1   1   2   1   1   2   2   1   2   2   2   1   2   2   1   2   1   2   1   1   2   1   2   2   1   1   2   1   1   2   2   2   2   1   1   1   2   2   2   2   1   2   2   1   2   1   1   1   1   1   2   1   2   2   1   2   1   2   1   1   1   1   1   2   1   2   1   1   2   1   1   2   1   2   1   1   2   2   2   2   2   2   2   1   1   2   1   1   2   2   2   1   2   1   2   2   2   2   1   1   2   1   1   2   2   1   2   2   2   2   2   2   1   2   1   1   2   2   2   2   2   1   2   1   2   2   1   2   2   2   2   2   2   2   1   1   2   2   2   1   1   2   2   1   1   2   2   1   2   2   2   2   2   2   1   2   2   2   1   2   2   2   2   1   1   2   2   2   1   1   2   2   2   1   2   2   2
 MK-4-16                1   1   1   1   2   2   1   2   1   1   1   1   2   2   2   1   2   1   1   2   1   1   1   1   1   2   1   1   2   2   1   2   2   2   1   2   2   1   2   1   2   1   1   2   1   2   2   1   1   2   1   1   2   2   2   2   1   1   1   1   1   2   2   1   2   2   1   2   1   1   1   1   1   2   1   2   2   1   2   1   2   1   1   2   1   1   2   1   2   1   1   2   1   2   1   1   2   2   2   2   2   2   2   2   2   2   1   1   2   1   1   2   2   2   1   2   1   2   2   2   2   1   1   2   1   1   1   1   1   2   2   2   2   2   2   2   2   1   2   2   2   2   2   2   1   2   1   2   2   1   2   2   2   2   2   2   1   1   1   2   1   2   1   1   2   2   1   1   2   2   1   2   2   2   2   2   2   1   2   2   2   1   2   2   2   2   1   1   2   2   2   1   1   2   1   2   1   2   2   2
 MK-5-1                 1   2   1   2   1   1   1   1   1   1   1   2   1   1   2   2   2   1   1   1   2   2   2   2   1   2   2   2   2   2   2   1   2   2   1   2   1   1   2   1   1   2   2   2   2   2   2   1   2   2   2   1   2   1   2   2   1   1   1   1   2   1   1   2   1   1   1   1   2   1   2   1   1   2   1   2   1   2   1   1   2   2   1   1   2   2   1   1   2   2   2   1   2   2   1   2   2   2   2   2   1   2   1   1   2   1   1   1   2   2   1   2   2   2   2   1   2   1   1   2   2   2   2   2   2   1   1   2   1   2   1   2   2   1   1   1   2   1   2   1   2   1   2   2   2   2   1   1   2   2   2   1   1   2   1   1   2   2   1   2   2   1   2   1   1   2   2   2   1   1   1   1   2   2   2   2   1   2   2   1   2   2   2   1   2   2   1   2   1   2   1   2   2   2   1   1   2   2   2   2
 MK-5-2                 1   2   1   2   1   2   1   1   1   2   1   2   1   1   1   2   2   1   1   2   2   2   2   2   1   2   2   2   2   2   2   1   2   2   1   2   1   1   2   1   1   2   2   2   2   2   2   1   2   2   2   1   2   1   2   2   1   1   1   1   2   1   1   2   1   1   1   1   1   1   2   1   1   2   1   2   1   2   1   1   2   1   1   1   2   2   1   1   2   2   2   1   2   2   1   1   2   2   2   2   1   2   1   1   2   1   1   1   2   2   2   2   2   2   2   1   2   1   1   2   2   2   2   2   2   1   1   2   1   1   1   2   2   1   1   1   2   1   2   1   2   1   1   2   2   2   1   1   2   2   2   1   1   2   1   1   2   2   2   2   1   2   2   1   1   2   2   2   1   1   1   1   2   2   2   2   1   2   2   1   2   1   2   1   2   1   1   2   1   2   1   2   2   2   1   1   2   2   2   2
 MK-5-3                 1   1   1   2   1   2   1   2   1   2   1   2   1   1   1   2   2   1   1   2   2   2   2   2   1   1   2   2   1   2   2   1   1   2   1   2   1   1   2   1   1   2   1   2   2   2   2   1   2   2   2   2   2   1   2   2   1   1   1   1   2   2   1   2   2   1   1   1   1   1   2   1   1   1   2   2   1   2   1   1   2   1   1   1   1   2   1   1   2   2   2   1   2   2   1   1   2   2   2   2   1   2   1   1   2   1   1   1   2   2   2   2   2   2   2   1   2   1   1   2   2   2   2   2   2   1   1   2   2   1   1   2   1   1   1   1   1   1   2   1   2   1   1   2   2   2   1   1   2   2   2   1   1   2   1   1   2   1   2   2   1   2   2   2   1   2   2   2   1   1   2   1   2   2   1   1   1   2   2   1   2   1   2   1   2   1   1   2   1   2   1   2   2   2   1   1   2   2   2   2
 MK-5-4                 1   1   1   2   1   2   1   2   1   2   1   2   2   1   1   2   2   1   1   2   1   2   2   1   1   1   2   2   1   2   2   1   1   2   1   2   1   1   2   1   1   2   1   2   2   2   2   2   2   2   1   2   2   1   2   2   1   1   1   1   2   2   1   2   2   1   1   1   1   1   2   1   1   1   2   2   1   2   1   1   2   1   1   1   1   2   1   1   2   2   2   1   2   2   1   1   2   2   2   2   1   2   1   1   2   1   1   1   2   2   2   2   2   2   2   1   2   1   2   1   2   2   1   2   2   1   1   2   1   1   1   2   1   1   2   1   1   1   2   2   2   1   1   2   2   2   1   1   2   2   2   1   1   2   1   1   2   2   2   2   2   2   2   2   1   2   2   2   1   1   2   1   2   1   1   1   2   2   2   1   2   1   2   1   2   1   1   2   1   1   1   2   2   2   1   1   2   2   1   1
 MK-5-5                 1   1   1   2   1   2   1   2   1   2   1   2   2   1   1   2   2   1   1   2   1   2   2   2   1   1   2   2   1   2   2   1   1   2   1   2   1   1   1   1   1   2   2   2   2   1   2   2   2   2   1   2   2   1   1   2   1   1   1   1   2   2   1   2   2   1   1   1   1   1   2   1   1   1   2   2   2   2   2   1   2   2   1   1   1   2   1   1   1   2   2   1   2   2   2   1   2   2   2   2   1   2   2   1   2   1   1   1   2   2   2   1   2   2   2   1   2   1   2   1   2   2   1   2   2   1   1   2   1   1   1   2   1   2   2   1   1   1   2   2   2   1   1   2   2   2   1   1   1   2   2   1   1   2   1   1   2   2   2   2   2   2   2   2   1   2   2   2   1   1   1   2   2   1   1   1   2   2   2   1   1   1   2   1   1   1   1   1   1   1   1   2   2   2   1   1   2   2   1   1
 MK-5-6                 1   1   1   2   1   2   1   2   1   2   1   2   2   1   1   2   2   1   1   2   1   2   2   2   1   1   2   1   2   1   2   1   1   2   1   2   1   1   2   1   1   2   2   2   2   1   2   2   2   2   1   1   2   2   2   2   1   1   1   1   2   2   1   2   2   1   1   1   1   1   2   1   1   1   2   2   2   1   2   1   1   1   1   1   1   2   2   1   2   2   2   1   2   2   2   1   2   2   2   2   1   2   2   1   2   1   1   1   2   2   2   1   2   2   2   1   2   1   2   1   2   2   1   2   1   1   1   2   1   1   1   2   1   2   2   1   1   2   2   2   2   1   1   2   2   2   1   1   1   2   2   1   1   1   1   1   2   2   2   1   2   2   2   2   1   2   2   2   1   1   1   2   1   1   1   2   2   2   2   1   1   1   2   1   1   1   1   1   1   1   1   2   2   2   1   1   2   2   1   2
 MK-5-7                 1   1   1   2   2   2   1   2   1   2   1   1   2   1   1   2   2   1   1   2   1   2   2   2   1   1   2   1   1   1   2   1   1   2   1   2   1   1   2   1   1   2   2   2   2   1   2   2   2   2   1   1   2   2   2   2   2   1   1   1   2   2   1   2   2   2   1   1   1   1   2   2   1   1   2   2   2   1   2   1   1   1   1   1   1   1   1   1   2   2   2   1   2   2   2   1   1   2   2   2   1   2   2   1   2   1   1   1   2   2   2   1   2   2   2   1   2   1   2   2   2   2   1   2   1   1   1   2   1   1   1   2   2   2   1   1   1   2   2   1   2   1   1   2   2   2   1   1   1   1   2   1   1   1   1   1   2   2   1   2   2   2   2   2   1   2   2   2   1   1   1   2   2   1   1   2   2   2   2   1   1   2   2   1   1   2   1   1   1   1   1   2   2   2   1   1   1   2   1   2
 MK-5-8                 1   1   2   2   2   2   1   2   1   2   1   1   2   1   1   2   2   1   1   2   2   2   2   2   1   1   2   1   1   1   2   1   1   2   1   2   1   2   2   1   1   2   2   2   2   1   1   2   2   2   1   1   2   2   2   2   2   2   2   1   2   2   1   2   2   2   1   1   1   1   2   2   1   1   2   2   2   1   2   1   1   1   1   1   1   1   1   1   2   1   2   1   2   2   2   2   1   2   2   2   2   2   2   1   2   1   1   1   2   2   2   1   2   2   2   1   2   1   2   2   2   2   1   2   2   1   1   2   1   1   1   2   2   2   1   1   1   2   2   1   1   1   1   2   2   2   1   1   1   1   2   1   1   1   1   1   2   2   1   2   2   2   2   2   1   2   2   2   1   2   1   2   2   1   1   2   2   2   2   1   2   1   2   1   2   2   2   1   1   1   1   2   2   2   1   1   1   2   1   2
 MK-5-9                 1   1   2   2   2   2   1   2   1   2   1   1   2   1   1   2   2   1   1   2   2   2   2   2   1   1   2   1   1   1   2   1   1   2   1   1   1   2   1   1   1   2   2   2   2   2   1   1   2   2   1   1   2   2   2   2   2   2   2   1   2   2   1   2   2   2   1   1   1   1   2   2   1   1   1   2   2   1   2   1   1   1   1   1   1   1   1   1   2   1   2   2   2   2   2   2   1   2   2   1   2   1   2   2   2   1   1   1   2   2   2   1   2   2   2   1   2   1   1   2   2   2   1   2   2   1   1   2   1   2   1   2   2   1   1   1   1   2   2   1   1   1   1   2   2   1   1   1   1   1   1   1   1   1   1   1   2   2   1   2   2   2   2   2   1   1   1   2   1   2   1   2   2   1   1   2   2   2   2   2   2   2   2   2   2   2   2   1   1   1   1   2   2   2   1   1   1   2   1   2
 MK-5-10                2   1   2   1   2   2   1   2   1   2   1   2   2   1   1   2   2   1   1   2   2   1   2   2   1   1   2   2   1   1   2   1   1   2   1   1   1   2   1   1   1   2   2   2   2   2   2   1   2   2   1   1   2   2   1   2   2   2   1   1   2   1   2   1   2   2   1   1   1   1   2   2   1   1   1   2   2   1   2   1   2   1   1   1   1   1   1   1   2   1   2   2   2   1   2   2   1   2   2   2   1   1   1   2   2   1   1   1   2   2   2   1   2   2   2   1   2   1   1   2   2   2   1   2   2   2   1   2   1   2   1   2   2   1   2   1   1   2   1   1   1   1   1   2   1   1   2   1   1   1   1   1   1   1   1   1   2   2   1   2   2   2   2   2   1   1   1   2   1   2   1   2   2   1   1   2   2   2   2   2   2   2   2   2   1   1   2   1   1   1   1   2   2   2   2   1   2   2   1   2
 MK-5-11                2   1   2   1   1   2   1   2   1   2   1   2   2   1   1   1   2   1   1   2   1   1   2   2   1   2   2   2   1   1   2   1   1   2   2   2   1   2   1   1   1   1   2   2   2   2   2   1   2   2   1   1   2   2   1   1   2   2   1   1   2   1   2   1   2   2   1   1   1   1   2   2   1   1   1   2   2   1   2   1   2   1   1   2   1   1   1   1   2   2   2   2   2   1   2   1   1   2   2   2   1   1   1   2   2   1   1   1   1   2   2   1   2   2   2   1   1   1   1   2   1   2   1   2   2   2   1   2   1   2   1   2   2   1   2   1   1   2   2   1   1   1   1   2   1   1   2   2   1   1   2   1   1   1   2   1   2   2   2   2   2   2   2   2   1   1   1   2   1   2   1   2   2   1   1   2   2   2   2   1   2   2   2   2   1   1   2   1   1   1   1   1   1   2   2   1   2   2   1   2
 MK-5-12                2   1   2   1   1   2   1   2   2   2   1   2   2   1   1   1   2   1   1   2   1   1   2   2   1   1   2   2   1   1   2   1   1   2   2   2   1   2   1   1   1   1   2   2   2   2   2   1   2   2   1   1   1   2   1   1   2   2   1   1   2   1   2   1   2   2   1   1   1   1   2   2   1   1   1   2   2   1   2   1   2   2   1   2   1   1   2   1   2   2   2   2   2   1   2   1   1   2   2   2   1   1   2   2   2   1   1   1   1   2   2   1   2   2   2   1   1   1   1   2   1   2   1   2   2   2   1   1   1   2   2   1   2   1   2   1   1   2   2   1   1   1   1   2   1   1   1   2   1   1   2   1   1   2   2   1   2   2   2   2   2   2   2   2   1   1   2   2   1   1   1   2   2   1   1   2   2   2   2   1   2   2   2   2   1   1   2   2   1   1   1   1   1   2   2   1   2   2   1   2
 MK-5-13                2   1   2   1   1   2   1   2   2   2   2   2   2   1   1   1   2   1   1   2   1   1   2   2   1   1   2   2   1   1   2   1   1   2   2   2   1   2   2   1   1   1   2   2   2   2   2   1   2   2   2   1   1   2   1   1   2   2   1   1   2   1   2   1   2   2   1   1   1   2   1   2   2   1   1   2   2   1   2   1   2   2   1   2   1   1   2   1   2   2   2   2   2   1   2   1   1   2   2   2   1   1   2   2   2   1   1   1   1   2   2   1   2   2   2   1   1   1   1   2   1   2   1   2   2   2   1   1   1   2   1   2   1   1   2   2   1   2   2   1   2   1   1   2   1   1   1   2   1   1   2   1   1   2   2   1   2   2   2   2   2   2   2   2   1   1   2   2   1   1   1   2   1   1   1   2   2   2   2   1   2   2   1   2   1   1   2   2   1   1   1   2   1   2   2   2   2   2   1   2
 MK-5-14                2   1   2   2   2   2   1   2   2   2   2   1   2   1   1   1   2   1   1   2   1   1   1   2   2   1   2   2   2   1   2   1   1   2   2   2   1   2   2   1   1   1   2   2   2   2   2   1   2   2   2   1   1   2   1   1   2   2   2   1   2   1   2   1   1   2   1   1   1   2   1   2   2   1   1   2   2   1   2   1   2   2   1   2   1   1   2   1   1   2   2   2   2   1   2   1   1   2   2   2   1   2   2   2   2   1   2   1   1   1   2   1   2   1   2   1   1   2   1   1   1   2   1   2   2   2   1   1   1   2   1   2   1   2   2   2   1   2   2   1   1   1   1   2   1   1   1   2   2   1   2   1   1   2   2   1   2   2   2   2   2   2   2   2   1   1   2   1   1   1   1   2   1   1   1   2   2   2   2   2   2   2   2   2   1   1   2   2   1   2   1   2   1   2   2   2   2   2   1   2
 MK-5-15                2   1   2   2   2   2   1   2   2   2   2   1   2   1   1   1   2   2   1   2   2   1   1   2   2   2   2   2   2   1   2   1   1   2   2   2   1   2   1   1   1   1   2   2   2   2   2   1   2   1   2   1   1   2   1   1   2   2   2   1   1   1   2   1   1   2   1   2   1   2   1   2   2   1   1   2   2   1   2   1   2   2   1   2   1   1   2   1   1   1   2   2   2   1   2   1   1   2   2   2   1   2   2   1   2   1   2   1   1   1   2   1   2   1   2   1   1   2   1   1   2   2   1   1   2   2   1   1   1   2   1   2   2   2   2   2   1   1   2   1   1   1   1   2   1   1   1   2   2   2   2   1   2   2   2   1   2   2   2   2   1   2   2   2   1   1   2   1   1   1   1   2   1   1   1   2   2   2   2   2   2   2   2   2   1   2   1   2   1   2   1   2   1   2   2   2   2   2   1   2
 MK-5-16                2   1   2   2   2   2   1   2   2   2   2   1   2   1   1   1   2   2   1   2   2   1   1   2   1   2   2   2   2   1   2   1   1   2   1   1   1   2   1   1   1   1   2   2   2   2   2   1   2   1   2   1   1   2   1   1   2   2   2   1   1   2   2   1   1   1   1   2   1   2   1   2   1   1   1   1   2   1   2   1   2   2   1   2   1   1   1   1   1   1   2   2   1   1   2   1   1   2   2   2   1   2   2   1   2   1   2   1   1   1   2   1   2   1   2   1   1   2   1   1   2   2   1   1   2   2   1   1   1   1   1   2   2   2   2   2   1   1   2   1   1   2   1   2   1   1   1   2   2   1   2   1   2   2   2   1   2   2   2   2   1   2   2   2   1   1   2   1   1   1   1   2   1   1   1   2   2   2   2   2   1   2   2   2   1   1   1   2   1   2   1   1   1   2   2   1   2   2   1   2
 MK-6-1                 2   2   1   2   2   1   2   2   2   1   1   1   1   1   2   1   2   2   2   2   2   2   1   2   1   1   1   1   2   2   2   2   2   1   1   1   1   1   2   2   2   1   1   1   2   2   1   2   1   1   1   1   2   1   2   2   1   2   2   1   2   1   2   1   1   1   2   1   2   1   1   2   1   1   1   2   1   1   2   2   1   2   2   1   2   2   2   2   1   1   2   1   2   2   2   1   2   1   2   1   1   1   2   1   1   1   1   2   2   2   1   2   2   1   1   1   2   2   2   1   2   2   2   2   1   2   1   2   1   1   1   2   1   1   2   1   2   2   2   2   2   1   2   2   2   1   1   2   1   1   2   1   2   1   1   2   2   2   1   2   2   2   2   1   1   2   2   2   1   1   2   1   2   2   1   1   2   2   2   2   1   1   1   1   2   1   1   2   2   1   1   2   1   1   2   2   1   2   1   1
 MK-6-2                 2   2   1   2   2   1   2   2   2   1   1   1   1   2   2   2   2   2   2   2   1   2   1   2   1   1   1   1   2   2   2   2   2   1   1   1   1   1   2   2   2   1   1   1   2   2   1   2   1   1   1   2   2   2   2   1   1   2   2   1   1   1   2   1   1   1   2   1   2   1   1   1   1   1   1   2   1   1   1   2   1   2   2   1   2   2   1   2   1   1   2   1   2   2   1   1   2   1   2   1   1   1   1   1   1   1   1   2   2   2   1   2   2   1   2   1   1   2   2   1   2   2   2   2   1   2   1   2   1   2   1   2   1   1   2   1   2   2   2   2   2   1   2   2   2   2   1   2   1   1   2   1   2   2   1   2   2   2   2   1   2   2   1   1   1   2   2   2   1   1   2   1   2   2   1   1   2   2   2   2   2   1   1   1   2   2   2   2   2   1   1   2   1   1   2   2   1   1   1   1
 MK-6-3                 2   2   1   2   2   2   2   2   2   1   1   1   1   1   2   2   2   2   2   2   1   2   1   1   1   1   2   2   2   2   2   2   2   1   1   2   1   1   2   2   2   2   1   1   1   2   1   2   1   1   1   2   2   2   2   1   1   2   2   1   1   1   2   1   1   1   2   1   2   1   2   1   1   1   1   2   1   1   1   2   1   2   2   1   2   2   1   2   1   1   2   1   2   1   1   1   2   1   1   1   2   2   1   1   1   1   2   2   2   2   1   2   2   1   2   1   1   2   2   1   1   2   2   2   1   2   1   2   1   2   1   2   2   1   2   1   2   2   2   2   2   1   2   2   2   1   1   1   1   1   2   1   2   2   1   2   2   2   2   1   2   2   1   1   1   2   2   2   1   1   2   1   2   2   1   2   1   2   2   2   2   1   1   1   2   2   1   1   2   2   1   2   1   2   2   2   1   1   1   1
 MK-6-4                 2   1   1   2   2   2   1   2   2   1   1   1   1   1   2   2   2   1   2   2   1   2   1   2   2   1   2   2   2   2   2   2   2   1   1   2   1   1   2   2   2   2   1   1   1   2   2   2   1   1   1   2   2   2   2   1   1   2   2   1   2   1   2   1   1   1   2   1   2   1   2   1   1   1   1   2   1   1   1   2   1   2   2   1   2   2   1   2   1   1   2   1   2   1   1   1   1   1   1   1   2   2   2   2   1   1   2   2   2   2   1   2   2   1   2   1   1   2   2   2   1   2   2   2   1   2   1   2   1   2   1   2   2   1   1   1   2   2   2   2   2   1   2   2   2   1   1   1   1   1   2   1   2   2   1   2   2   2   2   1   2   2   2   1   1   2   2   2   1   1   2   1   2   2   1   1   1   2   2   2   2   1   1   1   2   2   1   1   2   2   2   2   2   2   2   2   1   2   1   1
 MK-6-5                 2   1   1   2   1   2   1   2   2   1   1   1   1   1   2   2   2   2   2   2   1   2   1   2   2   1   2   2   2   1   2   2   2   2   1   2   1   1   2   2   2   1   1   1   1   2   2   2   1   1   1   2   2   2   2   1   1   2   2   1   2   1   2   1   1   1   2   1   2   1   2   1   1   1   1   2   1   1   2   2   1   2   2   1   2   2   1   2   1   1   2   1   2   1   1   1   1   1   1   1   2   2   2   2   1   2   1   2   2   2   1   2   1   1   2   1   1   2   2   2   1   2   2   2   1   2   1   2   1   2   1   2   2   1   1   1   2   2   1   2   2   1   2   2   2   1   1   1   1   1   2   1   2   2   1   2   2   2   2   2   2   2   2   2   1   2   2   2   2   1   1   1   2   2   1   1   2   2   2   2   1   2   1   1   2   2   1   1   1   2   2   2   1   2   1   2   1   2   1   1
 MK-6-6                 2   2   1   2   1   2   1   2   2   1   1   1   1   1   2   2   2   2   1   2   1   2   1   2   2   1   2   2   2   1   2   2   1   2   1   1   1   1   1   2   2   1   1   1   1   2   2   2   1   2   1   2   2   2   2   1   1   2   2   1   2   1   2   1   1   1   2   1   2   1   2   1   1   2   1   2   2   1   1   2   1   2   2   1   2   2   1   2   1   1   2   2   2   1   1   1   1   1   2   1   1   2   2   2   1   2   1   2   2   2   1   2   1   1   2   1   1   2   2   2   1   2   2   2   1   2   1   2   1   2   1   2   2   1   1   1   2   2   1   2   1   2   2   2   2   1   1   1   1   1   2   1   1   2   1   2   2   1   2   2   1   2   2   1   1   2   2   1   2   1   1   1   2   2   1   1   1   2   1   1   1   2   1   1   2   2   1   1   1   2   2   1   1   2   2   2   1   2   1   2
 MK-6-7                 2   2   1   2   1   2   1   2   2   1   1   1   1   1   2   2   2   2   1   2   1   2   1   2   2   1   2   2   2   1   2   2   1   2   1   1   1   1   1   1   2   1   1   1   1   2   2   2   1   2   1   2   2   2   2   1   1   2   2   1   2   2   2   2   1   2   2   1   2   1   2   1   1   2   1   2   2   1   2   2   1   2   2   1   1   2   1   2   1   1   2   2   1   1   1   1   1   1   2   1   1   2   2   2   1   2   1   2   2   1   1   2   1   1   2   1   2   2   2   2   1   2   1   2   1   2   1   2   1   1   1   2   2   2   1   1   2   2   1   2   1   2   2   2   2   1   1   1   1   1   2   1   1   2   1   2   2   1   2   2   1   2   2   1   1   2   2   1   2   1   1   1   2   2   1   1   1   2   1   2   1   2   1   1   2   2   1   1   1   2   1   1   1   2   2   2   1   2   1   2
 MK-6-8                 2   2   1   2   1   2   1   2   2   1   1   1   1   1   2   2   2   2   1   2   1   2   1   2   2   1   1   2   2   1   2   2   1   1   1   1   1   1   2   1   2   1   1   1   1   2   2   1   1   1   1   2   2   2   2   1   1   2   2   1   2   2   2   2   1   2   2   1   2   1   2   2   1   1   1   2   2   1   2   2   1   2   1   1   1   2   1   2   1   1   2   2   1   2   1   2   1   1   2   1   2   2   2   2   1   2   1   2   2   1   1   2   1   1   1   1   2   2   2   2   1   2   1   1   1   2   1   2   1   1   1   2   2   2   1   1   2   2   1   2   1   2   2   2   2   1   2   1   1   1   2   1   1   2   1   2   2   1   1   2   1   2   2   1   1   1   2   1   2   1   1   1   2   2   1   2   1   2   1   2   1   2   1   1   2   2   1   1   1   2   1   1   1   2   2   1   1   2   1   2
 MK-6-9                 2   2   1   2   1   2   1   1   2   1   1   1   1   1   2   2   2   1   1   2   1   2   1   1   2   1   1   2   2   1   2   2   1   1   1   1   1   1   2   1   2   1   1   1   1   2   2   1   1   1   1   2   2   2   2   1   1   2   2   1   2   2   2   2   1   2   2   1   2   1   2   2   1   1   1   2   2   1   2   2   1   2   1   1   1   2   1   2   1   1   2   2   1   2   1   2   1   1   2   1   2   1   2   1   1   2   1   2   1   1   1   2   1   1   1   1   2   1   2   2   1   2   1   1   1   2   1   2   1   1   1   1   2   2   1   1   2   2   1   2   1   2   1   2   1   1   1   1   1   1   2   1   1   2   1   2   2   1   1   2   1   2   2   1   1   1   2   1   2   1   1   1   2   2   1   2   1   2   1   2   1   2   1   2   2   2   1   2   1   2   1   1   1   2   2   1   2   2   1   2
 MK-6-10                2   2   1   2   1   2   1   1   2   1   1   1   1   1   2   2   2   1   1   2   1   2   1   1   2   1   1   2   2   1   2   2   1   1   1   1   1   1   2   2   2   1   1   1   1   1   2   2   1   2   1   2   2   2   2   1   1   2   2   1   2   2   1   2   1   2   2   1   1   1   2   2   1   1   1   2   2   1   2   2   1   2   1   1   1   2   1   2   1   1   2   2   1   2   1   2   1   1   2   1   2   1   2   1   1   2   1   2   2   1   2   2   2   1   1   1   2   2   2   2   1   2   1   1   1   2   1   2   1   1   1   1   2   2   1   1   2   2   1   2   1   2   1   2   1   1   1   1   1   1   2   2   1   2   1   2   2   1   1   2   1   2   2   1   1   2   2   1   2   1   1   1   2   2   1   2   1   2   1   2   1   2   1   2   1   2   1   2   1   2   1   1   1   1   2   1   2   1   1   2
 MK-6-11                2   1   2   2   1   2   1   1   2   2   2   1   1   1   2   2   2   1   1   2   1   2   2   1   2   1   1   2   2   1   2   2   1   1   1   1   1   1   2   2   2   1   1   2   1   1   2   2   1   2   1   2   2   1   2   2   1   2   2   1   2   2   1   2   1   2   2   1   1   1   1   2   1   1   1   2   2   1   2   1   1   1   2   2   1   2   1   2   1   1   2   2   1   2   1   2   1   1   2   1   2   1   1   1   1   2   1   2   1   1   2   2   2   1   1   1   2   2   2   2   1   2   1   1   1   2   1   2   2   1   1   1   2   2   1   1   2   2   1   2   1   2   1   2   1   1   2   1   1   1   2   2   1   2   1   2   2   1   1   2   1   2   2   1   1   2   1   1   2   1   1   1   1   2   1   2   1   2   1   1   1   2   1   2   1   1   1   2   1   2   1   1   1   1   2   1   2   1   2   2
 MK-6-12                2   2   2   2   1   2   1   1   2   2   2   1   1   1   2   2   2   1   1   2   1   2   2   1   2   1   1   2   2   1   2   1   1   1   1   1   1   1   2   2   2   1   1   2   1   1   2   2   2   2   1   2   2   1   2   2   1   2   2   1   1   2   1   1   1   2   2   1   1   1   1   2   1   1   1   2   2   1   2   1   1   1   2   1   1   1   1   2   1   1   2   2   2   2   1   2   1   1   2   1   2   1   1   1   1   2   1   2   1   1   2   2   2   1   2   1   2   2   2   2   1   2   1   2   1   2   1   2   2   1   1   1   2   2   1   1   2   2   1   2   1   2   2   2   1   1   2   1   1   1   2   2   2   2   1   2   2   1   1   2   1   2   2   1   1   2   1   1   2   1   1   1   1   2   1   2   1   2   1   1   1   1   1   2   1   1   1   2   1   2   1   1   1   1   2   2   2   1   2   2
 MK-6-13                2   2   2   2   2   2   1   1   2   2   2   1   2   1   2   2   1   1   1   2   1   2   2   1   2   1   1   1   2   1   2   1   1   1   1   2   2   1   2   2   2   2   1   2   2   1   2   2   1   2   2   2   2   1   2   2   1   2   2   1   1   2   1   2   1   2   2   1   1   1   1   2   1   1   1   2   2   1   2   2   1   1   2   1   1   1   1   2   1   1   2   2   2   2   1   2   1   1   2   1   2   1   1   1   2   2   1   2   1   1   2   2   2   1   1   2   1   1   2   2   1   2   1   2   1   2   1   2   2   1   1   1   2   2   1   1   2   2   1   2   1   2   2   2   1   1   2   1   1   1   2   2   2   2   1   2   2   1   1   2   1   2   2   1   1   2   1   1   2   1   1   1   1   2   1   2   1   2   1   2   1   1   1   2   1   1   1   2   1   2   2   1   1   1   2   2   2   1   2   2
 MK-6-14                2   1   2   1   2   2   1   1   1   2   2   1   2   1   2   2   1   1   1   2   1   2   2   1   2   1   1   1   2   1   2   1   1   1   1   2   2   1   2   2   2   2   1   2   2   1   2   2   1   2   1   2   2   1   2   2   2   2   2   2   1   2   1   2   1   2   2   1   1   1   1   2   1   1   1   2   2   1   1   2   1   1   1   1   1   1   1   2   1   1   2   2   2   2   1   2   1   1   2   1   2   1   1   1   2   2   1   2   1   1   1   1   2   1   1   2   1   1   2   2   1   2   1   2   1   2   1   2   2   1   1   1   2   2   2   1   2   2   2   2   2   2   2   2   1   1   2   1   1   1   2   2   2   2   1   2   2   1   1   2   1   2   2   1   1   2   1   1   1   1   1   1   1   2   1   2   1   2   1   2   2   1   1   2   1   1   1   2   2   2   2   1   1   1   2   2   2   1   2   2
 MK-6-15                2   1   2   1   2   1   1   1   1   2   1   1   2   1   2   2   1   1   1   2   1   2   2   1   2   1   1   2   2   2   2   1   2   1   1   2   2   1   2   2   2   2   1   2   2   1   2   1   1   1   1   2   2   1   2   2   2   2   2   2   1   2   1   2   1   2   1   1   1   1   1   1   1   1   1   1   2   1   1   2   1   1   1   1   1   1   1   2   1   1   2   2   2   2   1   2   1   2   1   1   2   1   1   1   2   2   1   1   2   1   1   1   2   1   1   2   1   1   2   2   1   2   1   2   1   2   1   2   2   1   1   1   1   2   2   1   2   2   2   1   2   2   2   2   1   1   2   1   1   2   1   2   2   1   1   2   2   1   1   2   1   1   2   1   1   2   1   1   2   1   1   1   1   2   1   2   1   2   1   1   2   1   1   2   1   1   1   2   2   2   2   1   1   1   2   1   2   1   1   1
 MK-6-16                2   1   2   1   2   1   1   1   1   2   2   1   2   1   2   2   1   1   1   2   1   2   2   1   2   1   1   2   2   2   2   1   2   1   1   2   2   1   2   2   2   2   1   2   2   1   2   1   1   1   1   2   2   1   2   2   2   2   2   1   1   2   1   2   2   2   1   1   1   1   1   1   1   1   1   1   2   2   1   2   1   2   1   2   1   1   1   2   1   1   2   2   2   2   2   2   1   2   2   1   2   1   1   1   2   2   1   2   2   1   1   1   2   1   1   2   1   1   2   2   1   2   1   2   1   1   1   2   2   1   1   1   1   2   2   1   2   2   2   1   1   2   2   2   1   1   2   1   1   2   2   2   2   1   1   2   2   1   1   2   1   1   1   1   1   2   1   1   2   2   1   1   1   2   1   2   1   2   1   1   2   1   1   2   1   1   1   2   2   2   2   2   2   1   2   1   2   1   1   1
 
!****************************************** Phenotypic Data **********************************************************
!-100.0 is resevred for missing phenotype
SimulatedTrait1        10.4126    9.5815   10.4489    8.9953   10.4550   11.0545   10.8898    7.8999    9.7053    9.8100   10.9226    8.6656    9.4427   10.6553   11.0667    9.5326    9.0341   10.0162   10.6701    9.8391   10.3399    9.1104    9.2686   10.0576   10.1013    9.8622    9.5636   11.4784   10.2982   10.1934    9.6683   10.6642    9.4188   10.7032   10.5878   10.4080    9.9280    9.1170    9.6800   10.2968    9.9873   10.0794   10.6996   11.4850   10.6669    9.1765    9.8817   10.7144    9.5313   10.6955   11.7554    9.0708   10.0239    9.6945   10.5618    9.9019   10.9754    9.8588    9.4034    8.4405   10.4265    9.8672   10.2051    9.3039   10.4050   10.2709    9.6728   10.8495    9.9494    9.3957   10.4843   10.1204    9.1715    9.1741   10.6876   10.0942   10.1642    9.9289    8.9029    9.8728   10.0929    8.8545    9.7456   11.0572    9.6182    9.8971    9.6877    9.4663    9.2383    9.0164    7.6698   11.3014    7.4766    8.8291   10.8482   10.3436    9.3366    9.3981   11.2579   10.2489    9.6031    9.6456   10.3800   11.2648    8.7292    9.1050   10.3399   10.2616    8.6119   10.4154   11.8392   10.4936   10.7161   10.9225    8.8006   10.4318    9.7987   11.5726   10.5057   10.1211    9.1483   11.2069   10.1584    9.5086    9.5482   10.8290   10.0346    9.1173    9.4977   11.5629    9.9572   10.7854    9.5116    9.6323    9.0851   10.6134    9.9121   10.3204    9.6613   10.3286    8.9973   10.2669    9.3376    9.0550   10.8044   11.3207   11.8104    9.5569   10.1563    9.2478   10.2496    9.3415    9.1902   11.3842    9.4477   10.9022   11.4438    9.8604   10.2361   10.7507   11.7518    8.9281    9.6846    7.5196   10.3814   10.6122   10.3007    9.4841    9.1419   10.7647    9.4222   10.4351    9.7774   10.3638   11.6845   10.3503   11.4782   10.7018    8.9795    9.2568   10.8568    8.8633    7.6928   10.3434    9.8517   10.6816    9.7935   10.8979   10.8505   10.3062    9.6397    8.5524   10.6818   11.3307    9.3038    9.5157   11.7294   11.9034   10.1354    8.5312
 
