# Supplementary material for: Inclusive Composite Interval Mapping of QTL by Environment Interactions in Biparental Populations
Source: PLoS One. 2015 Jul 10;10(7):e0132414. doi: 10.1371/journal.pone.0132414 (PMC4498613; doi:10.1371/journal.pone.0132414)
Supplement: S1 File — (ZIP) [file pone.0132414.s001.zip › BC1 population/e=1/run_00092.met]

!**********************Note: lines staring with "!" are remarks and will be ignored in the program********************
!*********************************General Information**********************************
!Assuming F1 = P1 x P2, populations available in QTL IciMapping are: 
!  1, P1BC1F1 = P1 x F1, the first backcrossing where P1 is used as the recurrent parent;
!  2, P2BC1F1 = P2 x F1, the first backcrossing where P2 is used as the recurrent parent;
!  3, F1DH, F1-derived doubled haploids; 
!  4, RIL or F1RIL, recombination inbred lines through the repeated selfing of F1;
!  5, P1BC1RIL, recombination inbred lines through the repeated selfing of P1BC1F1;
!  6, P2BC1RIL, recombination inbred lines through the repeated selfing of P2BC1F1;
!  7, F2, the selfing generation of F1;
!  8, F3, the selfing generation of F2;
!  9, P1BC2F1, the second backcrossing where P1 is used as the recurrent parent; 
! 10, P2BC2F1, the second backcrossing where P2 is used as the recurrent parent;
! 11, P1BC2RIL, recombination inred lines through the repeated selfing of P1BC2F1; 
! 12, P2BC2RIL, recombination inred lines through the repeated selfing of P2BC2F1; 
! 13, P1BC1F2, the selfing generation of P1BC1F1; 
! 14, P2BC1F2, the selfing generation of P2BC1F1; 
! 15, P1BC2F2, the selfing generation of P1BC2F1; 
! 16, P2BC2F2, the selfing generation of P2BC2F1; 
! 17, P1BC1DH, P1BC1F1-derived doubled haploids; 
! 18, P2BC1DH, P2BC1F1-derived doubled haploids; 
! 19, P1BC2DH, P1BC2F1-derived doubled haploids; 
! 20, P2BC2DH, P2BC2F1-derived doubled haploids; 
   1      !Mapping Population (see remarks above)
   2      !Mapping Function (1 for Kosambi; 2 for Haldane; 3 for Morgan)
   2      !Marker Space Type (1 for intervals; 2 for positions)
   1      !Marker Space Unit(1 for centiMorgans; 2 for Morgan)
   6      !Number of Chromosomes (or Linkage Groups)
 200      !Size of the mapping population
   1      !Number of environments
 
!***************************************** Chromosomes and Linkage Maps **********************************************
!Chromosome                 NumMarkers
-CH1                        16
-CH2                        16
-CH3                        16
-CH4                        16
-CH5                        16
-CH6                        16
!Linkage map (Marker name followed by position or the interval length)
 MK-1-1                1     0.000
 MK-1-2                1    10.000
 MK-1-3                1    20.000
 MK-1-4                1    30.000
 MK-1-5                1    40.000
 MK-1-6                1    50.000
 MK-1-7                1    60.000
 MK-1-8                1    70.000
 MK-1-9                1    80.000
 MK-1-10               1    90.000
 MK-1-11               1   100.000
 MK-1-12               1   110.000
 MK-1-13               1   120.000
 MK-1-14               1   130.000
 MK-1-15               1   140.000
 MK-1-16               1   150.000
 MK-2-1                2     0.000
 MK-2-2                2    10.000
 MK-2-3                2    20.000
 MK-2-4                2    30.000
 MK-2-5                2    40.000
 MK-2-6                2    50.000
 MK-2-7                2    60.000
 MK-2-8                2    70.000
 MK-2-9                2    80.000
 MK-2-10               2    90.000
 MK-2-11               2   100.000
 MK-2-12               2   110.000
 MK-2-13               2   120.000
 MK-2-14               2   130.000
 MK-2-15               2   140.000
 MK-2-16               2   150.000
 MK-3-1                3     0.000
 MK-3-2                3    10.000
 MK-3-3                3    20.000
 MK-3-4                3    30.000
 MK-3-5                3    40.000
 MK-3-6                3    50.000
 MK-3-7                3    60.000
 MK-3-8                3    70.000
 MK-3-9                3    80.000
 MK-3-10               3    90.000
 MK-3-11               3   100.000
 MK-3-12               3   110.000
 MK-3-13               3   120.000
 MK-3-14               3   130.000
 MK-3-15               3   140.000
 MK-3-16               3   150.000
 MK-4-1                4     0.000
 MK-4-2                4    10.000
 MK-4-3                4    20.000
 MK-4-4                4    30.000
 MK-4-5                4    40.000
 MK-4-6                4    50.000
 MK-4-7                4    60.000
 MK-4-8                4    70.000
 MK-4-9                4    80.000
 MK-4-10               4    90.000
 MK-4-11               4   100.000
 MK-4-12               4   110.000
 MK-4-13               4   120.000
 MK-4-14               4   130.000
 MK-4-15               4   140.000
 MK-4-16               4   150.000
 MK-5-1                5     0.000
 MK-5-2                5    10.000
 MK-5-3                5    20.000
 MK-5-4                5    30.000
 MK-5-5                5    40.000
 MK-5-6                5    50.000
 MK-5-7                5    60.000
 MK-5-8                5    70.000
 MK-5-9                5    80.000
 MK-5-10               5    90.000
 MK-5-11               5   100.000
 MK-5-12               5   110.000
 MK-5-13               5   120.000
 MK-5-14               5   130.000
 MK-5-15               5   140.000
 MK-5-16               5   150.000
 MK-6-1                6     0.000
 MK-6-2                6    10.000
 MK-6-3                6    20.000
 MK-6-4                6    30.000
 MK-6-5                6    40.000
 MK-6-6                6    50.000
 MK-6-7                6    60.000
 MK-6-8                6    70.000
 MK-6-9                6    80.000
 MK-6-10               6    90.000
 MK-6-11               6   100.000
 MK-6-12               6   110.000
 MK-6-13               6   120.000
 MK-6-14               6   130.000
 MK-6-15               6   140.000
 MK-6-16               6   150.000
!*********************************** Marker Types ********************************************************************
!Co-dominant marker: When heterozygote F1 is present, P1 is coded as 2, F1 is coded as 1, and P2 is coded as 0; Otherwise, P1 is coded as 2, and P2 is coded as 0. 
!Dominant marker: When heterozygote F1 is present, P1 and F1 are coded as 12, and P2 is coded as 0; Otherwise, P1 is coded as 2, and P2 is coded as 0.  
!Recessive markers: When heterozygote F1 is present, P1 is coded as 2, and F1 and P2 are coded as 10; Otherwise, P1 is coded as 2, and P2 is coded as 0. 
!Missing marker is coded as -1. 
 MK-1-1                 2   2   1   2   1   2   2   1   1   2   2   2   2   2   2   1   2   2   2   2   1   1   2   2   1   1   2   2   2   1   2   1   1   1   2   1   1   2   1   2   1   2   1   2   2   1   2   1   1   1   1   2   1   1   1   1   2   1   2   2   1   1   1   1   2   1   1   1   2   2   2   2   1   1   2   2   1   2   2   1   2   1   2   1   1   1   1   1   2   1   2   2   1   1   1   2   2   1   1   1   1   2   1   2   1   2   2   2   1   1   1   1   1   2   2   2   1   1   1   2   2   2   1   2   2   2   2   1   1   1   2   2   1   1   2   1   1   2   2   1   2   1   1   2   1   1   1   2   2   2   2   2   1   1   1   1   1   1   2   2   1   2   2   2   2   2   1   2   1   1   2   1   2   1   2   2   1   1   1   1   2   1   1   2   1   1   2   1   1   1   1   2   1   2   1   2   1   2   2   2
 MK-1-2                 2   2   1   2   1   1   2   1   1   2   2   2   2   2   2   1   2   2   2   1   1   2   2   2   1   1   2   2   2   1   2   2   1   1   2   1   1   2   1   2   1   2   1   2   2   1   2   1   1   1   1   2   1   1   1   1   2   1   2   2   2   1   1   2   2   1   1   1   2   2   2   2   1   1   2   2   1   2   2   1   2   2   2   1   1   2   1   1   1   1   2   2   1   1   1   1   2   1   1   2   1   2   1   2   1   2   2   2   1   1   1   1   1   1   1   2   1   1   1   2   2   2   1   2   2   2   1   1   1   1   2   2   2   1   2   1   1   1   1   1   2   1   1   2   1   1   1   2   1   1   2   2   1   1   1   1   2   1   2   2   1   2   2   2   2   2   1   2   1   1   2   1   2   2   2   2   1   1   1   1   2   1   1   2   1   1   2   1   1   1   1   2   1   2   1   2   1   2   2   2
 MK-1-3                 1   2   1   2   1   1   1   1   1   2   2   2   2   2   2   1   2   2   2   1   1   2   2   2   1   1   2   2   2   1   2   2   1   1   2   1   1   2   1   1   1   2   1   2   2   1   2   1   1   1   1   2   2   1   1   1   2   1   1   1   2   1   1   2   2   1   1   1   2   2   2   2   1   1   2   1   1   2   2   1   2   2   2   1   2   2   1   1   1   1   2   2   1   1   1   1   2   1   1   1   1   2   1   2   1   2   2   2   1   1   1   1   1   1   1   2   1   1   2   2   2   2   1   2   2   2   1   1   1   1   2   2   2   1   2   1   1   1   1   1   2   2   1   2   2   1   1   2   2   2   2   2   1   1   1   1   2   1   1   2   1   2   2   2   2   2   1   2   1   1   2   1   2   2   2   2   1   1   1   1   1   1   1   2   1   1   2   1   1   1   1   1   1   2   1   1   1   2   2   2
 MK-1-4                 1   2   1   2   1   1   1   1   2   2   2   2   2   2   2   1   2   2   2   1   1   2   2   2   1   1   1   2   2   1   1   2   1   1   2   1   1   2   1   1   1   2   1   2   2   1   2   1   1   1   2   2   2   2   1   1   2   1   1   1   2   2   1   2   2   2   1   1   2   2   2   2   1   1   2   1   1   1   2   2   2   2   2   1   2   2   1   1   1   2   2   2   1   1   1   1   2   1   1   1   1   2   1   2   1   2   2   2   1   1   1   1   1   1   1   2   1   2   1   2   2   1   1   2   2   2   1   1   1   1   2   2   2   1   2   1   1   1   1   1   2   2   1   2   2   1   1   2   2   2   2   2   2   1   1   1   2   1   1   2   1   2   2   1   2   2   1   2   1   2   2   1   2   2   2   2   1   1   1   1   1   1   1   2   2   1   2   1   1   1   1   1   1   2   1   1   1   2   2   2
 MK-1-5                 2   2   2   2   2   1   1   1   1   2   2   2   2   1   2   1   2   2   2   1   1   2   2   2   1   1   1   2   2   1   1   2   1   1   2   2   1   2   1   2   1   2   1   2   2   1   2   1   1   2   2   2   2   1   1   1   2   1   2   1   2   2   1   2   2   2   1   1   2   2   2   2   1   1   1   1   2   1   2   2   2   2   2   1   2   2   1   1   1   2   2   2   1   1   1   2   2   1   1   1   1   2   1   2   1   2   1   2   1   1   1   1   1   1   1   2   2   2   1   2   2   1   2   2   2   2   1   1   1   1   1   1   2   1   2   2   1   1   1   1   2   2   2   2   1   1   1   2   2   2   2   2   1   1   1   1   2   1   1   2   1   2   2   1   2   2   1   2   1   2   1   1   2   2   1   2   1   1   1   1   1   2   1   2   2   1   1   2   1   1   1   1   1   2   1   1   2   2   2   2
 MK-1-6                 2   2   2   2   2   1   1   1   1   2   2   1   2   1   2   1   2   2   2   1   1   2   2   2   1   1   1   2   2   1   1   2   1   2   2   2   1   2   1   2   1   2   1   2   2   1   1   1   2   2   2   2   2   1   1   1   2   1   2   1   2   2   2   2   2   2   1   1   2   2   2   2   1   1   1   1   2   1   2   2   2   2   2   1   2   2   1   1   1   2   2   2   1   1   2   2   2   1   1   1   1   2   1   2   1   2   1   2   1   1   1   2   1   1   1   2   2   2   1   2   2   1   2   1   2   2   1   1   1   1   1   1   2   2   2   2   1   1   1   1   2   2   2   2   1   1   1   1   2   2   2   2   2   1   1   1   2   1   1   2   1   2   2   1   2   2   1   2   1   2   1   1   2   2   1   2   1   1   1   1   1   1   2   2   2   1   1   2   1   1   1   1   2   2   1   1   2   2   2   2
 MK-1-7                 2   2   2   2   2   1   1   2   1   1   2   1   2   1   2   1   2   2   2   1   1   2   2   2   1   1   1   2   2   1   1   2   1   1   2   2   1   2   1   1   1   2   1   2   2   1   1   2   2   2   2   2   2   1   2   1   2   1   2   1   2   2   2   2   2   2   1   1   2   2   2   2   1   1   1   1   2   1   2   2   2   2   1   1   2   2   1   1   1   2   2   2   1   1   2   2   2   1   1   2   1   2   1   2   1   2   1   2   1   1   1   2   2   2   1   2   2   2   1   2   2   1   2   1   2   2   2   1   1   1   1   1   2   2   2   2   1   1   1   1   2   2   2   1   1   1   1   1   2   2   2   2   2   1   1   1   2   1   1   2   1   2   2   1   2   2   1   2   1   2   2   1   2   2   1   2   1   1   1   2   1   1   2   2   2   1   1   2   1   1   1   1   2   2   1   1   1   2   2   2
 MK-1-8                 2   1   2   2   2   1   1   2   1   1   2   2   2   1   2   1   2   2   2   1   1   2   2   2   1   1   1   2   2   1   1   2   1   1   1   2   1   2   1   1   1   2   1   2   2   1   1   2   2   2   2   2   2   1   2   1   2   1   2   1   2   2   2   2   2   2   1   1   2   2   1   2   1   1   1   1   2   1   2   2   2   2   1   1   2   2   2   1   1   2   1   2   1   1   2   2   2   1   1   2   1   2   1   2   1   2   1   2   1   1   1   2   2   2   2   2   2   2   1   2   2   1   2   1   1   2   2   1   1   1   1   1   2   2   2   2   1   1   1   2   2   2   2   2   2   1   1   1   2   2   2   2   2   1   1   1   2   1   1   2   1   2   2   1   2   2   2   2   1   2   2   2   2   2   1   2   1   1   1   2   1   1   2   1   2   1   1   2   1   1   1   1   2   2   1   1   1   2   2   2
 MK-1-9                 2   1   2   2   2   2   1   2   1   2   2   1   1   1   2   1   2   2   2   1   1   2   2   2   1   1   1   2   2   1   1   2   2   1   1   2   1   2   2   1   1   2   1   2   2   1   2   2   2   2   2   1   2   1   2   1   2   1   2   1   2   2   2   2   2   2   1   1   2   2   2   2   1   1   1   1   2   2   2   2   2   1   1   1   2   2   2   1   1   2   1   2   1   1   2   2   1   1   1   2   1   1   1   1   1   2   1   2   1   1   1   2   2   2   1   2   1   2   1   2   2   1   2   1   1   1   2   1   1   1   1   1   1   2   2   1   1   2   1   2   2   2   2   2   2   2   2   1   2   2   2   2   1   1   1   1   2   1   1   2   1   2   2   1   2   1   2   2   2   2   2   2   2   2   1   2   1   2   1   2   1   1   2   1   2   2   1   1   1   1   1   1   2   2   1   1   2   2   2   2
 MK-1-10                1   1   2   2   2   2   1   1   1   2   2   1   1   1   2   1   2   2   2   1   1   2   2   2   1   1   1   2   2   1   1   2   2   1   2   2   1   2   1   1   1   2   1   2   2   1   2   2   1   2   2   1   2   2   2   1   2   1   2   2   2   2   2   2   2   2   1   1   2   2   2   2   1   1   1   1   2   2   2   2   2   1   1   1   2   2   2   1   2   2   2   2   2   1   1   2   1   1   1   2   1   1   1   2   2   2   1   2   1   2   1   2   2   2   1   2   1   2   1   2   2   1   2   1   1   1   2   1   1   1   1   1   1   1   2   1   2   2   1   2   2   2   2   2   2   2   2   1   2   2   2   1   1   1   1   1   2   2   1   2   1   2   2   1   2   1   2   1   2   2   2   2   2   2   1   2   1   2   1   2   1   1   2   1   1   1   1   1   1   2   1   1   2   2   1   1   2   2   2   1
 MK-1-11                1   2   2   2   2   1   1   1   1   2   2   1   1   1   1   2   2   2   1   2   1   2   2   2   1   1   1   2   2   1   1   2   2   1   1   2   2   2   1   1   1   2   1   2   2   1   2   2   1   2   2   1   1   2   2   1   2   1   2   2   2   2   2   2   2   2   1   1   2   2   2   2   1   2   1   1   1   2   2   2   2   1   1   1   2   2   2   1   2   2   2   1   2   1   2   2   1   1   1   2   2   1   1   2   2   2   1   2   1   2   1   2   2   2   1   2   1   2   1   1   1   1   1   1   1   2   2   1   1   1   1   1   1   1   2   1   2   2   1   2   1   2   2   2   2   2   2   1   1   2   2   1   1   1   1   1   2   2   1   2   1   2   2   1   2   1   2   1   2   2   2   2   2   2   1   2   1   2   1   2   2   1   2   1   1   1   1   1   1   1   1   1   2   2   1   2   2   2   2   1
 MK-1-12                1   2   2   2   2   1   2   1   1   2   2   1   1   1   1   2   2   2   1   2   1   2   2   2   1   1   1   2   2   1   1   2   2   1   1   2   2   2   1   1   1   1   1   2   1   1   2   1   1   2   2   1   1   2   2   1   2   1   2   2   2   2   2   2   2   2   1   1   2   2   2   2   1   2   2   1   1   2   2   2   2   1   1   1   2   2   2   1   1   2   2   1   2   2   2   1   1   2   1   1   2   1   1   2   2   2   1   2   1   2   2   2   2   1   2   2   1   1   1   1   1   1   1   1   1   2   2   1   1   1   1   2   1   1   2   1   2   2   1   2   1   2   1   2   2   2   2   1   1   2   2   1   1   1   1   1   2   2   1   2   1   1   2   1   2   1   2   1   2   1   2   2   2   1   1   1   1   1   1   2   2   1   2   1   1   1   1   1   1   1   1   1   2   2   1   2   2   2   2   1
 MK-1-13                1   2   1   2   2   1   2   1   1   2   2   1   1   1   1   2   2   2   1   2   2   2   1   2   1   1   1   2   2   2   1   2   2   1   1   2   1   2   1   1   1   1   1   2   1   1   2   1   1   2   2   1   1   2   2   1   2   1   1   2   2   2   2   2   2   2   1   1   2   2   2   2   1   2   1   1   1   2   2   2   2   1   1   1   2   2   1   1   1   2   2   1   2   2   2   1   1   2   1   1   1   1   1   2   2   2   1   2   1   2   2   1   2   1   2   2   2   1   1   1   1   1   1   1   1   2   2   1   1   1   1   2   1   1   2   1   2   2   1   2   2   2   1   2   2   2   1   1   1   2   2   1   1   1   1   1   2   2   1   2   2   1   2   1   2   1   1   1   2   1   2   2   2   1   1   1   1   1   1   2   2   1   2   1   1   1   1   1   1   1   1   1   2   2   1   2   2   2   2   1
 MK-1-14                1   1   1   2   2   1   2   1   1   2   1   1   1   1   1   2   2   1   1   2   2   1   1   2   1   1   1   2   2   2   1   2   2   1   1   2   1   1   1   2   1   1   1   2   2   1   2   1   2   1   2   1   1   2   2   1   2   1   1   2   2   2   2   2   2   2   1   1   1   1   2   2   1   2   1   2   2   2   2   2   1   1   1   2   2   2   1   1   1   2   2   1   2   2   2   1   1   2   1   1   1   1   1   2   2   2   1   2   1   2   2   1   2   1   1   1   2   1   1   1   1   1   1   1   1   2   2   1   1   1   1   2   1   1   2   1   1   2   1   2   2   2   1   2   2   2   1   1   1   2   2   1   2   1   1   1   2   2   1   2   2   1   2   1   1   1   1   1   2   1   2   2   2   1   1   1   1   1   1   2   2   1   1   1   1   2   1   2   1   1   1   1   2   2   1   2   2   2   2   1
 MK-1-15                1   1   1   2   2   1   2   1   2   2   1   2   1   1   1   2   2   1   1   2   2   1   1   1   1   1   1   2   2   2   2   1   2   1   2   2   1   1   1   2   2   1   1   2   2   2   2   1   2   1   2   1   1   2   2   1   2   1   1   2   2   2   1   2   1   2   1   1   1   2   2   2   1   2   1   2   2   1   2   2   1   1   2   2   2   2   1   1   1   2   2   1   2   2   2   1   1   2   1   2   1   1   1   2   2   1   1   2   1   2   2   1   2   1   1   2   1   1   1   1   1   1   1   1   2   2   2   1   1   1   2   2   2   1   2   1   2   2   1   2   2   2   1   2   1   2   1   1   1   2   1   1   2   1   2   1   2   1   1   2   2   1   2   1   1   1   1   1   2   1   2   2   2   1   1   1   1   1   1   2   2   1   1   1   2   2   1   2   1   1   1   1   2   2   2   2   2   1   2   1
 MK-1-16                1   1   1   2   2   1   2   1   2   2   1   2   1   1   1   1   2   1   1   1   2   1   1   1   2   1   1   2   2   2   2   1   2   1   2   2   1   1   1   2   2   1   2   2   2   2   2   2   2   1   2   1   1   2   2   1   2   1   1   2   2   2   1   2   1   2   2   1   1   2   2   2   1   2   1   2   2   1   2   2   1   1   2   1   2   2   1   1   1   2   2   1   2   2   2   1   2   2   1   2   1   1   1   2   2   1   1   2   1   2   2   1   2   1   1   2   1   1   1   1   1   1   1   2   2   2   2   1   1   1   2   2   2   1   2   1   2   2   1   2   2   2   1   2   1   2   1   1   1   2   1   1   2   1   2   1   2   1   2   2   2   1   2   1   1   1   1   1   1   2   2   2   2   1   1   1   1   1   1   2   2   1   1   1   2   2   1   2   1   1   1   1   1   2   2   2   2   1   2   2
 MK-2-1                 1   2   2   1   1   1   1   2   2   1   1   2   2   2   2   1   1   1   1   2   1   1   1   1   2   1   1   2   1   2   2   1   1   1   2   1   1   1   2   2   1   1   2   1   1   1   1   1   2   1   2   1   1   2   1   1   1   1   2   1   1   2   2   1   2   1   2   2   1   1   1   2   1   2   1   2   1   2   2   2   2   2   1   1   2   1   2   2   2   2   2   2   2   1   2   2   1   2   2   1   2   2   2   2   1   1   1   2   1   1   2   2   2   1   2   1   1   1   2   2   1   2   1   1   1   1   2   2   1   1   1   1   2   1   2   2   1   1   1   2   2   1   1   2   2   2   2   1   1   2   1   1   1   1   1   2   2   1   1   2   1   1   2   1   2   2   2   1   2   2   1   1   2   1   1   2   2   1   2   1   1   2   1   2   2   1   2   1   1   1   2   1   1   1   2   2   2   2   1   1
 MK-2-2                 1   2   2   1   1   1   2   2   2   1   1   2   2   2   2   1   1   1   1   2   1   1   1   1   2   1   1   2   1   1   2   1   1   1   2   1   1   1   2   2   1   1   2   1   1   1   1   1   2   1   2   1   1   2   1   1   1   1   2   1   1   2   2   1   2   1   1   2   1   1   1   2   1   2   1   2   1   2   2   2   2   2   1   1   2   1   2   2   2   2   2   2   2   1   1   2   2   2   2   1   2   2   2   2   1   1   1   2   1   1   2   2   2   1   2   1   1   1   2   2   1   2   1   1   1   1   2   1   1   1   1   1   2   1   2   2   1   1   2   2   2   1   1   2   2   1   2   1   1   2   1   1   1   1   1   1   2   1   1   2   1   1   2   1   2   2   2   2   2   2   1   1   2   1   2   2   2   1   1   2   1   2   1   2   2   1   2   1   1   1   2   1   1   1   2   2   2   2   1   1
 MK-2-3                 1   2   2   1   1   1   2   2   2   2   1   2   2   2   2   1   1   1   1   2   1   1   1   1   2   1   1   2   1   1   2   1   1   1   2   1   1   1   2   2   1   1   2   1   1   1   1   1   2   1   2   1   1   1   1   1   1   1   2   1   1   2   2   1   2   1   1   2   1   1   1   2   1   2   1   2   1   2   2   2   2   2   2   2   1   1   2   2   2   2   1   1   2   1   1   2   2   2   2   1   2   2   2   2   1   2   1   2   1   1   2   2   2   1   2   1   1   1   2   2   1   2   1   1   1   1   2   1   2   1   1   1   2   1   2   1   1   1   2   2   2   1   1   2   2   1   2   1   1   2   1   1   1   1   1   1   2   1   1   2   1   1   2   1   2   2   2   2   2   2   1   1   2   1   2   2   2   1   1   2   1   2   1   1   2   1   2   1   1   1   2   1   1   1   2   2   2   2   1   1
 MK-2-4                 1   2   2   1   1   1   2   2   2   2   1   2   2   2   2   1   1   1   1   1   1   1   1   1   2   1   2   2   1   1   2   1   1   1   2   1   1   1   2   2   1   2   2   2   1   1   1   1   2   1   2   1   2   1   1   1   1   1   2   1   1   2   2   1   2   1   1   2   1   1   1   2   1   1   1   2   1   2   2   2   2   2   1   2   1   2   1   2   2   2   1   1   2   1   1   2   2   2   2   1   2   2   2   2   1   2   2   2   1   2   2   2   2   1   2   1   1   1   2   2   1   2   1   1   1   2   2   1   2   1   1   1   2   1   2   1   1   1   2   1   1   1   1   2   2   1   2   1   1   2   1   1   1   1   1   1   2   1   1   2   1   1   2   1   2   2   2   1   2   2   1   1   2   1   1   2   2   1   1   2   1   2   1   1   2   1   2   1   1   1   2   1   1   2   2   2   2   2   2   1
 MK-2-5                 1   1   2   1   1   1   2   2   2   2   1   2   2   2   2   1   1   1   1   1   1   1   1   1   2   1   2   2   2   1   2   1   1   2   2   1   1   1   2   2   1   2   2   2   1   1   2   1   2   1   2   1   2   1   1   2   1   1   2   1   1   2   1   1   2   1   1   2   1   2   1   2   2   1   1   2   1   2   2   2   2   2   1   1   2   2   1   2   2   2   1   1   1   1   1   2   2   2   2   1   2   2   2   2   1   2   2   2   1   2   2   2   2   1   2   1   1   1   2   2   1   2   1   1   1   2   2   1   2   1   1   1   2   1   2   1   1   1   1   2   1   1   1   2   2   1   2   1   1   2   1   1   1   1   1   1   2   1   1   2   1   1   2   1   1   1   2   1   2   2   1   1   2   1   1   2   2   2   1   2   1   2   2   1   1   2   2   1   1   1   2   1   1   2   1   2   2   2   2   1
 MK-2-6                 1   2   2   1   1   1   2   2   2   2   1   2   2   2   2   1   1   1   1   1   2   1   1   1   2   1   1   2   2   1   1   1   1   1   2   1   1   1   2   2   1   2   2   2   2   1   2   1   2   1   2   2   2   1   1   2   1   1   2   1   1   2   1   1   2   2   1   2   1   2   1   2   1   1   1   2   1   2   2   2   2   2   1   1   2   1   1   1   2   2   1   1   1   1   1   2   2   2   2   1   2   2   2   2   1   1   2   2   1   2   2   1   2   1   2   1   1   1   2   2   1   2   1   2   1   2   2   1   2   1   1   1   2   1   2   1   1   1   1   2   1   1   1   2   2   1   2   1   1   2   1   1   1   1   1   1   2   1   2   1   2   2   2   1   1   2   2   1   2   2   1   1   2   1   1   2   2   2   1   2   1   1   2   1   1   2   2   1   1   1   2   2   1   1   1   2   2   2   2   2
 MK-2-7                 1   2   2   1   1   1   2   2   2   2   1   1   2   2   2   1   1   1   1   1   2   1   1   1   2   1   2   2   2   1   2   1   1   1   2   1   1   1   2   2   1   2   2   2   2   1   2   1   2   1   2   2   2   1   1   2   1   1   2   1   1   2   1   1   2   2   1   2   1   1   1   2   1   1   1   2   1   2   2   2   2   2   1   1   2   1   1   1   2   2   1   1   1   1   2   2   2   2   2   1   2   2   2   2   1   1   2   2   1   2   2   1   2   1   2   1   2   1   2   2   1   2   1   2   1   2   2   1   2   1   1   1   2   1   1   1   1   1   1   2   1   1   1   2   2   1   1   1   1   2   1   1   1   1   1   1   2   1   2   1   2   2   1   1   1   2   2   1   2   2   1   1   2   1   1   1   2   2   1   2   1   2   2   1   1   2   1   1   2   2   2   2   2   1   1   2   2   2   2   2
 MK-2-8                 2   2   2   1   1   1   2   2   2   2   1   1   2   2   2   1   1   1   1   1   2   1   1   1   2   1   2   2   2   1   2   1   1   1   2   1   1   1   2   2   1   2   2   2   2   1   1   1   2   1   2   1   2   2   1   2   1   1   2   1   2   2   1   1   2   2   1   2   1   1   1   2   1   1   1   2   1   2   2   2   2   2   1   1   2   1   1   1   2   2   1   1   1   1   1   2   2   2   2   1   2   2   2   2   1   1   2   2   1   2   2   1   2   1   2   1   2   1   2   2   2   2   1   2   1   2   2   1   2   1   2   1   2   1   1   1   1   1   1   2   1   1   1   1   2   1   1   1   1   2   1   1   1   1   1   1   2   1   2   2   1   2   1   1   1   1   2   1   2   2   1   1   2   1   1   1   1   2   1   2   1   1   2   1   1   2   1   1   2   2   2   2   2   1   1   2   2   2   2   2
 MK-2-9                 2   2   2   1   1   1   2   2   2   2   2   1   2   2   2   1   1   1   1   1   2   1   1   1   2   1   2   2   2   1   2   2   1   1   2   1   1   1   2   2   1   2   2   2   2   1   1   2   2   1   2   1   2   2   1   2   1   1   2   2   1   2   1   1   2   2   1   2   1   1   2   1   1   1   1   2   1   2   2   2   2   2   1   1   2   1   1   1   2   2   1   2   1   2   1   2   2   2   1   2   2   1   2   2   1   1   2   2   1   2   2   1   2   1   2   1   2   1   2   2   2   2   1   2   1   2   2   1   2   1   2   1   2   1   1   1   1   2   1   2   1   2   1   1   2   2   1   1   1   2   1   1   1   1   1   1   2   1   1   2   1   2   1   1   1   1   2   1   2   2   1   1   2   1   1   2   1   2   1   2   2   1   2   1   1   2   2   1   2   2   1   1   2   1   1   2   2   2   2   2
 MK-2-10                2   2   2   1   1   1   2   2   2   2   2   2   2   2   1   1   1   1   1   2   2   2   2   1   2   1   2   2   2   1   2   2   1   1   2   1   1   1   1   2   1   2   2   1   1   1   1   2   2   1   2   1   2   2   1   2   2   1   2   2   1   2   1   1   2   1   1   2   1   2   1   1   1   1   1   2   2   2   2   2   1   2   1   1   2   1   1   1   2   2   1   2   1   2   1   2   2   1   1   2   2   1   2   2   1   1   2   2   1   2   2   2   2   2   2   1   1   1   2   2   2   1   1   2   2   2   2   1   2   1   2   1   1   1   1   1   1   2   1   2   1   2   1   1   2   2   2   1   1   2   1   1   1   1   1   1   2   1   1   2   1   2   1   1   1   1   2   1   2   2   1   1   2   1   1   2   1   2   1   2   2   1   2   1   1   2   2   1   1   2   1   1   2   1   1   2   2   2   2   2
 MK-2-11                2   2   2   1   1   1   2   2   1   2   2   2   2   2   1   1   1   1   1   2   2   2   2   1   2   1   2   2   2   1   2   1   1   1   2   1   1   1   1   1   1   2   2   1   1   1   1   2   2   1   2   1   2   2   1   2   2   1   2   2   1   2   1   1   2   2   1   2   1   2   1   1   1   1   1   2   2   2   2   2   1   1   1   1   2   1   1   1   2   2   1   1   1   2   1   2   2   1   1   2   2   1   2   1   2   1   2   2   1   2   1   1   2   2   2   1   1   1   2   2   2   1   1   2   2   2   2   1   2   1   2   1   1   1   1   1   1   2   1   2   1   2   1   1   2   2   2   1   1   2   1   1   1   1   1   1   2   1   1   2   1   2   1   1   1   1   2   1   2   2   1   1   2   1   1   2   1   2   1   2   1   1   2   1   1   2   2   1   1   2   1   1   2   1   1   1   2   2   2   2
 MK-2-12                2   2   2   1   1   1   2   2   1   2   2   2   2   2   2   1   2   2   1   2   2   2   2   1   2   1   2   2   2   1   2   2   1   1   2   1   1   1   1   1   1   2   2   1   1   1   1   2   2   1   2   1   2   2   1   2   1   1   2   2   1   2   1   1   2   2   1   2   1   2   1   1   1   1   1   2   2   2   2   2   1   1   1   1   2   1   1   1   2   2   1   1   1   2   1   2   2   1   1   2   1   1   2   1   2   1   2   1   1   2   1   1   2   2   2   1   1   1   2   2   2   1   1   2   2   2   2   1   2   1   2   1   1   1   2   1   1   1   1   2   1   2   1   1   2   2   2   1   1   2   1   1   1   2   1   1   1   1   1   1   1   1   1   1   1   1   2   1   2   2   2   1   2   1   1   1   1   2   1   2   1   1   2   1   1   2   2   1   2   2   1   1   2   1   1   1   2   2   2   2
 MK-2-13                2   2   2   1   1   1   2   2   1   2   2   2   2   2   2   1   2   2   1   2   2   2   2   1   2   1   2   2   2   1   2   2   1   1   1   1   1   1   1   2   1   2   2   1   1   1   1   2   2   1   2   1   1   2   1   2   1   1   2   2   1   2   1   1   2   2   1   2   1   2   1   2   1   1   1   2   2   2   2   2   1   1   1   1   2   1   1   1   2   2   1   1   1   2   1   1   2   1   1   2   1   1   2   1   2   1   2   1   1   2   1   1   2   2   2   1   1   1   2   2   2   2   1   2   2   1   2   1   2   1   2   1   1   2   2   1   1   1   1   2   1   2   1   1   2   2   2   2   1   2   1   1   1   2   1   1   1   1   1   1   1   1   1   1   1   1   2   1   2   2   1   1   2   1   1   1   1   2   1   2   1   1   2   1   1   2   2   1   2   2   1   1   2   1   1   1   2   2   2   2
 MK-2-14                2   2   1   2   1   1   2   2   1   2   2   1   2   2   2   1   2   2   1   2   2   2   2   1   2   1   2   2   2   1   2   2   1   1   1   1   2   1   1   2   1   1   1   1   1   1   2   2   2   1   2   1   1   2   1   2   1   1   2   2   1   2   2   1   2   2   1   2   1   2   1   2   2   1   1   2   2   2   2   1   1   1   1   1   2   1   1   1   2   2   1   1   2   2   1   1   2   1   1   2   1   1   2   1   2   1   2   2   1   2   2   1   2   2   2   2   1   2   2   1   2   2   2   2   2   1   2   1   2   1   2   1   1   2   2   1   2   1   1   1   1   2   1   1   2   2   2   2   1   2   2   1   1   2   1   1   1   1   1   1   1   1   2   1   1   1   2   1   2   2   1   1   2   1   1   2   1   2   1   2   2   1   2   1   1   2   2   1   2   2   1   2   2   1   1   1   2   2   1   2
 MK-2-15                2   2   1   2   1   1   2   2   1   2   2   1   2   2   2   2   2   2   1   2   2   2   1   1   2   1   2   1   2   1   2   2   1   1   1   1   1   1   1   2   1   1   2   1   1   1   2   2   2   1   2   2   1   2   1   2   1   2   2   2   1   1   2   1   2   2   1   2   1   2   1   2   2   1   1   2   2   2   2   1   1   1   1   1   2   1   1   1   2   2   1   1   2   2   1   1   2   1   2   2   1   1   2   1   2   1   2   2   1   2   2   1   2   2   2   2   1   2   2   1   2   2   2   2   1   1   2   1   2   1   2   1   1   2   2   1   2   1   1   1   1   2   2   1   2   2   2   2   1   2   2   1   1   2   1   1   1   1   1   1   1   1   2   1   1   1   2   1   2   2   1   1   2   1   1   2   1   2   1   2   2   1   2   1   1   2   2   1   2   2   1   2   1   1   2   1   2   2   1   2
 MK-2-16                2   2   1   2   2   1   2   2   1   2   2   1   2   2   2   2   2   2   1   2   2   2   1   1   2   1   2   1   2   1   2   2   1   1   1   1   2   1   1   2   2   1   2   1   1   1   2   1   2   1   1   2   1   2   1   2   1   2   2   2   1   1   2   1   2   2   1   2   1   1   1   2   2   1   1   2   1   2   2   1   1   1   1   1   2   1   1   1   2   2   1   1   2   2   1   1   2   1   2   2   1   1   2   1   2   1   2   2   1   1   2   1   2   2   2   2   1   2   2   1   2   2   2   2   1   1   2   1   2   1   2   1   1   1   2   1   2   1   1   1   1   1   2   2   2   2   2   2   1   2   1   1   1   2   1   1   1   1   1   1   1   1   1   1   1   1   2   1   1   2   1   1   2   1   2   2   1   2   1   2   2   1   2   1   1   2   2   1   2   2   1   2   2   1   2   1   1   2   1   2
 MK-3-1                 2   2   2   2   1   1   1   1   1   2   1   2   1   1   1   2   2   1   2   2   1   1   2   2   1   1   2   1   2   1   2   1   1   2   1   1   2   1   2   2   2   2   2   1   1   2   1   1   1   1   2   1   1   1   1   2   2   2   2   1   2   1   1   2   1   1   2   1   2   2   2   2   1   1   2   1   1   2   2   2   2   1   2   2   1   2   1   1   1   1   1   2   2   1   1   2   2   2   2   1   1   2   1   1   1   1   2   1   1   1   1   1   1   2   2   2   1   2   1   2   1   1   1   2   2   1   1   2   2   1   2   1   1   1   1   1   1   2   2   2   1   2   2   2   2   1   2   2   1   1   1   1   1   2   2   2   1   2   1   2   1   2   2   1   1   1   1   1   2   2   2   2   1   2   1   1   2   1   2   2   1   1   1   2   1   2   1   1   1   2   1   1   2   2   2   1   1   1   2   1
 MK-3-2                 2   2   2   2   1   1   1   2   1   1   1   2   1   1   1   2   2   1   2   2   1   2   2   2   1   1   2   1   2   2   2   1   1   2   1   1   2   1   2   2   2   2   2   1   2   2   1   1   1   1   2   1   1   1   1   2   2   2   2   2   2   1   2   2   1   1   2   1   2   2   2   2   1   1   2   2   1   2   2   2   2   1   2   2   1   2   1   1   2   1   1   2   2   2   2   2   2   2   2   1   1   2   1   2   1   1   2   1   1   1   1   1   1   2   2   2   1   2   1   2   2   1   1   2   2   1   1   2   2   1   2   1   1   1   1   1   1   2   2   2   2   2   2   1   2   2   2   2   1   1   1   1   1   2   2   2   2   2   1   2   1   2   2   1   1   1   2   1   2   1   2   2   1   2   1   1   2   1   2   2   1   1   1   2   1   2   1   1   1   2   2   1   1   2   2   1   1   1   2   1
 MK-3-3                 2   2   2   2   1   1   1   2   1   1   1   2   1   1   2   2   2   1   2   2   1   2   2   2   1   1   2   1   2   2   2   1   1   2   1   1   2   1   2   2   2   2   2   1   2   2   1   1   1   1   2   1   1   1   1   2   2   2   2   2   2   1   2   2   1   1   2   1   2   2   1   2   1   1   2   2   1   2   2   2   2   2   2   1   1   2   1   1   2   1   2   2   2   2   2   2   2   2   2   1   2   2   1   2   1   1   2   1   1   1   1   1   1   2   2   2   1   2   1   2   2   1   2   2   1   1   1   2   2   1   2   1   1   1   1   1   1   2   2   2   2   2   2   1   1   2   2   2   1   2   1   1   1   2   2   2   2   2   1   2   1   2   2   1   1   1   2   1   2   2   2   1   1   2   1   1   2   1   2   1   1   2   1   2   1   2   1   2   1   2   2   2   1   2   2   1   1   1   2   1
 MK-3-4                 2   1   2   2   2   1   2   2   1   1   1   1   1   1   2   2   2   1   2   2   1   2   1   2   1   1   2   1   2   2   2   1   1   2   1   1   1   1   2   2   2   2   2   1   2   2   1   1   1   1   2   1   1   2   1   2   2   2   2   2   2   1   2   2   1   1   2   1   2   2   2   1   1   1   1   2   1   2   2   2   1   2   2   2   1   2   1   1   2   1   2   2   2   2   1   2   1   2   2   1   2   2   1   2   1   1   2   1   1   1   1   1   1   2   2   2   1   2   1   2   2   2   2   2   2   1   1   2   1   1   1   1   2   1   1   1   1   2   2   2   2   2   2   1   1   2   2   2   1   1   1   1   1   2   2   2   2   2   2   2   1   2   2   1   1   1   2   1   2   2   1   1   1   2   1   1   2   1   2   1   1   2   1   2   1   2   1   1   1   2   2   2   1   2   2   1   2   1   2   1
 MK-3-5                 2   1   2   2   2   1   2   2   1   2   2   1   1   1   2   2   2   1   2   2   1   2   1   2   1   1   2   1   2   2   1   1   1   2   2   1   1   1   2   2   1   1   2   1   2   2   1   1   1   1   2   1   1   2   1   2   2   2   2   2   2   1   2   2   1   1   2   1   2   2   2   1   1   1   1   2   1   2   1   2   1   2   2   2   1   2   1   1   2   1   2   2   2   2   1   2   1   2   2   1   2   2   1   2   1   1   2   1   1   1   1   1   1   2   2   2   2   2   1   2   2   2   2   2   1   1   1   2   1   1   1   1   2   1   1   1   2   2   2   2   2   2   2   1   1   2   2   2   1   1   1   1   1   2   2   2   2   2   2   2   1   2   2   1   2   1   1   1   2   2   2   1   1   2   1   1   2   1   2   1   1   2   1   2   2   2   1   1   1   2   2   2   1   2   2   1   2   1   2   1
 MK-3-6                 2   1   2   1   1   1   2   1   1   2   2   1   1   1   1   2   2   1   2   2   1   2   1   2   1   1   2   1   2   2   1   1   1   2   2   1   1   1   2   2   1   1   2   1   2   2   1   2   1   1   2   1   1   2   1   2   2   2   2   2   2   1   2   2   1   2   2   1   2   2   2   1   1   1   1   2   1   2   2   2   1   1   2   2   1   2   1   1   2   1   1   2   2   2   1   2   2   2   2   1   2   1   1   2   1   1   2   1   2   1   1   1   1   2   2   2   2   2   1   2   2   2   2   2   1   1   1   2   1   1   1   1   2   1   1   1   2   2   2   2   2   2   2   1   1   2   2   2   2   1   1   1   2   2   2   2   2   2   2   2   1   2   2   1   2   1   1   1   2   2   2   1   1   1   2   1   2   1   2   1   1   2   1   2   2   2   1   1   1   2   2   2   1   2   2   1   2   1   1   1
 MK-3-7                 2   1   2   1   1   1   2   1   1   2   2   1   2   1   1   2   2   1   2   2   1   2   1   2   1   1   2   1   2   2   1   1   1   2   2   1   1   1   2   2   1   1   2   1   2   2   1   2   1   1   2   2   1   2   1   2   2   1   2   2   2   1   2   2   1   1   2   1   1   2   2   1   1   1   1   2   1   2   2   2   1   1   2   2   1   2   2   1   2   1   1   2   1   2   1   2   2   1   2   1   1   1   1   2   1   1   2   2   2   1   1   1   1   2   2   2   2   1   1   2   2   2   2   2   1   1   1   2   1   1   1   1   2   1   1   1   2   2   2   2   2   2   2   1   1   2   2   2   2   1   1   1   2   2   1   2   2   2   2   1   2   2   2   1   2   1   1   1   2   2   2   1   1   1   2   1   2   1   2   1   1   2   1   2   2   2   1   1   1   2   2   2   1   2   2   1   2   1   2   1
 MK-3-8                 2   1   2   1   1   1   2   1   1   2   2   1   2   2   1   2   2   1   2   2   1   1   1   2   1   1   2   1   2   2   1   1   1   1   2   1   1   1   2   2   1   1   2   1   1   2   1   2   1   1   2   2   1   2   1   2   2   1   2   2   2   1   2   2   1   2   2   1   1   1   2   2   1   1   1   2   1   2   2   2   2   1   2   2   1   2   1   1   2   1   1   2   1   2   1   1   2   1   2   2   1   2   1   1   1   1   2   2   2   2   1   1   1   2   2   2   2   1   1   1   2   2   2   2   1   1   1   2   1   1   1   1   2   1   1   1   2   2   2   2   2   2   1   1   2   1   2   2   2   1   1   1   2   2   1   2   2   2   2   1   2   2   2   2   2   1   1   1   1   2   2   1   1   1   2   1   2   1   2   1   1   2   1   2   2   2   1   1   1   2   2   1   1   1   2   1   2   2   2   1
 MK-3-9                 2   1   2   1   1   1   2   2   1   2   2   1   2   2   1   2   2   1   2   2   1   1   1   2   1   1   2   1   2   1   1   1   1   1   2   1   1   1   2   2   1   1   2   1   1   1   1   2   1   1   2   2   1   2   1   2   2   1   2   2   2   1   2   2   1   2   2   1   1   1   2   2   1   1   1   2   1   2   2   2   2   1   1   1   1   2   1   1   2   2   1   2   1   1   1   1   2   1   2   2   1   2   1   1   1   1   2   2   2   2   1   1   1   2   2   2   2   1   1   1   2   2   2   2   1   1   1   2   1   1   1   1   2   1   1   1   2   2   1   2   2   1   1   1   2   1   2   2   2   1   1   1   2   1   1   1   2   2   1   1   2   2   2   2   2   2   1   1   1   2   1   2   1   1   2   1   2   1   2   2   1   2   1   2   2   2   1   1   1   2   2   1   1   1   2   1   2   2   2   1
 MK-3-10                2   1   2   1   1   1   2   2   1   2   2   1   2   2   2   2   2   2   2   2   1   2   1   2   2   1   2   1   2   1   1   1   1   1   2   1   1   1   2   2   1   1   1   1   1   1   1   2   1   1   2   1   1   2   1   2   2   1   2   2   2   1   2   2   1   2   1   1   1   1   2   2   1   1   1   2   1   2   2   2   2   2   2   1   1   1   1   1   2   1   2   2   2   1   1   2   2   1   1   2   1   2   1   1   1   1   2   2   2   1   2   1   1   2   2   2   2   1   1   1   2   2   2   2   1   1   1   2   1   1   2   1   2   1   1   1   2   2   1   2   2   1   1   1   2   1   2   2   2   1   1   2   1   1   1   1   2   2   1   1   2   2   2   2   2   2   1   1   2   2   1   2   1   1   2   1   1   1   2   2   1   2   1   1   2   2   1   1   1   2   2   1   1   1   2   1   2   2   2   2
 MK-3-11                2   1   1   2   1   1   1   2   1   2   2   1   2   2   2   2   1   1   2   2   2   2   2   2   2   1   2   1   1   1   1   1   1   1   2   1   1   1   2   2   1   1   1   1   1   1   1   2   1   1   2   1   1   2   1   2   2   1   1   2   2   1   2   2   1   2   1   1   1   1   2   2   1   1   1   2   1   2   2   1   2   2   2   1   1   1   1   1   1   1   2   2   2   1   1   2   2   1   1   2   1   2   1   1   1   1   2   2   2   1   2   1   1   2   2   2   2   1   1   1   2   2   2   2   1   2   1   1   1   2   2   1   2   1   1   2   2   2   1   2   2   1   1   1   1   1   2   2   2   2   1   2   1   2   1   1   2   2   1   1   1   2   2   2   2   2   1   1   2   2   1   2   1   1   2   1   1   1   2   2   1   2   1   1   2   1   1   1   1   1   2   1   1   1   2   1   2   2   2   2
 MK-3-12                2   1   1   2   1   1   1   2   1   2   2   1   2   2   2   2   1   1   2   2   2   2   2   1   2   1   2   1   1   1   1   1   1   1   2   1   1   2   2   2   1   1   1   2   1   1   1   2   1   1   1   1   1   2   2   2   2   1   1   1   2   1   2   2   1   2   1   1   1   1   2   2   1   1   1   2   1   2   2   1   2   2   2   1   1   1   2   1   1   1   2   2   2   1   1   2   2   1   1   2   2   2   1   1   1   2   2   2   2   1   2   1   1   2   2   2   2   1   1   1   2   2   2   2   1   2   1   1   2   2   2   1   2   1   2   2   2   2   2   2   2   1   1   1   1   1   2   2   2   1   1   2   2   2   1   1   2   2   1   1   1   2   2   2   1   2   1   2   2   2   1   2   1   1   2   1   1   2   2   2   1   2   1   1   2   2   2   1   1   1   2   1   1   1   1   1   2   2   2   1
 MK-3-13                2   1   1   2   1   2   1   2   1   2   2   2   2   2   2   2   1   1   2   2   2   2   2   1   2   1   2   1   1   1   1   1   1   2   2   1   1   2   2   2   1   1   1   2   1   1   1   2   1   1   1   1   1   2   2   2   2   1   2   1   2   1   2   2   1   2   1   2   1   1   2   2   1   2   1   2   1   2   2   1   2   2   2   1   1   1   2   1   1   1   2   1   2   2   1   2   2   1   1   2   2   2   1   1   1   2   2   2   2   1   2   1   2   2   2   2   2   1   1   1   2   2   2   2   2   2   1   1   2   1   2   1   2   1   2   2   2   2   2   2   2   1   1   1   1   1   2   2   2   1   2   2   2   2   1   1   2   2   1   1   1   2   2   2   1   2   1   2   2   2   1   2   1   1   2   1   1   2   2   2   1   2   1   1   2   2   2   1   1   1   2   1   1   1   1   1   2   2   2   1
 MK-3-14                2   1   1   2   1   2   1   2   1   2   2   2   2   2   2   2   1   1   2   2   2   2   2   1   2   1   2   1   1   1   1   1   2   2   2   1   1   2   2   2   1   1   1   2   1   1   1   2   2   1   1   1   1   2   2   2   2   1   1   1   2   1   2   2   1   2   1   2   1   1   2   2   1   2   1   2   1   2   2   1   1   2   2   1   1   1   2   1   1   1   2   1   1   2   1   1   2   1   1   2   1   2   1   1   1   2   2   2   2   1   2   1   2   2   2   2   2   1   1   1   2   2   2   2   2   2   1   1   2   1   2   1   2   1   2   2   2   2   2   2   2   1   1   1   1   1   2   2   2   1   2   2   2   2   1   1   2   2   1   1   1   2   2   1   1   2   1   2   2   2   1   2   1   1   2   1   1   2   2   2   2   2   1   1   2   1   2   2   1   1   1   1   1   2   1   1   2   2   2   1
 MK-3-15                2   1   1   2   1   2   1   2   1   2   2   2   2   2   2   2   1   1   2   2   2   2   2   1   2   1   2   1   1   1   1   1   1   2   2   1   1   2   2   2   1   1   2   2   1   1   1   2   2   1   1   2   1   2   2   2   2   1   1   1   2   1   2   2   1   2   1   2   1   1   2   2   1   2   1   2   1   2   2   1   2   2   2   1   1   2   2   1   1   2   2   1   1   1   1   1   2   1   1   1   1   2   2   1   1   2   2   2   2   1   2   1   2   2   2   1   2   1   1   1   2   2   2   2   2   2   1   1   2   1   2   1   2   1   1   2   2   2   2   2   2   1   2   1   1   1   2   2   1   1   2   2   2   2   1   1   2   2   1   1   1   2   2   1   1   1   1   2   2   2   1   2   1   1   2   1   1   2   2   2   2   2   1   1   2   1   2   2   2   1   1   1   1   2   1   1   1   2   2   1
 MK-3-16                2   1   1   2   1   2   1   2   1   2   2   2   2   1   2   2   1   1   2   2   1   2   1   1   2   1   1   1   1   1   1   1   1   2   2   1   1   2   2   2   1   1   2   2   1   1   1   2   1   1   1   2   1   2   2   2   2   1   1   1   2   1   2   2   1   2   1   1   1   1   2   2   1   2   1   2   2   2   2   1   2   2   2   1   1   2   2   1   1   2   2   1   1   1   1   1   2   1   1   1   1   2   1   1   1   2   2   1   2   1   2   1   2   2   2   1   2   1   2   1   2   2   2   2   2   2   1   1   2   1   2   1   2   1   1   2   2   2   2   2   2   1   2   2   1   1   2   2   1   1   2   2   2   2   1   1   1   2   1   1   1   2   1   1   1   1   1   1   2   2   1   2   1   1   2   2   1   2   2   2   2   2   1   1   2   1   2   2   2   1   1   1   1   2   1   1   1   2   2   1
 MK-4-1                 2   1   2   2   2   1   1   1   1   2   2   1   2   1   2   2   2   2   2   1   2   2   2   1   2   2   2   1   2   2   2   1   2   1   2   1   1   1   2   1   2   1   2   1   1   1   1   1   2   1   2   1   2   2   1   1   1   2   1   1   2   1   1   1   1   1   1   1   1   2   2   1   1   2   1   2   2   1   1   2   2   2   1   1   2   1   1   1   1   1   2   2   1   1   1   2   2   2   2   2   1   2   1   1   1   2   2   2   1   1   2   2   1   2   1   1   1   2   1   2   1   1   2   1   2   1   1   1   2   1   1   2   1   2   1   2   2   2   2   1   1   2   2   2   1   2   1   1   2   2   1   1   1   2   2   1   2   1   1   2   1   2   1   1   1   1   1   2   2   1   1   1   1   2   1   2   2   2   2   1   1   1   2   2   1   2   1   1   2   1   1   1   1   2   1   1   2   1   1   2
 MK-4-2                 2   1   2   2   2   1   1   1   1   1   2   1   1   1   2   2   2   2   2   1   2   2   2   1   2   2   2   1   2   2   2   2   2   1   2   1   1   1   1   1   2   1   2   1   1   1   2   1   2   1   2   1   1   2   1   1   1   1   1   1   1   1   2   1   1   1   1   1   1   2   2   1   1   1   1   2   2   2   2   2   2   1   1   1   2   1   1   1   1   1   2   2   1   1   1   2   2   2   2   2   1   2   2   1   1   2   2   2   1   1   2   2   1   2   1   1   1   2   1   2   1   1   2   2   1   1   1   1   2   1   1   2   1   2   1   2   1   2   2   1   1   2   2   2   1   2   1   1   2   1   1   1   1   2   2   1   2   1   1   2   1   2   1   1   1   1   1   2   2   1   1   1   1   2   2   2   1   2   2   1   1   2   2   2   1   2   1   1   2   1   1   1   1   2   1   1   2   1   2   1
 MK-4-3                 2   1   2   2   2   1   1   1   1   1   2   1   1   1   2   2   2   2   2   1   2   2   2   1   2   1   2   1   2   2   2   2   2   1   2   2   1   1   1   1   2   1   2   1   1   1   2   1   2   1   2   1   1   2   1   1   1   1   1   1   1   1   1   2   1   1   1   1   1   2   2   1   1   1   1   2   2   1   2   2   2   1   1   1   1   1   1   1   1   1   2   2   1   1   1   2   2   1   2   2   1   2   2   1   1   2   2   2   1   1   2   2   1   2   1   1   1   2   1   2   1   1   2   2   1   1   1   1   2   1   1   2   1   2   1   2   1   2   2   1   1   1   1   2   1   2   1   1   2   1   1   1   1   1   2   1   2   1   1   2   1   2   1   1   2   1   1   2   2   1   1   1   1   2   2   2   2   2   2   1   1   2   1   2   1   2   1   1   1   2   1   1   1   2   1   1   2   1   2   1
 MK-4-4                 2   1   2   2   2   1   1   1   1   1   2   1   1   1   2   2   2   2   2   1   2   2   2   1   2   1   2   1   2   2   2   2   2   1   2   2   1   2   1   1   2   1   2   1   1   1   2   1   2   1   2   1   1   2   2   1   2   1   1   1   1   1   1   2   1   1   1   2   1   2   2   1   1   1   1   2   2   1   2   2   2   1   1   1   1   1   1   1   2   1   2   2   1   1   1   2   2   1   1   2   1   2   2   1   1   2   2   2   1   2   2   2   1   2   1   1   1   2   1   2   1   1   2   2   2   1   1   1   2   1   1   2   2   2   1   2   1   2   2   1   1   2   1   2   1   2   1   1   2   1   2   1   1   1   2   1   2   1   1   2   1   2   1   1   2   1   1   2   2   1   1   1   2   1   2   2   2   2   2   1   1   2   1   2   1   2   1   1   1   2   1   2   1   2   1   1   2   1   2   1
 MK-4-5                 2   1   2   2   2   1   1   1   1   1   2   1   1   1   2   2   2   2   2   1   2   2   2   1   2   1   2   1   2   2   2   2   2   1   2   2   1   2   1   1   2   1   1   1   1   1   2   1   2   1   2   1   1   1   2   1   2   1   1   1   1   1   1   2   1   1   1   2   1   1   1   1   1   1   1   2   2   1   2   2   2   1   1   1   1   1   1   1   2   1   2   2   1   1   1   2   2   1   1   2   1   2   2   1   1   2   2   2   1   2   1   2   2   1   1   1   1   2   1   2   1   1   2   2   2   1   1   1   2   1   1   2   2   2   1   2   1   2   1   1   1   2   1   2   1   2   1   1   2   1   2   1   1   1   2   1   2   1   1   2   1   2   1   1   2   1   1   2   2   1   1   1   2   1   2   2   2   2   2   1   1   2   1   2   1   2   1   1   1   2   2   2   1   2   1   1   2   1   2   1
 MK-4-6                 1   1   1   2   2   1   1   1   1   1   2   1   1   1   2   2   1   2   2   1   2   1   2   2   2   1   2   1   2   2   2   2   2   1   2   2   2   2   1   1   2   1   1   1   1   1   2   1   2   1   2   1   1   2   2   1   2   1   1   1   1   1   1   1   1   1   1   2   1   1   1   1   1   1   1   2   2   1   2   2   2   1   1   1   1   1   1   1   2   1   2   2   1   1   1   2   2   1   1   2   1   2   2   1   1   2   1   2   1   2   1   2   2   1   1   1   1   2   1   2   1   2   2   2   2   1   1   1   2   1   1   2   2   2   1   2   1   2   1   1   1   2   1   2   1   2   1   1   2   1   2   1   1   1   2   1   2   2   1   2   2   2   1   1   2   1   1   2   2   1   1   1   2   1   2   1   2   2   2   1   1   2   1   2   1   2   1   1   1   2   2   1   1   2   1   1   2   1   2   1
 MK-4-7                 1   1   1   2   2   1   1   1   1   1   2   1   1   1   2   2   1   2   2   1   1   1   2   2   1   1   2   1   2   2   2   2   2   1   2   1   2   1   1   1   2   1   1   1   1   1   2   1   2   1   2   1   1   2   2   1   2   1   2   2   1   1   1   2   1   1   1   2   1   1   1   1   2   1   1   2   2   1   2   2   2   1   1   1   1   1   1   1   2   1   2   2   1   1   1   2   2   1   1   2   2   2   2   1   1   1   1   2   1   2   1   2   2   1   1   1   1   2   1   2   1   2   2   2   2   1   1   1   2   1   1   2   2   2   1   2   1   2   1   1   1   2   1   2   1   2   1   1   2   1   2   1   1   1   2   1   2   2   1   2   2   2   1   1   2   1   1   2   2   1   1   1   2   1   2   1   2   2   2   1   1   2   1   2   1   2   1   1   1   2   2   1   1   2   2   1   1   1   2   1
 MK-4-8                 1   2   1   2   2   1   1   1   1   1   2   1   1   1   1   2   2   2   2   1   1   1   2   2   1   1   2   1   2   2   2   2   2   1   2   1   2   2   1   2   2   1   1   1   1   2   2   1   2   1   2   1   1   2   2   1   2   1   2   1   1   1   1   2   1   1   1   2   2   2   1   1   1   1   1   2   2   1   2   2   2   1   1   1   1   1   1   1   2   1   2   2   1   1   1   2   2   2   1   2   2   2   2   1   1   1   1   2   2   2   1   2   2   1   1   1   2   2   1   2   1   2   1   2   1   1   1   1   2   2   2   2   2   2   2   2   1   2   1   1   2   2   1   2   1   2   1   1   2   1   2   2   1   1   2   1   2   2   1   2   1   2   1   1   2   1   1   2   2   1   1   1   2   1   2   1   2   2   1   1   1   2   1   2   1   2   1   2   1   2   2   1   1   1   2   1   1   1   2   1
 MK-4-9                 1   2   2   2   2   1   1   1   1   1   2   1   1   1   1   2   2   2   2   1   1   1   2   2   1   1   2   1   2   2   1   2   2   1   2   1   2   2   1   2   2   1   2   2   2   2   2   2   2   1   2   1   1   2   2   1   2   1   2   1   1   1   1   2   1   1   1   2   2   2   1   1   1   1   1   2   2   1   1   2   2   1   1   1   1   1   1   1   2   1   2   2   1   1   1   2   2   2   1   2   2   2   1   1   1   1   1   2   1   2   2   2   1   2   1   2   2   1   1   2   1   2   1   2   1   1   1   1   2   1   2   2   2   2   2   2   1   2   1   1   2   2   1   2   1   2   1   1   1   1   2   2   1   1   2   1   2   2   1   2   1   2   1   1   2   1   1   1   2   1   1   2   2   1   2   1   2   2   1   1   1   2   1   2   1   2   1   2   1   1   2   1   1   2   2   1   1   1   2   1
 MK-4-10                1   2   2   2   2   1   1   1   1   1   2   1   2   1   1   2   2   1   2   1   1   1   2   1   1   1   2   1   2   2   1   2   2   2   2   1   2   2   1   2   2   1   2   2   2   2   2   2   2   1   2   1   1   2   2   1   2   1   2   1   1   1   1   2   1   1   1   2   2   2   1   1   1   1   1   2   2   1   1   2   2   1   1   1   2   1   1   1   2   1   2   1   1   1   1   2   2   2   1   2   2   2   1   1   1   1   1   2   1   2   2   2   1   2   1   2   2   1   1   2   1   2   1   2   1   1   1   1   2   1   1   2   2   2   2   2   1   2   1   1   2   2   1   2   1   2   1   1   1   1   2   2   1   1   2   1   2   1   1   2   1   2   2   1   2   1   1   2   2   1   2   2   2   1   2   1   2   1   1   1   1   2   2   2   2   1   1   2   1   1   2   1   1   2   2   1   1   1   2   2
 MK-4-11                1   2   2   2   2   1   1   1   1   1   2   1   2   1   1   2   2   1   2   1   1   2   2   1   1   1   2   1   2   1   1   2   2   1   2   1   1   2   1   2   2   1   2   2   1   2   1   2   2   1   1   1   1   2   2   1   2   1   2   1   1   1   1   1   1   1   1   2   2   2   1   1   1   1   1   2   2   2   1   2   2   2   1   1   2   1   1   1   2   2   2   1   1   1   1   2   2   2   1   2   2   2   1   1   1   1   1   2   1   2   2   2   1   2   2   2   2   1   1   2   1   2   1   1   1   1   1   1   2   2   1   2   2   2   2   2   2   2   1   1   2   2   1   2   1   2   1   1   1   1   2   2   1   1   2   1   2   1   1   2   1   1   1   1   2   1   1   1   2   1   2   2   2   1   2   1   2   1   1   1   1   2   2   2   2   1   1   2   1   1   2   1   1   1   2   1   1   1   2   2
 MK-4-12                2   2   2   2   2   1   1   2   1   1   2   1   2   1   1   2   2   1   2   2   1   2   2   1   1   1   2   1   2   1   1   2   2   2   2   1   1   2   1   1   2   2   2   1   1   2   1   2   2   1   1   1   1   2   2   1   2   1   2   1   1   1   1   1   1   1   1   2   2   2   1   1   1   1   1   2   2   2   1   2   2   2   1   1   2   1   1   1   2   1   2   1   1   1   1   1   2   2   1   2   2   2   2   1   1   1   1   2   1   2   2   2   1   2   2   2   2   1   1   2   1   2   1   1   1   1   1   1   2   2   1   2   2   2   2   2   2   2   1   1   2   2   1   2   1   2   1   1   1   1   2   2   2   1   2   2   2   1   1   2   1   2   1   1   2   1   1   1   2   1   2   2   2   1   2   1   2   1   1   1   1   2   2   2   1   1   1   2   1   1   2   1   1   1   1   2   1   2   2   2
 MK-4-13                2   2   2   2   2   1   2   2   1   1   2   1   2   2   1   1   2   1   2   2   1   2   1   1   1   2   2   1   2   1   1   1   2   2   2   1   1   2   1   1   2   2   2   1   1   2   1   2   2   2   1   1   1   2   2   1   2   1   2   1   1   1   2   1   1   1   1   1   2   2   1   1   1   1   1   2   2   2   1   2   2   2   1   2   2   1   1   1   2   1   2   1   1   1   1   1   1   2   1   2   2   2   2   1   1   1   1   2   1   2   2   2   1   1   2   2   2   2   1   2   1   2   1   1   1   1   1   1   2   2   2   2   2   2   2   2   2   2   2   1   2   2   1   2   1   2   1   1   1   1   2   2   1   1   2   2   2   1   1   2   1   2   1   1   2   1   1   1   2   1   2   2   1   1   2   1   2   1   1   1   1   2   2   2   1   1   1   2   1   1   2   1   1   1   1   2   1   2   2   2
 MK-4-14                2   2   2   2   2   1   2   2   1   1   2   1   2   2   1   1   2   2   2   2   1   2   1   1   1   2   2   1   2   1   1   1   2   2   2   1   1   2   1   1   2   2   2   1   1   2   1   2   2   2   2   1   2   2   2   1   2   1   1   1   1   1   2   1   1   1   1   1   2   2   2   1   1   1   2   2   2   1   1   2   2   2   1   2   2   1   1   1   2   2   2   2   1   1   1   1   1   2   1   2   2   2   1   2   1   1   1   1   1   2   2   2   2   1   2   1   2   1   1   2   1   2   1   1   1   2   1   1   2   2   2   2   2   2   2   2   2   2   2   2   2   2   1   1   1   2   2   1   1   1   2   2   1   1   2   2   2   1   1   2   1   1   1   1   2   1   1   1   2   1   2   2   1   1   2   1   2   1   1   1   1   2   2   2   1   1   1   2   1   1   2   1   1   1   1   2   1   2   2   2
 MK-4-15                1   1   2   2   1   1   2   2   1   1   2   1   2   2   1   2   2   2   2   2   1   2   1   1   1   2   2   1   2   1   1   2   2   2   2   1   1   2   1   1   2   2   2   1   1   2   2   2   2   2   2   1   2   2   2   1   2   1   1   1   1   2   2   1   1   1   1   1   2   2   2   1   1   2   2   2   2   1   1   2   2   2   1   2   2   1   1   1   2   2   2   2   1   2   2   1   1   2   2   2   2   2   2   1   1   1   1   1   1   2   1   2   2   1   2   1   2   1   2   2   1   2   1   2   1   2   1   1   2   2   2   2   2   2   2   2   2   1   1   2   1   2   1   1   1   2   2   1   2   1   2   2   1   1   2   2   2   2   1   2   1   1   1   1   1   1   1   1   2   1   2   2   1   1   2   1   2   1   2   1   1   2   2   2   1   1   1   2   1   2   2   1   1   1   1   2   1   1   1   2
 MK-4-16                1   1   2   2   1   1   2   2   1   1   2   1   2   1   1   2   2   2   2   2   1   2   1   1   1   2   2   1   2   1   1   2   2   2   2   1   1   2   2   1   2   2   1   1   1   2   2   2   2   2   2   1   2   1   2   2   2   1   1   1   1   2   2   1   1   2   2   1   2   2   1   1   1   2   2   1   1   1   1   2   2   1   2   1   2   1   1   1   2   2   1   2   2   2   2   1   2   2   2   1   2   2   2   1   1   1   1   1   1   2   1   2   2   1   2   1   2   1   2   2   1   2   1   2   1   2   1   1   2   2   2   2   2   2   2   2   2   1   1   2   1   1   1   1   1   2   2   1   2   1   2   2   1   1   2   2   2   2   1   2   1   1   2   1   1   1   1   1   2   1   2   2   1   1   2   1   2   1   2   1   1   2   2   2   1   1   1   2   1   2   2   1   1   1   2   2   1   2   1   2
 MK-5-1                 2   2   1   1   1   1   2   1   2   2   1   2   1   2   2   1   1   2   2   2   2   1   2   2   2   2   1   2   1   2   2   1   2   1   1   2   1   1   2   1   2   1   1   2   2   1   1   2   1   2   2   2   2   2   2   2   2   2   2   2   2   2   2   2   2   1   2   1   2   1   2   2   2   1   1   2   2   2   2   1   2   2   1   2   2   2   1   2   2   1   1   2   1   2   2   1   2   2   1   2   2   2   2   1   2   2   1   2   2   2   2   1   1   2   1   1   1   1   1   2   2   1   2   1   2   1   2   1   1   2   2   2   2   1   1   1   1   1   2   1   1   1   1   1   2   1   1   1   1   2   1   1   2   1   1   1   1   1   2   1   2   2   2   1   2   2   2   1   2   1   1   1   1   1   1   1   1   1   2   2   2   2   2   2   1   2   2   2   1   2   2   1   1   2   2   2   2   2   2   2
 MK-5-2                 2   1   1   2   1   1   2   1   2   2   2   2   1   2   2   1   1   2   2   1   1   1   2   2   2   2   1   2   1   2   2   1   2   2   1   2   2   2   2   1   2   1   2   2   2   1   1   2   2   2   2   2   2   2   2   2   1   2   2   2   2   2   1   2   2   2   1   1   2   2   2   2   2   1   1   2   2   2   2   1   2   2   1   2   2   2   1   2   2   1   1   2   1   2   2   1   2   2   1   2   2   2   2   1   2   2   1   2   2   2   2   1   1   2   1   1   1   1   1   2   2   2   1   1   2   2   2   1   1   2   2   2   1   2   1   1   1   1   2   1   1   2   1   1   2   1   1   1   1   2   1   1   2   1   1   1   1   1   1   1   2   2   2   1   2   2   2   1   2   2   1   1   1   2   1   1   1   1   2   2   2   2   2   2   1   2   1   2   1   2   2   1   2   2   2   1   2   2   2   2
 MK-5-3                 1   1   1   2   1   1   1   1   2   1   2   2   1   2   2   1   1   2   2   1   1   1   2   2   2   2   1   2   1   2   2   2   2   2   1   2   2   2   2   1   2   1   2   2   2   1   1   2   2   2   2   2   2   2   2   2   1   2   2   2   2   2   1   2   2   1   2   1   1   1   2   2   2   1   1   2   2   2   2   1   2   2   1   2   2   1   2   2   2   1   1   2   1   2   2   1   2   2   1   2   2   2   2   1   2   1   1   2   2   2   2   1   1   2   1   1   1   1   1   2   2   2   1   1   2   2   2   1   2   2   2   2   1   1   1   1   1   2   2   1   1   2   1   1   2   1   1   1   2   2   1   1   2   1   1   1   1   1   1   1   2   2   1   1   2   2   2   1   2   2   1   1   1   2   1   1   1   1   2   2   2   2   2   2   1   2   1   2   1   2   2   1   2   2   2   1   2   2   2   2
 MK-5-4                 1   1   1   2   1   1   1   1   1   1   2   2   1   2   2   1   1   2   2   1   2   1   2   2   2   1   1   2   1   2   2   2   2   2   1   2   2   2   2   2   2   1   2   2   2   1   1   2   2   2   2   2   2   2   2   2   1   2   2   1   2   2   1   1   2   1   2   1   1   1   2   2   2   1   1   2   2   1   1   1   2   2   1   1   2   1   2   2   2   1   1   2   1   2   2   1   2   2   1   2   2   2   2   1   2   1   1   2   2   1   2   1   1   2   2   1   1   1   1   2   2   2   1   1   2   2   2   1   2   2   1   2   2   1   1   1   1   2   2   1   1   1   1   1   2   1   1   2   2   2   1   1   2   1   2   2   1   1   1   1   2   2   1   1   2   2   2   1   2   2   1   1   1   2   1   2   1   1   2   2   2   2   2   2   1   2   1   1   1   2   1   1   2   2   2   1   2   2   1   2
 MK-5-5                 1   1   1   2   1   1   1   1   1   1   2   2   1   2   2   2   1   2   2   1   2   1   2   2   2   1   1   2   1   2   2   2   2   2   1   2   2   2   2   2   2   1   2   2   2   1   1   1   2   2   2   2   2   2   2   2   1   1   1   1   2   2   1   1   2   1   2   1   1   1   2   2   2   1   1   2   2   1   1   1   2   2   1   1   2   1   2   2   2   1   1   2   1   2   2   1   2   2   1   2   1   2   2   1   2   2   1   2   2   1   2   1   1   2   2   1   2   1   1   2   2   2   1   1   2   2   2   1   1   2   1   2   2   2   1   1   1   2   2   1   1   1   1   1   2   1   1   2   2   2   1   1   2   1   2   2   1   1   1   1   2   2   1   1   2   2   2   1   2   2   1   1   1   2   1   2   1   1   2   2   2   2   2   2   1   2   1   1   1   2   1   1   1   1   2   2   2   2   1   2
 MK-5-6                 1   1   1   1   1   1   1   1   1   1   2   2   1   2   2   2   1   2   2   1   2   1   2   2   2   1   1   2   1   2   2   2   1   2   1   1   2   2   2   2   2   1   2   2   2   1   1   1   2   2   2   2   1   2   2   2   1   1   2   2   2   2   1   1   2   1   2   1   1   1   2   2   2   1   1   2   2   1   1   1   2   2   2   1   2   1   2   2   2   1   1   2   1   2   2   1   2   2   2   2   1   2   2   1   2   2   1   2   2   1   2   1   1   2   2   1   2   1   1   2   2   1   1   2   2   2   2   1   1   2   1   2   2   2   1   1   1   2   2   1   1   1   2   1   1   1   1   2   2   2   1   1   2   2   2   2   1   1   1   1   2   2   1   1   2   2   2   1   2   2   1   1   1   2   2   2   2   1   2   2   2   2   1   2   1   2   1   1   1   2   1   1   1   1   2   2   2   2   1   2
 MK-5-7                 1   1   1   1   1   1   1   1   1   1   2   1   1   2   2   2   1   2   2   1   2   1   2   2   2   1   1   2   1   2   2   2   1   2   1   1   2   2   2   2   1   1   1   2   2   2   1   1   2   2   2   2   1   1   2   2   1   1   2   2   2   2   1   2   2   1   2   1   1   1   2   2   2   1   1   2   2   1   1   1   2   1   2   1   2   1   2   2   2   1   1   1   2   2   2   1   2   1   2   2   1   2   2   1   2   2   1   2   2   1   2   1   1   2   2   1   1   2   1   2   2   1   1   2   2   1   2   1   1   2   1   2   2   2   1   1   1   2   2   2   1   1   2   1   1   1   1   2   2   2   1   1   2   2   2   2   1   1   1   1   2   2   1   1   2   2   2   1   2   2   1   1   1   2   2   2   2   1   2   2   2   2   1   2   1   2   2   1   1   2   1   1   1   2   2   2   2   2   1   2
 MK-5-8                 1   1   1   1   1   1   1   1   1   2   2   1   1   2   2   2   1   2   1   1   2   1   2   1   2   1   1   2   1   2   2   2   1   2   1   1   2   2   2   1   1   1   1   2   2   2   1   1   2   2   2   2   1   1   2   2   1   1   2   2   1   2   1   2   2   1   2   1   1   1   2   2   2   1   1   1   2   1   2   1   2   1   2   1   1   1   1   2   2   1   1   1   2   2   2   1   2   1   2   2   1   2   2   1   2   1   1   2   1   1   2   1   1   2   1   1   1   2   1   2   2   1   1   2   2   1   2   1   1   2   2   2   2   1   1   1   1   2   2   2   2   1   2   2   1   1   1   2   2   2   1   1   2   2   2   2   1   1   1   1   2   2   1   1   2   2   2   1   2   2   2   1   1   2   2   2   2   1   1   2   2   2   1   2   1   2   2   1   2   1   2   1   1   2   2   2   2   2   1   1
 MK-5-9                 1   1   1   1   1   1   1   1   1   2   2   1   1   2   2   2   2   2   1   1   2   1   2   2   2   1   1   2   1   1   2   1   1   1   1   1   2   2   2   1   1   1   1   2   1   1   1   1   2   2   2   2   1   1   2   2   1   1   2   2   1   2   1   2   2   1   2   1   1   1   2   2   2   1   1   1   2   1   2   1   2   1   1   1   1   2   2   2   2   1   1   1   2   2   2   1   2   1   2   2   1   2   2   1   2   1   1   2   1   2   2   1   1   2   1   2   1   2   1   2   2   1   1   2   2   1   2   1   1   1   1   2   2   1   1   1   1   2   2   2   2   1   1   2   1   1   1   2   2   2   1   1   2   1   2   1   1   1   2   1   2   2   1   1   2   2   2   1   2   2   2   1   1   1   2   2   2   1   1   2   2   1   2   2   1   2   2   1   2   1   2   2   1   2   2   2   2   2   1   1
 MK-5-10                2   2   1   2   1   1   1   1   1   2   2   1   1   1   2   2   2   2   1   1   2   1   2   2   2   1   1   2   1   1   2   1   1   1   1   1   2   2   2   1   1   1   1   2   1   1   2   1   2   1   2   2   1   1   2   2   2   1   2   2   1   2   1   2   2   1   2   1   1   1   2   2   1   1   1   1   2   2   2   1   2   2   1   1   1   2   2   2   2   1   1   1   2   1   2   1   1   1   2   1   1   2   2   1   2   1   1   2   1   1   2   1   1   2   1   2   1   2   1   2   2   2   1   2   2   1   2   1   1   1   1   2   2   1   1   1   1   2   2   2   2   2   1   2   1   1   1   2   2   2   1   1   2   1   2   1   1   1   1   1   2   2   1   1   2   2   2   1   1   2   2   1   1   1   2   2   2   1   1   2   2   1   2   2   1   2   2   1   2   1   2   2   1   1   2   2   2   2   1   1
 MK-5-11                2   2   1   2   1   1   1   1   1   2   2   1   1   1   2   2   2   2   1   1   2   2   2   2   2   1   1   2   1   1   2   2   1   1   2   1   2   2   2   1   1   1   1   2   1   1   2   1   2   1   2   2   1   1   2   2   2   1   1   1   1   2   2   2   2   1   2   1   1   1   2   2   1   1   1   1   2   2   2   1   2   2   1   1   1   2   2   2   2   1   2   1   2   1   2   1   1   1   2   1   1   1   2   1   2   1   1   2   1   1   2   1   2   2   1   2   1   2   1   2   2   2   1   1   2   1   1   1   1   1   1   2   1   1   2   1   2   2   2   1   2   2   1   1   1   2   1   2   2   2   1   1   2   2   1   1   1   1   1   1   2   2   1   2   2   2   2   1   1   2   2   1   1   1   2   2   2   1   2   2   2   1   2   2   2   2   2   1   2   1   2   2   1   1   1   2   2   1   1   1
 MK-5-12                2   2   1   2   1   1   1   1   1   2   2   1   1   1   2   2   1   2   1   1   2   2   2   2   2   1   1   2   1   1   2   2   1   1   2   2   2   2   2   2   1   1   1   2   1   1   2   1   2   2   2   2   2   1   2   2   2   1   1   1   1   2   2   2   2   1   2   1   1   1   2   2   1   1   1   1   2   2   2   1   1   1   1   1   1   2   2   1   2   1   2   1   2   1   2   1   1   1   2   1   1   1   1   1   2   1   1   2   2   1   2   1   2   2   1   2   2   2   1   2   2   2   1   1   2   1   1   1   1   1   1   2   1   1   2   1   2   2   2   1   2   2   1   2   1   2   1   2   2   2   1   1   2   2   1   1   1   2   1   1   2   2   1   2   1   2   2   1   1   2   2   1   1   1   1   2   2   1   2   2   2   1   2   2   2   2   2   1   2   1   2   1   1   2   1   2   1   1   1   1
 MK-5-13                2   2   1   2   1   1   2   1   1   2   2   1   1   1   2   1   2   2   1   1   2   2   2   2   2   1   1   2   1   1   2   2   2   1   2   2   2   2   2   2   1   1   1   2   2   1   2   1   2   2   2   2   2   1   2   2   2   1   1   2   2   2   2   2   2   1   2   1   1   1   2   2   1   1   2   1   2   2   2   1   1   1   2   1   1   2   2   1   2   1   2   1   2   1   2   1   1   1   2   1   1   1   1   2   1   1   1   2   2   1   1   1   2   2   2   2   2   2   1   1   2   2   1   1   2   1   1   1   1   2   1   2   1   1   2   1   2   2   1   1   2   2   1   2   1   2   1   2   2   2   1   1   1   2   1   1   1   2   1   1   2   2   1   2   1   2   2   1   1   2   2   2   1   1   1   2   2   2   2   2   2   1   2   2   2   2   2   1   2   1   2   1   1   2   1   2   1   1   1   1
 MK-5-14                2   2   1   2   1   1   2   1   1   1   2   2   1   1   2   1   2   2   1   1   2   2   2   2   2   1   1   2   1   1   2   2   2   1   2   2   2   2   2   2   1   1   1   2   2   1   2   1   2   2   2   2   2   1   2   2   2   1   1   2   2   2   1   2   2   1   2   1   1   2   2   2   1   1   2   1   1   2   2   1   1   1   1   1   1   2   2   1   2   1   2   1   2   1   2   1   1   1   2   1   1   1   2   2   1   1   1   2   2   1   1   1   2   2   2   2   2   2   1   1   2   1   2   1   2   1   1   1   1   2   1   2   1   1   2   1   2   2   1   1   2   2   1   2   2   2   1   2   2   1   1   1   1   2   1   1   1   2   1   1   2   1   1   2   1   1   2   1   1   2   2   2   1   1   1   2   2   2   2   2   2   1   2   2   1   2   2   1   2   1   2   1   1   2   1   2   1   1   2   1
 MK-5-15                2   2   1   2   1   2   2   1   1   1   2   2   1   1   2   1   2   2   1   1   2   2   2   2   2   1   2   2   1   1   2   1   2   1   2   2   2   2   2   2   1   1   1   2   2   1   2   1   2   2   2   2   2   1   2   2   2   1   1   1   2   2   1   2   2   1   2   1   1   2   2   1   1   1   2   1   1   2   2   2   1   1   1   1   1   2   2   1   2   1   2   1   2   1   2   2   1   1   2   1   2   2   2   2   2   1   1   2   2   1   1   1   2   2   1   2   2   2   1   1   2   1   2   1   2   1   1   1   1   2   1   2   1   1   2   1   2   2   1   1   2   2   1   2   2   2   1   2   2   1   1   1   1   2   1   2   1   2   1   1   2   1   1   2   1   1   2   1   1   2   2   2   1   2   1   2   2   2   2   2   1   1   2   1   1   2   2   1   2   1   2   1   1   2   2   2   1   2   2   1
 MK-5-16                2   2   1   2   1   2   2   1   1   1   2   2   1   1   2   1   2   2   1   1   2   2   2   1   2   1   2   2   2   1   2   2   2   1   2   2   2   2   2   2   1   1   1   2   2   1   1   1   2   2   2   2   2   1   2   2   2   1   1   1   2   2   1   2   2   1   2   1   1   2   2   1   1   1   2   1   1   2   1   2   1   1   1   1   1   2   2   1   2   1   2   2   2   1   2   2   1   1   2   1   2   2   2   2   2   1   1   2   2   1   1   1   2   2   1   2   2   2   1   1   2   1   2   1   2   2   1   1   1   2   1   2   1   2   2   1   2   2   1   1   2   2   1   2   2   2   2   2   2   1   1   1   1   1   1   2   1   2   1   1   2   1   1   2   1   1   2   1   1   2   2   2   1   2   1   2   2   1   2   2   1   1   2   1   1   2   2   1   2   1   2   1   1   1   2   1   1   2   2   1
 MK-6-1                 2   2   1   1   2   2   1   2   1   2   2   1   1   2   1   2   1   2   2   1   2   2   1   2   1   2   2   2   1   1   2   1   2   2   1   2   2   2   2   1   1   2   2   2   2   1   2   1   1   2   2   1   2   2   2   2   1   2   2   1   1   2   1   2   1   2   1   2   1   2   1   1   1   2   2   2   2   1   2   2   1   2   2   2   1   2   1   2   1   2   1   2   2   2   2   2   2   1   2   1   1   2   1   2   2   1   1   2   1   2   1   2   2   1   1   1   1   1   2   1   2   1   1   1   2   2   2   2   1   2   2   2   1   1   1   2   2   1   1   2   1   1   2   1   1   1   1   1   1   2   2   1   2   1   1   2   1   2   2   2   2   2   2   1   1   1   2   1   1   1   2   2   1   2   1   2   1   1   2   1   2   1   1   1   1   2   2   2   2   2   1   2   1   1   2   2   2   1   2   1
 MK-6-2                 2   2   1   2   2   1   1   2   1   2   2   1   1   2   1   2   1   2   2   1   2   2   1   2   1   2   2   2   1   1   2   2   2   2   1   2   2   2   1   2   1   2   2   2   2   1   2   1   1   2   2   1   2   2   2   2   1   2   2   1   1   2   1   2   1   2   1   2   1   2   1   1   1   2   2   2   2   1   2   2   1   2   2   1   1   2   1   2   1   2   1   2   2   2   2   2   1   1   2   1   1   2   2   2   2   1   1   2   1   2   1   2   2   1   1   1   1   2   2   1   2   1   2   1   2   2   2   2   1   2   2   2   2   1   1   2   2   1   1   2   1   1   2   1   1   1   1   1   1   2   2   1   2   1   1   2   1   2   2   2   2   2   2   1   1   1   2   1   1   1   1   2   1   2   1   2   1   1   2   1   2   1   1   1   1   2   2   2   2   1   1   2   1   1   1   2   2   1   2   1
 MK-6-3                 2   1   1   2   2   1   1   2   1   2   1   1   1   2   1   2   1   2   2   1   1   2   1   2   1   2   2   2   1   1   2   2   2   2   1   2   2   2   1   2   1   2   2   1   2   1   2   1   2   2   2   1   2   2   2   2   1   2   2   1   1   2   1   2   1   2   1   2   1   2   1   1   1   2   2   2   2   1   2   2   1   2   2   1   1   2   1   2   1   2   1   2   2   2   2   2   1   1   2   1   1   2   2   2   2   1   1   2   1   1   1   2   2   1   2   1   1   2   2   1   2   1   2   2   1   2   2   2   1   1   2   2   2   1   1   1   2   1   1   2   2   1   2   1   1   2   1   1   1   2   2   1   2   1   1   2   1   1   2   2   2   2   2   1   1   1   2   1   1   1   1   2   1   2   1   2   1   1   2   1   1   1   1   1   1   2   2   2   2   1   1   1   1   2   1   2   2   1   2   1
 MK-6-4                 1   1   1   2   1   1   1   2   1   2   1   1   1   2   1   2   2   2   2   1   1   2   1   2   2   2   1   2   1   1   2   2   1   2   1   2   2   2   1   2   1   2   2   1   2   1   2   1   2   2   2   1   1   2   1   2   1   2   2   1   1   2   1   2   1   2   1   2   1   2   2   1   1   2   2   2   2   1   2   2   2   2   2   1   1   2   1   2   1   2   1   2   2   1   2   2   1   1   2   1   1   2   2   2   2   1   1   2   1   1   1   2   2   1   2   1   1   2   2   1   2   1   2   2   1   2   2   2   1   1   2   1   2   2   1   1   2   1   1   2   2   1   2   1   1   2   2   1   2   2   2   1   2   2   1   2   1   1   2   2   2   2   2   1   1   1   2   1   1   1   1   2   1   2   1   2   1   1   2   2   1   1   1   1   1   2   2   2   2   2   1   1   1   2   1   2   2   1   2   1
 MK-6-5                 1   2   1   2   2   1   1   2   1   2   1   1   1   2   2   2   2   2   2   1   1   2   1   2   2   2   1   2   1   1   2   2   1   2   1   2   2   2   1   2   1   2   2   1   2   1   2   2   2   2   2   1   1   2   1   2   1   2   2   1   1   2   1   2   1   2   1   2   1   2   2   2   1   2   2   2   2   1   2   2   2   2   2   1   1   2   1   2   1   2   1   2   2   1   2   2   1   1   2   1   1   2   1   2   1   1   1   2   1   1   1   2   2   1   1   2   1   2   2   1   2   1   2   2   2   1   2   2   1   1   2   1   2   2   1   1   2   1   1   2   2   1   2   1   1   2   2   1   2   2   2   1   1   2   1   2   1   1   2   2   2   2   2   1   1   1   1   1   1   1   1   2   1   2   1   2   1   1   2   2   1   1   1   1   1   2   2   2   1   1   1   1   1   2   1   2   2   1   2   1
 MK-6-6                 1   2   1   2   2   2   1   2   1   2   1   1   1   2   2   2   2   2   2   1   1   2   2   1   2   2   1   2   1   1   2   2   1   1   1   1   1   1   1   2   1   2   2   2   1   1   2   2   2   2   2   1   2   2   1   2   1   2   2   1   1   2   1   2   1   1   1   2   2   2   2   2   1   2   2   2   1   1   2   1   2   2   2   1   1   2   1   2   2   2   2   2   2   1   2   2   1   1   2   1   2   2   1   2   1   1   1   2   1   2   1   1   2   1   1   2   1   2   2   1   2   1   2   2   2   1   2   2   1   1   2   1   2   2   2   1   2   1   1   2   2   1   2   1   1   2   2   2   2   1   2   1   1   1   1   2   1   1   2   2   1   2   2   1   1   1   1   1   1   1   1   2   1   2   1   1   2   1   2   1   1   1   1   1   1   2   1   1   1   1   1   2   1   1   1   1   2   1   1   1
 MK-6-7                 1   2   1   2   2   2   1   2   1   2   1   2   1   2   2   2   2   2   2   1   1   2   2   1   2   2   1   2   2   1   2   2   1   1   1   2   1   1   2   2   1   2   2   2   1   1   2   2   2   2   2   1   2   2   1   1   1   2   2   1   1   2   2   2   1   1   1   2   2   2   2   2   2   2   1   2   1   1   2   1   2   2   2   1   1   2   1   2   2   2   2   2   2   1   1   2   1   1   2   1   2   2   1   2   1   1   1   2   1   2   1   1   2   1   1   2   1   2   2   1   2   1   1   2   2   1   2   2   1   1   2   1   2   2   2   1   2   1   1   2   2   1   2   1   1   2   2   2   2   2   2   1   1   1   1   2   1   1   2   2   1   2   2   1   1   1   2   1   1   1   2   1   1   2   1   1   2   1   1   1   1   1   1   1   2   2   1   2   1   1   1   1   1   1   1   1   1   1   1   1
 MK-6-8                 1   2   1   2   1   1   1   2   1   2   1   2   1   2   2   2   2   2   2   1   1   2   2   1   2   2   1   2   2   1   2   2   1   1   1   1   1   1   1   2   1   2   2   2   1   1   2   2   2   2   2   1   2   2   1   1   1   1   2   1   1   2   2   2   1   2   1   2   2   2   1   2   2   2   1   2   1   1   2   1   2   2   2   1   1   2   1   2   2   2   2   2   2   1   1   2   1   1   2   1   2   2   1   1   1   1   1   2   1   2   1   2   2   1   1   2   1   2   2   1   2   1   1   2   2   1   2   2   1   2   2   1   2   2   1   1   2   1   1   2   2   1   2   1   1   2   2   2   2   2   2   1   1   1   1   2   1   1   2   2   1   2   2   1   1   1   2   1   1   1   2   1   1   2   2   1   1   1   1   1   1   1   1   1   2   2   1   2   1   1   1   1   1   1   1   1   1   1   1   1
 MK-6-9                 1   2   1   2   1   1   1   2   1   2   1   2   1   2   1   2   2   2   2   1   1   2   2   1   2   2   1   1   2   1   2   2   1   1   1   1   1   1   1   1   1   1   2   2   1   1   2   2   1   2   2   1   2   2   1   1   1   1   2   1   1   2   1   2   1   2   2   1   2   2   1   2   2   1   1   2   1   1   2   1   2   2   2   1   1   2   1   2   2   1   2   2   2   1   1   2   1   2   2   1   2   2   1   1   1   2   1   2   1   2   1   1   2   1   1   2   1   2   2   1   1   1   1   1   2   1   2   2   1   2   2   1   2   1   2   1   2   1   1   2   2   1   1   1   1   2   1   2   2   2   2   1   1   1   1   2   2   1   2   2   1   2   2   1   1   1   2   1   1   1   1   1   1   2   2   1   1   1   1   1   1   1   1   1   2   2   1   2   1   1   1   1   1   1   2   1   1   1   1   1
 MK-6-10                1   2   1   1   1   1   1   2   1   2   1   2   1   2   2   2   2   2   2   1   1   2   2   1   2   2   1   1   2   2   2   2   1   1   1   1   1   1   1   1   1   1   2   2   1   1   2   2   2   2   2   1   2   2   1   1   1   1   2   1   1   2   1   2   1   2   1   1   2   2   1   2   2   1   1   2   1   2   2   1   2   2   2   1   1   2   1   2   2   1   2   2   2   1   1   2   1   2   2   1   2   2   1   1   1   1   1   2   2   2   1   1   2   2   1   2   1   2   2   1   1   1   1   1   2   1   2   2   1   2   2   1   2   1   2   1   2   1   1   2   2   2   1   1   1   2   1   2   2   2   2   2   1   1   2   2   2   1   2   2   1   2   2   1   1   1   2   2   1   1   1   1   2   2   2   1   1   1   1   1   1   2   1   1   2   2   1   2   1   1   2   1   1   1   2   1   1   2   1   1
 MK-6-11                1   1   1   1   1   1   1   2   1   1   2   2   1   2   2   2   2   2   2   1   1   1   2   1   2   2   2   1   2   2   2   2   1   1   1   1   1   1   1   1   1   1   2   2   1   1   2   2   2   2   2   1   2   2   1   1   1   2   1   2   1   2   1   2   1   2   1   1   1   2   1   2   2   1   1   1   1   2   2   1   2   2   2   1   1   2   1   2   2   1   2   2   2   1   1   2   1   2   2   1   2   1   1   1   1   1   2   2   2   1   1   1   2   2   1   2   1   2   2   1   1   1   1   1   2   1   2   2   1   2   1   1   2   1   2   1   2   1   1   2   2   2   1   2   1   2   1   2   2   2   2   2   1   1   2   2   1   1   2   2   2   2   1   1   1   1   2   2   1   1   1   1   2   2   2   1   1   2   1   1   2   2   1   1   2   2   1   2   1   1   2   1   1   1   2   1   1   2   1   1
 MK-6-12                1   2   2   1   1   1   1   2   1   1   2   2   1   2   2   2   2   2   2   1   1   2   2   1   2   2   2   1   2   2   2   2   1   1   1   1   2   2   1   1   1   1   2   2   2   1   2   2   2   2   2   1   2   2   1   2   1   2   1   2   1   1   1   1   1   2   1   1   1   2   1   2   2   1   1   1   1   2   2   1   2   2   2   1   1   2   1   2   2   1   2   2   2   1   1   2   1   2   2   1   2   1   1   1   1   1   1   2   2   1   2   1   2   2   1   2   1   2   2   1   1   1   1   1   2   1   1   1   1   2   1   1   2   1   2   1   2   1   1   2   2   2   1   2   1   2   1   2   2   1   1   2   1   1   2   2   1   1   2   2   2   2   1   1   1   1   2   2   1   1   1   1   2   2   2   1   2   2   2   1   2   2   1   1   2   2   1   2   1   1   2   1   1   1   2   1   1   2   1   1
 MK-6-13                1   2   2   1   1   1   1   2   1   1   2   1   1   2   2   2   2   2   2   2   1   2   2   1   2   2   2   1   2   2   2   2   1   1   1   1   2   2   1   1   2   1   2   2   2   1   2   2   2   2   2   1   2   2   1   2   1   2   1   2   1   1   1   1   1   2   1   1   1   2   2   2   2   1   1   1   1   2   2   1   2   2   2   1   1   2   1   2   2   1   2   2   2   1   1   2   1   2   2   1   2   1   1   2   1   1   1   2   2   1   2   1   2   2   1   2   1   2   2   1   1   1   1   1   2   1   2   1   1   2   1   2   2   1   2   1   2   1   1   2   2   2   1   2   1   2   1   2   2   1   1   2   1   1   2   2   1   1   2   2   2   2   1   1   1   1   2   2   1   1   1   1   2   2   2   1   2   2   2   1   2   2   1   1   2   2   1   2   2   1   2   1   1   1   1   1   1   2   1   1
 MK-6-14                1   2   2   2   1   1   1   2   1   1   2   1   1   2   2   2   2   2   2   2   1   2   2   1   2   2   2   2   2   1   2   2   1   1   1   1   2   2   1   1   1   1   2   2   2   1   2   2   2   2   2   1   2   2   1   2   1   2   1   2   2   1   1   1   1   2   1   1   1   2   2   2   2   1   1   1   1   2   2   2   2   2   2   1   1   2   1   2   2   1   2   2   2   1   1   2   1   2   2   1   2   1   1   2   1   2   1   2   2   1   2   1   2   1   1   2   1   2   2   1   1   1   1   1   2   1   2   1   1   1   1   2   2   1   1   1   2   1   1   2   2   2   1   2   1   2   1   2   2   1   1   1   2   1   2   1   1   1   2   2   2   2   1   1   1   1   2   1   1   1   1   1   2   2   2   1   2   2   2   1   2   2   1   1   2   2   1   2   2   1   2   1   1   1   1   1   1   2   1   1
 MK-6-15                1   2   1   2   2   2   1   2   1   1   2   2   1   2   2   2   2   2   2   2   1   2   2   1   2   2   2   2   2   1   2   2   1   1   1   1   2   2   1   2   1   1   2   2   1   2   2   2   2   2   2   1   2   2   1   2   1   2   1   2   2   1   1   1   1   2   2   1   2   2   2   1   2   1   1   1   1   2   2   2   2   2   2   1   1   2   1   2   2   1   2   2   2   1   1   2   1   1   2   1   2   1   2   2   1   2   1   1   2   1   2   1   2   1   1   2   1   2   2   2   1   1   2   1   2   1   2   1   1   1   2   2   2   1   2   2   2   1   1   2   2   2   1   2   1   1   1   2   2   1   1   1   2   1   2   1   1   2   2   2   2   2   1   1   1   2   2   1   1   1   1   1   2   2   2   1   2   2   2   1   2   2   1   1   1   2   1   1   2   1   2   1   1   1   1   1   1   2   1   1
 MK-6-16                1   2   2   2   2   2   1   2   1   1   2   2   1   2   2   2   2   2   2   2   1   2   2   1   1   2   2   2   2   1   2   2   1   1   1   2   2   2   1   2   2   1   2   2   1   2   2   2   2   2   2   1   1   2   1   2   2   2   1   2   2   1   1   1   1   2   2   1   1   1   1   1   1   1   1   1   1   2   1   2   2   2   2   1   2   2   1   2   2   1   2   2   2   1   1   2   1   1   2   1   2   1   2   2   1   2   1   1   2   1   2   1   2   1   1   2   1   2   2   2   1   1   2   1   2   1   2   2   1   1   2   2   2   1   2   2   2   1   1   2   2   2   1   2   1   1   1   2   2   1   1   1   2   1   2   1   1   2   2   1   2   2   1   1   1   2   2   1   1   1   1   1   2   2   2   1   2   1   2   1   2   2   1   1   1   2   1   1   1   1   2   2   2   1   1   1   2   2   1   1
 
!****************************************** Phenotypic Data **********************************************************
!-100.0 is resevred for missing phenotype
SimulatedTrait1        10.6745    9.1262    8.2567   11.4871    9.8825   10.4554   10.0655    7.1222   11.0125   11.8179    9.5838    9.7611   10.7647   10.6289   11.2430   10.6442   10.5284    8.9766   10.5243   10.8627   10.5835   11.2762   10.1572    9.9403   11.2457   10.0838   10.5874    8.3485    8.7749    9.4965   10.0279   10.7798   10.9569   10.2405    7.5393   11.1983   10.2082    9.2891    8.5755   10.1985    8.3925    8.3273   10.0472   10.6454   10.2478   11.7087   12.0419   11.7008    9.3734    8.5878    9.5460    8.2994   10.7450   10.0772   10.5623    9.2162    9.1407   10.3887   11.8180   10.7681   10.7617    9.3303   11.4523    9.0580   10.3812   10.3221    9.3579   10.7401   10.5405    8.8882    8.7517   10.0724   12.0000   10.5292    8.9397    9.2381    9.3416    9.9894   11.6725    9.5564    9.5341   10.2191   11.1562   10.2387    9.4418    9.0076    8.8850    9.0809   10.4665    9.9571   11.2636    9.5071   11.2698   11.3236    9.5945    8.8440   10.5642    8.8447    9.5594    9.0573   11.6699    9.9636    9.7754   10.7299   10.3447    9.2599    9.0165   10.4329    9.4542    9.5809    9.7869   10.9320    9.0562    9.3492   10.6107    9.6376    9.9441   11.9836    9.4136   10.5727   10.0757   10.4496    8.6153    9.2107   10.7615   10.4731    9.9372    9.3233   10.6948   12.3499    8.8779   11.9009   12.1482    9.4959    9.3357    9.0295   12.0849   10.0969    8.8933   10.1967    9.0596    9.5795    8.4783   10.1725    9.7517    9.6524    8.4649    9.9452   12.0710   10.1502   10.4649    9.5461   12.2768   10.5415   11.1395   10.2979    9.9082   11.5205   10.9250   10.6848    8.6774    9.7206   10.6070    8.3116   10.0462    9.4150   10.1397    9.3739   10.2710    9.8424    9.4934    9.7253    9.2701   11.1938   10.6953    9.4809    9.7787   11.8012    9.7000   11.2032   10.1018    8.5676   12.1696   10.1304    9.9963   10.1584   10.6710   10.9235   11.0016   10.9183    8.8898    9.2087    9.5961    9.1760   10.7274   10.4102   10.7613    9.5470    9.0670   10.7790
 
