# Supplementary material for: Inclusive Composite Interval Mapping of QTL by Environment Interactions in Biparental Populations
Source: PLoS One. 2015 Jul 10;10(7):e0132414. doi: 10.1371/journal.pone.0132414 (PMC4498613; doi:10.1371/journal.pone.0132414)
Supplement: S1 File — (ZIP) [file pone.0132414.s001.zip › BC1 population/e=1/run_00093.met]

!**********************Note: lines staring with "!" are remarks and will be ignored in the program********************
!*********************************General Information**********************************
!Assuming F1 = P1 x P2, populations available in QTL IciMapping are: 
!  1, P1BC1F1 = P1 x F1, the first backcrossing where P1 is used as the recurrent parent;
!  2, P2BC1F1 = P2 x F1, the first backcrossing where P2 is used as the recurrent parent;
!  3, F1DH, F1-derived doubled haploids; 
!  4, RIL or F1RIL, recombination inbred lines through the repeated selfing of F1;
!  5, P1BC1RIL, recombination inbred lines through the repeated selfing of P1BC1F1;
!  6, P2BC1RIL, recombination inbred lines through the repeated selfing of P2BC1F1;
!  7, F2, the selfing generation of F1;
!  8, F3, the selfing generation of F2;
!  9, P1BC2F1, the second backcrossing where P1 is used as the recurrent parent; 
! 10, P2BC2F1, the second backcrossing where P2 is used as the recurrent parent;
! 11, P1BC2RIL, recombination inred lines through the repeated selfing of P1BC2F1; 
! 12, P2BC2RIL, recombination inred lines through the repeated selfing of P2BC2F1; 
! 13, P1BC1F2, the selfing generation of P1BC1F1; 
! 14, P2BC1F2, the selfing generation of P2BC1F1; 
! 15, P1BC2F2, the selfing generation of P1BC2F1; 
! 16, P2BC2F2, the selfing generation of P2BC2F1; 
! 17, P1BC1DH, P1BC1F1-derived doubled haploids; 
! 18, P2BC1DH, P2BC1F1-derived doubled haploids; 
! 19, P1BC2DH, P1BC2F1-derived doubled haploids; 
! 20, P2BC2DH, P2BC2F1-derived doubled haploids; 
   1      !Mapping Population (see remarks above)
   2      !Mapping Function (1 for Kosambi; 2 for Haldane; 3 for Morgan)
   2      !Marker Space Type (1 for intervals; 2 for positions)
   1      !Marker Space Unit(1 for centiMorgans; 2 for Morgan)
   6      !Number of Chromosomes (or Linkage Groups)
 200      !Size of the mapping population
   1      !Number of environments
 
!***************************************** Chromosomes and Linkage Maps **********************************************
!Chromosome                 NumMarkers
-CH1                        16
-CH2                        16
-CH3                        16
-CH4                        16
-CH5                        16
-CH6                        16
!Linkage map (Marker name followed by position or the interval length)
 MK-1-1                1     0.000
 MK-1-2                1    10.000
 MK-1-3                1    20.000
 MK-1-4                1    30.000
 MK-1-5                1    40.000
 MK-1-6                1    50.000
 MK-1-7                1    60.000
 MK-1-8                1    70.000
 MK-1-9                1    80.000
 MK-1-10               1    90.000
 MK-1-11               1   100.000
 MK-1-12               1   110.000
 MK-1-13               1   120.000
 MK-1-14               1   130.000
 MK-1-15               1   140.000
 MK-1-16               1   150.000
 MK-2-1                2     0.000
 MK-2-2                2    10.000
 MK-2-3                2    20.000
 MK-2-4                2    30.000
 MK-2-5                2    40.000
 MK-2-6                2    50.000
 MK-2-7                2    60.000
 MK-2-8                2    70.000
 MK-2-9                2    80.000
 MK-2-10               2    90.000
 MK-2-11               2   100.000
 MK-2-12               2   110.000
 MK-2-13               2   120.000
 MK-2-14               2   130.000
 MK-2-15               2   140.000
 MK-2-16               2   150.000
 MK-3-1                3     0.000
 MK-3-2                3    10.000
 MK-3-3                3    20.000
 MK-3-4                3    30.000
 MK-3-5                3    40.000
 MK-3-6                3    50.000
 MK-3-7                3    60.000
 MK-3-8                3    70.000
 MK-3-9                3    80.000
 MK-3-10               3    90.000
 MK-3-11               3   100.000
 MK-3-12               3   110.000
 MK-3-13               3   120.000
 MK-3-14               3   130.000
 MK-3-15               3   140.000
 MK-3-16               3   150.000
 MK-4-1                4     0.000
 MK-4-2                4    10.000
 MK-4-3                4    20.000
 MK-4-4                4    30.000
 MK-4-5                4    40.000
 MK-4-6                4    50.000
 MK-4-7                4    60.000
 MK-4-8                4    70.000
 MK-4-9                4    80.000
 MK-4-10               4    90.000
 MK-4-11               4   100.000
 MK-4-12               4   110.000
 MK-4-13               4   120.000
 MK-4-14               4   130.000
 MK-4-15               4   140.000
 MK-4-16               4   150.000
 MK-5-1                5     0.000
 MK-5-2                5    10.000
 MK-5-3                5    20.000
 MK-5-4                5    30.000
 MK-5-5                5    40.000
 MK-5-6                5    50.000
 MK-5-7                5    60.000
 MK-5-8                5    70.000
 MK-5-9                5    80.000
 MK-5-10               5    90.000
 MK-5-11               5   100.000
 MK-5-12               5   110.000
 MK-5-13               5   120.000
 MK-5-14               5   130.000
 MK-5-15               5   140.000
 MK-5-16               5   150.000
 MK-6-1                6     0.000
 MK-6-2                6    10.000
 MK-6-3                6    20.000
 MK-6-4                6    30.000
 MK-6-5                6    40.000
 MK-6-6                6    50.000
 MK-6-7                6    60.000
 MK-6-8                6    70.000
 MK-6-9                6    80.000
 MK-6-10               6    90.000
 MK-6-11               6   100.000
 MK-6-12               6   110.000
 MK-6-13               6   120.000
 MK-6-14               6   130.000
 MK-6-15               6   140.000
 MK-6-16               6   150.000
!*********************************** Marker Types ********************************************************************
!Co-dominant marker: When heterozygote F1 is present, P1 is coded as 2, F1 is coded as 1, and P2 is coded as 0; Otherwise, P1 is coded as 2, and P2 is coded as 0. 
!Dominant marker: When heterozygote F1 is present, P1 and F1 are coded as 12, and P2 is coded as 0; Otherwise, P1 is coded as 2, and P2 is coded as 0.  
!Recessive markers: When heterozygote F1 is present, P1 is coded as 2, and F1 and P2 are coded as 10; Otherwise, P1 is coded as 2, and P2 is coded as 0. 
!Missing marker is coded as -1. 
 MK-1-1                 2   1   1   1   2   2   1   1   1   1   2   2   1   1   2   1   1   1   1   1   1   1   2   2   2   2   1   2   2   2   2   1   1   1   1   2   2   2   2   1   2   2   2   1   2   2   2   2   2   2   1   1   2   2   2   1   2   1   1   1   2   2   1   2   2   2   1   2   2   2   2   1   2   1   1   2   1   2   1   1   1   2   1   1   2   1   2   2   1   1   1   1   1   2   1   2   2   2   2   1   2   1   2   1   1   1   2   1   2   1   2   2   2   2   2   2   1   2   2   2   1   2   2   2   2   2   2   2   2   2   1   2   2   2   2   2   1   2   2   2   2   2   2   2   2   1   2   1   1   1   1   1   2   2   2   1   1   1   1   1   1   1   1   2   2   1   2   1   1   2   1   2   1   1   2   2   1   1   2   2   2   1   2   1   1   1   2   2   1   1   1   2   1   2   2   2   2   2   2   1
 MK-1-2                 2   2   1   1   2   2   1   1   2   2   2   1   1   1   2   1   1   1   1   1   1   1   2   2   2   2   1   2   2   2   2   1   1   1   1   2   2   2   2   1   2   2   1   1   2   2   2   2   2   2   1   1   2   2   2   2   2   1   1   1   2   2   1   2   2   2   1   1   2   2   2   1   2   1   1   2   2   2   1   1   1   2   1   1   2   2   2   2   1   1   1   1   1   2   1   2   2   2   2   1   2   1   2   2   1   1   2   1   2   1   2   2   2   2   2   2   2   2   2   1   1   2   2   2   2   2   2   2   2   2   1   2   2   2   1   2   1   2   2   2   2   2   2   2   2   1   2   1   1   1   1   1   2   2   2   1   1   1   1   1   1   1   1   2   2   1   2   1   1   2   1   2   1   1   2   2   1   1   1   1   2   1   2   1   1   1   2   2   1   1   1   2   1   2   2   2   2   2   2   1
 MK-1-3                 2   1   1   1   2   2   1   1   2   1   1   1   1   2   2   1   1   1   1   1   1   1   2   2   2   2   1   2   2   2   2   1   1   1   1   2   2   2   2   1   2   2   1   1   2   2   2   2   2   1   1   1   2   2   2   2   2   1   1   1   2   2   1   2   2   2   1   1   2   2   2   1   2   1   1   2   2   2   1   1   1   2   1   1   2   2   2   2   1   1   1   1   1   2   1   2   2   2   2   1   2   1   2   2   1   1   2   1   2   1   2   1   2   2   2   2   2   2   2   1   1   2   2   2   2   2   2   2   2   2   1   2   2   2   2   2   1   2   2   2   2   2   2   2   2   1   2   1   1   1   1   1   2   2   2   1   1   1   1   1   1   1   1   2   2   1   2   1   2   2   1   2   1   1   2   2   2   1   2   1   1   1   2   1   1   1   2   2   1   1   1   2   1   2   2   2   2   2   2   1
 MK-1-4                 2   1   1   1   2   2   2   1   2   1   2   2   1   1   2   2   1   1   1   2   1   1   2   2   2   2   1   2   2   2   2   1   1   1   1   2   2   2   2   1   2   2   1   2   2   2   2   2   2   1   1   1   2   2   1   1   2   1   1   2   2   1   1   2   2   1   1   1   2   2   2   1   2   1   1   2   2   2   1   1   1   1   1   1   2   2   2   2   1   1   1   1   2   2   1   1   2   2   1   1   2   1   2   2   1   1   2   1   2   1   2   1   2   2   2   2   2   2   2   1   1   2   2   2   2   2   2   2   2   2   1   1   2   2   2   2   1   2   2   1   2   2   1   2   1   1   2   2   1   1   1   1   2   2   2   1   1   1   1   1   1   1   1   2   2   1   1   1   2   2   1   2   1   1   2   2   2   2   2   1   1   1   2   2   1   1   1   2   1   1   1   2   1   2   2   1   2   2   2   1
 MK-1-5                 2   1   1   1   2   2   2   1   2   1   2   2   1   2   2   2   1   1   1   2   1   1   2   2   2   1   1   2   2   2   2   1   1   2   1   2   2   2   2   1   2   2   1   2   2   2   2   2   2   1   1   1   2   2   1   1   2   1   1   2   2   1   1   2   2   1   1   1   2   2   1   2   2   1   1   2   2   1   1   1   1   1   1   2   2   2   2   2   1   1   2   1   2   2   1   2   2   1   1   1   1   1   2   2   1   1   2   1   1   1   2   1   1   1   1   2   2   2   2   1   1   2   2   2   2   2   2   2   2   2   1   1   2   2   2   2   1   2   2   1   1   2   1   2   1   1   2   2   1   1   1   1   2   1   2   1   1   1   2   1   1   1   1   2   2   1   1   1   2   2   2   2   1   1   2   2   2   1   2   1   1   2   2   2   2   1   1   2   1   1   1   2   1   2   2   1   2   2   1   1
 MK-1-6                 2   1   1   1   2   2   2   1   2   1   2   2   1   2   1   2   1   1   2   2   1   1   2   2   2   1   1   1   2   2   2   1   1   2   1   2   2   2   1   1   2   2   1   2   2   2   2   2   2   1   2   1   2   2   1   1   2   1   1   2   2   1   2   2   2   1   1   1   2   2   2   2   2   1   1   2   2   1   1   1   1   1   1   2   2   2   2   2   1   1   1   1   2   2   1   2   2   1   1   1   1   1   2   2   1   1   1   2   1   1   2   2   1   1   1   2   2   2   1   1   1   2   2   2   1   2   2   2   2   2   1   1   2   2   2   2   1   2   2   1   1   2   1   2   1   1   2   2   1   1   1   1   2   1   2   1   1   1   2   1   1   1   1   2   2   1   1   1   2   2   2   2   1   1   2   2   2   2   2   1   1   2   2   2   2   1   1   2   2   1   1   2   1   2   2   1   2   2   1   1
 MK-1-7                 2   1   1   1   2   1   2   1   2   1   2   2   1   2   1   2   1   1   2   2   1   1   2   2   2   1   1   1   2   2   2   1   1   2   1   2   2   1   1   1   2   2   1   1   2   2   2   2   1   1   2   1   1   2   1   1   2   1   1   2   2   1   2   2   2   1   1   1   2   2   2   2   2   1   2   2   2   1   1   1   1   1   1   2   2   2   1   2   1   1   1   2   2   2   1   2   1   1   1   1   1   1   2   2   1   1   1   2   1   1   2   2   1   1   1   2   2   2   1   1   1   2   2   2   1   2   2   2   2   2   1   1   2   2   2   2   1   2   2   1   1   2   1   2   2   1   2   2   1   1   2   1   2   1   2   1   1   1   2   1   1   1   1   2   2   1   1   1   1   2   1   2   1   1   2   2   2   1   2   1   2   2   2   2   2   1   1   2   2   1   1   2   1   2   2   1   2   2   1   1
 MK-1-8                 2   1   1   2   2   1   2   1   1   1   2   2   1   2   1   1   1   1   2   2   1   1   1   2   1   1   1   1   2   2   2   1   1   1   1   2   2   1   1   2   2   2   1   1   2   2   2   2   1   1   1   1   1   2   1   1   2   1   1   2   2   1   1   2   2   1   1   1   2   2   2   2   2   1   2   2   1   1   1   2   1   1   1   2   2   2   1   2   1   1   1   2   2   1   1   2   1   1   1   1   2   1   2   2   1   2   2   2   1   1   2   2   2   1   1   2   2   2   1   1   1   2   2   2   1   2   2   2   2   2   1   1   2   2   2   2   2   2   2   1   1   2   1   2   2   1   2   2   1   1   2   1   2   1   2   1   1   1   2   2   1   1   1   2   1   1   1   1   1   2   1   2   1   1   2   2   2   1   2   1   2   1   2   2   2   1   1   2   2   1   1   2   1   2   2   1   1   2   1   1
 MK-1-9                 2   1   1   2   2   1   2   1   1   1   1   2   1   2   1   1   1   1   2   2   1   1   1   2   1   1   1   1   1   2   2   1   1   1   1   2   2   1   1   2   2   2   1   1   2   2   2   2   1   1   2   1   1   2   1   1   2   1   1   2   2   2   1   2   2   1   1   1   2   2   1   1   2   1   1   1   1   1   1   2   1   1   1   2   2   2   1   2   1   1   1   2   2   1   1   2   1   1   1   1   2   1   2   2   1   2   2   2   1   2   1   1   2   1   1   2   2   2   1   1   1   2   2   2   2   2   2   2   2   2   1   1   2   2   2   1   2   2   2   1   1   2   1   1   2   1   1   2   1   1   2   1   2   1   1   1   1   1   2   2   1   1   1   2   1   1   1   1   1   2   2   2   1   1   2   2   2   1   2   1   2   1   2   2   2   1   1   2   2   1   1   2   2   2   2   1   1   2   1   1
 MK-1-10                2   1   1   2   1   1   2   1   2   1   1   2   1   2   1   1   1   1   2   2   1   1   2   2   1   1   1   1   1   2   2   1   1   1   1   2   2   1   1   2   1   2   1   1   2   2   2   2   2   1   1   1   1   2   1   1   2   1   1   2   2   2   1   2   2   1   1   1   2   2   1   1   2   1   1   1   1   1   1   2   1   1   1   2   2   2   1   2   1   1   2   2   2   1   2   1   1   1   1   2   2   1   2   2   1   2   2   2   1   2   1   1   2   1   1   2   2   2   1   1   1   2   2   2   2   2   2   2   2   2   2   1   2   2   2   1   2   2   2   1   1   2   1   1   2   1   1   2   1   1   1   1   2   1   1   2   1   1   2   2   1   1   1   2   1   2   2   1   1   2   2   2   1   1   2   2   2   1   2   1   2   1   2   2   2   1   1   2   2   1   1   2   2   2   2   2   1   2   1   1
 MK-1-11                2   2   1   2   2   1   2   1   2   1   1   2   1   2   1   1   1   1   2   2   1   1   2   2   1   1   1   1   1   2   1   1   1   1   1   2   2   1   1   2   1   2   2   1   2   2   2   2   2   1   2   1   1   2   1   1   2   1   1   2   2   2   2   2   2   1   1   2   2   2   1   1   2   1   1   1   1   2   1   1   1   1   1   2   2   2   1   2   1   1   2   2   2   1   2   2   1   1   1   2   2   1   2   2   1   2   2   2   1   2   1   1   2   1   1   2   2   2   2   1   2   2   2   2   2   2   2   2   1   2   2   1   2   2   2   1   2   2   2   1   1   2   1   2   2   1   1   2   1   1   2   1   2   1   1   2   1   1   2   2   1   1   1   2   1   1   2   1   1   2   2   2   1   1   2   2   2   1   2   1   2   1   2   2   2   1   1   2   2   1   1   2   2   2   2   1   1   2   1   1
 MK-1-12                2   2   1   2   2   1   2   1   2   1   1   2   1   2   1   1   1   1   1   2   1   1   1   2   1   1   1   1   1   2   1   1   1   1   1   2   1   1   1   2   1   2   2   1   2   2   2   2   2   1   2   1   1   2   1   1   2   1   1   2   2   2   1   2   2   1   1   2   2   2   1   1   2   1   1   1   1   2   1   1   1   2   1   2   2   2   1   2   1   1   2   2   2   1   2   2   1   1   1   2   2   1   2   2   1   2   2   2   1   2   1   1   2   1   1   2   2   2   2   1   2   1   1   2   2   2   2   2   1   2   2   2   2   2   2   1   1   2   2   1   1   2   1   2   1   1   1   2   1   2   2   1   2   1   2   2   1   1   2   2   1   1   2   1   1   1   2   1   1   2   2   2   1   1   2   2   2   1   2   1   2   1   2   2   2   1   1   2   2   1   1   2   2   2   2   1   1   1   2   1
 MK-1-13                2   2   1   2   2   2   2   1   2   1   1   2   1   2   2   1   1   2   1   2   1   1   1   2   1   1   1   1   1   2   1   1   1   1   1   2   1   1   1   2   1   2   2   2   2   2   2   2   2   1   2   1   1   2   2   1   2   1   1   2   2   2   1   2   2   1   1   2   2   2   1   1   2   2   1   1   1   2   1   2   2   2   1   2   1   2   1   1   1   2   2   2   2   1   2   2   1   1   1   1   2   1   2   2   1   2   2   2   1   2   1   1   2   2   1   1   2   2   2   1   2   1   1   2   2   2   2   2   1   2   2   2   2   2   2   1   1   2   2   1   2   2   1   2   1   1   1   2   1   2   2   1   2   1   2   2   1   1   2   2   1   1   2   1   1   1   2   1   2   2   2   2   1   1   2   2   2   1   2   1   2   1   2   2   2   1   1   2   2   1   1   1   2   2   2   1   1   1   2   1
 MK-1-14                2   2   1   2   2   2   2   1   2   1   1   2   1   2   2   1   1   2   1   2   1   1   2   2   1   1   1   1   1   2   1   1   1   1   1   2   1   1   1   2   1   2   2   1   2   2   2   2   2   1   2   1   1   2   2   1   2   1   1   2   2   1   1   2   2   1   1   2   2   2   1   1   2   2   1   1   1   2   1   2   2   2   1   2   2   2   1   1   1   2   1   1   2   1   2   2   1   1   1   1   2   1   2   2   1   2   2   2   1   2   1   1   2   2   1   1   1   2   1   1   2   1   1   2   2   2   2   2   1   2   2   2   2   2   2   1   1   2   2   1   2   2   1   2   1   1   1   2   1   2   2   1   2   1   2   2   1   1   1   2   1   1   2   1   1   2   2   1   2   2   2   2   1   1   2   2   2   1   2   1   1   1   2   2   2   1   2   2   2   2   1   1   2   2   2   1   1   1   2   1
 MK-1-15                2   2   1   2   2   2   2   1   2   1   1   2   1   2   2   1   1   2   1   2   2   1   2   1   2   1   1   1   1   2   1   1   1   1   2   2   2   1   1   2   1   2   2   1   2   2   2   2   2   1   2   1   1   1   2   1   2   1   2   2   2   1   1   1   1   1   1   2   2   2   1   1   2   2   2   1   1   1   1   2   2   2   2   2   2   2   1   2   1   2   1   1   2   1   2   1   1   2   1   1   2   1   1   2   1   2   2   2   1   2   1   1   2   2   1   1   1   2   1   1   2   1   1   2   1   2   2   2   1   2   2   2   2   2   2   1   1   2   2   2   2   2   1   1   1   1   1   2   1   2   2   1   2   1   2   2   2   1   2   2   1   1   2   1   2   2   2   1   2   2   2   1   1   1   2   2   2   1   2   1   1   1   2   2   2   1   2   2   2   2   1   1   2   2   1   1   1   1   2   1
 MK-1-16                2   2   1   2   1   2   1   1   2   1   2   2   1   1   2   1   1   2   1   2   2   1   2   1   1   1   1   1   1   2   1   2   1   2   2   2   2   1   1   2   1   2   2   1   2   2   2   2   2   1   2   1   1   1   2   1   2   1   2   2   2   1   1   1   1   1   1   1   2   2   1   1   2   2   2   1   1   1   1   2   1   2   2   2   2   2   1   2   1   2   1   1   2   2   2   1   1   2   1   1   2   1   1   2   1   2   2   2   1   2   2   1   2   2   1   1   2   2   1   1   2   1   1   2   1   2   2   2   1   2   2   2   2   2   2   1   1   2   2   2   2   2   1   1   1   1   1   2   1   2   2   1   2   1   2   2   2   1   2   2   1   2   2   1   2   2   2   1   2   2   2   1   1   1   2   2   2   1   2   1   1   2   2   2   2   2   2   2   2   2   1   1   2   2   1   1   1   1   2   1
 MK-2-1                 1   2   1   2   1   1   1   2   2   1   1   1   2   2   1   1   1   1   2   2   1   2   1   1   2   2   2   1   1   2   1   1   1   2   2   2   1   1   1   1   1   2   2   2   1   2   1   1   1   1   1   1   1   2   2   1   1   2   1   2   2   1   2   1   1   1   1   1   2   2   2   1   1   1   2   2   2   2   1   2   2   2   2   2   2   1   1   1   2   2   2   2   2   1   2   1   1   1   1   2   1   1   2   1   2   2   2   1   2   2   1   2   2   1   1   1   2   1   2   1   1   1   2   2   1   2   2   2   1   2   2   1   1   1   2   2   1   2   2   1   2   2   1   2   2   2   1   2   2   2   2   1   2   2   1   2   1   2   2   1   2   2   2   2   1   2   1   2   2   1   2   2   1   1   2   2   1   2   1   1   1   2   1   1   2   1   2   1   1   1   1   2   1   2   2   2   2   1   1   1
 MK-2-2                 1   2   1   2   2   2   1   1   2   1   1   1   2   2   1   1   1   1   2   2   1   1   1   1   2   2   2   1   2   2   1   1   1   1   2   2   1   1   1   1   2   2   2   2   1   2   1   1   1   1   1   1   2   2   2   1   1   2   1   1   2   1   2   1   1   1   1   1   2   2   2   1   1   1   2   2   2   1   1   1   2   1   1   2   2   1   1   1   2   2   2   2   2   1   2   1   1   1   1   2   2   1   2   1   1   2   2   1   2   2   1   2   2   1   1   1   2   1   2   2   1   1   2   2   1   1   2   2   1   2   2   1   1   2   2   2   1   2   2   2   2   2   1   2   2   1   1   2   2   2   2   1   2   2   1   2   1   2   2   1   2   1   2   2   1   2   1   2   1   1   2   1   1   1   2   2   1   2   1   1   1   2   1   1   2   1   2   1   1   2   1   2   1   2   2   2   2   2   1   1
 MK-2-3                 1   2   1   1   2   2   1   1   2   1   2   1   2   2   1   1   1   1   2   2   1   1   1   1   2   2   1   1   1   2   1   1   1   1   2   2   1   1   1   1   2   2   1   2   1   2   1   1   1   1   1   1   2   2   2   1   1   2   2   1   2   1   2   1   1   1   1   1   2   2   2   1   1   2   2   2   2   1   1   1   2   1   1   2   2   1   1   1   2   2   2   2   1   1   2   1   1   1   1   2   2   1   2   1   1   2   1   2   2   2   1   2   2   1   1   2   2   1   2   2   1   1   2   1   1   1   2   2   1   2   2   1   1   2   2   2   1   2   2   2   2   2   1   2   1   1   1   2   2   2   1   1   1   2   1   2   1   2   2   1   2   1   2   1   1   1   1   2   1   1   2   1   1   1   2   1   1   2   1   1   1   2   1   1   2   1   1   1   1   2   1   2   1   2   2   2   2   2   1   2
 MK-2-4                 1   2   1   1   2   2   1   1   2   1   2   1   2   2   1   1   1   1   2   2   1   1   1   1   2   2   1   1   1   2   1   1   1   1   2   2   1   1   1   1   2   2   2   2   1   2   1   1   1   1   1   1   2   1   2   1   1   2   2   1   2   1   2   1   1   1   1   1   2   2   2   1   1   2   2   2   2   1   2   1   2   1   1   2   2   1   1   1   2   2   2   2   1   2   2   1   1   1   1   2   2   1   2   1   1   2   1   2   2   1   1   2   2   1   1   2   2   1   2   2   1   2   2   1   1   1   2   2   1   2   2   1   1   2   2   2   1   2   2   2   2   2   1   2   1   2   1   2   2   2   1   1   1   2   1   2   1   2   2   1   2   2   2   1   1   1   1   2   1   1   2   1   1   1   2   1   1   2   1   1   1   2   1   1   2   1   1   1   1   2   1   2   1   2   2   2   2   2   1   2
 MK-2-5                 1   2   1   1   1   2   1   1   2   1   2   1   2   2   1   1   1   1   2   1   1   1   1   1   2   2   1   1   1   2   1   1   1   1   2   2   1   1   1   2   1   2   2   2   1   2   1   1   1   1   1   1   2   1   2   1   2   2   2   2   1   1   2   1   1   1   1   1   2   2   2   1   1   2   2   1   2   1   2   1   2   1   1   2   1   1   1   2   2   2   2   2   1   2   2   1   1   1   1   2   2   1   2   1   1   2   1   2   2   1   1   2   2   1   1   1   2   1   2   2   1   2   2   1   1   1   2   2   1   2   2   1   1   1   2   2   1   2   2   2   2   2   1   2   1   2   1   2   2   2   1   1   1   2   1   2   1   2   2   1   1   2   2   1   1   2   1   1   1   1   1   1   1   1   2   1   1   2   1   1   1   2   1   2   1   1   1   1   1   2   1   2   1   2   2   2   2   2   1   2
 MK-2-6                 1   2   1   1   1   2   1   1   2   1   2   1   2   2   1   1   1   1   1   1   1   1   1   1   2   2   1   1   1   2   2   1   1   1   2   2   1   1   1   2   1   2   2   1   1   1   2   1   1   1   1   1   2   1   2   1   2   2   2   2   1   1   2   1   1   1   1   1   2   2   2   1   1   2   2   1   2   1   2   1   2   1   1   2   1   1   1   2   2   2   2   2   1   2   2   1   1   1   1   2   2   1   2   1   1   1   1   2   2   1   1   2   2   1   1   2   2   1   2   2   1   2   2   1   1   1   2   2   1   2   2   1   1   1   2   2   1   2   2   2   2   2   1   2   1   2   2   2   1   2   1   1   1   2   1   2   1   2   2   1   1   2   1   1   1   2   1   1   1   1   1   1   1   2   2   1   1   2   1   1   1   2   1   2   1   1   1   2   1   2   1   2   1   2   2   2   2   1   1   2
 MK-2-7                 1   2   1   1   1   2   1   1   2   1   2   2   2   2   1   1   1   1   1   2   1   1   1   1   2   2   1   1   1   2   2   1   1   1   2   2   1   1   1   2   1   2   2   1   1   1   1   2   1   1   1   1   2   2   2   2   2   2   2   2   1   1   2   1   1   1   1   1   2   1   2   2   1   2   2   1   2   1   2   1   2   1   1   2   1   1   1   1   2   2   2   2   1   2   2   1   1   1   1   2   2   1   2   1   1   1   1   1   2   1   1   2   2   1   1   2   2   1   2   1   1   2   2   1   1   1   2   2   1   2   1   2   1   2   2   2   1   2   2   2   2   2   1   2   1   2   2   2   1   2   1   1   1   1   1   2   1   2   2   1   1   2   1   2   1   2   1   1   1   1   1   1   1   1   2   1   1   2   1   1   1   2   1   2   2   1   1   2   1   2   1   2   1   2   2   2   2   1   1   2
 MK-2-8                 1   2   2   1   1   2   1   2   2   1   2   2   2   2   1   1   1   1   1   2   1   2   1   1   2   2   1   1   1   2   2   2   1   1   2   2   1   1   1   2   1   2   2   1   1   1   1   2   1   1   1   1   2   2   2   1   2   2   2   2   2   1   1   1   1   1   1   1   2   1   2   2   1   2   2   2   1   2   2   1   2   1   1   2   1   1   2   2   2   2   2   2   1   2   2   1   1   1   1   2   2   1   2   1   2   2   1   1   2   1   1   2   2   1   1   2   2   1   2   1   1   2   2   1   1   1   2   2   1   2   1   2   1   2   2   2   1   2   2   2   2   1   1   2   2   2   2   2   2   2   1   1   1   1   1   2   1   2   2   1   1   2   1   2   1   2   1   1   1   2   1   1   1   1   2   1   1   2   1   1   1   2   1   2   2   1   1   2   1   2   1   2   2   2   1   2   2   1   1   2
 MK-2-9                 1   2   2   1   1   1   1   1   2   1   2   1   2   2   1   1   1   1   2   2   1   2   1   1   2   2   1   1   1   1   2   2   1   1   2   2   1   1   1   2   1   2   2   1   1   1   1   2   1   2   1   1   2   2   2   1   2   2   2   2   2   2   1   1   1   1   1   1   2   1   2   2   1   2   2   2   1   2   2   1   2   1   1   1   1   2   2   2   2   2   2   1   1   2   2   1   1   1   1   1   2   1   2   1   2   2   2   1   2   1   1   2   2   1   2   2   2   1   2   1   1   2   2   2   1   1   1   2   1   2   1   2   1   2   2   2   1   2   1   2   2   1   1   1   2   2   2   2   2   2   1   1   1   2   1   2   2   2   2   1   1   2   1   2   1   2   1   1   1   2   1   1   1   1   2   1   1   1   1   1   1   2   1   2   2   1   1   2   1   2   1   2   2   2   1   2   2   1   1   2
 MK-2-10                1   2   2   1   1   1   1   1   2   1   2   1   2   2   1   1   1   1   2   2   1   2   1   1   2   2   1   2   1   1   2   2   1   2   2   2   1   2   1   2   1   2   2   1   1   1   1   2   2   2   1   1   2   2   2   1   1   2   2   2   2   2   1   1   1   1   1   1   2   1   2   2   1   2   1   2   1   2   2   1   2   1   2   1   1   2   2   2   2   2   1   1   1   2   2   1   1   1   1   1   2   1   2   1   2   2   2   1   2   1   1   2   2   1   2   2   2   1   2   1   1   2   2   2   1   1   1   2   2   2   1   2   1   2   2   1   1   2   1   2   2   1   1   2   2   2   2   2   2   2   1   1   1   2   1   2   2   2   2   1   1   2   1   2   1   2   1   1   1   2   1   1   1   1   2   1   1   1   1   1   2   2   1   2   2   2   1   2   1   2   2   2   2   2   1   2   2   2   1   2
 MK-2-11                1   2   2   1   1   1   1   1   2   1   2   1   2   2   1   1   2   1   1   2   1   2   1   2   2   1   1   1   1   1   2   2   1   2   2   2   1   2   1   1   1   1   2   1   2   1   1   2   2   2   1   1   2   2   2   1   1   2   2   2   2   1   1   1   1   1   1   1   2   1   2   2   1   2   2   2   1   2   2   1   2   1   2   1   1   2   2   2   1   2   1   1   1   2   2   1   1   1   1   1   2   1   2   1   2   2   1   1   2   1   1   2   2   1   2   2   2   1   2   1   1   2   1   2   1   2   1   1   2   2   1   2   1   2   2   1   1   2   1   2   2   1   1   2   2   2   2   2   2   2   1   1   1   2   1   2   2   1   1   1   1   2   1   2   1   1   1   1   1   2   1   1   1   2   2   1   1   1   1   1   2   2   1   2   2   2   1   2   1   2   2   2   2   2   1   2   2   2   1   2
 MK-2-12                1   1   2   1   1   1   1   1   2   1   1   1   2   2   1   1   2   1   1   2   1   2   2   2   2   1   1   1   1   1   2   2   2   2   2   2   1   2   1   1   1   1   2   1   1   1   1   2   2   2   1   1   2   2   2   1   1   2   2   2   2   1   1   1   1   1   1   1   2   1   2   2   1   2   2   2   1   2   2   1   2   1   2   1   1   2   2   2   2   2   1   1   1   2   2   1   1   1   1   1   2   1   2   1   2   2   1   1   2   1   1   2   2   1   2   2   2   1   2   1   1   2   1   2   1   2   1   1   1   2   1   2   1   1   2   1   1   2   2   2   2   1   1   1   2   2   1   2   2   2   2   1   2   2   1   2   2   1   1   1   1   2   1   1   1   1   1   1   1   2   1   1   1   2   2   2   1   1   1   1   2   2   1   2   2   2   1   2   1   2   2   2   2   2   1   2   2   2   1   2
 MK-2-13                1   1   2   1   1   1   2   1   2   1   1   1   2   2   1   1   2   1   1   2   1   2   2   1   2   1   2   1   2   1   1   1   2   1   2   2   1   2   1   1   1   1   2   1   1   1   1   2   2   2   1   1   2   2   2   1   1   2   2   2   2   1   1   1   1   1   2   1   2   1   2   2   1   2   2   2   1   2   2   1   2   1   2   1   1   2   2   2   2   2   1   1   1   2   2   1   1   2   1   1   2   1   2   1   2   2   1   1   2   1   1   2   2   1   2   1   2   1   1   1   1   2   1   1   2   2   1   1   1   2   1   1   1   1   2   1   1   2   2   2   1   1   1   2   2   2   1   2   2   2   2   1   2   2   1   2   2   2   1   1   1   2   1   1   1   1   2   1   2   2   1   1   1   2   2   2   1   1   1   1   2   2   1   2   2   1   1   2   1   2   1   2   2   2   1   2   1   2   1   2
 MK-2-14                1   1   1   1   1   1   2   1   2   1   1   1   2   2   1   1   2   1   1   2   1   2   2   1   2   2   2   1   2   1   1   1   2   1   2   2   1   2   1   1   1   1   2   1   1   1   1   1   2   2   1   1   2   2   2   1   1   2   2   2   2   1   1   1   1   1   2   1   1   1   2   2   1   2   2   2   1   2   2   1   2   1   2   1   2   2   2   2   2   2   1   1   1   2   2   1   1   2   1   1   2   1   2   1   1   2   1   1   2   1   1   2   2   1   1   2   2   1   1   1   1   2   1   1   2   2   1   1   1   2   1   1   1   2   2   1   1   1   2   2   1   1   1   2   2   2   2   2   2   2   2   1   2   2   1   2   2   2   1   1   1   2   2   1   1   1   2   1   2   2   1   2   1   2   2   2   2   1   1   1   1   2   1   2   2   1   1   2   1   1   1   2   1   2   1   2   1   2   1   2
 MK-2-15                1   1   1   1   2   1   2   1   2   1   1   1   2   2   1   1   2   2   1   2   1   2   2   1   2   2   2   2   2   1   1   1   2   2   2   2   1   2   1   1   1   1   2   1   1   1   1   2   2   2   1   2   2   2   2   1   2   2   2   2   2   1   2   1   1   1   2   1   1   1   2   2   1   1   2   2   1   2   2   1   2   1   2   1   2   2   2   2   2   2   1   2   1   2   2   1   2   2   1   1   2   1   2   1   1   2   1   2   2   1   1   2   2   1   1   2   2   1   1   1   1   2   1   1   2   1   1   1   1   2   1   1   1   2   2   2   1   1   2   2   2   1   1   1   2   2   2   2   1   2   1   1   1   2   1   2   2   2   1   1   1   2   2   1   1   1   2   1   2   2   1   2   1   2   2   2   1   1   1   1   1   2   1   2   2   1   1   2   1   1   1   2   1   2   1   2   2   1   1   2
 MK-2-16                1   2   1   1   2   1   2   1   2   1   1   2   2   2   2   2   2   2   1   1   1   2   2   1   2   2   2   1   2   2   2   2   2   2   1   1   1   2   1   1   2   1   2   1   1   1   1   2   2   2   1   2   2   2   2   1   2   2   2   2   1   1   2   1   1   1   2   1   1   1   2   2   1   1   1   2   2   2   2   1   2   1   2   1   2   2   2   2   2   2   1   2   1   2   2   1   2   2   1   1   2   1   2   1   1   2   1   2   2   1   1   2   2   1   1   2   2   1   1   2   1   2   1   2   2   1   1   1   1   2   1   1   1   2   2   2   1   1   2   2   2   1   1   1   2   2   2   2   1   2   1   1   1   2   1   2   2   2   1   2   1   2   2   2   1   1   2   1   2   2   1   2   1   2   1   2   1   1   1   1   1   2   1   2   2   1   1   2   1   1   1   2   2   2   1   2   1   1   1   2
 MK-3-1                 2   2   1   2   1   1   2   1   1   2   2   2   1   1   2   2   2   2   1   1   1   1   2   2   1   2   1   1   2   1   2   1   2   2   1   1   2   2   2   1   1   1   1   2   2   1   1   2   1   2   1   2   1   2   1   1   1   1   1   2   2   2   2   2   2   2   2   2   2   2   1   1   1   2   1   1   2   1   1   2   1   1   1   1   2   2   1   1   2   2   2   1   1   2   2   1   2   2   2   1   2   2   2   1   1   1   1   1   1   2   2   2   2   2   1   2   2   2   2   2   1   2   1   1   1   2   1   2   1   1   2   2   2   1   1   2   1   2   2   1   1   2   2   1   1   2   2   1   1   1   2   2   2   1   2   1   2   1   1   2   2   2   1   2   2   2   1   1   1   1   2   1   2   2   1   1   1   1   2   1   2   2   1   1   2   1   2   2   2   2   1   2   2   2   2   2   2   2   1   2
 MK-3-2                 2   2   1   2   1   1   2   1   1   2   2   2   1   1   2   2   1   2   1   2   1   1   2   2   1   2   1   1   2   1   2   1   2   1   1   1   2   2   2   1   1   1   1   2   1   1   1   2   1   2   1   2   1   2   1   1   1   1   1   2   2   2   2   2   2   1   2   1   1   1   1   2   1   2   1   1   1   1   1   2   1   1   1   1   1   2   2   1   2   2   2   1   1   2   2   1   2   2   1   1   2   2   2   1   1   1   1   1   1   2   2   2   2   2   1   2   2   2   2   2   1   1   1   1   1   2   1   2   1   1   2   2   2   1   1   2   1   2   2   1   1   2   2   1   1   2   2   1   1   1   2   2   2   1   2   1   2   1   1   2   2   2   1   2   2   2   1   2   2   1   2   2   2   2   1   1   1   1   2   2   2   2   2   1   2   1   2   2   2   2   1   2   2   2   2   2   2   1   1   2
 MK-3-3                 2   2   1   2   1   1   1   1   1   2   2   2   1   1   1   2   1   2   1   2   2   2   2   2   1   2   1   1   2   1   2   2   2   1   1   2   2   2   1   1   1   1   1   2   1   1   1   2   1   2   1   2   2   2   1   1   1   1   1   2   2   1   2   2   2   1   2   1   1   1   1   2   1   1   1   1   1   1   1   2   1   1   1   1   1   2   2   1   2   2   1   1   1   2   2   1   2   2   2   2   2   1   1   1   1   1   2   1   2   2   2   1   2   2   1   2   2   2   2   1   1   1   1   2   1   1   1   2   2   1   2   2   2   1   1   2   1   2   2   1   1   2   2   1   1   1   2   1   1   1   2   2   2   1   2   1   2   1   2   2   2   2   1   2   2   2   1   2   2   1   2   2   2   2   1   1   1   1   1   2   2   2   2   1   2   1   2   2   1   2   1   1   2   2   2   1   1   2   1   2
 MK-3-4                 2   2   1   1   1   1   1   1   1   2   2   2   1   1   1   2   1   2   1   2   2   2   2   2   1   1   1   1   2   1   2   2   2   1   1   2   2   2   1   1   1   1   1   2   2   1   1   1   1   2   2   2   2   2   1   1   2   1   1   2   2   1   2   2   2   2   2   2   1   1   1   2   1   1   1   1   1   1   1   2   2   1   1   2   1   2   2   1   2   2   1   1   1   2   2   1   2   2   2   2   2   1   1   1   1   1   2   1   2   2   2   1   2   2   1   2   2   2   2   1   1   1   1   2   1   1   1   1   2   1   2   2   2   1   2   1   1   1   2   1   2   2   2   1   1   1   2   1   2   1   2   2   2   1   2   1   2   1   2   2   2   2   1   2   2   2   2   2   2   1   2   2   2   2   1   1   1   1   1   2   2   2   2   1   2   1   2   2   1   2   1   1   2   2   2   1   1   2   1   2
 MK-3-5                 2   2   1   1   1   2   2   2   1   2   2   2   1   1   1   2   1   2   1   1   1   2   2   2   1   1   1   1   2   1   2   2   2   1   1   2   2   2   1   1   1   1   1   2   2   1   1   1   1   1   2   2   2   2   1   1   1   1   1   2   2   1   2   2   2   2   2   2   1   1   2   2   1   2   1   1   1   1   2   2   2   1   1   2   2   2   2   1   2   2   1   1   1   2   2   1   2   2   2   2   2   1   1   2   1   1   2   1   2   2   2   1   2   2   1   2   2   2   2   1   1   1   1   2   1   1   1   1   1   1   2   2   2   1   2   1   1   2   1   1   2   2   2   1   1   1   2   2   2   1   2   2   2   1   2   1   2   1   2   2   2   2   1   2   2   2   2   2   2   1   2   1   2   2   1   1   1   1   1   2   2   2   2   1   2   1   1   2   1   2   1   1   2   2   2   1   1   2   1   2
 MK-3-6                 2   2   2   2   1   1   2   2   1   2   1   2   1   1   1   2   1   2   1   1   2   2   2   1   2   1   1   1   2   2   1   2   2   1   1   2   2   2   1   1   2   1   1   2   2   1   1   1   1   2   2   2   2   1   1   2   2   1   1   2   1   1   2   2   2   2   2   2   1   1   1   2   1   2   1   1   1   1   2   2   2   1   1   2   2   1   2   1   2   2   1   1   1   2   2   1   2   2   2   2   2   1   1   2   1   1   2   1   2   2   1   1   2   1   1   2   2   2   2   1   1   1   1   1   1   1   2   1   1   1   2   2   2   1   2   1   1   2   1   1   2   2   2   1   1   1   2   2   2   1   2   2   2   1   2   1   1   1   2   2   2   2   1   2   1   2   1   2   2   2   2   1   2   2   1   1   1   1   1   2   2   2   2   1   2   1   1   2   1   2   1   1   2   1   1   1   1   1   1   2
 MK-3-7                 2   2   2   2   1   1   2   2   1   2   1   2   1   1   1   2   1   2   1   1   2   2   2   1   2   1   1   1   1   2   1   2   2   1   1   2   2   2   1   1   2   1   1   2   2   1   1   1   1   2   2   2   2   1   1   2   2   1   1   2   1   1   2   2   2   2   2   2   1   2   1   2   1   2   1   1   1   1   1   2   2   2   1   2   2   1   2   1   2   2   1   2   1   2   1   1   2   2   2   2   2   1   1   2   1   1   2   1   2   2   1   1   2   1   1   1   2   2   1   1   1   1   1   2   1   1   2   1   1   1   2   2   1   1   2   1   1   2   1   1   2   2   2   1   2   1   1   2   2   1   2   2   2   1   1   1   1   2   2   2   2   2   1   2   1   2   1   1   2   2   2   1   2   2   1   1   1   1   1   2   2   2   2   1   2   1   2   2   1   2   1   1   2   1   1   1   1   1   1   2
 MK-3-8                 1   2   2   2   1   1   2   2   1   2   1   2   1   1   1   2   1   2   1   1   2   2   2   2   2   1   1   2   1   2   1   2   2   2   1   2   2   2   1   1   2   1   2   2   2   1   1   1   1   2   2   2   2   2   1   2   2   1   1   1   1   1   2   2   2   2   1   2   1   2   1   2   1   1   2   1   1   1   1   2   2   2   1   2   2   1   2   1   2   2   2   2   2   2   1   1   2   2   2   2   2   1   1   1   1   1   2   1   2   2   1   1   2   1   1   1   2   2   1   1   1   2   1   2   1   1   2   1   1   1   2   1   1   1   2   1   1   1   1   1   2   2   2   1   1   1   1   2   2   1   2   2   2   1   2   1   1   1   2   2   2   2   1   2   2   2   1   1   2   2   2   1   1   2   1   1   1   1   1   2   2   2   2   1   1   1   2   2   1   2   1   1   2   1   1   1   1   1   1   2
 MK-3-9                 1   2   2   2   1   1   2   2   1   2   1   2   1   1   1   2   1   2   1   1   2   1   2   2   2   1   1   2   1   2   1   1   2   2   1   2   2   2   1   1   2   1   2   2   2   1   1   1   1   2   2   2   2   2   1   2   2   1   1   1   1   1   2   2   2   2   1   2   1   2   1   2   1   1   2   2   1   1   1   2   2   2   1   2   2   1   1   1   2   2   2   2   2   2   2   1   2   2   2   2   2   1   1   1   1   1   1   1   2   2   1   1   2   1   1   1   2   2   1   1   1   2   1   2   1   1   2   1   1   1   2   1   1   1   2   1   1   1   1   1   2   2   2   1   2   1   1   2   1   1   2   2   2   1   2   1   1   1   2   2   2   2   1   1   2   2   2   1   2   2   2   1   1   1   1   1   1   1   1   2   2   2   2   1   1   1   2   2   1   2   2   1   2   1   1   1   1   2   1   2
 MK-3-10                1   2   2   2   1   1   2   2   1   2   1   1   1   1   1   1   1   2   1   1   2   1   2   2   2   1   1   2   1   2   1   1   2   2   1   2   2   2   1   1   2   1   2   2   2   2   1   1   2   2   2   2   2   2   1   2   2   1   1   1   1   1   1   2   1   1   1   2   1   2   1   2   1   1   2   2   1   2   1   2   2   2   1   1   2   1   1   1   2   2   2   2   2   2   2   1   2   2   2   2   2   1   1   1   1   2   1   1   2   2   1   1   2   1   1   1   1   1   2   1   1   2   1   1   1   1   2   1   1   1   2   1   1   1   2   1   1   1   1   1   2   2   2   1   2   1   1   2   1   1   2   2   2   1   2   2   1   2   1   2   2   2   1   1   2   2   2   1   2   2   2   1   2   1   1   1   2   1   1   2   1   2   2   1   1   1   2   2   1   2   2   1   2   1   1   1   1   2   1   1
 MK-3-11                1   2   2   2   2   1   2   2   1   2   1   1   1   1   1   1   2   2   1   1   2   1   2   2   2   1   2   1   1   1   1   1   2   2   1   2   2   2   1   1   2   1   2   2   2   2   1   1   2   2   2   2   2   2   1   2   2   1   1   1   1   1   2   2   2   1   1   2   1   2   1   2   1   1   2   1   1   2   1   2   2   2   1   1   2   1   1   1   2   2   2   2   2   2   1   1   2   2   2   2   2   1   1   1   1   2   1   1   2   2   1   1   2   2   1   2   1   1   2   1   1   2   1   1   1   1   2   1   1   1   2   1   1   1   2   1   1   1   2   1   2   2   1   1   2   1   1   2   1   1   1   2   1   2   2   2   1   2   1   2   2   2   1   1   1   2   2   1   2   2   2   1   2   1   1   1   2   1   1   2   1   2   2   1   1   1   2   2   1   2   2   2   2   1   1   1   1   2   1   1
 MK-3-12                1   1   2   2   2   1   2   2   1   1   1   1   1   1   1   1   1   2   1   1   2   1   2   2   2   1   2   1   2   1   1   1   2   2   1   2   2   2   1   1   2   1   2   2   2   2   1   1   2   2   2   1   2   2   1   2   2   2   2   1   1   1   2   1   2   1   1   2   1   2   1   2   2   1   2   1   1   2   2   2   2   2   1   1   2   1   1   1   2   2   2   2   2   2   1   1   2   2   2   2   2   1   1   1   1   2   1   1   2   2   1   1   2   2   1   2   2   1   2   1   1   2   1   1   1   1   2   1   1   1   2   1   1   1   2   1   1   1   2   1   2   1   1   1   2   1   2   2   1   1   1   2   1   2   2   2   1   2   2   2   2   2   1   1   1   2   2   1   2   2   2   1   2   1   1   2   2   1   1   2   1   2   2   1   1   1   2   2   1   2   2   2   2   1   1   1   1   2   1   1
 MK-3-13                1   2   2   2   2   1   1   1   1   1   1   1   1   1   1   1   1   2   1   1   2   1   2   2   2   1   2   2   2   1   2   1   2   2   1   2   2   2   1   1   2   1   2   2   2   2   1   1   2   2   2   1   1   2   1   2   2   2   2   1   1   1   2   2   2   1   1   2   1   1   1   2   2   2   2   1   2   2   2   2   2   2   1   1   1   1   1   1   2   2   2   2   2   2   1   1   2   2   2   2   2   1   1   2   1   2   1   1   2   2   1   2   2   2   1   2   2   1   2   1   2   2   1   1   1   1   2   2   1   1   2   1   2   1   2   1   1   1   2   1   2   1   2   1   2   1   2   1   1   1   1   2   1   2   2   2   1   2   2   2   2   2   2   1   1   2   2   1   2   2   2   1   2   1   1   2   2   1   1   2   1   2   2   1   1   1   2   1   1   2   1   2   2   1   1   1   1   1   1   1
 MK-3-14                1   1   2   2   2   2   1   1   1   1   1   1   1   1   1   1   2   2   2   1   2   1   2   2   2   1   2   2   2   1   2   1   2   2   1   2   2   2   1   2   1   1   2   2   2   2   1   1   2   2   2   1   1   2   1   2   2   2   2   1   1   1   1   2   2   1   1   2   1   1   1   1   2   2   2   1   2   2   1   2   2   2   1   1   1   2   1   1   2   2   2   2   2   2   2   1   2   2   2   2   2   1   2   2   2   2   1   1   2   2   1   2   2   2   1   2   2   2   2   1   2   2   1   1   1   1   2   2   1   1   2   1   2   1   2   1   1   1   2   1   2   1   2   1   2   1   2   1   2   1   1   2   1   2   1   2   2   2   2   2   2   1   1   1   1   2   2   1   2   2   2   2   1   1   1   2   2   1   1   2   2   2   2   2   1   1   2   1   2   2   1   1   2   1   1   1   1   1   1   1
 MK-3-15                1   1   2   2   1   2   1   1   1   1   1   1   1   1   1   1   2   2   2   1   2   1   1   2   2   1   2   2   2   1   2   1   2   2   1   2   2   2   1   1   1   1   2   2   2   1   1   1   2   2   2   1   1   2   1   2   2   1   2   1   1   1   1   2   2   1   1   2   1   1   1   1   2   2   2   1   1   1   1   2   2   2   1   1   1   2   1   1   2   2   2   2   2   2   2   1   2   2   2   2   2   1   2   2   2   2   1   1   2   2   1   2   2   2   1   2   2   2   2   1   2   2   1   1   1   1   2   2   1   1   2   1   2   1   2   1   1   1   2   1   2   1   2   1   2   1   1   1   2   1   1   1   1   2   1   2   2   2   2   2   2   1   1   1   1   2   2   1   2   2   2   2   1   2   2   2   2   1   1   2   2   2   2   2   1   1   1   1   2   2   1   1   2   1   1   1   1   1   1   1
 MK-3-16                1   1   2   2   1   2   1   1   1   1   1   1   1   2   1   1   1   2   2   1   2   2   1   2   2   1   2   2   2   1   2   1   2   2   1   1   2   1   1   1   1   2   2   2   2   2   1   1   2   2   2   1   1   2   1   1   2   1   2   1   1   1   1   2   2   1   1   2   1   1   1   1   2   2   2   1   1   1   1   2   1   2   1   1   2   2   1   2   1   2   2   2   2   2   2   1   1   1   2   2   2   1   2   2   1   2   1   1   2   2   1   2   2   2   1   2   2   2   2   1   2   2   1   2   1   1   2   2   1   1   2   1   2   1   2   1   1   1   2   1   2   1   2   1   1   2   1   1   2   1   1   1   2   2   1   2   2   2   2   2   2   1   2   1   1   2   2   1   2   2   2   2   2   2   2   2   2   1   2   2   2   2   2   2   1   2   1   1   2   2   2   1   2   1   1   1   1   1   1   1
 MK-4-1                 2   2   1   2   2   1   2   1   2   1   2   1   2   1   2   1   1   2   1   2   2   2   2   1   1   1   1   1   1   2   2   1   2   1   1   2   2   2   2   2   2   1   1   2   2   1   1   1   1   2   1   1   1   2   2   2   1   1   2   2   2   2   1   1   2   2   1   1   1   1   2   1   1   1   2   2   2   1   1   1   1   2   1   1   2   2   1   2   1   1   1   1   2   2   2   2   2   1   2   1   2   2   1   2   2   1   2   2   1   2   2   1   1   1   2   2   1   1   1   1   1   2   2   2   2   2   2   1   2   2   1   1   1   2   2   2   2   1   1   2   2   1   1   2   2   2   1   2   1   2   1   2   2   1   2   2   2   2   1   2   2   2   2   1   2   1   1   1   2   2   2   1   2   2   1   2   2   2   2   1   1   2   1   2   2   1   1   2   1   1   1   1   1   1   1   1   2   1   1   2
 MK-4-2                 2   2   1   2   2   1   2   1   2   1   2   1   2   1   2   1   1   2   1   2   1   1   2   1   1   1   1   1   1   2   2   1   2   1   1   1   2   1   2   2   2   1   1   2   2   1   1   2   1   1   1   1   1   2   2   2   1   1   2   2   2   2   1   1   2   2   1   1   1   1   2   1   1   1   2   1   2   2   1   1   1   2   1   1   2   2   1   2   1   1   1   1   2   2   2   2   1   1   2   1   2   2   1   2   2   1   2   2   1   2   2   1   1   1   1   2   2   1   1   1   1   2   2   2   2   2   2   1   1   2   1   1   1   2   2   1   2   1   1   2   2   1   1   2   2   2   1   2   1   2   1   2   2   1   2   2   1   2   1   2   2   2   1   1   2   1   1   1   2   2   2   1   2   2   1   1   2   2   2   1   1   2   1   1   2   1   1   2   1   1   1   1   1   1   1   1   2   1   1   2
 MK-4-3                 2   2   1   2   2   1   2   1   2   1   2   1   1   1   2   1   2   2   1   2   1   1   2   1   1   1   1   1   1   2   2   1   2   1   1   1   2   1   1   2   2   1   1   2   2   1   1   2   1   2   1   2   1   2   1   2   1   1   2   2   2   2   1   1   2   2   1   1   1   1   2   1   1   1   2   1   2   2   1   1   1   2   1   2   2   2   1   2   1   1   1   1   2   2   2   2   1   1   1   1   2   2   1   2   2   1   2   2   1   2   2   1   1   1   1   2   2   1   1   1   1   2   2   2   2   2   2   1   2   2   2   2   1   2   2   2   1   1   1   2   2   2   1   2   2   1   1   2   1   2   1   2   2   1   2   1   1   2   1   2   2   2   1   1   2   1   2   1   2   2   2   1   2   1   1   1   2   2   2   1   1   2   1   2   1   1   1   2   2   1   1   1   1   1   1   1   2   1   1   2
 MK-4-4                 2   2   1   2   2   1   2   1   2   1   2   1   1   1   2   1   2   2   1   2   1   1   2   1   1   1   1   1   1   2   1   1   2   1   1   1   2   1   1   2   2   1   1   2   2   1   1   2   2   2   1   1   1   2   1   2   1   1   2   2   2   1   1   1   2   2   1   1   1   2   2   1   2   1   2   1   2   2   1   2   1   2   1   2   2   2   1   2   1   1   1   1   2   2   2   2   1   1   1   1   2   2   1   2   2   1   2   2   1   2   2   1   1   1   1   2   2   1   1   1   1   2   2   2   2   2   2   1   1   2   2   2   1   2   2   2   1   1   1   2   2   2   2   2   2   1   1   2   1   2   1   2   2   1   2   1   1   2   1   2   2   2   1   1   2   1   2   1   2   2   2   1   2   1   1   1   2   2   2   1   1   2   1   2   1   1   1   2   2   1   1   1   1   1   1   1   2   1   1   2
 MK-4-5                 2   2   1   1   2   1   2   1   2   1   2   1   1   1   2   1   2   2   1   2   1   1   2   1   1   1   1   1   1   2   1   1   1   1   1   1   2   1   1   2   2   1   1   2   2   1   1   2   2   2   1   1   1   2   1   2   1   2   2   2   2   2   1   1   2   2   1   1   1   2   2   1   2   1   2   2   2   2   1   2   1   2   1   2   2   2   1   2   1   2   1   1   1   2   2   2   1   1   1   1   2   2   1   2   2   1   1   2   1   2   1   1   1   1   1   2   2   1   1   1   1   2   2   2   2   2   2   1   1   2   2   1   1   2   2   2   1   1   1   2   2   2   2   2   1   1   1   2   1   2   2   2   1   1   2   1   1   2   1   2   1   1   1   2   2   1   2   2   2   2   2   1   2   1   1   1   2   1   2   1   1   2   1   2   1   1   1   2   2   1   2   1   1   1   1   1   1   1   1   2
 MK-4-6                 2   2   1   1   2   1   2   1   2   1   2   1   1   1   1   1   2   2   1   2   1   1   2   1   1   1   1   1   1   2   1   1   1   1   1   1   2   1   1   2   2   1   1   2   1   1   1   2   2   2   1   1   1   2   1   2   1   2   2   2   2   2   1   1   2   2   1   1   1   2   2   1   1   1   2   2   2   2   1   2   1   2   1   2   2   2   1   2   1   2   1   1   1   2   2   2   1   1   1   1   2   2   1   2   2   1   1   2   1   2   1   1   1   1   1   2   2   1   1   1   2   2   2   2   2   2   2   1   1   2   2   1   1   2   1   2   1   1   1   2   2   2   2   2   1   1   1   2   1   2   2   2   1   1   2   1   1   2   1   2   1   1   1   2   2   1   2   2   2   2   2   1   2   1   1   2   1   1   2   1   2   2   1   2   1   1   1   2   2   1   2   1   2   1   1   1   1   1   1   2
 MK-4-7                 2   2   1   1   1   1   2   1   2   1   2   1   1   1   1   1   2   2   1   2   1   1   2   1   1   1   2   1   1   2   1   1   1   1   1   2   2   1   1   2   1   1   1   2   1   1   1   2   2   2   1   2   1   2   1   2   1   2   2   2   2   2   1   1   1   2   1   1   1   2   2   1   1   1   2   2   1   2   1   2   1   1   1   2   2   2   1   2   1   2   1   1   1   2   2   2   1   1   1   1   2   2   1   2   2   2   2   2   1   2   1   1   1   1   1   2   2   1   1   1   2   2   2   1   2   2   2   1   1   2   2   1   1   2   1   2   1   1   1   2   2   2   1   2   1   1   1   2   2   2   2   2   1   2   2   1   2   2   1   2   1   1   1   2   2   1   2   2   1   2   1   1   2   1   1   2   1   1   2   2   2   2   2   2   1   1   1   2   1   1   2   1   2   1   1   1   1   1   1   2
 MK-4-8                 2   2   1   2   1   2   2   1   2   1   2   2   1   1   1   2   2   2   1   2   1   1   2   1   2   1   2   1   1   2   1   1   2   1   1   2   2   1   1   2   1   1   1   2   1   1   1   2   2   2   1   2   1   2   1   2   1   1   2   2   2   2   1   1   1   2   1   1   1   2   2   1   1   1   2   2   1   1   1   2   1   1   2   1   2   1   1   2   1   2   1   1   1   2   1   2   2   1   1   1   2   1   1   2   1   2   2   2   1   2   1   1   1   1   1   2   1   1   1   2   2   2   2   1   2   2   2   1   1   2   2   1   1   2   1   2   1   1   1   2   2   2   1   2   1   1   1   2   2   2   2   2   1   2   2   1   1   2   1   2   1   1   1   2   2   1   2   2   1   2   1   2   1   1   2   1   1   1   2   2   1   2   2   2   2   1   1   2   1   2   1   1   2   1   1   2   1   1   1   2
 MK-4-9                 2   2   1   2   1   2   2   1   1   1   2   2   1   1   1   2   1   2   1   2   1   1   2   1   2   1   2   1   1   2   1   1   2   1   1   2   2   1   2   2   1   1   1   2   1   1   1   2   2   2   1   2   1   2   1   2   1   1   2   2   2   1   1   1   1   1   1   1   1   2   2   1   1   1   2   2   1   1   1   1   1   1   2   1   2   1   1   2   1   2   1   1   1   1   1   2   2   1   2   1   2   1   1   2   1   1   1   2   1   2   2   1   1   1   1   1   1   1   1   2   2   2   2   1   2   2   2   1   1   2   1   1   1   2   1   2   1   1   1   2   2   2   1   2   1   1   1   2   2   2   2   2   1   2   1   1   1   2   1   2   2   1   1   2   2   1   2   2   1   2   1   2   1   1   2   1   1   1   2   2   1   2   2   2   2   1   2   2   1   2   1   1   2   1   1   2   1   1   1   2
 MK-4-10                2   2   1   2   1   2   2   2   1   1   2   2   1   1   2   1   1   2   2   2   1   1   2   2   2   1   2   1   1   1   1   1   2   1   1   1   2   1   2   2   1   2   1   2   1   1   1   2   2   2   1   2   1   2   1   2   2   1   2   2   2   1   1   1   1   2   1   1   1   2   2   1   1   1   2   2   1   1   2   1   2   1   2   1   2   1   1   2   1   2   1   1   1   1   1   2   2   1   2   1   2   1   1   2   1   1   1   2   1   2   2   1   1   1   1   1   1   1   1   2   2   2   2   1   2   2   2   1   1   2   1   1   1   2   1   2   2   1   1   2   2   2   1   2   1   1   1   2   2   2   2   2   1   2   1   2   1   2   1   1   2   1   1   2   2   1   2   2   1   2   1   2   2   1   2   1   1   1   2   2   1   2   2   2   2   1   2   2   1   2   1   1   2   1   2   2   1   1   2   2
 MK-4-11                2   2   1   2   2   1   2   2   1   1   2   2   1   1   1   1   1   2   2   2   2   1   2   2   2   1   2   1   1   1   1   1   2   1   1   1   2   1   1   2   1   2   1   2   1   1   1   2   2   2   1   1   1   2   1   1   2   1   2   2   2   2   1   1   1   2   1   1   1   1   2   1   1   1   2   2   1   1   2   1   2   1   2   1   2   1   1   2   2   2   1   1   2   1   1   2   2   1   2   1   2   1   1   2   1   1   1   2   1   2   2   1   1   1   1   1   1   1   1   2   2   2   2   1   2   2   1   2   1   2   1   1   1   2   1   2   2   1   1   2   2   2   1   2   1   1   1   2   2   2   2   2   1   2   1   2   1   2   1   1   2   1   1   2   2   1   1   1   1   2   1   2   2   1   2   1   1   1   2   2   1   1   2   2   2   1   2   2   1   2   1   1   2   1   2   1   1   1   2   2
 MK-4-12                2   1   1   1   2   1   1   2   1   1   2   2   1   1   1   2   1   2   2   2   2   1   2   2   2   1   2   1   2   1   1   1   2   1   1   1   2   1   1   2   1   2   2   2   2   1   1   2   2   2   2   2   1   2   1   1   2   1   2   2   2   2   1   1   1   2   1   1   2   2   2   1   1   1   2   2   1   1   2   1   2   1   2   2   2   1   1   2   2   2   1   1   2   2   2   2   2   1   2   1   1   1   1   2   1   1   2   2   1   2   2   1   1   1   1   1   1   1   1   2   1   2   2   1   2   2   1   2   1   2   1   1   1   2   2   2   2   1   1   2   2   2   1   2   1   1   1   2   2   2   2   2   1   2   1   2   1   2   1   1   2   1   1   2   2   1   1   1   1   1   1   2   2   2   2   1   1   1   2   2   1   1   2   2   2   1   2   2   1   2   1   1   2   1   2   1   1   1   2   2
 MK-4-13                2   1   1   1   1   1   1   2   1   2   2   2   2   1   1   2   1   2   2   2   2   1   2   2   2   1   2   1   2   1   1   1   2   1   1   1   2   1   1   2   1   2   2   2   2   1   1   2   2   2   2   2   1   2   1   1   2   1   2   2   2   2   1   2   1   2   1   1   2   2   1   1   1   1   2   1   1   1   2   1   2   1   2   2   2   1   1   2   2   1   1   1   2   2   2   2   2   1   2   1   1   1   1   2   1   1   2   2   1   2   2   1   1   1   1   1   1   1   1   2   1   2   2   1   2   2   1   2   1   2   1   1   1   2   1   2   2   1   1   2   2   2   1   2   1   1   1   2   1   1   2   2   1   2   1   2   1   2   1   1   2   1   1   1   2   1   1   1   1   1   1   1   2   2   2   1   2   1   2   2   1   1   2   2   2   1   2   2   1   2   1   1   2   1   2   1   2   1   2   2
 MK-4-14                2   1   1   1   1   1   2   2   1   2   2   1   2   1   2   2   1   2   1   2   2   2   2   2   2   1   2   1   2   1   1   1   2   1   1   1   2   1   1   2   1   2   2   2   2   1   1   2   2   2   2   1   1   2   1   1   2   1   2   2   2   2   1   2   1   2   1   1   2   2   1   1   1   1   1   1   1   1   2   1   2   1   2   2   2   1   1   2   2   1   2   1   2   2   2   2   2   1   2   1   1   1   1   2   1   1   2   2   1   2   2   1   1   2   1   1   1   1   1   2   1   2   2   1   2   2   1   2   1   2   1   1   1   2   1   2   1   1   1   1   2   2   1   2   1   1   1   2   1   1   2   1   1   2   1   2   1   1   1   2   2   1   1   2   2   1   1   1   1   1   1   1   2   2   2   1   2   1   2   2   1   1   2   2   1   1   2   2   1   2   1   1   2   1   2   1   2   1   2   2
 MK-4-15                2   1   1   1   2   1   2   2   1   2   2   1   2   1   2   2   1   1   1   2   2   1   2   2   2   1   2   1   2   1   1   1   2   2   1   2   2   1   1   2   1   2   2   1   2   1   1   2   2   2   2   1   1   2   2   1   2   1   2   1   2   2   1   2   1   2   1   1   2   2   1   1   1   1   1   1   1   1   2   1   2   1   2   1   2   1   1   2   2   1   2   1   2   2   2   1   2   1   2   1   1   1   1   2   1   1   2   2   1   2   2   1   1   2   1   1   1   1   1   2   1   2   2   1   2   2   1   2   1   2   1   1   1   2   1   2   1   1   1   1   2   2   1   2   1   1   1   2   1   1   2   1   1   2   1   2   1   1   1   2   2   1   1   2   2   1   2   1   1   1   2   1   2   2   2   1   2   1   2   2   1   1   2   2   2   1   2   2   1   2   1   1   2   2   2   1   2   1   2   2
 MK-4-16                2   1   1   1   2   1   2   2   1   1   2   2   2   1   2   2   1   1   2   2   2   1   2   2   2   2   2   1   2   1   1   1   2   2   1   1   2   1   1   2   1   2   2   1   2   1   1   2   2   2   2   1   1   2   2   1   2   1   2   1   2   2   1   2   1   2   1   1   2   2   1   2   1   1   1   1   1   1   2   2   2   2   2   1   2   1   1   2   1   1   2   1   2   2   1   1   2   1   2   2   1   1   1   2   1   1   2   2   1   2   2   1   1   2   1   1   1   1   1   2   1   2   2   1   2   1   1   2   2   1   1   1   1   2   1   2   2   1   1   1   2   2   1   2   1   1   1   1   1   2   2   1   1   2   1   1   1   1   2   2   2   1   1   2   2   1   2   1   2   1   2   1   2   1   1   1   2   1   2   2   1   1   2   2   1   1   2   2   1   2   1   2   2   2   2   2   2   1   2   2
 MK-5-1                 1   2   2   1   2   1   2   2   2   2   2   2   2   1   2   1   1   1   1   1   1   1   2   2   1   2   1   2   1   1   2   2   1   2   2   1   1   2   2   1   2   1   1   2   1   2   2   1   1   1   1   1   1   1   1   2   2   1   2   2   2   2   2   2   1   1   2   2   1   2   2   1   1   2   1   1   2   1   1   2   2   2   1   1   1   2   2   2   1   2   1   2   2   1   1   2   2   1   1   2   2   2   1   2   1   1   1   1   2   2   1   2   1   1   2   1   2   2   2   1   1   1   2   1   1   1   1   1   1   2   1   1   1   2   1   1   2   2   2   2   1   2   2   1   1   2   1   2   2   1   2   2   1   2   1   2   1   2   2   2   1   1   2   1   2   1   1   1   1   1   2   1   1   2   1   1   1   2   1   2   1   2   2   1   1   1   1   2   2   1   2   1   2   2   1   1   2   1   2   2
 MK-5-2                 1   2   2   1   2   1   2   2   2   1   2   2   2   1   2   1   1   1   1   1   1   1   2   2   1   2   1   2   1   1   2   2   1   2   2   1   1   1   2   1   2   1   1   2   1   2   1   2   1   1   1   1   1   1   1   2   2   1   2   2   2   2   2   1   1   1   2   2   1   2   2   1   1   2   1   1   2   1   1   2   2   2   1   1   1   2   2   2   1   2   1   2   2   1   1   2   2   1   1   2   2   2   1   2   1   1   2   1   2   2   1   2   1   1   2   1   2   1   2   1   1   1   2   1   1   1   1   1   1   1   1   1   1   2   2   1   2   2   2   2   1   2   1   1   1   2   1   2   1   1   2   2   1   2   1   2   1   1   2   2   1   1   2   1   2   1   1   1   1   1   2   1   2   2   1   1   1   2   1   2   1   2   2   1   1   1   2   2   2   1   2   1   1   1   1   1   2   1   2   2
 MK-5-3                 1   2   2   1   2   1   1   2   2   2   2   1   2   1   1   1   1   1   1   1   2   1   2   2   1   2   1   2   1   2   2   2   1   2   2   1   1   1   2   1   2   1   1   2   1   2   1   2   1   1   1   1   1   1   1   2   2   1   2   1   2   2   1   1   1   1   2   2   1   2   2   1   1   2   1   1   2   1   2   2   2   2   1   1   1   1   2   2   1   2   1   2   2   1   1   2   2   1   1   2   2   2   1   1   1   1   2   2   1   2   1   2   1   1   2   1   2   1   1   1   1   1   1   1   1   1   1   2   1   1   1   1   1   2   2   1   2   2   2   2   1   1   1   1   1   2   1   2   2   1   2   2   1   2   1   2   1   1   2   2   1   1   2   1   2   1   1   1   1   1   2   1   2   2   1   1   1   2   1   2   1   2   2   1   1   1   2   2   2   2   2   1   1   2   2   1   2   1   2   2
 MK-5-4                 1   2   2   1   2   1   1   2   2   2   1   1   1   1   1   1   1   1   1   1   2   1   2   2   1   2   1   2   1   1   2   1   1   2   2   1   1   1   2   1   2   1   1   2   1   2   1   2   1   1   1   1   1   1   1   2   2   1   2   2   2   2   1   1   2   1   2   1   1   2   2   1   1   2   1   1   2   1   2   2   2   2   1   1   1   1   2   2   1   2   1   2   2   1   2   2   2   1   1   2   2   2   2   1   1   1   2   2   1   2   2   2   1   1   2   1   2   1   2   1   2   1   1   1   1   2   1   2   1   2   1   1   2   2   2   1   2   2   2   2   1   1   1   1   1   2   1   2   2   1   2   2   1   2   1   1   1   1   2   2   1   1   2   1   2   2   1   1   1   1   2   2   2   2   1   1   1   1   1   2   1   2   2   1   1   1   2   2   2   2   2   1   1   2   2   1   2   1   2   2
 MK-5-5                 1   2   2   1   2   1   1   2   2   2   1   1   1   1   1   2   1   1   1   1   2   1   1   2   2   2   1   1   1   1   2   1   1   2   2   1   1   1   2   1   2   1   1   2   1   2   1   2   1   1   1   1   1   1   1   2   2   1   2   2   2   2   1   1   2   1   2   1   1   1   2   1   1   2   1   1   2   1   2   2   2   2   1   1   1   1   2   2   1   2   1   1   2   1   2   2   2   1   1   2   2   1   2   1   1   1   2   1   1   2   2   2   1   1   2   1   2   1   1   1   2   1   1   1   1   2   2   2   1   2   2   1   2   2   2   1   2   1   2   2   1   1   1   1   1   1   1   2   2   1   2   2   1   2   1   1   1   1   2   2   1   1   2   1   2   2   1   1   1   1   2   1   2   2   1   1   1   1   1   2   1   2   2   1   1   1   2   2   2   2   2   1   1   2   2   1   2   2   2   2
 MK-5-6                 1   2   2   1   2   1   1   2   2   2   1   1   1   1   1   2   1   1   1   2   2   1   1   2   2   2   1   1   1   1   2   1   1   2   2   1   1   1   2   1   2   1   1   2   1   2   1   2   1   1   1   1   1   1   1   2   2   1   2   2   2   2   1   1   2   1   2   1   1   1   2   1   1   2   1   1   2   1   2   2   2   2   1   1   1   2   1   1   1   2   1   1   2   1   2   1   2   1   1   2   2   1   2   1   1   1   2   1   1   2   2   2   1   1   2   1   2   1   1   1   2   1   1   1   1   2   2   2   1   2   2   2   2   1   2   1   2   1   2   2   1   1   1   2   1   1   1   1   2   1   2   2   1   2   1   1   2   1   2   2   1   1   2   1   2   1   1   1   1   1   2   1   2   2   1   1   1   1   1   2   1   2   2   1   1   1   2   2   2   2   2   1   1   2   2   1   2   1   2   2
 MK-5-7                 1   2   2   2   2   1   1   2   2   2   1   1   2   1   1   1   1   2   2   2   2   1   1   2   2   2   2   1   1   1   1   1   1   2   1   1   1   1   2   1   2   1   1   2   1   2   1   2   1   1   1   1   1   1   1   2   2   1   2   2   2   2   1   1   2   1   2   1   1   2   2   1   1   2   1   1   2   1   2   2   2   2   1   1   1   2   1   1   2   2   1   1   2   2   2   1   2   1   1   1   2   1   2   1   1   1   2   1   1   1   2   2   1   1   2   1   2   1   1   1   2   1   1   1   1   2   2   2   1   2   2   2   2   1   2   1   2   1   2   2   1   1   1   2   1   1   1   1   2   1   2   2   1   2   1   1   1   1   2   2   1   1   1   1   2   1   1   1   1   1   2   1   2   2   1   1   1   1   2   2   1   2   2   1   1   2   2   1   2   2   2   1   2   2   2   1   2   1   2   2
 MK-5-8                 1   2   2   2   2   1   1   2   2   2   2   1   2   1   1   2   1   2   2   2   2   1   1   2   2   2   2   1   2   1   1   1   1   2   1   1   1   1   2   1   1   1   1   2   2   2   1   2   1   2   1   1   1   1   1   2   2   1   2   2   2   2   1   1   2   1   2   1   1   2   2   1   1   2   1   1   2   1   2   2   2   2   1   1   1   2   1   1   2   2   2   1   2   2   1   1   2   1   1   1   2   1   1   1   1   1   2   1   1   1   2   2   1   1   2   1   2   1   1   1   2   1   1   1   2   2   2   2   1   2   2   2   2   2   2   1   2   1   1   2   1   1   1   2   2   1   1   1   2   1   2   2   1   2   1   1   1   1   1   2   1   1   1   1   2   1   1   1   2   1   2   1   2   2   1   1   1   1   2   2   1   2   2   1   1   1   2   1   2   2   2   1   2   2   2   1   2   1   2   1
 MK-5-9                 1   2   2   2   2   1   1   2   2   2   2   1   2   1   1   2   1   2   2   2   2   1   1   2   2   2   1   1   2   2   1   1   1   2   1   1   1   1   2   1   1   1   2   2   2   2   1   2   1   1   1   1   1   1   1   2   2   1   2   2   2   2   2   1   1   2   2   1   1   2   2   1   1   2   1   1   2   1   1   2   2   2   1   1   2   2   1   1   2   2   2   1   2   1   1   1   2   1   1   1   2   1   1   1   1   1   2   1   1   1   2   2   1   1   2   1   2   1   1   1   2   1   1   2   2   2   2   2   1   2   2   2   2   2   2   1   1   1   1   2   1   1   2   2   2   1   1   1   2   1   2   2   1   2   1   1   1   1   2   2   1   1   1   1   2   1   1   1   2   1   2   1   2   2   1   1   2   1   2   1   1   2   2   1   1   1   1   1   2   2   2   1   2   2   2   1   2   1   2   1
 MK-5-10                2   2   2   2   1   1   1   2   2   2   2   2   2   2   1   2   1   2   2   2   2   1   1   2   1   2   1   1   2   1   1   1   2   2   2   1   1   1   2   1   1   1   1   2   2   2   2   1   1   1   1   1   1   2   1   1   2   1   1   2   2   2   2   1   1   2   2   2   1   2   2   1   2   2   1   1   2   1   1   2   2   2   1   1   1   2   1   1   2   2   2   1   2   1   1   1   2   1   1   1   2   1   1   1   1   1   1   1   1   1   2   2   1   1   2   1   2   1   1   1   2   1   1   2   2   2   2   2   1   2   2   2   2   1   2   1   1   1   1   2   1   1   2   2   2   1   1   2   2   1   2   2   1   2   2   1   2   1   1   2   1   1   1   1   2   1   1   1   1   1   2   1   2   2   1   2   1   2   2   1   2   1   2   1   1   1   1   1   2   2   2   1   2   2   2   1   2   1   2   1
 MK-5-11                2   2   2   2   1   1   1   2   2   2   2   2   2   2   1   2   1   2   2   1   2   1   1   2   1   2   1   1   2   1   1   1   2   2   2   1   2   1   2   1   1   1   1   2   2   2   2   1   1   1   1   1   1   2   1   1   1   1   1   2   2   2   2   1   1   2   2   2   1   2   2   1   2   2   1   1   2   1   1   1   2   2   1   2   1   2   1   1   2   2   2   1   2   1   1   1   2   1   1   1   2   1   2   2   1   1   1   1   1   1   2   2   1   1   2   1   2   1   1   1   2   1   1   2   1   2   2   2   1   2   2   2   2   1   2   1   1   2   2   2   2   1   2   1   2   1   1   1   2   1   1   2   1   1   2   1   2   1   1   2   1   1   1   1   2   1   1   1   1   1   2   1   2   2   1   1   1   2   1   1   2   2   2   1   1   1   1   1   2   2   2   1   2   2   2   1   2   1   2   1
 MK-5-12                2   2   2   2   1   1   1   2   2   2   2   2   2   2   1   2   1   2   2   1   2   1   1   2   1   1   1   1   2   1   1   1   2   2   2   1   2   1   2   1   1   1   1   2   1   2   2   1   1   1   1   1   1   2   1   2   1   1   1   2   2   2   2   1   1   2   2   2   1   2   1   1   2   2   1   1   2   2   2   1   2   2   1   2   1   2   1   1   2   2   2   1   2   1   1   1   2   1   2   1   2   1   2   2   1   2   1   1   1   1   2   2   1   1   2   1   2   1   1   1   2   1   1   2   1   2   2   2   1   2   2   2   2   1   2   1   1   2   2   2   2   2   2   2   2   1   1   1   2   2   1   2   1   1   2   1   2   2   1   2   1   1   1   1   2   1   1   1   1   1   2   1   2   2   2   1   1   2   1   1   2   2   2   2   1   1   1   1   2   2   2   1   2   2   2   1   1   2   2   1
 MK-5-13                2   2   2   2   1   1   1   2   2   2   2   2   2   2   1   2   1   1   2   1   2   1   1   2   1   1   1   1   1   1   2   2   2   2   2   1   2   2   2   1   1   1   1   2   2   1   2   1   1   1   1   1   1   2   2   2   1   1   1   2   2   2   2   1   1   2   2   2   1   2   1   1   2   2   1   1   2   1   2   1   2   2   1   2   1   2   1   1   2   2   1   1   2   1   2   2   2   1   1   1   2   1   2   2   1   2   1   1   1   1   2   2   1   1   2   1   2   1   1   1   2   1   1   2   1   1   2   2   1   2   2   2   2   1   2   2   1   2   2   2   2   2   2   2   2   1   1   1   1   1   1   2   1   1   2   1   2   2   1   2   1   1   1   1   2   1   1   2   1   1   1   1   2   2   2   1   1   2   1   1   1   2   2   1   1   2   1   1   2   2   1   1   2   1   1   1   1   2   2   1
 MK-5-14                2   1   2   2   2   1   1   2   2   2   2   2   2   2   2   2   2   1   2   2   2   1   1   2   1   1   1   1   1   1   2   2   2   2   2   1   2   2   2   1   2   1   1   2   2   1   2   1   1   1   1   1   1   2   2   2   1   1   1   2   2   2   1   1   1   2   2   2   1   2   1   1   2   1   1   1   2   1   1   1   2   2   1   2   1   2   1   1   2   2   1   1   2   2   2   1   2   1   1   1   2   1   2   2   1   2   1   1   1   1   2   2   1   1   2   2   2   1   1   1   2   2   1   2   1   1   2   2   1   2   2   2   2   1   2   2   1   2   2   2   2   2   2   2   2   1   1   1   1   1   1   2   1   1   2   1   2   2   1   2   1   1   1   1   2   1   1   2   1   1   1   1   2   2   2   1   1   2   1   2   1   2   2   1   2   2   1   1   2   2   1   1   2   1   1   1   1   2   2   1
 MK-5-15                2   1   2   2   2   2   1   2   2   2   2   2   2   2   2   2   2   1   2   2   2   1   1   2   1   1   1   1   1   1   1   2   2   2   2   1   1   2   2   1   2   1   1   2   2   1   2   1   1   1   1   1   1   2   2   2   1   1   1   2   2   2   1   1   1   1   2   2   1   2   1   1   2   1   1   1   2   1   1   1   2   2   1   2   1   2   2   1   2   2   1   1   2   2   2   1   2   1   1   2   1   1   2   2   1   2   1   1   1   2   2   2   1   1   2   2   1   1   1   1   2   2   1   2   1   1   2   2   1   2   2   1   2   2   2   2   2   2   2   2   2   2   2   2   2   1   1   1   2   1   1   2   1   1   2   1   2   2   1   2   1   1   1   1   2   1   1   2   1   1   1   2   2   2   2   1   1   2   1   2   1   2   2   1   2   1   1   1   2   2   2   1   2   1   1   1   1   2   2   1
 MK-5-16                2   1   2   2   2   2   1   2   2   2   2   2   2   1   2   2   1   1   1   2   2   1   1   2   1   1   2   1   2   1   1   2   2   2   2   1   1   2   2   1   2   1   1   2   2   1   1   1   1   1   1   1   1   2   2   2   1   1   1   2   2   2   1   2   2   1   2   2   1   2   1   1   2   1   1   1   2   1   1   1   2   2   1   2   1   2   1   1   2   2   1   1   2   2   2   1   1   1   1   2   1   1   2   2   1   2   1   1   1   2   2   1   1   1   2   2   1   1   1   2   2   2   2   2   1   1   2   2   1   2   2   1   2   2   2   2   2   2   2   2   2   2   2   2   2   1   1   2   1   1   1   2   1   1   2   1   2   2   1   1   1   1   1   1   2   1   1   2   1   1   1   2   2   2   1   1   1   2   1   2   1   2   2   1   2   1   1   1   2   2   2   1   1   1   1   1   1   2   2   2
 MK-6-1                 1   1   1   1   2   2   2   1   1   1   1   1   1   1   1   2   1   2   1   2   2   1   2   2   2   1   1   1   1   1   1   1   2   1   1   1   2   1   2   1   1   1   1   2   2   1   2   2   2   1   2   2   1   2   2   2   2   2   1   1   2   1   2   1   2   2   1   2   1   1   2   2   1   1   2   2   2   2   2   1   2   1   2   2   1   2   1   2   2   1   1   2   2   2   2   1   2   2   2   2   1   1   1   2   1   1   2   1   1   2   2   2   1   1   1   2   2   1   1   1   1   2   2   1   2   1   1   2   1   2   2   2   2   1   2   1   1   2   1   2   2   1   1   2   2   1   2   1   1   2   1   2   1   2   1   1   1   2   1   1   2   1   2   2   2   1   2   2   1   2   1   2   2   1   2   1   2   1   1   1   1   2   2   2   2   2   2   1   1   1   1   1   1   1   2   2   1   2   2   2
 MK-6-2                 1   1   1   1   2   2   2   1   2   1   1   1   1   1   2   2   1   2   1   2   2   1   2   2   2   2   1   1   2   1   1   1   2   1   1   1   2   1   2   1   1   1   2   1   2   1   2   2   2   1   2   2   1   2   2   2   2   2   1   1   2   1   2   1   2   2   2   2   1   1   2   2   2   1   2   1   2   2   2   1   2   1   1   2   1   2   1   2   2   1   1   1   2   2   2   1   2   2   1   2   1   2   1   2   1   1   2   1   1   2   2   2   1   1   1   2   2   1   2   1   1   2   2   1   2   2   1   2   1   2   2   2   2   1   2   1   1   2   1   1   2   2   1   2   2   1   2   1   1   2   2   2   1   2   1   1   1   2   1   1   2   1   2   2   2   1   2   2   1   2   1   2   2   1   2   1   2   1   1   1   1   2   2   2   2   2   2   1   1   1   1   1   1   1   2   2   1   2   2   2
 MK-6-3                 1   1   2   1   1   2   1   1   2   2   1   1   1   1   2   2   2   2   1   2   2   1   2   2   1   2   1   1   2   1   1   1   2   2   1   1   2   1   2   1   1   2   1   1   2   1   2   2   2   1   2   2   1   2   2   2   2   2   1   1   2   1   2   1   2   2   1   2   1   1   2   2   1   1   2   1   1   2   2   1   2   1   1   1   1   2   1   2   2   1   2   1   2   2   2   2   2   2   1   2   1   1   1   2   1   1   2   1   1   2   2   2   1   1   1   2   1   1   1   1   1   2   2   1   2   2   1   2   2   2   2   2   2   1   2   1   1   2   1   1   1   2   1   2   2   1   2   1   1   2   2   2   1   2   1   1   1   1   1   1   1   1   2   2   2   1   2   2   1   2   1   2   2   2   2   1   2   1   1   1   1   2   2   2   2   2   2   1   1   1   1   1   1   1   2   1   1   1   2   1
 MK-6-4                 2   1   2   2   1   2   1   1   2   2   1   1   1   1   2   2   2   2   1   2   2   2   2   2   1   2   1   1   2   1   1   1   2   2   1   1   2   1   2   2   1   2   1   1   2   1   2   2   2   1   2   2   1   1   2   2   2   2   1   1   2   1   2   1   2   2   1   2   1   1   2   1   1   1   2   1   1   2   2   1   1   1   1   1   1   2   1   1   1   1   2   1   2   2   2   2   2   2   1   2   1   1   1   1   1   1   2   1   1   2   2   2   1   1   1   2   1   1   1   1   1   2   2   1   2   2   1   2   1   2   2   1   2   1   2   1   1   2   1   1   2   2   1   2   2   2   2   1   1   2   2   2   1   1   1   1   2   1   1   1   2   1   2   2   2   1   1   1   1   2   1   2   2   2   2   1   2   1   1   1   1   2   2   2   1   2   2   1   1   1   1   1   1   1   2   1   1   1   2   2
 MK-6-5                 2   1   2   2   1   2   1   1   2   2   1   1   1   1   1   2   2   2   1   1   2   2   2   2   1   2   1   1   2   1   1   1   2   2   1   1   2   1   2   2   1   2   2   1   2   1   2   1   2   2   1   2   1   1   2   2   2   2   1   1   2   1   2   1   2   2   1   2   1   2   2   1   1   2   2   1   2   2   2   1   1   1   1   2   1   1   1   1   1   1   1   1   2   2   2   2   2   2   1   2   2   1   1   1   1   1   2   1   1   2   1   2   1   1   1   2   1   1   1   1   1   2   1   1   2   1   1   2   1   2   2   1   2   2   2   1   1   2   1   2   2   2   1   1   2   1   2   1   1   2   2   2   1   1   1   1   2   1   2   1   2   1   2   2   2   1   1   1   1   1   1   2   1   2   2   2   2   1   1   1   1   2   2   2   1   2   2   1   1   1   2   1   1   1   2   1   1   2   2   2
 MK-6-6                 2   1   2   2   1   2   1   1   2   2   1   1   1   1   1   2   2   2   1   1   2   2   2   1   1   2   2   1   1   1   1   1   2   2   1   1   2   2   2   2   1   2   2   1   2   1   2   2   2   2   1   2   1   1   2   2   2   2   1   1   2   1   2   1   2   2   1   2   1   2   1   1   1   2   2   1   2   1   2   1   1   1   1   2   1   1   1   1   1   1   1   1   2   2   2   2   2   2   1   2   2   1   1   1   1   1   2   1   1   2   1   2   1   1   1   2   1   1   1   2   1   2   1   1   2   1   1   2   1   2   2   1   2   2   2   1   1   2   1   2   2   2   1   1   2   1   1   1   1   2   2   2   1   1   1   1   2   1   2   1   2   2   2   2   2   1   1   1   1   2   1   2   1   1   2   2   2   1   2   1   1   2   1   2   1   2   1   1   1   1   2   1   1   1   2   1   2   1   2   2
 MK-6-7                 2   1   2   2   1   2   1   1   2   2   1   1   1   1   1   2   2   2   1   1   2   2   2   1   1   2   1   1   1   2   1   1   2   2   1   1   1   1   2   1   1   2   2   1   2   1   2   2   1   2   1   2   1   1   2   2   2   2   1   1   2   1   2   1   2   2   1   2   1   2   1   1   1   2   2   1   2   1   2   1   1   1   1   2   2   1   1   1   1   2   1   1   2   2   2   2   2   2   1   2   2   1   1   2   1   1   2   1   1   2   1   2   1   1   1   2   1   1   1   2   1   2   1   2   2   1   1   2   1   2   2   1   2   2   1   2   1   2   1   2   2   2   1   1   2   1   1   1   1   2   2   2   1   1   2   1   2   1   2   1   1   2   2   2   2   1   1   1   2   2   1   2   1   1   2   2   2   1   2   1   1   2   1   2   1   2   1   1   1   1   2   1   1   2   2   1   2   1   2   2
 MK-6-8                 2   1   2   2   1   1   1   1   2   2   1   1   1   1   1   2   2   2   1   1   2   2   2   1   1   2   1   2   1   2   1   1   2   2   1   1   1   1   2   2   1   2   2   1   2   1   2   2   1   2   1   2   1   1   2   2   2   2   1   1   2   1   2   2   2   2   1   2   1   2   1   1   1   2   2   1   2   1   2   1   1   1   1   2   2   1   1   1   1   2   1   1   2   2   1   2   2   2   1   2   2   1   1   2   1   1   2   1   1   2   1   2   1   1   1   2   1   1   1   2   2   2   1   2   2   2   1   2   1   2   2   1   2   2   1   2   1   2   1   2   2   2   1   1   2   1   1   1   1   2   2   2   1   1   2   1   1   1   2   1   1   2   1   1   1   1   1   1   2   2   1   2   1   1   2   2   2   1   2   1   1   2   1   2   1   2   1   2   1   2   2   1   1   2   2   1   2   1   2   2
 MK-6-9                 2   1   2   1   1   1   1   1   2   1   1   1   1   1   1   2   2   2   1   1   2   2   2   1   1   1   1   2   1   2   2   1   2   2   2   1   1   1   1   1   1   2   2   1   2   1   2   2   1   2   1   2   1   1   2   2   2   2   1   1   2   1   1   2   2   2   1   2   1   2   1   1   1   2   2   1   2   1   1   1   1   1   1   2   2   1   1   2   1   2   1   1   2   2   1   2   2   2   1   1   2   1   1   2   1   1   2   1   1   2   1   2   1   1   1   2   1   1   1   2   2   2   1   2   2   2   1   2   1   2   2   1   2   2   1   2   1   1   1   2   2   1   1   1   2   1   1   1   1   2   2   2   1   1   1   1   1   2   2   1   1   2   1   2   1   1   1   1   2   2   1   2   1   1   1   2   2   2   2   1   1   2   1   2   1   2   1   2   1   2   2   1   1   2   2   1   1   1   2   2
 MK-6-10                2   1   2   1   1   1   1   1   2   1   1   2   1   1   1   2   2   2   1   1   2   2   2   1   1   1   1   2   1   2   1   2   2   2   2   1   1   1   1   1   1   2   2   1   2   1   2   2   1   2   1   2   1   1   2   2   2   2   1   1   2   1   1   2   2   2   1   2   1   2   1   1   1   1   1   1   2   1   1   2   1   1   1   1   2   1   1   2   1   2   1   1   2   2   1   2   1   2   1   1   2   1   1   2   1   1   1   2   1   2   1   2   1   1   1   2   1   1   1   2   2   2   2   2   2   1   1   2   1   2   2   1   2   2   1   2   1   1   1   2   2   1   1   1   2   2   1   1   1   2   2   2   1   1   1   1   1   2   2   1   1   2   1   2   1   1   1   1   2   2   1   2   2   1   1   2   2   2   2   1   1   2   1   2   1   1   1   2   1   2   2   1   1   2   1   1   1   1   2   2
 MK-6-11                2   1   2   1   1   1   1   2   2   1   1   2   2   1   1   2   2   2   1   1   2   2   2   1   1   1   1   2   1   2   1   2   2   2   1   1   1   2   1   1   1   2   2   1   2   1   1   2   1   2   1   2   1   1   2   2   2   2   1   1   2   1   1   2   2   2   1   2   2   2   2   1   1   1   1   1   2   1   1   2   2   1   1   1   2   1   2   2   1   2   1   1   2   2   1   2   1   2   1   1   2   2   1   2   1   1   1   2   1   1   1   2   1   1   1   2   1   1   1   2   2   2   2   2   2   1   1   2   1   2   2   1   1   2   1   2   1   1   1   2   2   1   1   1   1   2   1   1   2   2   2   2   1   1   1   1   1   1   2   1   1   1   1   2   1   1   1   1   2   2   1   2   2   1   1   2   2   2   2   1   1   2   1   2   1   1   1   1   1   2   2   1   1   2   1   1   1   1   2   2
 MK-6-12                2   1   2   2   1   1   2   2   2   1   1   2   2   1   1   2   2   2   1   2   2   2   2   1   1   1   2   2   2   2   1   2   2   2   1   1   2   2   1   1   1   2   2   1   2   1   1   2   1   2   1   2   1   1   2   2   2   2   2   1   2   1   1   2   2   2   1   2   2   2   2   1   1   1   1   1   2   1   1   2   2   1   1   2   2   1   2   2   1   2   1   1   2   2   1   2   1   2   1   1   2   2   1   2   1   1   1   2   1   1   1   2   1   1   1   2   2   1   1   2   2   1   1   2   2   1   1   2   1   2   2   1   1   2   1   1   1   2   1   2   2   1   2   1   1   2   1   2   2   2   2   2   1   1   1   1   1   2   2   1   1   1   1   2   1   1   1   1   2   2   1   2   2   1   1   2   2   2   2   1   1   2   1   2   1   1   1   1   1   2   1   2   1   2   1   1   1   1   2   2
 MK-6-13                1   1   2   2   1   1   2   2   2   1   1   2   2   1   1   2   2   2   1   2   2   2   2   1   1   1   2   2   2   2   1   2   2   2   1   1   2   2   2   1   1   2   1   1   2   1   1   2   1   1   1   2   1   1   2   2   2   2   2   1   1   1   1   1   2   2   1   2   2   2   2   1   2   1   1   1   2   2   1   2   1   1   1   2   2   1   2   2   1   2   1   1   1   2   1   2   1   2   1   1   2   1   1   2   1   1   1   2   1   1   1   2   1   1   1   2   1   1   1   2   2   1   1   2   1   1   1   2   1   2   2   1   1   2   1   1   1   2   1   2   2   1   1   1   1   2   1   2   2   2   1   1   1   1   1   1   1   2   2   1   1   2   1   2   1   1   1   1   2   2   1   2   1   1   1   2   2   2   2   1   1   2   1   2   1   1   1   1   1   2   2   2   1   2   1   1   1   1   2   1
 MK-6-14                1   1   2   2   1   1   2   2   2   1   2   2   2   1   1   1   2   2   1   2   2   2   2   1   1   1   2   2   2   2   1   2   2   2   1   1   2   2   1   1   1   2   1   2   2   1   1   2   1   1   1   2   1   1   2   2   2   2   2   1   1   1   1   1   2   2   1   2   2   2   2   1   2   1   1   1   2   2   1   2   1   1   1   2   2   2   2   2   1   2   1   1   2   2   1   2   1   2   1   1   2   1   1   2   2   1   1   2   1   1   2   2   1   1   1   2   2   1   1   2   2   1   1   1   1   1   2   2   1   2   2   1   1   2   1   1   1   2   1   1   2   1   1   1   1   1   1   2   2   2   1   1   2   1   1   1   1   2   2   1   1   2   1   2   1   1   1   1   2   2   1   2   1   1   1   2   2   2   1   1   1   2   1   2   1   1   2   1   1   1   2   2   1   2   1   1   2   1   2   1
 MK-6-15                1   2   2   2   1   1   2   2   2   1   2   2   2   1   1   1   2   1   1   2   2   2   2   1   1   1   2   2   2   2   2   2   2   2   1   1   2   2   1   1   1   2   1   2   2   1   1   2   1   1   1   2   1   1   2   2   2   2   2   1   1   1   1   1   2   2   1   2   2   2   2   1   2   1   1   1   2   2   1   2   1   1   2   2   2   2   2   1   1   2   1   1   2   2   1   2   1   2   1   1   2   1   1   2   2   1   1   2   1   1   2   2   2   1   1   2   2   2   1   2   2   1   1   1   1   1   2   1   1   2   2   1   1   2   1   1   1   2   1   1   2   2   1   1   1   1   1   2   2   2   1   1   2   1   1   1   2   1   1   1   1   2   1   2   1   1   1   1   2   2   1   1   1   1   2   2   2   2   1   1   1   2   1   1   1   1   2   1   1   1   2   2   1   2   1   1   2   1   1   1
 MK-6-16                2   2   1   2   1   1   2   2   2   1   2   2   2   1   1   1   2   1   1   2   2   2   2   1   2   2   2   2   2   2   2   2   2   2   1   1   1   2   1   1   1   1   1   2   1   1   1   2   1   1   1   1   1   1   2   2   2   2   2   1   1   2   1   1   2   2   1   2   2   2   2   1   2   1   1   2   2   2   1   1   1   2   2   2   2   2   2   1   1   2   1   2   2   2   1   2   1   2   1   1   2   1   1   2   2   1   1   2   1   1   2   2   2   1   1   2   1   2   1   2   2   2   1   1   1   1   2   1   1   2   1   1   1   2   1   1   1   2   1   1   2   2   1   1   1   1   1   2   2   2   1   1   2   1   1   1   2   1   1   1   1   2   1   1   1   1   1   1   2   2   1   1   1   1   2   2   2   2   1   1   1   2   2   1   1   1   2   1   1   1   2   2   1   2   2   2   2   1   1   1
 
!****************************************** Phenotypic Data **********************************************************
!-100.0 is resevred for missing phenotype
SimulatedTrait1        10.8720   10.5700   10.9356   10.8400    8.8439   10.7554    9.6822    9.7833    9.7053    9.9850    9.7112   11.4941   10.7270   11.3048    7.5902    9.7008    9.4330   10.5220    9.7015   12.0005    7.8981   10.3937    8.1930    8.9761    9.5172   10.4322    9.9893   10.2960   11.3179    9.3903   10.9546    9.8810   10.5791   11.6539   10.5790    9.9815   10.2745   11.0587    8.5527   10.6454   11.2886   11.4115   10.7424   11.7520    9.2279   10.4393   10.2072    9.1568    9.3031   13.0162    9.3237   10.0121   10.8028    9.2820    9.9589   10.6070   10.5942    9.9438   10.1543   10.8909   10.4847    9.0280    8.6879    7.8618    9.8694   11.2230   10.9662   11.1553    8.9608   10.5221    8.6917   10.6761   11.0077   10.4758   11.0235   10.4472    8.8087    9.8585   11.3834    9.9799   11.3596   10.5822   10.7970    8.8298   10.9456   10.9702   10.2689   11.7612    9.1116   10.1281   11.1109    8.0011    9.2745    9.6585    9.9319   10.8575    9.3032   11.2798    7.5026    9.5441   10.1695    9.0842   10.2989   10.0252    9.7119    9.5119   10.0924   10.6299   10.3591    9.1062    9.1657   10.1146    9.6223   10.4431    9.4357    9.6238    9.5312   10.9648   10.3039    9.9915    9.3868    9.3891   10.5708   10.2558    7.5395    7.6093   10.9302   10.4303   10.6367    8.9458    9.3983    9.9054   10.2015   10.3128   10.5891    7.7614    9.4914    8.6932   10.8487   10.3902   10.3504    8.7694    9.8840    9.1148    9.4486    8.7385   11.8128    8.9057    9.5696   10.7370   11.3607   11.2776    9.8304   11.3529   11.2103   10.7161   10.2038   10.7421   10.5383   11.2152    8.3629    8.7119    8.9172    9.8369   11.4301    8.4162   10.9717    7.1275    9.0966    8.9928   10.5471   11.2134   11.6617    8.8840    9.8602    9.5272    9.1969   10.5508    9.7525    9.8097   10.8953    8.1345    9.3089   10.3481    8.8093    9.2274   11.9720    9.7306    9.9687   10.2699    8.3839    8.8693    9.0625   11.8543    9.9993    9.9706    8.4588   10.5964   11.1775    9.7736
 
