# Supplementary material for: Inclusive Composite Interval Mapping of QTL by Environment Interactions in Biparental Populations
Source: PLoS One. 2015 Jul 10;10(7):e0132414. doi: 10.1371/journal.pone.0132414 (PMC4498613; doi:10.1371/journal.pone.0132414)
Supplement: S1 File — (ZIP) [file pone.0132414.s001.zip › BC1 population/e=1/run_00094.met]

!**********************Note: lines staring with "!" are remarks and will be ignored in the program********************
!*********************************General Information**********************************
!Assuming F1 = P1 x P2, populations available in QTL IciMapping are: 
!  1, P1BC1F1 = P1 x F1, the first backcrossing where P1 is used as the recurrent parent;
!  2, P2BC1F1 = P2 x F1, the first backcrossing where P2 is used as the recurrent parent;
!  3, F1DH, F1-derived doubled haploids; 
!  4, RIL or F1RIL, recombination inbred lines through the repeated selfing of F1;
!  5, P1BC1RIL, recombination inbred lines through the repeated selfing of P1BC1F1;
!  6, P2BC1RIL, recombination inbred lines through the repeated selfing of P2BC1F1;
!  7, F2, the selfing generation of F1;
!  8, F3, the selfing generation of F2;
!  9, P1BC2F1, the second backcrossing where P1 is used as the recurrent parent; 
! 10, P2BC2F1, the second backcrossing where P2 is used as the recurrent parent;
! 11, P1BC2RIL, recombination inred lines through the repeated selfing of P1BC2F1; 
! 12, P2BC2RIL, recombination inred lines through the repeated selfing of P2BC2F1; 
! 13, P1BC1F2, the selfing generation of P1BC1F1; 
! 14, P2BC1F2, the selfing generation of P2BC1F1; 
! 15, P1BC2F2, the selfing generation of P1BC2F1; 
! 16, P2BC2F2, the selfing generation of P2BC2F1; 
! 17, P1BC1DH, P1BC1F1-derived doubled haploids; 
! 18, P2BC1DH, P2BC1F1-derived doubled haploids; 
! 19, P1BC2DH, P1BC2F1-derived doubled haploids; 
! 20, P2BC2DH, P2BC2F1-derived doubled haploids; 
   1      !Mapping Population (see remarks above)
   2      !Mapping Function (1 for Kosambi; 2 for Haldane; 3 for Morgan)
   2      !Marker Space Type (1 for intervals; 2 for positions)
   1      !Marker Space Unit(1 for centiMorgans; 2 for Morgan)
   6      !Number of Chromosomes (or Linkage Groups)
 200      !Size of the mapping population
   1      !Number of environments
 
!***************************************** Chromosomes and Linkage Maps **********************************************
!Chromosome                 NumMarkers
-CH1                        16
-CH2                        16
-CH3                        16
-CH4                        16
-CH5                        16
-CH6                        16
!Linkage map (Marker name followed by position or the interval length)
 MK-1-1                1     0.000
 MK-1-2                1    10.000
 MK-1-3                1    20.000
 MK-1-4                1    30.000
 MK-1-5                1    40.000
 MK-1-6                1    50.000
 MK-1-7                1    60.000
 MK-1-8                1    70.000
 MK-1-9                1    80.000
 MK-1-10               1    90.000
 MK-1-11               1   100.000
 MK-1-12               1   110.000
 MK-1-13               1   120.000
 MK-1-14               1   130.000
 MK-1-15               1   140.000
 MK-1-16               1   150.000
 MK-2-1                2     0.000
 MK-2-2                2    10.000
 MK-2-3                2    20.000
 MK-2-4                2    30.000
 MK-2-5                2    40.000
 MK-2-6                2    50.000
 MK-2-7                2    60.000
 MK-2-8                2    70.000
 MK-2-9                2    80.000
 MK-2-10               2    90.000
 MK-2-11               2   100.000
 MK-2-12               2   110.000
 MK-2-13               2   120.000
 MK-2-14               2   130.000
 MK-2-15               2   140.000
 MK-2-16               2   150.000
 MK-3-1                3     0.000
 MK-3-2                3    10.000
 MK-3-3                3    20.000
 MK-3-4                3    30.000
 MK-3-5                3    40.000
 MK-3-6                3    50.000
 MK-3-7                3    60.000
 MK-3-8                3    70.000
 MK-3-9                3    80.000
 MK-3-10               3    90.000
 MK-3-11               3   100.000
 MK-3-12               3   110.000
 MK-3-13               3   120.000
 MK-3-14               3   130.000
 MK-3-15               3   140.000
 MK-3-16               3   150.000
 MK-4-1                4     0.000
 MK-4-2                4    10.000
 MK-4-3                4    20.000
 MK-4-4                4    30.000
 MK-4-5                4    40.000
 MK-4-6                4    50.000
 MK-4-7                4    60.000
 MK-4-8                4    70.000
 MK-4-9                4    80.000
 MK-4-10               4    90.000
 MK-4-11               4   100.000
 MK-4-12               4   110.000
 MK-4-13               4   120.000
 MK-4-14               4   130.000
 MK-4-15               4   140.000
 MK-4-16               4   150.000
 MK-5-1                5     0.000
 MK-5-2                5    10.000
 MK-5-3                5    20.000
 MK-5-4                5    30.000
 MK-5-5                5    40.000
 MK-5-6                5    50.000
 MK-5-7                5    60.000
 MK-5-8                5    70.000
 MK-5-9                5    80.000
 MK-5-10               5    90.000
 MK-5-11               5   100.000
 MK-5-12               5   110.000
 MK-5-13               5   120.000
 MK-5-14               5   130.000
 MK-5-15               5   140.000
 MK-5-16               5   150.000
 MK-6-1                6     0.000
 MK-6-2                6    10.000
 MK-6-3                6    20.000
 MK-6-4                6    30.000
 MK-6-5                6    40.000
 MK-6-6                6    50.000
 MK-6-7                6    60.000
 MK-6-8                6    70.000
 MK-6-9                6    80.000
 MK-6-10               6    90.000
 MK-6-11               6   100.000
 MK-6-12               6   110.000
 MK-6-13               6   120.000
 MK-6-14               6   130.000
 MK-6-15               6   140.000
 MK-6-16               6   150.000
!*********************************** Marker Types ********************************************************************
!Co-dominant marker: When heterozygote F1 is present, P1 is coded as 2, F1 is coded as 1, and P2 is coded as 0; Otherwise, P1 is coded as 2, and P2 is coded as 0. 
!Dominant marker: When heterozygote F1 is present, P1 and F1 are coded as 12, and P2 is coded as 0; Otherwise, P1 is coded as 2, and P2 is coded as 0.  
!Recessive markers: When heterozygote F1 is present, P1 is coded as 2, and F1 and P2 are coded as 10; Otherwise, P1 is coded as 2, and P2 is coded as 0. 
!Missing marker is coded as -1. 
 MK-1-1                 2   2   1   2   2   1   2   1   2   1   2   1   2   2   2   2   2   1   1   1   1   1   1   1   1   2   1   1   1   1   1   1   1   2   2   1   2   1   2   1   1   1   2   1   1   1   2   1   1   2   2   1   1   1   1   2   1   2   1   1   2   2   2   1   2   2   2   1   2   1   1   2   2   1   1   2   1   1   1   2   2   1   2   2   1   1   1   2   1   1   1   2   1   2   1   2   2   2   1   1   1   1   1   2   2   2   2   2   1   2   1   1   1   1   1   2   1   1   2   2   2   2   1   2   2   1   2   2   1   1   2   2   1   2   2   2   1   2   1   1   1   1   2   1   2   1   1   2   2   2   1   2   2   1   2   2   1   1   2   2   2   2   1   2   2   1   1   2   1   2   2   1   1   1   2   1   1   2   1   2   2   1   2   2   1   1   2   2   2   2   1   2   1   1   2   2   2   1   2   1
 MK-1-2                 2   2   1   2   2   1   1   1   2   1   2   1   2   2   2   2   2   1   1   1   1   1   1   1   1   2   1   1   1   1   1   1   2   2   2   1   2   1   2   1   1   2   2   1   1   1   2   1   1   2   2   1   1   1   1   1   1   2   1   1   2   2   2   2   2   2   2   1   2   1   1   2   2   2   1   2   1   1   1   2   2   1   2   1   1   1   1   2   1   2   1   2   1   2   1   2   2   2   1   1   1   1   1   2   2   2   2   2   2   2   1   2   1   1   1   2   1   1   1   2   2   2   1   2   1   1   2   2   1   1   2   2   2   2   2   2   1   2   1   2   1   2   2   1   2   1   1   2   2   2   1   2   2   2   2   2   2   1   2   2   2   2   2   2   2   1   1   2   1   2   2   1   1   1   2   1   1   1   1   2   2   1   2   2   1   1   2   2   2   2   1   2   1   1   2   2   2   1   2   1
 MK-1-3                 2   2   1   2   2   1   1   2   2   1   2   2   2   1   2   2   2   2   1   1   1   1   1   1   1   2   1   2   1   1   1   1   2   2   2   1   2   1   2   1   1   2   2   1   1   1   1   1   1   2   2   1   1   1   1   1   1   2   1   1   1   2   2   2   2   2   2   1   2   1   1   2   2   2   1   2   1   1   1   2   2   1   2   1   1   1   1   2   1   2   1   1   1   2   1   2   2   2   1   1   1   1   1   2   2   2   2   1   2   2   1   2   1   1   1   2   1   1   1   2   2   2   1   2   1   1   2   2   1   1   2   2   2   2   2   2   1   2   1   2   1   2   2   1   1   1   1   1   2   2   1   2   2   2   2   2   2   1   2   2   2   2   2   2   2   2   1   1   1   2   2   1   1   1   2   1   1   1   1   2   2   1   2   2   1   1   2   2   2   2   1   2   1   1   2   2   2   2   2   1
 MK-1-4                 2   2   1   2   2   1   1   2   2   1   2   2   2   1   2   2   2   2   1   2   1   1   1   1   1   2   1   2   1   2   1   1   2   2   2   1   1   1   2   1   1   2   2   1   1   1   2   1   1   2   2   1   1   1   1   1   1   2   1   1   1   2   2   2   2   2   2   1   2   1   1   2   2   2   1   2   2   2   1   2   2   1   2   1   1   1   1   2   1   1   1   1   1   2   1   1   2   2   1   1   1   1   1   2   2   2   2   1   2   2   1   1   1   1   1   2   1   1   1   2   2   2   2   2   1   1   2   2   1   1   2   2   2   2   2   2   1   2   1   2   1   2   2   1   1   1   1   1   2   2   1   2   2   2   2   1   2   1   2   2   2   2   2   2   2   2   1   1   1   2   2   1   1   1   2   1   1   1   1   2   1   1   2   2   1   1   2   2   2   2   1   2   1   1   2   2   2   2   2   1
 MK-1-5                 2   2   1   2   2   1   2   2   1   1   2   2   2   1   2   2   2   2   1   2   1   1   1   1   1   2   1   2   1   2   1   1   2   2   2   1   2   1   1   1   1   1   2   2   1   1   2   2   1   2   2   1   1   2   2   2   1   2   1   1   1   2   2   2   2   2   1   1   2   1   1   2   2   2   1   1   2   1   2   2   2   1   2   1   1   1   1   2   1   1   1   1   1   1   1   1   2   2   1   1   1   1   1   2   2   2   2   1   2   2   1   1   1   1   1   2   1   1   1   2   2   2   2   2   1   1   2   2   1   1   2   2   2   2   2   2   1   2   1   2   1   2   2   1   1   1   2   1   2   2   1   1   2   2   2   1   2   1   2   2   2   2   2   2   2   1   1   1   1   2   2   1   1   1   1   1   1   1   1   2   1   1   2   2   1   1   2   2   2   2   1   1   1   1   2   2   2   1   2   1
 MK-1-6                 2   2   1   2   2   1   2   1   1   2   2   2   2   1   1   2   2   2   1   2   1   1   1   1   1   2   1   2   1   2   1   1   2   2   2   1   2   1   2   1   1   1   2   2   1   1   2   2   1   2   2   1   1   2   2   2   1   2   1   1   1   2   2   2   2   2   1   1   2   1   1   2   1   1   1   1   2   1   2   2   2   2   2   1   1   1   1   2   1   1   1   1   1   1   1   1   2   2   1   1   1   1   1   2   1   2   2   2   2   2   1   2   1   1   1   2   1   1   1   2   2   2   2   2   1   1   2   2   1   1   1   2   2   2   2   2   1   2   1   2   1   2   2   1   1   1   2   2   2   2   1   1   2   2   2   1   2   1   2   2   2   2   2   2   1   1   1   1   1   1   2   1   1   1   1   1   1   1   2   2   1   1   2   1   1   1   2   2   2   2   1   1   1   1   1   2   2   1   2   1
 MK-1-7                 2   2   1   2   1   1   2   1   2   2   2   2   2   1   1   2   2   2   1   2   1   1   1   1   1   2   1   1   1   2   1   1   2   2   2   1   2   1   2   1   1   1   1   2   1   1   2   2   1   2   2   1   1   2   2   2   1   2   1   1   1   2   2   2   2   2   1   2   2   1   1   2   1   1   1   1   2   2   2   2   2   2   2   1   1   1   1   2   1   1   1   1   1   2   1   1   2   2   1   2   1   1   1   2   1   2   2   2   2   2   2   1   1   1   1   2   1   1   1   2   2   2   2   2   1   1   1   2   1   1   1   2   2   2   2   2   1   1   1   2   1   2   2   1   1   2   2   2   2   2   1   1   2   2   2   1   1   1   2   2   2   2   2   2   1   1   1   1   1   1   2   1   1   1   2   1   1   1   2   2   1   2   2   1   1   1   2   2   2   2   1   1   1   1   1   1   2   2   1   1
 MK-1-8                 2   2   1   2   1   2   2   1   2   2   2   2   2   1   1   2   1   2   1   2   1   1   1   2   1   1   1   1   2   2   1   1   2   2   2   1   2   1   2   1   1   1   1   2   1   2   2   2   1   2   2   1   1   2   2   2   1   2   1   1   1   2   2   2   2   1   1   2   2   1   1   2   1   1   1   1   2   2   2   2   2   2   2   2   1   1   1   2   1   1   1   1   1   2   1   1   2   2   1   2   1   1   1   2   1   2   2   2   2   2   2   1   1   1   1   2   1   1   1   2   2   2   2   2   1   1   1   2   1   1   1   2   2   2   2   2   1   2   1   2   1   2   2   1   1   2   2   2   2   2   1   1   2   2   2   1   1   1   2   1   2   2   2   2   1   1   1   1   1   1   1   1   1   1   2   1   1   2   2   2   1   2   1   2   1   1   2   2   2   2   1   2   2   1   1   1   1   2   1   2
 MK-1-9                 2   2   1   2   1   2   2   1   1   2   2   2   2   2   1   2   1   2   1   2   1   1   1   2   1   1   1   1   2   2   1   1   2   2   2   1   2   1   2   2   1   1   1   2   2   1   2   2   2   2   2   1   1   2   2   2   1   2   1   1   1   2   2   1   2   1   1   2   2   1   1   2   1   1   1   1   2   2   2   2   2   1   2   2   1   1   1   2   1   2   1   2   1   2   1   1   2   2   1   2   1   1   1   2   1   2   2   2   2   2   2   1   1   1   1   2   1   1   1   2   2   2   2   2   1   1   1   2   1   1   1   2   2   2   2   2   1   2   1   2   1   2   2   1   1   2   2   2   1   2   1   1   1   1   2   1   1   1   1   1   2   2   2   2   1   1   2   1   1   1   1   1   1   1   2   1   1   2   2   2   1   2   1   2   1   1   2   2   2   2   1   2   2   1   1   1   1   2   1   2
 MK-1-10                2   2   1   2   1   2   2   1   1   2   2   2   1   2   1   2   1   2   1   2   1   1   1   2   1   2   1   1   1   2   1   1   1   2   2   1   2   1   2   2   1   1   1   2   2   2   2   2   2   2   2   1   1   2   1   2   1   2   1   1   1   2   2   1   2   2   1   2   2   1   1   2   1   1   1   1   2   2   2   2   2   1   2   2   1   1   1   2   1   2   1   2   1   2   1   1   2   2   2   2   1   2   1   2   1   2   2   2   2   2   2   1   1   1   1   2   1   1   1   2   2   2   2   2   1   1   1   2   1   1   1   2   2   2   2   2   1   2   1   2   1   2   2   1   1   2   2   2   1   2   1   1   1   1   2   1   1   1   2   1   2   2   2   2   2   1   2   2   2   1   1   1   1   1   2   1   1   2   2   2   1   2   1   2   1   2   2   2   2   2   1   1   1   1   1   1   2   2   1   2
 MK-1-11                2   2   1   2   1   1   2   1   1   2   2   2   1   2   1   2   1   2   1   2   1   1   1   2   1   2   1   1   1   1   2   1   1   2   2   1   2   1   2   1   1   1   1   2   2   2   2   2   2   2   2   1   1   1   1   2   1   2   2   1   1   2   2   1   2   2   1   2   1   2   1   2   1   1   2   1   2   2   2   2   2   1   2   2   1   2   1   2   1   2   1   2   1   2   1   1   2   2   2   2   1   2   1   1   1   2   2   2   2   2   2   2   1   1   1   2   1   2   1   2   2   2   2   2   1   1   1   2   1   1   1   2   2   2   2   2   1   1   2   2   2   2   2   1   1   2   2   2   1   2   1   1   1   1   2   1   1   1   2   1   2   2   2   2   2   1   2   2   2   1   1   1   1   2   2   1   1   1   2   2   1   2   1   2   1   2   2   2   2   2   2   1   1   1   1   1   2   2   1   2
 MK-1-12                1   2   1   2   1   1   2   1   1   2   2   2   1   2   1   2   1   2   1   2   1   1   1   2   1   2   1   1   1   1   2   1   1   2   2   1   2   1   2   1   1   2   1   2   2   2   1   2   2   2   2   1   1   1   1   1   1   2   2   1   1   2   1   1   2   2   1   1   1   2   1   2   1   1   1   1   2   2   2   2   2   1   2   2   1   2   1   2   1   2   1   2   1   2   1   1   2   2   2   2   1   2   1   1   1   2   1   2   2   2   2   2   1   1   1   2   1   2   1   2   2   2   2   1   1   1   1   2   1   1   1   2   2   2   2   2   1   1   2   2   2   2   2   1   1   2   2   2   1   2   1   1   2   1   2   2   1   1   2   1   2   2   2   2   2   1   2   2   2   1   1   1   1   2   2   1   2   1   2   2   1   2   2   2   1   2   1   1   2   2   1   1   2   1   1   1   2   2   1   2
 MK-1-13                1   2   1   2   1   1   1   1   1   1   2   2   1   2   1   2   1   2   1   2   1   1   1   2   2   2   1   1   1   1   2   1   1   2   2   1   2   1   2   1   1   2   1   2   1   2   1   2   2   2   2   2   1   1   1   1   1   2   2   1   1   2   1   1   2   2   1   1   1   2   1   2   1   1   1   1   2   2   2   2   2   1   2   2   1   2   2   2   1   2   2   2   1   2   1   1   2   2   2   1   1   2   1   1   2   2   1   1   2   1   2   2   1   1   1   2   1   2   1   2   2   1   2   1   1   1   1   1   1   1   1   2   2   2   2   2   1   1   2   2   2   2   2   1   1   2   2   2   1   2   1   1   2   1   2   2   1   1   2   1   2   2   2   2   2   1   2   2   2   1   1   1   1   2   2   1   2   1   2   1   1   2   2   2   1   2   1   1   2   2   1   1   2   1   1   1   2   2   1   2
 MK-1-14                1   2   1   2   1   1   1   1   1   1   2   1   1   2   1   2   1   2   1   2   1   1   1   2   2   2   1   1   1   1   2   2   1   1   2   1   2   1   2   1   1   2   1   2   1   2   1   2   2   2   2   2   1   1   1   1   1   1   2   1   1   2   2   1   1   2   1   1   1   2   1   2   1   1   1   1   2   2   2   2   2   1   2   2   1   2   2   2   1   2   2   2   1   2   1   1   2   2   2   1   1   2   2   1   2   2   1   1   2   1   2   2   1   1   1   2   1   2   1   2   2   1   2   1   1   1   1   1   2   1   1   2   2   2   2   2   1   1   2   2   2   2   2   2   1   2   2   2   1   2   1   1   2   1   2   2   2   1   2   1   2   2   2   2   2   1   1   2   2   1   1   1   1   2   2   2   2   1   1   1   1   2   2   2   1   2   1   1   2   2   2   1   2   1   1   1   2   2   1   2
 MK-1-15                1   2   1   2   1   1   1   1   2   1   2   1   1   2   1   1   1   2   1   2   1   1   1   2   2   2   1   1   1   1   2   2   1   1   2   1   2   1   2   1   1   2   1   2   2   2   1   1   2   2   2   2   1   1   1   1   1   1   2   1   1   1   2   1   1   2   1   1   1   2   1   2   1   2   2   1   2   2   2   2   2   1   2   2   2   2   2   2   1   2   2   2   1   2   1   2   2   2   2   1   2   2   1   1   2   1   1   1   2   1   2   2   1   1   1   2   1   1   1   2   2   2   2   1   1   2   1   1   2   1   1   2   2   1   2   2   2   1   1   2   2   2   1   2   1   2   2   2   1   2   2   1   2   1   2   2   2   1   2   1   2   2   1   2   2   2   1   2   2   1   1   1   1   2   2   2   2   1   1   1   1   2   2   2   1   2   1   1   2   2   2   1   2   1   1   1   2   2   1   2
 MK-1-16                1   2   1   2   1   1   1   1   2   1   2   1   1   2   1   1   1   2   1   1   1   1   1   2   2   2   1   2   1   1   2   2   1   1   1   1   2   1   1   1   1   2   1   1   2   2   1   1   2   2   2   2   1   1   1   1   1   1   2   1   1   1   2   1   1   2   1   1   1   2   1   1   1   2   2   1   2   2   1   2   2   1   2   2   2   2   2   2   1   2   2   2   1   2   2   2   2   2   2   1   2   2   2   2   1   2   1   1   2   1   2   2   1   1   1   2   1   1   1   1   2   2   2   1   1   2   1   1   2   2   1   2   2   1   2   2   2   1   1   1   2   2   1   2   1   2   2   2   1   2   2   1   2   1   2   1   2   2   2   1   2   2   1   2   2   1   1   2   2   1   1   1   1   2   2   2   2   1   1   1   1   2   2   2   1   2   1   1   2   2   2   1   1   1   1   1   2   2   1   2
 MK-2-1                 1   1   2   2   1   2   1   2   1   2   1   1   2   2   1   1   2   2   1   1   1   1   2   1   1   1   1   1   2   2   2   1   2   2   2   2   2   1   2   1   1   2   1   2   2   1   2   1   1   2   2   2   1   1   2   1   1   1   2   2   2   1   1   2   1   1   2   1   2   2   1   2   1   1   1   2   2   2   1   2   2   2   1   1   2   1   1   2   2   2   2   1   2   1   1   2   1   2   2   1   1   2   2   2   1   1   2   1   1   1   1   2   1   2   2   1   2   2   1   2   1   1   1   1   1   2   1   1   2   1   1   1   2   2   2   2   2   2   1   1   1   1   1   1   2   1   1   1   1   2   1   1   1   2   2   1   2   2   2   1   2   2   2   2   1   2   1   1   1   1   1   2   2   1   1   1   1   2   1   2   2   2   2   2   2   1   1   1   2   1   2   1   1   1   2   2   1   1   1   1
 MK-2-2                 1   1   1   2   1   1   1   2   1   2   1   1   2   2   1   1   2   2   1   1   1   1   2   1   1   1   1   1   2   2   2   1   2   2   2   2   2   1   2   2   2   2   1   2   2   1   2   1   1   1   1   2   1   1   2   1   1   1   2   2   2   1   1   2   1   1   2   1   2   2   1   2   2   1   1   2   2   2   1   2   2   2   1   1   2   1   1   2   2   2   2   1   2   1   1   2   1   2   2   1   1   2   2   2   1   1   2   1   1   1   1   1   1   2   2   1   2   2   1   2   1   1   2   1   1   2   1   2   2   1   1   1   2   2   1   2   2   2   1   1   1   1   2   1   2   1   1   1   1   2   1   1   2   2   2   1   2   2   2   1   2   2   2   2   1   2   1   2   1   1   1   2   2   1   1   1   1   2   1   1   2   2   2   2   2   1   1   1   2   1   2   1   1   1   2   2   1   1   1   1
 MK-2-3                 1   1   1   2   1   1   1   2   2   2   1   1   2   2   1   1   1   2   1   1   1   1   2   1   1   1   1   1   2   2   2   1   2   1   2   2   2   1   2   2   2   2   2   2   2   1   2   1   1   1   1   2   1   2   2   1   1   1   2   2   2   1   1   2   2   1   2   1   2   2   1   2   2   1   1   2   1   2   1   2   2   1   1   1   2   1   1   2   2   2   2   2   2   1   1   1   1   2   2   1   1   2   2   1   1   1   2   2   1   1   1   1   1   2   2   1   2   2   2   2   1   1   2   1   1   2   2   2   1   2   1   1   2   2   1   2   2   1   1   1   1   2   2   1   2   1   1   1   1   2   1   1   2   2   2   1   2   2   2   2   2   2   2   2   1   1   2   1   1   1   1   2   2   1   1   1   1   2   1   1   2   2   2   2   2   1   1   1   2   1   2   1   1   1   2   2   1   1   2   2
 MK-2-4                 1   1   1   2   2   1   2   1   2   2   1   1   2   2   1   1   1   2   1   1   1   1   2   1   2   1   1   1   2   1   2   1   2   1   2   2   2   1   2   2   2   2   2   2   2   2   2   1   1   1   1   2   1   2   2   1   2   1   2   2   2   1   2   2   1   1   2   1   2   2   1   2   2   1   1   2   1   1   1   2   2   1   1   2   1   1   1   2   2   2   2   2   2   1   1   2   1   2   2   1   1   2   2   1   1   1   2   2   1   1   1   1   1   2   2   1   2   2   2   1   1   1   2   1   1   2   2   2   1   2   1   1   2   2   1   2   2   1   1   1   1   2   2   1   2   1   1   1   2   1   1   1   2   2   2   2   2   2   2   2   2   2   2   2   1   1   1   1   1   1   1   2   2   1   1   1   1   2   2   2   2   2   2   2   2   1   1   1   2   1   1   2   1   1   2   2   1   1   2   2
 MK-2-5                 1   1   1   2   2   2   2   1   1   2   1   1   2   2   1   1   1   2   1   1   1   1   2   1   2   2   1   1   2   1   2   1   2   1   2   2   2   1   2   2   2   2   2   2   2   2   2   1   1   1   2   2   1   2   2   1   2   1   2   2   2   1   2   2   1   1   2   1   2   2   2   2   2   1   1   2   1   1   1   2   2   1   1   2   1   1   1   2   2   2   2   1   2   1   1   2   1   2   2   1   1   2   2   1   1   1   2   2   1   1   1   1   1   2   2   2   2   2   2   1   1   2   2   1   1   2   2   2   1   2   1   1   2   2   1   2   1   2   1   1   2   1   2   1   2   1   1   1   2   1   1   1   2   2   2   2   2   2   2   2   1   2   2   2   1   1   1   1   2   2   2   2   2   2   1   1   1   2   1   1   2   2   2   2   2   1   1   1   1   1   1   2   1   1   2   1   2   1   1   2
 MK-2-6                 1   1   1   2   2   2   2   1   1   1   1   1   2   2   1   1   2   2   2   1   1   1   2   1   2   2   1   1   1   1   2   1   1   1   2   2   2   1   2   2   1   2   2   2   2   2   1   1   1   1   2   2   2   2   1   1   1   1   2   2   2   2   2   2   2   1   2   1   2   2   2   2   2   1   1   2   2   1   1   1   2   1   1   2   1   1   1   2   2   2   2   2   2   1   2   2   1   1   2   2   1   2   2   1   1   2   1   2   1   1   1   1   1   2   2   2   2   2   2   1   1   1   2   1   1   2   2   2   1   2   1   1   1   2   1   2   1   2   1   1   2   1   2   1   2   1   1   1   2   1   1   1   2   2   2   2   2   2   2   2   1   2   2   2   1   1   1   1   2   2   2   2   1   2   1   1   1   2   1   1   2   2   1   2   2   1   1   1   1   2   1   2   1   1   2   1   2   1   1   1
 MK-2-7                 1   1   1   2   2   2   2   1   1   1   1   1   2   2   1   1   2   1   2   1   1   1   2   1   2   2   1   1   1   1   2   1   1   1   2   2   2   1   2   2   1   2   2   2   2   2   1   1   1   1   2   2   2   2   1   1   1   1   2   2   1   2   2   2   2   1   2   1   2   2   2   2   2   1   1   2   2   1   1   1   1   1   1   2   1   1   1   2   2   2   2   2   2   1   2   2   1   1   2   2   1   1   2   1   1   2   1   2   1   1   1   1   1   2   2   2   1   2   2   2   1   1   2   1   1   2   2   2   2   2   1   1   1   2   1   2   1   2   2   2   2   1   2   1   2   1   1   1   2   1   2   1   2   2   1   2   2   2   2   2   1   1   1   2   1   2   1   1   2   2   2   1   1   2   1   1   1   2   1   1   2   2   1   1   2   1   1   1   1   2   1   2   1   1   2   1   2   1   1   1
 MK-2-8                 1   2   1   1   2   2   1   1   1   1   1   1   2   2   1   1   2   1   1   1   1   1   2   1   2   2   1   1   1   2   1   1   1   1   2   2   2   1   2   2   1   2   2   2   2   2   1   1   2   1   2   2   2   2   1   2   1   1   2   2   1   2   2   2   1   1   2   1   2   1   2   2   2   1   1   2   2   1   2   1   1   1   1   2   1   1   1   2   2   2   1   2   1   1   2   2   1   1   2   2   1   2   1   1   1   2   1   1   1   1   1   1   1   2   2   2   1   2   2   2   1   1   2   1   1   2   2   2   2   1   1   1   1   2   1   2   1   2   2   2   2   1   2   1   2   1   2   1   2   1   2   1   1   2   1   2   2   2   2   2   1   1   1   1   1   2   1   1   2   2   2   1   2   2   1   2   1   2   1   2   1   2   1   2   2   1   1   1   1   2   1   2   1   1   2   1   2   1   1   1
 MK-2-9                 1   2   1   1   2   2   1   1   1   1   1   1   2   2   1   1   1   1   1   1   1   1   2   1   2   2   1   1   1   2   1   1   1   1   1   2   2   1   2   2   1   2   1   2   2   2   2   1   1   2   2   1   2   2   1   2   1   1   2   1   1   2   1   2   1   1   2   1   2   1   2   2   2   1   1   2   2   2   2   1   1   1   1   2   1   1   1   2   2   1   1   2   1   1   2   1   1   1   2   2   1   2   1   1   1   2   1   1   1   1   1   1   1   2   2   2   1   2   2   2   1   1   2   1   1   1   1   2   2   1   1   1   1   2   1   2   1   2   2   2   2   1   2   1   1   1   2   1   2   2   2   1   1   2   2   2   2   2   2   2   2   1   2   1   1   2   2   1   2   2   2   1   2   2   1   2   1   2   1   2   1   2   1   2   2   1   1   1   1   2   1   2   1   1   2   1   2   1   2   1
 MK-2-10                1   2   1   1   2   2   2   1   1   1   1   1   2   2   1   1   1   1   1   1   1   1   2   1   2   2   1   1   2   2   1   1   1   1   1   2   2   1   2   2   1   2   1   1   2   2   2   2   1   2   1   1   2   2   1   2   1   1   2   1   1   2   1   2   1   1   2   1   2   1   2   2   2   1   1   2   2   2   2   1   1   1   1   1   1   1   1   1   2   1   1   2   1   1   2   1   1   1   2   2   1   2   1   1   1   1   1   1   1   1   1   1   1   2   1   2   1   2   2   2   1   1   2   1   1   1   1   2   2   1   1   1   1   2   1   2   1   2   2   1   2   1   2   1   1   1   2   1   2   2   2   1   1   2   2   2   2   1   2   2   2   1   2   2   2   2   2   1   2   1   2   1   2   2   1   2   1   2   1   2   2   2   1   2   2   1   2   2   1   2   1   2   1   2   2   1   2   1   2   2
 MK-2-11                1   2   1   1   2   2   2   1   1   1   1   1   2   2   1   1   1   1   1   1   1   1   2   1   2   2   1   1   2   2   1   1   1   1   2   2   2   1   2   2   1   2   1   1   2   2   2   1   1   2   1   1   2   1   1   2   1   1   2   2   1   2   2   2   1   1   2   1   2   1   2   2   2   2   1   2   2   2   2   1   1   1   1   1   1   1   1   1   2   1   1   2   1   1   2   1   2   1   2   2   2   2   1   1   1   1   1   1   2   1   1   1   1   2   1   2   1   1   2   2   2   1   2   1   1   1   1   2   2   1   1   1   1   2   1   2   1   2   1   1   2   1   2   1   1   1   2   1   2   2   1   1   1   2   2   2   2   1   2   2   2   2   2   2   2   1   2   1   1   1   2   2   2   2   1   2   1   2   1   1   2   2   1   1   2   1   2   2   1   2   1   2   2   1   2   1   2   1   2   1
 MK-2-12                1   2   1   1   2   2   2   1   1   2   1   2   2   2   1   1   1   1   1   1   1   1   2   1   2   2   2   1   2   2   1   1   1   2   2   2   2   1   2   2   1   2   1   1   2   1   2   1   1   2   1   1   2   1   1   2   1   1   2   2   1   2   2   2   1   1   1   1   2   2   2   2   2   2   1   2   2   1   2   1   1   2   1   1   1   1   1   1   2   2   2   2   1   1   2   1   2   1   2   2   2   2   1   1   1   1   1   1   2   1   1   1   1   2   1   2   1   1   2   1   2   1   2   1   1   2   1   2   1   1   2   2   1   2   1   2   1   2   1   1   2   1   2   1   1   1   2   1   2   2   1   1   1   2   2   2   1   1   2   1   2   2   1   2   2   1   2   1   1   1   2   1   1   2   1   2   1   2   1   1   2   2   1   1   2   1   2   2   1   2   1   2   2   1   2   1   2   1   2   2
 MK-2-13                1   2   1   1   2   2   2   1   1   2   1   2   2   2   1   1   1   1   2   1   1   1   2   1   2   2   2   1   2   2   1   1   1   2   1   2   2   1   2   2   1   2   1   1   2   1   2   1   1   2   1   1   2   1   1   2   1   2   2   2   1   2   2   2   1   1   1   1   2   2   2   2   2   2   1   2   2   1   2   1   1   2   2   1   1   1   1   2   2   2   2   2   1   2   2   1   2   1   2   2   2   2   1   1   1   1   1   1   2   1   1   2   1   2   1   2   1   1   1   2   2   1   2   1   1   2   1   2   1   1   2   2   1   2   1   2   1   2   1   1   2   1   2   1   1   1   2   1   2   2   1   1   1   2   1   2   1   2   2   2   2   2   1   2   2   1   2   1   1   1   2   1   1   2   1   2   1   2   1   2   2   1   1   1   2   1   2   2   1   2   1   2   2   1   2   1   2   1   2   2
 MK-2-14                1   2   1   2   1   2   2   1   1   2   1   2   2   2   1   1   1   1   2   1   1   1   1   1   2   2   2   1   2   2   1   1   1   2   1   2   2   2   2   1   1   2   1   1   2   2   2   1   1   2   1   1   2   1   1   2   1   2   2   1   1   1   2   2   1   1   2   1   2   2   2   2   2   2   1   2   2   1   2   1   1   2   2   1   1   1   1   2   2   2   2   2   1   2   2   1   2   1   2   2   2   2   1   1   1   1   1   1   1   1   2   1   1   1   1   2   1   1   2   2   2   1   2   1   1   2   1   2   1   1   2   2   2   2   1   2   2   2   1   1   2   1   2   2   1   1   2   1   2   1   1   1   1   2   1   2   1   2   2   1   2   2   1   2   1   1   2   1   1   1   2   1   2   2   1   2   1   2   1   2   2   1   1   2   2   1   2   1   1   2   1   2   2   1   2   1   2   1   2   2
 MK-2-15                1   2   1   2   1   2   2   2   1   2   1   1   2   2   1   1   2   1   2   1   1   1   1   1   2   2   2   1   2   2   1   1   1   2   1   2   2   2   2   1   1   2   1   1   2   2   2   1   1   2   1   1   2   1   1   2   1   2   2   1   1   1   2   2   1   1   2   1   2   2   2   2   2   2   1   2   2   1   2   2   1   2   2   1   1   1   1   2   2   2   2   2   2   1   2   1   2   1   2   2   2   2   1   1   1   1   1   1   1   1   2   1   1   1   1   2   1   1   2   2   2   1   2   1   1   2   1   2   1   1   2   2   2   2   1   2   2   2   1   1   2   2   2   2   1   1   1   1   2   2   1   1   1   2   1   1   1   2   2   1   1   2   1   1   1   1   2   1   1   1   2   1   2   2   1   2   1   2   1   2   2   1   1   2   2   1   2   1   1   2   2   2   2   1   2   1   1   1   2   2
 MK-2-16                1   2   1   2   1   2   2   2   1   2   1   1   2   2   1   1   2   1   2   1   1   1   1   1   2   2   2   1   2   2   1   1   1   2   2   2   2   2   2   1   1   1   1   1   2   2   2   1   1   2   1   1   2   1   1   1   1   2   2   1   1   1   2   2   1   1   2   1   2   2   2   2   1   2   1   2   2   1   2   1   1   2   2   1   2   1   1   2   2   2   2   2   2   1   2   2   2   1   1   2   2   2   1   1   1   1   2   1   1   1   2   1   1   1   1   2   1   1   2   2   2   1   2   1   1   2   1   2   1   1   2   2   1   1   1   2   2   2   1   1   2   2   2   2   1   1   1   1   2   2   1   1   1   1   1   1   1   2   2   1   1   2   1   1   1   1   2   1   1   1   2   2   2   2   1   2   1   2   1   2   2   1   1   2   2   1   2   1   1   2   2   2   2   1   2   1   1   1   2   2
 MK-3-1                 2   2   1   1   2   2   2   1   1   2   1   2   2   2   2   2   2   2   2   2   1   1   1   2   1   1   1   1   2   2   2   2   2   2   2   1   1   2   1   1   1   2   2   1   1   1   1   2   2   1   1   2   2   1   2   1   1   1   2   1   1   2   1   2   1   1   1   1   1   1   1   1   1   1   2   2   2   1   2   1   2   1   1   1   2   2   2   1   2   1   2   1   2   1   1   1   2   1   2   1   2   2   1   1   2   2   1   1   1   1   2   2   2   1   2   2   1   2   2   2   1   1   1   1   1   1   2   2   1   2   1   1   2   2   1   2   2   1   2   1   2   2   2   1   1   1   1   2   1   1   2   2   1   2   2   2   1   1   1   1   1   2   1   2   1   1   1   1   1   2   2   2   1   1   1   1   2   1   1   2   2   1   1   1   2   1   2   1   1   1   1   2   2   1   1   1   2   2   2   1
 MK-3-2                 2   2   1   1   2   2   2   1   1   2   1   2   2   2   2   2   2   2   2   2   1   1   1   2   2   1   1   1   2   2   2   2   2   2   2   1   1   2   1   1   1   2   2   1   1   1   1   2   2   1   1   1   2   1   2   1   1   1   2   1   1   2   1   2   1   1   1   1   1   1   1   1   1   1   2   2   2   1   2   1   2   2   1   1   1   2   1   1   2   1   2   1   2   2   1   1   2   1   2   1   2   2   1   1   2   2   1   1   1   1   2   2   2   1   2   2   1   2   2   2   2   1   2   1   2   1   1   2   1   2   1   1   2   2   1   2   2   1   1   2   2   2   2   1   2   1   1   2   2   1   2   1   1   2   2   2   1   1   2   1   2   2   1   2   1   1   1   1   1   2   2   2   1   1   1   1   2   1   1   2   2   1   1   1   1   1   2   1   2   1   1   2   2   1   1   1   1   2   1   1
 MK-3-3                 2   2   2   1   2   2   2   1   2   2   1   1   2   2   2   2   2   2   2   2   1   2   1   2   2   1   1   1   2   2   2   2   2   2   2   1   1   2   1   1   1   2   2   1   1   1   1   2   2   1   1   1   2   1   2   1   1   1   2   2   1   2   1   2   1   1   1   2   1   1   1   1   1   1   2   1   2   1   1   1   2   2   1   1   1   2   1   1   2   1   1   1   2   2   2   1   2   2   2   1   2   2   1   1   2   2   1   1   2   1   2   2   2   1   2   2   1   2   2   1   1   1   2   2   2   1   1   2   1   2   1   1   2   2   1   2   2   1   1   2   2   2   2   2   2   1   1   2   2   1   2   2   1   2   2   2   1   1   2   1   2   2   2   2   1   1   1   1   1   2   1   2   1   1   1   1   2   1   1   2   2   1   1   1   1   1   2   1   2   1   1   2   2   1   1   1   2   2   1   1
 MK-3-4                 2   1   2   1   2   2   1   1   2   2   1   1   2   2   2   2   1   2   2   2   1   2   1   2   2   1   1   1   2   2   2   2   2   2   2   1   1   1   1   1   1   1   2   1   1   1   1   1   2   1   1   1   2   2   2   1   1   1   2   2   1   2   1   2   1   1   1   2   1   1   1   1   1   1   1   1   2   1   1   1   2   2   2   1   1   2   1   1   2   1   1   1   1   2   2   1   2   2   2   1   2   2   1   1   2   2   1   1   2   1   2   2   2   1   2   2   1   2   2   1   1   1   2   2   2   1   1   2   1   2   1   1   2   2   1   2   2   1   1   2   2   2   2   2   2   1   1   2   2   1   2   2   1   2   2   2   1   1   2   1   2   2   2   2   1   1   1   1   1   2   1   2   1   1   1   1   2   1   1   2   2   1   1   1   1   1   2   1   2   1   1   2   1   1   1   1   2   2   1   1
 MK-3-5                 2   1   2   1   2   2   1   1   2   2   1   2   2   2   2   2   1   2   1   2   1   1   1   2   2   1   1   1   1   2   2   2   2   1   2   1   1   1   1   1   1   1   2   1   1   1   1   1   2   2   1   1   2   2   2   1   1   1   2   2   1   2   1   2   1   1   1   2   1   1   1   1   1   1   2   1   2   1   1   2   1   2   2   1   1   1   1   1   2   1   1   1   1   2   2   1   2   2   2   1   1   2   1   1   2   2   1   1   2   1   2   2   2   2   1   2   1   2   2   1   1   1   2   2   1   1   1   2   1   2   1   1   2   2   1   2   2   2   1   2   2   2   2   2   2   1   1   2   2   1   2   2   1   2   2   2   1   2   2   1   2   2   2   2   1   1   1   1   1   2   1   2   1   1   1   1   2   1   2   2   2   1   1   1   1   1   2   1   2   1   1   2   1   1   1   1   2   2   2   2
 MK-3-6                 2   1   2   1   2   2   1   1   2   1   1   2   2   1   2   1   1   2   1   2   1   1   2   2   2   1   2   1   1   2   2   2   2   1   2   1   1   1   1   1   1   1   2   1   1   1   1   1   2   2   1   1   2   2   1   1   1   1   2   2   1   2   1   2   1   2   1   2   1   1   2   1   1   1   2   1   2   1   1   2   1   2   2   1   1   1   1   1   2   1   1   1   1   2   2   1   2   2   1   1   1   2   1   1   2   2   1   1   2   1   2   2   2   2   1   2   1   2   2   1   1   1   2   2   1   1   1   2   1   2   1   1   2   2   2   2   2   2   1   2   2   2   2   2   2   1   1   1   2   1   2   2   1   2   2   2   1   2   2   1   2   2   2   2   1   1   2   1   1   2   1   2   1   1   1   1   2   1   2   2   1   1   1   1   1   1   2   1   2   1   2   2   1   1   1   1   2   2   2   2
 MK-3-7                 2   1   2   1   2   2   1   1   2   1   1   2   1   1   2   1   1   2   1   2   1   1   2   2   2   1   1   1   2   2   2   2   2   1   2   1   1   1   1   1   1   1   2   1   1   1   1   1   2   1   1   1   1   2   1   1   1   1   2   2   2   2   1   2   1   2   1   2   1   1   2   1   1   1   2   1   2   2   1   2   1   1   2   2   1   2   1   1   2   1   1   1   1   2   2   1   1   2   1   1   1   2   1   1   2   2   1   1   2   1   2   1   2   2   1   2   1   1   2   1   1   1   2   2   1   1   2   2   1   2   2   1   2   2   2   2   2   2   1   2   2   2   2   2   2   1   1   1   2   1   1   2   2   2   2   2   1   1   2   1   2   2   2   2   1   1   2   2   1   2   1   2   1   2   2   1   2   1   2   2   1   1   1   1   1   1   2   1   2   1   1   2   1   1   1   1   2   2   2   2
 MK-3-8                 2   1   2   1   2   2   1   1   2   1   1   2   1   1   2   1   1   2   1   2   1   2   2   1   1   1   1   2   2   1   2   2   2   1   2   1   2   1   1   1   1   1   2   1   1   2   1   1   2   1   1   1   1   2   1   1   1   1   2   2   2   2   1   2   1   2   1   2   1   2   2   1   1   1   2   1   1   2   1   2   1   1   2   2   1   2   1   2   1   1   1   1   1   2   2   1   1   2   1   1   1   2   1   1   2   2   1   1   2   1   2   1   2   2   1   2   1   2   2   1   1   1   2   2   1   1   2   2   2   2   2   1   2   2   2   2   2   2   2   2   2   2   2   2   1   1   2   1   2   1   1   2   1   2   2   2   1   1   2   2   2   2   2   2   1   1   2   2   1   2   1   2   1   2   2   1   2   1   2   2   1   1   1   1   1   1   1   1   2   2   1   2   1   1   1   1   1   2   2   2
 MK-3-9                 2   1   2   1   2   2   1   1   2   1   1   2   1   1   2   1   1   2   1   2   2   2   2   1   1   1   1   2   2   1   1   2   2   1   2   1   2   1   1   1   1   1   2   1   1   2   1   1   2   1   1   1   2   2   1   1   1   1   2   2   2   2   1   2   1   1   1   2   1   2   2   1   1   1   2   1   2   2   1   2   1   1   2   2   1   2   2   2   1   1   2   1   1   2   2   1   1   2   1   1   1   2   1   1   2   2   1   1   2   1   2   1   2   2   1   2   1   2   2   2   1   1   2   2   1   1   2   2   2   2   2   1   2   2   2   2   2   2   2   2   2   2   2   2   1   1   2   1   1   1   1   2   1   2   2   2   1   1   2   2   1   2   2   2   1   1   2   2   1   2   1   1   1   2   2   1   2   1   2   2   1   1   1   1   2   1   1   1   2   2   1   2   1   1   1   1   1   2   2   2
 MK-3-10                2   1   2   1   2   2   1   1   1   1   1   2   1   1   2   1   1   2   2   2   2   2   2   1   1   1   1   2   2   1   1   2   2   2   2   1   2   2   1   1   1   1   2   1   1   2   1   1   2   1   2   1   2   2   1   2   1   1   2   2   2   1   1   1   1   1   1   2   1   2   2   1   1   1   2   1   2   2   1   2   1   1   2   2   2   2   2   2   1   1   1   1   1   2   2   1   2   2   1   1   1   2   1   1   2   1   1   1   2   1   2   1   2   1   1   2   1   2   2   2   1   1   2   2   1   1   1   2   2   2   2   2   2   2   1   2   2   2   2   2   2   2   1   2   1   1   2   1   1   1   1   2   1   2   2   2   1   1   2   2   1   2   2   2   2   1   1   2   1   2   1   2   2   2   2   1   2   1   2   2   1   1   1   1   2   1   1   1   2   2   1   2   1   1   1   1   1   2   2   2
 MK-3-11                2   1   2   1   2   2   1   1   1   1   2   2   1   2   1   1   1   2   1   2   2   2   2   1   1   1   1   2   2   1   1   2   2   2   2   2   2   2   1   1   1   1   2   1   1   2   1   2   2   1   2   1   2   2   1   2   2   1   1   2   1   1   1   1   1   1   1   2   1   2   2   1   1   1   1   1   2   1   1   2   1   1   2   2   1   1   2   1   1   1   1   1   1   2   2   1   2   2   1   1   1   2   1   1   2   1   1   1   2   1   2   1   2   1   1   2   1   2   2   2   1   1   2   2   1   1   1   2   2   2   2   2   1   2   1   2   2   2   2   2   2   2   1   2   1   1   1   1   1   1   1   1   1   2   2   2   1   1   2   1   1   2   1   1   2   2   2   2   1   2   1   2   2   2   2   1   2   1   2   2   1   2   1   1   2   1   2   1   2   2   1   2   1   1   1   1   1   2   2   2
 MK-3-12                2   1   2   1   1   2   1   1   1   1   1   2   1   2   1   2   1   2   1   2   2   2   2   1   1   1   1   2   2   1   2   2   2   1   2   1   2   1   1   1   1   1   2   1   1   2   1   2   2   1   2   1   2   2   2   2   2   1   1   2   1   1   1   1   1   1   1   2   1   2   2   1   1   1   1   1   2   1   1   2   1   1   2   2   2   1   2   1   2   1   1   2   1   2   2   1   2   2   1   1   1   2   1   1   2   1   1   1   2   1   2   1   2   1   1   2   1   2   2   2   1   1   2   2   1   1   1   2   2   2   2   1   2   2   1   2   2   2   2   2   2   2   1   2   1   1   1   1   1   1   2   1   1   2   2   1   1   1   2   1   2   2   1   1   2   2   2   2   1   2   1   2   2   2   2   1   1   2   2   2   1   2   1   1   1   1   2   1   1   2   2   2   1   1   2   2   1   2   2   2
 MK-3-13                2   1   2   1   1   2   1   1   1   1   2   2   1   1   1   2   1   2   1   1   2   2   2   1   1   1   1   2   2   1   2   2   2   1   2   1   2   1   1   1   1   1   2   1   1   2   1   2   2   1   2   1   2   2   2   1   2   1   1   2   1   1   1   1   1   1   1   2   1   2   2   1   1   1   1   1   1   1   1   1   1   1   2   1   2   1   1   1   2   1   1   2   1   2   2   1   2   2   1   1   1   2   1   1   2   2   1   1   2   1   2   1   2   1   1   2   1   2   2   2   1   1   2   2   1   1   2   2   2   2   2   1   2   2   1   2   2   2   2   2   2   2   2   1   2   1   1   1   1   1   2   1   1   2   2   1   1   1   2   2   2   2   1   1   1   2   2   2   1   2   2   1   2   2   2   1   1   2   2   1   1   2   2   1   2   1   2   1   1   1   2   2   1   1   2   2   1   2   2   2
 MK-3-14                2   1   2   1   1   2   1   1   1   1   2   2   1   1   1   2   1   2   1   1   2   2   2   1   1   2   1   2   2   1   2   2   2   1   2   1   2   1   1   1   1   2   2   2   1   2   1   2   2   1   2   1   2   2   1   1   2   1   2   2   1   1   1   1   1   1   1   2   1   2   2   1   1   1   1   1   1   1   1   1   1   1   2   1   2   1   1   1   1   1   1   2   1   1   1   1   2   2   1   1   1   2   1   1   1   2   1   1   2   1   1   1   1   1   1   2   1   2   2   2   1   1   1   2   1   1   2   1   2   1   2   1   2   2   2   2   2   2   2   2   2   2   2   1   2   1   1   2   1   1   2   1   1   2   2   1   1   1   1   2   2   2   1   1   1   1   2   2   1   2   2   1   2   2   1   1   2   2   1   1   1   2   2   1   2   1   2   1   1   1   2   2   1   1   2   2   1   2   2   1
 MK-3-15                2   1   2   1   1   2   2   1   1   1   2   2   1   1   1   2   1   2   1   1   2   2   2   1   1   2   2   2   2   1   2   1   2   1   1   1   2   1   1   1   1   2   2   2   1   1   1   2   2   1   2   1   2   2   1   1   2   1   2   2   1   1   1   1   1   1   1   2   1   2   2   1   1   1   1   1   1   1   2   1   1   1   2   1   2   1   1   1   2   1   1   2   1   1   1   1   2   2   1   1   1   2   2   1   1   2   1   1   2   1   1   1   1   1   1   2   1   2   2   2   1   1   1   2   1   2   1   1   2   1   2   1   2   2   2   2   2   2   2   2   2   2   2   1   2   1   1   2   1   1   2   1   1   2   2   1   1   1   1   2   2   2   2   1   1   1   2   2   1   2   2   1   2   2   1   1   2   2   1   2   1   2   2   1   2   2   2   1   1   1   2   2   1   1   2   2   1   2   2   1
 MK-3-16                2   1   2   1   2   2   2   1   1   1   2   2   1   1   1   2   1   2   1   1   2   2   1   1   1   2   2   2   2   1   2   1   2   1   1   1   2   1   1   1   1   2   2   2   1   1   1   2   2   1   2   1   2   2   1   2   2   1   2   2   1   1   1   1   1   1   1   2   1   2   2   1   1   1   1   2   1   2   2   1   1   1   2   1   2   1   1   2   2   1   1   2   1   1   1   1   2   1   1   1   1   2   2   2   1   1   1   1   2   1   1   1   1   1   1   2   1   2   2   2   1   1   1   2   1   2   1   1   2   1   1   1   2   2   2   2   2   2   2   2   2   2   2   1   2   1   1   2   1   2   2   1   1   2   2   1   1   2   2   2   2   2   2   2   1   2   2   2   1   2   2   1   2   2   1   1   2   2   1   2   1   2   2   1   2   2   2   1   1   1   2   2   2   1   2   2   1   2   2   1
 MK-4-1                 2   1   2   1   2   2   1   1   1   2   1   2   1   1   1   2   1   2   1   1   2   1   2   1   2   1   2   1   1   2   2   1   2   1   1   2   1   1   2   1   1   2   2   2   2   1   1   2   1   1   2   2   2   1   2   2   2   1   2   1   2   2   1   1   1   1   2   1   2   2   2   2   1   2   1   2   2   1   2   1   1   2   1   2   1   1   1   1   1   1   2   1   1   2   2   1   1   2   2   1   2   1   1   2   1   2   2   1   1   1   1   1   2   2   1   1   1   2   1   1   1   2   2   2   1   2   1   2   1   1   1   1   2   1   2   2   2   1   2   1   2   1   1   2   1   2   2   2   2   2   2   2   1   1   1   1   2   1   1   1   1   2   1   2   1   1   1   2   1   2   1   1   2   1   2   2   1   2   2   1   1   1   2   1   1   2   1   1   2   2   2   1   2   2   2   1   1   1   1   2
 MK-4-2                 2   1   2   1   2   2   1   1   1   2   1   2   1   1   1   2   1   2   1   2   2   1   2   1   2   1   1   1   1   2   2   1   2   1   2   2   1   1   2   1   1   2   2   2   1   1   1   2   1   1   2   2   2   1   2   2   2   1   1   1   2   1   1   1   1   1   2   1   2   2   2   2   1   2   1   2   2   1   2   1   1   2   1   2   1   1   1   1   1   1   1   1   1   2   2   1   1   2   2   2   2   1   1   2   1   2   2   1   1   2   2   1   1   1   1   1   1   2   1   2   1   2   2   2   1   2   1   2   1   1   1   1   2   1   2   2   2   1   2   1   1   1   1   2   1   2   2   2   2   2   2   2   1   1   1   1   2   1   1   1   1   2   1   2   1   2   1   1   1   2   1   1   2   1   2   1   1   2   2   1   1   1   2   1   1   2   1   1   2   2   2   2   2   2   2   1   1   2   1   2
 MK-4-3                 2   1   2   1   1   2   1   1   2   2   1   1   1   1   1   1   1   2   1   2   2   1   2   1   2   1   1   1   1   2   2   1   2   1   2   2   1   1   1   1   1   2   2   1   1   1   1   2   1   1   2   2   2   1   2   2   2   1   1   2   2   2   1   1   1   2   2   1   2   2   2   2   1   2   1   2   2   1   2   1   1   2   1   2   1   1   1   1   1   2   2   2   1   2   2   1   1   2   2   2   2   1   1   2   1   2   2   1   1   2   2   1   1   1   1   1   1   2   1   2   1   2   2   2   1   2   1   2   1   2   1   2   1   1   2   2   2   1   2   1   1   1   1   2   1   2   2   2   2   2   2   2   1   1   1   1   1   1   1   1   1   2   1   2   1   2   1   2   1   2   1   1   2   1   2   1   1   2   1   1   1   1   1   1   1   2   1   2   2   1   2   2   2   2   2   1   2   2   1   2
 MK-4-4                 2   1   2   1   1   2   2   1   2   2   1   1   1   1   2   1   1   2   1   2   1   1   2   1   2   1   1   1   1   2   2   1   2   2   2   2   1   1   1   1   1   2   2   1   1   1   2   2   1   1   2   2   2   1   2   2   2   1   1   2   2   2   1   1   1   2   2   1   1   2   2   2   1   2   1   2   2   1   2   1   1   2   1   2   1   1   1   1   1   2   2   2   1   2   1   2   1   2   2   2   2   1   1   2   1   2   2   1   1   2   2   1   1   1   1   1   2   2   1   2   1   2   2   2   1   2   1   2   1   2   1   1   1   1   2   2   2   1   2   1   2   2   1   2   1   2   2   2   2   2   2   1   1   1   1   1   1   1   1   1   1   2   1   2   1   2   1   2   1   2   1   1   2   1   2   1   1   2   1   1   1   1   1   1   1   2   1   2   2   1   2   2   2   2   2   1   2   2   1   2
 MK-4-5                 2   1   2   2   1   2   1   1   2   2   1   1   1   1   2   1   1   2   1   2   1   1   2   1   2   1   1   1   1   2   2   1   2   1   2   2   1   1   1   1   1   2   2   1   1   1   2   2   1   1   2   2   2   1   2   2   2   1   1   2   2   2   1   1   1   2   2   2   2   2   2   2   1   2   1   2   2   1   2   1   1   1   1   2   1   1   1   1   1   2   2   2   1   2   1   2   1   1   2   2   2   1   1   2   1   2   2   1   1   2   2   1   1   1   1   1   2   1   2   2   1   1   2   2   1   2   1   2   1   1   1   1   1   1   1   2   1   1   2   2   2   2   1   2   1   2   2   2   2   2   2   1   1   1   1   2   1   1   1   1   1   2   1   2   1   2   1   2   1   2   1   1   2   1   2   1   1   2   1   1   1   1   2   1   1   2   1   2   1   1   2   2   2   2   2   1   2   2   1   2
 MK-4-6                 2   1   2   2   1   2   1   1   2   2   1   2   1   1   2   1   1   2   2   2   1   1   2   1   2   1   1   1   1   2   2   1   2   1   2   2   1   1   1   1   1   2   2   2   1   1   1   1   1   1   2   2   2   1   2   2   2   1   1   1   2   2   1   1   1   2   2   2   2   2   2   2   1   2   1   2   2   1   2   2   1   1   1   2   1   1   1   1   1   2   2   2   1   2   1   2   1   1   2   2   1   1   1   2   2   2   2   2   1   1   2   1   1   1   1   1   2   1   2   2   2   1   2   2   1   1   1   2   1   1   1   1   1   1   1   2   1   1   1   2   2   1   1   2   1   2   2   2   2   2   2   1   1   1   1   2   1   2   1   1   2   2   1   2   1   2   1   2   1   2   1   1   2   1   2   1   1   2   1   1   1   1   2   1   1   2   1   2   1   1   1   2   2   2   2   1   2   2   1   2
 MK-4-7                 2   1   2   2   1   2   1   1   2   1   1   2   1   1   2   1   1   2   2   2   1   1   2   2   2   1   1   1   1   2   2   1   2   1   2   2   1   1   1   1   1   2   2   2   1   1   1   1   1   1   1   2   1   2   2   2   2   1   1   1   2   1   1   1   1   2   2   1   2   2   2   2   1   2   1   2   2   1   2   2   1   1   1   1   1   1   1   1   1   2   2   1   1   2   1   2   1   1   2   2   1   1   1   2   1   2   2   2   1   1   2   1   2   1   1   2   2   1   2   1   2   1   2   1   1   1   2   2   1   1   1   1   1   1   1   2   2   1   1   2   2   1   1   2   1   2   2   2   2   2   2   1   1   1   1   2   1   2   1   1   2   2   2   1   1   2   1   2   1   2   1   1   2   1   2   1   1   2   1   1   1   1   2   2   1   2   1   2   2   1   1   2   2   2   1   1   2   2   1   2
 MK-4-8                 2   1   2   2   2   2   1   1   2   1   1   2   1   1   2   1   1   1   2   2   1   1   2   2   2   1   2   1   1   2   2   1   2   1   2   2   1   1   1   1   1   2   2   2   1   1   1   1   1   1   1   2   1   2   2   2   2   1   2   1   2   1   1   1   1   2   2   1   2   2   2   2   1   2   1   2   2   2   2   2   1   1   1   1   1   2   1   1   1   2   2   1   1   2   1   2   1   1   2   2   1   1   1   2   1   2   2   2   1   1   2   2   2   1   1   2   2   2   2   1   2   1   2   1   2   1   2   2   1   1   1   1   1   1   1   2   2   1   1   2   2   1   1   2   1   1   2   2   2   2   2   1   1   1   1   2   1   2   1   2   2   2   2   2   1   2   1   2   1   2   1   1   2   1   2   1   1   2   2   1   1   1   1   2   1   2   1   2   2   1   1   2   2   2   1   1   2   2   1   2
 MK-4-9                 2   1   2   2   1   2   1   1   2   1   2   2   1   1   2   1   1   1   2   2   1   1   2   2   2   1   2   1   1   2   1   1   2   1   2   2   1   1   1   1   1   2   2   2   1   1   1   1   1   1   1   2   1   2   2   2   2   1   2   1   2   1   1   1   1   2   2   1   2   2   2   2   1   2   1   2   2   2   2   2   1   1   1   1   1   2   1   1   1   2   2   1   1   2   1   1   1   1   2   2   1   1   1   2   1   2   2   2   1   1   2   2   2   1   1   2   2   2   2   1   2   1   2   1   2   1   2   2   1   1   1   1   1   1   1   2   2   2   1   2   2   1   1   2   1   2   2   1   2   2   2   1   1   1   1   2   1   2   1   2   2   2   2   2   2   2   1   2   1   2   1   1   2   1   2   1   1   2   2   1   1   1   1   2   1   2   1   2   1   2   1   2   2   2   1   2   2   2   1   1
 MK-4-10                2   1   2   2   1   2   1   1   2   2   2   2   1   1   2   1   1   1   2   2   1   1   2   2   2   1   2   1   1   2   1   1   2   1   2   2   1   1   1   1   1   2   2   1   1   1   2   1   1   2   1   2   1   2   1   2   2   2   1   1   2   1   1   1   1   2   2   1   2   2   2   2   1   2   1   2   2   2   2   2   1   1   1   1   1   2   1   1   1   2   2   1   1   2   1   1   1   1   2   2   1   1   1   2   1   2   2   2   1   1   2   2   2   1   1   2   2   2   2   1   2   2   2   1   2   2   2   2   1   1   1   1   2   1   1   2   2   2   1   2   2   1   2   2   1   2   2   1   2   2   2   1   1   1   1   2   1   2   1   2   1   2   2   2   2   2   1   2   1   2   1   1   2   1   2   1   1   2   2   1   1   1   1   2   1   2   1   2   1   1   1   2   2   2   1   1   2   2   1   1
 MK-4-11                2   1   2   2   1   2   1   1   2   2   2   2   1   1   2   1   1   1   2   2   1   1   2   2   2   2   2   1   1   2   1   1   2   2   2   2   1   1   1   1   1   2   2   1   1   1   2   1   2   2   1   2   1   2   1   2   2   2   1   1   2   1   1   1   1   2   2   1   2   2   2   2   1   2   1   2   2   2   1   2   1   1   1   1   1   2   1   1   1   2   2   2   2   2   2   2   1   1   2   2   1   1   1   2   1   2   2   2   1   1   2   2   2   1   1   2   2   2   2   1   2   2   2   1   2   2   2   2   1   1   1   2   2   1   1   2   1   2   1   2   2   1   2   1   1   2   2   1   2   2   2   1   1   1   1   2   1   2   1   2   1   2   2   2   2   2   1   2   1   2   1   1   2   1   2   1   1   1   2   1   1   2   1   2   1   2   2   2   1   1   1   2   2   2   1   1   2   2   1   1
 MK-4-12                2   1   2   2   1   1   1   1   2   2   1   2   1   1   2   1   1   1   1   2   1   1   2   2   2   2   2   1   1   2   1   1   2   2   2   2   1   1   1   1   1   2   2   1   1   1   2   1   2   2   1   2   1   2   1   1   2   2   1   1   2   2   1   1   2   2   2   1   2   1   2   2   1   2   1   2   2   2   1   2   1   1   1   1   1   2   1   1   1   2   2   2   2   2   2   2   2   1   2   2   2   1   1   2   1   2   2   2   1   1   2   2   1   1   1   2   2   2   2   1   2   2   2   1   2   2   2   2   1   1   1   2   2   1   1   2   1   2   1   2   2   1   2   1   1   1   2   1   2   2   2   1   1   1   2   2   2   2   1   2   1   1   2   2   1   2   1   2   1   2   1   1   2   1   2   1   1   1   2   1   1   2   1   2   2   2   2   2   1   1   1   2   2   2   1   1   2   2   1   2
 MK-4-13                2   1   2   2   1   2   2   1   2   2   1   2   1   1   2   1   1   1   1   2   1   1   2   2   2   2   2   1   1   2   1   1   2   2   2   2   1   1   1   1   1   2   2   1   1   1   2   1   2   2   1   2   1   2   1   1   2   2   1   1   2   2   1   1   2   2   2   1   2   1   2   2   1   2   1   2   2   2   1   2   1   1   1   1   1   2   1   1   1   1   2   2   2   2   2   2   2   1   2   2   2   1   2   2   1   2   2   2   1   1   1   1   2   1   1   2   2   2   2   1   2   2   2   1   2   2   2   2   2   1   1   2   2   1   1   2   1   2   1   2   2   1   2   1   1   1   2   1   2   2   2   1   1   1   2   2   2   2   1   1   1   2   2   2   1   2   1   2   1   2   1   1   2   1   2   1   2   1   2   1   1   2   1   2   2   2   2   2   1   1   1   2   2   2   1   1   2   2   1   2
 MK-4-14                2   1   2   2   2   2   2   1   2   2   1   2   1   1   2   1   1   1   2   2   1   1   2   2   2   2   2   1   1   1   1   1   2   2   2   2   1   1   1   1   1   2   2   1   1   1   2   1   2   2   1   2   1   2   1   1   2   2   1   2   2   1   1   1   2   2   2   1   2   1   1   2   1   2   1   2   2   2   1   2   1   1   1   1   1   2   1   1   1   1   2   2   2   2   2   2   2   1   2   2   2   1   2   2   1   2   2   2   1   1   1   1   2   1   1   2   2   2   1   1   2   2   2   1   2   2   2   2   2   1   2   2   2   1   1   2   1   2   1   2   2   1   2   1   1   1   2   1   2   1   2   1   1   1   2   2   2   2   1   1   1   2   2   1   1   2   1   2   1   2   1   1   2   2   2   1   2   1   2   1   1   2   2   2   2   2   2   2   1   1   1   2   2   2   1   1   1   2   1   2
 MK-4-15                2   1   2   1   1   1   2   1   2   2   1   1   1   1   2   1   1   1   2   2   1   1   2   2   2   2   2   1   1   1   1   1   2   2   2   2   1   1   1   1   1   2   2   1   1   1   2   1   2   2   2   2   1   2   1   1   2   2   1   2   2   1   1   2   2   2   2   1   2   1   1   2   1   2   1   2   2   2   1   2   2   1   2   1   1   2   1   1   1   2   2   1   2   2   1   2   2   1   2   2   2   1   2   2   1   2   2   2   1   1   1   1   1   1   1   2   2   2   1   1   2   2   2   1   2   2   2   2   2   1   2   2   2   1   1   2   1   2   1   2   2   2   2   1   1   1   2   1   2   1   2   1   1   1   2   2   2   1   1   1   1   2   2   1   1   2   1   2   1   2   2   1   1   2   2   1   2   1   2   1   1   2   2   2   2   2   2   2   1   1   1   1   2   2   1   2   1   2   1   2
 MK-4-16                2   1   2   1   1   1   2   1   2   2   1   1   1   1   2   1   1   1   2   2   1   1   2   2   2   2   2   1   1   1   1   1   2   1   1   2   1   1   2   1   1   2   2   1   1   1   2   2   2   2   2   2   1   2   1   1   2   2   1   2   2   1   1   2   2   2   1   1   2   1   2   2   1   2   1   2   2   2   1   2   2   1   2   1   1   2   1   1   2   2   2   2   2   2   1   1   2   1   2   2   2   1   2   2   1   2   2   2   1   1   1   1   1   1   2   2   2   2   1   1   2   1   1   1   2   2   2   2   2   1   2   2   2   1   1   2   1   2   1   2   2   2   2   1   1   1   2   1   2   2   2   1   1   1   2   2   2   1   1   1   1   2   2   1   1   2   1   2   1   2   2   1   1   2   2   1   2   1   2   1   1   2   2   2   2   2   2   2   1   1   2   1   2   1   1   1   2   2   1   2
 MK-5-1                 2   2   2   1   2   1   2   2   2   2   1   1   2   1   2   2   2   1   2   1   1   1   2   2   1   2   2   1   1   1   2   2   2   1   1   2   2   2   1   2   1   1   1   2   2   2   1   1   1   2   2   2   2   2   2   1   1   2   2   1   1   1   1   2   1   1   2   1   2   1   2   1   1   2   1   2   2   1   2   1   2   2   2   1   2   2   1   1   1   1   1   2   2   1   1   2   1   1   2   2   1   1   1   2   2   2   2   1   2   1   2   2   1   2   2   2   2   2   1   2   1   1   2   1   2   2   1   1   1   1   1   1   1   2   2   1   2   2   1   2   1   2   1   2   2   2   1   2   1   2   1   2   1   2   1   2   2   2   1   2   1   1   1   1   2   2   2   2   2   2   2   1   2   1   2   1   2   1   2   2   1   2   2   1   1   1   1   1   1   2   2   2   2   1   1   1   1   1   2   1
 MK-5-2                 2   2   2   1   2   2   2   2   2   2   2   1   2   1   2   1   2   1   2   1   1   1   2   2   1   2   2   1   1   1   2   2   2   1   1   2   2   2   1   2   1   1   1   2   2   2   1   1   1   2   2   1   2   2   2   1   1   1   2   1   2   1   1   2   1   1   2   1   2   1   2   1   1   2   1   2   2   1   2   1   2   2   2   1   2   2   2   1   1   1   1   2   2   1   1   2   1   1   1   2   2   1   1   2   2   1   2   1   2   1   2   2   1   2   2   2   2   2   2   2   1   1   2   1   2   2   1   1   1   1   1   1   1   2   2   2   2   2   1   2   1   2   2   2   2   2   1   2   1   2   1   2   1   2   2   2   2   2   1   2   1   1   1   1   2   1   2   2   2   2   2   1   2   1   2   1   2   1   2   2   1   2   2   1   1   1   1   1   1   2   2   2   2   1   1   1   1   1   2   1
 MK-5-3                 2   2   2   1   2   1   2   2   2   2   2   1   2   1   2   1   2   1   2   1   1   1   2   2   1   2   2   1   1   1   2   2   2   1   1   2   2   2   1   1   1   1   1   2   2   2   1   1   1   2   2   1   2   2   2   1   1   1   2   1   2   1   1   1   1   2   2   1   2   1   2   1   1   2   1   2   2   1   2   1   2   2   2   1   2   2   2   1   1   1   1   2   2   1   1   2   1   1   1   2   2   1   1   2   1   1   2   1   2   2   2   2   1   2   2   2   2   2   2   1   1   1   2   1   2   2   1   1   1   1   2   1   1   2   2   2   2   2   1   2   1   2   1   2   2   1   1   2   1   2   1   2   1   2   2   1   2   2   1   2   1   1   2   1   2   1   2   2   2   2   2   2   2   1   2   1   2   1   2   2   1   2   2   1   1   1   1   1   1   1   2   2   2   1   1   1   1   1   2   1
 MK-5-4                 1   2   2   1   2   1   2   1   2   2   2   1   2   1   2   2   2   1   2   1   1   1   2   2   1   2   1   1   1   1   2   2   2   1   2   1   2   2   1   1   1   1   2   2   2   2   1   1   1   2   2   1   2   2   2   2   2   1   2   1   2   1   1   1   1   2   2   1   2   1   1   1   1   2   1   2   2   1   2   1   2   2   2   1   1   1   2   1   1   1   1   1   2   1   1   2   1   1   2   1   2   1   1   2   1   1   2   1   2   2   2   2   1   2   2   2   1   2   2   1   1   1   2   1   2   2   1   1   1   1   2   1   2   2   2   1   1   2   1   2   1   2   1   2   2   1   1   2   1   2   1   2   1   2   2   1   2   2   1   2   1   1   2   1   2   1   1   2   1   2   2   2   2   2   2   1   2   1   2   2   1   2   2   1   1   1   1   1   1   1   2   2   2   1   1   1   2   1   2   1
 MK-5-5                 1   2   2   1   2   1   2   1   2   2   2   1   2   2   2   2   2   1   1   1   1   1   2   2   1   2   1   1   2   1   2   2   2   2   2   1   2   2   1   1   1   2   2   1   2   2   1   1   1   2   2   2   2   1   1   2   2   1   2   1   2   1   1   1   1   2   2   1   2   1   1   1   1   2   1   2   2   1   2   1   2   2   2   2   1   2   2   1   1   1   1   1   2   1   1   2   2   1   2   1   2   1   1   2   1   2   2   1   2   2   2   2   1   2   2   2   1   2   2   2   1   1   2   1   2   2   1   1   1   1   2   2   2   2   2   2   1   2   1   2   2   2   1   2   2   1   1   2   1   2   2   2   1   2   2   1   2   2   1   2   1   1   2   1   2   2   1   2   1   2   2   2   1   2   2   1   2   1   2   2   1   1   2   1   1   1   1   1   1   1   2   2   2   1   1   1   2   1   2   1
 MK-5-6                 1   2   2   2   2   2   2   1   2   2   2   1   2   2   2   2   2   1   2   1   1   2   2   2   1   2   2   1   2   1   2   2   2   2   2   1   2   2   1   1   1   2   2   1   1   1   1   1   1   2   2   2   2   2   1   2   2   1   1   1   2   1   1   1   2   1   2   1   2   1   1   1   1   2   1   2   2   2   2   1   2   2   2   2   1   2   2   2   1   1   1   1   2   1   1   2   2   1   2   1   2   1   1   2   1   2   2   1   2   2   2   2   1   2   1   2   1   1   2   2   1   1   2   1   2   2   1   1   1   1   2   2   2   2   1   2   1   2   1   2   2   2   1   2   2   1   1   2   1   2   2   2   1   2   2   1   2   2   1   2   1   1   1   1   2   2   1   2   2   2   2   2   2   2   2   1   1   1   2   2   1   1   2   1   1   1   1   1   1   1   2   2   2   1   1   1   2   1   1   1
 MK-5-7                 1   2   2   2   2   2   2   1   2   2   2   1   2   2   2   2   2   1   2   2   1   2   2   2   2   2   2   1   2   1   1   2   2   1   2   1   2   2   1   1   1   2   2   1   1   1   1   1   1   2   2   2   2   2   1   2   2   1   1   1   2   1   1   1   2   1   2   1   2   1   1   1   1   2   1   2   2   2   2   1   2   2   2   1   1   2   2   2   1   1   1   1   2   1   1   2   2   1   2   1   2   1   1   2   1   2   2   1   2   2   2   2   1   2   1   2   1   1   1   2   1   2   2   1   2   2   1   1   1   1   2   2   2   2   1   2   1   2   1   2   2   2   1   2   2   1   1   2   2   2   2   1   1   2   2   1   2   2   1   2   1   1   1   1   2   1   1   2   2   2   2   2   2   2   2   1   1   1   2   2   1   1   2   1   1   1   1   1   1   1   2   2   2   1   1   1   2   1   1   1
 MK-5-8                 1   2   2   1   2   2   1   1   2   2   2   1   2   2   2   2   2   1   2   2   2   2   2   2   2   2   2   1   2   1   1   2   2   1   2   1   2   2   1   1   1   2   2   1   1   1   1   1   1   2   2   2   2   2   1   2   2   1   1   1   2   1   1   1   2   1   2   1   2   1   1   1   1   2   1   2   2   2   2   1   2   2   2   1   1   2   2   1   1   1   1   1   2   1   1   2   2   1   2   1   2   1   1   2   1   2   2   1   2   2   2   2   1   2   1   2   1   1   1   2   1   2   2   1   2   1   2   1   1   1   2   2   2   2   1   2   1   2   1   2   2   2   1   2   2   1   1   2   2   2   2   1   1   2   2   1   2   2   1   2   1   1   1   1   2   1   1   1   2   2   2   2   2   2   2   1   1   1   2   2   1   1   2   1   1   1   1   1   2   2   2   2   2   2   1   1   2   1   1   1
 MK-5-9                 1   2   2   1   1   2   1   1   2   2   1   1   2   2   2   2   2   1   2   2   2   2   2   2   2   2   2   1   2   1   1   2   2   1   2   1   2   2   1   1   1   2   2   1   1   1   1   1   1   2   2   2   2   2   1   1   2   1   1   2   2   1   1   1   2   1   2   1   2   1   1   2   1   2   1   2   1   2   2   1   2   1   1   1   1   2   2   1   2   1   1   2   2   1   1   2   2   1   1   1   2   1   1   2   1   2   2   1   2   2   2   2   1   1   1   2   1   1   1   2   1   2   2   2   2   1   2   1   1   1   2   2   2   2   1   2   1   2   1   2   2   2   1   2   2   1   1   2   2   1   2   1   1   2   2   2   2   2   1   2   1   1   1   1   2   1   1   1   2   2   2   2   2   2   2   1   1   1   2   2   1   1   2   1   2   1   1   1   2   2   2   1   2   1   1   1   2   1   1   1
 MK-5-10                1   2   2   1   2   2   1   1   2   2   1   1   1   2   2   2   2   2   2   2   2   2   2   2   2   2   2   1   2   1   1   2   2   1   2   1   2   2   1   1   2   2   2   2   1   1   1   2   1   2   2   2   2   2   1   1   2   1   2   2   2   1   1   1   2   1   2   1   2   1   1   1   1   2   1   2   1   2   2   1   2   1   1   1   1   2   2   1   2   1   1   2   2   1   1   2   2   1   1   1   2   1   1   2   1   2   1   1   2   2   2   2   2   1   1   1   1   1   1   2   1   2   2   1   2   1   2   1   1   1   2   2   2   2   1   2   2   2   2   2   2   2   2   2   2   1   1   2   2   1   2   1   1   1   2   2   2   2   1   2   1   1   1   1   2   1   1   1   2   2   1   2   2   2   2   1   1   2   2   2   1   1   2   1   2   1   1   1   2   2   2   1   2   1   1   1   2   1   2   1
 MK-5-11                1   2   2   1   2   1   1   1   2   2   2   1   1   2   2   2   2   2   2   1   2   2   2   2   1   1   2   1   2   1   1   1   2   1   2   1   2   2   1   1   2   2   2   2   1   1   1   2   1   2   1   2   1   2   1   1   2   1   2   2   2   1   2   1   2   1   2   1   1   1   1   1   1   2   2   2   1   2   2   1   2   2   1   2   1   2   2   1   2   1   1   1   2   1   1   2   2   1   1   1   2   1   1   2   1   2   1   1   2   2   2   2   1   2   1   1   1   2   1   2   1   2   2   1   2   1   2   1   1   1   2   2   2   2   1   2   2   2   2   2   2   2   1   1   2   1   2   2   2   1   2   1   1   1   2   2   2   2   1   2   1   1   1   1   2   1   1   2   2   2   2   2   2   2   2   1   1   2   2   2   1   1   2   2   2   1   1   1   2   2   2   1   2   1   1   1   2   1   2   1
 MK-5-12                1   2   2   1   2   1   1   2   2   2   1   1   1   1   2   2   2   2   2   1   2   2   1   2   1   1   2   1   2   1   1   1   2   1   2   1   2   2   1   1   1   1   2   2   1   1   1   2   1   1   1   2   1   2   1   1   2   1   2   2   2   1   2   1   2   1   2   1   1   1   1   1   2   2   2   2   1   2   2   2   2   2   1   2   1   2   2   1   2   1   1   1   2   1   1   2   2   1   1   1   2   1   1   2   2   2   2   1   2   2   2   2   1   2   1   1   1   2   1   2   1   2   2   2   2   1   2   1   1   1   2   2   1   2   1   2   2   2   1   2   2   2   1   1   2   1   2   2   2   1   1   1   1   1   2   2   2   2   1   2   1   1   1   1   2   1   1   1   2   2   2   2   2   2   1   1   1   2   2   2   2   1   2   2   2   1   1   1   2   2   2   1   2   1   1   1   2   1   2   1
 MK-5-13                1   2   1   1   2   1   1   2   2   1   2   1   1   1   2   2   2   2   2   1   2   2   1   1   1   1   1   1   2   1   1   1   2   1   2   1   2   2   1   1   1   2   2   1   1   1   1   2   1   1   1   2   1   2   1   1   2   1   2   2   2   1   2   1   2   1   2   1   1   1   1   1   2   2   2   2   1   2   2   2   2   2   1   2   1   2   2   1   2   1   1   1   2   1   1   2   2   1   1   1   2   1   1   2   2   2   2   1   1   1   2   2   1   1   1   1   1   2   1   2   1   2   2   1   2   2   2   2   1   1   2   2   1   2   1   2   2   2   1   1   2   2   1   1   2   1   2   2   2   1   1   1   1   1   2   1   2   2   1   2   1   1   1   1   2   1   1   1   2   2   1   2   2   2   1   1   1   2   2   2   2   1   1   2   2   1   1   2   2   1   2   1   2   1   1   1   2   1   2   1
 MK-5-14                1   2   1   1   2   1   2   2   2   1   2   1   1   1   2   2   2   2   2   1   2   2   1   1   1   1   1   1   1   1   1   1   2   1   2   1   2   2   1   1   1   2   2   1   1   1   1   2   1   1   1   2   1   2   1   1   1   1   2   2   2   1   2   1   2   2   2   1   1   1   1   1   2   2   2   2   1   2   2   2   2   1   2   2   1   2   2   1   2   1   1   1   2   1   1   2   2   1   1   2   2   1   1   2   2   2   2   1   1   1   2   1   1   1   1   2   1   2   1   2   2   2   2   1   2   2   2   2   2   1   2   2   1   2   1   2   2   2   1   1   2   2   1   1   2   1   2   2   2   1   2   1   1   1   1   1   2   2   1   2   1   1   1   1   2   1   1   1   2   2   1   2   2   2   2   1   1   2   2   2   2   1   1   2   2   1   1   2   2   1   2   1   2   1   1   1   2   1   2   1
 MK-5-15                1   2   1   1   2   1   2   2   1   1   2   1   1   1   2   1   2   1   2   1   2   2   2   2   2   1   1   1   1   1   1   1   2   1   2   1   1   2   1   1   1   2   2   1   1   1   1   2   1   2   1   2   1   2   1   1   2   2   2   2   1   1   2   1   2   2   2   2   1   2   1   1   2   2   2   2   1   2   2   2   2   2   2   1   1   2   2   1   2   1   1   1   2   1   1   2   2   1   1   2   2   1   1   2   2   2   1   1   1   1   2   1   1   1   2   2   1   2   1   2   1   2   2   1   2   2   2   2   2   1   2   2   1   2   1   2   2   2   1   1   2   2   2   1   2   1   2   2   1   1   2   1   1   1   1   1   2   2   1   1   1   1   1   1   2   1   1   1   2   2   1   1   2   2   2   1   1   2   2   2   2   1   2   2   2   2   1   2   2   1   2   1   2   1   1   1   2   1   2   1
 MK-5-16                1   2   1   1   2   1   2   2   1   2   2   1   1   1   2   1   2   1   2   1   2   2   2   2   2   1   2   1   2   1   1   2   2   1   2   1   1   2   1   1   1   2   2   1   1   1   1   2   1   1   1   2   1   2   1   1   2   2   2   2   1   1   2   1   2   2   2   2   1   2   1   1   2   2   2   2   1   2   2   2   2   2   2   1   1   2   1   1   2   1   1   2   2   1   1   2   2   1   1   2   2   1   1   2   1   2   1   1   1   1   2   1   1   1   2   2   1   2   1   1   1   2   2   1   2   2   2   2   2   1   2   2   1   2   1   2   2   2   1   1   1   2   2   1   2   1   2   2   1   1   2   1   1   1   1   1   2   2   1   1   1   1   1   1   2   1   1   1   2   2   1   1   2   2   2   1   1   2   1   1   2   1   2   2   2   2   1   2   2   1   1   1   2   1   1   1   2   1   2   1
 MK-6-1                 2   2   2   2   1   1   2   1   1   2   2   1   1   1   1   2   1   2   2   1   2   1   2   2   1   1   1   2   2   1   1   2   2   1   2   2   1   1   1   2   1   2   1   1   2   2   2   2   2   1   1   2   1   1   1   1   2   2   2   1   1   1   2   2   1   1   1   1   1   1   2   2   2   2   1   1   1   1   2   1   2   1   1   1   2   1   1   1   2   1   2   1   2   1   1   1   1   2   2   2   1   1   1   1   2   2   2   2   1   1   2   2   2   2   1   2   2   2   1   1   2   2   2   2   2   2   1   2   2   1   1   1   2   1   1   2   1   2   1   2   2   1   2   1   1   2   2   1   1   1   1   2   2   1   2   1   2   1   1   1   2   2   1   2   1   2   2   1   2   2   2   2   1   2   2   1   1   1   1   1   2   1   2   1   2   2   2   1   2   1   2   2   1   1   1   2   2   2   1   2
 MK-6-2                 2   2   2   2   1   1   1   1   1   2   2   1   1   2   1   2   1   2   2   1   2   2   2   1   2   1   1   2   2   1   1   2   2   1   2   2   1   1   2   2   1   2   1   1   2   2   2   2   2   1   1   2   1   1   1   1   2   2   2   1   1   1   2   2   1   1   1   1   1   1   2   2   2   2   1   2   1   1   2   2   2   1   1   1   1   1   1   2   2   1   2   1   2   1   1   1   1   2   2   2   1   1   1   2   2   1   2   2   1   1   2   2   2   2   1   2   2   2   1   1   1   2   2   2   1   2   2   2   2   1   1   1   2   1   1   2   1   2   1   2   2   2   1   1   1   1   2   1   1   2   1   2   2   2   2   1   2   1   1   1   2   2   1   2   1   2   2   2   2   2   1   2   2   2   2   1   1   1   1   1   2   1   2   2   2   2   2   1   2   1   2   2   1   1   1   2   2   2   1   2
 MK-6-3                 2   2   2   2   1   1   1   1   1   2   1   1   1   1   2   2   1   2   2   1   2   2   2   1   2   1   1   2   2   1   1   2   2   1   1   2   2   1   2   2   1   2   1   1   2   2   2   2   2   1   1   2   1   1   1   1   2   2   2   1   1   1   2   2   1   1   2   1   1   1   2   2   2   2   1   2   1   1   2   2   2   1   1   1   1   1   2   2   2   1   2   1   2   1   1   1   1   2   2   2   1   1   1   2   1   1   1   2   1   1   2   2   2   2   1   2   2   2   1   1   1   2   2   2   2   2   2   2   2   1   1   1   2   1   1   2   2   2   1   2   2   2   1   1   1   1   2   1   1   2   1   2   2   2   2   1   2   1   1   1   2   2   2   2   2   2   2   2   2   2   1   2   2   2   2   1   1   1   1   1   2   1   2   2   2   2   2   2   2   1   2   2   1   1   1   2   2   2   1   2
 MK-6-4                 2   2   2   2   1   1   1   1   1   2   1   1   1   1   2   2   1   2   2   2   2   2   2   1   1   2   1   2   2   1   1   2   2   1   1   2   2   1   2   2   2   2   1   1   2   2   1   2   2   1   2   2   1   1   1   1   2   2   2   1   1   1   2   1   1   1   2   1   1   1   2   2   2   2   1   2   1   1   2   2   2   1   2   1   1   1   1   2   2   1   2   1   1   1   1   1   1   2   2   2   1   1   1   2   1   2   1   2   1   1   2   2   1   2   1   2   2   2   1   1   1   2   2   2   1   2   2   2   2   1   1   1   2   1   1   2   2   2   1   1   2   2   1   2   1   1   2   1   1   2   1   2   2   2   2   1   2   1   1   1   2   2   2   2   2   2   2   1   2   1   1   2   2   2   2   2   1   1   1   1   2   1   2   2   2   2   2   2   2   2   2   2   1   1   1   2   2   1   1   2
 MK-6-5                 2   2   2   2   1   1   1   1   1   2   1   1   1   1   2   2   1   2   2   2   2   2   2   1   1   2   1   2   2   1   1   2   2   2   1   2   2   1   2   2   2   2   1   1   2   2   1   2   2   1   2   2   2   1   1   1   2   2   1   1   1   1   2   1   1   1   2   1   1   1   1   2   2   2   1   2   1   1   2   2   2   1   2   1   1   1   1   2   2   1   2   1   1   1   1   1   1   2   2   2   1   1   1   2   1   2   1   2   1   1   2   2   1   2   2   2   2   2   1   1   1   2   2   1   1   1   2   2   2   1   1   1   1   1   1   2   2   2   2   1   2   2   1   1   1   1   2   1   1   2   1   2   2   2   2   1   2   1   1   1   2   1   2   2   2   1   2   1   2   1   1   2   2   2   2   1   1   1   1   1   2   1   2   2   2   2   2   2   2   2   2   2   1   1   1   2   2   1   1   2
 MK-6-6                 2   2   2   2   1   1   1   1   1   2   1   1   1   1   2   2   1   2   2   2   2   1   2   1   1   2   1   2   2   1   1   2   2   2   1   2   2   2   2   1   2   2   1   1   2   1   2   1   2   1   2   1   2   1   1   1   2   2   1   1   1   2   2   1   1   1   2   1   1   1   1   2   2   2   1   1   1   1   2   2   2   1   1   1   1   1   1   2   2   1   2   1   1   1   1   1   1   2   2   2   1   1   1   2   1   2   1   2   2   1   2   2   1   2   2   1   2   2   1   1   1   2   2   1   1   1   2   2   2   1   1   1   1   1   1   2   2   2   1   1   2   2   1   1   1   1   2   1   1   2   1   2   2   2   2   1   2   1   1   1   2   1   2   1   1   1   2   1   2   1   1   2   2   1   2   1   1   1   1   1   2   1   2   2   2   2   2   2   2   2   2   2   1   1   1   2   2   1   1   2
 MK-6-7                 2   2   2   2   1   1   1   1   1   2   1   1   1   1   2   2   1   2   2   2   2   1   2   1   1   2   1   2   2   1   1   2   2   2   2   2   2   2   2   1   2   2   1   1   2   1   2   1   1   1   2   1   1   1   1   1   2   2   1   1   1   2   2   1   1   2   2   1   2   1   1   2   2   2   1   1   1   1   2   2   2   1   1   1   1   2   1   2   2   1   2   1   2   1   1   1   1   1   2   2   1   1   1   2   1   2   1   2   2   2   2   1   1   2   2   1   2   2   1   1   1   2   1   1   1   2   2   2   2   1   1   1   1   1   1   2   2   2   1   2   2   2   1   1   1   1   2   1   1   2   1   2   2   2   2   1   2   1   1   1   2   1   2   1   2   1   2   2   2   1   1   1   2   1   2   1   1   1   2   1   2   1   2   2   2   1   1   1   2   2   2   2   1   1   1   2   2   1   1   2
 MK-6-8                 2   2   2   2   1   1   1   1   1   2   1   1   1   1   2   2   1   2   2   2   2   1   2   1   1   2   1   2   2   1   1   2   2   2   2   2   2   2   2   1   2   2   1   1   2   2   2   1   1   1   1   1   1   1   1   1   2   2   1   1   1   2   2   2   1   2   2   2   2   1   1   2   2   1   1   1   1   1   2   2   2   1   1   1   1   2   1   2   2   1   2   1   2   1   1   1   1   1   1   2   1   1   1   2   1   2   1   2   2   2   2   1   1   2   1   1   2   2   1   1   1   2   1   2   1   2   2   2   2   1   1   1   1   1   1   2   2   2   1   2   2   2   2   1   1   1   2   1   1   2   1   2   1   1   2   1   2   1   1   1   2   1   2   2   2   2   1   2   2   1   1   1   2   2   2   1   1   1   2   1   2   1   2   2   2   2   1   1   2   2   1   2   1   1   1   2   2   1   1   2
 MK-6-9                 2   2   2   2   1   1   1   1   1   2   1   1   1   1   2   2   1   2   2   2   2   1   1   1   1   2   1   2   2   1   2   2   1   2   1   2   2   2   2   1   2   2   1   2   2   2   2   1   1   1   1   1   1   1   1   1   2   2   1   1   1   2   2   2   1   1   2   2   1   1   1   2   2   1   1   1   1   1   2   2   2   1   1   1   1   2   1   2   2   1   2   1   2   1   1   1   1   1   1   2   1   1   1   2   1   2   1   2   2   2   2   1   1   1   1   1   2   2   2   1   1   2   1   2   1   2   2   1   2   1   1   1   1   1   1   2   2   2   1   1   2   2   2   1   1   1   2   1   1   2   1   2   1   1   2   1   2   1   1   1   1   1   2   2   2   2   1   2   2   2   1   1   2   2   2   1   1   2   2   2   2   1   2   2   2   2   1   1   2   2   1   2   1   1   2   2   2   1   1   2
 MK-6-10                2   2   2   2   1   2   1   1   1   2   2   1   1   1   2   2   1   2   2   1   2   1   1   1   1   2   1   2   2   1   1   2   1   2   1   2   2   1   2   1   2   2   1   2   2   2   2   1   1   2   1   1   1   1   1   2   1   2   1   1   1   2   2   2   2   1   2   2   1   1   1   1   2   2   1   2   1   1   2   2   2   1   1   1   1   2   1   2   2   2   2   1   2   1   1   2   1   1   1   2   1   2   1   2   1   2   1   2   2   2   2   2   2   1   1   1   2   2   2   2   1   2   1   2   1   2   2   1   2   1   1   1   1   1   1   2   2   2   1   1   2   2   2   1   1   1   2   1   2   2   1   2   1   2   2   1   2   1   1   1   1   1   2   2   2   2   2   2   2   2   1   1   2   2   2   2   1   2   2   2   2   1   2   1   2   2   1   1   2   2   1   2   1   2   2   2   2   1   1   2
 MK-6-11                2   2   2   2   1   1   1   1   1   2   1   1   1   1   2   1   1   2   2   1   2   1   1   1   1   1   1   2   2   1   2   2   1   2   1   2   2   1   2   1   2   2   1   2   2   2   2   1   1   2   1   2   1   1   2   2   1   2   1   1   1   2   2   2   2   1   2   2   1   1   1   1   2   2   1   2   1   1   2   2   2   2   1   1   1   2   1   2   1   2   2   2   2   1   1   2   1   2   1   2   1   2   1   1   1   2   1   2   2   2   2   2   2   1   1   1   1   2   2   2   1   2   1   2   1   2   2   2   2   1   1   2   1   2   1   2   2   2   1   1   2   2   1   1   1   1   2   1   2   2   1   2   1   2   2   1   2   1   1   1   1   1   2   2   1   2   2   2   2   2   1   1   2   1   2   2   1   2   2   2   1   2   2   1   2   2   1   1   2   2   1   2   2   2   2   2   2   2   2   2
 MK-6-12                1   2   2   2   1   1   1   1   1   2   1   1   1   1   2   1   1   1   2   1   2   1   1   1   1   1   1   2   2   2   2   2   2   2   1   2   2   1   2   1   2   2   1   1   2   2   2   1   1   2   1   2   1   1   1   2   1   2   1   2   1   2   2   2   2   2   2   2   1   1   1   1   1   2   1   2   1   1   2   1   1   2   1   1   1   2   1   2   1   2   2   2   2   1   1   2   1   2   1   2   1   2   1   1   1   2   1   2   2   2   2   2   2   1   2   1   1   2   2   2   1   2   1   2   1   2   2   2   2   1   1   2   1   2   1   1   2   2   1   1   2   2   2   1   1   1   2   1   2   2   1   2   1   2   2   1   2   1   1   1   1   1   1   2   1   2   2   2   2   2   1   1   2   1   2   2   1   2   2   2   1   2   2   2   2   2   1   1   2   2   1   2   2   2   2   2   2   2   2   1
 MK-6-13                1   2   2   2   1   1   2   1   1   2   1   1   1   1   2   1   1   1   2   1   2   2   1   1   1   1   1   2   2   2   2   2   2   2   1   2   2   1   1   1   1   2   1   1   2   2   2   1   1   2   2   2   1   1   1   2   1   2   1   2   1   2   2   2   2   2   2   2   2   1   1   1   2   2   1   2   1   1   2   2   1   2   1   1   2   2   1   1   1   2   2   2   2   1   1   2   1   1   1   2   1   2   2   1   1   2   1   2   2   1   2   2   2   2   1   1   1   2   2   1   2   2   1   2   1   2   1   2   2   2   1   2   1   2   1   1   2   2   1   1   2   1   2   1   1   1   2   1   1   2   1   1   1   2   2   1   2   1   1   1   1   1   1   2   1   2   2   2   1   2   1   1   1   1   2   2   1   1   2   2   1   2   2   2   2   2   1   1   2   2   1   1   2   2   2   2   2   2   2   1
 MK-6-14                1   2   2   2   1   1   2   1   1   2   1   1   1   1   2   1   1   1   2   1   2   2   1   1   1   1   1   2   2   2   2   2   2   2   1   2   2   1   2   1   2   2   1   1   2   2   2   2   1   1   1   2   1   1   1   2   1   2   1   2   1   2   2   2   2   2   1   2   2   1   1   1   1   2   1   2   1   1   2   2   1   2   1   1   2   2   1   1   1   2   2   2   2   1   1   2   1   1   1   2   1   2   2   1   1   1   1   1   2   1   2   2   2   2   1   1   1   2   2   1   2   2   1   2   1   2   1   2   2   2   1   2   1   2   1   1   2   2   1   1   2   1   2   1   1   1   2   1   1   2   1   1   1   2   2   1   2   1   1   1   1   1   1   2   1   2   2   2   1   2   2   1   1   1   2   2   1   1   2   2   1   2   2   2   2   2   2   1   2   2   2   1   2   1   2   2   2   2   1   2
 MK-6-15                1   2   2   2   1   1   2   2   2   2   1   1   1   1   2   1   2   1   2   1   2   2   2   1   1   1   2   2   2   2   2   2   2   2   2   2   2   1   2   1   2   2   1   1   2   2   2   2   1   1   2   2   1   1   1   2   1   2   1   2   1   2   1   2   2   2   1   2   2   1   1   1   1   2   1   1   1   1   2   2   1   1   1   1   2   2   1   2   1   2   2   2   2   1   1   2   1   1   1   2   1   2   2   1   1   1   1   1   2   1   2   2   2   2   1   2   1   2   2   2   2   2   1   2   1   2   1   2   2   2   1   2   1   2   1   1   2   2   1   1   2   1   2   1   1   1   2   1   2   2   1   1   1   2   2   1   1   1   1   1   1   1   1   1   2   2   2   2   1   2   2   1   1   1   2   2   1   1   2   2   1   1   2   2   2   2   2   1   1   2   2   2   2   1   2   1   2   2   1   2
 MK-6-16                1   2   2   2   1   1   2   1   2   2   1   1   1   1   1   1   2   1   2   1   2   2   1   1   1   1   2   2   2   1   2   2   2   2   2   2   2   1   1   1   2   2   1   1   2   2   2   2   1   1   2   2   1   1   1   2   1   1   1   2   1   1   1   2   2   2   1   2   2   1   2   1   1   1   2   1   1   1   2   2   1   1   1   1   2   2   2   2   1   2   2   2   2   1   1   1   2   1   1   2   1   2   2   1   1   1   1   1   2   1   2   2   2   2   1   2   1   2   2   2   2   2   1   2   1   2   1   2   2   2   1   2   1   2   1   1   2   2   1   1   2   2   2   2   1   1   2   2   2   1   1   1   2   2   2   1   1   1   1   1   2   1   1   2   2   2   2   1   1   2   2   1   1   2   2   2   1   1   2   2   1   2   2   2   2   2   2   1   1   2   2   2   2   1   2   1   2   2   1   2
 
!****************************************** Phenotypic Data **********************************************************
!-100.0 is resevred for missing phenotype
SimulatedTrait1         9.6970    9.3262   11.4931    9.9032   10.1474    9.7006   11.1300   10.9738    8.9843    9.7580   10.3826   10.3415    9.3039    9.6089   10.2594    9.6920   11.3858   11.3858   10.0172    9.7755    9.8318   12.1950   10.9176    9.9347    8.6852    9.8286   11.1016   13.3919   11.0967    7.6477   10.6176    9.1121    9.8247    8.6367    7.6228   10.2185   10.9585    7.8474    9.3799   11.3866    9.1726    9.9983   10.0924   11.4834   10.7238    9.9145   10.5985   10.8284    9.6980    9.8904   10.0325   10.0033    9.6546    9.4761    9.1313    8.6139   10.6244   10.2855   10.3887   10.0269   12.2499    8.3104   10.3726    9.2645   11.4295   11.6458    9.4352    9.0578    9.6137    9.7602   10.0783    8.4533    9.4677    9.9071    7.9306    9.5740   10.0415    8.3761   10.3143   10.0304   10.7088    9.1457    9.8020   10.1249   11.8437   10.7723    9.7190   10.6191    9.2941   10.1863   11.3112    8.4736   10.1434   10.2133   10.7355    9.7451   10.5850    9.8122    8.7791    9.4691    9.0234   10.6665    9.3570    8.1242    9.9913    9.6204   10.1284   10.8501    9.9833    8.4250    8.8680   10.1509   12.5024    9.7419   10.1294    7.0638    9.4283   10.4266    8.4282    8.6582    9.4434    7.7905    8.8662    9.3524   11.6835   10.0044   10.2550    9.8305   10.8417   10.6553    8.5612   10.1255    9.6792   10.7542   11.0024    8.9296   10.7195   10.1306    7.9267   11.1989    9.7070   11.0762   10.1034    9.4631    8.6988   10.4361   11.0228    8.8055    8.8245   12.0613   10.3345   10.1224    9.4592    9.8366    9.9759   10.7587    9.5343    9.0564   10.2010    9.8968   10.0192    9.9882   10.5716   10.3416    8.8654    9.5015   10.0699   10.5777    9.5576    8.6116    8.6852   10.1321    9.8140   10.0227   11.3858   10.4261   10.9621    9.9875    9.8371   11.6058    9.0803    8.2154   10.5644   10.0516   10.0013   10.7613   10.9502    9.0833    8.6859    9.0187   10.3148    9.8922   10.5081    9.3930   11.2331    8.4924   10.8448    9.6543    8.8107   11.7483
 
