# Supplementary material for: Inclusive Composite Interval Mapping of QTL by Environment Interactions in Biparental Populations
Source: PLoS One. 2015 Jul 10;10(7):e0132414. doi: 10.1371/journal.pone.0132414 (PMC4498613; doi:10.1371/journal.pone.0132414)
Supplement: S1 File — (ZIP) [file pone.0132414.s001.zip › BC1 population/e=1/run_00095.met]

!**********************Note: lines staring with "!" are remarks and will be ignored in the program********************
!*********************************General Information**********************************
!Assuming F1 = P1 x P2, populations available in QTL IciMapping are: 
!  1, P1BC1F1 = P1 x F1, the first backcrossing where P1 is used as the recurrent parent;
!  2, P2BC1F1 = P2 x F1, the first backcrossing where P2 is used as the recurrent parent;
!  3, F1DH, F1-derived doubled haploids; 
!  4, RIL or F1RIL, recombination inbred lines through the repeated selfing of F1;
!  5, P1BC1RIL, recombination inbred lines through the repeated selfing of P1BC1F1;
!  6, P2BC1RIL, recombination inbred lines through the repeated selfing of P2BC1F1;
!  7, F2, the selfing generation of F1;
!  8, F3, the selfing generation of F2;
!  9, P1BC2F1, the second backcrossing where P1 is used as the recurrent parent; 
! 10, P2BC2F1, the second backcrossing where P2 is used as the recurrent parent;
! 11, P1BC2RIL, recombination inred lines through the repeated selfing of P1BC2F1; 
! 12, P2BC2RIL, recombination inred lines through the repeated selfing of P2BC2F1; 
! 13, P1BC1F2, the selfing generation of P1BC1F1; 
! 14, P2BC1F2, the selfing generation of P2BC1F1; 
! 15, P1BC2F2, the selfing generation of P1BC2F1; 
! 16, P2BC2F2, the selfing generation of P2BC2F1; 
! 17, P1BC1DH, P1BC1F1-derived doubled haploids; 
! 18, P2BC1DH, P2BC1F1-derived doubled haploids; 
! 19, P1BC2DH, P1BC2F1-derived doubled haploids; 
! 20, P2BC2DH, P2BC2F1-derived doubled haploids; 
   1      !Mapping Population (see remarks above)
   2      !Mapping Function (1 for Kosambi; 2 for Haldane; 3 for Morgan)
   2      !Marker Space Type (1 for intervals; 2 for positions)
   1      !Marker Space Unit(1 for centiMorgans; 2 for Morgan)
   6      !Number of Chromosomes (or Linkage Groups)
 200      !Size of the mapping population
   1      !Number of environments
 
!***************************************** Chromosomes and Linkage Maps **********************************************
!Chromosome                 NumMarkers
-CH1                        16
-CH2                        16
-CH3                        16
-CH4                        16
-CH5                        16
-CH6                        16
!Linkage map (Marker name followed by position or the interval length)
 MK-1-1                1     0.000
 MK-1-2                1    10.000
 MK-1-3                1    20.000
 MK-1-4                1    30.000
 MK-1-5                1    40.000
 MK-1-6                1    50.000
 MK-1-7                1    60.000
 MK-1-8                1    70.000
 MK-1-9                1    80.000
 MK-1-10               1    90.000
 MK-1-11               1   100.000
 MK-1-12               1   110.000
 MK-1-13               1   120.000
 MK-1-14               1   130.000
 MK-1-15               1   140.000
 MK-1-16               1   150.000
 MK-2-1                2     0.000
 MK-2-2                2    10.000
 MK-2-3                2    20.000
 MK-2-4                2    30.000
 MK-2-5                2    40.000
 MK-2-6                2    50.000
 MK-2-7                2    60.000
 MK-2-8                2    70.000
 MK-2-9                2    80.000
 MK-2-10               2    90.000
 MK-2-11               2   100.000
 MK-2-12               2   110.000
 MK-2-13               2   120.000
 MK-2-14               2   130.000
 MK-2-15               2   140.000
 MK-2-16               2   150.000
 MK-3-1                3     0.000
 MK-3-2                3    10.000
 MK-3-3                3    20.000
 MK-3-4                3    30.000
 MK-3-5                3    40.000
 MK-3-6                3    50.000
 MK-3-7                3    60.000
 MK-3-8                3    70.000
 MK-3-9                3    80.000
 MK-3-10               3    90.000
 MK-3-11               3   100.000
 MK-3-12               3   110.000
 MK-3-13               3   120.000
 MK-3-14               3   130.000
 MK-3-15               3   140.000
 MK-3-16               3   150.000
 MK-4-1                4     0.000
 MK-4-2                4    10.000
 MK-4-3                4    20.000
 MK-4-4                4    30.000
 MK-4-5                4    40.000
 MK-4-6                4    50.000
 MK-4-7                4    60.000
 MK-4-8                4    70.000
 MK-4-9                4    80.000
 MK-4-10               4    90.000
 MK-4-11               4   100.000
 MK-4-12               4   110.000
 MK-4-13               4   120.000
 MK-4-14               4   130.000
 MK-4-15               4   140.000
 MK-4-16               4   150.000
 MK-5-1                5     0.000
 MK-5-2                5    10.000
 MK-5-3                5    20.000
 MK-5-4                5    30.000
 MK-5-5                5    40.000
 MK-5-6                5    50.000
 MK-5-7                5    60.000
 MK-5-8                5    70.000
 MK-5-9                5    80.000
 MK-5-10               5    90.000
 MK-5-11               5   100.000
 MK-5-12               5   110.000
 MK-5-13               5   120.000
 MK-5-14               5   130.000
 MK-5-15               5   140.000
 MK-5-16               5   150.000
 MK-6-1                6     0.000
 MK-6-2                6    10.000
 MK-6-3                6    20.000
 MK-6-4                6    30.000
 MK-6-5                6    40.000
 MK-6-6                6    50.000
 MK-6-7                6    60.000
 MK-6-8                6    70.000
 MK-6-9                6    80.000
 MK-6-10               6    90.000
 MK-6-11               6   100.000
 MK-6-12               6   110.000
 MK-6-13               6   120.000
 MK-6-14               6   130.000
 MK-6-15               6   140.000
 MK-6-16               6   150.000
!*********************************** Marker Types ********************************************************************
!Co-dominant marker: When heterozygote F1 is present, P1 is coded as 2, F1 is coded as 1, and P2 is coded as 0; Otherwise, P1 is coded as 2, and P2 is coded as 0. 
!Dominant marker: When heterozygote F1 is present, P1 and F1 are coded as 12, and P2 is coded as 0; Otherwise, P1 is coded as 2, and P2 is coded as 0.  
!Recessive markers: When heterozygote F1 is present, P1 is coded as 2, and F1 and P2 are coded as 10; Otherwise, P1 is coded as 2, and P2 is coded as 0. 
!Missing marker is coded as -1. 
 MK-1-1                 2   1   2   1   1   2   2   1   2   2   2   1   2   2   2   2   2   2   1   1   1   2   2   1   1   2   2   1   2   1   1   1   2   2   2   2   1   1   1   2   1   2   1   2   1   2   2   2   2   2   1   1   1   1   2   1   1   2   2   2   1   2   2   1   2   2   2   2   2   2   2   1   1   1   2   1   2   1   2   2   1   2   1   2   2   1   2   1   1   2   1   2   1   1   1   2   1   2   1   2   1   2   2   1   1   2   2   2   1   1   1   1   2   2   1   1   1   1   1   1   1   2   2   1   1   2   2   2   2   1   1   1   2   2   2   2   2   2   1   2   2   2   2   1   2   2   1   2   2   2   2   2   1   1   1   1   1   1   1   2   1   1   2   2   1   1   2   1   2   2   1   1   2   2   1   2   2   1   1   1   2   1   2   1   1   1   2   2   2   1   1   2   1   2   1   2   1   2   2   1
 MK-1-2                 2   1   2   1   1   2   2   1   2   2   2   1   2   2   2   2   2   2   1   1   1   2   1   1   1   2   2   1   2   2   1   1   2   2   1   2   2   1   1   2   1   2   1   2   1   2   2   2   2   2   1   1   1   1   2   1   1   2   2   1   1   2   2   1   2   2   2   2   2   2   2   1   1   1   2   1   2   1   1   2   1   2   2   2   2   1   1   1   1   1   1   2   1   2   1   1   1   2   1   2   1   2   2   1   1   2   2   2   1   2   2   1   2   2   1   1   1   1   1   1   1   1   2   1   1   2   2   2   1   1   1   2   2   2   2   2   2   2   1   2   2   2   2   1   2   2   1   2   2   2   2   2   1   1   1   1   1   1   1   2   1   1   2   2   1   2   2   1   2   2   1   1   2   2   1   2   2   1   1   1   2   2   2   2   1   1   2   2   2   1   1   1   1   2   1   2   1   2   2   1
 MK-1-3                 2   1   1   1   1   2   2   1   2   2   2   2   2   2   2   2   2   2   1   1   1   2   1   1   1   2   2   1   1   2   1   1   2   2   1   2   2   1   1   2   1   2   1   2   1   2   2   2   2   2   2   1   1   1   2   2   1   2   1   1   1   2   2   1   2   2   2   2   2   2   2   2   1   1   2   1   2   1   1   2   1   2   2   2   2   1   1   1   1   1   1   2   1   1   1   2   1   2   1   2   1   2   2   1   1   2   2   2   1   2   2   1   1   2   1   1   1   1   1   1   1   1   2   1   1   2   2   2   1   1   1   2   2   2   1   2   2   2   1   2   2   2   2   1   2   2   1   2   2   2   2   2   1   1   1   1   1   1   1   2   1   2   2   2   1   2   2   1   2   2   1   2   2   2   1   2   2   1   1   1   2   1   2   2   1   1   2   2   2   1   1   1   1   2   1   2   1   2   2   2
 MK-1-4                 2   1   1   1   1   2   2   1   2   2   2   2   2   1   2   2   2   2   1   1   1   2   1   1   1   2   2   1   1   1   1   1   2   2   1   1   2   1   1   2   1   2   1   2   2   2   2   2   2   2   1   1   1   1   2   2   1   2   1   1   1   1   2   1   2   2   2   2   2   2   2   2   1   1   2   1   2   1   1   2   1   1   2   2   2   2   2   1   1   2   1   2   2   1   1   2   1   2   2   2   1   2   2   1   1   2   2   2   1   2   2   1   1   2   1   2   1   1   1   1   1   1   2   1   1   2   2   2   1   1   1   2   2   1   1   1   2   1   1   2   2   2   2   1   2   2   1   2   2   2   2   2   1   1   1   1   1   1   1   2   1   2   2   2   1   2   2   1   2   2   2   2   2   2   1   2   1   2   1   1   2   1   2   2   1   1   2   2   2   1   1   1   1   2   1   2   1   2   2   2
 MK-1-5                 2   1   1   1   1   2   2   1   1   2   2   2   1   1   2   2   2   2   1   1   1   2   1   1   1   2   2   1   1   1   1   1   2   2   1   1   2   1   1   2   1   2   1   2   2   2   2   2   2   2   1   1   1   1   2   2   1   2   1   1   1   1   2   1   2   1   2   2   2   2   2   2   1   1   1   1   2   1   1   2   1   1   2   2   2   2   2   1   1   2   1   2   2   1   2   1   1   2   1   2   1   2   2   1   1   2   2   2   1   2   2   1   1   2   1   2   1   1   1   2   1   1   2   1   2   2   2   2   1   1   1   2   2   2   1   1   2   1   1   2   2   2   2   1   2   2   1   2   2   2   2   2   1   1   1   1   2   1   1   2   2   2   2   2   1   2   2   1   2   2   2   2   2   2   1   2   1   2   1   1   2   1   2   2   1   1   2   2   1   1   1   1   1   2   1   2   1   2   2   2
 MK-1-6                 2   1   1   1   1   2   2   1   1   2   2   2   1   1   2   2   2   2   1   1   1   2   1   2   1   2   1   1   1   2   1   2   2   1   1   1   2   1   1   2   1   1   1   2   2   2   2   2   1   2   1   1   1   1   2   2   1   2   1   1   1   1   2   1   2   2   2   2   1   2   2   2   1   1   1   1   1   1   1   2   1   1   2   2   2   2   2   1   1   2   1   2   2   1   2   1   1   2   1   2   1   2   2   1   1   2   2   2   1   2   2   1   1   2   1   2   1   2   1   2   1   1   2   1   2   2   2   2   1   1   1   1   2   2   1   1   2   1   1   2   2   2   2   1   2   2   1   2   2   2   2   2   2   1   1   1   2   1   2   2   2   2   2   2   1   2   2   2   2   2   1   1   2   2   1   2   2   2   1   1   2   1   2   2   1   1   2   2   1   1   1   1   2   2   1   1   1   2   2   2
 MK-1-7                 2   1   1   1   1   2   2   1   1   2   2   2   1   1   2   2   2   2   1   1   1   2   1   2   1   2   1   1   1   2   1   2   2   1   1   1   2   1   1   2   1   1   2   2   2   2   2   2   1   2   1   1   1   1   2   2   1   2   1   1   1   1   2   1   2   1   2   2   1   2   2   1   1   1   1   1   1   1   1   2   1   1   2   2   2   2   2   1   1   2   1   1   2   1   2   1   1   2   1   2   1   2   2   1   1   1   2   2   1   2   2   1   1   1   1   2   1   2   1   2   1   1   2   1   2   2   2   2   2   1   1   1   2   2   1   2   2   1   1   2   2   1   2   1   2   1   1   2   2   1   1   2   2   1   2   1   2   1   2   1   2   2   2   2   1   2   2   2   2   1   1   1   2   2   1   2   2   1   1   1   2   1   2   2   1   1   2   2   1   1   1   1   2   2   1   1   2   2   2   2
 MK-1-8                 2   2   1   1   1   1   2   1   1   2   2   2   1   1   1   2   2   1   1   1   1   2   2   2   1   2   1   2   1   2   1   2   2   1   1   1   1   1   1   1   1   1   2   2   2   2   2   2   1   2   1   1   1   1   1   2   1   2   1   1   1   1   1   1   2   1   2   2   1   2   2   1   1   1   1   1   1   2   1   2   1   1   1   2   2   2   2   1   1   2   1   1   2   2   2   1   1   2   2   2   1   2   2   1   1   1   2   2   1   2   2   1   1   1   1   2   1   2   1   2   1   1   2   1   2   2   2   2   2   1   1   1   2   2   1   2   2   1   1   2   2   1   2   1   1   1   1   2   2   1   1   1   1   1   2   1   2   1   2   1   1   2   2   2   1   2   2   2   2   1   1   1   2   2   1   2   2   2   1   1   2   1   2   2   1   1   2   2   1   1   1   1   2   2   1   1   2   1   2   2
 MK-1-9                 2   2   2   1   1   1   2   1   1   1   2   2   1   1   1   2   2   1   1   1   1   2   2   2   1   2   1   2   1   2   1   2   2   1   1   2   1   1   1   1   1   1   2   2   2   2   2   1   1   2   1   1   1   1   1   2   1   2   1   1   1   1   1   1   2   1   1   2   1   2   2   1   1   1   1   1   1   2   1   2   1   1   1   2   2   2   2   1   1   1   1   1   2   2   2   1   1   2   2   2   1   2   2   1   1   1   2   2   1   2   2   1   1   1   1   2   1   2   1   2   1   1   2   1   2   2   2   2   2   1   1   1   2   2   2   2   1   2   1   2   2   1   2   1   1   1   1   2   2   1   1   1   1   1   2   1   2   1   2   1   1   1   2   1   1   2   2   1   2   2   1   1   2   1   1   2   2   2   1   1   2   1   2   2   1   1   2   2   2   1   1   1   2   1   1   2   2   1   2   2
 MK-1-10                2   2   2   1   1   1   2   1   1   1   2   2   1   1   1   2   2   1   1   1   1   1   2   2   1   1   1   2   1   2   1   2   2   1   1   2   1   1   1   1   1   1   2   2   2   1   2   1   1   2   1   1   1   1   1   2   1   2   1   1   1   1   1   1   2   1   1   2   1   2   2   1   1   1   1   1   1   2   1   2   1   1   1   2   2   2   2   1   2   1   2   1   2   2   1   1   2   2   2   2   1   2   2   1   1   1   2   2   1   2   2   1   2   1   1   2   1   2   1   2   1   1   2   1   2   2   2   2   2   1   1   1   2   2   2   2   1   2   1   2   2   1   2   1   1   1   1   2   1   1   1   1   1   2   2   1   2   1   2   1   1   1   2   1   1   2   2   1   2   2   1   1   2   1   2   2   2   2   1   1   2   1   1   2   1   1   2   2   2   1   1   1   2   1   1   2   1   1   2   2
 MK-1-11                2   2   2   1   1   2   2   1   1   1   2   2   1   1   1   2   1   1   1   1   1   1   2   2   1   1   1   2   1   1   1   2   2   1   1   2   2   1   1   1   1   1   2   2   2   1   2   1   1   2   1   1   1   2   1   2   1   2   1   1   1   1   1   1   2   1   1   2   1   2   2   1   1   1   1   1   1   2   1   1   1   1   2   2   2   2   2   2   2   1   2   1   2   2   1   1   2   2   2   2   1   2   2   1   1   1   2   2   1   2   2   1   2   1   1   2   2   2   2   2   2   1   2   1   2   2   1   2   2   1   1   1   2   2   2   2   1   2   1   2   2   1   2   1   1   1   1   1   1   1   1   1   1   2   2   1   2   1   2   1   1   1   2   1   1   2   2   1   1   1   1   1   2   1   2   2   2   2   1   1   2   1   1   2   1   2   2   1   2   1   1   1   2   1   1   2   1   2   2   2
 MK-1-12                2   2   2   1   1   2   2   2   1   1   2   2   1   1   1   2   1   1   2   1   1   1   2   2   1   1   2   2   1   1   1   2   2   1   1   2   2   1   1   1   1   1   1   2   2   1   2   1   1   2   1   1   1   2   1   2   1   1   1   1   1   1   1   1   2   1   1   2   1   2   2   1   1   1   1   1   1   2   2   1   1   1   2   2   2   2   2   2   2   1   2   1   2   2   1   1   2   2   2   2   1   2   2   1   1   1   2   2   1   1   2   1   2   1   1   2   1   2   2   2   2   1   2   1   2   2   1   2   2   1   1   2   2   2   1   2   1   2   1   2   2   2   2   1   1   1   1   1   2   1   1   1   1   2   2   1   2   1   1   1   1   1   2   1   1   2   2   1   1   1   1   1   2   1   2   2   2   2   1   1   2   1   1   2   1   1   2   1   2   1   1   1   2   2   1   2   1   2   2   2
 MK-1-13                2   2   2   1   1   2   2   1   1   1   2   2   2   1   1   2   1   1   1   2   1   1   1   2   1   1   2   2   1   1   1   2   2   2   1   2   2   1   1   1   1   1   1   2   2   1   2   1   1   1   1   1   1   2   1   2   1   1   1   1   1   1   1   1   2   1   1   2   1   2   2   1   1   1   1   1   1   2   2   1   1   1   2   2   2   2   2   2   2   1   2   1   1   2   1   1   2   2   2   2   1   2   2   1   2   1   2   2   1   1   2   1   2   1   1   2   1   2   2   2   2   1   2   1   2   2   1   2   2   1   1   1   1   2   1   2   1   2   1   2   2   2   1   1   1   1   2   1   2   1   2   1   1   2   2   1   2   1   1   1   1   1   2   1   1   1   2   1   1   1   1   1   2   1   2   2   2   2   1   1   2   1   1   2   1   1   2   1   2   1   1   1   2   2   1   2   1   2   2   2
 MK-1-14                2   2   2   1   1   2   2   1   1   1   2   2   2   2   1   2   1   1   2   2   1   1   1   2   1   1   2   1   2   1   1   1   2   2   2   2   2   2   1   1   1   1   1   2   2   1   2   1   1   1   1   1   1   2   1   2   1   1   1   1   1   2   1   1   2   1   1   2   1   1   2   1   1   1   1   1   1   2   2   1   1   1   2   2   2   2   2   2   2   1   2   1   1   2   1   1   2   2   2   2   1   2   1   1   1   1   2   2   1   1   1   1   2   1   1   2   1   2   2   1   2   1   2   1   2   2   1   2   2   1   1   1   1   2   1   2   1   1   1   2   2   2   1   1   1   1   2   1   2   1   2   1   1   2   2   1   2   1   1   1   1   1   2   1   2   1   2   1   1   1   1   2   2   1   1   2   2   2   1   1   2   1   1   2   1   1   2   1   2   2   1   2   2   2   1   2   1   2   2   2
 MK-1-15                1   2   2   1   2   2   2   1   1   1   2   2   2   2   1   2   1   1   1   1   1   1   1   2   2   1   2   1   2   1   1   1   2   2   2   2   2   2   1   1   1   1   1   2   2   1   1   1   1   1   1   1   1   1   1   1   1   1   1   1   1   2   1   1   2   1   1   2   1   1   2   1   1   1   1   1   1   1   1   1   1   1   2   2   2   2   2   2   2   1   2   1   1   2   1   1   2   1   2   2   1   2   1   2   1   1   2   1   1   1   1   1   2   1   1   1   1   2   2   2   2   2   2   1   2   2   2   2   2   1   2   1   1   2   1   2   1   1   2   2   2   2   1   1   1   1   2   1   2   1   2   1   1   2   2   1   2   1   1   1   1   1   2   1   2   1   2   1   1   1   1   1   2   1   1   2   2   2   1   1   2   1   1   2   1   1   2   1   2   2   1   1   2   2   1   2   1   2   2   2
 MK-1-16                1   2   2   1   2   2   2   1   1   1   2   2   2   2   1   2   1   1   1   1   1   1   1   2   2   1   2   1   2   2   1   1   2   2   2   2   2   2   1   1   1   1   1   2   2   1   1   2   1   1   1   1   1   1   1   1   1   2   1   1   2   2   1   1   2   1   1   2   1   1   2   1   1   2   1   1   1   1   1   1   1   1   2   2   2   1   2   2   2   1   2   1   1   2   1   1   2   1   1   2   1   2   1   1   1   1   2   1   1   2   2   1   2   1   1   1   1   2   2   2   2   2   2   1   1   2   2   2   2   1   2   1   1   2   1   2   2   1   2   2   2   2   1   1   1   1   1   1   2   1   2   2   1   2   2   1   2   1   2   2   1   1   2   1   2   1   2   1   1   1   1   1   2   1   1   2   2   2   1   1   2   1   1   2   1   1   2   1   2   2   1   1   1   2   1   2   1   2   2   2
 MK-2-1                 1   2   2   2   1   1   2   1   2   1   1   2   2   1   1   1   2   2   1   1   2   2   2   2   2   2   2   2   1   1   2   2   1   2   2   2   2   2   2   2   2   1   2   2   1   1   1   1   2   1   1   2   1   2   1   1   1   1   1   1   1   2   2   1   1   1   2   2   2   1   2   2   1   2   1   1   1   2   1   1   1   1   2   1   1   2   1   1   1   1   1   1   2   2   1   2   1   2   2   1   1   2   2   2   1   2   1   2   1   2   2   2   1   1   1   2   1   1   1   2   1   1   2   2   1   1   2   1   2   1   1   1   2   2   1   1   1   2   1   1   1   1   2   1   2   1   1   2   2   2   2   2   2   1   1   1   1   1   1   2   2   1   1   2   1   2   1   1   2   2   2   1   2   2   1   1   1   1   1   2   2   2   1   2   1   2   1   2   2   2   2   2   2   2   1   1   2   1   1   1
 MK-2-2                 1   2   2   1   1   1   2   1   2   1   1   2   2   1   1   1   2   2   2   1   2   2   2   2   2   2   1   2   1   1   1   2   1   2   2   2   2   2   2   2   2   1   2   2   1   1   1   1   2   1   1   2   1   1   1   1   1   1   1   1   1   2   2   1   1   1   2   2   2   1   2   2   1   2   1   1   1   1   1   1   1   2   2   1   1   2   1   1   1   1   1   2   2   2   1   2   1   2   2   1   1   2   2   2   1   2   1   2   1   2   2   2   1   1   1   2   1   1   1   2   1   1   2   2   1   1   2   1   1   1   1   1   2   2   1   1   1   1   1   1   1   1   2   1   2   1   1   2   2   1   2   2   2   1   2   2   1   1   2   2   2   2   1   2   1   2   1   1   2   2   2   1   2   2   1   1   1   1   1   2   2   2   1   2   1   2   1   2   2   2   2   2   2   2   2   2   1   2   2   1
 MK-2-3                 1   2   2   1   1   1   2   1   2   1   1   2   2   1   1   1   2   2   2   1   2   2   2   2   2   2   1   2   1   1   1   1   1   2   2   2   2   1   2   2   1   1   2   2   1   1   1   1   2   1   1   2   2   1   1   2   1   1   1   1   1   2   2   1   1   1   2   2   2   1   2   2   1   2   1   2   1   1   2   1   1   2   2   1   2   2   1   1   2   1   1   2   1   1   1   2   1   2   2   1   1   2   2   2   1   2   1   2   2   2   2   2   1   1   1   1   1   1   1   2   1   1   2   2   1   1   2   1   1   1   1   1   2   1   1   1   1   1   2   1   1   2   2   1   2   2   1   2   2   1   2   2   2   1   2   2   1   1   2   2   2   2   1   2   1   2   1   2   2   2   2   1   2   2   1   1   1   1   1   1   2   2   1   2   1   2   1   2   1   2   2   2   2   1   2   2   2   2   2   2
 MK-2-4                 2   2   2   1   1   1   2   1   2   1   1   2   1   1   2   2   2   2   2   1   2   2   1   2   2   2   1   2   1   1   1   1   1   2   2   2   2   1   2   2   1   2   1   2   1   1   1   1   2   1   1   2   2   1   2   2   1   1   1   2   1   2   2   1   1   1   2   2   2   2   2   2   1   2   1   2   1   1   2   2   1   2   2   1   2   2   1   1   2   1   1   2   1   1   1   2   1   2   2   1   1   2   2   2   1   2   1   2   2   2   2   2   1   1   1   1   1   1   1   1   1   2   2   2   1   1   2   1   1   1   1   1   2   1   1   1   1   1   2   1   1   1   2   2   2   2   1   2   2   1   2   2   2   1   2   2   1   2   2   2   2   2   1   2   1   2   1   2   2   2   2   1   2   2   1   2   1   2   1   1   2   2   1   2   1   2   1   2   1   2   1   2   2   2   2   2   2   2   2   2
 MK-2-5                 2   2   2   1   1   1   2   2   2   1   1   2   1   1   2   2   2   2   2   1   1   2   1   2   2   2   1   1   1   1   1   1   1   2   2   2   2   1   2   2   1   2   2   2   2   1   2   1   2   1   1   2   2   1   2   2   1   1   1   2   1   2   2   1   1   1   2   2   2   2   2   2   1   2   1   2   1   1   2   2   1   2   2   2   2   2   2   1   2   1   1   2   1   1   1   2   1   2   2   1   1   1   2   2   1   2   2   2   2   2   2   2   1   1   1   1   1   1   1   1   2   2   2   2   1   1   2   1   1   1   2   1   2   1   1   1   1   1   2   1   1   1   2   2   1   2   1   1   1   1   2   2   2   1   2   2   1   2   2   2   1   2   1   2   1   2   1   2   2   2   2   1   2   2   1   2   1   2   1   1   2   2   1   2   1   2   1   2   1   2   1   2   2   2   2   2   2   2   2   2
 MK-2-6                 2   1   2   1   1   1   2   2   1   1   1   2   2   1   2   2   2   2   2   1   1   2   1   1   2   2   1   2   1   1   1   1   1   2   2   2   2   1   1   2   1   2   1   2   2   1   2   1   2   1   1   2   2   1   2   2   1   1   1   2   1   2   2   1   1   1   2   2   2   2   2   1   1   2   1   2   1   1   2   2   1   2   2   2   2   1   2   1   2   1   1   2   1   1   2   2   1   2   2   1   1   1   2   1   1   2   2   2   2   2   2   2   2   1   2   1   1   1   1   1   2   1   2   2   2   1   2   1   1   1   2   2   1   1   1   1   1   1   2   2   2   1   2   2   1   2   1   1   1   1   2   2   1   2   2   2   2   2   2   2   2   2   1   2   1   1   1   2   2   2   2   1   2   2   1   2   2   2   1   1   2   2   2   2   1   2   1   2   1   2   1   1   2   2   2   2   2   2   2   2
 MK-2-7                 2   1   2   1   1   1   2   2   1   1   1   2   2   1   2   2   2   1   1   1   1   2   1   1   2   2   1   2   1   1   1   1   1   2   1   2   2   1   1   2   1   2   1   2   2   1   2   2   2   1   1   2   2   2   2   2   1   1   1   1   1   2   2   2   1   1   2   2   2   2   2   2   1   2   1   2   1   1   2   2   1   2   2   1   2   1   2   1   2   1   1   2   1   1   2   2   1   2   2   1   1   1   2   1   1   2   2   2   2   2   2   1   2   1   2   1   1   1   2   1   2   1   2   2   2   1   2   1   1   1   2   2   1   1   1   2   1   1   2   2   2   2   1   2   1   2   1   1   1   1   2   2   1   2   1   2   2   2   2   2   2   2   2   2   1   1   1   1   2   2   1   1   2   2   1   2   2   2   1   1   2   2   2   2   1   2   1   2   1   2   1   2   2   2   2   2   2   1   2   2
 MK-2-8                 2   1   2   1   1   1   2   2   1   1   1   2   2   1   2   2   2   2   1   1   1   2   1   1   2   2   1   1   1   1   2   1   1   2   1   2   2   1   1   2   1   2   2   2   2   1   1   2   2   1   1   2   2   2   2   2   2   1   2   1   1   2   2   2   1   1   2   2   2   2   2   2   1   2   1   2   1   1   2   2   1   2   2   1   2   1   2   2   2   2   1   1   1   1   2   2   1   2   2   1   1   1   2   1   1   2   2   2   2   2   2   1   2   2   2   1   1   1   2   1   2   1   1   2   2   1   2   1   1   1   2   2   1   1   1   2   1   1   2   2   2   2   1   2   1   1   1   1   1   2   1   2   1   2   1   2   2   2   2   1   2   2   2   2   1   1   1   1   2   2   1   1   2   2   1   2   2   2   1   1   2   2   2   2   1   2   1   2   1   2   1   1   2   2   2   2   2   1   2   2
 MK-2-9                 2   2   2   1   1   1   2   2   1   1   1   2   2   1   2   2   2   2   1   1   1   2   1   1   2   2   1   1   1   1   2   1   1   2   1   2   2   1   1   2   1   2   2   2   2   1   1   2   2   1   1   2   2   1   2   2   2   1   2   1   1   2   2   2   1   1   1   2   2   2   2   2   1   2   1   2   1   1   2   2   1   2   2   1   2   1   2   2   2   2   1   1   1   1   2   2   2   2   2   1   1   1   2   2   1   2   2   2   2   2   2   1   2   2   2   1   1   1   2   1   2   1   1   2   2   1   2   1   2   1   2   2   1   1   1   2   1   1   2   2   2   2   1   2   1   1   1   1   1   1   1   2   2   2   1   2   2   2   2   1   2   2   2   2   1   1   1   1   2   2   1   1   1   2   1   2   2   2   1   1   2   2   2   2   1   2   1   2   1   2   1   1   2   2   2   2   2   1   2   2
 MK-2-10                2   2   2   1   1   1   2   2   1   1   1   2   2   1   2   2   2   2   1   1   1   2   1   1   2   2   1   1   1   1   1   1   1   2   1   1   2   1   1   2   1   2   2   2   2   1   1   2   2   1   1   2   2   1   2   2   2   1   2   1   1   2   2   2   1   1   1   2   2   2   2   2   2   2   1   2   1   1   2   2   1   2   1   1   2   1   2   2   2   2   1   1   1   2   2   2   2   2   2   1   1   1   2   2   1   2   2   2   2   2   2   1   2   2   2   1   1   1   2   1   2   1   1   2   2   1   2   1   2   1   2   2   1   1   1   1   1   1   2   2   2   2   1   2   1   1   1   1   1   1   1   2   2   2   1   2   2   2   2   1   2   2   2   2   1   1   1   1   2   2   1   1   1   2   1   2   2   2   1   1   2   2   1   2   1   2   1   2   1   2   1   1   1   2   2   2   2   1   2   2
 MK-2-11                2   1   2   1   1   1   2   2   1   2   2   2   2   1   2   2   2   2   1   1   1   2   1   1   2   1   1   1   1   1   1   2   1   2   1   1   2   1   1   2   1   2   2   2   2   2   1   2   2   1   1   2   1   1   2   2   2   1   2   1   1   2   2   2   1   1   2   2   1   2   2   2   2   2   1   2   1   1   2   2   1   2   1   1   2   1   2   2   2   2   1   1   1   2   2   2   2   2   2   1   1   1   2   2   1   2   2   1   2   1   2   1   2   2   2   1   2   1   2   1   2   1   1   2   2   1   2   1   2   1   2   2   1   1   1   1   1   1   2   2   2   2   1   2   1   1   2   1   1   1   1   2   2   2   1   2   2   2   2   1   1   1   2   1   1   2   1   1   2   2   2   1   1   2   1   2   2   2   1   1   2   2   1   2   1   2   1   1   1   2   1   1   1   2   2   2   2   1   2   1
 MK-2-12                1   1   2   1   1   1   2   2   1   2   2   2   2   1   2   1   1   1   1   1   1   2   1   1   2   1   1   1   1   1   1   2   1   2   1   1   2   1   1   2   1   2   2   2   2   2   1   1   2   1   1   2   1   1   2   2   2   1   2   1   1   2   2   2   2   1   2   2   2   2   2   2   2   2   1   2   1   1   2   2   1   2   1   1   2   1   2   2   2   2   1   1   1   2   2   2   2   2   2   1   1   1   2   2   1   2   2   1   2   2   2   1   2   2   2   1   2   1   2   1   2   1   1   1   2   1   2   2   2   1   2   2   1   1   1   1   1   1   2   2   1   2   1   2   1   1   2   2   1   1   1   2   2   2   1   2   2   2   2   1   1   1   1   2   1   2   1   1   2   2   2   1   1   2   1   2   2   1   1   1   2   2   1   2   1   2   1   1   1   2   1   1   1   2   2   2   2   1   2   1
 MK-2-13                1   1   2   1   1   1   2   2   1   2   1   2   2   2   1   1   1   1   1   1   1   1   1   2   2   1   1   1   1   1   1   2   1   1   1   1   2   1   1   2   1   2   2   1   2   2   1   1   2   1   1   2   1   2   2   2   2   1   1   1   1   2   2   2   2   1   2   2   2   2   1   2   2   2   2   2   1   1   2   2   1   1   1   1   2   1   2   2   2   2   1   1   1   2   2   2   2   2   2   1   1   2   2   2   1   2   2   1   2   2   2   2   2   2   2   1   2   1   2   2   2   1   1   1   2   1   2   2   2   1   2   2   1   1   1   1   1   1   2   2   1   1   1   2   1   1   1   2   1   1   2   2   2   2   2   2   2   2   2   2   1   1   1   2   1   2   1   1   2   2   2   1   1   2   1   2   2   1   1   1   2   2   2   2   1   2   1   1   1   2   1   1   1   2   2   2   2   1   2   1
 MK-2-14                1   1   2   1   1   1   2   2   1   1   1   2   2   1   1   1   1   1   1   1   1   1   1   2   2   1   1   1   1   1   1   2   2   1   1   1   2   1   1   2   2   2   2   1   2   2   1   1   2   1   1   2   1   2   1   2   2   1   1   2   1   2   2   2   2   1   2   2   2   2   2   2   2   2   2   2   2   1   2   2   1   2   1   2   2   1   2   2   2   2   1   1   1   2   2   2   2   2   2   1   1   2   2   2   1   2   2   1   2   2   1   1   2   2   2   1   2   1   2   1   2   1   1   1   2   1   2   2   2   1   2   2   1   1   1   2   1   1   2   2   1   1   1   2   1   1   1   2   1   1   2   2   1   2   2   2   2   2   2   2   1   1   1   2   1   2   1   1   2   2   2   1   1   2   1   2   2   1   1   1   2   2   2   2   1   2   1   1   1   2   1   2   2   2   2   2   2   1   2   1
 MK-2-15                1   1   2   2   1   1   2   2   1   2   1   1   2   1   1   1   1   1   1   1   1   1   1   2   1   1   1   1   1   1   1   2   2   1   1   1   1   1   1   2   2   2   2   1   2   2   1   1   1   1   1   2   2   1   1   2   2   1   1   2   1   2   2   2   2   1   1   2   2   2   2   1   2   1   2   2   2   1   2   2   1   2   1   2   2   1   2   2   2   1   1   1   1   2   2   2   2   2   2   1   1   2   2   2   1   2   2   2   2   1   1   1   2   2   2   1   1   1   2   1   2   1   2   1   2   1   2   1   2   2   2   2   1   1   1   2   1   2   2   2   1   1   1   2   1   1   2   2   1   1   1   2   1   2   2   2   2   2   1   1   1   1   1   2   1   2   1   1   2   1   2   1   1   2   1   2   2   2   1   1   2   2   2   2   1   2   1   1   1   2   1   2   2   2   2   2   2   1   2   1
 MK-2-16                2   1   2   2   1   1   2   2   1   2   1   1   2   2   1   1   1   1   1   1   1   1   1   2   1   1   1   1   1   1   1   2   2   1   1   1   1   1   1   1   2   2   2   1   2   2   1   1   1   1   1   2   2   1   1   2   2   1   1   2   1   2   2   2   2   1   1   2   2   2   2   1   2   1   1   2   2   1   2   2   1   2   1   2   2   1   2   2   2   1   1   1   1   2   2   2   1   2   2   1   1   2   2   2   1   2   2   2   2   2   1   1   2   2   2   1   1   1   2   1   2   1   2   1   2   1   2   1   2   2   2   2   1   1   1   2   1   2   2   1   1   1   2   2   1   2   1   2   1   1   1   2   1   2   2   2   2   2   1   1   1   1   1   2   1   2   1   1   1   1   2   1   1   2   1   2   2   2   1   1   2   2   2   2   2   2   1   2   1   2   1   2   2   2   2   2   2   1   2   1
 MK-3-1                 1   1   2   2   2   2   1   1   1   2   1   1   2   1   1   2   2   2   2   2   1   2   2   2   2   2   1   2   1   2   2   1   1   2   1   2   1   1   2   2   2   2   1   2   1   1   2   1   1   1   1   2   1   2   2   2   2   2   1   2   2   2   1   2   1   1   2   2   2   1   2   1   2   1   2   2   1   2   2   2   1   2   2   1   1   2   1   1   2   2   1   2   1   1   1   2   1   1   2   2   1   2   1   2   1   2   2   2   2   1   1   2   2   1   1   2   2   1   1   1   2   1   1   2   2   2   2   1   2   1   2   1   2   1   1   1   1   2   2   2   2   2   1   2   1   2   1   1   2   1   1   2   2   2   1   1   2   2   2   1   2   2   1   1   1   1   1   1   1   2   1   1   1   1   1   2   2   1   1   1   1   1   1   2   1   1   2   2   1   1   1   2   1   2   1   1   2   2   1   1
 MK-3-2                 1   1   2   2   2   2   2   1   2   2   1   1   2   2   1   2   2   2   1   2   1   2   2   2   2   2   1   2   1   2   2   2   1   2   1   1   2   1   2   2   2   2   1   2   1   1   2   1   1   1   1   2   1   2   2   2   2   2   1   2   2   2   1   1   1   1   2   2   2   1   2   2   2   1   1   1   1   2   2   1   1   2   2   1   1   2   1   1   2   2   1   1   1   1   2   2   1   1   2   2   1   2   1   2   1   2   2   2   2   1   1   1   2   1   1   2   2   1   1   1   2   1   1   2   2   2   2   1   2   1   2   1   2   1   1   1   1   2   2   2   2   2   1   2   1   2   1   1   2   1   1   2   2   2   1   1   2   2   1   1   2   2   1   1   1   1   1   1   1   2   1   1   1   1   1   2   2   1   1   1   1   1   1   2   1   1   2   2   1   1   1   2   1   2   1   1   2   2   1   1
 MK-3-3                 2   1   2   2   2   2   2   1   2   2   1   1   2   2   1   2   2   2   1   2   1   2   2   2   2   2   1   2   1   2   1   2   1   2   1   1   2   1   2   1   2   2   1   2   1   1   2   1   1   2   1   2   1   2   2   2   2   2   1   2   2   2   1   1   2   1   2   1   1   1   2   2   2   1   1   1   1   2   2   1   1   2   2   1   1   2   1   2   2   2   1   1   1   1   2   2   1   1   2   2   1   2   1   2   1   2   2   2   2   1   1   1   2   2   1   2   2   1   1   1   2   1   1   2   2   2   2   1   2   1   2   1   2   1   1   1   1   2   2   2   2   2   1   2   1   2   1   1   2   1   1   2   2   2   1   1   2   1   1   1   2   2   1   1   1   1   1   1   1   2   1   1   1   1   1   2   2   1   1   1   1   1   2   2   1   1   2   2   1   1   1   2   1   2   1   1   2   1   1   1
 MK-3-4                 2   1   2   2   2   2   2   2   2   2   1   1   2   2   1   2   2   2   1   2   1   2   1   2   2   2   2   2   1   2   1   2   1   2   1   1   2   1   2   1   2   2   2   2   1   1   2   1   1   2   2   2   1   2   2   2   2   1   1   2   2   2   1   1   2   1   2   1   1   1   2   2   2   1   2   1   1   2   2   1   1   2   2   1   1   2   1   2   2   2   1   1   1   1   2   2   1   1   2   2   2   2   1   2   1   2   2   2   2   1   1   1   2   2   1   1   2   1   1   1   2   1   1   1   2   2   2   1   2   1   2   1   2   1   1   1   1   2   2   2   2   2   2   2   2   2   1   1   2   1   1   2   2   2   1   1   1   1   1   1   2   2   1   1   1   1   1   1   1   2   1   1   1   2   1   1   2   1   1   1   2   1   2   2   1   1   2   2   1   1   1   2   1   2   1   1   1   1   1   1
 MK-3-5                 2   1   2   2   2   2   2   2   1   2   1   2   2   2   1   2   2   2   1   1   2   2   1   2   2   2   1   2   2   2   1   2   1   2   1   1   2   1   1   2   2   1   2   2   1   2   1   2   1   2   2   2   1   2   2   2   2   1   1   2   2   1   1   1   2   1   2   1   1   1   2   2   2   1   1   1   1   2   2   1   1   2   2   1   1   2   1   2   2   2   1   1   1   1   2   2   1   1   2   2   2   1   2   2   1   2   2   2   2   1   1   1   2   2   1   2   2   2   1   1   1   1   1   1   2   2   2   1   2   1   2   1   2   1   1   2   1   2   2   2   2   2   2   2   2   2   2   1   2   1   1   2   2   2   1   1   2   1   1   1   2   1   2   1   1   1   2   1   1   2   1   1   1   2   1   1   2   1   1   1   2   1   2   2   1   1   2   2   1   1   1   2   1   2   1   2   1   1   2   1
 MK-3-6                 2   1   2   1   2   2   2   2   1   2   1   2   2   2   1   2   2   2   1   1   2   2   1   2   2   2   1   2   2   2   1   2   1   2   1   1   2   1   1   2   2   1   2   2   2   2   1   2   1   2   1   2   1   2   2   2   2   1   1   2   1   1   1   1   2   1   2   1   2   1   2   2   2   1   1   1   1   2   2   1   1   2   2   1   1   2   1   2   2   2   1   1   1   1   2   2   2   1   2   2   2   1   2   2   1   2   2   2   2   1   2   1   2   2   1   2   2   2   2   1   1   1   2   1   2   2   1   2   2   1   2   1   2   1   1   2   2   2   2   2   1   2   2   2   2   2   2   1   2   1   1   2   2   2   1   1   2   1   1   1   2   1   2   1   1   1   2   1   1   2   1   1   2   2   1   1   2   1   1   1   2   1   2   2   1   1   2   2   1   2   1   2   1   2   2   2   1   2   2   1
 MK-3-7                 2   2   2   1   2   2   2   2   1   2   1   2   2   2   1   2   2   2   1   1   2   2   1   2   2   2   1   2   2   2   1   2   1   2   1   1   2   1   1   1   1   1   2   2   2   2   1   2   1   2   1   2   1   2   2   2   2   1   1   2   1   1   2   1   2   1   2   1   2   1   2   2   1   1   1   1   2   1   1   1   1   2   2   1   1   2   1   2   2   2   1   1   1   1   2   2   2   2   1   2   2   1   2   2   1   2   2   2   2   1   1   1   2   2   1   2   1   2   2   1   1   2   1   1   2   2   1   1   2   1   2   1   2   1   1   2   1   2   2   2   1   1   1   2   2   2   2   1   2   1   1   1   2   1   1   1   2   1   1   1   2   1   2   1   1   1   2   1   1   2   1   1   2   2   1   1   2   1   1   1   2   1   2   2   2   1   2   2   1   2   1   1   1   2   2   2   1   2   2   1
 MK-3-8                 2   2   2   1   2   2   2   2   1   2   1   2   2   2   1   2   2   2   1   1   2   2   1   2   2   1   1   2   2   2   1   2   1   2   1   1   2   1   1   1   1   1   2   2   2   1   1   2   1   2   1   2   1   2   2   2   2   1   1   2   1   1   2   1   2   1   2   1   2   1   2   2   1   1   1   1   2   1   1   1   2   2   2   1   1   2   1   2   2   2   1   1   1   1   1   2   2   2   1   2   2   1   1   2   1   2   2   2   2   1   2   1   2   2   2   2   2   2   2   1   1   2   1   1   2   2   2   1   2   1   2   1   2   1   1   2   1   2   2   2   1   1   1   2   2   2   2   1   2   1   1   1   2   1   2   1   2   2   1   1   2   1   2   1   1   1   2   1   2   2   1   1   2   2   1   1   2   1   1   1   2   1   2   1   2   1   2   2   1   2   1   1   1   2   2   2   1   2   2   1
 MK-3-9                 1   2   2   1   1   2   2   2   1   2   2   2   2   2   2   1   2   2   2   1   2   2   1   2   1   1   2   2   2   2   1   2   1   2   1   1   2   1   1   1   1   1   2   2   2   1   1   2   1   2   1   2   1   2   1   2   1   1   1   2   1   1   2   1   2   1   1   1   2   1   2   2   1   2   1   1   2   1   1   1   1   2   2   1   1   2   1   2   1   2   1   1   1   1   1   2   2   2   1   2   2   1   2   1   1   2   2   2   2   1   2   1   2   1   2   2   2   2   2   1   1   2   1   1   1   1   2   1   2   1   2   1   1   1   1   1   1   2   2   2   1   2   1   1   2   2   1   1   2   1   1   1   2   1   2   1   2   2   1   2   1   1   2   1   1   1   1   1   2   2   1   2   2   2   1   1   2   1   1   1   2   1   2   2   2   1   2   2   1   2   1   1   1   2   2   2   1   2   2   1
 MK-3-10                1   2   2   1   1   2   2   2   1   2   2   2   2   2   2   2   2   2   2   2   2   2   1   2   1   1   2   2   2   2   2   2   1   2   1   1   2   1   1   1   2   1   2   2   2   1   1   2   1   1   2   2   1   2   1   2   1   1   1   2   1   1   2   1   2   1   1   1   2   1   2   2   1   2   1   1   2   1   1   1   2   2   2   1   1   2   1   2   1   1   1   1   1   1   1   2   2   2   2   1   2   1   2   1   1   2   2   2   2   1   2   1   2   1   2   2   2   2   2   1   1   2   1   1   1   1   2   1   2   1   1   1   1   1   1   1   1   1   2   2   2   2   1   1   2   1   1   1   1   2   1   2   2   1   2   1   2   2   2   2   1   1   2   1   1   1   1   1   2   2   1   2   2   2   1   2   1   1   1   1   2   1   2   2   1   2   2   2   1   2   1   2   2   2   2   1   1   2   2   2
 MK-3-11                1   2   2   1   1   2   2   1   1   2   2   2   2   1   2   2   2   2   2   2   2   2   1   2   1   1   2   2   2   2   2   2   1   2   1   1   2   1   1   2   2   1   2   2   2   1   2   2   1   1   2   2   1   2   1   2   1   2   1   2   1   1   2   1   2   1   1   1   2   1   2   2   1   1   1   1   2   1   1   2   2   2   2   1   2   2   2   1   1   1   1   1   1   1   1   2   2   2   2   1   2   1   2   1   1   2   2   2   2   2   2   1   2   1   1   2   2   2   2   1   1   2   1   1   1   1   2   2   2   1   1   1   1   1   1   1   2   1   2   2   2   2   1   1   2   1   1   1   2   2   1   2   2   2   2   2   2   2   2   2   1   1   1   1   1   1   1   1   2   2   1   2   2   2   1   2   1   2   1   1   2   1   2   2   1   2   2   1   1   2   1   2   2   2   2   1   1   2   2   2
 MK-3-12                1   2   1   1   1   2   2   1   1   2   2   2   2   1   2   2   2   2   2   2   2   2   1   2   1   1   2   2   2   2   2   2   1   2   2   1   2   1   1   2   2   1   2   2   2   2   2   2   1   1   1   2   1   2   1   2   1   2   1   2   1   1   2   1   2   1   1   1   1   1   2   2   2   1   1   1   2   1   1   2   2   2   1   1   2   2   2   1   1   1   1   1   1   1   1   1   2   2   2   1   2   1   2   1   1   2   2   2   2   2   2   1   2   1   1   1   2   2   1   1   1   2   1   1   1   1   2   2   2   1   1   1   1   1   1   1   2   1   2   2   1   2   1   1   2   1   1   1   2   2   1   2   2   2   2   2   2   2   2   2   1   1   1   1   1   1   1   1   2   2   1   2   2   2   1   2   1   2   1   1   2   1   2   2   1   1   1   1   1   1   1   2   2   2   1   1   1   2   2   2
 MK-3-13                1   2   1   1   1   2   2   1   1   2   2   2   2   1   2   1   2   2   2   2   2   1   1   2   2   1   2   2   2   2   2   2   1   2   1   2   2   1   2   2   1   1   2   2   2   2   2   2   1   1   1   2   1   2   1   2   1   2   1   2   1   1   2   1   2   1   1   1   1   1   2   2   2   1   1   1   2   1   1   2   2   2   1   1   2   2   2   1   1   1   1   1   1   1   1   1   2   2   2   1   2   1   2   1   1   2   2   2   2   2   2   1   2   1   1   1   2   2   1   1   2   2   1   1   2   1   2   2   2   1   1   1   1   2   1   1   2   2   2   2   1   2   1   2   2   1   1   1   2   2   1   2   2   2   2   2   2   2   2   2   1   1   1   1   1   1   1   1   2   1   1   2   2   2   1   1   1   2   1   1   2   2   2   2   1   1   1   1   1   1   1   2   2   2   1   1   1   2   2   2
 MK-3-14                1   2   1   1   2   2   2   1   1   2   1   2   2   1   1   2   2   2   2   2   2   2   1   2   2   1   2   2   2   1   2   2   1   2   1   2   2   2   2   2   1   1   2   2   2   2   2   2   1   1   1   2   1   2   1   2   1   2   1   2   1   2   2   1   2   1   1   1   1   1   2   2   2   1   2   1   2   1   2   2   2   2   1   1   2   1   2   1   2   1   1   1   1   1   1   1   2   2   2   2   2   1   1   2   1   2   2   2   2   2   2   1   2   2   1   1   2   2   1   1   2   2   2   1   2   1   2   2   2   1   1   1   1   2   1   1   2   2   2   2   1   2   1   1   2   1   1   1   2   2   1   2   2   2   1   2   2   2   2   2   1   1   1   1   1   1   1   1   2   1   1   2   2   2   1   1   1   2   1   1   2   2   2   2   2   1   1   1   1   1   2   2   2   2   2   1   1   2   2   2
 MK-3-15                2   2   1   1   2   2   2   2   1   2   1   2   2   1   1   2   2   2   2   2   2   2   1   2   2   1   2   2   2   1   2   2   1   1   1   2   2   2   2   1   1   1   2   2   2   2   2   2   1   1   1   2   1   2   1   1   1   2   1   2   1   2   2   1   2   1   1   2   1   1   2   2   2   1   2   1   2   2   2   2   2   2   1   1   2   1   2   1   2   1   1   1   1   1   1   1   2   2   1   2   2   1   2   2   1   1   2   2   2   1   2   1   2   2   1   1   2   2   1   1   2   2   2   1   2   1   2   2   2   1   1   1   1   2   1   1   2   2   2   2   2   2   1   1   2   1   1   1   2   2   1   2   2   2   1   1   2   2   2   1   1   1   2   2   1   1   1   1   1   2   1   2   2   2   1   1   1   2   1   2   2   2   2   2   2   1   2   1   1   1   2   2   1   2   2   1   1   2   2   2
 MK-3-16                2   2   1   1   2   2   2   2   2   2   1   2   2   2   1   2   2   2   2   2   2   2   1   2   2   1   2   2   1   1   2   2   1   1   1   2   2   2   1   1   1   1   2   2   2   2   2   2   1   1   1   2   1   2   1   1   1   2   1   2   1   2   2   1   1   1   1   2   1   1   2   2   2   1   2   1   2   2   2   2   2   2   1   2   2   2   2   1   2   1   2   1   1   1   1   1   2   2   1   2   2   1   2   2   1   1   2   2   2   1   2   1   2   2   1   1   2   2   1   1   2   2   2   1   2   1   2   2   2   1   1   1   1   2   1   1   2   2   1   1   2   2   1   1   2   1   1   1   2   2   1   2   2   2   2   1   2   2   2   1   1   1   2   2   1   1   1   1   1   2   1   2   2   2   2   1   2   2   1   2   1   2   2   2   2   1   2   1   1   1   1   2   2   2   2   1   1   1   2   2
 MK-4-1                 1   2   1   1   2   1   2   1   1   1   2   2   1   2   1   1   1   2   2   1   1   1   1   2   2   2   2   1   2   2   1   2   2   1   2   2   2   1   1   1   2   1   2   2   1   1   1   2   1   1   1   2   1   1   2   1   2   1   1   2   2   2   2   1   2   2   2   1   1   1   2   1   1   2   1   1   2   2   2   2   2   2   2   2   2   1   2   1   2   2   1   2   2   1   2   1   1   2   2   1   1   2   2   1   1   2   1   1   2   1   1   2   2   2   2   1   2   1   2   1   1   2   2   2   1   1   2   2   2   2   1   1   2   2   1   2   1   1   2   2   2   1   2   2   2   1   2   1   2   2   1   2   1   2   2   2   2   2   2   1   2   2   1   1   2   2   1   1   2   2   1   1   2   2   2   2   2   2   1   1   1   1   2   1   2   1   1   2   1   1   2   1   2   2   2   2   1   1   1   2
 MK-4-2                 1   2   1   1   2   1   1   1   1   1   1   2   1   1   1   1   1   2   2   1   1   1   1   2   2   2   2   1   2   2   1   2   2   1   2   1   2   1   1   1   2   1   2   2   1   2   1   2   1   1   1   2   1   1   1   2   2   1   1   2   2   2   2   1   2   2   2   1   1   1   2   1   1   2   1   2   2   2   2   2   2   2   2   2   2   1   2   1   2   2   1   2   2   1   2   1   1   2   2   1   1   2   2   1   2   2   1   1   1   1   1   2   2   2   2   1   1   1   2   1   1   2   2   2   2   1   2   2   2   2   1   2   2   2   1   2   1   1   1   2   2   1   2   2   2   1   2   1   2   2   1   2   1   2   1   1   1   2   2   1   2   2   1   1   2   2   1   2   2   2   1   2   2   2   2   2   2   2   1   2   1   1   1   1   2   1   1   2   1   1   2   2   2   2   2   2   2   1   1   2
 MK-4-3                 1   2   1   1   2   1   2   1   1   1   1   2   1   1   1   1   1   2   2   1   1   1   1   2   2   2   2   2   2   2   2   2   2   1   2   1   2   1   2   1   1   1   2   2   1   2   2   2   1   1   1   1   1   1   1   2   2   1   1   2   2   1   2   1   2   2   2   1   1   1   2   1   1   2   1   2   2   2   2   2   2   2   2   2   2   1   2   1   1   2   1   2   2   1   2   1   1   2   2   1   1   2   2   1   2   2   1   1   2   1   1   2   2   2   2   1   1   1   2   1   1   2   2   2   2   1   2   2   2   2   1   1   2   2   1   2   2   1   1   2   2   1   2   2   1   1   2   2   2   2   1   2   1   1   1   1   1   2   2   1   2   1   1   1   2   2   1   2   1   2   1   2   2   2   2   2   2   2   1   1   1   1   1   2   2   1   1   2   1   1   2   2   2   2   2   2   2   1   1   2
 MK-4-4                 1   2   1   1   2   1   2   1   1   1   1   2   1   1   1   1   1   2   1   1   1   1   1   2   2   2   2   2   2   1   2   2   2   1   2   1   2   1   2   1   1   1   2   2   2   2   2   2   1   1   1   1   1   1   1   2   2   1   1   2   2   1   2   1   2   2   1   1   1   1   2   1   1   2   1   2   2   2   2   2   2   2   2   2   2   1   2   1   1   2   1   2   2   1   2   2   1   2   2   1   1   2   2   1   2   2   2   1   2   1   2   1   2   1   2   1   1   1   2   1   1   2   2   2   2   1   2   2   2   2   1   1   2   2   2   2   2   1   1   2   2   1   1   2   1   1   2   1   2   2   1   2   1   1   1   1   1   2   2   1   2   1   1   1   2   2   1   2   1   2   1   2   1   1   2   2   2   2   1   1   1   2   1   2   2   1   1   2   1   1   2   2   1   2   2   2   2   1   1   2
 MK-4-5                 1   2   1   1   2   1   2   1   1   1   1   2   1   1   1   1   2   2   1   1   2   1   1   2   2   1   2   2   2   1   2   2   2   1   2   1   1   1   2   1   1   1   2   2   2   2   2   2   1   1   1   1   1   1   1   2   2   1   2   2   2   1   2   1   2   2   1   1   1   1   2   1   1   2   1   2   2   2   2   2   2   2   1   2   2   1   2   1   1   2   1   2   2   1   1   2   2   2   2   1   1   2   2   1   2   2   2   1   2   1   2   2   2   1   2   1   1   1   2   2   1   2   2   2   2   2   2   2   2   2   2   1   2   2   2   1   2   1   1   2   2   1   1   2   1   1   2   1   2   1   1   2   2   1   1   1   1   2   1   1   1   1   1   1   2   2   1   2   1   2   1   2   1   1   2   2   2   2   1   1   1   1   1   2   2   1   1   2   1   1   2   2   1   2   2   1   2   1   1   2
 MK-4-6                 1   1   1   1   2   1   2   1   1   1   1   2   1   1   1   1   1   2   1   1   2   2   1   2   2   1   2   2   2   1   2   1   2   1   2   1   1   1   2   1   1   1   1   2   2   2   2   2   1   1   1   1   1   1   2   2   2   1   2   2   2   1   2   1   2   2   2   1   1   1   2   2   2   2   1   2   2   2   2   2   2   2   1   2   2   1   2   1   1   2   1   2   1   1   1   2   2   2   2   1   1   2   2   1   2   2   2   1   2   1   2   2   2   1   2   2   1   1   2   1   1   2   2   2   1   2   2   1   2   2   2   1   2   2   2   1   2   2   1   2   2   2   1   2   1   1   1   1   2   1   1   1   2   1   1   1   1   2   1   1   1   1   2   1   1   2   1   1   1   2   1   2   1   1   2   2   1   2   1   1   1   1   1   2   2   1   1   2   1   1   2   2   1   2   2   1   2   1   2   2
 MK-4-7                 1   1   1   1   2   1   2   1   1   1   1   2   2   1   1   1   2   2   1   1   2   2   2   2   2   1   2   2   2   1   2   2   2   1   2   1   1   2   1   1   1   1   1   2   2   2   2   2   1   1   1   1   1   1   2   2   2   1   2   2   2   1   2   1   2   2   1   1   1   1   2   2   2   2   2   2   2   2   2   2   1   2   1   2   1   1   2   1   1   2   2   2   1   1   1   1   2   2   2   1   1   2   2   1   2   2   2   1   2   1   2   2   2   1   2   2   1   1   2   2   1   2   2   2   2   2   2   1   2   2   2   1   2   1   2   1   2   2   2   2   2   2   1   2   1   1   1   1   2   1   2   1   2   1   1   1   1   2   1   1   1   1   2   1   1   2   1   1   1   2   2   2   1   1   2   2   1   2   1   1   1   1   1   2   2   2   1   2   1   1   2   2   1   2   2   1   2   1   1   2
 MK-4-8                 2   1   1   1   2   2   2   1   2   1   1   2   2   1   1   1   2   1   1   1   2   1   2   2   1   1   2   2   2   1   2   2   2   1   1   1   1   2   1   1   1   1   1   2   1   2   2   2   2   2   2   1   1   1   2   2   2   1   2   2   1   1   2   1   2   1   1   1   2   1   2   2   2   1   2   2   2   2   2   2   2   2   1   1   1   1   2   2   1   2   2   2   1   1   1   1   2   2   2   1   1   2   2   1   2   1   2   1   2   1   2   2   2   1   2   2   1   1   2   2   1   2   2   1   2   2   2   1   2   2   2   2   2   1   2   1   2   2   2   2   2   2   1   2   1   1   1   1   2   1   2   1   2   1   1   1   1   2   1   1   1   1   2   1   1   1   1   1   1   2   2   2   1   1   2   2   1   1   1   1   1   2   1   2   2   1   1   2   1   1   2   2   1   2   2   1   2   1   1   2
 MK-4-9                 2   1   1   1   2   2   2   1   2   2   1   2   2   1   1   1   2   1   1   1   2   1   1   2   1   1   2   2   2   1   2   2   2   1   1   1   1   1   2   1   2   1   1   1   1   2   2   1   2   2   2   2   1   1   2   2   2   1   2   2   2   1   2   1   2   1   1   1   2   1   2   2   2   1   2   2   1   2   2   2   2   2   1   1   1   1   2   2   1   2   2   2   1   1   1   1   2   2   1   1   1   2   2   1   2   1   2   1   1   1   2   2   2   1   2   2   1   1   2   2   1   2   2   1   2   2   2   1   2   2   2   2   2   1   2   1   2   2   2   2   2   2   1   2   1   1   1   1   2   1   2   1   2   2   1   1   1   2   1   2   1   1   1   1   2   1   1   1   2   2   2   2   1   1   2   2   1   1   1   1   1   2   2   2   2   1   1   2   1   1   2   2   1   2   2   1   2   1   1   2
 MK-4-10                2   1   1   1   2   2   2   1   1   2   1   2   2   1   1   1   1   1   1   1   2   2   1   2   1   1   2   2   2   1   2   1   2   1   1   1   1   1   2   2   2   1   1   1   1   2   2   2   2   1   2   2   1   1   2   1   2   1   2   2   1   1   2   1   2   1   1   1   2   1   2   2   2   1   2   2   1   2   2   2   2   2   1   2   1   1   2   2   1   2   2   2   1   2   1   1   2   2   1   1   1   2   2   1   2   1   2   2   1   1   2   2   2   1   2   2   1   1   2   2   1   2   2   1   2   2   1   1   2   2   2   2   2   1   2   1   2   2   2   2   2   2   1   2   2   1   1   1   2   2   2   1   2   2   1   1   1   2   1   2   1   1   1   1   2   1   1   1   2   2   2   2   2   1   2   2   1   1   2   1   1   2   2   2   2   1   1   2   1   1   2   2   1   2   2   2   2   1   1   2
 MK-4-11                2   1   1   1   2   1   2   1   1   2   1   2   1   1   1   1   1   2   1   1   2   2   1   2   1   1   1   2   2   2   2   1   2   1   1   1   1   1   2   2   2   1   1   1   1   2   2   2   2   1   2   2   1   1   2   1   1   1   2   1   1   1   2   1   2   1   1   2   2   2   2   2   2   1   2   2   1   1   1   2   2   2   1   2   1   1   2   2   1   2   2   2   1   2   1   1   2   2   1   1   1   2   1   1   2   1   2   2   1   1   1   2   2   1   2   2   1   1   2   2   1   2   2   1   2   2   1   1   2   2   2   2   2   1   2   1   2   1   2   2   1   2   2   2   2   2   1   1   2   2   2   1   1   1   1   1   1   2   1   2   1   1   1   1   2   1   1   1   2   2   2   2   2   2   2   2   1   1   2   1   1   2   2   2   2   1   1   2   1   1   2   2   1   2   2   2   2   1   1   2
 MK-4-12                2   1   2   1   2   1   2   1   1   2   1   2   1   1   1   1   1   2   1   1   2   2   1   2   2   1   1   2   2   2   2   1   2   1   1   1   1   1   2   2   2   1   1   1   1   2   2   2   2   1   2   2   1   1   2   1   1   1   2   1   1   1   2   1   2   1   1   2   2   2   2   2   2   1   2   2   1   1   1   2   2   2   1   2   1   1   2   1   1   2   2   2   1   2   1   1   2   2   1   1   1   2   1   1   2   1   2   2   1   1   1   2   2   1   2   2   1   1   2   2   1   2   2   1   2   2   1   1   2   2   2   2   2   2   1   1   2   1   2   2   1   2   2   2   2   2   1   1   2   1   2   1   1   1   1   1   1   2   1   2   2   1   1   1   2   1   1   1   2   2   2   2   2   2   2   2   1   1   2   2   1   2   2   2   2   1   1   1   2   1   2   2   1   2   2   2   2   1   1   2
 MK-4-13                2   1   2   1   2   2   2   2   1   2   1   2   1   1   1   1   1   2   1   1   2   2   1   2   2   1   1   2   2   2   2   1   2   1   1   1   2   1   1   2   2   1   1   1   2   2   1   2   2   1   2   2   1   1   2   1   1   1   2   2   1   1   2   1   2   1   1   2   2   2   2   2   2   1   2   2   1   1   2   2   2   2   1   2   1   1   2   1   1   2   2   2   1   2   2   1   2   2   1   1   1   2   1   1   2   1   2   2   1   1   1   2   2   1   2   2   2   1   2   2   1   2   2   1   2   2   1   1   2   1   2   2   2   1   1   1   2   1   2   1   1   2   2   2   2   2   1   1   2   1   2   2   1   1   1   1   1   2   1   2   2   1   1   1   2   1   1   1   2   2   2   2   2   2   2   2   1   1   2   2   2   2   2   2   2   1   1   1   1   1   2   2   1   2   2   1   2   1   1   2
 MK-4-14                2   1   2   1   2   2   2   2   1   2   1   2   1   1   1   1   1   2   2   1   2   1   1   2   2   1   1   2   2   2   2   1   2   1   1   2   2   1   1   2   2   1   1   1   2   2   2   2   2   1   2   2   1   2   1   1   1   1   2   2   1   1   2   1   2   1   1   2   2   2   2   1   2   2   2   2   1   2   2   2   2   2   2   2   1   1   2   1   1   2   2   2   1   2   1   1   2   2   1   1   1   2   1   1   2   1   2   2   1   1   1   2   2   1   2   2   2   1   2   1   1   2   2   1   2   2   1   1   1   1   2   2   2   1   1   1   2   1   2   1   1   2   2   2   2   2   1   1   2   2   2   2   1   1   1   1   1   2   1   2   2   1   1   1   2   1   1   2   2   2   2   2   2   2   1   2   1   1   2   2   1   2   2   2   2   1   1   1   1   1   2   2   1   2   1   1   2   1   1   2
 MK-4-15                2   1   2   2   2   2   2   2   1   2   2   2   1   1   1   1   1   2   2   1   2   1   1   2   2   1   1   2   2   2   2   1   2   2   1   2   2   1   1   2   2   1   1   1   2   2   2   2   2   1   2   2   1   2   1   1   1   2   2   2   2   1   2   1   2   2   1   2   2   2   2   1   2   2   2   2   1   1   2   2   2   2   2   2   1   2   1   1   1   2   2   2   1   2   1   1   2   2   1   1   1   2   1   1   2   1   2   2   1   1   1   2   2   1   2   2   2   1   2   1   1   2   2   1   2   2   1   1   1   1   2   2   2   1   1   1   2   1   2   2   1   2   2   2   2   2   1   2   2   2   2   2   2   1   1   1   2   2   2   1   2   1   1   1   2   1   1   1   2   2   2   2   2   2   1   2   1   1   2   2   1   2   2   2   2   1   1   1   1   1   2   2   2   2   1   1   2   1   2   2
 MK-4-16                2   1   2   2   2   2   2   2   2   2   2   2   1   1   1   1   1   2   2   1   2   1   1   2   2   1   1   2   2   2   2   1   2   2   1   2   2   1   1   2   2   1   1   1   2   2   2   2   2   1   2   2   1   2   2   1   1   2   2   2   2   1   2   1   2   2   2   2   2   2   2   2   2   2   2   2   1   1   2   2   2   2   2   2   1   2   1   1   1   2   2   2   1   2   1   2   2   2   1   1   1   2   1   2   2   2   2   2   1   1   1   2   2   1   2   2   2   1   2   1   1   1   2   1   2   2   1   1   1   2   2   2   2   1   1   1   2   1   2   2   1   2   2   2   1   2   1   2   2   2   2   2   2   1   1   1   2   2   2   1   2   1   1   1   2   1   1   1   2   1   2   2   2   2   1   2   1   1   2   2   1   2   2   2   2   1   1   1   1   2   2   2   2   2   1   1   2   1   2   2
 MK-5-1                 1   2   2   2   2   2   2   2   2   1   2   2   2   2   1   1   1   1   1   1   1   2   1   2   2   2   2   1   1   2   1   1   1   1   2   1   1   1   2   1   2   2   1   1   1   1   2   1   2   1   1   1   1   2   1   2   1   2   2   2   2   2   1   2   1   1   1   2   2   2   2   2   1   1   1   1   1   2   2   1   1   2   2   1   1   1   1   2   1   1   2   1   1   1   2   2   1   2   2   1   1   2   1   1   2   1   2   2   1   2   1   2   1   1   1   1   1   2   2   2   1   1   2   1   1   1   2   1   1   1   1   2   2   1   1   2   1   2   1   1   1   1   2   2   1   2   2   2   2   2   2   1   1   2   2   1   2   1   2   2   1   1   1   2   1   2   1   2   2   1   1   2   1   2   2   2   1   2   2   1   1   1   2   1   1   1   1   1   1   1   1   2   1   2   2   2   1   1   1   2
 MK-5-2                 1   2   2   2   2   2   2   2   2   1   2   2   2   2   1   1   1   1   1   1   1   2   1   1   2   2   2   1   2   2   2   1   1   1   2   1   1   1   2   1   2   2   1   1   1   1   2   1   2   2   1   1   1   1   1   2   1   2   2   2   2   2   1   2   1   1   1   2   2   2   2   2   1   1   1   1   1   2   2   1   1   2   2   2   1   2   1   2   1   1   2   1   1   1   2   2   1   2   2   1   1   2   1   1   2   1   2   2   1   2   1   2   2   1   1   1   1   2   2   2   1   1   2   1   1   1   2   1   1   1   1   2   2   1   1   2   1   2   1   1   1   1   2   1   1   2   2   2   2   1   1   1   1   2   2   1   2   1   2   2   1   1   1   2   1   2   2   2   1   1   1   2   1   2   2   2   1   2   2   1   1   1   2   2   1   1   1   1   1   1   1   2   1   2   2   2   1   1   1   2
 MK-5-3                 1   2   2   1   2   2   2   2   2   1   2   2   2   1   1   1   1   1   1   1   1   2   1   1   2   2   2   1   2   2   1   1   1   1   2   1   1   1   2   1   2   2   2   1   1   1   2   1   2   2   1   1   1   1   1   2   2   2   2   2   1   2   1   2   1   1   1   2   2   2   2   2   1   1   1   1   1   2   2   1   2   1   1   2   1   2   2   2   1   1   2   1   1   1   2   2   1   2   2   2   1   2   1   1   2   1   2   2   1   2   2   2   2   2   1   1   1   2   2   2   1   1   1   1   2   1   2   1   2   1   2   2   2   2   1   2   2   2   1   1   1   1   2   1   1   2   2   2   2   1   1   1   1   2   1   1   2   1   2   2   1   2   1   2   1   2   1   2   1   1   1   2   1   2   2   2   1   2   2   1   1   1   2   2   1   1   1   2   1   1   1   2   1   1   2   2   1   1   1   2
 MK-5-4                 1   2   2   1   2   1   2   2   2   1   2   2   2   1   1   1   1   1   1   1   1   2   1   1   2   1   2   1   2   2   1   1   1   1   2   1   1   1   2   1   2   2   2   1   1   1   2   1   2   2   1   1   1   1   1   2   2   2   2   2   2   2   1   2   1   1   1   2   2   2   2   2   2   1   1   2   1   2   2   1   2   1   1   2   1   2   2   1   1   1   1   1   1   1   1   2   1   1   2   2   1   2   1   1   2   1   1   2   2   2   2   2   2   2   1   1   1   2   2   2   1   1   1   2   2   1   2   1   1   1   2   2   2   2   1   2   2   2   1   1   1   1   2   1   1   2   2   2   2   1   1   1   1   2   1   1   2   1   2   2   1   2   1   2   1   2   1   2   1   1   1   2   1   2   2   2   1   2   2   1   1   1   2   2   1   1   1   2   2   2   1   2   1   1   2   2   1   1   1   2
 MK-5-5                 1   2   2   1   2   1   2   2   2   1   2   2   2   1   1   1   1   1   1   1   1   2   1   1   2   2   2   1   2   2   1   1   2   1   2   1   1   1   2   1   1   2   2   1   1   1   2   1   2   2   1   1   1   2   1   1   2   2   2   2   2   2   1   2   1   2   1   2   2   2   2   2   2   1   1   1   1   2   2   1   2   1   1   2   1   2   2   1   1   2   1   1   1   1   1   1   1   1   2   1   1   2   1   1   1   1   1   2   2   2   2   2   2   1   1   1   2   2   2   2   1   2   1   2   2   1   2   1   1   1   2   2   2   2   1   2   2   2   1   2   1   1   2   1   1   2   2   2   2   1   1   1   1   2   1   1   2   1   2   2   1   2   1   2   1   2   1   2   1   1   2   2   1   2   2   2   1   2   2   1   1   1   2   1   1   1   2   2   2   2   1   1   1   1   2   2   1   1   1   2
 MK-5-6                 1   2   2   1   2   1   1   2   2   1   2   2   2   2   1   2   1   1   1   2   1   2   2   1   2   2   2   1   2   2   1   1   2   1   2   1   2   1   2   1   1   2   2   1   1   1   1   1   2   2   1   2   1   2   1   1   2   2   2   2   2   2   1   1   1   2   1   2   2   2   2   2   2   1   1   1   1   2   2   2   2   1   1   2   1   2   2   1   2   2   1   1   1   1   1   1   1   2   2   1   1   1   1   1   1   1   1   2   2   2   2   2   2   2   1   1   2   2   1   2   1   1   1   2   2   1   2   1   1   1   2   2   2   2   1   2   2   1   1   2   1   1   2   1   1   2   2   2   2   1   1   2   1   2   1   1   2   1   2   2   2   2   1   2   1   2   1   2   1   1   2   2   1   1   2   2   1   2   2   1   1   1   2   1   1   1   2   2   2   2   1   1   1   1   2   2   1   2   1   2
 MK-5-7                 1   2   2   1   2   1   1   2   2   1   2   2   2   2   1   2   1   1   1   2   1   2   2   1   2   2   2   1   2   2   1   1   1   1   2   1   2   2   2   1   1   2   2   1   1   1   1   2   2   2   1   2   1   2   1   2   1   2   2   2   2   2   1   1   1   2   1   2   2   2   2   2   2   1   1   2   1   2   2   2   2   1   1   2   1   2   2   1   2   2   1   1   1   1   2   2   1   2   2   1   1   1   1   1   1   1   1   2   2   2   2   2   1   2   1   1   2   2   1   2   1   1   1   2   2   2   2   1   1   1   2   2   2   2   1   2   2   1   1   2   1   1   2   1   1   2   2   2   1   1   2   2   1   2   1   2   2   2   2   2   1   1   1   2   1   2   1   2   1   1   1   2   1   1   2   2   1   2   2   2   1   1   1   1   1   1   2   2   2   2   1   1   1   2   2   2   1   2   1   2
 MK-5-8                 2   2   2   1   2   1   1   2   2   1   2   2   2   2   1   2   1   1   1   2   2   1   2   1   2   2   2   1   2   2   1   1   2   1   2   1   2   2   2   1   1   2   2   1   1   1   1   2   2   2   1   2   1   2   1   2   1   2   2   2   2   2   1   1   1   2   1   2   2   2   2   1   2   1   1   1   1   2   2   2   2   1   1   2   1   2   2   1   2   1   1   1   2   2   2   2   1   2   2   1   1   1   1   1   2   1   1   2   2   2   2   2   1   2   1   1   2   2   1   2   1   1   1   2   2   1   2   1   1   2   1   1   2   2   1   2   2   1   1   2   1   2   1   1   1   2   2   2   1   1   1   2   1   2   1   2   2   2   2   2   1   1   1   2   1   2   1   2   1   1   1   2   1   1   2   2   1   2   1   2   1   1   1   1   1   1   2   2   2   2   1   1   2   2   2   2   1   2   1   2
 MK-5-9                 2   2   2   1   2   1   1   2   2   2   2   2   2   1   1   2   1   1   1   1   1   2   2   1   2   2   1   1   2   2   1   1   2   1   2   1   2   2   2   1   1   2   2   1   1   1   1   1   2   2   1   2   1   2   1   2   1   2   2   2   2   2   1   1   1   2   1   2   2   2   2   1   2   1   1   2   1   2   2   2   2   1   1   2   1   2   2   1   2   2   1   1   2   2   2   2   1   1   2   1   1   1   1   2   2   1   1   2   2   2   2   2   1   2   1   1   2   2   1   2   1   1   1   1   2   1   2   1   2   1   1   1   2   2   1   2   2   2   1   2   1   2   1   1   1   2   2   2   1   2   1   2   1   2   1   2   1   2   2   2   1   1   1   2   1   2   1   2   1   1   1   2   1   1   2   2   1   2   1   2   1   2   1   1   1   1   2   2   2   2   1   1   2   2   2   2   1   1   1   2
 MK-5-10                2   2   2   1   2   1   1   2   2   2   2   2   2   1   1   1   1   1   1   1   1   2   2   1   2   2   1   1   2   2   1   1   2   1   1   2   1   2   2   1   1   2   2   1   1   1   1   1   2   2   1   1   1   2   1   2   1   2   2   2   2   2   1   1   1   2   1   1   2   2   2   1   1   1   1   2   1   2   2   2   2   1   1   2   1   2   2   1   1   2   1   1   2   2   2   2   1   2   2   1   1   1   1   2   2   1   1   2   2   2   2   2   1   2   1   2   2   2   1   2   1   1   1   1   2   1   1   2   2   1   1   1   2   2   1   2   2   2   1   2   1   2   1   1   1   2   2   2   1   2   1   2   1   2   1   2   1   2   2   1   1   2   2   2   1   2   1   2   2   1   1   2   1   1   2   2   1   2   1   2   1   2   1   1   1   1   1   2   2   2   1   1   2   2   2   2   1   1   1   2
 MK-5-11                2   1   1   1   2   1   1   2   2   2   2   2   2   1   1   1   1   1   1   1   1   2   2   1   2   2   1   1   2   2   1   1   2   1   1   2   1   2   2   1   1   2   2   1   1   1   1   1   2   2   1   1   1   2   2   2   1   2   2   2   2   2   2   1   2   2   1   1   2   1   2   1   1   1   1   2   1   2   2   2   2   1   1   2   1   2   2   1   1   1   1   1   1   2   2   2   1   2   2   1   1   1   1   2   1   1   2   2   2   2   2   2   1   1   1   2   2   2   1   2   1   1   2   1   2   1   1   2   2   1   1   1   2   2   1   2   2   1   1   2   1   2   1   1   1   2   2   2   2   2   1   2   1   2   1   1   1   2   2   1   1   2   1   2   2   2   1   2   2   1   1   2   1   1   2   2   1   2   1   2   1   2   1   1   1   1   1   2   2   2   1   1   2   2   2   2   1   1   2   2
 MK-5-12                2   1   1   1   2   1   1   2   2   2   2   2   2   1   1   1   1   1   1   1   1   2   1   1   2   2   1   1   2   2   1   1   2   1   1   2   2   2   2   1   1   2   2   1   2   1   1   1   2   1   1   1   1   2   2   2   1   2   2   2   2   1   1   1   2   2   1   1   2   1   2   1   1   1   1   2   1   2   2   2   2   1   1   2   1   1   2   1   1   1   1   1   1   2   2   2   1   2   2   1   1   1   1   2   1   1   2   2   2   2   2   1   1   1   1   2   2   2   1   2   1   1   1   1   2   1   1   2   2   1   1   1   2   2   1   2   2   1   1   2   1   2   1   2   1   2   2   2   2   2   1   2   1   2   1   1   1   2   2   1   2   2   1   2   2   2   1   1   2   1   1   2   1   1   2   2   1   2   1   2   1   2   1   1   1   1   1   2   2   2   1   1   2   2   2   1   1   1   2   2
 MK-5-13                2   1   1   1   2   1   1   2   2   2   2   2   2   2   1   1   1   1   1   1   2   2   1   1   2   2   1   1   2   2   1   1   2   1   1   2   2   1   2   1   1   2   2   1   1   1   1   1   2   1   1   1   1   2   2   2   1   2   2   2   2   1   1   1   1   2   1   1   2   1   2   1   1   1   1   2   1   2   2   2   2   1   1   2   1   2   1   1   1   1   1   1   1   2   2   1   2   2   1   1   1   1   1   2   1   1   2   1   2   2   2   1   1   2   1   2   2   2   1   2   1   1   1   1   2   1   1   2   2   1   1   2   2   2   1   2   2   1   1   1   1   1   1   2   1   2   2   2   2   2   1   2   1   2   1   2   1   2   2   2   2   2   1   2   1   2   1   1   1   1   1   2   1   1   2   2   1   2   1   2   1   2   1   1   1   1   1   2   2   2   1   1   2   2   2   1   1   1   2   2
 MK-5-14                1   1   1   1   2   1   2   2   2   2   2   2   2   2   1   1   1   1   1   1   2   2   1   1   2   2   1   1   1   2   1   1   2   1   1   2   2   1   2   1   1   2   2   1   1   2   1   1   2   2   1   1   1   2   2   1   1   2   2   2   2   1   1   1   1   2   1   1   2   1   2   2   1   1   2   1   1   2   2   2   2   1   1   2   1   2   1   1   2   1   1   1   1   2   2   1   2   2   1   1   1   1   1   1   2   1   2   1   2   2   2   1   1   2   1   2   2   2   1   2   1   1   1   1   2   1   1   2   2   1   2   2   2   2   1   2   2   1   1   1   1   1   1   2   1   2   2   2   2   2   1   2   1   2   1   2   1   2   2   2   2   2   1   2   1   2   1   1   2   1   1   2   1   1   2   2   1   2   1   2   1   2   2   1   1   1   1   2   2   2   1   1   2   2   2   1   1   2   1   2
 MK-5-15                1   1   1   1   2   2   2   2   2   2   2   2   2   2   1   1   1   2   1   1   2   2   1   1   2   2   1   1   1   2   1   2   2   1   1   2   2   1   2   1   2   2   2   1   1   1   1   1   1   2   1   1   1   2   2   1   1   1   2   2   2   1   1   1   1   2   1   1   2   1   2   2   2   1   2   1   1   2   2   2   2   1   1   2   1   2   1   1   2   1   1   1   1   2   2   1   2   2   1   1   1   1   1   1   2   1   2   1   2   2   2   1   1   2   1   2   2   2   1   2   1   1   1   1   1   1   1   2   2   1   2   2   2   2   1   1   2   2   1   1   1   1   1   2   1   1   2   2   2   2   1   1   1   2   1   2   1   2   2   2   2   2   1   2   1   2   1   1   2   1   2   2   1   1   2   2   2   2   1   2   1   2   2   1   1   1   1   2   2   2   1   1   2   2   2   1   1   2   1   2
 MK-5-16                1   1   1   1   2   2   2   2   2   2   2   2   2   2   1   1   1   2   1   1   2   1   2   1   2   2   1   2   1   2   1   1   2   1   1   2   2   1   2   1   2   2   2   1   1   1   1   2   1   2   1   1   1   2   2   1   1   1   2   2   2   1   1   1   1   2   1   1   2   1   2   2   2   1   2   1   1   2   2   1   2   2   1   2   1   2   1   1   2   1   1   1   1   2   2   1   2   2   1   2   2   1   1   1   2   2   2   1   2   2   2   1   1   2   1   2   2   2   1   2   2   1   2   1   1   1   1   2   2   1   2   2   2   2   1   1   2   2   1   1   1   1   1   2   1   1   2   2   2   2   1   1   2   2   1   2   1   2   2   2   2   2   2   2   1   2   1   1   2   2   2   2   1   1   2   1   2   2   1   2   1   2   2   1   1   2   1   2   2   2   1   1   2   2   2   1   1   2   2   2
 MK-6-1                 2   1   2   1   1   2   2   2   1   1   2   2   2   2   1   2   2   1   2   2   1   2   1   1   1   2   1   2   2   2   2   2   1   2   2   1   1   1   1   2   2   2   2   2   1   1   1   1   2   2   1   2   2   2   2   1   2   1   1   2   1   2   2   2   1   2   2   2   2   1   2   1   2   1   2   1   1   1   2   2   1   2   1   1   2   2   1   1   2   2   2   2   2   2   1   1   1   1   1   1   2   1   2   2   1   2   1   2   2   1   1   1   1   2   1   2   1   1   2   1   2   2   1   2   1   2   1   1   1   1   2   1   2   2   2   2   1   2   2   1   2   1   1   2   1   1   2   2   2   1   2   2   2   2   2   1   2   1   2   2   1   1   2   1   2   1   1   1   2   1   2   1   1   1   1   1   1   2   1   1   1   2   1   2   2   1   1   1   2   1   2   1   1   1   2   1   2   1   1   1
 MK-6-2                 2   1   2   1   1   2   2   2   1   2   2   2   2   1   1   2   1   1   2   2   1   2   1   1   1   2   1   2   2   2   2   2   1   2   2   1   1   1   1   2   2   2   2   2   2   1   1   1   2   2   1   2   1   2   2   2   2   1   1   2   1   1   2   2   1   2   2   2   2   1   2   1   2   1   2   1   1   1   2   2   1   2   1   1   2   2   2   1   1   2   2   2   2   2   1   1   1   1   1   2   2   1   2   2   1   2   1   1   2   1   1   1   1   2   1   2   1   1   2   1   2   2   1   2   1   2   1   2   1   1   2   1   2   2   2   2   1   2   2   1   2   1   1   2   1   1   2   2   2   1   2   2   2   2   2   1   2   1   2   2   1   1   2   1   2   1   2   1   2   1   2   2   2   2   2   1   1   2   1   2   1   2   1   2   2   1   1   1   2   2   2   1   1   1   2   1   2   1   1   1
 MK-6-3                 2   2   2   1   1   2   2   2   1   2   2   2   2   1   1   2   1   1   2   2   1   2   1   1   1   2   1   2   2   2   2   2   1   2   2   1   1   1   1   2   2   1   1   2   2   1   2   1   2   2   1   2   1   2   2   2   1   1   1   2   1   2   2   2   1   2   2   2   2   1   2   1   2   1   2   1   1   1   2   2   1   2   1   1   2   2   2   1   1   2   2   2   2   2   1   1   1   1   1   2   2   1   2   1   1   2   1   2   2   1   1   1   1   2   2   2   1   2   2   1   2   2   1   2   1   2   1   2   1   1   2   1   2   2   2   2   2   2   2   2   2   1   1   2   1   1   2   2   2   1   2   1   2   2   2   1   2   1   2   2   1   1   1   1   2   1   2   1   1   1   2   2   2   2   2   1   1   1   1   2   1   2   1   2   1   1   1   1   2   2   2   1   1   1   2   1   2   1   1   1
 MK-6-4                 2   2   2   1   1   2   2   2   1   2   2   2   2   1   1   1   1   1   2   2   1   2   1   1   1   2   2   2   2   2   2   2   1   2   2   1   1   1   1   2   2   1   1   2   2   1   2   1   2   2   1   2   1   2   2   2   1   2   1   2   1   2   2   2   1   2   2   2   2   1   2   2   2   1   2   1   1   1   2   1   1   2   1   2   2   2   1   1   1   2   2   2   2   1   1   1   1   1   1   2   2   1   2   1   1   2   1   1   2   1   1   1   1   2   2   1   1   2   2   1   2   2   1   2   1   2   1   2   1   1   1   1   2   2   2   1   2   2   2   2   2   1   1   2   1   1   2   2   2   1   2   1   2   1   2   1   2   1   2   2   1   1   1   1   2   1   2   1   1   1   2   2   2   2   2   1   1   1   1   2   1   2   1   2   1   1   2   1   2   2   2   1   1   1   2   1   2   1   1   1
 MK-6-5                 2   2   2   1   1   2   2   2   1   2   2   1   2   1   1   1   1   1   2   2   1   2   1   1   1   2   2   2   2   2   2   2   1   2   2   2   1   1   1   2   2   1   1   2   2   1   2   1   2   2   1   2   1   2   2   2   1   2   1   2   1   2   2   2   1   2   2   1   1   1   2   2   2   1   2   1   1   1   2   1   1   2   1   2   2   2   1   1   1   2   2   2   2   1   1   1   1   1   1   1   2   1   2   1   1   2   1   1   2   2   1   1   1   2   2   1   1   2   2   2   2   2   1   2   1   2   1   2   1   1   1   1   2   2   2   1   2   2   2   2   2   1   1   2   1   1   2   2   2   2   2   1   2   1   2   1   2   1   2   2   1   1   1   1   2   1   2   1   1   1   2   2   2   2   2   1   1   1   1   2   2   2   1   1   1   1   2   1   2   2   2   1   1   1   2   1   2   1   1   1
 MK-6-6                 2   2   2   1   1   2   2   2   1   2   2   1   2   1   1   1   1   2   2   2   1   2   1   1   1   2   2   2   2   2   2   2   1   2   2   2   1   2   1   2   2   1   1   2   2   1   2   1   2   2   1   2   2   2   2   2   1   2   1   2   1   2   1   1   2   2   2   1   1   1   2   2   2   1   1   1   1   1   2   1   1   2   1   2   2   2   1   1   1   2   1   2   2   1   1   1   1   1   1   1   2   1   2   1   1   1   1   2   2   2   1   1   1   2   2   1   2   2   2   2   2   2   1   2   1   2   2   2   1   1   2   1   2   2   2   2   2   2   2   2   2   2   1   2   1   1   2   2   1   2   2   1   2   1   2   1   2   1   1   2   1   2   1   1   2   1   2   1   1   1   2   2   2   2   2   1   1   1   2   2   2   2   1   1   1   1   2   2   2   2   2   2   1   1   2   1   2   1   1   1
 MK-6-7                 2   2   2   2   1   2   2   2   2   2   2   1   2   2   1   1   1   2   2   2   1   2   1   1   1   2   1   1   2   2   1   2   1   2   2   2   1   2   1   2   2   1   1   2   2   1   2   1   2   1   1   2   2   2   2   2   1   1   2   1   1   1   1   1   2   2   1   1   1   1   2   2   2   1   1   1   1   1   2   1   1   2   1   2   2   2   1   1   1   2   1   2   2   1   1   1   1   1   1   1   2   1   2   1   1   1   1   2   2   1   1   1   2   1   2   1   2   2   2   2   2   2   2   1   1   2   2   2   1   1   2   1   2   2   2   2   2   2   2   2   2   2   1   2   1   2   2   1   1   2   2   1   2   1   2   1   2   2   1   2   1   2   1   1   2   1   2   1   1   1   2   2   2   2   2   1   1   1   2   2   2   2   1   1   1   1   2   2   2   2   2   2   1   1   2   1   2   2   1   1
 MK-6-8                 2   1   2   2   2   2   2   2   2   2   2   1   2   2   1   1   1   2   2   2   1   2   2   1   1   2   1   1   2   2   1   2   2   2   1   2   2   2   2   2   2   1   1   2   2   1   2   1   2   1   1   2   2   1   2   2   1   2   2   1   1   2   1   1   2   2   1   1   1   1   2   2   2   1   1   1   1   1   2   1   1   1   1   2   2   2   1   1   1   2   1   2   2   2   1   1   2   1   1   1   2   1   2   1   1   1   1   2   2   1   1   1   2   1   2   2   2   1   2   2   2   2   2   2   1   1   2   2   1   2   2   1   2   2   2   2   2   2   1   1   2   2   2   2   1   2   2   1   1   2   2   1   2   2   2   1   2   2   1   2   2   2   1   1   2   1   2   1   2   1   2   2   1   2   1   1   1   1   2   1   2   2   1   2   1   1   2   2   2   2   2   1   1   1   2   1   2   2   1   2
 MK-6-9                 2   1   2   1   2   2   2   2   2   2   2   1   2   2   1   1   1   2   2   2   1   2   2   1   1   2   1   1   2   2   2   2   2   2   1   2   2   2   2   2   2   1   1   2   2   1   2   2   2   1   1   2   2   2   1   2   1   2   2   1   1   2   2   1   2   2   1   1   1   1   2   1   2   1   2   1   1   1   2   1   1   1   1   2   2   2   1   1   1   2   1   2   2   2   1   1   2   1   1   1   2   1   2   1   1   1   1   2   2   1   1   1   1   1   2   2   2   1   2   2   2   2   2   2   1   1   2   2   1   1   2   1   2   2   2   2   2   2   1   1   2   2   2   2   1   1   2   1   1   2   2   1   2   2   2   1   2   2   1   2   2   2   1   1   2   1   2   1   2   1   2   2   1   1   1   1   1   1   2   1   2   2   1   2   1   1   1   2   2   1   2   1   1   1   1   1   2   1   1   2
 MK-6-10                2   1   2   1   2   2   2   2   2   2   2   1   2   2   1   1   1   2   2   2   1   1   2   1   1   2   1   1   2   2   2   2   2   2   1   2   2   2   1   2   2   1   1   2   2   1   2   2   2   1   1   2   2   2   1   2   1   1   2   1   1   2   2   1   2   2   1   2   1   1   2   1   2   1   2   1   1   1   2   1   1   1   2   2   2   2   1   2   1   1   1   2   2   2   1   1   1   1   1   1   2   1   2   1   1   1   1   2   2   1   1   1   1   1   2   1   2   1   2   1   2   2   2   2   1   1   2   2   1   1   1   1   2   1   2   2   2   2   1   1   2   2   2   2   1   1   2   1   1   2   2   1   2   1   2   1   2   2   1   2   1   2   1   1   2   1   2   1   2   1   2   2   1   1   1   1   1   1   2   1   2   2   1   2   1   1   1   2   1   1   2   1   1   1   2   1   2   1   2   2
 MK-6-11                2   1   2   1   1   2   2   2   2   2   2   1   2   2   1   1   1   2   2   2   2   1   2   1   1   2   1   1   2   2   2   2   2   2   1   2   2   2   1   2   2   1   1   2   2   2   1   2   2   1   1   1   2   2   1   2   1   1   2   1   1   2   2   1   2   2   1   2   2   1   2   1   2   1   2   1   1   1   2   1   1   1   2   2   2   2   1   2   1   1   1   2   2   2   1   1   1   1   1   1   2   1   2   1   1   1   1   2   2   1   1   1   1   1   1   1   2   1   2   1   1   2   2   2   1   1   2   2   1   1   1   1   2   2   2   2   1   2   1   1   2   2   2   2   1   1   2   1   1   1   2   1   2   1   2   1   2   2   1   2   1   2   1   1   2   1   2   1   2   2   1   2   1   1   1   1   1   1   2   1   2   2   1   2   1   1   1   2   1   1   2   2   1   1   2   1   2   1   2   2
 MK-6-12                1   1   2   1   1   2   2   1   2   2   1   1   2   2   1   1   1   2   2   2   2   1   2   1   1   2   1   1   2   2   2   2   2   2   1   2   2   2   1   2   2   1   1   2   2   2   1   2   2   1   1   1   2   2   1   2   1   1   1   1   1   2   2   2   2   2   1   2   2   1   2   1   1   1   2   1   1   1   2   1   1   1   2   1   2   2   2   2   1   1   1   2   2   2   2   1   1   1   1   1   2   1   2   1   1   1   1   2   2   1   1   1   2   1   1   1   2   1   2   1   1   2   2   1   1   1   2   2   1   1   1   1   2   2   2   2   1   2   1   1   2   2   2   2   1   1   2   1   1   1   2   2   2   1   2   1   2   2   1   2   1   2   1   1   2   1   2   1   2   2   1   2   2   1   1   1   1   1   2   1   2   2   1   2   1   1   1   2   1   1   2   1   1   1   2   1   2   1   2   2
 MK-6-13                1   1   2   1   2   2   1   1   2   2   1   1   2   2   1   1   1   1   2   2   2   1   2   1   1   1   1   1   2   2   2   2   2   2   1   2   2   2   1   2   2   1   1   2   2   2   1   1   2   2   1   1   2   2   1   2   1   1   1   1   2   2   2   2   2   2   1   2   1   1   2   1   1   1   1   1   1   1   2   1   1   1   2   1   1   2   2   2   2   2   1   2   2   1   2   1   1   1   1   1   2   1   1   1   1   2   1   2   2   1   1   1   1   1   1   1   2   1   2   1   1   2   2   1   1   2   2   2   1   1   1   1   2   2   2   2   1   2   1   1   2   2   2   2   1   1   2   1   1   1   2   2   2   1   2   1   2   2   1   2   1   2   1   1   2   1   2   1   2   2   1   2   2   1   1   1   1   1   2   1   2   2   1   2   1   1   1   2   1   2   2   2   1   1   2   1   2   1   2   2
 MK-6-14                2   1   2   1   2   2   1   1   2   2   1   1   1   2   1   1   1   1   2   2   2   1   2   1   1   1   1   2   2   2   1   2   2   2   1   2   2   2   1   2   2   1   1   2   2   2   1   1   2   2   1   1   2   2   1   1   1   1   1   2   1   2   2   2   2   2   1   2   1   2   2   1   1   1   1   1   2   1   2   1   1   1   2   1   1   2   2   2   1   2   1   2   2   1   2   1   1   1   1   2   2   1   1   1   1   2   1   2   2   1   1   1   1   1   1   1   2   1   2   1   1   2   2   1   1   2   2   2   2   2   2   1   2   2   2   2   1   2   1   1   2   2   2   2   2   1   2   1   1   1   2   2   2   1   2   2   2   2   1   2   1   2   1   1   2   1   2   1   2   2   2   2   2   1   2   1   1   1   2   1   2   2   2   2   1   1   1   2   1   2   2   2   1   1   2   1   2   1   2   2
 MK-6-15                2   1   2   1   2   2   1   1   2   2   1   1   1   2   1   1   1   1   2   2   2   1   2   1   1   2   1   2   2   2   2   2   2   2   1   1   2   1   1   2   2   1   1   2   1   2   1   1   2   2   1   1   2   1   1   1   1   1   1   2   1   2   2   2   1   2   1   2   1   2   2   1   2   1   1   1   2   1   2   1   1   1   2   2   1   2   2   2   1   2   1   1   2   1   2   1   1   1   1   2   2   1   1   1   1   2   1   2   1   1   1   1   1   1   2   1   2   1   2   2   1   2   1   1   1   2   2   2   2   2   2   1   2   2   2   2   1   2   1   1   2   2   2   2   2   1   2   1   1   1   1   2   2   1   2   2   2   2   1   2   1   2   1   1   2   2   2   2   2   2   2   2   2   1   1   1   1   1   2   1   2   2   2   1   1   1   1   2   1   2   2   2   1   2   1   1   2   1   2   2
 MK-6-16                2   1   2   1   2   2   1   1   1   1   2   1   1   2   1   1   1   1   2   2   2   1   2   1   2   2   2   2   2   2   2   2   2   2   1   1   2   1   1   2   2   1   1   2   2   2   1   2   2   2   2   1   2   1   1   1   1   1   1   2   1   2   2   2   1   2   1   2   1   2   2   1   1   1   1   1   2   1   2   1   1   1   2   2   2   2   2   2   1   2   1   1   2   1   2   1   2   1   1   2   2   1   1   2   1   2   1   2   1   1   1   1   1   1   2   1   2   1   1   2   1   2   2   1   1   2   2   2   2   2   1   1   2   2   2   2   1   2   1   1   2   2   2   2   2   1   2   1   1   1   1   2   2   1   2   2   2   2   1   2   1   2   1   1   2   2   2   1   2   2   2   2   2   1   1   1   1   1   2   1   2   2   2   2   1   1   1   2   1   2   2   2   1   2   1   1   2   2   2   2
 
!****************************************** Phenotypic Data **********************************************************
!-100.0 is resevred for missing phenotype
SimulatedTrait1         8.7262    9.6006   11.1255    8.3409   10.9356   11.4779   10.0204   10.9592   10.4076    8.6239    9.7231    9.7999   12.1528   10.4105    9.6687   10.9294    8.2156   10.9384   10.9697    9.8529    9.7346    8.9225    9.2348   11.0375   10.2623    9.5843   10.3499    9.0800    9.0376   10.1205   10.9667    8.8383   11.1890   10.6553   10.8970    9.4567    9.6054   10.9771   10.2136   11.2395    9.6415    9.7793    9.0872   10.9570    8.0672   10.1981    8.5088    8.9043   10.3346   10.4271    8.5536   10.4752   10.3630   10.9832   10.2690    8.2670    9.2987   10.0475    9.6210    9.1070    9.6558   10.3328    8.5568    9.8784   11.9489    9.5075    9.7573   10.1677    9.4417    8.9770   10.3480    9.5966    9.6231    9.3689   10.4059    8.5432   10.5095   10.1455   10.0818    9.6029   10.2374   10.3712   10.0937   10.8179    9.6663   10.8086    8.4212    8.4369   10.7615   10.9678    9.8839    9.5369    7.6641   11.1062    9.1476    9.9965    9.7115    8.5353   10.3499   11.3670    9.1849   10.9579   10.2181   10.1726   10.6478   10.8239    9.8910    8.7585   11.0315    9.3155   10.1629    8.5234   10.6266   10.0657   11.0862    9.7411    7.4670   10.0857   10.9147   10.1602    9.1359   10.5716    9.7951   10.3788   11.9198    9.6003   10.0517   10.7915    8.3014   12.0338   10.5162   10.8333   11.4726   10.7614    9.8911   10.1417    9.4231    8.1389   10.7950   10.4317    9.0483    8.9933    8.7844    9.3812   10.6011    7.0620   10.4315   10.6688   10.2675   11.0599   10.6876   10.0555   10.7832   10.7931    9.6637   10.5937    9.5181    9.8839   12.2462    9.4658    9.9926   10.9381    8.2973    9.3010   11.3342   11.1193   11.0663   10.9275   12.4191   10.4103    8.2650    9.5987    9.5900   10.4774   11.5807   10.5242    7.4573    9.0560   11.2437   10.1703   10.9777    8.9015    9.0932   10.0584    9.6934   10.6562    8.6503    9.4949   11.0854    8.9858    8.6336    8.9756   10.4389   10.1201   10.2480    9.4463    8.6223   10.2288   10.1770   10.8152
 
