# Supplementary material for: Inclusive Composite Interval Mapping of QTL by Environment Interactions in Biparental Populations
Source: PLoS One. 2015 Jul 10;10(7):e0132414. doi: 10.1371/journal.pone.0132414 (PMC4498613; doi:10.1371/journal.pone.0132414)
Supplement: S1 File — (ZIP) [file pone.0132414.s001.zip › BC1 population/e=1/run_00096.met]

!**********************Note: lines staring with "!" are remarks and will be ignored in the program********************
!*********************************General Information**********************************
!Assuming F1 = P1 x P2, populations available in QTL IciMapping are: 
!  1, P1BC1F1 = P1 x F1, the first backcrossing where P1 is used as the recurrent parent;
!  2, P2BC1F1 = P2 x F1, the first backcrossing where P2 is used as the recurrent parent;
!  3, F1DH, F1-derived doubled haploids; 
!  4, RIL or F1RIL, recombination inbred lines through the repeated selfing of F1;
!  5, P1BC1RIL, recombination inbred lines through the repeated selfing of P1BC1F1;
!  6, P2BC1RIL, recombination inbred lines through the repeated selfing of P2BC1F1;
!  7, F2, the selfing generation of F1;
!  8, F3, the selfing generation of F2;
!  9, P1BC2F1, the second backcrossing where P1 is used as the recurrent parent; 
! 10, P2BC2F1, the second backcrossing where P2 is used as the recurrent parent;
! 11, P1BC2RIL, recombination inred lines through the repeated selfing of P1BC2F1; 
! 12, P2BC2RIL, recombination inred lines through the repeated selfing of P2BC2F1; 
! 13, P1BC1F2, the selfing generation of P1BC1F1; 
! 14, P2BC1F2, the selfing generation of P2BC1F1; 
! 15, P1BC2F2, the selfing generation of P1BC2F1; 
! 16, P2BC2F2, the selfing generation of P2BC2F1; 
! 17, P1BC1DH, P1BC1F1-derived doubled haploids; 
! 18, P2BC1DH, P2BC1F1-derived doubled haploids; 
! 19, P1BC2DH, P1BC2F1-derived doubled haploids; 
! 20, P2BC2DH, P2BC2F1-derived doubled haploids; 
   1      !Mapping Population (see remarks above)
   2      !Mapping Function (1 for Kosambi; 2 for Haldane; 3 for Morgan)
   2      !Marker Space Type (1 for intervals; 2 for positions)
   1      !Marker Space Unit(1 for centiMorgans; 2 for Morgan)
   6      !Number of Chromosomes (or Linkage Groups)
 200      !Size of the mapping population
   1      !Number of environments
 
!***************************************** Chromosomes and Linkage Maps **********************************************
!Chromosome                 NumMarkers
-CH1                        16
-CH2                        16
-CH3                        16
-CH4                        16
-CH5                        16
-CH6                        16
!Linkage map (Marker name followed by position or the interval length)
 MK-1-1                1     0.000
 MK-1-2                1    10.000
 MK-1-3                1    20.000
 MK-1-4                1    30.000
 MK-1-5                1    40.000
 MK-1-6                1    50.000
 MK-1-7                1    60.000
 MK-1-8                1    70.000
 MK-1-9                1    80.000
 MK-1-10               1    90.000
 MK-1-11               1   100.000
 MK-1-12               1   110.000
 MK-1-13               1   120.000
 MK-1-14               1   130.000
 MK-1-15               1   140.000
 MK-1-16               1   150.000
 MK-2-1                2     0.000
 MK-2-2                2    10.000
 MK-2-3                2    20.000
 MK-2-4                2    30.000
 MK-2-5                2    40.000
 MK-2-6                2    50.000
 MK-2-7                2    60.000
 MK-2-8                2    70.000
 MK-2-9                2    80.000
 MK-2-10               2    90.000
 MK-2-11               2   100.000
 MK-2-12               2   110.000
 MK-2-13               2   120.000
 MK-2-14               2   130.000
 MK-2-15               2   140.000
 MK-2-16               2   150.000
 MK-3-1                3     0.000
 MK-3-2                3    10.000
 MK-3-3                3    20.000
 MK-3-4                3    30.000
 MK-3-5                3    40.000
 MK-3-6                3    50.000
 MK-3-7                3    60.000
 MK-3-8                3    70.000
 MK-3-9                3    80.000
 MK-3-10               3    90.000
 MK-3-11               3   100.000
 MK-3-12               3   110.000
 MK-3-13               3   120.000
 MK-3-14               3   130.000
 MK-3-15               3   140.000
 MK-3-16               3   150.000
 MK-4-1                4     0.000
 MK-4-2                4    10.000
 MK-4-3                4    20.000
 MK-4-4                4    30.000
 MK-4-5                4    40.000
 MK-4-6                4    50.000
 MK-4-7                4    60.000
 MK-4-8                4    70.000
 MK-4-9                4    80.000
 MK-4-10               4    90.000
 MK-4-11               4   100.000
 MK-4-12               4   110.000
 MK-4-13               4   120.000
 MK-4-14               4   130.000
 MK-4-15               4   140.000
 MK-4-16               4   150.000
 MK-5-1                5     0.000
 MK-5-2                5    10.000
 MK-5-3                5    20.000
 MK-5-4                5    30.000
 MK-5-5                5    40.000
 MK-5-6                5    50.000
 MK-5-7                5    60.000
 MK-5-8                5    70.000
 MK-5-9                5    80.000
 MK-5-10               5    90.000
 MK-5-11               5   100.000
 MK-5-12               5   110.000
 MK-5-13               5   120.000
 MK-5-14               5   130.000
 MK-5-15               5   140.000
 MK-5-16               5   150.000
 MK-6-1                6     0.000
 MK-6-2                6    10.000
 MK-6-3                6    20.000
 MK-6-4                6    30.000
 MK-6-5                6    40.000
 MK-6-6                6    50.000
 MK-6-7                6    60.000
 MK-6-8                6    70.000
 MK-6-9                6    80.000
 MK-6-10               6    90.000
 MK-6-11               6   100.000
 MK-6-12               6   110.000
 MK-6-13               6   120.000
 MK-6-14               6   130.000
 MK-6-15               6   140.000
 MK-6-16               6   150.000
!*********************************** Marker Types ********************************************************************
!Co-dominant marker: When heterozygote F1 is present, P1 is coded as 2, F1 is coded as 1, and P2 is coded as 0; Otherwise, P1 is coded as 2, and P2 is coded as 0. 
!Dominant marker: When heterozygote F1 is present, P1 and F1 are coded as 12, and P2 is coded as 0; Otherwise, P1 is coded as 2, and P2 is coded as 0.  
!Recessive markers: When heterozygote F1 is present, P1 is coded as 2, and F1 and P2 are coded as 10; Otherwise, P1 is coded as 2, and P2 is coded as 0. 
!Missing marker is coded as -1. 
 MK-1-1                 2   1   1   2   2   1   1   1   1   2   1   1   1   1   1   2   1   1   1   2   2   1   1   1   1   2   2   1   1   1   1   2   2   1   1   1   1   1   1   2   1   1   1   1   1   1   2   2   1   2   1   2   1   1   1   2   2   1   1   1   2   1   1   2   1   1   2   2   1   2   1   2   2   1   1   1   2   2   1   1   2   2   2   2   2   1   1   1   1   2   1   2   1   2   1   2   2   2   1   1   1   2   1   1   1   1   1   2   2   1   1   1   1   2   2   1   2   1   2   2   1   1   1   2   2   2   1   1   2   1   1   1   2   2   2   2   1   1   1   2   2   1   2   1   1   2   1   2   2   2   1   1   1   1   1   2   2   2   1   2   2   1   2   2   1   1   1   1   1   2   1   1   1   1   2   2   2   2   1   2   2   2   1   1   2   1   2   1   1   1   1   2   1   2   1   1   1   1   2   1
 MK-1-2                 2   1   1   2   2   1   1   1   1   2   1   1   1   1   1   2   1   1   1   2   2   1   1   1   1   2   2   1   1   1   1   2   2   1   1   1   1   1   1   1   2   1   1   1   1   1   2   1   1   2   1   2   1   1   1   2   2   1   1   1   2   1   1   2   2   1   2   2   1   2   1   2   2   1   1   2   2   2   1   1   2   2   1   1   1   1   1   1   1   2   1   2   1   2   1   2   2   2   1   1   1   2   1   1   1   1   2   2   2   1   1   1   1   2   1   2   2   1   2   2   1   1   1   2   2   2   1   1   2   1   1   1   2   2   2   1   1   1   1   2   2   1   2   1   1   2   1   2   2   2   1   1   1   1   1   2   2   2   1   1   2   1   2   2   2   1   1   1   1   2   1   1   1   1   2   2   2   1   2   2   2   2   1   1   2   1   1   1   1   1   1   2   2   2   1   1   1   1   2   1
 MK-1-3                 2   1   1   2   2   1   1   1   1   2   1   1   1   2   1   2   1   1   1   2   2   1   1   1   1   2   2   1   1   1   1   2   2   1   1   1   1   1   1   1   2   1   1   1   1   1   2   1   1   2   1   2   1   1   1   2   2   1   1   1   2   1   1   2   2   2   2   2   1   2   1   1   2   1   1   2   2   2   1   1   2   2   1   1   1   1   1   1   1   1   1   2   1   2   1   2   2   2   1   1   2   2   1   1   1   2   2   2   2   1   2   1   1   2   1   2   2   1   2   2   1   1   1   2   2   2   1   1   2   1   1   1   2   2   2   2   2   1   1   2   2   1   2   1   1   2   1   1   2   2   1   1   1   1   1   2   2   2   1   2   2   1   2   1   2   1   1   1   1   2   2   1   1   1   2   2   2   1   2   2   2   2   2   1   2   2   1   1   1   2   1   2   2   1   1   1   1   1   2   1
 MK-1-4                 2   1   2   2   2   1   1   1   1   2   1   1   1   2   1   2   1   1   1   2   2   1   1   1   1   2   2   1   1   1   1   2   2   1   1   1   1   1   1   1   2   1   1   2   1   1   2   1   1   2   1   2   1   1   1   2   1   1   1   1   1   1   1   2   2   2   2   2   1   2   1   1   2   1   1   2   2   2   1   1   2   2   1   1   1   1   1   1   1   1   1   1   1   2   1   2   2   2   1   1   2   1   1   1   1   2   2   2   2   1   1   1   1   2   1   2   2   1   2   2   1   1   1   2   2   2   1   1   2   1   1   1   2   2   2   1   1   1   1   2   2   1   2   1   1   2   1   1   2   2   1   2   1   1   1   2   2   2   1   2   2   1   2   1   2   1   1   1   1   2   2   1   1   1   2   1   2   1   2   2   2   2   2   2   2   1   2   1   2   2   1   2   2   1   1   1   1   1   2   1
 MK-1-5                 2   1   2   2   2   1   1   1   1   2   1   1   1   1   1   2   1   1   1   2   2   1   1   2   1   2   2   1   1   1   1   2   2   1   1   1   1   1   1   2   2   1   1   2   1   1   2   1   1   1   1   1   1   1   1   2   2   1   1   1   1   1   1   2   2   2   2   1   1   2   2   2   2   1   1   2   2   2   1   1   1   2   1   1   1   1   1   1   1   1   1   1   1   2   1   2   2   2   2   1   2   1   1   1   1   2   2   1   1   1   1   1   1   2   1   2   2   1   2   2   1   1   1   2   2   2   1   1   2   1   1   1   2   2   2   1   1   1   1   1   2   1   2   1   1   2   1   1   2   2   1   2   1   1   1   2   2   2   1   2   2   2   2   1   2   1   1   1   1   2   2   1   1   1   2   1   2   1   2   2   2   1   2   2   2   1   2   1   2   2   1   2   2   1   1   1   1   1   2   1
 MK-1-6                 2   1   2   2   2   1   1   1   2   1   1   1   1   1   1   2   1   2   1   2   2   1   1   2   1   2   2   1   1   1   1   2   2   1   2   1   1   1   1   2   2   1   1   2   1   1   2   1   1   1   1   1   2   1   1   2   2   1   1   1   1   1   1   2   2   2   2   1   1   2   2   2   1   1   1   2   2   2   1   1   1   2   1   1   1   1   1   1   1   1   1   1   1   2   1   2   2   2   2   2   2   1   1   1   1   2   2   1   1   1   1   1   1   2   2   2   2   1   2   2   1   1   1   2   2   2   1   1   2   1   2   1   2   2   2   1   1   1   1   1   2   1   2   2   1   2   1   1   2   2   1   2   1   1   1   2   2   2   1   2   2   2   1   1   2   1   1   1   1   2   2   1   1   1   2   1   2   1   2   2   2   1   2   2   2   1   2   1   2   1   1   2   2   1   1   1   1   1   2   1
 MK-1-7                 2   1   2   2   2   1   1   1   2   2   1   2   1   1   1   2   1   2   1   2   2   1   1   2   1   2   2   2   2   1   1   2   2   1   2   1   1   1   1   2   2   1   2   2   1   1   2   1   1   1   1   1   2   1   1   2   2   1   1   1   1   1   1   2   2   2   2   1   1   2   2   2   2   1   1   2   2   2   1   1   1   2   1   1   2   1   1   1   1   1   1   1   1   2   1   2   2   1   2   2   2   1   1   1   2   1   2   1   1   1   1   1   2   2   1   2   2   1   2   2   1   1   1   2   2   2   1   1   2   2   2   1   1   2   2   1   1   1   1   1   2   1   1   2   1   2   1   1   2   2   1   2   1   2   1   2   2   2   1   1   2   2   1   1   2   1   1   1   1   2   2   1   1   1   2   1   2   2   2   2   2   1   2   2   2   1   2   1   2   1   1   2   2   1   1   2   1   1   2   1
 MK-1-8                 2   1   2   2   2   1   1   1   2   2   1   2   2   1   1   2   1   2   1   2   2   1   1   2   1   2   2   2   2   2   1   2   2   1   2   1   1   1   1   2   2   1   2   2   1   1   2   1   1   1   1   1   2   1   1   2   2   1   1   1   1   2   1   2   2   1   2   1   1   2   2   2   2   2   1   2   2   2   1   1   1   1   1   1   2   1   1   1   1   1   1   2   2   2   1   2   2   1   2   2   2   1   1   2   2   2   2   1   1   1   1   1   2   2   1   2   2   1   2   2   1   1   1   1   2   2   1   1   2   2   2   1   2   2   2   1   1   1   1   1   2   1   2   2   1   2   1   1   2   2   1   2   1   2   1   2   2   2   2   1   2   2   1   1   2   2   1   1   1   1   2   1   1   1   2   1   2   2   2   2   2   1   2   1   2   1   1   1   2   1   1   2   2   2   1   2   1   1   1   1
 MK-1-9                 1   1   2   2   2   1   2   1   2   1   1   1   2   2   1   2   1   2   1   2   2   1   2   2   1   2   2   2   2   2   2   1   2   1   1   1   1   1   1   2   2   1   2   2   1   1   1   1   1   1   1   1   2   1   1   2   2   1   1   2   1   2   1   2   2   1   2   1   1   2   2   2   2   2   1   2   2   2   1   1   1   2   1   1   2   1   1   1   1   1   1   2   2   2   1   2   2   1   2   2   2   1   1   2   2   2   2   1   1   1   1   1   1   2   1   2   2   1   2   2   1   1   2   1   2   1   1   1   1   2   2   1   2   2   2   1   1   1   1   1   2   1   1   2   1   2   1   1   2   2   1   1   1   2   1   2   2   2   2   1   2   2   1   1   1   2   1   1   1   1   1   1   1   1   2   1   1   2   2   2   2   1   2   1   2   1   1   1   2   1   1   2   2   2   1   2   1   1   1   1
 MK-1-10                1   1   2   2   2   1   2   1   2   1   1   1   2   2   1   2   1   2   1   2   2   1   2   2   1   2   1   2   1   2   2   2   2   1   1   1   1   2   1   2   2   2   2   2   1   1   1   2   2   2   1   1   1   1   1   2   2   1   1   2   2   2   1   2   2   1   2   1   2   2   2   2   2   2   1   1   2   2   1   1   1   2   1   1   2   1   1   1   1   1   1   2   2   2   2   2   1   1   2   1   2   1   1   2   2   2   2   1   1   1   1   1   1   2   1   2   2   1   2   2   1   1   2   1   2   1   1   2   1   1   2   1   2   2   2   1   1   1   1   1   2   1   1   2   1   2   1   1   2   2   1   1   1   2   1   2   2   2   2   1   2   2   1   1   1   2   1   1   1   2   1   1   1   1   1   1   1   2   2   2   2   1   2   1   1   1   1   1   1   1   1   2   2   2   1   2   1   1   1   1
 MK-1-11                1   1   2   2   2   1   2   1   2   2   1   1   2   2   1   2   1   2   1   2   2   1   2   2   1   2   1   2   1   2   2   1   2   1   1   1   1   2   1   2   2   2   2   2   1   1   1   2   2   2   1   1   2   1   1   2   2   1   1   2   2   2   1   2   2   1   2   1   1   2   2   2   2   2   1   1   2   1   1   1   1   2   1   1   2   2   1   1   2   1   1   2   2   2   2   2   1   1   2   1   2   1   1   2   2   2   1   1   2   1   1   1   1   2   1   2   2   2   2   2   1   2   2   1   2   1   1   1   1   1   2   2   2   2   2   1   1   1   1   1   2   1   1   2   1   2   1   1   2   2   1   1   2   1   2   1   2   2   2   1   2   2   1   1   1   1   1   1   1   2   1   2   1   1   1   1   1   2   2   2   2   1   2   1   1   2   1   1   1   1   1   2   2   2   1   1   2   1   1   1
 MK-1-12                1   1   2   2   2   1   1   1   2   2   1   1   2   1   1   2   1   2   1   2   2   1   2   2   1   2   1   2   1   2   2   1   2   1   1   1   1   2   1   2   2   2   2   2   1   1   1   2   2   1   1   1   2   1   1   2   2   1   1   2   2   2   1   2   2   1   2   1   1   2   2   2   2   2   1   1   2   1   1   1   2   2   1   1   2   1   1   1   2   1   1   2   1   2   2   2   2   1   2   1   2   1   1   2   2   2   1   1   1   1   1   1   1   2   1   2   2   1   2   2   1   2   2   1   2   1   1   1   1   1   2   2   2   2   2   1   1   1   1   1   2   1   1   2   1   2   1   1   2   2   1   1   2   2   2   1   2   2   2   1   1   2   1   1   1   1   1   1   2   2   1   2   1   2   1   1   1   2   2   2   1   1   2   1   1   2   1   1   1   1   1   1   2   2   1   1   2   1   1   2
 MK-1-13                1   1   2   2   2   1   1   1   2   2   1   1   2   2   2   2   1   2   1   1   2   1   2   2   1   2   1   2   1   2   2   2   2   1   1   1   1   2   1   2   2   2   2   2   1   1   1   2   2   1   2   1   2   1   1   2   2   1   1   2   2   2   1   2   2   2   2   1   1   2   2   2   2   2   1   1   2   1   1   1   2   2   1   1   2   1   1   1   2   1   1   1   1   2   2   2   2   1   1   1   1   1   1   2   2   2   1   1   1   1   1   1   1   2   1   2   2   1   2   1   1   2   2   1   2   1   1   1   1   1   2   2   2   2   2   1   1   1   1   1   2   1   1   2   1   2   1   1   2   2   1   1   1   2   2   1   2   2   2   1   1   2   1   2   1   1   2   2   2   2   1   2   1   1   2   1   1   2   1   2   1   1   1   1   1   2   1   1   1   1   1   1   2   2   2   1   2   1   1   2
 MK-1-14                1   1   2   2   2   1   1   1   1   1   1   2   2   2   2   2   2   2   1   1   2   1   1   1   1   2   1   2   1   2   2   2   2   2   1   1   1   2   1   2   2   2   2   2   1   1   1   2   2   1   2   1   2   1   1   2   2   1   2   2   2   2   1   2   2   2   2   1   1   2   2   2   2   1   1   1   2   1   2   1   2   2   1   1   2   2   1   1   2   1   2   1   1   2   1   2   2   2   1   2   1   1   1   2   2   2   1   1   1   1   1   1   2   2   1   1   2   1   2   1   1   1   1   1   2   1   1   1   1   1   2   2   2   2   2   1   1   1   1   1   2   1   1   2   1   1   1   1   2   2   2   1   1   1   2   1   2   2   2   1   2   2   1   2   1   2   2   2   2   2   1   2   1   2   2   1   2   2   1   2   1   1   1   1   1   2   2   1   1   1   1   1   2   2   2   1   2   1   1   2
 MK-1-15                1   1   2   2   2   1   1   1   1   1   1   2   2   2   2   2   2   2   1   1   2   1   2   1   1   2   1   1   1   2   2   2   2   2   1   1   1   2   1   2   1   2   2   1   1   1   1   2   2   1   1   1   2   1   1   2   2   1   2   2   2   2   1   2   2   2   2   1   1   2   2   1   2   2   1   1   2   1   2   1   2   2   1   1   2   2   1   1   2   1   2   2   1   2   1   2   2   2   2   2   1   1   1   2   2   2   2   1   1   1   1   1   2   2   2   1   2   1   2   1   1   1   1   1   2   1   1   1   1   1   2   1   2   2   2   2   1   1   2   2   2   1   1   2   1   1   1   2   2   2   2   1   2   1   2   1   2   2   2   1   2   2   1   2   1   2   2   2   2   2   1   2   1   2   2   1   2   1   1   2   1   1   1   1   1   2   1   1   1   1   1   2   2   2   2   1   2   1   1   2
 MK-1-16                2   1   2   2   2   1   1   2   1   1   1   2   2   2   2   2   2   2   1   1   2   1   2   1   1   2   1   2   1   2   2   2   2   2   1   1   1   1   1   2   1   2   2   1   1   1   1   2   2   1   1   1   2   1   1   2   2   1   2   2   2   2   1   2   2   2   2   1   1   2   2   1   2   2   1   1   2   1   2   1   2   2   1   1   2   2   1   1   2   1   2   2   1   2   2   2   1   2   1   1   1   1   1   2   2   2   2   1   1   1   1   1   2   2   2   1   2   2   2   1   2   1   1   1   2   2   1   1   1   1   2   1   2   2   2   2   2   1   2   2   1   1   1   2   1   1   1   2   1   2   2   1   2   1   2   1   2   1   2   1   2   2   1   2   1   2   2   2   2   2   1   2   1   2   2   1   1   1   1   2   1   1   1   1   1   2   2   1   1   1   1   2   2   2   2   1   1   1   1   2
 MK-2-1                 2   1   2   2   2   1   1   1   2   1   2   2   2   1   1   1   2   1   1   1   2   2   1   1   2   2   1   1   2   2   2   1   1   1   2   2   2   2   1   2   1   2   1   2   2   1   2   2   1   1   1   1   2   2   2   1   1   2   1   1   1   2   2   2   1   2   2   1   1   1   2   2   2   1   1   1   1   1   2   2   1   2   2   1   2   2   1   2   2   2   2   1   1   2   1   2   2   1   2   1   1   2   2   1   2   2   2   1   2   2   2   1   2   2   2   2   2   1   2   1   2   2   1   2   2   1   1   2   1   1   2   1   2   2   1   1   2   1   1   2   2   1   2   1   1   2   2   1   1   1   2   1   1   2   2   2   2   1   2   2   1   1   2   2   2   2   1   1   2   1   1   2   1   2   2   2   1   2   1   1   1   1   2   1   2   1   2   1   1   2   1   1   1   1   2   1   1   1   1   2
 MK-2-2                 1   2   2   2   2   1   1   1   2   1   2   2   2   1   1   1   2   1   1   1   2   2   1   1   2   2   1   1   2   2   2   1   1   1   2   2   2   2   1   2   2   2   1   2   2   1   2   1   1   1   2   1   2   2   2   1   1   2   1   1   1   1   2   2   1   2   2   1   1   1   2   2   2   1   1   1   1   1   2   2   1   2   2   1   2   2   1   2   2   2   2   1   1   2   1   1   2   1   1   1   1   1   2   1   1   2   2   1   2   2   2   1   1   2   2   2   2   1   1   1   2   2   1   2   2   1   1   1   1   1   2   1   2   2   1   1   2   1   2   2   2   2   2   1   1   2   2   1   1   1   2   1   1   2   2   2   2   1   2   2   1   1   2   2   2   2   1   1   2   1   1   2   1   2   2   2   1   1   1   1   1   1   2   1   2   1   2   1   1   1   2   1   1   1   2   1   1   1   1   2
 MK-2-3                 1   2   2   2   2   1   1   1   2   1   2   2   2   1   1   1   2   1   2   1   2   2   1   1   2   2   1   1   1   2   2   1   1   1   2   2   2   1   1   2   2   2   1   2   1   1   2   2   1   1   2   1   2   2   2   1   2   2   1   1   1   1   2   1   1   2   1   1   1   1   2   2   2   1   1   1   1   1   2   2   1   1   2   1   2   2   1   2   2   2   1   1   1   2   1   1   2   1   1   1   1   1   2   1   1   2   2   1   2   1   2   1   1   2   2   2   2   2   1   1   2   2   1   2   2   1   1   1   1   2   2   1   2   2   1   2   2   1   2   2   2   2   2   1   1   2   2   1   1   1   1   1   1   1   2   2   2   1   2   2   1   1   2   2   2   2   1   1   2   1   1   2   1   2   2   1   1   1   1   1   1   1   2   1   2   1   2   1   1   2   2   1   1   1   2   1   1   1   1   2
 MK-2-4                 1   2   2   2   2   1   1   2   2   1   2   2   2   1   1   1   2   1   2   1   2   2   1   1   2   2   1   1   1   2   2   1   1   1   2   2   2   1   1   2   2   2   1   2   1   1   2   2   1   1   2   1   2   2   2   2   2   2   1   1   1   1   2   1   1   2   1   1   1   1   2   2   2   1   1   1   1   1   2   2   1   1   2   1   2   2   1   2   2   2   1   1   1   2   1   1   2   1   1   1   1   2   1   1   1   2   2   1   2   1   2   1   1   1   2   2   2   2   1   1   2   2   1   2   2   1   1   1   2   2   2   1   2   2   2   2   1   1   2   2   2   2   2   2   1   2   2   1   1   1   1   1   1   1   2   2   2   1   2   2   1   1   2   2   2   2   1   1   1   2   1   2   2   2   2   1   1   1   1   1   1   1   2   1   2   1   2   1   1   2   2   1   1   1   2   1   1   1   1   2
 MK-2-5                 1   2   2   2   2   1   1   2   2   1   2   2   2   1   1   1   2   1   2   1   2   2   1   1   2   2   1   1   1   2   1   1   1   1   2   2   2   1   1   1   2   2   1   2   1   1   2   2   1   1   1   1   2   2   2   2   2   2   1   2   2   1   2   1   1   2   1   1   1   1   1   2   2   1   1   2   1   1   2   2   2   1   2   1   2   2   1   2   2   2   1   1   1   2   1   1   2   1   1   1   1   2   1   1   1   2   2   1   2   1   2   1   1   1   2   2   1   2   1   1   2   2   1   2   2   1   1   1   2   2   1   1   2   2   2   2   1   1   1   2   2   2   2   2   1   2   2   1   1   1   2   1   1   1   2   2   2   1   2   1   1   1   2   2   2   2   1   2   1   2   1   2   2   1   2   1   1   1   1   2   1   1   2   1   2   1   2   1   1   2   2   1   1   1   2   1   1   1   1   2
 MK-2-6                 2   2   2   2   2   1   1   2   1   1   2   2   2   1   1   1   2   1   2   1   2   2   1   1   2   2   1   1   1   1   1   1   1   1   2   2   2   1   1   1   2   2   1   2   1   1   2   2   1   1   1   1   2   2   1   2   2   1   1   2   1   1   2   1   1   2   1   1   1   1   1   2   2   1   1   2   1   1   2   2   2   1   2   1   2   2   1   2   2   2   1   1   1   2   2   1   1   1   1   1   1   2   1   2   1   1   2   1   2   1   2   1   1   1   1   2   1   1   1   1   2   2   1   2   2   1   2   1   2   2   1   2   2   2   2   2   1   1   1   2   2   1   2   2   1   2   2   1   2   1   2   1   1   1   2   2   2   1   2   1   1   1   2   2   2   2   1   2   1   2   1   2   2   1   2   2   1   1   1   2   1   1   2   2   2   1   1   2   2   2   2   2   2   1   2   1   1   1   2   2
 MK-2-7                 2   2   2   2   2   1   1   2   2   2   2   2   2   1   1   1   2   2   2   1   2   2   1   1   2   2   2   1   1   1   1   1   1   1   2   2   2   1   1   1   2   2   1   2   1   1   2   2   1   1   2   1   2   2   1   2   2   2   1   2   1   1   2   1   1   2   1   1   1   1   1   2   2   1   1   2   1   1   2   2   2   1   2   1   2   2   1   2   2   2   1   1   1   2   2   2   1   1   2   1   1   2   1   2   2   1   2   1   2   1   2   1   1   1   1   2   1   1   1   1   2   2   1   2   1   1   2   2   2   2   1   2   2   1   2   2   1   1   1   1   2   1   2   2   1   2   2   1   2   1   2   1   2   1   1   2   2   1   1   1   1   1   2   2   2   2   1   2   1   1   1   2   2   1   2   2   1   1   1   2   1   2   2   2   1   1   1   2   2   2   1   2   2   1   2   1   1   1   2   2
 MK-2-8                 2   2   2   2   2   1   1   2   2   2   2   2   1   1   1   1   2   2   2   1   2   2   1   1   2   2   2   1   2   1   1   2   1   1   2   2   2   1   2   1   2   2   1   2   1   1   2   2   1   1   2   1   2   2   2   2   1   2   1   2   1   1   2   1   1   2   1   2   1   1   1   2   2   1   1   2   1   1   2   2   2   2   2   1   1   2   1   2   2   2   1   1   1   2   2   2   1   1   2   1   1   2   1   1   2   1   2   1   2   1   2   1   1   1   1   2   1   1   1   1   1   2   1   2   1   1   1   2   2   2   1   2   2   1   2   2   1   1   1   1   2   1   1   2   1   1   2   1   2   1   2   1   2   2   2   2   2   1   1   1   1   1   2   2   2   2   1   2   1   1   1   2   2   1   2   2   1   1   1   2   1   2   2   2   1   1   1   2   2   2   1   2   2   1   2   1   1   1   2   1
 MK-2-9                 2   2   2   2   2   1   1   2   1   2   2   1   1   1   1   1   2   2   2   2   2   2   1   1   2   2   2   1   1   1   1   1   1   1   1   2   2   1   2   1   2   2   1   2   2   1   2   2   1   1   2   1   1   2   2   2   1   2   1   2   2   1   2   1   1   2   1   1   1   1   1   2   2   1   1   1   1   1   2   2   2   2   2   1   1   2   1   1   2   2   1   2   1   2   2   2   1   1   1   1   1   2   1   1   2   1   2   2   2   1   2   1   1   1   1   2   1   1   1   1   1   2   1   2   1   1   2   2   2   2   1   2   2   1   2   2   1   1   1   1   2   1   1   2   1   2   1   1   2   1   2   1   2   2   2   2   2   1   1   1   1   1   2   1   2   2   1   2   1   1   1   2   2   1   2   1   1   1   1   2   1   2   2   2   1   1   1   2   2   2   1   2   2   1   2   1   1   1   2   1
 MK-2-10                2   2   2   1   2   1   1   2   1   2   2   1   1   1   2   1   1   1   2   2   2   2   1   1   2   2   2   1   1   1   1   1   1   1   1   2   2   1   2   1   2   2   1   2   2   1   2   2   1   1   2   1   2   2   1   2   2   2   1   2   2   2   2   1   1   2   1   1   2   1   1   2   2   1   1   2   1   1   2   2   2   2   2   2   1   2   1   1   2   2   1   2   1   2   1   2   1   1   1   1   1   2   1   1   1   1   2   2   2   1   2   1   1   1   1   2   1   1   1   1   2   2   1   2   1   1   2   1   1   2   2   2   2   1   1   2   1   1   1   1   2   1   1   2   1   2   1   1   2   1   2   1   2   2   2   2   2   1   1   1   1   1   2   1   2   1   1   2   2   1   1   2   2   1   2   2   1   1   1   2   1   2   2   2   1   1   1   1   2   2   2   2   2   1   2   2   1   1   2   1
 MK-2-11                2   2   2   1   1   1   1   2   1   2   2   1   1   1   2   1   1   2   1   2   2   2   1   1   2   2   2   1   2   1   1   1   1   1   1   2   2   1   2   2   2   1   1   2   2   1   2   2   2   2   1   1   2   2   1   2   2   2   1   2   2   2   2   2   1   2   1   1   2   2   1   2   2   1   1   2   1   1   1   2   2   2   1   2   1   2   1   1   2   2   1   2   1   2   1   2   1   1   1   1   1   1   1   1   1   1   2   2   1   1   2   1   1   1   1   2   2   1   1   1   1   2   1   2   1   1   2   1   1   2   2   2   1   1   1   2   1   2   1   1   2   1   2   2   1   2   1   1   2   1   2   1   2   2   2   2   2   1   1   1   1   1   2   1   2   1   1   2   1   1   1   2   2   1   1   2   1   1   1   2   1   2   2   2   1   1   2   1   2   2   1   2   2   1   2   2   1   1   2   1
 MK-2-12                2   2   2   1   1   1   1   2   1   2   2   1   1   1   2   1   1   2   1   2   2   2   2   1   2   2   2   1   2   1   1   1   1   1   1   2   2   1   2   2   2   1   1   2   2   1   2   2   1   2   1   1   2   2   1   2   2   2   1   2   2   1   2   2   1   2   1   1   2   2   1   2   2   1   1   2   1   1   1   2   2   2   1   2   1   2   1   1   2   2   1   2   1   2   1   2   1   1   1   1   1   1   1   1   1   1   2   2   1   2   2   1   1   1   1   2   2   1   1   1   1   2   1   2   1   1   2   1   1   2   2   2   1   1   2   2   1   2   1   1   1   1   2   2   1   2   2   1   2   1   2   1   2   2   2   2   2   1   1   1   1   1   2   1   2   1   1   2   1   1   1   2   2   1   1   2   1   1   2   2   1   2   2   2   1   1   2   2   2   2   1   2   2   2   2   2   1   1   2   1
 MK-2-13                2   2   2   1   1   1   1   2   1   1   1   1   1   1   2   1   1   2   1   2   2   2   2   2   1   2   2   1   2   1   1   1   1   1   1   2   2   1   2   2   1   1   1   2   2   1   2   2   1   2   1   1   2   2   1   2   2   2   1   2   2   1   2   2   2   2   1   1   2   2   1   2   2   2   1   2   1   1   1   2   2   2   1   2   2   2   1   1   1   1   1   2   1   2   1   2   1   1   1   1   1   1   1   1   1   1   1   2   1   2   2   1   1   1   1   2   2   1   1   1   1   2   1   2   1   1   2   2   1   1   1   1   1   1   2   2   1   2   1   1   1   1   1   2   1   2   2   1   2   1   2   2   2   1   2   2   2   2   1   1   1   1   2   1   1   1   1   2   1   1   1   2   2   1   1   2   1   1   2   2   1   1   2   1   1   1   2   2   2   2   1   2   2   1   1   2   2   1   2   1
 MK-2-14                2   2   2   1   2   2   1   2   1   1   1   1   1   1   2   1   1   2   1   2   2   2   1   2   1   2   2   1   2   1   2   1   1   1   1   2   2   1   2   2   1   1   1   2   2   1   2   2   1   2   1   1   2   2   1   2   2   2   1   2   2   1   2   2   2   2   1   1   2   2   1   2   2   1   1   2   1   1   1   1   2   2   1   2   2   2   1   1   1   1   1   2   1   2   1   2   1   1   1   1   1   1   1   1   1   1   1   2   1   2   2   1   2   2   1   2   2   1   1   1   1   1   1   2   1   1   2   2   1   1   2   1   1   1   2   2   1   2   1   2   1   1   1   2   1   2   2   1   2   1   2   2   2   1   2   2   2   2   1   1   1   1   1   1   1   2   1   2   1   1   1   2   2   1   1   2   1   1   2   2   1   1   2   1   1   1   1   2   2   2   1   2   2   1   1   2   2   2   2   1
 MK-2-15                1   2   2   1   2   2   1   2   1   1   1   2   1   1   2   1   1   1   2   2   2   2   2   2   1   2   2   1   2   2   2   1   1   1   2   2   2   2   2   2   1   1   1   1   2   1   1   2   2   2   1   1   2   2   1   2   2   2   1   2   2   1   2   2   2   2   1   1   1   2   1   2   2   1   1   2   1   1   1   1   2   2   1   2   2   1   1   1   1   1   2   2   1   2   2   2   1   1   1   1   1   1   1   1   1   1   1   2   1   2   2   1   1   2   1   2   2   1   2   1   1   1   1   2   1   1   2   2   2   2   2   1   1   1   2   2   1   2   1   2   1   1   1   1   1   2   2   1   2   1   2   2   1   1   2   2   2   2   1   1   1   1   1   1   1   2   1   2   1   1   1   2   1   1   1   2   1   1   2   2   1   2   2   1   1   1   1   2   2   2   1   2   2   1   1   1   2   2   2   2
 MK-2-16                1   2   2   1   2   2   1   2   2   2   1   2   1   1   2   1   1   1   2   2   2   2   2   2   1   2   2   1   2   2   2   1   1   1   2   2   2   1   1   2   1   1   1   1   2   1   1   2   2   2   1   1   2   1   1   2   1   2   1   2   2   1   1   2   2   2   1   1   1   2   1   2   2   1   1   2   1   1   1   1   2   2   1   2   2   1   1   1   1   1   2   2   1   2   2   2   1   1   2   1   1   1   1   1   1   1   1   2   1   2   1   1   1   2   1   2   2   1   2   2   1   1   1   1   1   1   2   2   2   2   2   2   1   1   2   2   1   2   1   2   1   1   1   2   1   2   2   2   2   1   2   2   1   1   2   1   2   2   1   1   2   1   1   1   1   2   1   2   1   1   1   2   1   1   1   2   1   1   2   2   2   2   2   1   1   1   1   2   1   2   1   1   2   2   1   2   2   2   2   2
 MK-3-1                 2   2   2   2   2   2   1   1   2   1   1   2   1   1   2   1   2   1   1   1   1   1   1   1   1   1   2   2   1   2   1   1   2   2   2   1   1   1   1   2   1   1   1   2   1   1   1   1   2   2   2   2   1   2   1   1   2   2   2   1   2   2   2   1   2   1   1   2   1   1   1   2   1   2   2   1   2   2   2   1   2   2   1   2   2   1   1   1   2   1   2   1   1   2   1   2   1   1   1   1   1   1   2   1   1   1   2   1   1   2   1   2   1   1   2   2   2   2   2   2   2   2   1   2   2   1   2   1   2   1   2   1   2   1   2   2   1   2   2   2   2   2   2   2   1   2   1   2   2   1   1   2   2   2   1   1   1   1   1   1   2   2   2   1   1   1   1   1   2   2   2   2   1   1   1   1   1   2   1   1   1   2   2   1   1   1   1   1   1   2   2   1   1   1   1   2   2   2   2   2
 MK-3-2                 2   2   2   2   2   2   1   1   2   1   1   2   1   1   1   1   2   1   1   1   1   1   1   1   1   1   2   2   1   1   1   1   2   2   2   1   1   2   1   2   1   1   1   2   1   1   1   1   2   2   2   2   1   2   1   1   2   2   2   1   2   2   2   1   2   1   1   2   1   1   1   2   1   2   2   1   2   2   2   1   2   2   1   2   2   1   1   1   2   1   2   1   1   2   1   2   1   1   1   1   1   2   2   1   1   1   1   1   1   2   2   2   1   2   2   2   2   2   2   2   2   2   1   2   2   1   2   1   2   1   2   1   2   1   2   2   1   2   2   2   2   2   2   2   1   2   1   2   2   1   2   2   2   2   1   1   1   1   1   1   2   2   1   1   2   1   1   1   2   2   2   2   1   1   1   1   2   2   1   2   2   1   2   1   1   1   1   1   1   2   2   1   2   1   1   2   2   2   2   2
 MK-3-3                 2   2   2   1   2   2   1   2   2   1   1   2   1   1   1   1   2   1   1   1   1   1   1   1   1   1   2   2   1   1   1   1   2   2   1   1   1   2   1   2   1   1   1   2   1   2   1   1   2   2   2   1   1   2   1   1   1   2   2   1   1   2   2   1   2   1   1   1   1   1   1   2   1   2   2   1   2   2   2   1   2   2   1   2   2   1   2   1   1   1   2   1   1   2   2   2   1   1   1   1   1   1   2   1   1   1   1   1   1   2   2   2   1   2   2   2   2   2   1   2   2   2   1   2   2   1   2   1   2   2   2   1   2   1   2   2   1   2   2   2   2   1   2   2   1   2   1   2   2   1   2   2   2   2   1   1   2   1   1   1   2   2   1   1   1   1   1   1   2   2   2   2   1   1   1   1   2   2   1   2   1   1   2   1   1   1   1   1   1   2   2   1   2   1   1   2   2   2   2   2
 MK-3-4                 2   2   2   1   2   2   1   2   2   1   1   2   1   1   1   1   2   1   2   1   1   1   1   1   1   1   2   2   1   1   2   2   2   1   1   1   1   2   1   2   1   1   1   2   1   2   1   1   2   2   2   1   1   1   1   1   1   2   2   1   1   1   2   1   2   1   1   1   1   1   2   2   1   2   2   1   2   2   2   1   2   2   1   2   2   1   2   1   1   1   2   1   1   1   2   2   1   1   1   2   1   1   1   1   1   1   1   1   1   2   2   2   1   1   2   2   2   2   1   2   2   2   1   2   2   1   2   1   2   2   2   1   2   1   2   2   1   2   1   2   2   1   2   2   1   2   1   2   2   1   2   2   2   2   1   1   2   1   1   1   2   2   2   1   1   1   1   1   2   2   2   2   1   1   1   1   2   2   1   2   1   1   2   1   1   1   1   1   1   1   1   1   2   1   1   2   2   2   2   2
 MK-3-5                 2   2   2   1   2   2   2   2   2   1   1   2   1   1   1   1   2   1   2   1   1   1   2   1   1   1   2   2   1   1   1   2   2   1   1   1   1   2   1   2   1   1   1   2   1   2   1   2   2   2   2   1   1   1   1   1   1   2   2   1   1   1   2   2   2   1   1   1   1   1   2   2   1   2   2   1   1   1   2   1   2   2   1   2   1   1   2   1   1   1   1   1   1   1   2   2   1   2   1   2   1   1   1   1   1   1   1   1   1   2   2   2   2   1   2   2   2   2   1   2   1   2   1   2   2   1   1   1   2   2   2   1   2   1   2   2   1   2   1   2   2   2   2   1   1   2   1   2   2   1   2   1   2   2   1   2   2   1   1   1   2   2   2   1   1   1   1   1   2   2   2   2   2   1   1   1   2   2   2   2   1   1   1   2   1   1   1   2   2   1   1   1   2   1   1   2   2   2   1   2
 MK-3-6                 2   2   2   1   2   2   2   2   2   1   1   2   1   1   1   1   2   1   2   1   1   1   2   1   1   1   2   2   1   1   1   2   2   1   1   1   1   2   1   2   1   1   1   2   1   2   1   2   2   1   2   1   1   1   1   1   1   2   2   1   1   1   2   2   2   1   1   2   1   1   2   2   1   2   2   1   2   1   2   1   2   2   1   2   1   1   1   1   1   1   1   1   1   1   2   2   1   2   1   2   1   1   1   1   1   1   1   1   1   2   2   2   2   1   2   2   2   2   1   2   1   2   1   2   2   1   1   1   2   2   2   1   2   1   1   2   1   2   1   2   2   2   1   1   1   2   1   2   2   1   2   1   1   2   1   2   2   1   1   1   2   2   2   1   1   2   1   1   2   1   2   2   2   1   1   1   2   2   2   2   1   1   1   2   1   1   2   2   2   1   1   1   2   2   1   2   2   2   1   2
 MK-3-7                 2   2   2   1   2   2   2   2   2   1   1   2   1   1   1   1   2   2   2   1   1   1   2   1   1   1   2   2   1   1   1   2   2   1   1   1   1   2   1   2   1   1   1   2   1   2   1   2   2   1   2   1   1   1   1   1   1   2   2   1   1   1   2   2   2   1   1   2   1   1   2   2   1   2   2   1   2   1   1   2   2   2   2   2   2   1   1   1   2   1   1   1   1   1   2   2   1   2   1   2   1   2   1   1   1   1   1   1   1   2   2   2   2   1   2   2   2   2   1   2   1   2   1   2   2   1   1   2   2   1   2   1   2   1   1   2   1   1   1   2   2   2   1   1   1   2   1   2   2   1   2   1   1   2   1   2   2   1   1   1   2   2   2   1   1   2   1   1   2   1   2   2   2   1   1   1   2   2   2   2   1   1   1   2   1   1   2   2   2   1   1   1   2   2   1   2   2   2   1   2
 MK-3-8                 2   2   2   1   2   2   1   2   2   1   1   2   1   1   1   1   2   2   2   1   1   1   2   1   1   1   2   2   1   1   1   2   2   1   1   1   1   2   1   2   1   1   1   2   1   1   1   1   2   1   2   1   1   1   1   1   1   1   2   1   1   1   2   2   2   1   2   2   1   1   2   2   1   2   2   1   2   2   1   2   2   2   2   2   2   1   2   1   2   1   1   1   1   1   2   2   2   1   1   2   1   2   1   1   1   1   1   1   1   2   2   2   2   1   2   2   2   2   1   2   1   2   1   2   2   1   1   2   2   1   2   2   2   1   1   2   1   2   1   2   2   2   2   1   1   2   1   2   2   1   2   1   1   2   1   1   2   1   2   1   2   2   2   1   1   2   1   1   2   1   2   2   2   1   1   1   2   2   1   2   1   2   1   2   1   1   2   2   2   1   1   1   2   2   1   2   2   2   1   2
 MK-3-9                 2   1   2   1   2   2   1   2   2   1   1   2   1   1   1   1   1   2   2   1   1   1   2   1   1   2   2   2   1   1   1   2   2   1   1   1   2   2   1   1   1   1   1   2   1   1   1   1   2   1   2   1   2   1   1   1   1   1   2   1   1   1   2   2   2   1   2   2   1   1   2   2   1   2   2   2   2   2   1   1   2   2   1   2   2   1   2   2   2   1   1   1   1   1   1   2   2   1   1   2   1   2   2   1   1   1   1   1   1   2   2   2   2   2   2   2   2   2   1   2   1   2   1   2   2   1   1   2   2   1   2   2   2   1   1   1   1   2   1   2   1   2   2   1   1   2   1   2   2   1   2   1   1   2   1   1   2   1   2   1   2   2   2   1   1   2   2   1   2   1   2   2   2   1   1   1   2   1   1   2   1   2   1   2   1   1   2   1   2   1   1   1   2   2   1   2   2   2   1   2
 MK-3-10                2   1   2   2   2   2   1   2   2   1   1   2   2   1   1   1   1   2   2   1   1   1   2   1   1   2   1   2   1   1   1   2   1   1   1   1   2   2   1   1   1   1   1   2   2   1   1   1   2   1   2   1   2   1   1   1   1   1   2   1   1   1   2   1   2   1   2   2   1   1   2   2   1   2   2   2   2   2   1   2   1   2   1   1   2   1   2   2   2   1   1   1   1   1   1   2   2   1   1   2   1   2   2   1   1   2   1   1   1   1   2   1   2   2   1   2   2   2   2   2   1   2   1   2   2   1   1   2   2   1   1   2   2   1   1   1   1   2   1   2   1   2   2   1   1   2   1   2   2   1   2   1   1   2   1   1   2   1   2   1   2   1   2   2   1   2   1   1   2   1   1   2   2   1   1   1   2   1   1   2   1   2   1   2   1   2   2   1   2   2   1   1   2   1   1   2   2   2   1   2
 MK-3-11                2   1   2   2   2   2   1   2   2   1   1   2   2   1   1   1   1   2   2   1   1   1   2   1   1   2   1   2   1   2   2   2   1   1   1   1   1   2   2   1   2   1   1   2   2   1   2   1   2   1   2   1   2   1   1   1   1   1   2   1   1   1   2   1   1   1   2   2   1   1   2   2   1   2   2   2   1   2   2   2   1   2   1   1   2   2   2   2   2   1   2   1   1   1   1   2   2   1   2   2   1   2   2   1   1   2   1   1   1   1   2   1   2   2   1   2   2   2   2   2   1   2   1   1   1   1   1   2   2   1   1   2   2   1   2   1   1   1   1   1   1   2   2   1   1   2   1   2   2   1   1   1   2   2   1   1   2   1   2   1   2   2   2   2   1   2   1   1   2   1   1   2   2   1   1   1   2   1   1   1   1   2   1   2   1   2   2   1   2   1   2   1   1   2   1   2   2   2   1   2
 MK-3-12                2   1   2   2   2   2   1   2   2   1   1   2   2   1   1   1   1   1   2   1   2   2   1   1   1   2   1   2   1   2   2   2   1   1   1   1   1   2   2   1   2   1   1   1   1   1   2   2   2   1   2   1   2   1   1   1   1   2   2   1   1   1   2   1   1   1   2   2   1   1   2   2   1   2   2   2   1   1   2   2   1   1   1   1   2   2   2   2   2   1   2   1   1   1   1   2   2   1   2   2   1   2   1   1   1   2   1   1   1   1   2   1   2   2   1   2   1   2   2   2   1   2   1   1   2   2   2   2   2   1   1   2   2   1   2   1   1   1   2   1   2   2   2   1   1   1   1   2   2   1   1   1   2   2   1   1   2   1   2   1   2   2   1   2   1   2   1   1   2   1   1   2   2   1   1   1   2   1   1   1   1   2   1   2   1   2   1   1   2   2   2   1   1   2   1   2   2   2   1   1
 MK-3-13                2   1   2   2   2   2   1   2   1   1   2   2   2   1   1   1   1   1   2   1   2   2   1   1   1   1   1   2   1   2   2   2   1   1   1   1   2   2   1   1   2   1   1   1   1   1   2   2   2   1   1   1   2   1   1   1   1   2   2   1   1   1   2   1   1   1   2   2   1   1   2   2   1   2   2   2   1   1   2   2   1   2   1   1   1   2   2   2   2   1   2   1   1   1   1   2   2   1   2   2   1   2   1   1   2   1   1   1   2   1   2   1   2   2   1   2   1   2   2   2   1   2   1   2   2   2   1   2   2   1   2   2   2   1   2   1   1   1   2   1   2   2   2   1   1   1   1   2   2   1   1   1   2   2   1   1   2   1   2   2   2   2   1   2   1   2   1   1   2   1   1   2   2   1   1   2   2   1   1   1   1   2   1   2   1   2   2   1   2   2   2   1   1   2   1   2   2   2   1   1
 MK-3-14                2   1   2   2   2   2   1   2   1   1   2   2   2   1   1   1   2   1   2   1   2   2   1   1   1   1   1   2   1   2   2   2   1   1   1   1   2   2   1   1   2   1   1   1   1   1   2   2   2   1   1   1   1   1   1   1   1   2   2   1   1   2   2   1   1   1   2   2   1   1   2   2   1   2   2   2   1   1   2   2   1   2   1   1   2   1   2   2   2   1   2   1   1   1   1   2   2   1   2   2   1   2   2   1   1   1   1   1   1   1   2   1   2   2   1   2   1   2   2   2   1   2   1   2   2   2   1   2   2   1   2   2   2   1   2   1   1   1   2   1   2   2   2   1   1   1   1   2   2   1   1   1   2   1   1   1   2   1   2   2   2   2   1   2   1   2   1   1   2   1   1   2   2   1   1   2   2   1   1   2   2   2   1   2   1   1   2   1   2   2   2   1   1   2   1   2   2   2   1   1
 MK-3-15                2   1   2   2   2   1   1   2   1   1   2   2   2   1   1   1   2   1   1   1   2   2   1   1   1   1   1   2   2   2   2   2   1   1   1   1   2   2   1   1   2   1   1   1   2   1   2   2   2   1   2   1   1   1   1   1   1   1   2   1   1   2   2   1   1   1   2   2   1   1   2   2   1   2   2   2   2   1   2   1   1   2   1   1   2   1   2   2   2   1   2   2   1   1   1   2   2   1   2   1   1   2   2   1   1   1   1   1   1   1   2   1   2   1   1   2   1   2   2   2   1   2   1   2   2   2   1   2   2   1   2   1   2   1   2   1   1   1   2   1   2   1   2   1   2   1   1   2   2   1   1   1   2   1   1   1   2   1   2   1   2   2   2   2   1   2   1   2   2   1   1   1   2   1   1   2   2   1   1   2   1   2   1   2   1   1   2   1   2   2   2   1   1   2   1   2   2   2   1   1
 MK-3-16                1   1   2   2   2   1   1   1   1   1   2   1   2   1   1   1   2   1   1   1   2   1   1   1   1   1   1   2   1   2   2   2   1   1   1   1   2   2   1   1   2   1   1   1   2   1   2   2   2   1   2   1   1   1   1   1   1   1   1   1   1   2   2   1   2   2   2   2   1   1   2   2   1   2   2   2   2   1   2   1   1   2   1   1   2   1   2   2   2   1   2   2   1   1   1   2   2   1   2   1   1   2   2   1   1   1   1   1   1   1   2   1   1   1   2   2   1   2   2   2   1   2   1   2   2   2   1   2   2   1   2   1   2   1   2   2   1   1   1   1   1   2   2   1   2   1   2   2   2   1   1   1   2   1   1   1   2   1   2   1   2   2   2   2   1   2   1   2   2   1   1   1   2   1   1   2   2   1   1   2   1   2   1   2   1   1   2   1   2   1   2   1   1   2   1   2   2   2   1   1
 MK-4-1                 1   1   1   2   1   1   1   2   1   2   1   2   1   2   1   1   2   2   2   1   1   2   1   1   1   2   1   2   2   1   1   2   2   2   1   2   1   1   2   2   1   2   2   1   1   2   2   2   1   2   1   1   2   1   2   2   2   1   2   1   1   2   1   1   1   2   1   2   1   2   1   2   2   2   2   2   2   2   1   1   1   1   2   1   2   1   1   1   2   2   2   2   1   1   1   2   2   2   1   2   2   1   1   1   2   1   1   2   2   2   2   1   2   1   2   1   1   1   1   2   2   2   2   2   2   2   2   1   1   1   2   2   1   1   1   1   2   1   1   1   1   1   1   2   1   1   1   2   1   2   2   1   1   1   2   2   1   1   2   1   1   1   1   2   2   2   1   2   2   2   2   1   1   1   1   1   2   1   1   2   2   1   1   2   1   1   2   2   2   2   2   2   2   2   2   1   2   1   2   2
 MK-4-2                 1   2   1   2   1   1   1   2   1   2   1   2   1   2   1   1   2   2   2   1   1   2   1   1   1   2   1   2   2   1   1   2   2   2   1   2   2   1   2   2   1   1   2   1   1   2   2   2   1   2   1   1   1   1   2   2   2   1   2   1   1   2   1   1   1   2   1   2   1   2   2   2   2   2   2   2   2   2   1   1   1   1   2   1   2   1   1   1   1   2   2   2   2   1   1   2   2   2   1   2   2   1   1   1   1   2   1   1   2   2   2   1   2   1   2   1   1   1   1   2   2   2   2   2   2   2   2   1   1   1   2   2   1   2   1   2   2   1   1   1   1   1   1   2   1   1   1   2   1   2   2   1   1   2   2   2   1   1   1   1   1   1   1   2   2   2   1   1   2   2   2   1   1   1   1   1   2   1   1   2   2   1   1   2   1   1   2   2   2   2   2   2   2   1   2   1   2   1   2   2
 MK-4-3                 1   2   1   2   1   1   1   2   1   2   1   2   1   2   1   1   2   2   2   1   1   2   1   1   2   2   1   1   1   1   1   2   2   2   1   2   2   1   2   2   1   2   2   1   1   2   2   2   1   2   1   1   2   1   2   1   2   1   1   1   2   2   1   1   1   2   2   2   1   2   2   1   2   1   2   2   2   2   1   1   1   1   2   1   2   1   1   1   1   1   2   2   2   1   1   2   2   1   1   2   2   2   1   1   1   2   1   1   2   2   2   1   2   2   2   1   2   1   1   2   2   2   2   2   2   2   2   1   2   1   2   2   1   2   1   2   2   1   1   1   1   1   1   2   1   1   1   2   1   2   1   1   1   2   2   2   1   1   1   1   1   1   1   2   2   2   1   1   2   2   2   1   1   1   1   1   1   1   1   2   2   1   1   2   1   1   2   2   1   2   2   2   2   1   2   2   2   1   2   2
 MK-4-4                 2   2   1   2   1   1   2   2   1   2   1   2   1   2   1   1   2   2   2   1   1   2   1   1   2   2   1   1   1   1   1   2   2   2   1   2   1   1   2   1   1   2   2   1   1   2   1   2   1   2   1   1   2   1   2   1   2   1   2   1   2   2   1   1   1   2   2   2   2   1   1   1   2   1   2   2   2   2   1   1   1   1   2   1   2   1   1   1   1   1   2   2   2   1   1   2   2   1   1   2   2   2   2   1   2   2   1   1   2   2   1   1   2   2   2   1   2   1   1   2   2   2   2   2   2   2   2   1   2   1   2   2   1   2   1   2   2   1   1   1   1   2   1   2   1   1   1   2   1   2   1   1   1   2   2   1   1   1   1   1   2   1   1   2   2   2   1   2   2   2   2   1   1   1   1   1   1   1   1   2   2   1   1   2   1   1   2   2   1   2   2   1   2   1   2   2   2   1   2   2
 MK-4-5                 2   2   1   2   1   1   1   1   1   2   1   2   1   2   1   1   2   2   2   1   1   2   1   1   2   2   1   1   2   1   1   2   2   2   2   1   1   1   2   1   1   2   2   1   1   1   1   2   1   1   1   1   2   2   2   1   2   1   2   2   2   2   1   1   1   2   2   2   2   1   1   1   2   1   2   1   2   2   1   1   1   1   2   1   2   1   1   1   1   1   2   2   2   1   1   2   2   1   1   1   2   2   2   1   2   1   1   1   2   2   1   1   1   1   2   1   1   1   1   2   2   2   2   2   2   2   2   1   2   1   1   2   1   2   1   2   2   1   1   1   1   2   2   2   1   1   1   2   1   2   1   1   1   2   2   1   1   1   2   1   2   1   1   2   2   2   1   2   2   2   2   1   1   1   1   1   1   1   1   2   2   1   2   2   1   1   2   2   1   2   2   1   2   1   2   1   2   1   2   2
 MK-4-6                 2   2   1   2   1   1   1   1   1   2   1   2   1   2   1   1   2   2   2   1   1   2   1   1   2   2   1   1   2   1   1   2   1   2   2   1   1   1   2   1   1   2   2   1   1   1   1   2   1   2   1   1   2   2   2   1   2   1   2   2   1   2   2   1   1   2   2   2   2   1   1   2   2   1   1   1   2   2   1   1   1   1   2   1   2   1   1   1   1   1   2   2   2   1   1   2   1   1   1   1   2   2   2   1   2   1   1   1   2   2   1   1   1   1   2   1   1   1   1   2   2   2   2   2   2   2   2   1   2   1   1   1   1   2   1   2   1   1   1   1   1   2   2   2   1   1   1   2   1   2   1   1   1   2   2   1   1   1   2   1   2   1   1   2   2   2   1   1   2   2   2   1   1   1   2   1   2   1   1   2   2   1   2   2   1   1   2   2   1   2   2   1   2   1   2   1   2   1   2   2
 MK-4-7                 2   2   2   2   1   1   1   1   1   2   1   2   1   2   1   1   2   2   1   1   1   2   1   1   2   2   1   2   2   1   2   2   2   2   2   1   1   1   1   1   1   2   2   1   1   1   1   2   2   2   1   1   2   2   2   1   2   1   2   2   1   2   1   1   1   2   2   2   2   1   1   2   2   1   1   1   2   2   1   1   1   1   2   1   2   1   1   1   1   1   1   2   2   1   1   2   1   1   1   1   2   2   2   1   2   1   1   1   1   2   1   1   1   1   2   1   1   1   1   2   2   2   2   2   2   2   2   1   1   1   1   1   1   2   1   2   1   1   1   1   1   1   2   2   1   2   1   2   1   1   1   2   1   2   2   1   1   1   2   1   2   2   1   2   2   2   1   1   2   2   2   1   1   1   2   2   2   1   1   1   2   2   2   2   1   1   2   2   1   2   1   1   2   1   2   1   2   1   2   2
 MK-4-8                 2   2   2   2   1   1   1   1   1   2   1   2   1   2   1   1   2   2   1   1   1   2   1   1   2   2   1   2   2   1   2   2   2   2   2   2   1   2   1   1   1   2   2   1   1   1   1   2   2   2   1   1   2   2   1   1   2   1   1   2   1   2   1   1   1   2   2   2   2   1   1   2   2   1   1   1   2   2   1   1   1   1   2   1   2   1   1   2   1   1   1   2   2   1   1   2   1   1   1   1   2   2   2   1   2   1   1   1   1   2   1   1   1   1   2   1   1   1   1   2   2   2   2   2   2   2   2   1   1   1   1   1   1   2   1   2   1   1   1   2   1   1   2   2   1   2   1   1   1   1   1   2   1   2   2   1   1   2   2   2   2   2   1   2   2   2   1   1   2   2   2   1   1   1   2   2   1   1   1   1   2   2   2   2   1   1   2   1   1   2   1   1   2   1   2   1   2   1   2   2
 MK-4-9                 2   2   2   2   2   1   1   1   1   2   1   2   1   2   1   1   2   2   1   1   1   2   2   1   2   2   1   2   2   1   2   2   2   2   2   2   1   2   1   1   2   2   2   1   1   1   1   2   2   2   1   1   2   2   1   1   2   1   1   2   2   2   1   1   1   2   2   2   2   1   1   2   2   1   1   1   1   2   2   1   1   1   2   1   2   1   1   2   1   1   1   2   2   2   1   2   1   1   1   1   2   2   2   1   2   1   1   1   1   2   1   1   1   1   2   1   1   1   1   2   2   2   2   2   2   1   2   2   1   1   1   1   1   2   1   2   1   1   1   2   1   2   2   2   1   2   1   1   1   1   1   2   1   1   2   1   1   1   2   2   2   2   1   2   2   2   1   1   2   2   2   1   1   1   2   1   1   1   1   1   2   1   2   2   1   2   2   1   1   2   1   1   1   1   2   1   2   1   2   2
 MK-4-10                1   2   2   2   2   1   2   1   1   2   2   2   1   2   1   1   2   2   1   2   1   2   2   1   2   2   1   1   1   2   2   2   2   1   2   2   1   2   1   1   2   2   1   1   1   1   1   2   2   1   1   1   2   2   1   1   2   2   2   2   2   2   1   1   1   2   2   2   1   1   1   2   2   1   1   1   1   2   1   1   1   1   2   1   2   1   1   2   1   1   1   2   2   2   1   2   2   1   1   1   2   2   2   1   2   1   1   1   2   2   1   1   1   1   2   1   1   1   1   2   2   2   2   2   2   1   1   2   2   2   1   2   1   2   1   2   1   1   1   2   1   2   2   2   1   2   1   2   1   1   1   2   1   1   2   1   1   1   2   2   2   2   1   2   2   2   1   2   2   2   2   1   2   1   2   2   1   1   1   1   2   1   2   2   1   2   2   1   1   2   1   1   1   2   2   1   2   1   2   2
 MK-4-11                1   2   2   2   2   1   2   2   1   2   1   2   1   2   1   1   2   2   1   2   1   2   2   1   2   2   1   1   1   1   1   2   2   1   2   1   2   2   1   1   2   2   1   1   1   1   1   2   2   1   1   1   2   2   1   1   2   2   2   2   1   2   1   1   1   2   2   2   2   1   1   2   2   1   1   1   1   2   1   1   1   1   2   1   2   1   1   2   1   1   1   2   2   2   1   2   2   2   1   1   2   2   2   1   2   1   1   1   2   2   1   1   1   1   2   1   1   1   1   2   2   2   2   2   2   1   1   2   2   2   1   2   1   2   1   2   1   1   1   2   1   2   2   1   1   2   1   1   1   1   1   2   1   1   2   2   1   2   2   1   1   2   1   2   2   2   1   2   2   2   2   1   2   1   2   1   1   1   1   1   2   1   2   2   1   2   2   1   1   2   1   1   1   2   2   1   1   1   2   2
 MK-4-12                1   2   2   2   2   1   2   2   2   2   1   2   1   1   1   1   2   2   1   2   1   2   2   1   2   1   1   1   1   1   1   2   2   1   2   1   2   2   1   1   2   2   1   1   2   1   1   2   2   1   1   1   1   2   1   1   2   2   2   2   1   2   1   2   1   1   1   1   2   1   1   2   2   1   1   1   1   2   1   1   1   1   2   1   2   1   1   2   1   2   1   2   2   2   1   1   2   2   1   1   2   2   2   1   2   1   1   1   2   2   2   1   2   1   2   1   1   2   1   2   2   2   2   1   2   1   1   2   1   2   1   2   1   2   1   2   1   1   1   2   1   2   2   1   1   2   1   1   1   1   1   2   1   1   2   1   2   1   2   1   1   2   1   2   2   2   1   2   2   1   2   1   2   2   2   1   1   2   1   1   2   1   2   1   1   1   2   1   1   2   1   1   1   2   2   1   1   1   2   1
 MK-4-13                1   2   2   1   2   1   2   2   1   2   1   2   1   1   1   1   1   2   1   2   1   2   2   2   2   2   1   1   1   1   1   2   2   1   1   1   2   2   1   1   1   2   1   1   2   1   1   2   2   1   1   1   1   2   1   1   2   2   2   1   1   2   1   2   1   2   1   1   2   1   1   2   2   1   2   1   1   2   1   1   1   1   2   1   2   2   1   2   1   2   1   2   2   2   1   1   2   2   1   1   2   2   2   1   2   1   1   1   2   2   2   1   1   1   2   1   1   2   1   2   2   2   1   1   2   1   1   2   1   2   1   2   1   2   1   2   1   1   1   2   1   2   2   1   1   1   1   2   1   1   1   2   1   1   2   1   2   1   1   1   1   2   1   2   2   1   1   2   2   1   2   2   2   2   2   1   1   1   1   1   2   1   2   1   1   2   2   1   1   1   1   1   1   2   2   1   1   1   2   1
 MK-4-14                1   2   2   1   2   1   2   2   1   1   1   1   1   1   2   1   1   2   1   1   1   2   2   2   2   2   1   1   1   1   1   1   1   1   1   1   2   2   1   1   1   1   1   1   2   1   1   2   2   2   1   1   2   2   1   1   2   2   2   1   1   2   1   2   1   2   1   1   2   2   1   2   2   1   2   1   1   2   1   2   1   2   2   1   2   2   2   2   1   2   1   2   2   2   2   1   2   2   1   1   2   2   2   1   2   1   2   1   2   2   2   1   1   1   2   1   1   2   1   1   2   2   1   1   1   1   1   2   1   2   1   2   1   2   1   2   2   1   1   2   1   2   2   1   1   1   1   2   1   2   1   2   1   1   2   1   2   2   1   1   1   2   1   2   2   1   1   2   2   1   2   2   2   2   2   1   1   1   1   1   2   1   2   1   1   2   2   1   1   1   1   2   1   2   2   1   1   1   2   1
 MK-4-15                1   2   2   1   2   1   2   2   1   1   1   1   1   1   2   1   1   2   1   1   1   2   2   2   2   2   1   1   1   1   1   1   1   2   1   1   2   2   1   1   1   1   1   1   2   1   1   2   2   2   2   1   2   2   1   1   2   2   2   1   1   1   1   2   1   2   1   1   2   2   1   2   2   1   2   1   2   2   1   2   1   2   2   1   2   2   2   2   1   2   1   2   1   1   2   2   2   2   1   1   2   2   2   1   2   1   2   1   2   2   2   1   1   1   2   1   1   2   1   2   2   2   1   1   1   1   1   2   1   2   1   2   1   2   1   2   1   1   1   2   2   2   2   1   1   1   1   2   1   2   1   2   1   1   2   1   2   2   1   1   1   2   1   1   2   1   1   2   2   1   2   2   2   2   2   1   1   1   1   1   2   1   2   1   1   2   2   1   1   1   1   2   1   2   2   1   1   1   2   1
 MK-4-16                1   2   2   1   2   1   2   2   1   1   1   1   1   1   1   1   1   2   1   1   2   2   2   2   2   2   2   1   1   1   2   1   1   2   1   1   2   2   1   1   1   1   1   1   2   1   1   2   2   2   2   2   2   2   1   1   2   1   2   1   1   1   2   1   1   2   1   1   2   2   1   2   2   1   2   2   2   1   1   2   1   1   2   1   2   2   2   2   1   2   1   2   1   1   1   2   2   1   1   1   2   2   2   1   1   1   2   1   2   2   2   1   1   1   2   2   1   2   1   2   2   2   1   2   2   1   1   2   1   2   1   2   2   2   1   2   1   1   1   2   2   2   2   1   1   1   1   1   1   2   1   2   1   1   2   2   2   2   1   1   1   2   1   1   2   1   1   1   2   1   2   2   2   2   2   1   1   1   1   1   2   1   2   1   1   2   2   1   2   1   1   2   1   2   2   1   1   1   2   1
 MK-5-1                 2   2   2   2   1   1   1   2   2   1   2   2   1   2   1   2   2   2   1   2   2   2   2   1   2   1   1   1   2   2   1   2   1   2   2   2   2   2   2   1   1   2   2   1   1   1   2   1   2   2   1   2   2   2   1   2   1   2   1   1   1   1   1   2   2   2   1   1   1   1   1   2   1   1   2   2   1   1   2   2   1   2   2   2   1   1   1   1   1   1   2   2   1   2   1   1   2   1   1   2   2   1   1   1   1   1   1   1   1   2   1   2   1   1   2   1   2   1   2   1   1   2   2   1   1   1   1   2   1   2   2   2   2   1   1   1   1   1   2   2   1   1   2   1   2   2   2   2   1   2   2   1   2   2   2   1   2   2   2   2   1   2   2   1   2   2   1   2   1   2   2   2   1   2   1   1   2   2   2   2   1   2   1   1   1   1   2   2   1   1   2   2   2   1   2   2   2   1   2   1
 MK-5-2                 2   2   2   1   1   1   1   2   2   1   2   2   1   2   1   2   2   2   1   2   2   2   2   1   2   1   1   2   2   2   1   2   1   2   2   2   2   2   2   1   1   2   2   1   1   1   2   1   2   2   1   2   2   1   1   2   1   2   2   1   1   1   1   2   2   2   1   1   1   1   1   2   1   1   2   2   1   1   2   2   1   2   2   2   1   1   2   1   1   1   2   2   1   2   1   1   2   1   1   1   1   1   1   1   1   1   1   2   1   2   1   2   2   1   2   1   2   1   2   1   1   2   2   1   2   1   1   1   1   2   2   2   2   1   1   2   1   1   2   2   1   1   2   1   2   1   2   1   1   2   2   1   2   2   2   1   2   2   2   1   1   2   2   2   2   2   1   2   1   2   2   2   1   2   1   1   2   2   2   2   1   2   1   1   1   1   2   2   1   1   2   2   2   1   2   2   2   1   2   1
 MK-5-3                 2   2   2   2   1   1   1   2   2   2   2   2   1   2   1   2   2   2   1   2   2   2   2   1   2   1   1   1   2   2   1   2   1   2   2   2   2   1   2   1   2   2   2   2   1   1   2   1   2   1   1   2   2   1   1   2   1   2   2   1   1   1   1   1   2   2   1   1   1   2   1   2   1   1   2   2   1   2   2   2   1   2   2   2   1   1   2   1   1   1   2   2   1   2   1   1   2   1   1   1   1   1   1   2   1   1   1   2   1   2   1   2   1   1   2   1   2   1   2   1   1   1   2   1   2   2   1   2   1   1   2   2   2   1   1   2   1   1   2   2   1   1   2   1   2   1   2   1   1   1   2   1   2   2   2   1   2   2   2   1   1   2   2   2   2   2   1   2   1   2   2   2   1   2   1   1   2   2   1   2   1   2   1   1   1   1   2   2   1   1   2   2   2   1   2   2   2   1   2   2
 MK-5-4                 2   2   2   2   1   1   1   2   2   2   2   2   2   2   1   2   2   2   1   2   2   2   2   1   2   1   1   2   2   2   1   2   1   2   2   2   2   1   1   1   2   2   2   2   1   1   2   2   2   1   1   2   1   1   1   2   1   2   2   1   1   2   1   1   2   2   1   1   1   2   1   2   2   1   2   2   1   2   2   2   1   2   1   1   1   1   2   1   1   1   2   2   1   2   1   2   2   1   1   1   1   2   1   2   2   1   2   2   1   2   1   2   1   1   2   1   2   1   2   1   1   1   2   1   2   2   1   2   1   1   2   2   2   1   1   2   1   1   2   2   1   1   2   1   2   1   1   1   1   1   2   1   2   2   2   1   2   2   2   1   1   2   1   2   2   2   1   2   1   2   2   2   1   2   1   1   2   2   1   2   1   2   1   1   1   1   2   2   1   1   2   2   2   1   2   2   2   1   2   2
 MK-5-5                 2   2   2   2   1   1   1   2   2   2   2   2   2   2   1   2   2   2   1   2   2   2   2   1   2   1   1   2   2   1   1   2   1   2   2   2   2   1   1   1   2   2   2   2   1   1   2   2   2   1   1   2   1   1   1   2   1   2   2   1   1   2   1   1   2   2   1   1   1   2   1   2   2   1   2   2   2   2   2   2   1   2   1   1   1   1   2   1   1   1   2   2   1   2   1   2   2   1   1   2   1   2   1   2   2   1   2   2   1   2   1   2   1   1   1   1   2   1   2   1   1   1   1   1   2   2   1   2   2   1   1   2   2   1   1   2   1   1   2   1   1   1   2   1   2   1   1   1   1   1   2   1   2   2   2   1   2   2   2   1   1   2   2   2   2   2   1   2   1   2   2   2   2   2   1   1   2   2   1   2   1   2   1   1   1   1   2   2   2   1   2   2   2   1   2   2   2   1   2   2
 MK-5-6                 2   2   2   1   1   1   1   2   2   2   2   2   2   2   1   2   1   2   1   2   2   2   2   1   2   1   1   2   2   1   1   2   1   2   2   2   2   1   1   1   2   2   2   2   1   2   2   2   2   1   1   2   2   1   1   2   1   2   2   1   1   2   1   1   2   1   1   1   1   2   1   2   2   2   2   2   2   2   2   2   1   2   2   1   1   1   2   1   1   1   2   2   1   2   1   2   2   1   1   1   1   2   1   1   2   2   2   2   1   2   1   2   1   1   1   2   2   1   1   1   1   1   1   1   2   2   1   2   2   2   1   2   2   1   1   2   1   1   1   1   1   1   2   2   2   1   1   1   1   1   2   1   2   2   2   1   2   1   2   2   1   2   2   2   2   2   1   2   1   2   2   2   2   2   2   2   2   2   1   2   1   2   1   1   2   1   2   2   2   1   2   2   2   1   1   2   2   2   2   2
 MK-5-7                 2   2   2   1   1   1   1   2   1   2   1   2   2   2   1   2   1   2   1   2   2   1   1   1   2   1   2   2   2   1   1   2   1   2   2   2   2   1   1   1   2   2   2   2   1   2   2   2   2   1   2   2   2   2   2   2   1   2   2   1   1   1   1   1   2   1   1   1   1   2   1   2   2   2   1   2   2   2   2   2   1   2   2   1   2   1   2   1   1   1   2   2   1   2   2   2   2   1   1   1   2   2   1   1   2   2   2   2   1   2   1   2   1   2   1   2   2   1   1   1   1   2   1   1   2   2   1   2   2   2   1   1   1   1   2   2   2   1   1   1   1   1   2   2   2   1   1   1   1   1   2   1   2   2   2   1   1   1   2   2   1   2   2   2   2   2   1   1   1   2   2   2   2   2   2   2   2   2   1   2   1   2   1   1   2   1   2   2   2   1   2   2   2   1   1   2   2   2   2   2
 MK-5-8                 2   1   2   1   1   1   1   2   1   2   1   2   2   2   1   2   1   2   1   2   2   1   1   1   1   1   2   2   2   1   1   2   1   2   1   2   2   1   1   1   2   2   2   2   1   2   2   2   2   1   2   2   2   2   2   2   1   2   2   1   1   1   2   1   2   1   1   1   1   2   2   1   2   2   2   2   2   2   2   2   1   2   2   1   2   1   2   1   1   1   2   1   1   2   2   2   2   1   1   1   2   2   1   1   2   2   2   2   1   2   1   2   1   2   1   2   1   1   1   1   1   2   1   1   2   2   1   2   2   2   2   1   1   1   2   2   1   1   1   1   1   1   2   2   2   1   1   1   1   1   2   1   2   2   2   1   1   1   1   2   1   2   1   2   2   2   1   1   2   2   2   2   2   2   2   2   2   2   1   2   1   2   1   1   1   1   2   2   2   1   2   2   2   1   1   2   2   2   2   2
 MK-5-9                 2   1   2   1   1   1   1   1   1   2   1   2   2   2   1   2   1   2   1   2   2   1   1   1   1   1   2   1   2   2   1   2   1   2   1   2   1   1   1   1   2   2   2   2   1   2   2   2   2   1   2   2   2   2   2   2   1   2   2   1   1   1   2   1   2   1   1   1   1   2   2   1   2   2   2   2   2   2   2   2   1   2   2   1   2   2   2   1   1   1   2   1   1   2   2   2   1   1   2   1   2   2   1   1   2   2   2   2   1   2   1   2   1   2   1   2   1   1   1   1   1   2   1   1   2   2   1   2   2   2   2   1   1   1   2   2   1   1   1   1   1   2   2   2   2   1   1   1   1   1   2   1   2   1   2   1   1   1   1   2   1   2   1   2   2   1   1   1   2   2   2   2   2   2   2   2   2   2   1   2   1   2   2   1   1   1   2   2   1   1   2   2   2   1   2   2   2   2   2   2
 MK-5-10                1   1   2   1   1   1   1   1   2   2   1   2   1   2   1   2   1   2   1   2   2   1   1   1   1   2   2   1   2   2   1   2   1   2   1   2   1   1   1   1   2   2   2   2   1   2   2   2   2   1   2   2   2   1   2   2   2   2   2   1   1   1   2   1   2   1   1   1   1   2   2   1   2   2   2   2   2   2   2   2   1   1   2   1   2   2   2   1   1   2   2   1   1   2   2   2   1   1   2   1   1   2   1   1   2   2   2   2   1   2   1   2   1   2   1   1   1   1   1   1   1   2   1   1   1   2   1   2   1   2   1   1   1   1   2   2   1   1   1   1   1   1   2   2   1   1   1   1   1   2   2   1   1   2   2   1   1   1   1   2   1   2   1   2   2   1   2   1   2   2   2   2   2   2   2   2   2   2   1   2   1   2   2   1   1   1   2   2   1   1   2   2   2   1   2   2   2   2   2   2
 MK-5-11                1   1   2   1   1   2   2   1   2   2   1   2   1   2   1   2   1   2   1   2   2   1   1   1   1   2   2   1   2   2   1   2   1   2   1   1   1   2   1   1   2   2   2   2   1   2   1   2   2   1   2   1   2   1   2   2   2   2   2   1   1   1   2   1   2   1   1   1   1   2   2   1   2   2   2   2   2   2   2   2   1   1   2   1   2   1   2   1   1   2   2   1   1   2   2   2   1   1   1   1   1   2   1   1   2   2   2   2   1   2   1   2   1   2   1   1   1   1   1   1   1   2   1   1   2   2   1   2   1   2   2   1   1   1   2   2   1   1   1   2   1   1   2   2   1   1   1   1   1   2   2   2   1   1   2   1   1   1   2   2   1   2   1   1   2   1   2   1   1   2   2   2   2   2   2   2   2   2   1   2   1   2   2   1   2   1   2   2   1   1   2   2   2   1   2   2   2   2   2   1
 MK-5-12                1   1   2   1   1   2   2   1   2   2   1   2   1   2   1   2   1   2   1   1   2   1   1   1   1   2   2   1   2   2   1   2   1   1   1   1   1   1   1   1   1   2   2   2   1   2   1   2   2   1   2   1   1   1   2   2   1   2   2   1   2   1   2   1   2   1   1   2   1   2   2   1   2   2   2   2   2   2   2   2   1   1   2   1   2   1   2   1   1   1   2   1   1   2   2   2   1   1   1   1   1   2   1   1   2   2   2   2   1   2   1   2   1   2   2   1   1   1   1   1   1   2   1   1   2   2   1   1   1   2   2   1   1   1   2   2   1   1   1   2   1   1   2   2   1   1   1   1   1   2   2   1   1   2   2   1   1   1   2   2   1   2   1   2   2   1   2   1   1   1   2   2   2   2   2   2   2   2   1   2   1   2   2   1   2   1   2   2   1   1   1   2   2   1   2   2   2   2   2   1
 MK-5-13                2   1   2   1   1   2   2   1   2   2   1   2   1   2   1   2   1   2   1   1   1   1   1   2   1   2   2   1   2   2   1   2   1   1   1   1   1   1   1   1   1   2   2   2   1   2   2   2   2   1   2   2   1   1   2   2   1   1   2   1   2   1   2   1   2   1   1   2   1   2   2   1   2   2   2   2   2   2   2   2   1   1   2   1   2   1   2   1   2   1   2   1   1   2   2   2   1   1   1   1   1   2   1   2   2   2   2   2   1   1   1   2   1   2   2   1   1   1   1   1   1   2   1   1   1   2   2   1   1   2   2   1   1   1   2   2   1   1   1   2   1   2   2   2   1   1   2   1   1   2   2   1   1   2   2   1   1   1   2   2   1   2   2   2   1   1   2   1   1   1   2   2   1   2   2   2   2   2   1   2   1   2   2   1   2   1   2   2   1   1   1   2   2   1   2   2   2   2   2   1
 MK-5-14                2   2   2   1   1   1   2   1   1   2   1   1   1   2   1   2   1   2   1   1   1   1   1   2   1   2   2   2   2   2   1   2   1   1   1   2   1   1   1   1   1   1   2   2   1   1   2   2   2   1   2   2   1   1   1   2   1   2   2   1   2   1   2   1   2   1   1   2   1   2   2   1   2   2   2   2   2   2   1   2   1   2   2   1   2   1   2   1   2   1   1   1   1   2   2   2   1   2   1   2   1   2   1   2   2   2   2   2   1   1   1   2   1   2   2   1   1   1   1   1   1   2   1   1   1   2   2   1   2   2   2   1   1   1   2   2   1   1   1   2   1   2   2   2   1   2   2   1   1   2   2   1   1   2   2   1   1   1   2   1   1   1   1   2   1   1   2   1   1   1   2   2   1   2   2   2   2   2   2   2   1   2   2   1   2   1   2   2   1   1   1   2   2   2   2   2   2   2   2   1
 MK-5-15                2   2   2   1   1   1   2   1   1   2   1   1   1   2   1   2   1   2   1   1   2   2   1   2   1   2   2   2   2   2   1   2   1   2   1   2   1   1   1   1   1   1   1   2   1   1   2   2   2   1   2   2   1   1   1   2   1   2   2   1   2   1   1   1   2   1   1   2   1   2   2   1   2   2   2   2   2   2   1   1   1   2   2   1   2   2   2   1   2   1   2   1   1   2   2   2   1   2   1   2   1   2   1   2   2   2   2   2   1   1   1   2   1   2   2   2   1   1   1   1   1   2   1   1   1   2   2   1   2   2   2   1   1   1   2   2   1   1   2   2   1   2   2   2   1   2   2   1   1   2   2   1   1   2   1   1   1   1   2   1   1   1   1   2   1   1   2   1   1   2   2   1   1   2   1   2   2   2   2   2   1   2   2   1   2   1   2   2   1   1   1   2   2   2   2   2   2   2   2   1
 MK-5-16                2   2   2   1   2   1   2   1   1   1   1   1   1   2   1   2   1   2   1   1   2   2   1   2   1   2   2   2   2   1   1   2   1   2   1   2   1   1   1   1   1   1   2   2   1   1   2   2   2   1   1   2   1   1   1   2   1   2   2   1   2   1   1   1   2   1   1   2   1   2   2   2   2   2   2   2   2   2   1   1   1   1   2   1   2   2   2   2   2   1   2   1   2   2   2   2   1   2   2   2   1   1   1   2   2   2   2   2   1   1   1   2   1   2   2   2   1   2   1   1   1   2   1   1   1   1   1   1   2   1   1   1   1   1   2   2   1   1   2   2   1   2   2   2   1   2   2   1   1   2   2   2   1   2   1   1   1   1   2   1   1   1   1   2   1   1   2   1   1   2   2   1   1   2   1   2   2   2   1   2   1   2   2   1   2   1   2   2   1   1   1   2   2   2   2   2   2   2   2   1
 MK-6-1                 1   2   2   1   2   1   1   2   2   1   2   1   2   1   2   1   2   2   2   1   1   1   1   1   1   1   2   1   2   1   1   1   1   2   1   1   2   1   1   2   1   1   2   2   1   1   2   2   1   1   1   1   2   1   2   1   1   1   2   1   1   1   2   2   2   2   2   2   1   2   2   2   2   2   1   2   2   1   2   2   1   1   2   1   1   1   1   2   1   1   1   1   1   1   2   2   2   1   2   1   2   1   1   1   2   2   1   1   1   2   2   1   2   2   1   2   2   2   2   2   1   1   2   2   1   2   2   1   2   2   2   2   2   1   1   2   2   2   2   1   2   1   1   1   2   1   2   2   1   2   1   2   1   1   2   2   2   1   1   1   1   1   1   2   1   1   1   2   2   1   1   2   2   1   1   1   2   1   2   2   1   2   2   1   1   1   2   1   2   1   2   1   1   2   1   1   2   2   1   1
 MK-6-2                 1   2   2   1   2   1   1   2   2   1   2   1   2   1   1   1   2   2   2   1   1   1   1   1   1   1   2   1   2   1   1   1   1   2   2   1   1   1   1   2   1   1   2   2   1   1   2   2   1   1   1   1   2   1   2   1   1   1   2   2   1   1   2   2   2   2   2   2   1   2   2   2   2   2   2   2   2   1   2   2   1   1   2   1   1   1   1   2   1   1   1   1   1   1   2   1   2   1   2   1   2   2   1   2   2   1   1   1   1   2   1   2   2   2   1   2   2   1   2   2   1   1   2   2   1   2   2   1   2   2   2   2   2   1   1   2   2   2   1   1   2   1   1   1   2   1   2   2   1   2   1   2   1   1   2   2   2   2   1   1   1   1   1   2   1   1   2   2   2   1   1   2   2   1   1   1   1   1   2   2   1   2   1   1   1   1   2   1   2   1   2   1   1   2   1   1   2   2   1   2
 MK-6-3                 1   2   2   1   2   1   1   2   2   1   2   1   2   1   1   1   2   2   1   1   1   1   2   1   1   1   2   1   2   1   1   1   1   2   2   1   1   1   1   1   1   1   2   1   1   1   2   1   1   1   1   1   2   1   2   1   1   1   1   2   2   1   2   2   2   2   2   2   1   2   1   2   2   2   2   2   2   1   1   2   1   1   2   1   1   1   1   1   1   1   1   1   1   1   2   1   2   2   2   1   1   2   1   2   2   1   1   1   1   2   1   2   2   2   1   2   2   2   2   2   1   1   2   2   1   2   2   1   2   2   2   2   2   1   1   2   2   1   1   1   2   1   1   1   2   1   2   2   1   2   1   2   1   1   2   1   2   1   1   1   1   1   1   2   1   1   2   2   2   2   1   2   1   1   1   1   1   1   2   2   1   2   1   1   1   1   2   1   2   1   2   1   1   2   1   1   2   2   1   2
 MK-6-4                 1   2   2   1   2   1   1   2   2   1   2   1   2   1   1   1   1   2   1   1   1   1   2   1   1   1   2   1   2   1   1   1   1   2   2   1   1   1   1   1   1   1   2   1   1   1   2   1   1   1   1   1   2   1   2   1   1   2   1   2   1   1   2   2   2   2   2   2   1   2   1   2   2   2   2   2   2   1   1   2   1   1   2   1   1   1   1   1   1   1   1   1   1   1   2   1   2   2   2   1   1   2   1   2   1   1   1   2   1   2   2   2   2   1   1   2   2   2   2   2   1   1   2   2   1   2   2   1   1   2   2   2   2   1   1   2   2   1   1   2   2   2   1   1   2   1   2   2   1   2   1   2   1   1   2   1   2   1   1   1   1   1   1   2   1   2   2   2   2   2   1   2   1   1   1   1   1   1   2   2   1   2   1   1   2   1   1   1   1   1   2   1   1   2   1   1   2   2   1   2
 MK-6-5                 1   2   1   1   2   1   1   2   2   1   2   1   2   1   1   1   1   2   1   1   1   1   2   1   1   1   2   1   1   1   1   1   1   2   1   1   1   1   1   1   1   1   2   1   1   1   2   1   1   1   1   1   2   1   2   1   1   1   1   1   1   1   2   2   2   2   1   2   1   2   1   2   2   2   2   1   2   1   1   1   1   1   2   1   1   1   1   1   1   1   1   2   1   1   2   1   2   1   2   1   1   2   1   2   1   1   1   2   1   1   2   2   2   1   1   2   2   2   2   2   1   1   2   2   1   2   2   1   1   2   2   2   2   1   1   2   1   1   1   2   2   2   1   1   2   1   2   2   2   2   1   2   1   1   2   1   2   1   1   2   1   1   1   2   1   2   2   1   2   2   1   2   1   1   1   2   1   1   1   2   1   2   1   2   2   1   1   1   1   1   2   1   2   2   1   1   2   2   1   2
 MK-6-6                 1   2   1   1   2   1   1   2   2   1   2   1   2   1   1   1   1   2   1   1   1   1   2   1   1   1   2   1   1   1   1   1   1   2   1   1   1   1   1   1   1   1   2   1   1   1   2   1   1   1   1   2   1   1   1   1   1   1   1   1   1   1   2   2   2   2   1   2   1   1   1   2   2   2   2   1   2   1   1   1   1   1   2   1   1   1   2   1   1   1   1   2   1   1   2   1   2   1   2   1   1   2   1   2   1   2   1   2   1   1   2   2   2   1   1   2   2   2   2   2   1   1   2   2   1   2   2   1   1   2   1   2   2   1   1   2   1   1   1   2   2   2   1   1   2   1   2   2   2   2   1   2   1   1   2   1   2   1   1   1   1   2   1   2   1   2   1   1   2   2   1   2   1   1   1   2   2   1   1   2   1   2   1   2   2   1   1   1   1   1   2   1   2   2   1   1   2   2   1   2
 MK-6-7                 1   2   1   1   2   1   2   2   2   1   2   1   2   1   2   1   1   1   1   1   1   2   2   1   1   1   2   2   1   1   2   1   1   1   1   1   1   1   1   1   1   1   2   1   1   1   2   1   1   1   1   2   1   1   1   1   1   1   1   1   1   1   2   2   2   2   1   2   1   1   1   2   2   2   2   1   2   1   1   1   2   1   2   1   1   2   2   1   1   2   2   2   1   1   1   1   2   1   2   1   1   2   2   1   1   2   1   2   1   1   2   2   2   1   1   2   2   2   2   2   2   1   2   2   1   2   1   1   1   2   1   2   2   2   1   2   1   2   1   2   2   2   1   1   2   1   2   2   2   1   2   2   1   1   2   1   2   2   1   1   1   2   1   2   1   2   1   1   2   1   1   2   1   1   1   2   2   1   1   2   1   1   1   2   2   2   1   1   1   1   2   1   2   2   1   1   2   2   1   2
 MK-6-8                 1   2   1   1   2   1   2   2   1   1   2   1   2   1   1   1   1   1   2   1   1   2   2   1   1   1   2   2   1   1   1   1   1   1   1   1   2   1   1   2   1   1   2   1   1   1   2   2   1   1   2   2   2   1   1   1   1   1   1   1   1   1   2   2   2   2   1   2   1   1   1   1   2   2   2   1   2   1   1   1   2   1   1   1   1   2   2   1   1   2   2   2   1   1   1   2   2   1   2   1   1   2   2   1   1   2   1   2   1   1   2   2   2   2   1   2   1   2   2   2   2   1   2   2   1   2   1   1   1   2   1   2   2   2   1   2   2   1   2   2   2   2   1   1   1   1   2   2   2   1   2   2   1   1   1   1   2   2   1   1   2   2   1   2   1   1   1   1   2   1   1   2   1   1   1   2   2   1   1   2   1   1   1   2   2   2   1   1   1   1   2   1   2   2   1   1   2   2   1   2
 MK-6-9                 1   2   1   1   2   1   2   2   1   2   1   1   2   1   1   1   1   1   2   1   1   2   2   1   2   2   2   1   1   1   1   1   1   1   1   1   2   1   1   2   1   1   2   1   1   1   2   2   1   2   2   2   2   1   1   2   1   2   1   2   1   1   2   2   2   2   1   2   1   1   1   1   2   2   2   1   2   1   1   1   2   2   1   1   1   2   2   1   1   2   2   2   1   2   1   2   2   2   2   1   2   2   2   1   2   2   1   2   2   1   2   2   2   1   1   2   1   2   2   2   1   1   1   2   1   2   1   1   1   2   1   2   2   2   1   2   2   1   2   2   1   1   1   1   1   1   2   2   2   1   2   2   1   1   1   1   2   1   1   1   2   2   2   2   2   1   1   1   2   1   1   1   1   1   1   2   2   1   1   2   1   1   1   2   2   1   1   1   2   1   2   1   2   2   1   1   2   2   1   2
 MK-6-10                1   2   1   1   2   1   2   2   1   2   1   1   2   1   1   1   1   1   2   2   2   2   2   1   2   2   2   1   1   1   1   2   1   1   2   1   2   1   2   2   1   2   2   1   2   1   2   2   1   2   2   2   2   1   1   2   1   2   1   2   1   1   2   2   2   2   2   2   1   1   1   1   2   2   2   1   2   2   1   2   2   2   1   1   2   2   2   1   1   2   2   2   1   2   1   2   2   2   2   1   2   2   2   1   2   2   1   2   2   1   2   2   2   1   1   2   1   2   2   2   1   1   1   2   1   2   1   1   1   2   1   2   2   2   1   2   2   1   2   1   1   1   1   1   1   1   2   2   2   1   2   2   1   2   1   1   2   1   1   1   2   2   2   2   2   2   1   1   2   1   1   1   1   1   1   2   2   1   1   2   1   1   1   2   2   1   1   1   2   1   2   1   2   2   1   1   2   2   1   2
 MK-6-11                1   2   1   1   2   1   1   2   1   2   1   2   2   2   1   1   1   1   2   2   2   2   2   1   2   2   2   1   1   1   1   2   1   1   1   1   2   1   2   2   1   2   2   1   2   1   2   2   1   2   2   2   2   2   1   2   1   2   1   2   1   2   2   2   2   2   1   2   1   1   1   1   2   2   2   1   1   2   1   1   2   2   1   1   2   1   2   1   1   2   2   2   1   2   1   2   2   2   1   1   2   2   2   1   2   2   1   2   2   1   2   2   2   1   2   2   1   2   2   2   1   1   1   2   1   2   1   1   1   2   1   2   2   2   1   1   2   2   2   1   1   1   1   2   1   1   2   2   2   1   2   2   1   2   1   1   2   2   1   2   2   2   2   2   2   2   2   1   2   1   1   2   1   1   2   2   2   1   1   2   1   1   1   2   2   1   1   1   2   1   2   1   2   2   1   2   2   2   1   2
 MK-6-12                1   2   1   1   2   1   1   2   1   2   1   2   2   2   1   1   1   1   2   2   2   2   2   1   2   2   2   1   1   1   1   2   1   1   1   1   2   1   2   2   1   2   2   1   2   1   2   2   1   2   2   2   2   2   1   2   1   2   1   2   1   2   2   2   1   2   1   2   1   1   1   1   1   2   2   1   1   2   1   1   2   2   1   1   2   1   2   1   1   2   2   2   1   1   1   2   1   2   1   1   2   2   2   1   2   1   2   2   2   2   2   2   2   1   2   2   1   2   1   2   1   1   1   1   1   2   1   1   1   1   1   2   1   2   1   1   2   1   2   1   1   1   1   2   1   1   2   2   1   1   2   2   1   1   1   1   2   2   1   1   2   2   2   2   2   2   2   1   2   1   1   2   1   1   2   2   2   1   1   2   1   1   1   2   2   1   1   1   1   1   2   1   2   2   1   2   2   2   1   2
 MK-6-13                2   1   1   1   2   1   1   2   1   1   1   2   2   2   1   1   1   1   2   2   2   2   2   1   2   2   2   1   1   1   1   2   1   1   1   1   2   1   1   2   1   2   2   1   2   1   2   2   1   2   2   2   2   2   1   2   1   2   1   2   1   2   2   2   1   2   1   2   1   1   2   1   1   2   2   1   1   1   1   1   2   2   1   1   1   1   2   1   1   2   2   2   1   1   1   1   1   2   1   1   2   2   2   2   2   1   2   2   2   2   2   2   2   1   2   2   1   2   1   2   1   1   2   1   1   2   1   1   1   1   1   2   1   2   1   1   2   1   2   1   1   1   1   2   1   1   1   2   1   1   1   2   1   1   1   2   2   2   1   1   2   2   2   2   2   2   2   1   2   1   1   2   1   1   2   2   2   1   1   2   1   1   1   2   2   1   1   1   2   1   2   2   2   2   1   2   2   2   1   2
 MK-6-14                2   1   1   1   2   1   1   2   1   1   1   2   2   2   1   2   1   1   1   2   2   2   2   1   2   2   2   1   1   1   1   2   2   1   1   1   1   1   1   2   1   1   1   1   1   1   2   2   1   2   2   2   2   2   1   2   1   2   1   1   1   2   2   2   1   2   1   2   1   1   2   1   1   2   2   1   1   1   2   1   2   2   1   1   1   2   2   1   1   2   2   2   1   1   1   1   1   2   1   1   2   1   2   2   2   1   2   2   2   2   2   2   2   1   2   2   1   2   1   2   1   1   2   1   1   2   1   1   2   1   2   2   1   2   1   2   2   1   2   1   1   1   1   2   1   1   1   2   1   1   1   2   1   1   1   2   2   2   1   1   1   2   2   2   2   2   2   1   2   1   1   2   1   1   2   2   2   1   1   2   1   1   1   2   2   1   1   1   2   1   2   1   2   2   1   2   2   2   1   2
 MK-6-15                2   1   1   1   2   1   1   1   1   1   1   2   2   2   1   2   1   1   1   2   2   2   2   1   2   2   2   1   1   1   1   2   2   1   1   1   1   1   1   2   1   1   1   1   1   1   1   2   1   2   2   2   2   1   1   2   1   2   2   1   1   2   2   2   1   2   1   2   1   1   2   1   1   2   2   1   1   1   2   1   2   2   1   1   1   2   2   1   1   2   2   2   2   2   1   1   1   2   1   1   2   1   2   1   2   1   2   2   2   2   2   2   2   1   1   2   1   2   1   2   1   1   2   1   1   1   1   1   1   1   2   2   1   1   1   2   2   1   2   2   1   1   2   2   1   1   2   1   1   1   1   2   1   1   1   2   2   2   1   1   1   2   2   2   2   2   2   1   2   1   1   2   1   1   2   2   2   1   1   2   1   1   1   2   2   1   1   1   2   1   2   1   2   2   1   2   2   2   1   2
 MK-6-16                2   1   1   1   1   1   1   1   2   1   1   2   2   2   1   2   1   1   1   2   2   2   2   1   2   2   2   1   1   1   1   2   2   1   1   1   1   1   1   2   1   1   1   1   1   1   1   2   1   2   2   2   1   1   1   2   2   2   2   1   1   2   2   2   1   2   1   2   1   1   2   1   1   2   2   1   1   1   2   1   1   2   1   2   1   2   2   1   2   2   2   2   2   2   1   2   1   2   1   1   2   1   2   1   1   1   2   2   2   2   2   2   2   1   1   2   1   2   1   2   1   1   2   1   1   1   1   1   1   1   2   2   1   1   1   2   2   1   2   2   1   1   2   2   1   2   2   1   1   1   2   1   1   1   1   2   2   2   1   1   1   2   2   2   2   2   2   1   1   1   1   2   1   1   2   2   2   1   1   2   1   1   1   2   2   1   1   1   2   1   2   1   2   2   1   2   2   2   1   2
 
!****************************************** Phenotypic Data **********************************************************
!-100.0 is resevred for missing phenotype
SimulatedTrait1        12.2704    8.1120   11.4231   11.0901    9.8326    9.9943   10.4547   10.1761   10.9656    9.9153    8.6046    9.6394   10.8874    7.8629   11.0208    9.7108   10.2885   10.4199   10.6573   10.7434    7.3417    7.0218    9.6660   10.3767   10.3247   12.7542   11.2133   10.5559    9.7475   10.2290    8.6372    9.0497   10.2774    9.3058   10.9789   11.8414   10.6133   11.0836    8.1751    9.1415   10.4161   10.7704    9.4982    8.4263   11.0129    8.5890   10.9400   10.4840   10.6372    8.4989    9.2055   10.5347   10.2646   11.4827   10.1396    9.7436   10.7724    9.8081    9.6907    9.1495   10.9512    9.1913   11.5258   10.8948   10.2429    9.6343   11.7649    9.0053   10.4767    9.3604    9.1269   10.7976   10.9449    9.4379    9.4494    9.1696    8.8618    9.6887    9.5039    8.7444   10.3014   10.2656   10.0207    9.0605   10.0687    8.6126   10.8507   11.5795   11.8387    9.6520    9.3083   10.6341   10.9541   10.8843    9.6169   11.4407    9.6370    9.1030    9.9634    8.5076   10.6920    8.5317   10.2277    8.9706   10.0580   11.4083    9.3568    9.4129   10.3548   11.6413   11.1308   11.2975   11.8313    7.4849    8.8772    9.2280   11.2025    9.9600   11.1353   10.0111    9.1500   10.4157    9.0804   11.0490    9.8108    9.0791    8.7747    9.5931   10.4607    9.6472    8.9409    9.2987    9.6903    9.7413    9.9695    8.3515    9.6359    9.4030   10.8479   11.1074    9.6177   11.4690    8.5980    8.9299   10.1841    8.7556    9.5985   10.3325   10.0312   10.1250    9.6998   10.3324   11.6210    9.6543    9.1276    9.7375    9.1017    8.5415    9.8715   10.8416    9.5550   11.3001   10.6986    8.3973    9.7085    8.4718    8.8862    9.4898   10.7374    8.7430   11.5611   12.6861   11.0743   10.5606   10.3049    9.4664    8.6841    9.8836   10.9443   10.2012   10.3366   11.4030    7.2988    8.7725    9.3721   10.5200    8.4522    8.9700   11.6284   10.6121    9.9487   10.8419   10.8619   10.4229    8.3852    9.5507    8.8234    9.7557   11.1433   10.2768
 
