# Supplementary material for: Inclusive Composite Interval Mapping of QTL by Environment Interactions in Biparental Populations
Source: PLoS One. 2015 Jul 10;10(7):e0132414. doi: 10.1371/journal.pone.0132414 (PMC4498613; doi:10.1371/journal.pone.0132414)
Supplement: S1 File — (ZIP) [file pone.0132414.s001.zip › BC1 population/e=1/run_00097.met]

!**********************Note: lines staring with "!" are remarks and will be ignored in the program********************
!*********************************General Information**********************************
!Assuming F1 = P1 x P2, populations available in QTL IciMapping are: 
!  1, P1BC1F1 = P1 x F1, the first backcrossing where P1 is used as the recurrent parent;
!  2, P2BC1F1 = P2 x F1, the first backcrossing where P2 is used as the recurrent parent;
!  3, F1DH, F1-derived doubled haploids; 
!  4, RIL or F1RIL, recombination inbred lines through the repeated selfing of F1;
!  5, P1BC1RIL, recombination inbred lines through the repeated selfing of P1BC1F1;
!  6, P2BC1RIL, recombination inbred lines through the repeated selfing of P2BC1F1;
!  7, F2, the selfing generation of F1;
!  8, F3, the selfing generation of F2;
!  9, P1BC2F1, the second backcrossing where P1 is used as the recurrent parent; 
! 10, P2BC2F1, the second backcrossing where P2 is used as the recurrent parent;
! 11, P1BC2RIL, recombination inred lines through the repeated selfing of P1BC2F1; 
! 12, P2BC2RIL, recombination inred lines through the repeated selfing of P2BC2F1; 
! 13, P1BC1F2, the selfing generation of P1BC1F1; 
! 14, P2BC1F2, the selfing generation of P2BC1F1; 
! 15, P1BC2F2, the selfing generation of P1BC2F1; 
! 16, P2BC2F2, the selfing generation of P2BC2F1; 
! 17, P1BC1DH, P1BC1F1-derived doubled haploids; 
! 18, P2BC1DH, P2BC1F1-derived doubled haploids; 
! 19, P1BC2DH, P1BC2F1-derived doubled haploids; 
! 20, P2BC2DH, P2BC2F1-derived doubled haploids; 
   1      !Mapping Population (see remarks above)
   2      !Mapping Function (1 for Kosambi; 2 for Haldane; 3 for Morgan)
   2      !Marker Space Type (1 for intervals; 2 for positions)
   1      !Marker Space Unit(1 for centiMorgans; 2 for Morgan)
   6      !Number of Chromosomes (or Linkage Groups)
 200      !Size of the mapping population
   1      !Number of environments
 
!***************************************** Chromosomes and Linkage Maps **********************************************
!Chromosome                 NumMarkers
-CH1                        16
-CH2                        16
-CH3                        16
-CH4                        16
-CH5                        16
-CH6                        16
!Linkage map (Marker name followed by position or the interval length)
 MK-1-1                1     0.000
 MK-1-2                1    10.000
 MK-1-3                1    20.000
 MK-1-4                1    30.000
 MK-1-5                1    40.000
 MK-1-6                1    50.000
 MK-1-7                1    60.000
 MK-1-8                1    70.000
 MK-1-9                1    80.000
 MK-1-10               1    90.000
 MK-1-11               1   100.000
 MK-1-12               1   110.000
 MK-1-13               1   120.000
 MK-1-14               1   130.000
 MK-1-15               1   140.000
 MK-1-16               1   150.000
 MK-2-1                2     0.000
 MK-2-2                2    10.000
 MK-2-3                2    20.000
 MK-2-4                2    30.000
 MK-2-5                2    40.000
 MK-2-6                2    50.000
 MK-2-7                2    60.000
 MK-2-8                2    70.000
 MK-2-9                2    80.000
 MK-2-10               2    90.000
 MK-2-11               2   100.000
 MK-2-12               2   110.000
 MK-2-13               2   120.000
 MK-2-14               2   130.000
 MK-2-15               2   140.000
 MK-2-16               2   150.000
 MK-3-1                3     0.000
 MK-3-2                3    10.000
 MK-3-3                3    20.000
 MK-3-4                3    30.000
 MK-3-5                3    40.000
 MK-3-6                3    50.000
 MK-3-7                3    60.000
 MK-3-8                3    70.000
 MK-3-9                3    80.000
 MK-3-10               3    90.000
 MK-3-11               3   100.000
 MK-3-12               3   110.000
 MK-3-13               3   120.000
 MK-3-14               3   130.000
 MK-3-15               3   140.000
 MK-3-16               3   150.000
 MK-4-1                4     0.000
 MK-4-2                4    10.000
 MK-4-3                4    20.000
 MK-4-4                4    30.000
 MK-4-5                4    40.000
 MK-4-6                4    50.000
 MK-4-7                4    60.000
 MK-4-8                4    70.000
 MK-4-9                4    80.000
 MK-4-10               4    90.000
 MK-4-11               4   100.000
 MK-4-12               4   110.000
 MK-4-13               4   120.000
 MK-4-14               4   130.000
 MK-4-15               4   140.000
 MK-4-16               4   150.000
 MK-5-1                5     0.000
 MK-5-2                5    10.000
 MK-5-3                5    20.000
 MK-5-4                5    30.000
 MK-5-5                5    40.000
 MK-5-6                5    50.000
 MK-5-7                5    60.000
 MK-5-8                5    70.000
 MK-5-9                5    80.000
 MK-5-10               5    90.000
 MK-5-11               5   100.000
 MK-5-12               5   110.000
 MK-5-13               5   120.000
 MK-5-14               5   130.000
 MK-5-15               5   140.000
 MK-5-16               5   150.000
 MK-6-1                6     0.000
 MK-6-2                6    10.000
 MK-6-3                6    20.000
 MK-6-4                6    30.000
 MK-6-5                6    40.000
 MK-6-6                6    50.000
 MK-6-7                6    60.000
 MK-6-8                6    70.000
 MK-6-9                6    80.000
 MK-6-10               6    90.000
 MK-6-11               6   100.000
 MK-6-12               6   110.000
 MK-6-13               6   120.000
 MK-6-14               6   130.000
 MK-6-15               6   140.000
 MK-6-16               6   150.000
!*********************************** Marker Types ********************************************************************
!Co-dominant marker: When heterozygote F1 is present, P1 is coded as 2, F1 is coded as 1, and P2 is coded as 0; Otherwise, P1 is coded as 2, and P2 is coded as 0. 
!Dominant marker: When heterozygote F1 is present, P1 and F1 are coded as 12, and P2 is coded as 0; Otherwise, P1 is coded as 2, and P2 is coded as 0.  
!Recessive markers: When heterozygote F1 is present, P1 is coded as 2, and F1 and P2 are coded as 10; Otherwise, P1 is coded as 2, and P2 is coded as 0. 
!Missing marker is coded as -1. 
 MK-1-1                 1   2   1   2   1   1   2   1   1   2   2   1   1   1   1   2   2   2   2   1   2   2   1   1   2   1   1   2   2   2   2   1   2   2   2   2   1   1   1   2   1   2   1   2   2   2   1   1   2   1   1   2   1   1   1   2   2   1   2   2   1   1   1   2   2   1   2   1   1   1   2   1   1   1   1   1   2   2   1   1   1   1   1   2   1   2   2   2   2   1   1   1   2   2   2   2   1   2   1   2   2   2   1   2   2   1   1   2   1   1   1   1   1   2   1   1   2   2   2   2   1   1   1   2   1   2   2   1   1   2   1   2   2   1   2   1   2   2   1   2   2   1   1   1   1   1   1   2   2   2   2   1   1   1   2   2   1   1   1   2   1   2   2   1   2   2   2   1   1   1   2   2   1   2   2   2   2   2   2   2   2   2   1   2   2   1   1   1   1   2   2   1   2   2   2   1   2   1   1   1
 MK-1-2                 1   1   1   2   1   1   2   1   1   2   2   1   1   1   1   2   2   2   2   1   2   2   1   1   2   1   1   2   2   2   2   1   2   2   2   2   2   1   1   2   2   2   1   2   2   2   1   1   2   1   2   1   1   1   1   2   2   1   2   2   1   2   2   2   2   1   2   1   1   1   2   1   1   1   1   1   2   1   1   1   1   1   1   2   1   2   2   2   2   1   1   1   2   2   2   2   1   2   1   2   2   2   1   2   1   1   1   2   2   1   2   1   1   2   1   1   2   2   2   1   2   1   1   2   1   2   2   1   1   2   1   2   2   1   2   2   2   2   1   2   2   1   1   2   1   1   1   1   2   1   2   1   1   1   2   2   1   1   1   2   1   2   2   1   2   2   2   1   1   1   2   2   1   2   2   2   2   2   2   2   2   2   1   2   2   1   1   1   1   2   2   1   2   1   1   1   2   1   1   1
 MK-1-3                 1   1   1   2   1   2   1   2   1   2   2   1   1   1   1   2   2   2   2   1   2   2   1   1   2   1   1   2   2   2   2   1   2   2   2   2   2   1   1   2   2   2   1   2   1   2   1   1   2   1   2   1   1   1   1   2   2   1   2   2   1   2   2   2   2   1   2   1   2   1   2   2   1   1   1   1   2   1   1   1   1   1   1   2   1   1   2   2   1   1   1   1   2   2   2   2   1   2   1   2   2   2   1   2   1   1   1   2   2   2   2   1   1   2   2   1   1   2   2   1   2   2   2   2   1   2   2   1   1   2   1   2   2   1   2   2   2   2   1   2   2   1   1   2   2   1   1   1   2   1   2   1   1   1   1   2   2   1   1   2   2   2   2   1   2   2   2   1   1   1   2   1   1   2   2   2   2   2   1   2   2   2   1   1   2   1   1   1   1   1   2   1   2   1   1   1   2   1   1   1
 MK-1-4                 1   1   1   2   1   2   1   2   1   1   1   1   1   1   1   2   2   2   2   1   2   1   1   1   2   1   1   2   2   1   2   1   2   2   2   2   2   1   1   2   2   2   1   2   1   2   1   1   2   1   2   1   1   1   1   2   2   1   2   2   1   2   2   2   2   1   2   1   2   1   2   2   1   1   2   1   2   1   1   1   1   1   1   2   1   1   2   2   1   1   1   1   2   2   1   2   1   2   1   2   2   2   1   1   1   1   1   2   2   2   2   1   1   2   2   1   1   2   2   1   2   2   2   2   1   2   2   1   1   1   1   2   2   1   2   2   2   2   1   2   2   1   1   1   2   1   1   1   2   1   2   1   1   1   1   2   1   1   1   2   2   2   2   1   2   2   2   1   1   1   2   1   1   2   2   2   2   2   1   2   1   2   1   1   2   1   1   1   1   1   2   1   2   1   1   1   2   1   2   1
 MK-1-5                 1   1   1   2   1   2   1   2   1   1   1   2   1   1   1   2   2   2   2   1   2   2   1   1   2   1   1   2   2   1   2   1   2   2   2   2   2   1   1   2   2   2   1   2   1   2   1   1   2   1   2   1   1   1   1   2   2   1   2   2   2   2   2   2   2   1   2   1   2   2   2   2   1   1   2   1   2   1   1   1   1   1   1   2   1   1   2   2   1   1   1   1   2   2   1   2   1   2   1   2   2   2   1   1   1   2   1   2   2   2   2   1   1   2   2   1   1   2   2   1   2   2   2   1   1   2   2   1   1   1   1   2   2   1   2   2   2   2   1   2   2   1   1   1   2   1   1   2   2   1   2   1   1   1   1   2   1   1   1   2   2   2   2   1   2   2   2   1   1   1   2   1   1   2   2   2   2   2   1   2   1   2   1   1   2   1   1   1   1   1   2   1   2   1   1   1   2   2   2   1
 MK-1-6                 1   1   1   2   1   1   1   2   1   1   1   2   1   1   1   2   2   2   2   1   2   2   1   1   2   1   1   2   2   1   2   1   2   2   2   2   2   2   1   2   1   2   2   2   1   2   1   1   2   1   2   1   1   1   1   2   2   1   2   2   2   2   2   2   2   1   2   1   2   2   2   2   1   1   2   1   1   2   1   1   1   1   1   2   1   1   2   2   1   1   1   1   2   1   1   1   1   2   1   2   2   2   1   1   1   2   1   2   2   1   2   1   1   1   2   1   1   2   2   1   2   2   2   1   1   2   2   1   1   1   1   2   2   1   2   2   2   2   1   2   2   1   1   1   2   1   1   2   2   1   2   1   1   1   1   2   1   1   1   2   2   2   2   1   2   2   2   1   1   1   2   1   1   2   2   2   2   2   1   1   1   2   1   1   1   1   1   1   1   1   2   1   2   1   1   1   2   2   2   1
 MK-1-7                 1   1   1   2   1   1   1   1   1   1   1   2   1   1   1   2   2   1   2   1   2   2   1   1   2   1   1   2   2   2   2   2   2   2   2   1   1   2   1   2   2   2   2   2   1   2   1   1   1   1   2   2   1   1   2   2   2   1   2   2   2   2   2   2   1   1   1   1   2   2   2   2   2   1   2   1   1   2   2   1   1   1   1   2   1   1   2   2   1   2   1   1   2   1   1   1   1   2   1   2   2   2   1   1   1   2   1   2   2   1   2   1   1   1   2   1   1   2   2   1   2   2   2   1   1   2   2   1   1   2   1   2   2   1   2   2   2   2   1   1   2   1   1   1   2   1   2   2   2   1   2   1   1   1   1   2   1   2   1   2   2   1   2   1   2   2   2   1   1   1   2   1   1   1   2   1   2   2   1   1   1   2   1   1   1   1   1   1   1   1   1   2   2   1   1   2   2   2   2   1
 MK-1-8                 1   1   1   2   1   1   1   2   1   1   1   2   1   1   1   2   2   1   1   1   2   2   1   1   2   1   1   2   2   2   2   2   2   2   2   1   1   2   1   2   2   2   2   2   1   2   1   1   1   1   2   2   1   1   2   2   2   1   2   2   2   2   2   2   1   2   1   1   2   2   2   2   2   2   2   1   1   2   2   1   1   1   1   2   1   1   2   1   1   2   1   1   2   1   1   1   1   2   1   2   2   2   1   1   1   2   1   2   2   1   2   1   1   1   2   1   1   2   2   1   2   2   2   2   1   2   2   1   1   1   1   2   2   1   2   2   2   2   1   1   2   1   1   1   2   1   2   2   2   1   2   1   1   1   1   1   1   2   1   2   1   1   2   1   2   2   2   1   1   1   2   1   2   1   2   1   2   2   1   1   1   2   1   1   1   1   1   2   1   1   1   2   2   1   1   2   1   2   2   1
 MK-1-9                 1   1   1   2   1   1   1   2   1   1   1   2   1   1   1   2   2   1   1   1   2   2   1   1   2   1   1   2   2   2   2   2   2   1   2   1   2   2   1   2   2   2   2   2   1   1   1   1   1   1   2   2   1   1   2   2   1   1   2   2   2   2   2   2   1   2   1   1   1   2   1   2   2   2   1   1   1   2   2   1   1   1   1   1   1   1   2   1   1   2   2   1   2   1   1   1   1   2   1   2   1   2   1   1   1   2   1   2   2   1   2   1   2   1   2   1   1   2   2   1   2   2   2   2   1   2   2   2   1   1   1   2   2   1   2   2   2   2   1   1   2   1   1   1   2   1   2   2   2   1   2   1   1   1   1   1   1   2   1   2   1   1   2   1   2   2   2   1   1   1   2   1   1   1   2   1   2   1   1   1   1   2   1   1   2   1   1   2   1   1   1   1   2   1   1   2   1   2   2   1
 MK-1-10                2   1   1   2   1   1   1   2   1   1   1   2   1   1   1   2   2   1   1   1   2   2   1   1   2   1   1   2   2   2   2   2   2   1   2   1   2   2   1   2   2   2   2   2   2   2   2   1   1   1   2   2   1   2   2   2   1   1   2   2   2   2   2   2   1   2   1   1   1   2   1   2   2   2   2   1   1   2   2   1   1   1   1   2   1   1   2   1   1   2   2   1   2   1   1   1   1   2   1   2   1   2   1   2   1   2   1   2   2   1   2   1   2   1   2   1   1   2   2   2   2   2   2   2   2   2   2   2   1   1   2   2   2   1   2   2   2   2   1   1   2   1   1   2   2   1   2   2   2   1   2   1   1   1   1   1   1   2   1   2   1   1   2   1   2   2   2   1   1   1   2   1   1   1   1   1   2   1   1   1   1   2   1   1   2   1   1   2   1   1   1   1   2   1   1   1   1   2   1   1
 MK-1-11                2   1   1   2   2   1   1   2   1   1   1   2   1   1   2   2   2   1   1   1   2   2   1   1   2   1   1   2   2   2   2   1   2   1   2   1   2   2   1   2   2   2   2   2   2   2   2   1   1   1   2   2   1   2   2   2   1   1   2   2   2   2   2   2   1   2   2   1   1   2   1   2   2   2   2   1   1   2   2   1   1   1   1   2   1   1   2   1   1   1   2   1   2   1   1   1   1   2   1   1   2   1   1   2   1   2   2   2   2   1   2   1   2   1   2   1   1   2   2   2   2   2   2   2   2   2   2   2   1   1   2   2   2   2   2   1   2   1   1   1   2   1   2   2   2   2   2   2   2   1   1   1   2   1   1   1   1   2   1   2   1   1   1   1   2   2   2   1   1   1   2   1   1   1   1   1   2   1   2   1   1   2   1   2   2   2   1   2   1   1   1   1   2   1   1   1   1   2   1   1
 MK-1-12                2   1   1   2   2   1   1   2   1   2   1   2   1   1   2   2   2   1   1   1   1   2   1   1   2   1   1   2   2   2   2   1   2   1   2   1   2   2   1   2   2   2   2   2   2   2   2   1   1   2   2   2   1   2   2   2   1   1   2   2   2   2   2   2   1   2   2   1   2   2   1   2   2   2   2   1   1   2   2   1   1   1   1   1   1   1   2   1   1   1   2   1   2   1   1   1   1   2   1   1   2   1   1   2   2   2   2   2   2   1   2   1   2   1   2   1   1   2   2   2   1   2   2   2   2   1   2   2   1   1   2   1   2   2   2   1   2   1   1   1   2   1   2   1   2   2   2   2   2   1   1   1   2   1   1   1   1   2   1   2   1   1   1   1   2   2   2   1   1   1   2   1   1   1   1   1   2   1   2   1   2   2   1   2   2   2   1   2   1   1   1   1   2   1   1   1   1   2   1   1
 MK-1-13                2   1   1   2   2   1   1   1   1   2   1   2   2   1   2   2   2   1   1   1   1   2   2   1   2   1   1   2   1   2   2   1   2   1   2   1   2   2   1   2   2   2   2   2   2   2   2   1   1   2   2   2   1   2   2   2   1   1   2   2   2   2   2   2   1   2   2   2   2   2   1   2   2   1   2   1   1   2   2   1   1   2   1   1   1   1   2   1   1   1   2   1   2   1   1   1   1   2   1   2   2   1   1   2   2   2   2   2   2   1   2   1   2   1   2   1   1   2   2   2   1   2   2   2   2   1   2   2   2   1   2   1   2   1   2   1   2   2   1   1   2   1   2   1   2   2   2   2   1   1   1   1   2   1   1   1   1   2   2   2   1   1   1   2   2   2   2   1   1   1   2   1   1   1   1   1   2   1   2   1   2   2   1   2   2   2   1   2   1   1   2   2   2   1   1   1   1   2   1   1
 MK-1-14                2   1   1   2   2   1   1   2   1   2   2   2   2   1   2   2   2   1   1   1   1   2   2   1   2   1   1   2   1   2   2   1   2   2   1   1   2   2   1   2   2   2   2   2   2   1   2   1   1   2   2   1   1   2   2   1   1   1   2   2   2   2   2   2   1   2   2   2   1   2   1   2   2   1   2   1   1   2   2   1   1   2   1   1   2   1   2   1   1   1   2   1   2   1   1   2   1   2   1   2   2   2   1   2   2   2   2   2   2   1   2   2   2   1   2   2   1   1   2   2   1   2   1   2   2   1   2   2   2   1   2   1   2   1   2   1   1   2   1   2   2   1   1   1   2   1   2   2   1   1   1   1   2   1   1   1   2   2   2   2   1   2   1   2   2   2   2   1   1   2   2   1   1   2   1   1   2   1   2   1   2   2   1   2   2   2   1   2   1   1   2   2   2   1   1   2   1   2   1   1
 MK-1-15                2   1   1   2   2   1   1   2   1   2   2   2   2   1   2   2   2   1   1   1   1   2   2   1   2   1   2   2   1   2   2   1   1   2   1   1   2   2   1   2   2   2   2   2   1   2   2   1   2   2   2   2   1   2   2   1   1   1   2   2   2   2   2   2   1   2   2   2   1   2   1   2   2   1   2   1   1   2   2   1   2   2   1   1   2   1   2   2   2   1   1   1   2   1   2   2   1   2   1   2   2   2   1   2   2   1   2   2   2   1   2   2   2   1   1   2   1   1   2   2   1   2   1   2   2   2   2   2   2   1   2   1   2   1   2   2   1   2   1   2   2   1   1   1   2   1   2   2   1   2   2   1   2   1   1   1   2   2   2   2   1   2   1   2   2   2   1   1   1   2   2   1   2   2   1   1   2   1   1   1   2   2   1   2   2   2   1   2   1   2   2   2   2   1   1   2   1   2   1   1
 MK-1-16                2   1   1   2   2   1   2   2   1   2   2   2   2   2   1   2   2   1   1   1   1   2   2   1   2   1   2   2   1   2   2   1   1   2   1   1   2   2   1   2   2   2   2   2   1   2   2   1   2   2   2   2   1   2   2   1   2   1   2   2   2   2   2   1   1   2   2   1   1   2   1   2   2   1   1   1   1   2   1   1   2   2   1   1   2   1   2   2   2   1   1   1   2   1   1   2   2   2   1   2   2   1   1   2   2   1   2   2   2   1   2   2   2   2   1   2   1   1   2   2   1   2   1   1   2   2   1   2   2   1   2   1   2   2   2   2   1   2   1   2   2   1   1   1   2   1   2   2   1   2   2   1   2   2   1   1   2   2   2   2   1   1   1   2   2   2   1   2   1   2   2   1   2   2   1   1   2   1   1   1   1   2   2   2   1   1   1   2   2   2   2   2   2   1   1   2   1   2   1   1
 MK-2-1                 2   1   2   2   1   2   2   1   1   2   2   1   1   2   1   1   1   1   2   2   1   2   1   1   2   2   1   1   2   1   2   2   1   2   1   2   2   1   1   1   2   2   2   1   2   1   1   1   2   1   2   1   1   1   2   2   1   2   1   1   1   2   2   1   2   1   2   2   1   2   1   2   1   1   2   2   1   2   1   2   1   1   2   1   1   2   1   2   1   2   1   2   1   2   1   1   1   2   1   1   1   2   1   1   1   1   1   1   2   2   1   2   2   2   1   1   1   2   2   2   1   2   1   1   1   2   1   1   2   1   2   2   2   1   1   2   1   2   1   2   2   2   1   1   2   2   1   2   1   1   2   2   2   1   2   2   1   1   1   2   1   1   1   1   1   2   1   2   2   2   2   1   1   1   2   1   2   2   1   2   2   1   1   2   1   1   1   1   1   2   2   2   1   1   1   2   2   2   2   1
 MK-2-2                 2   1   2   1   1   2   2   1   1   2   2   1   1   2   1   1   1   1   2   2   1   2   1   1   2   2   1   1   2   2   2   2   1   2   1   2   2   1   1   1   2   2   2   1   2   1   1   1   2   1   1   1   1   1   2   2   1   2   1   1   1   2   2   1   2   1   2   2   1   2   1   2   1   1   2   2   1   2   1   2   1   1   2   2   1   2   1   2   1   2   2   2   1   2   1   1   1   2   1   1   1   2   1   1   1   1   1   1   2   2   1   2   1   2   1   1   1   2   2   1   1   2   1   1   1   2   1   1   2   1   2   2   2   1   1   2   1   2   1   2   2   2   1   2   2   2   1   2   1   1   1   2   2   1   2   1   1   1   1   2   1   1   1   1   1   2   1   2   2   2   2   1   1   1   1   1   2   2   1   2   2   1   1   2   2   1   1   1   1   2   2   1   1   1   1   2   2   2   2   1
 MK-2-3                 1   1   2   1   1   2   2   1   1   2   2   2   1   2   1   1   1   1   2   2   1   2   1   1   2   2   1   1   2   2   2   2   1   2   1   2   2   1   2   2   1   2   2   1   2   1   1   1   1   1   1   1   1   1   2   2   2   2   1   1   2   2   2   1   2   1   2   2   1   1   1   2   1   1   2   1   1   2   1   2   1   1   1   2   1   2   1   2   1   2   2   2   1   2   1   1   1   2   1   1   1   2   1   1   1   1   1   1   2   1   1   2   1   2   1   1   1   2   2   1   1   2   1   1   1   2   1   1   2   1   2   1   2   2   1   2   1   2   1   2   2   2   2   2   2   2   1   2   1   1   1   2   2   1   2   1   1   1   1   2   1   1   1   1   1   2   1   2   2   2   2   1   1   1   1   1   2   2   1   2   2   1   1   2   2   1   1   1   1   2   2   1   1   1   1   2   2   2   2   1
 MK-2-4                 2   1   2   1   1   1   2   1   1   2   2   2   1   2   1   1   1   1   2   2   1   2   1   1   2   2   1   1   2   2   1   2   1   2   1   2   2   1   2   2   1   2   2   1   2   1   1   1   1   1   2   1   1   1   2   2   2   2   1   1   2   2   2   1   1   1   2   2   1   1   1   2   1   1   2   1   1   2   2   2   1   1   1   2   1   2   1   2   1   2   2   2   1   1   1   1   1   2   2   1   1   2   1   1   1   2   1   2   2   1   2   2   1   2   1   1   1   2   2   1   1   2   1   2   1   2   1   1   2   1   2   1   2   2   1   2   1   2   1   2   2   2   2   2   2   2   1   2   1   2   1   2   2   2   2   1   1   1   1   2   1   1   1   1   1   2   1   2   2   2   2   2   1   1   1   1   2   2   2   2   2   1   1   2   2   1   1   1   1   2   2   1   1   1   1   2   2   2   2   1
 MK-2-5                 2   1   2   1   1   1   2   1   1   2   2   2   1   2   1   1   1   1   2   1   1   2   1   2   2   2   1   1   2   2   1   1   1   1   1   2   2   2   2   1   1   2   2   1   2   1   1   1   1   1   2   1   1   1   2   2   2   2   1   1   2   2   2   1   1   1   2   2   1   1   1   2   1   1   2   2   1   2   2   2   1   1   1   2   1   2   1   2   1   2   2   2   1   1   1   1   2   2   2   1   1   2   1   2   2   2   1   2   2   1   2   2   1   2   1   1   2   2   1   1   1   2   1   2   1   2   1   1   2   1   2   1   2   2   1   2   1   1   1   2   1   2   2   2   2   2   1   2   1   2   1   2   2   2   2   1   2   1   1   2   1   1   1   1   1   2   1   2   1   2   1   2   1   1   1   2   2   2   2   2   2   1   1   1   2   1   2   1   2   1   2   1   1   1   1   2   2   2   2   1
 MK-2-6                 2   1   2   1   2   2   2   1   1   2   1   2   1   2   1   1   1   1   2   2   1   2   1   2   2   2   1   1   2   2   1   1   1   1   1   2   2   2   2   1   1   2   2   1   2   2   1   1   1   1   2   1   1   1   2   2   2   2   1   1   2   2   1   1   1   2   2   2   1   1   1   2   1   2   2   2   1   2   2   2   1   1   2   2   1   2   1   2   1   2   2   2   1   1   1   1   2   2   2   1   2   2   1   2   2   2   1   2   2   1   1   2   1   2   1   1   2   2   1   1   2   2   1   2   1   2   1   1   2   1   2   1   2   2   1   2   1   1   1   2   1   2   2   1   2   2   1   2   1   2   1   2   2   2   2   1   2   2   1   2   1   2   2   1   1   2   1   2   1   2   1   2   2   1   1   2   2   2   2   2   2   1   1   1   2   1   1   1   2   1   2   1   1   1   1   2   2   2   1   2
 MK-2-7                 2   1   2   1   2   2   2   1   1   2   1   2   2   2   1   1   2   1   2   2   1   2   1   2   2   2   1   1   2   2   1   1   1   1   1   2   2   2   2   1   1   2   2   1   2   2   1   1   1   1   2   1   1   1   2   2   2   2   1   2   1   2   2   1   1   2   2   2   1   1   1   2   1   2   2   2   1   2   2   2   1   1   2   2   1   2   1   2   1   2   2   2   1   1   1   1   2   2   2   1   2   2   1   2   2   2   1   2   2   1   1   2   1   1   1   1   2   2   1   1   2   1   1   2   1   2   1   1   2   1   2   1   2   2   1   2   1   1   1   2   1   2   2   1   2   2   1   1   1   2   1   2   2   2   1   1   2   2   1   2   1   2   2   1   1   2   1   2   1   2   1   2   2   1   2   2   2   2   2   2   2   1   1   1   2   1   1   1   2   1   2   1   1   2   1   2   2   2   1   2
 MK-2-8                 2   1   2   1   2   2   2   1   1   2   1   2   2   2   1   1   2   1   2   2   1   2   1   1   2   2   1   1   2   2   1   1   1   1   1   2   2   2   2   1   1   2   2   1   2   2   1   1   1   2   2   1   2   1   2   2   2   2   1   2   1   2   2   1   1   2   2   2   1   1   1   1   1   2   2   2   2   2   2   2   1   1   2   2   2   2   2   2   1   2   2   2   1   1   1   1   2   2   2   1   2   1   1   2   1   2   1   2   2   1   1   2   1   1   1   1   2   2   1   2   2   1   1   2   1   2   1   1   2   1   2   1   2   2   1   2   1   2   2   2   1   2   2   1   2   2   2   1   1   1   1   2   2   2   1   1   2   2   1   2   1   2   2   1   2   2   1   2   1   2   1   2   2   1   2   2   2   2   2   2   2   1   1   1   2   1   1   1   1   1   2   1   1   2   1   2   2   2   1   1
 MK-2-9                 2   1   2   1   2   2   2   1   1   2   1   2   2   2   1   1   2   1   1   2   1   2   1   1   2   2   1   1   2   2   1   1   1   1   1   2   2   2   2   1   1   2   2   1   2   2   1   1   2   2   2   1   1   2   2   2   2   2   2   1   1   1   2   1   1   2   2   2   1   1   1   1   1   2   1   2   2   2   2   2   1   1   2   2   2   2   2   2   1   2   2   2   1   1   1   1   2   2   2   1   2   1   1   2   1   2   1   1   2   1   1   2   1   1   1   1   2   2   1   2   2   1   1   2   2   2   1   1   1   1   2   1   2   2   1   2   1   2   2   2   1   2   2   1   2   2   2   1   1   1   1   2   1   2   1   1   2   2   1   1   1   2   2   1   2   2   1   2   1   2   2   2   1   1   2   2   2   2   2   2   2   1   1   1   2   1   1   1   1   1   2   1   1   2   1   1   2   2   1   1
 MK-2-10                2   1   2   2   2   2   2   1   2   2   1   2   2   2   1   2   2   1   1   2   2   2   1   2   2   1   1   2   2   2   1   1   1   1   1   2   2   2   2   2   1   2   1   1   1   2   2   1   2   2   2   1   1   2   2   2   2   2   2   1   1   1   2   1   1   2   2   2   1   2   1   1   1   2   1   2   2   2   2   2   1   1   2   2   2   2   2   2   1   2   2   2   1   1   1   1   2   2   2   2   2   1   1   2   1   1   1   1   2   1   1   2   2   1   1   1   2   2   1   1   2   1   1   2   2   2   2   1   1   1   2   1   2   2   1   2   1   2   2   2   1   2   2   1   2   2   2   1   1   1   2   2   1   2   1   1   2   2   1   1   1   2   2   1   2   2   1   2   1   2   2   2   1   1   2   2   1   2   2   2   2   1   1   1   2   2   1   1   1   1   2   1   1   2   1   1   2   1   1   2
 MK-2-11                2   1   2   2   2   2   2   1   2   2   1   2   2   1   1   2   2   2   1   2   2   2   1   2   2   1   1   2   2   2   1   1   1   1   1   2   2   2   2   2   1   2   1   1   1   2   2   1   2   2   1   1   2   2   2   1   2   2   2   1   1   1   2   1   1   2   1   2   1   2   1   1   1   2   1   2   2   2   2   2   1   1   2   2   2   1   1   2   1   2   2   2   1   1   1   1   2   1   2   2   2   1   1   2   1   2   1   1   2   1   1   1   2   1   1   1   2   2   1   1   2   1   1   2   2   2   2   1   2   1   2   1   2   2   1   2   1   2   2   2   1   2   2   1   2   2   2   1   1   2   2   2   1   2   1   1   2   2   1   1   1   1   2   1   2   2   1   2   1   2   2   2   1   1   2   2   2   2   2   2   2   1   1   1   2   2   1   1   1   2   2   1   1   2   1   1   2   1   1   2
 MK-2-12                2   1   2   2   1   2   2   1   2   2   1   2   2   1   2   2   2   2   1   2   2   2   1   2   2   1   1   1   2   1   1   1   1   2   1   2   2   2   2   2   1   2   1   1   1   2   2   1   2   2   1   1   2   2   2   1   2   2   2   1   1   1   2   1   1   2   1   2   1   2   1   1   1   2   2   2   2   1   2   2   2   1   2   2   2   1   1   2   1   2   2   2   1   1   1   1   2   1   2   2   2   1   1   2   1   2   1   1   2   1   1   1   2   1   1   1   2   2   1   1   2   1   1   2   2   2   2   1   2   1   2   1   2   2   1   2   1   2   2   1   1   2   2   2   1   2   1   2   1   2   2   2   1   2   1   1   2   1   1   1   1   1   2   1   2   2   1   2   1   2   2   2   1   1   2   2   2   2   2   2   2   1   1   1   2   2   1   1   2   2   2   1   1   2   1   1   2   1   1   2
 MK-2-13                2   1   2   2   1   2   2   1   2   2   1   2   2   1   2   2   1   2   1   2   2   2   1   2   1   2   2   1   2   1   1   1   1   2   1   1   2   2   2   2   1   2   1   1   1   2   2   1   2   2   2   1   2   2   2   1   2   2   2   1   1   1   2   2   1   2   1   2   2   2   1   1   1   2   2   2   1   2   2   2   2   1   2   2   2   1   1   2   2   2   1   2   1   1   1   1   2   1   2   2   2   1   1   2   1   2   1   1   2   2   1   1   2   1   1   1   2   2   1   1   2   1   1   2   2   2   2   1   2   1   2   1   2   1   1   2   1   2   2   1   1   2   2   2   1   2   2   1   2   2   2   2   1   2   2   1   2   1   1   1   2   1   2   1   2   1   2   2   1   2   2   2   1   2   2   2   2   2   2   2   2   1   1   1   2   2   1   1   2   2   2   1   1   2   1   2   2   1   1   2
 MK-2-14                2   1   2   2   1   2   2   1   2   2   1   2   2   1   1   2   2   2   1   2   1   2   1   2   1   2   2   1   2   1   1   1   1   2   2   1   2   2   2   2   1   2   2   2   1   2   1   1   2   1   2   1   1   2   2   1   2   2   2   1   1   1   2   1   1   2   1   2   2   2   1   2   1   2   2   2   1   2   2   2   2   1   2   2   2   2   1   2   2   2   1   1   1   1   1   1   2   1   2   2   2   1   2   2   1   2   1   1   2   2   1   1   1   1   1   1   2   2   1   1   2   1   1   2   2   2   2   1   2   1   2   1   2   1   1   2   1   2   2   1   2   2   2   2   1   2   2   1   1   2   2   2   1   2   1   1   2   1   1   2   2   1   2   1   1   1   2   2   1   2   2   2   1   2   2   2   2   2   2   2   2   1   1   1   2   2   1   2   2   2   2   1   1   2   1   2   2   1   1   2
 MK-2-15                2   1   2   2   1   2   2   1   2   2   1   2   2   2   2   2   1   2   1   2   1   2   1   2   1   2   2   1   1   1   2   1   1   2   2   1   2   2   2   2   2   2   2   2   1   2   1   2   2   1   2   1   1   2   2   1   2   2   2   1   1   1   2   1   1   2   1   2   2   2   1   2   2   2   2   2   1   2   2   2   2   2   2   1   2   1   1   2   2   2   1   2   1   1   1   1   2   1   2   2   2   1   2   2   1   2   2   1   2   2   1   1   1   1   1   1   2   2   1   1   2   1   1   2   2   2   2   1   2   1   2   1   2   1   2   2   1   2   2   2   2   2   2   2   1   1   2   1   1   2   2   2   1   2   1   1   2   1   1   1   2   1   2   1   1   1   2   2   1   2   2   2   1   2   2   2   2   2   2   2   1   1   1   1   2   2   1   2   2   1   2   1   1   2   1   1   2   1   1   2
 MK-2-16                2   1   2   2   1   2   2   1   2   2   1   2   2   2   2   2   1   1   1   2   1   2   2   2   1   2   2   1   1   1   2   1   1   2   2   1   2   2   2   2   2   2   2   2   1   1   2   2   2   1   2   1   1   2   2   1   2   2   2   1   1   1   2   1   1   2   1   2   2   2   1   2   1   2   2   2   1   2   2   2   2   2   1   2   2   1   2   2   2   2   1   2   1   1   1   2   2   1   2   2   2   1   2   2   1   2   2   2   2   2   1   1   1   1   1   1   2   2   1   1   2   2   2   2   2   2   2   1   2   1   2   2   2   1   2   2   1   2   2   2   2   2   2   2   1   1   2   1   1   2   2   2   1   2   2   1   2   1   1   1   2   1   2   1   1   1   2   2   1   2   2   2   1   2   2   2   2   2   2   2   2   1   1   1   2   2   1   1   2   1   1   1   1   2   1   1   2   1   2   2
 MK-3-1                 1   1   1   1   1   1   1   2   1   1   1   1   1   1   1   2   2   1   1   2   2   2   2   2   1   2   2   1   2   1   2   1   1   1   2   1   1   2   2   2   2   1   2   1   2   2   1   2   1   1   2   1   1   1   2   1   2   1   1   1   1   1   2   1   1   2   2   2   1   1   2   2   1   2   1   2   2   1   1   2   1   2   1   1   2   1   2   1   2   2   1   2   1   1   1   1   2   2   1   2   1   1   1   2   2   1   1   1   2   1   2   2   2   2   1   2   2   1   2   1   1   2   1   1   1   2   2   1   2   2   1   2   2   1   1   1   1   1   1   2   1   2   1   1   1   2   1   1   2   1   2   2   1   2   2   1   1   1   2   1   1   1   1   2   2   1   2   1   1   2   2   1   1   1   2   1   1   1   1   1   1   1   2   1   2   2   1   1   1   2   1   1   1   2   2   2   1   2   1   1
 MK-3-2                 1   1   1   1   1   1   1   2   1   2   1   1   1   1   1   2   2   1   1   2   2   2   2   2   1   1   2   2   2   1   2   1   1   1   2   1   1   2   2   2   2   1   1   1   2   2   1   2   1   1   2   1   2   1   2   1   2   1   1   1   2   1   2   1   1   2   2   2   1   1   2   2   1   2   2   2   1   1   1   2   1   2   1   1   2   1   2   1   2   2   1   2   1   1   1   1   2   2   1   2   1   1   1   2   2   1   1   1   2   1   2   2   2   2   1   2   2   1   2   1   1   1   1   1   1   2   2   1   1   2   1   2   2   1   1   1   1   1   1   1   1   2   1   2   1   2   1   1   2   1   2   2   1   2   1   1   1   1   2   2   1   1   1   2   2   1   2   1   1   2   2   1   1   1   2   1   1   1   1   1   1   1   2   1   2   2   1   1   1   2   1   1   1   2   2   2   2   2   1   1
 MK-3-3                 1   1   1   1   2   1   2   2   2   2   1   1   1   1   1   2   1   2   1   2   2   2   2   2   1   1   2   2   2   1   2   1   1   2   2   2   1   2   2   2   2   1   1   1   2   2   1   2   1   1   2   1   2   1   2   1   2   1   1   1   2   1   1   1   1   2   2   1   1   1   2   2   2   2   2   2   1   2   1   2   1   2   1   1   2   1   2   2   2   2   1   2   1   1   1   1   1   2   2   2   1   1   1   2   2   1   1   1   2   1   2   2   2   2   1   2   2   1   2   1   1   1   1   1   2   2   2   1   1   1   1   1   2   2   2   1   1   1   1   1   1   1   1   1   1   2   1   1   1   2   1   2   1   2   1   1   2   1   2   2   1   2   1   2   2   1   2   1   1   2   2   1   1   2   2   1   1   1   1   1   1   1   2   1   2   2   1   1   1   2   1   1   1   2   2   1   2   2   1   1
 MK-3-4                 1   1   1   1   2   1   2   1   2   2   1   1   1   1   1   2   1   2   2   2   2   2   2   2   2   1   2   1   2   1   2   2   1   1   2   2   1   2   2   2   2   1   1   1   2   2   1   1   2   1   2   1   2   2   2   1   2   1   1   1   2   1   1   1   1   2   2   1   1   1   2   2   2   2   2   2   1   2   1   2   1   2   1   1   2   1   2   2   2   2   2   2   1   2   1   1   1   2   2   2   1   1   1   2   2   1   1   1   2   1   2   2   2   2   1   2   2   1   2   1   1   2   1   1   2   1   2   1   1   2   1   1   2   2   2   1   1   1   1   1   1   1   1   1   1   2   1   1   2   1   1   1   1   2   1   1   2   2   2   2   1   2   1   2   2   1   2   1   1   2   2   1   1   1   2   1   1   1   1   1   1   1   2   1   2   2   1   1   1   2   1   1   1   2   2   1   2   2   1   1
 MK-3-5                 1   1   1   1   1   1   2   1   2   2   1   1   1   1   1   2   1   2   2   2   2   2   1   2   2   2   2   1   2   1   2   2   1   1   2   2   1   2   2   2   2   1   1   1   2   2   1   1   2   1   1   2   2   2   2   2   2   1   1   1   2   1   1   1   1   2   2   1   1   1   2   2   2   2   2   2   1   2   1   2   1   2   1   2   2   1   2   2   2   2   2   2   1   2   1   2   1   2   2   2   1   1   1   2   2   1   1   1   1   1   2   2   2   1   1   2   1   1   2   1   1   2   1   1   1   1   2   1   1   2   1   1   2   2   2   1   1   2   1   1   1   1   1   1   1   1   1   1   2   1   1   1   1   2   1   1   2   2   2   2   1   2   1   2   2   1   2   1   1   2   2   1   1   1   1   1   2   1   2   1   1   1   2   1   2   2   1   1   1   2   1   1   2   2   1   1   2   1   1   1
 MK-3-6                 1   2   1   1   1   1   2   1   2   2   1   1   1   1   1   2   1   2   1   2   1   2   2   2   2   2   2   1   1   1   2   2   1   1   1   2   1   2   2   2   2   2   1   1   2   2   1   1   2   2   1   2   2   2   2   2   2   2   1   1   2   1   1   1   1   2   2   1   1   1   2   2   2   2   2   2   2   2   1   2   2   2   1   2   2   1   2   2   2   2   1   2   1   2   1   2   1   2   2   2   1   1   1   2   2   1   1   1   1   2   2   2   2   1   1   2   1   1   2   1   2   1   2   2   1   1   2   1   1   2   2   1   2   2   2   2   1   2   1   2   1   1   1   1   1   1   1   2   2   1   1   1   1   2   1   2   2   2   2   2   1   2   1   2   2   1   2   2   1   2   2   1   1   2   1   2   1   1   2   1   2   1   2   1   2   2   1   1   1   2   1   1   2   2   1   1   2   1   1   1
 MK-3-7                 1   2   1   1   1   1   2   1   2   2   1   1   1   1   2   2   1   2   1   2   1   2   2   2   2   2   2   1   2   1   2   2   1   1   1   2   1   2   2   2   1   2   1   1   2   2   1   1   2   2   2   2   2   2   2   2   2   1   1   1   2   1   1   1   1   2   2   1   1   1   1   1   2   2   2   2   2   2   1   2   2   2   1   1   2   1   2   2   2   2   1   2   1   2   1   2   1   2   2   2   2   1   1   2   2   2   1   1   1   2   2   2   2   1   1   2   1   1   2   1   2   1   2   2   1   1   2   1   1   2   2   1   2   2   2   2   1   2   1   1   1   1   1   1   1   1   1   2   2   1   1   1   1   2   1   2   2   2   2   2   2   2   1   2   2   1   2   1   1   1   2   1   1   2   2   2   1   2   2   1   2   1   2   1   1   2   1   1   1   2   1   2   2   1   1   1   2   1   2   1
 MK-3-8                 1   2   1   1   1   1   2   1   1   2   1   1   1   2   2   2   1   2   1   2   1   2   2   2   2   2   2   1   2   1   2   1   1   1   1   2   1   2   2   2   1   2   1   1   2   2   1   1   2   2   2   2   2   2   2   2   2   1   1   1   2   1   1   2   1   2   1   1   1   1   1   1   2   2   2   2   2   2   1   2   2   2   1   1   2   1   2   1   2   1   1   2   1   2   1   2   1   2   2   1   2   1   2   2   2   2   1   1   1   2   2   2   2   1   1   2   1   1   2   1   2   2   2   2   1   1   2   1   1   2   2   1   2   2   2   2   1   2   1   1   1   1   1   1   1   1   1   2   1   2   1   1   1   2   1   2   2   2   2   2   2   2   1   2   2   1   1   1   1   1   2   1   1   2   2   1   1   2   2   1   1   1   2   2   1   2   1   1   1   2   1   2   2   1   1   1   1   2   2   1
 MK-3-9                 1   2   1   1   1   1   2   2   1   2   1   1   1   2   2   2   1   2   1   2   1   2   2   2   2   2   2   1   2   1   2   1   1   1   1   1   1   2   2   2   1   1   1   1   2   2   1   1   2   2   1   2   2   2   2   2   2   2   2   1   2   1   1   2   1   2   1   1   1   1   1   1   2   2   2   2   2   2   1   2   2   2   1   2   2   1   1   1   2   1   1   2   1   2   1   2   2   2   2   1   2   1   2   2   2   2   1   1   2   2   2   2   1   1   2   2   1   1   2   1   2   2   2   2   1   1   2   1   2   2   1   1   2   2   2   2   1   2   1   1   1   1   1   1   1   1   1   2   1   2   2   1   1   2   1   2   2   2   2   2   2   2   1   2   1   1   2   1   1   1   2   2   2   2   2   1   1   2   1   1   1   1   2   1   1   2   1   1   1   2   1   2   2   1   1   1   1   2   2   1
 MK-3-10                1   2   1   1   1   2   2   2   1   2   1   1   1   2   2   2   2   2   1   2   1   2   2   2   2   2   2   2   1   1   2   1   1   1   1   1   1   2   2   2   1   1   2   1   2   2   1   1   2   2   1   2   2   2   2   2   2   2   2   1   2   1   1   2   1   2   1   2   1   1   1   2   2   2   2   2   2   2   1   2   2   2   1   2   2   1   2   1   2   1   1   2   1   2   1   2   2   2   2   1   2   1   2   2   2   2   2   1   2   2   1   2   1   2   2   2   1   1   2   1   2   2   2   2   1   1   2   1   2   2   1   2   2   2   2   2   1   2   1   1   1   1   1   1   1   1   1   2   1   2   2   1   1   1   1   1   2   2   2   2   2   2   1   2   1   1   2   1   1   2   2   2   2   2   2   1   1   2   1   1   1   1   2   1   1   2   2   1   1   2   1   2   2   1   1   1   1   2   1   1
 MK-3-11                1   2   1   1   1   2   2   2   1   2   1   1   1   2   1   2   2   2   1   2   2   2   1   2   2   2   2   2   1   1   2   1   1   1   1   1   1   2   2   2   1   1   2   1   2   1   1   1   2   1   1   2   2   2   2   2   2   2   2   1   2   1   1   2   1   2   2   2   1   1   1   2   2   2   2   2   2   2   1   2   2   1   1   1   2   1   2   1   2   1   1   2   1   2   1   2   2   2   2   1   2   1   2   2   2   2   2   1   1   2   1   2   1   2   2   1   1   1   2   1   2   2   2   2   1   1   2   1   2   2   1   2   2   1   2   2   1   2   1   1   2   1   1   1   1   2   1   1   1   2   2   1   1   1   1   1   1   2   2   2   2   2   1   2   1   1   2   1   1   2   2   2   2   2   2   1   1   1   1   2   1   1   2   1   1   2   2   1   1   2   1   1   2   1   1   1   1   2   1   1
 MK-3-12                1   2   2   1   1   1   2   2   1   2   1   1   1   2   1   2   1   2   1   2   2   2   1   2   2   2   2   2   1   1   2   1   1   1   1   1   1   2   2   2   1   1   2   1   1   1   1   1   1   1   1   2   2   2   2   2   2   2   2   1   2   1   1   2   1   2   2   2   1   1   1   2   2   2   2   2   2   2   1   2   2   1   1   1   2   2   2   1   2   1   1   2   1   2   1   2   2   2   2   2   2   1   2   2   2   2   2   1   1   2   2   2   1   2   2   2   1   1   2   1   2   2   2   2   1   1   2   1   2   2   1   2   2   1   2   2   1   2   1   1   2   1   2   1   1   2   1   1   1   2   2   1   1   1   1   1   1   2   2   2   2   2   1   2   1   1   2   1   1   2   1   1   2   2   2   1   1   1   1   2   1   2   2   1   2   2   2   1   1   2   1   1   2   1   1   1   1   2   1   1
 MK-3-13                1   2   2   1   1   1   2   2   1   2   1   1   1   2   1   2   1   2   1   2   2   2   1   2   2   2   2   2   1   1   2   1   1   1   1   1   1   2   2   2   2   1   2   1   1   2   1   2   1   1   1   2   2   2   2   2   2   2   2   1   2   1   1   2   1   2   2   2   1   1   1   2   2   2   2   2   2   2   1   2   2   2   1   1   2   2   2   1   2   1   1   2   1   2   1   2   2   2   2   2   1   1   2   2   2   2   2   1   1   2   2   2   1   2   2   2   1   1   2   1   2   2   2   2   2   1   2   1   2   2   1   2   2   1   2   2   1   2   1   1   2   1   2   1   1   2   1   1   2   2   2   1   1   1   2   1   1   2   2   2   2   2   1   2   2   1   1   1   1   2   1   1   2   2   1   2   1   1   1   2   1   2   2   1   2   2   2   1   1   2   1   1   2   1   1   1   1   2   1   1
 MK-3-14                1   2   1   1   2   1   2   2   1   2   1   1   1   2   1   1   1   2   1   2   2   2   1   2   2   2   2   2   1   1   2   1   1   1   1   1   1   1   2   2   2   2   2   1   1   2   1   2   1   1   1   2   2   2   2   2   2   2   2   2   2   2   2   2   1   2   2   2   1   1   1   2   2   2   2   2   2   2   1   2   2   2   1   1   2   2   2   1   2   1   1   2   1   2   1   2   2   2   2   2   1   1   2   2   2   1   2   1   1   1   2   2   1   2   2   2   1   1   2   1   2   2   2   2   2   1   2   1   2   2   1   2   2   1   2   2   1   2   1   1   2   1   2   1   2   2   1   1   2   2   1   1   1   1   2   1   1   2   2   2   2   2   1   1   2   1   1   1   1   2   1   2   2   2   1   2   1   1   1   2   1   2   2   1   2   2   1   1   1   1   1   1   2   1   1   1   1   2   1   1
 MK-3-15                1   2   1   1   2   1   2   2   1   1   1   1   2   2   1   1   1   2   1   2   2   2   1   2   2   2   2   2   1   1   2   1   1   1   1   1   1   1   2   2   1   2   2   1   1   2   1   2   1   2   1   2   2   2   2   2   2   2   2   2   2   2   2   2   1   2   2   1   1   1   1   2   2   2   2   1   2   2   1   2   2   2   1   1   2   2   2   1   2   1   1   2   1   2   1   2   2   2   2   2   1   1   2   2   2   1   2   1   1   1   2   2   1   2   1   2   1   1   2   1   2   2   2   2   2   1   2   1   2   2   1   2   2   1   2   2   1   2   1   1   2   2   2   1   2   2   1   2   1   2   1   1   1   1   2   2   1   2   2   2   2   2   1   1   2   1   2   2   2   2   1   2   2   2   1   2   1   1   1   1   1   2   2   1   2   2   1   1   2   1   1   1   2   1   1   1   1   2   1   2
 MK-3-16                1   2   2   1   2   1   2   2   1   1   1   1   2   1   1   1   1   2   1   2   2   2   1   2   2   2   2   1   1   1   1   1   1   1   1   1   1   1   2   2   1   2   2   1   1   2   1   2   1   2   1   2   2   2   2   2   2   2   2   2   2   2   1   2   1   2   2   1   1   1   1   2   2   2   2   1   2   2   1   2   2   2   1   1   2   2   2   1   2   1   2   2   2   2   1   1   2   2   2   2   1   1   1   2   2   1   2   1   1   1   2   1   1   2   1   2   1   1   2   1   2   2   2   2   1   1   2   1   2   2   1   2   1   1   2   2   1   2   1   1   2   2   2   2   2   2   1   2   1   2   1   1   2   1   2   2   1   1   2   2   1   2   1   1   2   2   2   2   1   1   1   2   2   2   1   2   2   1   1   1   1   2   2   1   2   2   1   1   1   1   1   1   2   1   1   1   1   2   1   1
 MK-4-1                 1   2   1   1   2   2   1   2   2   2   1   1   1   1   2   2   2   2   1   1   2   2   2   1   2   1   1   1   1   1   1   1   1   2   2   2   2   1   1   1   1   1   2   2   2   2   2   2   2   1   1   2   2   1   2   2   2   2   2   2   2   2   2   1   2   2   2   2   2   1   2   1   2   1   2   1   1   2   1   1   1   1   2   1   1   1   2   1   1   2   2   2   1   2   2   1   2   2   1   2   1   1   2   1   1   1   2   2   2   1   1   2   2   1   2   2   1   2   1   1   2   1   2   1   2   2   1   1   2   2   1   2   1   1   2   2   1   1   2   2   1   1   1   1   1   1   2   1   2   1   1   1   1   2   1   1   1   2   1   1   1   2   1   1   2   2   1   2   2   1   1   2   1   1   1   2   1   2   1   2   1   2   2   2   2   2   1   2   1   1   2   1   2   2   2   1   1   1   2   1
 MK-4-2                 1   2   1   1   2   2   1   2   2   2   1   1   1   1   2   2   2   2   1   2   2   2   2   1   2   1   1   1   1   1   1   1   1   2   2   2   2   1   1   1   1   1   2   2   2   2   2   2   1   1   2   2   2   2   2   2   2   2   2   2   2   2   2   1   1   2   2   1   2   1   2   1   2   1   2   2   1   2   1   1   1   1   2   1   2   2   2   1   1   2   2   2   1   2   2   1   1   2   1   2   1   1   2   1   1   1   2   2   2   2   1   2   2   1   2   2   1   2   1   1   2   1   2   1   2   2   1   2   2   2   2   2   1   1   2   2   2   1   1   2   1   1   1   1   1   1   2   1   2   1   2   1   1   2   1   1   1   2   1   1   1   1   1   1   2   2   1   2   1   1   1   2   1   1   1   2   1   1   1   2   2   2   2   2   2   2   1   2   1   1   2   1   2   2   2   1   1   1   2   1
 MK-4-3                 1   1   1   1   2   2   1   1   2   2   1   1   1   2   2   2   2   2   1   2   1   2   1   1   2   1   1   2   1   1   2   1   1   2   2   2   2   2   1   1   1   1   2   2   2   2   2   2   1   2   2   2   2   2   2   2   2   2   2   2   2   2   2   2   1   1   2   1   1   1   2   1   2   2   2   2   1   2   1   1   1   1   2   1   2   2   1   1   1   2   2   2   1   2   2   1   1   2   1   2   1   1   2   1   1   2   2   2   2   2   1   2   2   1   1   2   1   2   1   1   2   1   2   2   2   2   1   2   2   2   2   1   1   1   2   2   2   1   1   2   1   1   1   1   1   1   2   1   1   1   2   1   1   1   1   1   1   2   1   1   1   1   1   1   2   2   2   2   1   1   1   2   1   1   1   2   1   1   1   2   2   2   2   2   2   2   1   2   1   2   2   1   2   2   2   1   1   1   2   1
 MK-4-4                 1   1   1   1   2   1   1   1   2   2   1   1   1   2   2   2   2   2   1   2   1   2   1   1   2   1   1   2   1   1   1   1   1   2   2   2   2   2   1   1   1   1   2   2   2   2   1   2   1   2   2   2   2   1   2   2   2   2   2   2   2   2   2   2   1   1   2   1   1   1   2   1   2   2   2   2   2   2   1   1   1   1   2   1   1   2   1   1   1   2   2   2   1   2   2   1   1   2   1   2   1   2   2   1   1   2   1   2   1   2   1   2   2   1   1   1   1   2   1   1   2   2   2   2   2   2   1   2   2   2   2   1   1   1   2   2   2   1   1   2   2   1   1   1   1   1   2   1   1   1   2   1   1   1   1   1   1   2   1   1   1   1   1   1   2   2   2   1   1   1   2   2   1   1   1   2   1   1   1   2   2   2   2   1   2   2   1   2   1   2   2   1   2   2   2   1   1   1   2   1
 MK-4-5                 1   1   1   1   2   1   1   1   2   2   1   1   1   1   2   2   2   2   1   2   2   2   1   1   2   1   1   2   1   1   1   1   1   1   2   2   2   2   1   1   1   1   1   2   2   2   1   2   1   2   2   1   2   1   2   2   2   2   2   2   2   2   2   2   1   1   2   1   1   1   2   1   2   2   2   2   2   2   1   1   1   1   2   1   1   2   1   1   1   1   2   2   1   2   2   1   1   2   1   2   1   2   2   1   2   2   1   2   1   2   1   2   1   1   1   1   1   2   1   1   2   2   2   2   2   2   1   2   2   2   2   1   1   2   2   1   2   1   1   2   1   1   1   1   1   1   2   1   1   1   2   1   1   1   1   1   1   2   1   1   1   1   1   2   2   2   1   1   1   1   1   2   2   1   1   2   1   1   1   2   2   2   2   1   1   2   1   2   1   2   2   1   2   2   2   2   1   1   2   1
 MK-4-6                 1   1   1   2   2   2   1   1   2   2   1   1   1   1   2   2   2   2   1   2   2   2   2   1   1   1   1   2   1   1   1   1   1   1   2   2   2   2   1   1   1   1   1   2   2   1   1   2   1   2   2   1   2   1   2   2   2   2   2   2   2   2   2   2   1   2   2   1   1   1   2   1   2   2   2   2   2   2   2   2   1   1   2   1   1   2   2   2   1   1   2   2   1   2   2   2   1   2   1   2   1   2   2   1   2   2   1   2   1   2   1   1   1   1   1   1   1   1   1   1   1   2   2   2   2   2   1   2   2   2   2   1   1   2   2   1   1   1   1   2   1   1   2   1   1   1   2   1   1   1   2   1   1   1   1   1   1   2   2   1   2   1   1   2   1   2   1   1   1   1   1   2   2   1   1   2   1   1   1   2   2   2   2   1   1   2   1   2   1   2   2   1   2   1   2   2   1   1   1   1
 MK-4-7                 1   2   1   2   2   2   1   2   2   2   2   1   1   1   1   2   2   2   1   2   2   2   2   1   1   1   1   2   1   1   1   1   1   2   2   2   2   2   1   1   1   1   1   2   2   1   1   2   1   2   2   1   2   1   2   1   2   2   2   2   2   2   2   2   1   1   2   1   1   1   2   1   2   2   2   2   2   2   2   2   1   1   2   1   2   2   2   2   2   1   2   2   1   2   2   2   1   2   1   1   1   2   1   1   2   2   1   2   1   2   1   1   1   1   1   1   1   1   1   1   1   2   2   2   2   2   1   2   2   2   2   1   1   2   2   1   1   1   1   2   2   1   2   1   1   1   2   1   1   2   2   1   1   1   2   1   1   2   2   1   1   1   1   2   1   2   1   1   1   1   1   2   2   1   1   2   1   2   1   2   2   2   2   1   1   2   1   2   1   2   2   1   2   1   2   2   1   1   1   1
 MK-4-8                 1   2   1   2   2   2   1   2   2   1   2   1   2   1   1   2   2   2   1   2   2   2   2   1   2   1   1   2   2   1   2   1   1   2   2   2   2   2   2   1   1   1   1   2   2   1   1   2   2   2   2   1   2   1   2   1   1   2   2   2   2   2   2   2   1   1   2   1   1   1   2   1   2   2   2   2   2   2   2   2   1   1   2   1   1   2   2   2   2   1   2   2   1   1   2   2   1   2   1   1   1   2   2   1   2   2   1   2   1   2   1   1   1   1   1   1   2   1   1   1   1   2   2   1   1   2   1   2   2   2   2   1   1   2   2   1   1   1   1   1   1   1   2   1   1   1   2   2   1   2   2   1   1   1   2   2   1   1   2   1   1   1   1   2   1   2   1   1   1   1   1   2   2   1   1   2   2   2   2   2   2   2   2   1   1   2   1   2   1   2   2   1   2   1   2   2   1   1   2   1
 MK-4-9                 1   1   1   2   2   2   1   2   2   2   2   1   2   1   1   2   2   2   1   2   2   2   2   1   1   1   1   1   1   1   2   1   1   2   2   2   2   2   2   1   1   1   1   2   1   1   1   2   2   2   1   2   2   1   2   1   1   2   2   2   2   2   1   2   1   1   2   1   1   1   2   1   2   2   2   2   2   2   2   2   1   1   1   1   1   2   2   2   2   2   2   2   1   1   2   1   1   2   1   1   1   2   2   2   2   2   1   2   1   1   1   1   1   1   2   1   2   1   2   2   1   2   2   1   1   2   1   2   2   2   2   1   2   2   1   1   1   1   1   1   1   1   2   1   1   1   2   2   1   2   2   1   1   1   2   2   1   1   2   1   1   1   1   2   1   2   2   2   1   1   2   2   2   2   1   2   2   2   2   2   2   2   2   1   1   2   2   2   1   2   2   1   2   1   2   2   1   1   2   1
 MK-4-10                1   1   2   2   2   2   1   2   1   2   2   1   2   1   1   2   2   2   1   2   2   2   2   1   1   1   1   1   1   1   2   1   1   2   1   2   2   1   2   1   1   1   1   2   2   1   2   1   2   2   1   2   2   1   2   1   2   1   2   2   2   1   1   2   1   1   2   1   1   1   1   1   2   2   2   2   2   1   2   1   1   1   1   1   1   2   2   2   2   2   2   2   1   1   2   1   2   1   1   1   1   2   1   2   2   2   1   2   1   1   1   1   1   1   2   2   2   1   2   2   1   2   2   1   1   2   1   2   2   2   2   1   2   2   1   1   2   1   1   1   1   1   2   1   1   1   2   2   1   2   2   1   1   1   2   2   1   1   2   1   1   1   1   2   1   2   2   2   1   1   2   2   2   2   1   2   2   2   2   2   2   2   2   1   1   2   2   2   1   2   2   1   1   1   2   2   1   1   2   1
 MK-4-11                1   1   1   2   2   2   1   1   1   2   2   1   2   1   1   2   2   2   1   2   2   2   1   2   1   1   1   1   1   1   2   2   1   2   1   2   2   1   2   2   1   1   1   2   2   1   2   1   2   2   1   2   2   1   2   1   2   1   2   2   2   1   1   2   1   1   2   1   1   1   1   1   2   2   2   2   2   2   2   1   1   1   1   1   1   2   2   1   2   2   2   2   1   1   2   1   1   1   1   1   1   2   1   2   2   2   2   2   1   1   1   2   1   1   2   2   2   1   2   1   1   2   2   1   1   2   2   2   2   2   2   1   2   2   1   1   2   1   1   1   2   1   2   1   1   1   2   2   1   2   2   1   1   1   2   2   1   1   2   1   1   1   1   2   1   2   2   2   1   1   2   2   2   2   1   2   2   2   2   2   2   2   2   2   1   2   1   1   2   2   2   2   1   1   2   2   2   1   2   1
 MK-4-12                1   1   1   1   2   2   1   1   1   2   1   1   2   1   1   2   1   2   1   1   2   2   1   2   1   1   1   1   1   1   2   2   1   2   1   2   1   1   2   2   1   1   1   2   2   1   2   2   2   2   1   2   2   1   2   1   2   1   2   2   2   1   1   2   1   1   2   1   1   1   1   1   2   2   2   2   2   2   2   1   1   1   1   1   1   2   2   1   2   2   2   2   1   1   2   2   1   1   1   1   1   2   1   2   2   2   2   2   1   1   1   2   1   1   2   2   2   1   1   1   1   2   2   1   1   2   2   2   2   2   2   1   2   1   1   1   2   1   1   1   2   2   2   1   1   1   2   2   1   1   2   1   1   2   2   2   1   1   2   1   1   1   1   2   1   1   2   2   1   1   2   2   2   2   1   2   2   2   2   2   2   2   2   2   1   2   1   1   2   2   2   2   1   1   2   2   2   1   2   1
 MK-4-13                1   1   2   2   2   1   2   1   1   2   1   1   1   1   1   2   2   2   1   1   2   2   1   2   1   1   1   1   1   1   2   2   1   2   1   2   1   1   2   2   2   1   1   2   1   1   2   2   2   1   1   2   1   2   2   2   2   1   2   2   2   1   1   2   1   1   2   1   1   2   1   1   2   2   2   2   2   1   2   1   1   1   1   2   1   2   2   1   2   2   2   2   1   1   1   2   1   1   1   1   1   1   1   2   2   2   2   2   1   1   2   2   1   1   2   2   2   1   1   1   1   2   2   2   1   2   2   2   2   2   2   1   2   1   1   1   2   1   1   1   2   2   2   1   1   1   2   2   1   1   2   1   1   2   2   2   1   1   2   1   1   1   1   2   1   1   2   2   2   1   2   2   2   2   1   2   2   2   2   2   2   2   2   2   1   2   1   1   2   2   1   2   1   1   2   2   2   1   2   2
 MK-4-14                1   1   2   2   2   1   1   2   1   1   1   2   1   1   1   2   2   2   1   1   2   2   1   2   2   2   2   1   1   2   2   2   1   2   1   2   1   1   2   2   2   1   2   2   1   1   2   2   1   1   1   2   2   1   2   2   2   1   2   2   2   1   1   2   1   1   2   1   1   2   1   1   2   2   2   2   2   1   2   1   1   1   2   2   1   2   2   1   2   2   1   2   1   1   1   2   1   1   1   1   1   1   1   2   2   2   2   2   1   1   2   2   1   1   2   2   2   1   1   1   1   2   2   2   1   2   2   2   1   2   2   1   2   1   1   1   2   1   1   1   2   2   2   1   1   1   1   2   1   1   2   1   1   2   2   2   1   1   2   1   1   1   1   2   1   1   2   2   2   1   2   2   2   2   1   2   2   2   2   2   2   2   2   2   1   2   1   1   2   2   1   2   1   1   2   2   2   2   2   1
 MK-4-15                1   1   1   2   2   1   1   2   1   1   1   2   1   1   1   2   2   2   1   1   2   2   1   2   2   2   2   1   1   2   2   2   2   2   1   2   1   1   2   2   2   1   2   2   1   1   2   2   1   1   1   2   2   1   2   2   2   1   2   2   2   1   2   2   1   1   2   1   1   2   1   2   2   2   2   2   2   1   1   1   1   1   2   2   1   2   2   1   2   1   1   2   1   2   1   2   1   1   2   1   2   2   1   2   2   2   1   2   1   1   2   2   1   1   2   2   2   1   1   1   1   2   2   2   1   2   2   2   1   2   2   1   2   1   1   1   2   1   1   1   2   2   2   1   1   1   1   2   1   2   2   1   1   2   2   2   1   2   2   1   1   1   1   2   1   1   2   2   2   1   2   2   2   2   1   2   2   2   2   1   2   2   1   2   1   2   1   1   2   2   1   2   1   1   2   2   2   2   2   1
 MK-4-16                1   2   1   2   2   1   1   2   1   1   1   2   1   1   1   2   2   2   1   1   2   2   1   2   2   2   2   1   1   2   2   2   2   2   1   2   1   1   2   2   1   1   2   2   1   1   2   2   1   2   1   2   2   1   2   2   1   1   2   2   2   1   2   2   1   1   2   1   1   2   1   2   2   2   2   2   2   1   1   1   1   1   2   2   1   2   2   1   2   2   1   2   2   2   1   2   1   1   1   1   2   2   1   2   2   2   1   2   1   1   2   2   1   1   2   2   2   1   1   1   2   2   2   2   2   2   2   2   1   2   2   1   2   2   1   1   2   1   1   2   2   2   2   1   1   1   1   2   1   2   2   1   1   2   2   2   1   2   2   1   1   1   1   2   1   1   2   2   2   2   2   2   1   2   1   2   2   2   2   1   2   2   1   2   1   2   1   1   2   2   1   2   1   1   2   1   2   2   2   1
 MK-5-1                 2   1   1   2   2   1   1   1   2   2   2   2   1   1   1   1   1   2   2   2   1   2   1   1   1   2   1   1   1   1   1   1   1   1   1   2   2   1   1   1   2   2   1   1   2   1   1   1   2   1   1   2   2   1   1   2   2   1   1   2   2   2   1   2   2   1   2   2   1   1   2   1   2   2   2   1   1   1   1   1   1   1   2   2   1   2   2   1   1   1   1   2   1   2   2   2   1   2   2   1   1   2   2   2   1   2   1   1   2   2   2   2   2   1   1   2   2   2   1   2   2   1   1   2   1   2   2   2   2   2   2   1   2   2   2   2   2   1   1   1   2   1   2   1   2   2   1   2   1   1   2   1   2   1   2   1   2   1   1   1   1   2   1   1   2   2   1   1   1   1   2   1   1   2   1   1   1   2   2   1   1   1   1   1   2   1   2   1   2   1   1   2   1   1   1   2   1   2   2   2
 MK-5-2                 1   1   1   2   2   1   2   1   2   2   2   2   1   1   1   1   1   2   2   2   1   2   1   1   2   2   1   2   1   1   1   2   1   1   1   2   2   1   1   1   2   2   1   1   2   1   1   1   2   1   1   2   2   2   1   1   2   1   1   2   2   2   1   2   2   1   1   1   1   1   2   1   2   2   2   1   1   1   2   1   1   1   2   2   1   2   2   1   1   1   1   2   1   2   1   2   1   2   2   1   1   2   2   2   2   2   1   1   2   2   2   2   2   2   1   2   2   2   1   2   2   1   1   2   1   2   2   2   2   2   2   1   2   2   2   1   2   1   1   1   2   1   2   1   2   2   1   2   1   1   2   1   2   1   2   1   2   1   1   1   1   2   1   2   2   2   1   2   1   1   2   1   1   2   1   1   1   1   2   1   1   1   1   1   2   1   2   1   2   1   1   2   1   1   1   2   1   2   2   2
 MK-5-3                 1   2   1   1   2   1   2   1   2   2   2   2   1   1   1   1   2   2   2   2   1   1   1   1   2   2   1   2   1   1   1   2   2   1   2   2   2   1   1   1   2   2   1   1   2   1   1   1   2   1   1   2   2   2   2   1   2   1   1   1   2   2   2   2   2   1   1   1   1   1   2   1   2   2   2   1   1   2   2   1   1   2   2   2   1   2   2   1   1   1   2   2   1   2   1   2   2   2   2   1   2   2   2   2   2   1   1   1   2   2   2   2   2   2   2   2   2   1   1   2   2   1   1   2   2   2   2   2   2   2   2   2   2   2   2   1   2   1   1   1   2   1   2   1   2   2   1   2   1   1   2   1   2   1   2   1   2   1   1   1   1   2   1   2   2   2   1   2   1   1   1   1   1   2   1   1   1   1   2   1   1   1   1   1   2   2   2   1   2   2   1   2   1   1   1   2   1   2   2   2
 MK-5-4                 1   2   2   1   2   1   2   2   2   2   2   2   1   2   1   2   2   2   2   2   1   1   1   1   2   2   1   1   1   1   1   2   2   1   2   2   2   1   1   1   2   1   1   1   2   1   1   1   2   1   1   2   2   2   2   1   2   1   1   2   2   2   2   2   2   1   2   1   1   1   2   1   2   2   2   2   1   1   2   1   1   2   2   2   1   2   2   1   1   1   2   2   1   1   2   2   2   2   2   2   2   2   2   2   2   1   1   1   2   2   2   2   2   2   2   2   2   1   1   2   2   1   1   2   2   2   2   2   2   2   2   1   2   1   2   1   2   1   1   1   2   1   2   1   2   1   1   2   2   1   2   1   2   1   2   1   2   1   1   1   1   2   1   2   2   2   1   2   1   1   1   1   1   2   2   2   1   1   2   1   1   1   1   1   2   2   2   1   2   2   1   2   1   1   1   2   1   2   2   2
 MK-5-5                 1   2   2   1   2   1   2   2   2   2   2   2   1   2   1   2   2   2   2   2   1   1   1   1   2   2   1   1   1   1   1   2   2   1   1   2   2   1   2   1   2   1   1   1   2   1   1   1   2   1   1   2   1   2   2   1   2   1   1   2   2   1   2   2   2   1   2   1   1   2   2   1   2   2   2   2   1   1   2   1   1   2   2   2   1   2   2   1   1   1   2   2   1   1   2   2   2   2   1   2   2   1   2   2   2   1   1   1   2   2   2   2   2   2   2   2   2   2   1   1   2   1   1   1   2   2   2   1   2   2   2   1   2   1   2   1   2   1   1   2   2   1   2   1   2   1   1   2   2   1   2   1   2   1   2   1   2   2   1   1   1   2   1   2   1   2   1   2   1   1   1   1   1   2   2   2   1   1   2   1   1   1   1   1   2   2   2   1   2   2   2   2   2   1   2   2   1   2   2   2
 MK-5-6                 1   2   2   1   2   1   2   2   2   2   2   2   2   2   1   2   2   1   2   2   2   1   1   1   2   2   1   2   1   2   1   1   2   1   1   2   2   1   2   1   2   1   1   1   2   1   1   1   2   1   1   2   1   2   2   1   2   2   2   2   2   1   2   2   2   1   2   1   1   2   2   2   2   2   2   2   1   1   1   1   1   2   2   2   1   1   2   1   1   1   2   2   1   1   2   1   2   2   2   2   2   1   2   2   1   2   1   1   2   2   2   2   2   2   2   2   2   2   1   1   2   1   2   1   2   2   2   1   2   2   2   1   2   1   2   2   2   1   1   2   2   1   1   1   2   1   1   2   1   1   2   1   2   1   1   1   2   2   1   1   1   2   2   2   1   2   1   2   1   2   1   1   1   2   2   2   1   1   2   1   1   1   2   1   2   2   2   1   2   2   2   2   2   1   1   2   1   2   2   2
 MK-5-7                 1   2   2   1   2   1   2   1   2   2   1   2   2   2   1   2   2   1   2   2   2   1   2   2   2   1   1   2   1   2   1   1   2   1   1   2   2   1   2   1   1   1   1   1   2   2   1   1   2   1   1   1   1   2   2   1   2   2   2   2   2   1   2   2   2   1   2   1   1   1   1   2   2   2   2   2   2   1   1   1   1   2   2   2   2   1   2   1   1   1   2   2   2   1   2   1   2   1   2   2   2   1   2   2   1   2   1   1   2   2   2   2   2   2   2   2   2   2   1   1   1   1   2   1   2   2   1   1   2   2   2   1   2   1   2   2   2   1   1   2   1   1   1   1   1   1   1   2   1   1   2   1   2   1   1   1   2   2   1   2   1   2   2   2   1   2   1   2   1   2   1   1   1   2   1   2   2   1   2   1   1   2   2   1   2   2   2   1   2   2   2   2   2   1   1   2   1   2   2   2
 MK-5-8                 2   2   1   1   2   1   1   1   2   2   1   2   2   2   1   2   2   1   2   2   2   1   2   2   2   2   1   2   1   2   1   1   2   1   1   2   2   1   2   1   1   2   2   1   2   2   1   1   2   1   1   1   1   2   2   1   2   2   2   1   2   2   2   2   2   1   2   1   1   1   1   2   2   2   2   2   2   1   1   1   1   1   1   2   2   1   2   1   1   1   2   2   2   1   2   1   2   1   2   2   2   1   1   2   1   2   1   1   2   2   2   2   2   2   2   2   2   2   2   2   1   2   2   1   2   2   1   1   2   2   2   1   2   1   1   2   2   1   1   2   1   1   1   1   1   1   1   2   1   1   2   1   2   1   1   1   2   2   1   2   1   2   2   2   1   2   1   1   1   2   1   1   1   1   1   2   2   1   2   2   1   2   2   1   2   2   2   1   2   1   1   2   2   2   1   1   1   2   1   2
 MK-5-9                 2   2   1   1   2   1   1   1   2   2   1   2   2   2   1   2   2   1   2   2   2   1   2   2   2   2   1   2   2   2   1   1   2   1   2   2   2   1   2   1   1   2   1   1   2   2   1   1   2   1   1   1   2   2   1   1   2   2   2   1   2   2   2   2   2   1   2   1   1   1   1   2   2   2   1   2   2   1   1   1   1   1   1   2   2   1   2   1   2   1   2   1   1   1   2   1   2   1   2   2   2   2   1   2   2   2   2   2   2   2   2   2   2   2   2   2   2   2   2   2   1   2   2   1   2   2   1   1   2   2   2   1   2   1   1   2   2   1   1   2   1   2   1   1   1   1   1   2   1   2   2   2   2   1   1   2   2   2   1   2   2   2   2   1   1   2   1   1   2   2   1   1   1   1   1   2   2   1   2   2   2   2   2   1   2   2   2   1   2   1   1   2   2   1   1   1   1   2   1   2
 MK-5-10                2   2   1   1   2   2   1   1   2   2   1   2   2   1   1   2   2   1   2   2   2   1   2   2   2   1   1   2   2   2   1   1   2   2   2   2   2   1   2   1   1   2   1   1   2   2   1   1   2   1   1   1   2   2   1   1   2   2   2   1   1   2   2   2   2   1   2   1   1   1   1   2   2   1   1   2   2   1   1   1   1   1   1   2   2   1   2   2   2   2   2   1   1   1   2   1   2   1   2   2   2   2   2   1   2   2   2   2   2   2   2   2   2   2   2   2   2   2   2   2   1   2   2   2   1   2   1   1   2   2   2   1   2   1   1   2   1   1   1   2   1   2   1   1   1   1   1   2   1   2   2   2   2   1   1   2   2   2   1   2   2   2   2   1   1   2   1   1   2   2   1   1   1   1   1   1   2   1   2   2   2   2   2   1   2   2   2   1   2   1   1   1   1   1   1   1   1   2   1   2
 MK-5-11                2   2   2   1   2   2   1   1   2   2   1   2   2   1   2   1   2   1   2   2   1   1   2   2   2   1   1   2   2   2   2   1   2   2   2   2   2   1   2   1   1   2   2   1   2   2   1   1   2   1   1   1   2   2   1   1   2   2   2   1   1   2   2   2   2   1   2   1   1   1   1   2   2   1   1   2   2   1   1   1   2   1   1   2   2   1   2   2   2   2   2   1   1   1   2   1   2   1   2   2   2   2   2   2   2   2   2   2   2   2   2   2   2   2   2   2   2   2   2   2   1   2   2   2   1   2   1   1   2   2   2   1   2   1   1   2   1   1   1   2   1   2   1   1   1   1   1   2   1   2   2   2   2   1   1   2   2   2   1   2   2   2   2   1   1   2   1   1   2   2   1   1   2   2   1   1   2   1   2   2   2   1   2   1   2   2   2   1   2   1   1   1   1   1   1   1   1   2   1   2
 MK-5-12                2   2   2   1   2   2   2   1   2   2   1   1   2   1   2   1   2   1   2   2   1   1   2   2   2   1   1   2   2   2   2   2   2   1   1   2   2   2   2   1   1   2   2   1   2   2   1   1   2   1   1   1   2   2   1   1   2   1   2   1   1   2   2   2   2   1   2   1   1   1   2   2   2   1   1   2   2   1   1   2   2   1   1   2   2   1   2   2   2   2   2   1   1   1   2   1   2   1   2   2   2   2   2   2   2   2   2   2   2   2   2   2   2   2   2   2   2   1   2   1   2   2   2   2   1   2   1   1   2   2   2   2   2   2   1   2   1   1   1   2   2   2   1   1   1   1   1   2   1   2   2   2   2   2   1   2   2   2   1   2   2   2   2   1   1   2   1   1   2   2   1   1   2   2   1   1   2   1   2   2   2   1   2   1   2   2   2   1   2   1   1   1   1   2   1   1   1   2   1   2
 MK-5-13                2   2   2   1   2   1   1   1   2   2   1   1   2   1   2   1   2   1   2   2   1   1   2   2   2   1   1   2   2   2   2   2   2   2   1   2   2   2   2   2   1   2   2   1   2   2   1   1   2   1   1   1   2   2   1   1   2   1   2   1   1   2   2   2   2   1   2   1   1   1   2   2   2   1   1   2   2   1   1   2   2   1   1   2   2   1   2   2   2   2   2   1   1   1   2   1   2   1   2   2   2   2   2   2   2   2   2   2   2   2   2   2   2   2   2   1   2   1   2   1   2   2   2   2   2   2   1   1   2   2   2   2   2   2   1   2   1   1   2   2   2   2   1   1   1   1   1   2   1   2   2   2   2   2   1   2   2   2   1   2   2   2   2   1   1   1   1   1   2   2   1   1   2   2   1   1   2   1   2   2   2   2   2   2   2   2   2   1   2   1   1   1   1   2   1   1   1   1   1   2
 MK-5-14                2   2   2   1   2   1   1   1   1   2   1   1   2   1   2   1   2   1   2   2   1   1   2   2   2   1   1   2   2   2   2   2   2   2   1   1   2   2   2   2   1   2   2   1   2   2   1   1   2   2   1   1   2   2   1   2   2   1   2   1   1   2   2   2   2   1   2   1   1   1   2   2   2   1   1   1   2   1   1   2   2   1   1   2   2   1   2   1   2   2   2   1   1   1   2   1   2   1   2   2   2   2   2   2   2   2   2   2   2   2   1   2   2   2   2   2   2   2   2   1   2   2   2   2   2   2   1   1   2   2   2   2   2   2   1   2   1   1   2   1   2   2   1   1   2   1   1   2   1   2   1   2   2   2   1   2   2   2   1   2   2   2   2   1   1   2   1   1   2   2   1   1   2   2   1   1   2   1   1   1   2   2   2   2   2   2   2   1   2   1   1   1   1   2   1   1   1   1   1   2
 MK-5-15                2   1   2   1   2   1   1   1   1   1   1   1   2   1   1   1   2   1   1   2   2   1   2   2   2   1   1   2   2   2   2   2   2   2   2   1   2   1   2   2   1   2   2   1   2   2   1   1   2   2   1   1   2   2   1   1   2   1   2   1   1   2   2   2   2   1   2   1   1   1   2   2   2   1   1   1   2   1   1   2   1   1   1   2   2   1   2   1   2   2   2   1   1   1   2   1   2   1   2   2   2   2   2   2   2   2   2   1   2   1   1   2   2   1   2   2   2   2   2   1   2   2   2   2   2   2   1   1   1   2   2   2   2   2   1   2   1   1   2   1   2   2   1   1   2   1   1   2   1   2   1   2   2   2   1   2   2   2   1   2   2   2   2   1   1   2   1   1   2   2   1   1   2   2   1   1   2   1   1   1   2   2   2   2   2   2   2   1   2   2   1   1   1   2   1   1   1   1   1   2
 MK-5-16                2   1   2   1   2   2   1   1   1   1   1   1   2   1   1   1   2   1   1   2   2   1   2   2   2   1   1   2   2   2   2   2   2   1   2   1   2   2   2   2   1   2   2   1   2   1   1   1   2   2   1   1   2   2   1   1   2   1   2   2   1   2   2   2   2   1   1   2   1   1   2   2   2   1   1   2   1   1   1   2   1   1   1   2   2   1   2   1   2   2   2   1   1   1   2   1   1   1   2   2   2   1   2   2   2   2   2   1   2   1   1   2   2   1   2   2   2   2   1   1   1   2   2   2   2   2   1   1   1   2   2   2   2   2   1   2   1   1   2   2   2   2   1   1   2   2   1   2   1   1   1   2   2   2   1   2   1   2   1   2   2   2   2   1   1   2   1   1   1   2   1   1   2   1   1   1   2   1   1   1   2   2   2   2   2   2   2   1   2   2   1   1   1   2   1   1   1   2   1   2
 MK-6-1                 2   2   1   2   2   1   1   1   1   2   2   2   2   2   1   2   1   1   1   2   1   1   1   2   1   1   1   1   1   1   2   2   2   1   2   1   1   2   1   1   2   2   2   1   2   2   2   2   2   2   1   2   2   2   1   1   2   2   1   1   1   1   1   2   1   1   1   1   1   1   1   1   2   1   1   1   1   1   2   2   1   2   2   1   2   2   2   1   2   2   1   2   1   1   2   1   1   2   2   1   1   1   1   1   1   2   1   1   2   2   2   2   1   1   2   1   2   1   1   1   2   1   2   2   2   2   1   2   2   1   2   1   2   2   1   2   1   1   1   1   1   2   1   1   2   2   1   2   2   1   2   2   1   1   2   2   2   2   2   2   1   2   2   1   1   1   1   2   1   2   1   2   2   1   2   2   2   2   2   1   1   1   2   1   1   1   1   1   2   1   1   2   2   2   2   2   2   2   1   1
 MK-6-2                 2   2   1   2   2   1   1   1   1   2   1   2   2   2   1   2   2   1   1   2   2   1   1   2   2   1   1   1   1   1   2   2   2   1   2   1   1   2   1   2   2   2   2   2   2   2   2   2   2   2   1   2   1   2   1   1   2   2   1   1   1   1   1   2   1   1   2   1   1   1   1   1   2   1   1   1   1   1   2   2   2   2   2   1   2   1   2   1   2   2   2   2   1   1   2   1   1   2   2   1   1   2   1   1   1   1   1   1   2   2   2   2   1   1   2   1   2   1   1   1   2   1   2   2   2   2   1   2   2   1   2   1   2   2   1   1   1   1   1   1   1   2   1   2   2   1   1   2   2   1   2   2   1   1   2   2   2   2   2   2   1   2   2   1   1   1   1   2   1   2   1   2   2   1   2   1   2   2   2   1   1   1   2   1   1   1   1   1   2   1   1   2   2   2   1   2   2   2   2   1
 MK-6-3                 1   2   1   2   1   1   1   1   1   2   1   2   2   2   1   2   2   1   1   2   2   1   1   2   2   1   1   1   1   1   2   2   2   1   2   1   1   2   1   2   2   2   2   2   2   2   2   2   2   2   1   2   1   2   1   1   2   2   1   1   1   1   1   2   2   1   2   1   1   1   1   1   2   1   1   1   1   1   2   2   2   2   2   1   2   1   2   1   2   2   2   2   1   1   1   1   1   2   2   2   1   1   1   2   1   1   1   1   2   2   2   2   1   1   2   1   2   1   1   1   2   1   2   2   1   2   2   2   2   1   2   1   2   2   1   1   1   1   1   1   1   2   1   2   2   1   2   2   2   1   2   1   1   1   1   2   2   2   2   1   1   2   2   1   1   1   1   2   1   1   1   2   2   1   2   2   2   2   2   1   1   1   2   1   1   1   1   1   2   1   1   2   2   2   1   2   2   2   2   1
 MK-6-4                 1   2   1   2   2   1   1   1   1   1   1   2   2   2   1   2   2   1   1   2   2   1   1   2   2   1   1   1   1   1   2   2   2   2   2   1   1   2   2   1   2   2   2   2   2   2   2   1   2   2   1   2   1   2   1   1   2   2   1   1   1   1   1   2   2   1   2   1   1   1   1   1   1   1   1   1   1   1   2   2   2   2   2   1   2   1   2   1   2   2   2   2   2   1   1   1   1   2   2   2   1   1   1   2   1   1   1   1   2   2   2   2   1   1   2   1   2   1   1   1   2   1   2   2   1   2   2   2   2   1   2   1   2   2   1   1   1   1   1   2   1   1   1   2   2   1   2   2   2   1   2   1   1   1   1   1   2   2   2   1   1   1   2   1   1   1   1   2   1   1   1   2   2   1   2   2   2   2   2   1   2   2   2   1   1   1   1   1   2   1   1   1   2   2   1   2   2   2   2   1
 MK-6-5                 1   2   1   1   2   1   1   1   1   1   1   2   2   2   1   2   2   1   1   2   2   1   1   2   2   1   1   1   1   1   2   2   2   2   2   1   1   2   2   1   2   2   2   2   2   2   2   1   2   2   1   2   1   2   1   1   1   2   1   1   1   1   2   2   2   1   2   1   1   1   1   2   1   1   1   1   1   2   2   2   2   2   2   1   2   2   2   2   2   2   2   1   2   1   1   1   1   2   2   2   1   1   1   2   1   1   1   2   2   2   2   1   1   1   2   2   2   1   1   1   2   1   2   2   1   2   2   2   2   2   2   1   2   2   1   1   1   1   1   2   1   1   2   2   2   1   2   2   2   1   1   1   1   1   1   1   2   1   2   1   1   1   2   1   1   1   1   2   2   1   2   2   2   1   2   2   2   2   2   2   2   2   2   1   1   1   1   1   2   1   1   2   2   2   1   2   2   2   2   1
 MK-6-6                 1   2   1   2   2   1   1   1   2   1   1   2   2   2   2   2   2   2   1   2   2   1   1   2   2   1   1   1   1   2   2   2   2   2   2   1   1   2   2   1   2   2   2   2   2   2   2   1   1   1   1   1   1   2   1   1   1   2   1   1   1   1   2   2   2   1   2   2   1   2   1   2   1   1   1   1   2   2   2   1   2   2   1   1   2   2   2   2   2   2   2   1   2   1   2   2   1   2   2   2   1   1   1   2   1   2   1   2   2   2   2   1   1   1   2   2   1   1   1   1   2   1   2   1   1   2   2   2   2   2   2   1   1   2   1   1   1   1   1   2   1   1   2   2   2   1   1   2   2   2   1   1   1   1   1   1   2   1   2   1   1   1   2   1   1   1   1   2   2   1   2   2   2   1   2   2   2   2   2   1   2   2   2   1   1   1   1   1   2   1   1   2   2   1   1   2   1   2   2   1
 MK-6-7                 1   2   1   2   2   1   1   2   2   1   1   2   2   2   2   2   2   1   2   2   2   1   2   2   2   1   2   1   1   2   1   2   2   2   2   1   1   2   2   1   2   2   2   2   2   2   2   1   2   2   1   1   1   2   2   2   1   2   1   1   2   1   2   2   2   1   2   2   1   1   1   2   1   1   1   1   2   2   2   1   2   2   1   1   2   1   2   2   1   2   2   1   2   2   2   2   1   2   2   1   1   1   1   2   1   2   1   2   2   2   1   1   1   1   2   1   1   1   1   1   2   1   2   1   1   2   2   2   2   2   2   1   2   2   1   1   1   2   1   2   1   1   2   2   2   1   1   2   2   2   1   1   1   1   1   1   2   1   1   1   1   1   2   1   1   1   1   2   2   1   2   2   2   1   2   2   2   1   2   1   2   2   2   1   1   1   1   2   2   1   1   2   2   1   1   2   1   2   2   2
 MK-6-8                 1   2   1   2   2   1   1   2   2   1   1   2   1   2   2   2   2   1   2   2   2   1   2   2   1   1   2   1   1   2   1   2   2   2   2   1   1   2   2   2   2   2   2   2   2   1   2   1   2   2   1   1   1   2   2   2   1   1   1   1   2   1   2   2   2   1   2   2   1   1   1   2   1   1   1   1   2   2   2   1   2   2   1   2   2   1   2   1   1   2   2   1   2   2   2   2   1   2   2   1   1   1   1   2   1   2   1   2   2   2   1   1   1   1   2   1   1   1   1   1   2   2   2   1   1   2   2   2   2   2   2   1   2   2   1   1   1   1   1   2   1   1   2   1   2   1   1   2   2   2   1   1   1   1   1   1   2   1   1   1   2   1   2   2   1   1   1   2   1   1   2   2   2   1   2   1   2   1   2   1   2   2   2   1   1   1   1   2   2   2   1   2   2   1   2   2   1   1   2   2
 MK-6-9                 1   2   1   2   2   1   1   2   1   1   1   2   1   2   2   1   2   1   2   2   2   1   1   2   1   1   2   1   1   2   1   2   2   2   2   1   2   2   2   2   2   2   2   2   2   1   2   1   2   2   1   1   1   2   2   2   1   1   1   1   2   1   2   1   2   1   2   2   1   1   1   2   1   1   1   2   1   2   2   1   2   2   1   2   2   1   1   1   1   2   2   1   2   2   2   2   1   2   2   1   1   1   1   2   1   2   1   2   2   2   2   1   1   1   2   1   1   1   1   1   2   2   2   1   1   2   2   2   2   2   2   1   2   2   1   1   1   1   1   2   1   1   2   2   2   1   1   2   2   2   1   1   1   1   1   1   2   1   1   1   1   2   1   2   1   1   1   2   1   1   2   2   2   1   2   1   2   1   2   1   2   2   2   1   2   1   1   2   2   2   1   2   2   1   2   2   1   2   2   2
 MK-6-10                1   2   1   2   2   1   1   2   1   1   1   2   1   2   2   1   2   1   1   1   2   1   1   2   1   1   2   1   1   2   1   1   2   2   2   1   1   2   2   2   2   2   2   2   2   2   2   1   2   2   2   1   1   1   2   2   1   1   1   1   2   1   2   1   2   1   1   2   1   1   1   2   1   1   1   2   1   1   2   1   2   2   1   2   2   1   1   1   2   2   2   2   2   2   2   2   1   1   2   1   1   2   1   2   1   2   1   2   2   2   2   1   1   2   2   1   1   1   1   1   2   2   2   1   1   2   2   2   2   2   1   1   2   2   1   1   1   1   1   2   1   1   2   2   2   1   1   2   2   2   1   1   1   1   1   1   2   1   1   1   1   2   1   2   1   1   1   2   2   1   2   2   2   1   2   1   2   1   2   1   2   2   2   1   2   1   1   2   2   2   1   2   2   1   2   2   1   2   2   2
 MK-6-11                1   2   1   2   2   2   1   2   1   1   1   2   2   2   2   1   1   1   1   2   2   1   1   2   2   1   2   2   1   2   1   1   2   2   2   1   1   2   2   2   2   2   2   2   2   2   2   1   2   2   2   1   2   1   2   2   1   1   1   1   2   1   2   1   2   1   1   2   1   1   1   2   1   1   1   2   2   1   2   2   2   2   1   2   2   2   1   2   2   2   2   2   2   2   2   2   1   1   2   1   1   2   1   2   1   2   1   2   2   1   2   1   1   2   2   1   1   1   1   1   2   2   2   1   1   2   2   2   2   2   1   1   2   2   1   1   1   1   1   2   1   1   2   2   2   1   1   2   2   1   1   1   1   1   1   1   2   1   1   1   1   2   2   2   1   1   1   2   2   1   2   2   2   1   2   1   2   1   2   1   2   2   2   1   2   1   2   2   2   2   1   2   2   1   2   2   2   2   1   2
 MK-6-12                1   2   1   2   1   2   1   2   1   2   1   2   2   2   2   1   1   1   1   2   2   1   1   2   2   1   2   2   1   2   2   1   2   2   2   1   1   2   2   2   2   2   2   2   2   2   2   2   2   2   2   1   1   1   2   2   2   1   1   1   2   1   2   1   2   1   1   2   1   1   1   2   1   1   1   2   2   1   2   2   2   2   1   2   2   2   1   2   2   2   2   2   2   2   2   2   1   1   2   1   1   2   1   2   1   2   1   2   2   1   2   1   1   1   2   2   1   2   1   1   2   2   2   1   1   2   2   2   2   2   1   1   2   2   1   1   1   1   2   2   1   1   2   2   2   1   1   1   2   1   1   1   1   1   1   1   2   1   1   1   1   2   2   2   1   1   1   2   1   1   1   2   2   1   2   1   2   1   2   1   2   2   2   1   2   1   2   2   2   2   1   2   2   1   2   2   2   1   1   2
 MK-6-13                1   2   1   2   1   1   1   1   1   2   1   2   2   2   2   1   1   1   1   2   2   1   1   2   2   2   2   2   1   2   2   1   2   2   2   1   1   1   2   2   2   1   2   1   2   2   2   2   2   2   2   1   1   1   2   2   2   1   1   1   2   1   2   1   2   1   1   2   1   1   2   2   1   1   1   2   2   1   2   2   2   2   2   1   2   2   1   2   2   2   1   2   2   2   2   2   1   1   1   1   1   2   1   2   1   2   1   2   2   2   1   2   1   1   2   1   1   2   1   1   2   2   2   1   1   2   2   1   2   2   1   1   2   1   2   1   2   1   2   2   1   1   2   2   2   1   1   1   2   1   1   1   1   2   1   1   1   1   1   1   2   2   2   2   1   1   2   2   2   2   1   2   2   1   2   1   2   1   2   2   2   2   2   1   1   1   2   2   2   2   1   2   1   1   2   2   2   1   1   2
 MK-6-14                1   2   2   2   1   1   1   1   1   2   1   2   2   2   2   1   1   1   1   2   2   1   1   2   2   2   2   2   1   2   2   1   1   1   1   1   1   1   2   2   2   1   2   2   2   2   1   2   1   2   2   1   1   1   2   2   2   1   1   1   2   1   2   1   2   1   1   2   1   1   2   2   1   1   1   1   2   1   2   2   2   2   2   1   2   2   1   2   2   2   1   2   2   2   2   2   1   1   1   2   2   2   1   2   1   2   1   2   2   2   1   2   1   1   2   1   1   1   1   1   2   2   2   1   1   2   2   1   2   2   1   1   2   1   2   1   2   1   2   2   1   2   2   2   2   1   1   1   2   1   1   1   1   2   1   1   1   1   2   1   2   2   2   2   1   1   2   2   2   1   1   2   2   1   2   1   2   1   2   2   2   2   2   2   1   1   1   2   2   2   1   2   1   1   2   2   1   1   1   2
 MK-6-15                1   2   2   2   1   1   1   1   1   2   1   2   2   2   1   1   2   1   1   2   2   1   1   2   2   2   2   1   1   2   2   1   1   1   1   1   1   1   1   2   2   1   2   2   2   2   1   2   1   2   2   1   1   1   2   2   2   1   1   1   2   2   2   1   2   1   1   2   1   2   2   2   1   1   1   1   2   1   2   2   2   2   2   1   2   2   1   2   2   2   1   1   2   2   1   2   1   1   1   2   2   2   1   2   1   2   1   2   2   2   1   2   1   1   2   1   1   1   1   2   2   2   2   1   1   2   2   1   1   2   1   1   2   1   1   1   2   1   1   2   1   2   2   2   2   2   1   1   2   1   1   1   1   2   1   1   1   2   1   1   2   2   2   1   1   1   2   2   2   1   1   2   2   1   1   1   2   1   2   2   2   2   2   2   1   1   1   2   2   1   1   2   1   1   1   1   1   1   1   2
 MK-6-16                1   2   2   2   1   1   1   2   1   2   1   2   2   2   1   1   2   1   1   2   2   1   1   2   2   2   2   2   2   1   2   1   1   1   1   1   1   1   1   2   2   1   2   2   1   2   1   1   1   2   2   1   1   1   2   2   2   1   1   1   2   1   2   1   2   1   1   2   2   2   2   2   1   1   1   1   2   2   2   2   2   2   2   1   2   2   1   2   2   2   1   1   2   2   1   2   1   1   1   2   2   2   1   2   1   2   2   2   2   2   1   1   1   1   2   1   1   1   1   2   2   2   2   1   1   2   1   1   1   2   1   1   2   1   1   1   1   1   1   2   1   2   1   2   2   2   1   1   2   1   1   1   1   2   1   1   1   2   1   1   2   2   2   1   1   1   2   2   2   1   1   2   2   1   1   1   2   1   2   2   2   2   2   2   2   1   1   2   2   1   1   2   1   1   1   1   1   1   2   2
 
!****************************************** Phenotypic Data **********************************************************
!-100.0 is resevred for missing phenotype
SimulatedTrait1        10.1396    9.7042    9.0863    9.5072    9.5353   10.4443   11.9300    9.7900    8.2268   10.3853   10.0573   11.5149    8.7086    9.2640   11.3912    7.9706    8.4909   10.7111    9.3372    8.4438    9.1483    9.0278   11.2839    8.8505   10.2187    9.0506   10.7587   10.9328   10.8256   10.9443   11.7810    9.7106   10.4789    9.5103   11.6886    9.4008   10.3121    8.3601    9.3370   11.0222   11.6849   10.9955   10.1226   10.3961    8.7192   10.0460    9.8751    9.5140   11.1919   11.6604    8.4789    9.3166    8.4668   11.0675    9.2579   10.4478   10.4016   10.0738   11.4478    9.5755   11.0638   11.0005   11.6007   10.9997    9.8507    9.5287    7.1909   10.7297   10.3316   10.7088    9.4053    9.7105    9.4996    9.3447   10.3248    8.7192    9.9810   10.9861   10.0781   10.3089    9.6593    8.9203    8.2342   10.5398   10.6140   12.0137    8.9892    8.8094    9.3649    9.8231    9.5563   10.6542   11.1554   10.5625   10.0945    8.8377    9.9583   11.5418    9.7158   10.2662    8.9425    9.7319    8.9840    9.9383   10.0274    9.4226   10.1727   11.0331   11.3443    8.8764    9.8848   10.5899    9.8960   10.2663    9.4248    9.7339    9.7551    8.9842    8.9021    8.8037    8.9225   10.3271    9.1832   10.9547    8.6860    9.6015   10.5570    9.8555   10.5623   10.5133    8.9778   10.0194   10.5876    8.8540    8.7854   10.2232   10.4998   11.2117   10.5145   12.0357    9.0355   11.0342   11.3131    9.9698   10.7054    8.7841   10.4940    9.5434    9.4106    7.2247   11.5738   10.6129    9.8372    8.3998   11.0511   12.0137    9.0032    8.8271   10.3236   10.1186   10.5931   10.7830    7.6397    9.0381    8.4073    8.7764   12.0109    9.7055    8.5994   10.4362    9.0432   10.8006   11.0939    9.5707   11.5407    9.4027   10.3443   10.1340    8.0205   10.0583   11.7795   10.4344   11.4129    9.0824   12.0390    9.8184   10.5379    7.4817   10.0804    8.9456    9.8045    8.9184    9.9944   10.0077    9.2300   11.6323    9.6303    9.6623    9.8089    9.9091
 
