# Supplementary material for: Inclusive Composite Interval Mapping of QTL by Environment Interactions in Biparental Populations
Source: PLoS One. 2015 Jul 10;10(7):e0132414. doi: 10.1371/journal.pone.0132414 (PMC4498613; doi:10.1371/journal.pone.0132414)
Supplement: S1 File — (ZIP) [file pone.0132414.s001.zip › BC1 population/e=1/run_00098.met]

!**********************Note: lines staring with "!" are remarks and will be ignored in the program********************
!*********************************General Information**********************************
!Assuming F1 = P1 x P2, populations available in QTL IciMapping are: 
!  1, P1BC1F1 = P1 x F1, the first backcrossing where P1 is used as the recurrent parent;
!  2, P2BC1F1 = P2 x F1, the first backcrossing where P2 is used as the recurrent parent;
!  3, F1DH, F1-derived doubled haploids; 
!  4, RIL or F1RIL, recombination inbred lines through the repeated selfing of F1;
!  5, P1BC1RIL, recombination inbred lines through the repeated selfing of P1BC1F1;
!  6, P2BC1RIL, recombination inbred lines through the repeated selfing of P2BC1F1;
!  7, F2, the selfing generation of F1;
!  8, F3, the selfing generation of F2;
!  9, P1BC2F1, the second backcrossing where P1 is used as the recurrent parent; 
! 10, P2BC2F1, the second backcrossing where P2 is used as the recurrent parent;
! 11, P1BC2RIL, recombination inred lines through the repeated selfing of P1BC2F1; 
! 12, P2BC2RIL, recombination inred lines through the repeated selfing of P2BC2F1; 
! 13, P1BC1F2, the selfing generation of P1BC1F1; 
! 14, P2BC1F2, the selfing generation of P2BC1F1; 
! 15, P1BC2F2, the selfing generation of P1BC2F1; 
! 16, P2BC2F2, the selfing generation of P2BC2F1; 
! 17, P1BC1DH, P1BC1F1-derived doubled haploids; 
! 18, P2BC1DH, P2BC1F1-derived doubled haploids; 
! 19, P1BC2DH, P1BC2F1-derived doubled haploids; 
! 20, P2BC2DH, P2BC2F1-derived doubled haploids; 
   1      !Mapping Population (see remarks above)
   2      !Mapping Function (1 for Kosambi; 2 for Haldane; 3 for Morgan)
   2      !Marker Space Type (1 for intervals; 2 for positions)
   1      !Marker Space Unit(1 for centiMorgans; 2 for Morgan)
   6      !Number of Chromosomes (or Linkage Groups)
 200      !Size of the mapping population
   1      !Number of environments
 
!***************************************** Chromosomes and Linkage Maps **********************************************
!Chromosome                 NumMarkers
-CH1                        16
-CH2                        16
-CH3                        16
-CH4                        16
-CH5                        16
-CH6                        16
!Linkage map (Marker name followed by position or the interval length)
 MK-1-1                1     0.000
 MK-1-2                1    10.000
 MK-1-3                1    20.000
 MK-1-4                1    30.000
 MK-1-5                1    40.000
 MK-1-6                1    50.000
 MK-1-7                1    60.000
 MK-1-8                1    70.000
 MK-1-9                1    80.000
 MK-1-10               1    90.000
 MK-1-11               1   100.000
 MK-1-12               1   110.000
 MK-1-13               1   120.000
 MK-1-14               1   130.000
 MK-1-15               1   140.000
 MK-1-16               1   150.000
 MK-2-1                2     0.000
 MK-2-2                2    10.000
 MK-2-3                2    20.000
 MK-2-4                2    30.000
 MK-2-5                2    40.000
 MK-2-6                2    50.000
 MK-2-7                2    60.000
 MK-2-8                2    70.000
 MK-2-9                2    80.000
 MK-2-10               2    90.000
 MK-2-11               2   100.000
 MK-2-12               2   110.000
 MK-2-13               2   120.000
 MK-2-14               2   130.000
 MK-2-15               2   140.000
 MK-2-16               2   150.000
 MK-3-1                3     0.000
 MK-3-2                3    10.000
 MK-3-3                3    20.000
 MK-3-4                3    30.000
 MK-3-5                3    40.000
 MK-3-6                3    50.000
 MK-3-7                3    60.000
 MK-3-8                3    70.000
 MK-3-9                3    80.000
 MK-3-10               3    90.000
 MK-3-11               3   100.000
 MK-3-12               3   110.000
 MK-3-13               3   120.000
 MK-3-14               3   130.000
 MK-3-15               3   140.000
 MK-3-16               3   150.000
 MK-4-1                4     0.000
 MK-4-2                4    10.000
 MK-4-3                4    20.000
 MK-4-4                4    30.000
 MK-4-5                4    40.000
 MK-4-6                4    50.000
 MK-4-7                4    60.000
 MK-4-8                4    70.000
 MK-4-9                4    80.000
 MK-4-10               4    90.000
 MK-4-11               4   100.000
 MK-4-12               4   110.000
 MK-4-13               4   120.000
 MK-4-14               4   130.000
 MK-4-15               4   140.000
 MK-4-16               4   150.000
 MK-5-1                5     0.000
 MK-5-2                5    10.000
 MK-5-3                5    20.000
 MK-5-4                5    30.000
 MK-5-5                5    40.000
 MK-5-6                5    50.000
 MK-5-7                5    60.000
 MK-5-8                5    70.000
 MK-5-9                5    80.000
 MK-5-10               5    90.000
 MK-5-11               5   100.000
 MK-5-12               5   110.000
 MK-5-13               5   120.000
 MK-5-14               5   130.000
 MK-5-15               5   140.000
 MK-5-16               5   150.000
 MK-6-1                6     0.000
 MK-6-2                6    10.000
 MK-6-3                6    20.000
 MK-6-4                6    30.000
 MK-6-5                6    40.000
 MK-6-6                6    50.000
 MK-6-7                6    60.000
 MK-6-8                6    70.000
 MK-6-9                6    80.000
 MK-6-10               6    90.000
 MK-6-11               6   100.000
 MK-6-12               6   110.000
 MK-6-13               6   120.000
 MK-6-14               6   130.000
 MK-6-15               6   140.000
 MK-6-16               6   150.000
!*********************************** Marker Types ********************************************************************
!Co-dominant marker: When heterozygote F1 is present, P1 is coded as 2, F1 is coded as 1, and P2 is coded as 0; Otherwise, P1 is coded as 2, and P2 is coded as 0. 
!Dominant marker: When heterozygote F1 is present, P1 and F1 are coded as 12, and P2 is coded as 0; Otherwise, P1 is coded as 2, and P2 is coded as 0.  
!Recessive markers: When heterozygote F1 is present, P1 is coded as 2, and F1 and P2 are coded as 10; Otherwise, P1 is coded as 2, and P2 is coded as 0. 
!Missing marker is coded as -1. 
 MK-1-1                 1   2   1   1   2   1   1   1   1   2   2   1   2   1   1   1   1   1   2   1   1   2   1   2   1   1   1   1   2   1   1   1   2   1   2   1   1   2   2   1   2   2   1   1   2   2   1   1   2   2   2   1   2   2   2   2   2   2   1   1   2   1   1   1   2   2   2   2   2   1   1   1   2   2   1   2   1   2   1   1   1   1   2   2   2   1   2   2   1   2   1   1   2   1   1   2   2   2   1   2   2   1   2   1   2   1   1   1   1   1   1   1   2   1   2   1   2   1   2   1   2   1   1   2   1   2   2   2   2   2   2   2   1   1   2   1   2   2   2   1   1   2   1   1   2   2   2   2   2   1   2   1   2   2   1   2   1   1   1   2   1   2   2   1   2   1   1   2   2   2   2   2   2   2   2   2   2   1   2   2   2   1   2   2   2   1   2   1   1   2   1   1   2   1   1   1   1   1   2   1
 MK-1-2                 1   2   1   1   2   1   1   1   1   1   2   1   1   1   1   1   1   1   2   1   1   2   1   2   1   2   1   2   2   1   1   1   2   1   2   1   1   2   2   1   2   2   1   1   2   2   1   1   2   2   2   1   2   2   2   2   2   1   1   1   2   1   1   1   2   2   2   2   2   1   1   1   2   2   1   2   1   2   1   1   1   1   2   2   2   2   1   2   1   2   1   1   2   1   1   2   1   2   1   2   2   2   2   1   1   1   1   1   1   1   1   1   2   1   2   1   1   1   2   1   2   2   1   2   1   2   1   2   2   2   2   2   1   1   2   1   2   2   2   1   1   2   2   1   2   2   2   2   2   1   2   1   2   2   1   2   1   1   1   2   1   2   2   1   2   1   1   2   1   2   1   2   2   2   2   2   2   2   2   2   2   1   2   2   2   1   2   1   1   1   2   1   2   1   1   1   2   1   1   1
 MK-1-3                 1   2   1   1   2   1   1   1   1   1   2   2   1   1   1   1   1   2   2   1   2   1   2   2   1   2   1   2   2   1   1   1   2   1   2   1   1   2   2   1   2   2   1   1   2   2   1   1   2   2   2   1   2   2   2   1   2   1   1   1   2   1   1   1   2   2   2   2   2   1   2   1   2   2   1   2   1   2   1   1   1   1   2   2   2   2   1   2   1   2   1   1   2   2   2   2   1   2   1   1   1   1   2   1   1   1   1   1   1   1   1   1   2   1   2   1   1   1   2   1   2   2   1   2   1   2   1   2   2   2   2   2   1   1   2   1   2   2   2   1   2   2   2   1   2   2   2   2   2   1   2   1   2   2   1   2   1   1   1   2   1   2   2   2   2   1   1   2   1   2   1   2   2   2   2   2   2   2   2   2   2   1   2   2   2   1   2   1   1   1   2   1   2   1   1   2   1   1   1   1
 MK-1-4                 1   2   1   1   2   1   1   1   1   1   1   2   1   1   1   1   1   2   2   1   2   1   2   2   1   2   1   2   2   1   1   1   2   1   2   1   1   2   2   1   2   2   1   1   2   2   1   1   2   2   2   1   2   2   2   1   2   1   1   2   2   1   1   1   2   2   2   2   2   1   2   1   2   2   1   2   1   2   1   1   1   1   1   2   2   2   1   2   1   2   2   1   2   2   2   1   1   2   1   2   1   1   2   1   1   1   1   1   1   1   1   1   2   1   2   1   1   1   2   1   1   2   1   2   2   2   1   2   1   2   2   2   1   1   2   1   2   2   2   1   2   2   2   1   1   2   2   2   2   2   2   1   2   2   1   1   1   1   1   2   1   2   2   1   2   1   1   1   1   2   1   2   2   2   2   2   2   2   2   2   2   1   2   2   2   1   2   1   1   1   1   1   2   1   1   2   1   1   1   1
 MK-1-5                 1   2   1   1   1   1   1   1   2   1   1   2   1   1   1   1   1   2   2   1   2   1   2   2   1   1   1   2   2   1   1   1   2   1   2   1   1   2   2   1   2   2   1   1   2   2   1   1   2   2   2   1   2   2   2   1   2   1   1   2   2   1   1   1   2   2   2   2   2   1   2   1   2   2   1   2   1   2   1   1   1   1   2   2   2   2   1   2   1   2   2   2   2   2   2   1   2   2   1   2   1   1   2   1   1   1   2   1   1   1   1   1   2   1   2   1   2   1   2   1   1   2   1   2   2   2   1   2   1   2   1   2   1   1   1   1   2   2   2   1   2   2   2   1   1   2   2   2   2   2   2   1   2   1   2   1   1   1   1   2   1   2   2   1   2   1   1   1   1   2   1   2   2   2   2   1   2   2   2   2   2   2   2   2   2   2   2   1   1   1   1   2   2   1   1   2   1   1   1   1
 MK-1-6                 1   2   1   1   1   1   1   1   2   1   2   2   1   2   1   2   1   2   2   1   2   1   2   2   1   2   1   1   2   1   1   1   2   1   2   1   1   2   2   1   2   2   1   1   2   2   1   1   2   2   2   1   2   2   2   1   2   1   1   2   2   1   1   1   2   2   2   2   2   1   2   1   2   2   1   2   1   2   1   2   1   1   2   2   2   1   1   2   1   1   2   2   2   2   2   1   2   1   1   2   2   1   2   1   1   1   2   1   1   1   1   1   2   1   2   1   2   1   2   1   1   2   1   2   2   1   1   2   1   2   1   2   1   1   1   1   2   2   2   1   2   1   2   1   1   2   2   2   1   2   2   2   2   1   2   1   1   1   1   2   1   2   2   2   2   1   1   1   1   2   1   2   2   2   2   1   2   2   2   2   2   2   2   2   2   2   2   1   1   1   1   2   2   1   1   2   1   1   1   1
 MK-1-7                 1   2   1   1   1   2   1   1   2   1   2   2   1   2   1   2   1   2   2   2   2   2   2   2   1   2   1   1   2   1   1   2   2   1   2   1   1   2   2   1   2   2   1   1   2   2   1   1   1   2   2   1   2   2   2   1   2   1   1   2   2   1   1   1   2   2   2   2   2   1   1   1   2   2   1   2   1   2   1   2   1   1   2   2   2   1   1   2   1   1   2   2   1   1   2   1   2   1   1   2   2   1   2   1   1   1   2   1   1   1   2   1   2   1   2   1   2   1   2   1   1   2   1   2   2   1   1   2   1   2   1   2   1   1   1   1   2   2   2   1   1   1   2   1   1   2   2   2   1   2   2   2   2   1   2   1   1   1   1   2   1   2   2   2   1   1   1   1   1   2   1   2   2   2   2   1   2   2   2   2   2   1   2   2   2   2   2   1   1   1   1   2   2   1   1   2   1   1   1   1
 MK-1-8                 1   2   1   1   1   2   1   1   2   2   2   2   1   2   1   2   2   2   2   2   1   2   2   2   1   2   1   1   2   1   1   2   2   1   2   1   1   2   2   2   2   1   1   1   2   1   2   1   1   2   2   2   1   2   2   1   2   1   1   2   2   1   1   2   2   2   2   1   1   1   1   1   1   2   1   2   2   1   1   1   1   1   2   2   2   1   1   2   2   1   2   1   1   1   2   1   1   1   1   2   2   1   2   1   1   1   2   1   1   1   2   1   2   1   2   1   2   1   1   1   1   2   1   2   2   1   1   2   1   2   1   1   1   1   1   1   1   2   2   1   1   1   2   2   1   2   2   2   1   2   2   2   2   2   2   1   1   1   1   2   1   2   2   2   1   1   2   1   2   2   1   2   2   2   2   1   2   2   2   2   2   2   2   2   2   2   2   2   1   1   1   2   2   1   2   2   1   1   1   1
 MK-1-9                 1   1   1   1   1   2   1   1   2   2   2   2   1   2   1   2   2   2   2   2   1   2   1   2   1   2   1   1   2   1   1   2   2   1   2   2   2   2   2   2   1   1   1   1   2   1   2   1   1   2   1   2   1   2   2   1   2   1   1   2   2   1   1   2   1   2   2   1   1   1   1   1   1   2   2   2   2   1   1   1   1   1   2   2   2   1   1   2   1   1   2   1   2   1   2   1   1   1   1   2   2   1   2   1   1   1   2   1   1   1   2   1   2   1   2   1   2   1   1   1   1   2   1   2   1   1   2   2   1   2   1   1   1   1   1   1   1   2   2   1   1   2   2   2   1   2   2   2   1   2   2   2   2   2   1   1   1   1   2   2   1   2   2   2   2   1   2   1   2   2   1   1   2   2   2   1   2   2   2   2   2   2   2   2   2   2   2   2   1   1   2   2   2   1   2   2   1   1   1   1
 MK-1-10                1   2   1   1   1   2   1   1   2   2   2   2   1   2   1   2   2   2   2   2   1   2   1   2   1   2   1   1   2   1   1   2   2   2   2   2   2   2   2   2   1   1   1   1   2   1   2   1   1   2   1   2   1   2   2   1   2   1   1   2   2   1   1   2   1   2   2   1   1   1   1   1   1   2   2   2   2   1   1   1   1   2   2   2   2   1   1   2   1   1   1   1   2   1   2   1   1   1   1   2   2   1   2   2   1   1   2   1   1   1   2   1   2   1   2   1   2   1   1   1   1   2   1   2   1   1   2   2   1   2   1   1   2   1   1   1   1   2   2   1   1   2   2   2   1   2   2   2   1   1   2   2   2   2   1   1   1   1   2   2   1   2   2   2   2   1   2   1   2   1   1   1   2   2   2   1   2   2   2   2   2   2   2   2   2   2   2   2   1   1   2   2   2   2   2   2   1   2   1   1
 MK-1-11                1   2   1   1   1   2   1   2   2   2   2   2   1   2   1   2   2   2   2   2   2   2   1   2   1   2   1   1   2   1   1   2   1   2   1   2   2   2   2   2   1   1   1   1   2   1   2   1   1   2   1   2   2   1   2   1   2   1   1   2   2   1   1   2   1   2   2   1   1   1   1   1   1   2   2   2   2   1   1   1   1   2   2   2   2   2   1   2   1   1   1   1   2   2   2   1   1   1   1   2   2   1   2   2   1   2   2   1   1   1   2   1   2   1   2   1   2   1   1   1   1   2   1   2   1   1   2   2   1   2   1   1   2   1   1   1   1   2   2   1   1   2   2   2   1   2   2   2   1   1   1   2   2   1   1   1   1   2   2   2   1   2   2   2   2   1   2   1   2   1   1   1   2   2   2   1   2   1   2   2   1   2   2   2   2   2   2   1   1   1   2   2   2   2   2   2   1   2   1   1
 MK-1-12                2   2   1   2   1   2   1   2   2   2   2   2   1   2   1   2   2   2   2   2   2   2   1   2   1   2   1   1   2   1   1   2   1   2   1   2   2   2   2   2   1   1   1   1   2   1   2   2   1   2   1   2   2   1   2   1   2   1   1   2   2   1   1   1   1   2   2   1   2   1   1   1   1   2   2   2   2   2   1   1   2   2   2   2   2   2   1   1   1   1   1   1   2   2   2   2   1   1   1   1   2   1   2   2   1   2   2   1   1   1   2   1   2   1   2   1   2   1   1   1   2   2   1   2   1   1   2   2   1   2   1   1   2   1   1   1   1   2   2   1   1   2   2   2   1   2   2   2   1   1   1   2   2   1   2   2   1   2   2   2   1   2   2   2   1   1   2   1   2   1   1   1   1   2   2   1   2   2   2   2   2   2   2   2   2   2   2   1   2   1   2   2   2   2   2   2   1   2   1   1
 MK-1-13                2   2   1   2   1   2   1   2   1   2   2   2   1   2   2   1   1   2   2   2   2   2   2   2   1   1   1   1   2   1   1   2   1   2   1   2   2   2   2   2   1   1   1   2   2   1   2   1   1   2   1   2   1   1   2   1   2   1   1   2   2   1   1   1   1   2   2   1   2   1   1   1   1   2   1   2   2   2   1   2   2   2   2   2   2   2   2   1   1   1   2   1   2   2   2   2   1   1   1   1   2   1   2   2   1   2   1   1   2   1   2   1   2   1   2   1   2   1   1   1   2   2   1   2   1   1   2   2   1   2   1   1   2   1   1   1   1   2   2   1   1   2   2   1   1   2   2   2   1   1   1   2   2   1   1   2   1   2   2   2   1   2   2   2   1   1   1   1   2   1   1   1   1   2   2   1   2   2   2   2   2   2   2   2   2   2   2   1   2   1   2   2   2   2   2   2   1   1   1   2
 MK-1-14                1   2   1   2   1   2   1   2   2   2   2   2   1   2   1   2   1   2   2   2   2   2   2   1   1   1   1   1   2   2   1   2   2   2   1   1   2   2   2   2   1   1   2   2   1   1   2   1   1   2   1   2   1   1   2   1   2   1   1   1   2   1   1   1   1   2   2   1   2   1   1   2   2   2   1   2   2   2   1   2   2   2   2   2   2   2   2   1   1   1   2   1   2   2   2   2   1   1   2   1   2   1   2   2   1   2   1   1   2   1   2   1   2   1   2   1   2   1   1   2   2   2   1   2   1   1   2   2   1   2   1   1   2   1   1   1   1   1   2   1   1   2   2   1   1   2   2   2   1   1   1   2   2   1   1   2   1   2   2   2   1   2   2   2   1   1   1   1   2   1   1   1   2   2   2   1   2   2   2   2   2   2   2   2   2   2   2   1   2   1   2   2   2   2   2   2   1   1   1   2
 MK-1-15                1   2   1   2   1   2   1   2   2   2   2   2   1   2   1   2   1   1   1   2   2   1   2   1   1   1   1   1   1   2   1   2   2   2   1   1   2   2   2   2   2   1   2   2   1   2   2   1   1   2   1   2   1   1   2   1   2   1   1   1   2   2   1   1   1   2   2   1   2   1   1   2   2   2   1   2   2   2   1   2   1   2   2   2   2   2   2   1   1   1   2   1   2   2   2   2   1   1   2   2   2   1   2   2   1   2   1   1   2   2   2   1   2   1   2   1   2   1   1   2   2   1   1   2   1   1   2   2   2   2   1   1   2   1   1   1   1   1   2   2   1   2   2   1   1   2   1   1   1   1   2   2   2   1   1   2   1   2   1   2   1   2   2   2   1   2   1   1   2   1   1   1   2   2   2   1   2   2   2   2   2   2   2   2   2   2   2   1   2   1   1   2   1   2   2   2   1   1   1   2
 MK-1-16                1   2   1   2   1   2   1   2   1   2   2   2   1   2   1   2   1   1   1   2   1   1   2   1   1   1   1   1   1   2   1   2   2   2   1   1   2   2   2   1   2   1   2   2   1   2   2   1   1   2   1   2   2   1   2   1   2   1   1   2   2   2   1   1   2   2   2   1   2   1   1   2   2   2   1   2   1   1   1   2   1   2   2   2   2   2   2   1   1   1   2   2   2   2   1   1   1   1   2   2   2   1   2   2   1   2   1   1   2   2   2   1   2   1   2   1   2   1   1   2   2   1   1   2   1   1   1   2   2   1   1   1   2   2   1   2   1   1   2   1   1   2   2   1   1   2   1   1   1   1   2   2   1   1   1   2   1   2   1   2   1   2   2   2   2   2   1   1   2   2   1   1   2   2   2   1   2   2   2   2   2   2   2   2   2   2   2   1   2   1   1   2   1   2   2   2   1   1   1   2
 MK-2-1                 1   2   2   1   2   1   2   1   2   2   2   1   2   2   2   2   1   1   1   1   2   2   1   2   2   2   1   1   1   2   1   1   2   2   2   2   1   2   1   2   2   2   1   2   2   1   2   1   2   2   1   1   1   2   2   2   2   1   2   2   1   1   2   2   2   2   1   2   2   2   1   2   2   1   1   1   1   1   2   2   2   1   2   2   2   1   1   2   2   1   1   2   2   2   2   1   2   2   1   2   2   2   2   1   1   1   1   1   2   2   2   2   2   2   1   2   2   1   1   2   2   1   2   1   2   2   1   2   1   1   1   1   1   2   1   2   2   2   1   1   2   2   2   1   2   2   2   1   1   2   1   1   2   1   2   1   1   1   1   1   2   1   1   2   1   2   2   2   2   1   1   1   1   1   1   2   1   1   2   2   1   1   1   2   2   1   1   1   1   2   2   2   1   2   2   1   1   2   1   2
 MK-2-2                 1   2   2   1   2   1   2   1   2   2   2   1   2   2   2   2   1   1   1   1   2   2   1   2   2   2   1   1   1   2   1   1   2   2   2   2   2   2   2   2   2   1   1   2   2   1   2   1   2   2   1   1   1   2   2   2   2   1   2   2   1   1   2   1   2   2   1   2   2   2   1   2   2   1   1   1   2   1   2   1   2   1   2   2   2   1   1   1   2   1   1   2   1   2   1   1   2   2   1   2   2   2   2   1   1   2   1   1   2   2   2   2   2   2   1   1   2   1   2   2   2   1   2   1   2   2   1   2   1   1   1   1   1   2   1   2   1   2   1   1   1   2   2   1   2   2   2   1   1   2   1   1   2   1   2   1   1   1   1   1   2   1   1   2   1   2   2   2   2   1   1   1   2   1   1   2   1   1   2   2   1   1   1   2   2   1   1   1   1   2   1   2   1   1   2   1   1   2   1   2
 MK-2-3                 1   2   2   1   2   1   2   1   2   2   1   1   2   2   2   2   1   1   1   2   2   2   1   2   2   2   1   1   1   2   2   1   2   2   2   2   2   2   2   2   2   1   1   2   2   1   2   1   2   2   1   1   1   2   2   2   2   1   2   1   1   1   2   1   1   2   1   2   2   2   1   2   2   1   1   1   2   2   2   1   2   1   2   2   2   1   1   1   1   1   1   2   1   2   1   1   2   2   1   2   1   2   2   1   1   2   1   1   2   2   2   2   2   2   1   1   2   1   2   2   2   1   2   1   2   1   1   2   1   1   1   1   1   2   1   2   1   2   1   1   1   2   2   1   2   2   2   1   1   2   2   1   1   1   2   1   1   2   2   1   2   1   1   2   1   2   2   2   2   1   2   1   2   1   1   2   1   1   2   2   1   1   1   2   2   1   1   1   1   2   1   2   1   1   2   1   1   2   2   2
 MK-2-4                 1   2   2   1   2   1   2   1   2   2   1   1   2   2   2   2   1   1   1   2   2   1   1   2   2   2   1   1   1   2   2   1   2   2   2   2   2   2   2   2   2   1   2   2   2   1   1   1   2   2   1   1   1   2   2   2   1   1   2   1   1   1   2   1   1   2   1   2   2   2   1   2   2   1   1   1   2   2   2   1   2   1   2   2   2   1   1   2   1   1   1   2   1   1   1   1   2   1   1   2   2   2   2   1   1   2   1   1   2   2   2   2   2   2   1   2   2   1   2   2   2   1   2   1   2   1   1   2   1   1   1   1   1   2   1   2   1   1   1   1   1   2   1   1   2   2   2   1   1   2   2   1   1   1   2   1   1   2   1   1   2   1   2   2   1   2   2   2   1   1   2   1   2   1   1   1   1   1   2   2   2   1   1   2   2   1   1   1   1   2   1   2   1   1   2   1   1   2   2   2
 MK-2-5                 1   2   2   1   2   1   2   1   2   2   1   1   1   2   2   2   1   1   1   2   2   1   1   1   1   1   2   1   1   2   2   1   2   2   2   2   2   2   2   2   1   1   2   2   2   2   1   1   2   2   1   1   1   2   2   2   1   1   2   1   1   1   1   1   2   2   2   2   2   1   1   2   2   1   1   2   2   2   1   1   2   1   2   2   2   2   1   2   1   1   1   2   1   1   1   1   2   2   1   2   2   2   2   1   1   2   2   1   2   2   2   2   2   2   1   2   2   1   2   2   2   1   1   1   2   1   1   2   1   1   1   1   1   2   1   2   1   1   2   1   1   2   1   2   2   2   2   1   1   1   2   1   1   1   2   1   1   2   1   2   2   1   2   2   1   2   2   2   2   2   2   1   2   1   1   1   1   1   2   2   2   1   2   2   2   1   1   1   1   2   1   2   1   1   2   1   1   2   2   2
 MK-2-6                 1   2   2   1   2   1   2   1   2   2   2   1   1   2   2   2   1   1   1   2   2   1   1   1   1   1   2   1   1   2   2   1   2   2   1   2   2   2   2   2   1   2   2   2   2   2   1   1   2   2   1   1   1   2   2   2   1   1   2   1   2   2   1   2   2   2   2   2   2   1   1   2   2   1   1   1   2   2   1   1   2   1   2   2   2   2   1   2   1   1   2   2   2   1   1   1   2   2   1   2   2   2   1   1   1   2   2   1   2   2   1   2   2   2   1   2   2   1   2   2   2   1   1   1   1   1   1   2   1   1   1   1   1   2   1   2   1   1   2   1   1   2   1   2   2   2   1   1   1   1   2   1   1   1   2   2   1   2   1   2   2   1   2   2   1   2   2   2   2   2   2   1   2   2   1   1   1   1   2   2   2   1   2   2   2   1   1   1   1   2   1   1   1   1   2   1   1   2   2   2
 MK-2-7                 1   2   1   1   2   1   2   2   2   2   2   1   1   2   2   2   1   1   1   2   2   1   1   1   1   1   2   2   1   2   2   1   2   2   1   2   2   2   2   2   1   2   1   2   2   2   1   1   2   2   1   1   2   2   2   2   1   1   2   1   2   2   1   2   2   1   2   2   2   1   1   2   2   1   1   1   2   2   1   2   1   1   2   2   2   2   2   2   1   1   2   2   2   1   1   2   2   2   1   2   2   2   1   1   1   2   2   2   2   2   1   2   2   2   1   2   2   1   2   1   2   1   1   1   1   1   1   2   1   2   1   1   1   2   1   2   1   1   2   1   1   2   1   2   2   2   1   1   1   1   2   1   1   1   2   2   1   2   1   2   2   1   1   2   1   2   2   2   1   2   2   1   2   2   1   1   1   1   2   2   2   1   2   2   2   1   1   1   1   2   1   2   1   1   2   1   1   1   2   2
 MK-2-8                 1   2   1   1   2   1   2   2   2   2   1   1   1   2   2   2   1   1   2   2   2   1   1   1   1   1   2   2   1   2   2   1   2   2   1   2   2   1   2   2   1   2   1   2   2   2   1   1   2   2   1   1   2   2   2   2   1   1   2   1   2   2   1   2   2   1   2   2   1   1   1   2   2   1   1   1   1   2   1   2   1   1   2   2   1   2   2   2   2   1   2   2   2   1   1   1   2   1   1   2   2   1   1   2   1   2   2   2   2   2   1   2   2   2   2   1   2   1   2   1   2   1   1   2   1   1   1   1   1   2   1   1   1   2   1   2   1   1   1   1   1   2   1   2   2   1   1   1   1   2   2   2   1   1   2   2   2   2   1   2   2   1   1   2   1   2   2   1   1   2   2   1   2   2   1   1   2   1   1   2   2   1   2   2   2   2   2   1   1   2   1   2   1   1   2   1   1   1   2   2
 MK-2-9                 1   2   1   1   2   1   2   1   2   2   2   1   1   2   2   2   1   1   2   2   2   1   1   1   1   1   2   2   1   2   2   1   2   2   1   1   2   1   2   2   1   2   1   2   2   2   1   1   2   1   1   1   2   2   2   2   1   1   2   1   2   2   2   2   2   1   2   2   1   1   1   2   2   1   1   1   1   2   1   2   1   1   2   2   1   2   2   2   2   1   2   2   2   1   1   1   2   1   1   2   2   1   1   2   1   2   2   2   2   2   1   2   2   2   2   1   2   1   2   1   2   1   1   2   1   1   1   2   1   2   1   1   1   2   2   2   1   1   1   1   2   2   2   2   2   2   1   1   1   1   2   2   1   1   2   2   2   1   1   2   2   1   1   2   1   2   2   1   1   2   2   1   2   2   1   1   2   1   1   2   2   1   2   2   2   2   2   1   1   2   2   2   1   1   2   1   1   1   2   2
 MK-2-10                1   2   1   1   2   1   2   1   2   2   2   1   1   1   2   2   1   1   2   2   2   1   1   1   1   1   2   1   1   2   2   2   2   2   1   1   2   1   2   2   1   2   1   2   2   2   1   2   2   1   1   1   2   2   2   2   1   2   1   1   2   2   2   2   2   1   2   2   1   1   1   2   2   1   1   1   1   1   1   2   1   2   2   2   1   2   2   2   2   2   2   2   2   1   1   1   2   1   1   2   2   1   1   1   1   1   2   2   2   2   1   2   2   2   1   1   1   1   2   1   2   1   1   2   1   1   1   2   1   2   1   1   1   2   2   2   1   1   1   1   2   2   2   2   1   2   1   1   1   1   2   1   1   1   2   2   2   1   1   2   2   1   2   2   1   2   2   1   2   2   2   1   2   2   1   1   2   1   1   2   2   1   2   2   2   2   1   1   1   2   2   2   2   1   2   1   1   1   2   2
 MK-2-11                1   2   1   1   1   1   2   1   2   2   2   1   1   1   1   2   1   1   2   2   1   1   1   2   1   1   2   1   1   2   1   2   2   1   1   1   2   1   2   2   1   1   1   2   2   2   1   2   2   1   1   2   2   2   2   1   1   2   1   1   2   2   2   2   2   1   2   2   1   1   1   2   2   1   1   1   1   1   1   2   1   2   2   2   1   2   2   2   2   2   2   1   2   1   1   2   2   1   1   2   2   1   1   1   1   1   2   2   2   2   1   2   2   2   1   1   1   1   2   1   2   1   1   2   1   1   2   2   1   2   1   1   2   2   2   2   1   1   1   1   2   2   2   2   1   1   1   1   1   1   2   1   1   1   2   2   2   1   2   2   2   1   2   2   1   2   2   2   2   2   2   1   2   2   1   1   2   1   1   2   2   1   2   2   2   2   1   1   1   2   2   2   2   1   1   1   1   2   2   2
 MK-2-12                1   2   1   1   1   1   2   1   2   2   2   1   1   1   1   2   2   1   2   2   2   1   1   2   1   1   2   1   1   2   1   2   2   1   1   1   2   1   2   1   1   1   1   2   2   2   1   2   2   2   1   2   2   2   2   1   1   2   1   2   2   2   2   2   2   2   2   2   1   1   1   2   1   1   1   1   1   1   1   2   1   2   2   2   2   2   2   2   2   2   2   1   2   1   1   2   2   1   1   2   2   1   2   1   1   1   2   2   2   2   1   2   2   2   1   1   1   1   2   2   2   1   1   2   1   1   2   2   1   2   1   2   2   2   2   2   1   1   1   1   2   2   2   2   2   1   1   2   1   1   2   1   1   1   2   2   2   1   2   2   2   1   2   1   1   2   1   2   1   2   1   1   2   2   1   1   2   1   2   2   2   1   2   2   2   2   1   1   1   2   2   2   2   1   2   2   1   2   2   2
 MK-2-13                1   1   1   1   1   1   2   1   2   2   2   1   1   1   1   2   2   1   2   2   2   1   2   2   1   1   2   1   1   2   1   2   2   1   1   1   2   1   2   1   1   1   1   1   2   2   1   2   2   2   1   2   2   2   2   1   1   2   1   2   2   2   2   2   2   2   2   2   1   1   1   2   1   2   1   1   1   1   1   2   1   2   2   2   2   2   2   2   2   2   2   1   2   1   2   1   2   1   1   2   2   1   2   2   1   1   2   2   2   2   1   2   2   2   1   1   1   1   2   2   2   1   1   2   1   1   2   2   1   2   2   2   2   2   2   2   1   1   1   1   1   2   2   2   2   1   1   2   1   1   2   1   1   1   2   2   2   1   2   2   2   1   2   1   1   2   1   2   1   2   1   1   1   2   2   1   2   1   2   2   2   1   2   2   2   2   1   1   1   2   2   2   2   1   2   2   1   2   2   2
 MK-2-14                1   2   1   1   1   1   2   1   2   2   2   2   1   1   1   2   2   1   2   2   2   1   2   1   2   1   2   1   1   2   1   2   2   1   1   1   2   1   2   1   1   1   1   1   1   2   1   2   2   2   1   2   2   2   2   1   1   2   1   2   2   2   2   2   2   2   2   2   1   1   1   2   1   2   1   1   1   1   1   2   2   1   2   1   1   2   2   2   2   2   2   1   2   2   2   2   2   1   1   2   2   1   2   2   1   1   2   2   2   2   1   2   2   2   1   1   1   2   2   2   2   1   1   1   1   1   2   2   1   2   2   2   2   2   2   2   1   1   1   1   1   2   2   2   2   1   1   2   1   1   2   1   1   1   2   2   2   1   2   2   2   1   2   1   1   2   1   2   1   2   1   1   1   2   2   1   2   2   2   2   2   1   2   2   2   2   1   1   2   2   2   2   2   1   2   2   1   2   1   1
 MK-2-15                1   2   1   1   1   1   2   1   2   2   1   2   1   2   1   2   2   1   2   2   1   2   2   1   2   1   2   1   1   2   1   2   2   1   1   1   2   1   2   1   2   1   1   1   1   2   1   1   2   2   1   2   2   2   2   1   1   2   1   2   2   2   2   2   2   2   1   2   2   1   1   2   1   1   2   1   1   1   1   2   2   1   2   2   1   2   2   2   2   2   2   1   2   2   2   2   2   1   1   2   2   2   2   2   1   1   2   2   2   2   2   2   2   2   1   1   1   2   2   2   1   2   2   1   1   1   2   2   1   2   2   2   2   2   2   2   1   1   1   1   1   2   2   1   2   1   1   2   1   1   2   2   1   1   2   2   2   1   2   2   1   1   2   2   1   2   1   2   1   2   2   1   1   2   2   1   2   2   2   2   2   1   2   2   1   2   1   1   2   2   2   2   2   1   1   2   1   2   1   2
 MK-2-16                1   2   2   2   1   1   2   1   2   2   1   2   1   2   1   2   2   1   2   2   1   2   2   1   2   1   2   1   1   2   1   1   2   2   1   1   2   1   2   1   2   1   1   1   1   2   1   1   2   2   1   2   2   2   2   1   1   2   1   2   2   2   1   2   1   2   1   2   2   1   1   2   1   2   2   1   1   1   1   2   2   1   2   1   2   2   2   2   2   2   2   1   2   2   2   2   2   1   1   2   2   2   2   1   2   1   2   2   2   2   2   2   2   2   1   1   1   2   2   2   1   2   2   2   1   1   2   1   1   1   2   2   2   1   2   2   1   1   1   1   1   2   2   1   2   1   2   2   2   1   2   2   1   1   2   2   2   1   2   2   2   1   2   2   1   2   1   2   1   2   1   1   1   2   2   1   2   2   2   2   2   1   2   2   1   2   1   1   2   2   2   2   2   1   1   2   1   2   1   2
 MK-3-1                 2   2   1   1   1   1   2   1   1   1   1   1   1   1   1   2   2   2   1   1   2   2   1   1   1   1   2   1   1   1   2   2   2   1   1   1   2   2   1   1   2   1   2   2   2   2   2   1   1   1   2   2   1   1   1   1   2   2   2   1   2   1   1   2   1   2   2   2   1   2   2   1   2   1   1   2   1   2   2   2   2   1   2   1   1   1   2   2   2   1   2   2   1   2   1   2   1   2   1   1   1   2   2   2   1   1   1   2   2   1   2   2   1   2   1   2   2   1   2   1   1   2   2   1   2   2   2   1   1   1   1   2   2   2   1   1   2   1   2   2   1   2   1   2   2   2   2   1   2   2   1   2   2   1   1   2   1   1   1   2   1   1   2   1   1   2   2   1   1   1   2   1   1   1   2   2   1   2   2   2   2   2   1   1   1   1   1   2   2   1   1   1   2   2   1   2   1   2   1   2
 MK-3-2                 2   2   1   2   1   2   2   1   2   1   1   2   2   1   1   2   2   2   1   1   2   2   1   1   1   1   2   1   1   1   2   2   2   1   1   1   2   2   1   1   2   1   2   2   2   2   2   1   2   1   2   2   1   1   1   1   2   2   2   1   2   1   1   2   1   2   1   2   1   2   2   1   2   1   1   2   1   2   2   1   2   1   2   2   1   1   2   2   1   1   2   2   1   2   1   2   1   2   1   1   1   2   2   2   1   1   1   2   2   1   2   2   2   2   1   2   1   1   2   1   2   2   2   1   2   2   2   1   1   1   1   2   2   2   1   1   2   1   2   2   1   2   1   2   2   2   2   1   2   2   1   2   2   1   1   2   1   1   1   2   1   1   2   1   1   2   2   1   1   1   2   1   1   1   2   2   1   2   2   2   2   2   1   1   2   1   1   2   2   1   1   1   2   2   1   2   1   2   1   2
 MK-3-3                 2   2   1   2   1   2   2   1   2   1   1   2   2   1   1   2   1   2   2   1   1   1   1   1   1   1   2   1   1   1   2   2   2   1   1   1   2   2   1   1   2   1   2   2   2   2   1   1   2   1   2   2   1   1   1   1   2   2   1   1   2   1   1   2   1   2   1   2   1   2   2   1   2   1   1   2   1   2   2   1   2   1   2   2   1   1   2   2   1   1   2   2   1   2   1   2   1   2   1   1   1   2   2   2   1   1   1   1   2   1   2   2   2   2   1   2   1   1   2   1   2   2   2   1   2   2   2   1   1   1   1   2   2   2   1   1   2   1   2   2   1   2   1   2   1   2   2   1   2   2   1   2   2   2   1   2   1   1   1   2   1   2   2   1   1   2   2   1   1   1   2   1   1   2   2   2   1   2   2   2   1   1   1   1   2   1   1   2   2   1   1   1   2   1   1   2   1   2   1   2
 MK-3-4                 2   1   1   1   1   2   2   1   2   2   1   2   2   2   1   2   1   2   2   1   1   1   1   1   1   1   2   1   1   2   2   2   2   1   1   1   2   2   1   1   2   1   2   2   2   2   2   1   2   1   2   2   1   1   1   1   2   2   1   1   2   1   2   2   2   2   1   2   1   1   2   1   2   1   1   1   1   2   2   1   2   1   2   2   1   1   2   2   1   2   2   2   1   2   1   2   1   2   1   1   1   2   2   2   1   2   1   1   1   1   2   2   2   2   1   2   1   2   2   1   2   2   2   1   2   2   2   1   1   1   1   2   2   2   1   1   2   1   2   2   1   2   1   2   1   2   2   1   2   2   1   2   2   2   1   2   1   1   1   2   1   2   2   1   1   2   2   1   2   2   2   1   1   2   2   2   1   2   2   2   1   1   2   2   2   1   1   2   2   1   1   1   2   1   1   2   1   2   1   2
 MK-3-5                 2   1   1   1   1   2   1   2   2   2   2   2   2   2   1   2   1   2   2   1   1   1   1   1   1   1   2   1   1   2   2   2   1   2   1   1   2   2   1   1   1   1   2   2   2   2   2   1   2   1   2   1   1   1   1   1   2   1   1   1   2   1   1   2   2   2   1   2   1   1   2   1   2   1   1   1   1   2   2   2   2   1   2   1   1   1   2   2   1   2   2   2   2   2   1   2   1   2   2   1   1   2   2   2   1   2   1   1   1   1   2   2   2   1   1   2   1   2   2   1   2   2   2   2   2   2   2   1   1   1   1   2   2   2   1   1   1   1   2   2   1   2   1   2   1   2   2   1   2   2   1   2   2   2   1   2   2   1   1   2   1   2   2   1   1   2   2   1   2   2   2   1   1   2   2   2   1   2   2   2   1   1   2   2   2   1   1   2   1   1   1   1   2   1   1   2   2   1   1   2
 MK-3-6                 2   1   1   1   1   2   1   2   2   2   2   2   2   2   1   2   1   2   2   1   1   1   1   1   1   1   2   1   1   2   2   2   1   2   1   1   1   2   1   1   1   1   2   2   2   2   2   1   2   2   2   1   1   1   1   1   1   1   1   2   2   1   2   2   2   1   1   2   1   1   2   1   2   1   1   1   1   2   2   2   2   1   2   2   1   2   2   2   1   2   2   2   2   1   1   2   1   2   2   1   1   2   2   2   1   2   1   1   1   2   2   2   2   1   1   2   1   2   2   1   2   2   2   2   2   2   2   1   2   2   1   1   2   2   1   1   1   2   2   2   1   2   1   2   1   2   2   1   1   2   1   1   1   2   1   2   2   1   1   2   1   2   2   1   1   2   1   1   2   2   2   2   1   2   2   2   1   2   2   2   2   1   2   2   2   1   1   2   1   1   1   1   2   1   1   2   2   1   1   2
 MK-3-7                 2   1   1   1   1   2   1   2   2   2   2   2   2   2   1   2   1   2   2   1   1   1   1   2   2   1   2   1   1   2   2   2   1   2   1   1   1   2   1   1   1   1   2   2   2   2   2   1   2   2   2   1   1   1   1   1   1   1   1   2   2   1   2   2   2   1   1   2   1   2   2   1   2   1   1   1   2   2   2   2   1   1   2   2   1   2   2   2   1   2   2   2   2   1   1   2   1   2   2   1   1   2   2   2   1   2   1   1   1   2   2   2   2   1   1   2   1   2   2   1   2   2   2   2   2   2   2   1   2   2   1   1   2   2   1   1   2   2   2   2   1   2   1   2   1   2   2   1   1   2   1   1   1   2   1   2   2   1   1   1   1   2   1   1   1   1   1   1   2   2   2   2   1   2   2   2   1   1   2   2   2   1   2   2   2   1   2   2   1   1   1   1   2   1   1   2   2   2   1   2
 MK-3-8                 2   1   1   1   1   2   1   2   2   1   2   2   2   2   1   2   1   2   2   1   1   1   1   2   2   1   1   1   1   2   1   2   2   2   1   1   1   2   1   1   1   1   2   2   2   2   2   1   2   1   2   2   1   2   1   1   1   1   1   2   2   1   2   2   2   2   1   2   1   2   2   1   2   1   1   1   2   2   2   2   1   1   1   2   1   2   2   2   2   2   2   2   2   1   1   2   1   2   2   1   1   2   1   2   1   2   1   1   2   2   2   2   2   1   1   2   1   2   2   1   2   2   2   2   2   2   2   1   2   2   1   1   2   2   2   1   2   2   2   1   1   1   1   2   1   2   2   1   1   2   1   1   2   2   1   2   2   1   1   1   1   2   1   1   1   2   1   1   2   2   2   2   1   1   2   2   1   1   2   2   2   1   2   2   2   1   2   2   1   1   1   1   2   1   1   2   2   2   1   1
 MK-3-9                 1   1   1   1   1   2   1   2   2   1   2   2   1   2   1   2   1   2   2   1   1   1   1   2   2   1   1   1   1   2   1   2   2   2   1   1   1   2   1   1   1   1   2   2   2   2   2   1   2   1   2   2   1   2   1   1   1   1   1   2   2   1   2   2   2   2   1   2   1   2   2   1   2   1   1   1   2   2   2   2   1   1   1   2   1   2   2   2   2   2   2   2   2   1   1   2   1   2   2   1   1   2   1   2   1   2   1   1   2   2   2   2   2   1   1   2   1   2   2   2   2   2   2   2   2   2   1   1   2   2   1   1   2   2   2   1   2   2   2   1   1   1   1   2   1   2   1   1   1   2   1   1   2   2   1   2   2   1   1   1   1   2   1   1   1   2   1   1   1   2   1   2   1   1   2   2   1   1   2   1   2   1   2   2   2   1   2   2   1   1   1   1   2   1   1   2   2   2   1   2
 MK-3-10                1   1   2   2   1   2   1   2   2   1   2   1   1   2   1   2   1   2   2   1   1   2   1   2   2   1   1   1   1   2   1   2   2   2   1   1   1   1   1   1   2   1   2   2   2   2   2   1   2   2   2   2   1   2   1   2   1   1   1   2   2   1   2   1   2   2   2   2   2   2   1   1   2   1   1   1   2   2   2   2   1   1   1   2   1   2   2   1   2   2   1   2   2   1   1   2   1   2   2   1   1   2   1   2   1   2   1   1   2   2   1   2   2   1   1   2   1   2   2   2   2   2   2   2   2   2   1   1   2   2   1   1   2   2   2   2   2   2   2   1   1   1   1   2   1   2   1   1   1   1   1   2   2   2   2   2   2   1   1   1   1   1   1   1   1   2   1   1   1   2   1   2   1   1   2   2   1   2   2   1   2   1   2   2   2   1   2   2   1   1   1   1   2   1   1   1   2   2   1   2
 MK-3-11                1   1   1   2   1   2   1   1   2   1   2   1   1   2   1   2   1   2   2   1   1   2   1   2   2   2   1   1   1   2   1   2   2   2   2   1   2   1   1   1   1   1   2   2   2   2   2   2   1   2   2   2   1   2   1   2   1   1   1   2   2   1   2   1   2   2   2   2   2   2   1   1   2   1   1   1   2   2   1   2   1   1   1   2   1   2   2   1   1   2   1   2   2   2   1   2   1   2   2   1   1   2   1   2   1   2   1   1   2   2   1   2   1   1   1   2   1   2   2   2   1   2   1   2   2   2   1   1   2   2   1   1   2   2   2   2   2   2   2   1   2   1   1   2   1   2   1   2   1   1   1   2   1   2   2   2   2   1   1   2   1   1   1   1   1   1   1   1   1   2   1   2   1   1   2   2   1   2   2   1   2   1   2   2   2   1   2   2   1   1   1   1   2   1   1   1   2   2   1   2
 MK-3-12                1   1   1   2   1   1   1   1   2   1   2   1   1   2   1   2   1   2   2   1   1   2   1   2   2   2   1   1   1   2   1   2   2   2   2   1   1   2   1   1   1   1   2   2   2   2   2   2   1   2   2   2   1   2   1   1   1   1   1   2   2   1   2   2   2   2   2   2   2   2   2   1   2   1   1   1   2   2   1   2   1   1   1   2   1   2   2   1   1   2   1   2   2   2   1   2   1   2   2   1   1   2   1   2   2   2   1   1   2   2   1   2   1   1   1   2   2   2   2   2   1   2   1   2   2   2   1   1   2   2   1   1   2   2   2   2   2   2   2   1   2   1   1   1   1   2   1   2   1   1   1   2   1   2   2   2   2   1   1   2   1   1   1   1   1   1   1   1   1   2   1   2   1   1   2   1   1   2   2   1   2   1   2   2   1   1   2   1   2   1   1   1   2   1   1   1   2   2   1   1
 MK-3-13                1   1   1   2   1   1   1   1   2   1   2   1   2   2   1   2   1   2   1   1   1   2   1   2   2   2   1   1   2   2   1   2   1   2   2   1   2   2   1   1   1   1   2   2   2   2   2   2   1   2   2   2   1   2   1   1   1   1   1   2   2   1   2   2   2   2   2   2   2   2   2   1   2   1   1   1   2   2   1   2   1   1   1   2   1   2   2   1   1   2   2   2   2   1   1   2   1   2   2   1   1   2   1   2   2   2   1   2   2   2   1   2   1   1   1   2   2   2   1   2   1   2   1   2   2   1   1   2   2   2   1   1   2   2   2   2   2   2   2   1   1   1   1   1   1   2   2   2   1   1   1   2   1   2   2   2   2   1   1   2   1   2   1   1   1   1   1   1   1   2   1   2   1   1   2   1   1   2   2   1   2   1   2   2   2   1   2   1   2   1   1   1   2   1   2   1   2   2   1   1
 MK-3-14                1   1   1   2   2   1   1   1   2   1   2   2   2   2   1   2   1   2   1   1   2   2   1   2   2   2   1   1   2   2   1   2   1   2   2   1   2   2   1   1   1   1   2   2   2   2   1   2   1   2   2   2   2   2   1   1   1   1   1   2   2   1   2   2   2   2   2   2   1   2   2   1   2   1   1   1   2   2   1   2   1   1   1   2   1   2   2   1   2   2   2   2   1   1   1   2   1   2   2   2   1   2   1   2   2   2   2   2   2   1   1   1   1   1   1   2   2   2   1   2   1   2   1   2   2   1   1   2   2   2   1   1   1   1   2   2   2   2   1   2   1   1   1   1   1   2   2   2   1   1   1   2   1   2   2   2   2   1   1   2   1   2   2   1   1   1   1   1   1   2   1   1   1   1   2   1   1   2   2   1   2   1   2   2   2   1   2   1   2   1   2   1   2   1   2   1   2   2   2   1
 MK-3-15                1   1   2   2   2   1   1   1   2   2   2   2   2   2   1   1   1   2   1   1   2   2   1   1   2   2   1   1   2   2   1   2   1   2   2   1   2   2   1   1   1   1   2   2   2   2   1   2   1   2   1   2   2   2   1   1   1   2   1   2   1   1   2   2   2   2   2   2   1   1   2   1   2   1   1   2   2   2   1   2   1   1   1   2   1   2   2   1   2   2   2   2   1   1   1   2   1   2   2   2   1   2   1   2   2   2   2   2   2   1   1   1   2   1   1   2   2   1   1   2   1   2   2   1   1   1   1   2   2   2   1   1   1   1   2   2   2   2   1   2   1   1   1   1   1   2   2   2   2   1   1   2   1   2   2   2   1   1   1   2   1   2   2   1   1   1   1   1   1   2   1   2   1   1   2   1   1   2   2   1   2   1   1   2   2   1   2   1   2   1   2   1   2   1   2   1   2   2   2   1
 MK-3-16                2   1   2   2   2   1   2   1   2   2   2   2   2   2   1   2   1   2   1   1   2   2   1   1   2   2   1   1   2   2   1   2   1   2   2   2   2   2   1   1   1   1   2   2   2   2   1   2   1   2   2   2   2   2   1   2   1   1   1   2   1   1   1   2   2   2   2   2   1   1   1   1   2   2   1   2   2   2   1   2   1   1   1   2   1   2   2   1   2   2   2   2   1   1   1   2   1   2   2   2   1   2   1   2   2   2   2   2   2   1   2   1   2   1   1   2   2   2   1   2   1   2   2   1   1   1   1   2   2   1   1   1   1   1   2   2   2   2   1   2   1   1   1   1   1   2   2   2   2   1   1   2   1   1   2   2   1   1   1   2   1   1   2   1   1   2   1   1   2   1   1   2   1   1   1   1   1   2   2   1   2   1   1   2   2   1   2   2   2   1   2   1   2   1   2   1   2   2   2   1
 MK-4-1                 2   1   2   1   2   1   2   2   2   1   1   2   1   2   2   2   1   1   1   2   1   2   1   2   1   1   1   1   2   2   1   2   2   2   1   1   2   2   2   2   2   2   1   1   2   1   2   1   2   2   1   2   2   1   2   1   1   1   2   1   2   2   2   2   1   2   1   2   2   2   2   1   1   1   2   1   1   2   1   1   2   2   1   2   1   1   1   2   1   2   1   2   2   1   1   2   2   1   1   1   1   2   1   2   2   2   2   1   2   2   1   1   1   2   2   1   1   2   1   2   1   2   2   1   2   1   2   2   1   2   1   2   2   2   2   1   2   1   1   1   2   2   2   1   2   1   1   2   1   2   1   1   1   1   2   2   1   2   1   1   1   2   1   2   2   2   2   2   1   1   2   1   2   2   2   2   1   2   1   1   1   2   2   2   2   1   2   1   2   1   2   1   2   2   2   2   2   1   2   1
 MK-4-2                 2   1   1   1   2   2   2   2   1   1   1   2   1   1   2   1   1   1   1   2   1   2   1   2   2   1   1   1   2   1   1   2   2   2   1   1   2   2   2   2   2   2   1   1   2   1   2   2   2   2   1   2   2   1   2   1   1   1   2   1   2   2   2   2   1   2   2   2   2   2   2   1   1   2   2   1   1   2   2   2   2   2   1   2   1   1   2   2   1   2   1   2   2   1   1   2   2   1   2   1   1   2   1   2   2   2   1   1   2   2   1   1   1   2   2   1   1   2   1   2   1   2   2   1   2   1   1   2   1   2   2   2   2   2   2   1   2   1   1   1   2   2   2   1   2   1   1   2   1   2   1   1   1   1   2   2   1   2   1   1   1   1   1   2   2   2   1   2   1   1   2   1   2   2   2   1   1   2   1   1   1   2   2   1   2   1   1   1   2   1   2   1   2   2   2   1   2   1   2   1
 MK-4-3                 2   1   1   1   2   2   2   2   1   1   1   2   1   1   2   1   1   1   1   2   1   2   1   2   2   1   1   1   1   1   1   2   2   2   1   1   2   2   2   2   2   2   1   1   1   1   2   1   2   2   1   2   2   1   2   1   1   2   2   1   1   2   2   2   1   2   2   2   1   2   2   1   2   2   2   1   1   2   2   2   2   2   1   2   1   1   2   2   2   2   1   1   1   1   1   2   2   1   2   1   1   2   1   2   1   2   1   1   2   2   1   1   1   2   2   1   1   2   1   2   1   2   2   1   2   1   1   2   1   2   2   2   2   2   2   1   2   1   1   1   2   2   2   1   1   1   1   2   1   1   1   1   1   1   2   2   1   2   1   2   1   1   1   1   2   2   2   2   1   1   1   1   2   2   2   1   1   1   1   1   1   2   2   1   2   1   1   1   2   1   1   1   2   2   2   1   2   1   2   1
 MK-4-4                 1   1   2   1   2   2   2   2   1   1   1   2   1   1   1   1   1   1   1   2   1   2   2   2   2   1   1   1   1   1   1   2   2   2   2   1   2   2   2   2   2   2   1   1   1   1   2   1   1   2   1   1   2   1   1   1   1   1   2   1   1   2   1   2   1   2   2   2   2   2   2   1   2   2   2   2   1   2   2   2   2   2   1   2   1   1   2   2   2   2   2   1   1   1   1   2   1   1   2   2   1   2   1   2   1   2   1   1   2   1   1   1   1   2   2   2   1   2   1   2   1   2   2   1   2   1   1   2   1   2   2   2   2   2   2   1   1   1   1   1   2   2   2   2   2   1   1   2   1   1   2   1   1   1   2   1   1   2   1   2   1   1   1   1   2   2   2   2   1   1   1   2   2   2   2   1   1   1   1   1   1   2   2   1   2   1   1   1   2   2   1   1   2   2   2   1   1   1   2   1
 MK-4-5                 1   1   2   1   2   2   2   2   1   1   1   1   1   1   1   1   1   1   1   2   1   2   2   2   2   2   1   1   1   1   1   1   2   2   2   1   2   2   2   2   1   2   1   1   1   1   2   1   1   2   2   1   2   1   1   1   2   1   2   1   1   2   1   2   1   2   2   2   2   2   2   1   1   2   2   2   1   2   2   2   1   1   1   2   1   1   2   2   2   2   2   2   1   1   1   2   1   1   2   1   1   2   1   2   1   2   1   1   2   1   1   1   1   2   2   2   1   2   1   2   1   2   2   1   2   1   1   2   1   2   2   2   2   2   2   1   1   1   1   1   2   2   2   2   2   1   1   2   1   1   2   1   1   1   2   1   1   2   1   2   2   1   1   1   2   2   2   2   1   1   1   2   2   2   2   1   1   1   1   1   2   2   1   1   2   2   1   1   2   2   1   1   2   2   2   1   1   1   2   1
 MK-4-6                 2   1   1   1   2   2   2   2   1   1   1   1   1   1   1   1   1   1   1   2   1   2   2   2   2   2   1   1   1   2   1   1   2   1   2   1   2   2   2   2   1   2   1   1   1   1   2   1   1   2   2   1   2   1   1   1   2   1   2   1   1   2   1   2   1   2   2   2   2   1   2   1   1   2   1   2   1   2   2   2   2   2   1   1   1   1   2   2   2   2   1   2   1   1   1   2   1   1   1   1   1   2   1   1   2   2   2   1   2   1   1   2   1   2   2   2   1   2   1   2   1   2   2   1   2   2   1   2   1   2   2   1   2   2   2   1   1   1   1   1   2   2   2   2   2   1   1   2   1   2   2   1   1   1   2   1   1   2   2   2   2   1   1   1   2   2   2   2   1   1   1   2   2   2   2   1   1   1   1   1   2   2   1   2   2   2   1   1   1   2   1   1   2   2   2   1   1   1   2   1
 MK-4-7                 2   1   1   1   2   2   2   2   1   1   1   2   1   1   1   1   1   1   2   2   1   2   2   2   1   2   1   1   1   2   1   1   2   1   2   1   2   2   2   2   1   2   1   1   1   1   2   1   1   1   2   1   2   2   1   1   2   1   2   1   1   2   1   2   2   2   2   2   1   2   2   1   1   2   1   2   1   2   2   2   2   2   1   2   2   1   2   2   2   2   1   2   1   1   1   2   1   1   1   1   1   2   1   1   2   2   2   1   2   1   1   2   1   2   2   1   1   1   1   2   1   2   2   1   2   1   1   2   1   2   2   2   2   2   1   1   1   1   1   1   2   2   2   2   2   1   1   2   1   2   2   1   1   2   2   1   1   2   2   2   2   1   1   1   2   2   2   2   1   2   1   2   2   2   2   1   1   1   1   1   2   2   1   2   1   2   1   1   1   2   1   1   2   2   2   1   1   1   2   1
 MK-4-8                 2   2   1   2   2   2   2   2   1   1   1   2   1   1   1   1   1   1   2   2   1   1   2   2   1   2   1   1   1   1   1   1   2   1   1   1   2   2   2   2   1   1   1   2   1   1   2   1   1   1   2   2   2   2   1   1   2   1   2   1   1   2   1   2   1   2   2   2   1   1   2   1   1   2   1   2   1   2   2   2   2   2   1   2   2   1   2   2   2   2   1   2   2   1   1   2   1   1   1   1   1   2   1   1   2   2   2   2   2   1   1   2   1   2   1   1   1   1   1   2   1   2   2   1   2   2   1   2   2   2   2   1   2   2   1   1   1   1   1   1   2   2   2   2   2   1   1   2   1   2   2   1   1   2   2   1   1   2   2   1   2   1   1   1   2   2   2   2   1   2   1   2   2   2   2   1   1   1   1   1   1   2   2   2   1   2   1   1   1   2   1   1   2   2   2   1   1   1   2   1
 MK-4-9                 2   2   1   2   2   2   1   2   1   1   1   2   1   1   1   1   1   1   2   2   1   1   2   1   1   2   2   1   1   1   2   1   2   2   1   2   2   2   2   2   1   1   1   2   1   2   2   1   1   1   2   2   2   2   1   1   2   1   2   2   1   1   2   2   1   2   2   2   1   1   2   1   1   1   1   2   1   2   2   2   2   2   1   2   2   2   2   2   2   2   1   2   2   2   1   2   1   1   1   1   1   2   1   1   2   2   2   2   2   1   1   2   2   2   1   1   1   2   1   2   1   2   2   1   2   2   1   2   2   2   2   1   1   2   1   1   1   1   1   2   2   2   2   2   1   1   1   2   1   2   2   1   1   2   2   1   1   1   2   1   2   1   1   2   2   2   1   2   1   2   1   2   2   2   2   1   1   1   1   1   1   2   2   2   1   2   1   1   1   2   1   1   2   2   2   2   1   1   2   1
 MK-4-10                2   2   1   1   2   2   1   2   1   1   1   2   1   1   1   1   1   1   2   2   1   1   2   1   1   2   2   1   1   1   2   1   2   2   1   2   1   2   2   2   1   1   2   1   1   2   2   1   2   1   1   2   2   2   1   1   2   1   2   2   1   1   2   2   1   2   2   2   1   1   2   1   1   1   2   2   1   2   2   2   2   2   1   2   2   2   1   2   2   2   1   2   2   2   1   2   1   1   1   1   1   1   1   1   2   2   2   2   2   1   1   2   2   2   1   1   1   2   1   2   1   2   2   1   2   2   1   2   2   2   2   1   1   2   1   1   1   1   1   2   2   2   2   1   1   1   1   2   1   1   2   1   1   2   2   1   1   1   2   1   2   1   1   2   2   2   1   2   1   2   1   2   2   2   2   2   1   1   1   1   1   2   2   2   1   2   1   1   1   1   1   1   2   2   2   2   1   1   2   1
 MK-4-11                2   2   1   1   2   2   2   2   1   1   1   2   1   1   2   1   1   1   2   2   1   1   2   1   1   2   2   1   1   1   1   1   2   2   1   2   1   2   2   2   1   1   2   1   1   1   2   1   2   1   2   2   2   2   1   1   2   1   2   2   1   1   2   2   1   2   1   2   1   1   1   1   1   1   1   2   1   2   1   2   2   2   1   2   2   1   1   2   2   2   1   2   2   2   1   2   1   1   1   1   1   1   1   2   2   2   1   2   2   1   1   2   2   2   1   1   1   2   1   2   1   2   2   1   2   2   2   2   2   1   2   1   1   2   1   1   1   1   1   2   2   2   2   1   2   1   1   2   1   1   2   2   2   2   2   1   1   1   2   1   2   1   1   2   2   2   1   2   1   2   1   2   2   2   2   2   1   1   1   2   1   2   2   2   1   2   1   1   1   1   2   1   2   2   2   2   1   1   2   1
 MK-4-12                1   2   1   1   2   2   2   1   1   1   1   2   2   1   2   1   1   1   2   2   1   1   2   1   1   2   2   1   1   1   1   1   2   2   1   2   1   2   2   2   1   2   2   1   1   1   2   1   2   1   2   2   2   2   1   1   2   1   2   2   1   1   2   1   1   2   2   2   1   1   1   1   1   1   1   2   1   2   1   2   2   2   1   2   2   1   1   2   2   2   1   2   2   2   1   1   1   2   1   1   1   2   1   2   2   2   1   2   2   1   1   2   2   2   1   1   1   2   1   2   1   2   2   2   2   2   2   2   2   1   2   1   1   2   1   1   2   1   1   2   1   2   2   1   1   1   1   2   1   1   2   2   1   2   2   1   1   1   2   1   1   1   1   2   2   2   2   2   1   2   1   2   2   2   1   2   2   1   1   2   1   2   2   1   1   1   1   1   1   1   2   1   2   2   2   1   1   1   2   1
 MK-4-13                1   2   1   1   2   2   2   1   1   1   1   2   2   1   2   1   1   1   2   2   1   1   1   1   1   2   2   1   1   1   1   2   2   2   1   2   1   2   2   2   1   2   2   1   1   2   2   1   2   1   2   2   2   2   2   1   2   1   2   2   1   1   2   1   1   2   2   2   1   1   1   1   2   1   1   1   1   2   1   2   2   2   1   2   2   1   1   2   2   2   1   2   2   1   1   2   1   2   1   1   1   2   1   2   2   1   1   2   2   1   1   2   2   2   2   1   1   2   1   2   1   2   2   2   1   2   2   2   2   1   2   1   1   2   1   1   2   1   1   2   1   2   2   1   1   1   2   2   1   1   2   2   1   2   2   2   1   1   1   1   1   1   1   2   2   2   2   2   1   2   1   2   2   2   1   2   2   1   2   2   1   1   2   2   1   2   1   1   1   1   2   1   2   2   2   1   1   1   1   1
 MK-4-14                1   2   1   1   2   2   2   1   1   1   1   2   2   1   2   1   1   1   2   2   1   1   1   1   1   2   2   1   1   2   1   2   2   2   1   2   2   2   2   1   1   2   2   1   1   2   2   1   2   1   2   2   2   2   2   1   2   1   2   2   1   1   2   1   1   2   2   2   1   1   1   1   2   1   1   1   1   2   2   2   2   2   1   2   1   1   1   2   2   2   1   2   2   1   2   2   1   2   1   1   1   2   1   1   2   1   2   2   1   1   1   2   2   1   2   1   1   1   1   2   2   2   2   2   1   2   2   2   2   1   2   1   1   2   1   1   2   1   1   2   1   2   2   1   1   1   2   2   1   1   2   2   1   2   2   2   1   1   1   1   1   1   1   2   2   2   2   2   1   2   1   2   2   2   1   2   2   1   2   2   1   1   1   2   1   2   1   1   1   1   2   1   2   2   2   1   2   1   1   1
 MK-4-15                1   2   1   1   2   2   1   1   1   1   1   2   2   1   2   1   1   2   2   2   1   1   1   2   1   2   2   1   1   2   1   2   2   2   1   2   2   2   2   1   1   2   1   1   1   2   2   1   2   1   2   2   2   2   2   1   2   1   1   2   1   1   2   2   1   2   2   2   1   1   1   1   2   2   1   1   1   2   1   2   2   2   1   2   1   1   1   2   2   2   1   2   2   1   2   2   1   2   1   1   1   2   1   1   2   1   2   2   2   1   1   1   2   1   1   1   1   1   1   1   2   2   2   2   1   2   2   2   2   1   2   1   1   2   2   1   2   1   1   1   1   2   2   1   1   1   2   2   2   1   2   2   1   2   2   2   1   1   1   1   1   2   1   2   2   2   2   2   1   2   1   1   1   2   1   1   2   1   1   2   1   1   1   2   1   2   1   1   2   1   2   1   2   1   2   1   2   1   1   1
 MK-4-16                1   2   2   1   2   2   1   1   1   1   1   2   2   1   2   1   1   1   2   1   1   2   1   1   1   1   2   1   1   2   2   2   2   2   1   2   2   2   2   1   1   2   1   1   1   2   2   1   1   1   2   2   2   1   2   1   2   1   1   1   1   1   2   2   1   2   2   2   2   1   1   1   2   2   2   1   1   2   1   2   2   2   1   2   1   1   1   2   2   2   2   2   2   1   2   2   1   2   1   2   1   2   1   1   2   1   2   2   2   1   1   1   2   1   1   1   1   1   2   1   2   2   2   1   1   2   2   2   2   1   2   1   2   2   2   1   2   1   2   1   1   2   2   1   1   1   2   2   2   1   2   2   1   2   2   2   2   1   1   1   1   2   1   2   1   2   2   2   1   2   1   1   1   2   1   1   2   1   1   2   1   1   1   2   1   2   2   1   2   1   2   1   2   1   2   1   2   2   1   1
 MK-5-1                 2   2   2   1   1   2   1   2   1   1   1   2   2   2   2   2   1   1   2   1   1   1   2   1   2   2   2   1   2   2   1   2   1   1   1   1   1   1   1   2   1   2   1   2   1   1   1   1   2   1   1   2   2   1   1   1   2   2   2   2   1   2   2   2   1   1   1   1   2   1   1   2   2   1   2   1   1   2   1   1   2   1   2   1   2   1   1   2   1   1   2   1   1   1   1   2   2   1   2   2   2   1   1   1   1   2   1   2   2   1   2   1   2   2   1   1   1   1   1   1   1   1   2   2   1   2   1   1   1   1   1   2   1   1   2   2   2   2   1   1   2   1   1   1   1   2   1   1   1   2   2   2   1   1   1   1   2   2   1   1   1   1   2   2   1   1   2   2   2   1   2   2   1   1   1   1   1   2   2   1   1   1   1   2   2   2   1   1   2   1   1   2   2   2   2   2   2   2   2   1
 MK-5-2                 2   2   1   1   2   2   1   2   1   1   1   2   2   2   2   2   1   2   2   1   2   1   2   1   2   2   2   1   2   2   1   2   1   1   1   2   1   1   1   2   1   2   1   2   1   1   1   1   2   1   1   2   2   1   1   1   2   2   2   2   1   2   2   2   1   2   1   1   2   1   1   2   2   1   2   1   1   2   1   1   2   1   2   1   2   1   1   2   1   1   2   1   1   1   1   2   2   1   2   2   2   1   1   1   1   2   1   2   2   1   2   1   2   2   1   2   1   1   1   1   1   1   2   2   1   2   1   1   1   1   1   2   1   1   2   2   2   2   1   1   2   1   1   1   1   1   1   1   1   2   2   2   2   1   1   1   2   2   1   2   1   1   2   2   1   1   2   2   2   1   1   1   1   1   1   1   1   2   1   1   1   1   2   1   2   2   1   1   2   1   1   2   2   2   2   2   2   1   2   1
 MK-5-3                 2   2   1   1   1   2   1   1   1   1   1   2   1   2   2   2   2   2   1   1   2   1   2   1   2   2   2   1   2   2   2   2   1   1   1   2   2   2   1   2   1   2   1   2   1   1   1   2   2   1   1   2   2   1   1   1   2   2   2   2   1   2   2   2   1   2   1   1   2   1   1   2   2   1   2   1   1   2   1   1   2   1   2   1   2   1   1   2   1   1   2   1   1   1   1   2   2   1   2   2   2   1   1   1   1   2   1   2   2   1   2   1   2   2   1   2   1   2   1   1   1   1   2   2   1   2   1   1   1   1   1   2   1   1   2   2   2   2   1   1   2   1   1   1   1   1   1   1   1   2   2   2   2   1   1   1   2   2   1   2   1   1   2   2   1   1   2   2   2   1   1   1   1   1   1   1   1   2   1   1   1   1   2   2   1   2   1   1   2   1   1   2   2   2   2   2   2   1   2   1
 MK-5-4                 2   2   1   1   2   1   1   1   1   1   1   1   1   1   2   2   2   2   1   1   1   1   2   1   2   2   2   1   2   1   2   2   1   2   1   2   2   2   1   2   1   2   1   2   1   1   1   2   1   1   1   2   2   1   1   1   2   2   2   2   1   2   2   2   1   2   1   1   1   1   1   2   2   1   2   2   1   2   1   1   2   1   2   1   2   1   1   2   1   1   2   2   2   1   1   2   2   2   2   2   2   1   1   2   1   2   1   2   2   1   2   1   2   2   1   2   2   2   1   1   1   1   2   2   2   2   1   1   1   1   1   2   1   1   2   2   2   1   1   1   2   1   1   1   1   1   1   1   1   2   2   1   2   2   1   1   2   2   1   2   1   1   1   2   2   1   2   2   2   1   1   1   1   1   1   1   1   2   1   1   1   1   2   2   1   2   1   1   2   1   1   1   2   2   2   2   2   1   1   1
 MK-5-5                 2   2   1   1   2   1   1   1   1   1   1   1   1   1   2   2   2   2   1   2   1   1   1   1   2   2   2   1   2   1   2   2   1   2   1   2   2   1   1   2   1   1   1   2   1   2   1   2   1   2   1   2   1   1   1   1   2   2   2   2   1   2   2   1   1   2   1   1   1   1   1   2   2   1   2   2   1   2   1   1   2   1   2   1   2   1   1   2   1   1   2   2   2   1   1   2   2   1   2   2   2   1   1   2   1   2   1   2   2   1   2   1   2   2   1   2   2   2   1   1   1   1   2   2   2   2   1   1   1   1   1   1   1   1   2   2   2   1   1   1   1   2   1   1   1   1   1   1   1   1   2   1   2   2   1   1   1   2   1   2   2   1   1   2   2   1   2   2   2   2   1   1   1   1   1   1   2   2   1   1   1   1   2   2   1   2   2   1   2   1   1   1   2   2   1   2   2   2   1   1
 MK-5-6                 2   2   1   1   2   1   1   1   1   1   1   1   1   2   2   2   2   2   1   2   1   1   1   1   2   2   2   1   2   1   2   2   2   2   1   2   2   1   1   2   1   1   1   2   1   2   1   1   1   1   2   2   1   1   1   1   2   2   2   2   1   2   2   1   1   2   1   1   1   1   1   2   2   1   2   2   1   2   2   2   2   1   2   1   2   1   1   2   1   1   2   2   2   1   1   2   2   1   2   2   2   1   2   2   1   2   1   2   2   1   2   1   2   2   1   2   1   2   1   1   1   1   2   2   2   2   1   1   1   1   1   1   1   1   2   2   1   1   1   1   1   2   1   1   1   1   2   1   1   1   2   1   2   2   1   1   1   2   1   2   2   1   1   2   2   1   2   2   2   2   1   1   1   1   1   2   1   2   1   1   1   1   1   2   1   2   2   1   2   1   1   1   2   2   1   2   2   2   1   1
 MK-5-7                 2   2   1   1   2   2   1   1   1   1   1   2   1   2   2   2   2   2   1   2   1   1   1   2   2   2   2   1   2   1   2   1   2   1   1   2   2   1   1   2   1   1   1   2   1   2   1   1   1   1   2   2   1   1   1   1   2   2   2   2   1   2   2   1   1   2   1   1   1   1   1   2   2   1   2   2   1   2   1   2   2   1   2   1   2   1   2   2   1   1   1   2   2   1   1   2   2   1   1   2   2   1   2   2   1   1   1   2   2   1   2   1   2   2   1   2   2   2   1   1   1   2   2   2   2   2   1   1   1   1   1   1   1   1   2   1   1   1   1   1   1   2   1   1   1   1   2   1   1   1   2   1   2   2   1   1   1   2   1   2   2   1   1   2   2   1   2   2   2   2   1   1   1   2   1   2   1   2   1   1   1   1   1   2   1   2   1   1   2   1   2   1   2   2   1   2   2   2   1   1
 MK-5-8                 2   2   1   2   2   2   1   1   1   2   1   2   1   2   1   2   2   2   1   2   1   1   1   2   2   2   2   1   2   1   2   1   2   1   1   2   2   1   1   1   1   1   1   2   1   2   1   1   1   1   1   2   1   1   1   1   2   2   2   2   1   2   2   1   1   2   1   1   1   1   1   2   2   1   1   1   1   2   2   2   1   1   2   2   2   1   1   2   1   1   1   2   2   2   1   2   2   1   1   2   2   2   2   2   1   1   1   2   2   1   2   1   1   2   1   2   2   2   1   1   1   2   2   2   2   2   1   1   1   1   1   1   2   1   2   1   1   1   1   1   1   1   1   1   1   1   2   1   2   1   2   1   2   2   1   1   1   2   1   2   2   1   1   2   2   1   1   2   2   2   1   1   1   2   1   2   2   1   1   1   1   1   1   2   1   2   1   1   2   1   2   1   2   2   1   2   2   2   2   1
 MK-5-9                 2   2   1   2   2   2   2   1   1   2   2   2   1   2   1   2   2   2   1   2   1   1   1   2   2   1   2   1   2   1   2   1   2   2   1   2   2   1   1   1   2   1   1   2   2   2   1   1   2   1   1   2   2   1   1   1   2   2   2   1   1   2   2   1   1   2   2   2   2   1   1   2   2   1   1   1   2   2   2   2   1   1   2   2   1   1   1   2   1   1   1   2   2   2   1   1   2   1   1   2   2   2   2   2   1   1   1   2   2   1   2   1   1   1   1   2   2   2   1   1   1   2   2   2   2   2   2   1   1   1   1   1   2   1   2   1   1   1   1   1   1   1   1   1   1   1   2   1   2   1   2   1   1   1   2   1   1   2   1   2   2   1   1   2   2   1   1   2   2   2   1   1   1   2   1   2   2   1   1   1   1   2   1   2   1   2   1   1   2   1   2   1   2   2   2   1   1   2   2   1
 MK-5-10                2   2   1   2   2   1   2   1   2   2   2   1   1   2   1   2   2   2   2   1   1   1   1   2   2   2   2   2   2   1   2   1   2   2   1   2   1   1   2   1   2   1   1   2   2   1   1   2   2   1   1   2   2   2   1   1   2   2   2   1   1   2   2   1   1   2   2   2   2   1   1   2   2   1   1   1   2   2   2   2   1   1   2   2   1   1   1   2   1   1   1   2   2   1   1   1   2   1   1   2   2   2   2   1   1   1   1   2   2   1   2   1   1   1   1   2   2   1   1   1   1   2   2   2   2   2   2   1   1   1   1   1   2   1   2   1   1   2   1   1   1   1   1   1   1   1   2   1   2   1   2   1   1   1   2   1   1   2   1   2   2   1   1   2   2   2   1   2   2   2   1   1   1   2   1   2   2   1   1   1   1   1   1   2   1   2   1   1   1   1   2   1   2   2   2   2   1   2   2   1
 MK-5-11                2   2   1   2   2   1   2   1   2   2   2   1   1   2   1   2   2   2   2   2   1   1   1   2   1   2   1   2   2   1   2   1   1   2   1   1   2   2   2   1   2   1   1   2   2   1   1   2   2   1   1   2   2   2   1   1   1   2   2   1   1   2   1   2   1   2   2   1   2   1   1   1   2   1   2   1   2   1   2   2   2   1   2   2   1   1   1   2   1   2   1   2   2   2   1   1   1   2   1   2   1   2   2   1   1   1   1   2   2   1   2   1   1   1   1   2   2   2   1   1   2   2   2   1   2   2   2   1   1   1   2   1   2   1   2   1   1   2   1   1   1   1   1   1   1   1   2   1   2   2   2   1   1   1   2   1   1   1   1   2   1   1   1   2   2   2   1   2   2   2   1   1   1   2   1   2   2   1   1   1   1   2   2   2   1   2   1   1   1   1   2   1   2   2   2   1   1   2   2   2
 MK-5-12                1   2   2   2   2   2   2   1   2   2   2   1   1   2   2   1   2   1   2   2   2   1   1   2   1   2   1   2   2   1   2   1   1   2   1   1   2   2   2   1   2   2   1   2   2   1   1   2   2   1   1   2   2   2   2   1   1   2   2   1   2   2   1   2   1   2   2   1   1   1   2   1   2   1   1   1   2   1   2   2   1   1   2   1   1   1   1   2   1   2   1   1   2   2   1   1   1   2   1   2   1   2   1   2   1   1   1   2   1   1   2   1   1   1   1   2   2   2   1   1   1   2   2   1   2   2   2   1   1   1   2   1   2   1   2   1   1   2   1   1   1   1   1   2   1   2   2   1   2   2   1   1   1   1   2   1   2   1   1   2   1   1   1   1   2   2   1   2   2   2   1   1   2   2   1   2   2   1   1   1   1   2   2   2   1   2   1   1   1   1   2   1   2   2   2   1   1   2   2   2
 MK-5-13                1   2   2   1   2   2   2   1   2   2   2   1   1   2   2   1   2   1   2   2   2   1   1   2   1   2   1   2   2   1   2   1   2   2   1   1   2   2   2   1   2   2   1   2   2   1   1   2   2   1   2   2   2   2   2   1   1   2   2   1   2   2   2   2   1   2   2   1   1   1   2   1   2   2   1   1   2   1   2   2   1   1   2   1   1   1   2   2   1   2   1   1   2   2   2   1   1   2   1   1   1   2   1   2   1   1   1   2   1   1   2   1   1   1   1   2   2   2   1   2   2   2   2   1   2   2   1   1   1   1   2   1   2   2   1   2   1   1   2   1   1   1   1   2   1   2   2   1   2   2   1   1   1   2   2   1   1   1   1   2   1   2   1   1   2   2   1   2   2   2   1   1   2   2   1   2   1   1   1   1   1   2   2   2   1   2   1   2   1   2   2   1   2   2   2   1   1   2   2   2
 MK-5-14                1   2   2   1   2   1   2   1   1   2   2   1   1   2   2   1   2   1   2   2   2   1   1   2   1   1   1   2   2   1   2   1   2   2   1   1   2   2   2   1   2   1   1   2   2   1   1   2   2   1   1   2   2   2   2   1   1   2   2   2   2   2   2   2   1   2   2   1   1   1   1   1   2   2   1   1   1   2   2   2   1   1   2   1   1   2   2   2   1   2   1   2   2   2   1   1   1   2   1   1   1   2   2   2   1   1   1   2   1   1   2   1   1   1   1   2   2   2   1   2   2   2   2   1   2   2   1   2   1   1   2   1   2   2   1   2   1   1   2   1   1   1   1   2   1   2   2   1   2   2   1   2   1   2   2   1   1   1   1   2   2   2   1   1   2   2   1   2   2   1   1   1   2   2   1   2   1   1   1   2   1   2   1   2   1   2   1   2   1   2   2   1   2   2   2   1   1   2   2   2
 MK-5-15                1   2   2   1   2   1   2   1   1   2   2   2   1   2   2   1   2   1   2   2   2   1   1   2   1   1   1   2   2   1   2   1   2   2   1   1   2   2   2   1   2   1   1   1   2   1   1   2   1   1   1   2   2   2   2   1   1   2   2   2   2   2   2   2   1   2   2   1   1   1   2   2   2   2   1   1   1   2   2   2   2   1   2   1   1   2   2   2   2   2   1   2   2   2   1   2   1   2   1   1   1   2   2   2   1   1   1   2   2   1   2   1   1   1   1   2   1   2   1   2   2   2   2   1   2   2   1   2   1   1   2   1   2   2   1   2   1   1   2   1   1   1   1   2   1   2   2   1   2   2   1   2   2   1   2   1   1   1   1   2   2   2   1   1   2   1   1   2   2   1   1   1   2   2   1   2   1   1   1   2   1   2   1   2   1   2   2   1   1   2   2   1   2   2   2   1   1   2   2   2
 MK-5-16                1   2   2   1   2   1   2   2   1   2   2   2   1   2   2   1   2   1   2   2   2   1   1   2   1   1   1   2   2   1   2   1   2   2   1   1   2   2   2   1   2   1   1   1   2   1   1   2   1   1   2   1   2   2   2   1   1   1   2   2   2   2   2   2   1   2   2   1   1   1   2   2   2   2   1   1   2   2   2   2   2   1   2   1   1   2   2   2   2   2   1   2   1   2   1   2   1   2   1   1   1   2   1   2   1   1   1   2   2   1   2   1   1   1   2   2   1   2   1   2   2   2   2   1   2   2   1   2   1   1   1   1   2   2   1   2   1   1   2   1   2   1   1   2   1   1   2   1   2   2   1   2   2   1   2   1   1   1   1   2   2   2   1   1   2   1   1   2   2   1   1   1   2   2   1   2   1   1   1   2   1   2   1   2   1   1   2   1   1   2   2   1   2   2   2   1   1   2   2   2
 MK-6-1                 2   2   1   1   1   2   2   1   2   1   1   1   2   1   2   2   1   2   1   2   1   1   2   2   1   1   1   2   1   2   1   1   2   2   1   2   1   1   1   1   1   1   2   2   1   2   2   2   1   1   1   2   2   2   1   1   1   1   1   1   1   2   2   1   2   1   1   2   1   2   1   1   2   2   2   2   1   2   2   1   1   1   2   2   1   2   2   1   1   1   2   1   1   2   1   2   1   1   2   1   1   1   2   2   1   1   2   1   2   1   1   1   1   1   1   1   2   2   1   1   2   1   2   2   2   1   2   1   1   2   1   1   1   2   1   1   1   2   1   1   2   1   2   2   2   2   1   1   2   1   1   1   2   2   1   1   1   1   2   2   2   2   1   1   1   1   2   2   2   2   2   1   2   2   2   1   2   1   2   1   2   2   1   1   2   2   1   1   2   2   2   2   2   1   2   2   2   2   1   1
 MK-6-2                 1   2   1   1   1   2   2   1   2   1   1   2   2   1   2   2   1   2   1   2   1   1   2   1   1   1   2   2   1   2   1   1   2   2   1   2   2   1   1   1   1   1   2   2   1   2   1   2   1   1   1   2   1   2   1   1   1   1   1   1   1   2   2   2   2   1   2   1   1   2   1   1   2   2   2   2   1   2   2   1   1   1   1   2   1   2   2   1   1   2   2   1   1   2   1   2   1   1   2   1   1   1   2   2   1   1   2   1   2   1   1   1   1   2   1   1   2   2   2   1   2   1   2   2   1   2   2   1   1   2   1   1   1   2   1   1   1   2   1   2   2   1   2   2   2   2   1   1   2   1   1   1   2   2   2   1   1   1   2   2   2   2   1   1   1   1   2   2   2   2   2   1   2   1   2   2   2   1   2   1   2   2   1   1   1   1   1   1   2   2   2   2   1   1   2   2   2   2   1   1
 MK-6-3                 1   2   1   1   1   2   2   1   2   1   2   2   2   1   2   1   1   2   1   2   1   1   2   1   1   1   2   2   1   2   2   1   2   2   1   2   2   1   1   2   1   1   2   2   1   2   1   2   1   1   1   1   1   2   1   1   1   1   1   1   1   2   2   2   2   1   2   1   2   2   1   1   2   2   1   2   2   2   2   1   1   1   1   2   2   2   2   1   1   2   1   1   1   2   1   2   1   1   2   1   1   1   2   2   1   2   2   1   2   1   1   1   1   2   1   1   2   1   2   1   2   1   2   2   1   2   2   1   1   2   1   1   1   2   1   1   1   2   1   2   2   1   2   2   2   2   1   2   2   1   2   1   2   2   2   1   1   1   2   2   2   2   1   1   1   1   2   1   2   2   2   1   2   1   2   2   2   1   2   1   2   2   2   1   1   1   1   1   2   2   2   2   1   1   1   2   2   2   1   2
 MK-6-4                 1   2   1   1   1   2   2   1   2   2   2   2   2   1   2   1   1   2   1   2   1   1   2   1   1   1   2   2   1   2   2   1   1   2   1   2   2   1   1   2   1   1   2   2   1   2   1   2   1   1   1   1   1   2   1   1   1   1   1   1   1   2   2   2   2   1   2   1   2   2   1   1   2   2   1   2   2   2   2   1   1   1   1   2   2   2   1   1   1   2   1   1   1   2   1   2   1   1   2   1   1   1   2   2   1   2   2   1   2   2   1   1   1   2   1   1   2   2   2   1   2   2   2   2   1   2   2   1   1   1   1   1   1   2   1   1   2   2   1   2   2   1   1   2   2   2   1   2   2   1   2   1   2   2   2   1   1   1   1   1   2   2   1   1   1   1   2   1   2   2   2   1   2   1   2   2   2   1   2   1   2   1   2   1   1   1   1   1   2   1   2   2   1   1   1   1   2   2   1   2
 MK-6-5                 2   2   1   1   1   2   2   1   2   2   1   1   2   2   2   1   1   2   1   1   2   1   2   1   1   1   2   2   1   2   2   1   1   2   1   2   2   1   1   2   1   1   2   2   1   2   1   2   2   1   1   1   1   1   1   1   1   1   1   1   1   2   2   2   2   1   2   1   2   1   1   1   2   2   1   2   1   2   2   1   1   1   1   2   2   2   1   1   1   2   1   1   1   2   1   2   1   2   2   1   1   1   2   2   1   2   2   1   2   2   1   1   1   2   1   1   2   2   2   1   2   2   2   2   1   1   2   1   1   1   1   1   1   2   1   1   2   2   2   2   2   1   1   2   2   2   1   2   2   1   2   1   2   2   2   1   1   1   1   1   2   2   1   1   1   1   2   1   2   2   2   1   1   1   2   2   2   1   2   1   2   1   2   1   1   1   1   1   2   1   1   1   1   1   1   1   2   2   1   2
 MK-6-6                 1   2   1   1   2   2   2   2   2   2   1   1   2   2   2   1   1   2   1   1   2   1   2   1   1   1   1   2   1   2   2   1   1   2   1   2   2   1   2   2   1   1   2   2   1   2   1   2   2   1   1   1   2   1   1   2   2   1   1   1   1   2   1   2   2   1   2   1   2   2   1   1   2   2   1   2   1   2   2   1   1   1   1   2   2   1   1   2   1   2   1   1   1   2   1   2   1   2   1   1   1   2   2   2   1   2   2   1   2   2   1   1   1   2   1   1   2   2   2   1   1   2   1   2   1   2   2   1   1   1   2   1   1   2   1   1   2   2   2   2   2   1   1   2   2   2   2   2   2   1   2   1   2   2   2   1   1   1   1   1   2   1   1   2   1   1   2   1   2   1   2   1   1   1   2   2   1   1   2   1   2   1   2   1   1   1   1   1   2   1   1   1   1   1   1   1   2   2   1   2
 MK-6-7                 1   2   1   1   2   2   2   2   2   2   1   1   2   2   2   1   1   2   1   1   2   1   2   1   1   2   2   2   1   2   2   1   1   2   2   1   2   2   2   2   1   1   1   2   1   2   1   2   2   1   1   1   2   2   1   2   2   1   1   1   1   2   1   2   2   1   1   1   2   1   1   1   2   1   1   2   1   2   2   1   1   1   1   2   2   1   2   2   1   2   1   1   1   2   1   2   1   2   2   1   1   2   2   2   2   2   1   2   2   2   1   1   1   2   1   1   2   2   2   1   1   2   1   2   1   2   2   1   1   1   2   1   1   2   2   1   2   2   2   2   2   1   1   2   2   2   2   2   2   1   2   1   2   2   1   1   1   1   1   1   2   1   2   2   1   1   2   2   2   1   2   1   1   2   2   2   1   2   2   1   2   1   2   1   1   1   1   1   2   1   1   1   1   1   1   1   2   2   1   1
 MK-6-8                 1   2   1   1   2   2   2   2   2   2   1   2   2   2   2   1   1   2   1   1   2   1   2   1   1   2   2   1   1   2   2   1   1   1   2   1   2   2   2   2   1   1   1   2   1   2   1   2   2   1   1   1   2   2   1   2   2   1   1   2   1   1   1   2   1   1   1   1   2   1   1   1   1   1   1   2   1   2   1   1   1   1   1   1   2   1   2   2   1   2   1   1   1   2   1   2   1   2   2   1   1   2   2   2   2   2   1   2   2   1   1   2   1   2   1   2   2   2   2   1   1   2   1   2   1   2   2   2   1   1   2   1   1   2   2   1   2   2   2   2   2   1   1   2   2   2   2   2   2   1   2   2   2   2   1   1   1   1   1   2   2   1   2   2   1   1   2   2   2   1   2   1   1   2   2   2   1   2   2   1   2   1   2   1   1   1   1   1   2   1   1   1   1   1   2   1   2   2   1   1
 MK-6-9                 1   2   1   1   2   2   2   2   1   1   1   2   2   2   2   1   1   2   1   1   2   1   2   1   1   2   1   1   1   2   2   2   1   1   2   1   2   2   2   2   1   2   1   2   1   2   1   1   2   1   1   1   2   2   1   2   2   1   1   2   1   1   1   2   1   1   1   1   2   1   1   1   1   1   1   2   1   2   1   1   1   1   1   1   2   1   2   2   1   1   1   1   1   2   2   1   1   2   2   1   1   2   2   2   2   2   1   2   2   1   1   2   1   2   1   2   2   2   2   1   2   2   1   2   1   2   2   1   1   1   2   1   1   2   1   2   2   2   2   2   2   1   1   2   2   1   2   2   2   1   2   2   2   2   1   1   1   2   1   2   2   1   2   2   1   1   2   2   2   1   2   1   1   2   2   2   1   2   2   1   2   1   2   1   1   1   1   2   2   1   1   1   1   1   2   1   2   2   1   1
 MK-6-10                1   2   1   1   2   2   1   2   1   1   1   2   2   2   1   1   1   2   1   1   2   1   2   1   2   2   1   1   1   2   2   2   2   1   1   1   1   2   2   2   1   2   1   2   1   2   1   1   1   1   1   1   2   2   1   2   2   1   1   2   1   1   1   2   1   1   1   1   2   1   1   1   1   1   1   1   1   2   2   1   1   1   1   1   2   1   2   2   2   1   1   1   2   1   2   2   1   2   2   1   1   2   2   2   2   2   1   2   2   1   1   2   1   2   2   2   2   2   2   1   2   2   1   2   2   2   1   2   1   1   2   1   1   2   1   2   2   2   1   2   2   1   1   2   2   1   2   2   2   1   2   2   2   2   1   2   1   2   1   2   2   1   2   2   1   1   2   2   2   1   2   1   2   1   2   2   1   2   2   1   2   1   1   2   1   1   1   2   1   1   2   1   1   1   2   1   2   2   1   1
 MK-6-11                1   2   1   1   2   2   1   2   1   1   1   2   2   2   1   1   1   2   1   1   2   1   2   2   2   2   1   1   1   2   2   2   2   1   1   1   1   2   2   2   1   2   1   2   1   2   1   1   1   1   1   1   2   2   1   2   1   1   1   2   1   1   1   2   1   1   1   1   1   1   1   1   1   1   1   1   1   2   2   1   1   1   1   1   2   1   2   2   2   1   1   1   2   1   2   2   1   2   2   1   1   2   2   2   2   2   1   2   2   1   1   2   1   2   2   2   2   2   2   1   2   2   1   2   2   2   1   1   1   1   2   1   1   2   1   2   2   2   1   2   2   1   2   2   1   1   1   2   2   1   2   2   2   2   1   2   2   2   1   2   1   1   2   2   1   1   2   2   2   2   2   2   2   1   2   2   1   1   2   1   2   1   1   2   1   1   1   2   1   1   2   1   2   1   2   1   2   2   1   1
 MK-6-12                1   2   1   1   2   2   1   2   1   1   1   2   2   2   1   1   1   2   1   1   2   1   2   2   1   2   2   1   1   2   2   2   2   1   1   1   1   1   1   2   1   2   1   2   2   2   1   1   1   1   1   1   2   2   1   2   1   1   1   1   1   1   1   2   1   1   1   1   1   1   1   1   2   1   1   1   1   2   2   1   1   1   1   1   2   1   2   2   2   1   1   1   2   1   2   2   1   2   2   1   1   2   2   2   1   2   1   2   2   1   1   2   2   2   2   2   2   2   2   1   2   2   1   2   2   2   1   1   1   1   2   1   2   1   1   2   2   2   1   2   2   1   2   2   1   1   1   2   2   1   2   2   2   2   1   2   2   2   2   2   1   1   2   2   1   1   2   2   2   2   2   2   2   1   2   1   1   1   1   1   1   1   1   1   1   1   1   2   1   1   2   1   1   1   2   1   2   2   1   1
 MK-6-13                1   2   1   1   2   2   1   2   1   1   1   2   2   2   1   1   1   2   1   1   2   1   2   2   1   2   2   1   1   2   2   2   2   1   1   1   1   1   1   2   2   2   1   2   2   2   1   1   1   2   1   1   2   2   1   1   1   1   1   1   1   1   1   2   1   2   1   2   1   2   1   1   2   2   1   1   1   2   2   1   1   1   1   1   2   1   2   2   2   1   1   1   2   1   2   2   1   2   2   1   1   2   2   2   1   2   1   2   2   1   1   2   2   2   2   2   2   1   2   1   2   2   1   1   2   2   1   1   1   1   2   1   2   1   2   1   2   2   1   2   2   1   2   2   1   1   1   2   2   1   2   2   2   2   1   2   2   2   2   2   1   1   2   2   1   1   2   2   2   2   2   1   2   1   2   1   1   1   1   1   1   1   2   1   1   1   1   2   1   1   2   1   1   1   2   1   2   1   1   1
 MK-6-14                1   2   1   2   2   2   1   2   1   1   1   2   1   2   1   1   1   1   1   1   2   1   2   2   1   2   2   1   1   2   2   2   2   1   1   1   1   1   1   2   2   2   1   2   2   2   1   1   1   2   1   1   2   2   1   1   1   1   1   1   1   1   1   2   1   1   2   2   1   2   1   1   2   1   1   1   1   2   2   1   1   1   1   1   2   1   2   2   2   1   1   1   2   1   2   2   1   2   2   1   1   2   1   2   1   2   1   2   2   1   1   2   2   1   2   2   2   1   2   1   2   2   1   1   2   2   1   1   1   1   2   1   2   1   1   1   1   2   1   1   2   1   2   2   2   1   1   2   1   1   2   2   2   1   1   1   2   2   2   2   1   1   2   2   1   1   2   2   2   2   2   1   2   1   2   2   1   2   1   1   1   2   2   2   1   1   1   2   1   1   2   1   2   1   2   1   1   1   1   1
 MK-6-15                1   2   2   2   2   2   1   2   1   1   1   2   1   2   2   1   1   1   2   1   2   1   2   1   1   2   2   1   1   2   2   1   2   1   1   1   2   1   1   2   2   2   1   2   2   2   1   1   1   2   1   1   2   2   1   1   1   1   1   1   1   1   2   1   1   1   2   2   1   2   1   1   2   1   1   1   1   2   2   1   1   1   1   1   2   1   2   2   2   1   1   1   2   1   2   2   1   2   2   1   1   2   1   2   1   2   1   2   2   1   1   2   2   1   2   2   2   1   2   1   2   2   1   1   2   2   1   1   1   1   2   1   2   1   1   1   1   2   1   1   2   1   2   2   2   1   1   2   1   1   2   1   2   1   1   1   2   2   2   2   1   1   2   2   1   1   2   2   2   2   2   1   2   1   2   2   1   2   1   2   1   2   2   2   1   2   1   2   1   1   2   1   1   1   2   1   2   1   1   1
 MK-6-16                2   2   2   2   2   2   1   2   1   1   1   2   1   2   2   1   1   1   2   2   2   1   2   1   1   2   2   1   2   2   2   1   2   1   1   2   2   1   1   2   1   2   1   2   2   2   2   1   1   2   1   1   1   2   1   1   2   1   1   1   1   2   2   1   1   1   2   2   1   2   1   1   2   1   1   1   1   2   2   1   1   1   1   1   2   1   2   1   2   1   1   1   2   1   2   2   1   2   2   1   1   2   1   2   1   1   1   2   2   1   1   2   2   1   2   2   2   1   2   1   2   1   1   1   2   2   1   1   2   1   2   1   2   1   1   1   1   2   1   1   2   1   2   2   2   1   1   2   1   1   2   1   2   1   1   1   1   2   2   2   1   1   2   2   1   1   2   2   2   2   2   1   2   1   2   1   1   2   1   2   1   2   2   2   1   2   2   2   1   1   2   1   1   1   2   1   2   1   1   1
 
!****************************************** Phenotypic Data **********************************************************
!-100.0 is resevred for missing phenotype
SimulatedTrait1        10.6293   10.1574   10.0236   10.6169    8.3592   11.6257   10.2839    8.7709    9.9625   10.2865   10.6742    9.3608   12.2746    8.9126   10.6533    9.9405   11.9747   10.7391    9.2842    8.8571   11.5223    9.9903    8.6974    9.6689    9.0951   10.9243   10.8022    8.8343   10.4618    9.8210   10.5954    8.4043    8.9798    9.8761   10.4082   11.5694   12.2627   11.1317   10.8777   10.9479    9.5329    8.5203    9.6327    9.0229   10.7236   10.6911   10.4178    9.9348    8.6998    9.3736    9.8618   10.9239    8.0956   10.7214   10.7490    9.7713    9.7418    8.4637    9.1535    9.1897   11.1653   10.0061    9.8450   10.2027   10.3391   10.7286    8.4113    9.2678    8.7745    8.8769    8.7671    9.6308    9.2936   11.3846   10.8606    9.6903   10.8482    8.3313    8.7164    9.4713   12.8916   11.0604    9.2998    9.5657   10.7741    8.2712   10.8964   11.5259   10.8935   10.4740   10.8508    9.7397   10.6359    8.0063    9.9510   10.6704    8.6368   11.2756   10.0014    9.8902    8.9510    9.2431   10.9537   11.6595   10.7509    9.4164   10.6208    9.5014   10.8999    8.3651   10.1049   11.6732   10.1240    7.8303   11.6156    9.4372    9.4823   10.9701    8.7136   11.0021   10.4834    9.2940   13.1145    8.4669    9.7855   10.1589   10.4351   10.1161    8.9173    8.7988   10.5003   11.6626    8.6595   12.6356    9.8181   11.5239   10.4867    9.3807    9.6910    9.9961   10.5858    8.2524   10.5803    9.0901   10.2406    8.8685    9.8733    9.0550    9.5783    9.4481    8.5962   10.2747   10.7632   11.3786   10.0800    9.0041    7.3241    9.5057   10.3123   12.0280   11.0494    9.4648    9.2526   10.5398    9.6188   10.3096   10.6217   11.9078   10.3207    8.9274    9.4726   10.7745    9.5337   11.3026    9.1220    8.5524    7.8304    9.5720   11.6766    9.5313    9.0884   10.9417   10.8113   10.0658    9.4511   10.5813    8.9318    9.1417   10.1383    9.7313    9.3369   10.1774    7.6513    9.4994    8.3602   10.3734    8.8195    9.6114   10.1655   10.5550
 
