# Supplementary material for: Inclusive Composite Interval Mapping of QTL by Environment Interactions in Biparental Populations
Source: PLoS One. 2015 Jul 10;10(7):e0132414. doi: 10.1371/journal.pone.0132414 (PMC4498613; doi:10.1371/journal.pone.0132414)
Supplement: S1 File — (ZIP) [file pone.0132414.s001.zip › BC1 population/e=1/run_00099.met]

!**********************Note: lines staring with "!" are remarks and will be ignored in the program********************
!*********************************General Information**********************************
!Assuming F1 = P1 x P2, populations available in QTL IciMapping are: 
!  1, P1BC1F1 = P1 x F1, the first backcrossing where P1 is used as the recurrent parent;
!  2, P2BC1F1 = P2 x F1, the first backcrossing where P2 is used as the recurrent parent;
!  3, F1DH, F1-derived doubled haploids; 
!  4, RIL or F1RIL, recombination inbred lines through the repeated selfing of F1;
!  5, P1BC1RIL, recombination inbred lines through the repeated selfing of P1BC1F1;
!  6, P2BC1RIL, recombination inbred lines through the repeated selfing of P2BC1F1;
!  7, F2, the selfing generation of F1;
!  8, F3, the selfing generation of F2;
!  9, P1BC2F1, the second backcrossing where P1 is used as the recurrent parent; 
! 10, P2BC2F1, the second backcrossing where P2 is used as the recurrent parent;
! 11, P1BC2RIL, recombination inred lines through the repeated selfing of P1BC2F1; 
! 12, P2BC2RIL, recombination inred lines through the repeated selfing of P2BC2F1; 
! 13, P1BC1F2, the selfing generation of P1BC1F1; 
! 14, P2BC1F2, the selfing generation of P2BC1F1; 
! 15, P1BC2F2, the selfing generation of P1BC2F1; 
! 16, P2BC2F2, the selfing generation of P2BC2F1; 
! 17, P1BC1DH, P1BC1F1-derived doubled haploids; 
! 18, P2BC1DH, P2BC1F1-derived doubled haploids; 
! 19, P1BC2DH, P1BC2F1-derived doubled haploids; 
! 20, P2BC2DH, P2BC2F1-derived doubled haploids; 
   1      !Mapping Population (see remarks above)
   2      !Mapping Function (1 for Kosambi; 2 for Haldane; 3 for Morgan)
   2      !Marker Space Type (1 for intervals; 2 for positions)
   1      !Marker Space Unit(1 for centiMorgans; 2 for Morgan)
   6      !Number of Chromosomes (or Linkage Groups)
 200      !Size of the mapping population
   1      !Number of environments
 
!***************************************** Chromosomes and Linkage Maps **********************************************
!Chromosome                 NumMarkers
-CH1                        16
-CH2                        16
-CH3                        16
-CH4                        16
-CH5                        16
-CH6                        16
!Linkage map (Marker name followed by position or the interval length)
 MK-1-1                1     0.000
 MK-1-2                1    10.000
 MK-1-3                1    20.000
 MK-1-4                1    30.000
 MK-1-5                1    40.000
 MK-1-6                1    50.000
 MK-1-7                1    60.000
 MK-1-8                1    70.000
 MK-1-9                1    80.000
 MK-1-10               1    90.000
 MK-1-11               1   100.000
 MK-1-12               1   110.000
 MK-1-13               1   120.000
 MK-1-14               1   130.000
 MK-1-15               1   140.000
 MK-1-16               1   150.000
 MK-2-1                2     0.000
 MK-2-2                2    10.000
 MK-2-3                2    20.000
 MK-2-4                2    30.000
 MK-2-5                2    40.000
 MK-2-6                2    50.000
 MK-2-7                2    60.000
 MK-2-8                2    70.000
 MK-2-9                2    80.000
 MK-2-10               2    90.000
 MK-2-11               2   100.000
 MK-2-12               2   110.000
 MK-2-13               2   120.000
 MK-2-14               2   130.000
 MK-2-15               2   140.000
 MK-2-16               2   150.000
 MK-3-1                3     0.000
 MK-3-2                3    10.000
 MK-3-3                3    20.000
 MK-3-4                3    30.000
 MK-3-5                3    40.000
 MK-3-6                3    50.000
 MK-3-7                3    60.000
 MK-3-8                3    70.000
 MK-3-9                3    80.000
 MK-3-10               3    90.000
 MK-3-11               3   100.000
 MK-3-12               3   110.000
 MK-3-13               3   120.000
 MK-3-14               3   130.000
 MK-3-15               3   140.000
 MK-3-16               3   150.000
 MK-4-1                4     0.000
 MK-4-2                4    10.000
 MK-4-3                4    20.000
 MK-4-4                4    30.000
 MK-4-5                4    40.000
 MK-4-6                4    50.000
 MK-4-7                4    60.000
 MK-4-8                4    70.000
 MK-4-9                4    80.000
 MK-4-10               4    90.000
 MK-4-11               4   100.000
 MK-4-12               4   110.000
 MK-4-13               4   120.000
 MK-4-14               4   130.000
 MK-4-15               4   140.000
 MK-4-16               4   150.000
 MK-5-1                5     0.000
 MK-5-2                5    10.000
 MK-5-3                5    20.000
 MK-5-4                5    30.000
 MK-5-5                5    40.000
 MK-5-6                5    50.000
 MK-5-7                5    60.000
 MK-5-8                5    70.000
 MK-5-9                5    80.000
 MK-5-10               5    90.000
 MK-5-11               5   100.000
 MK-5-12               5   110.000
 MK-5-13               5   120.000
 MK-5-14               5   130.000
 MK-5-15               5   140.000
 MK-5-16               5   150.000
 MK-6-1                6     0.000
 MK-6-2                6    10.000
 MK-6-3                6    20.000
 MK-6-4                6    30.000
 MK-6-5                6    40.000
 MK-6-6                6    50.000
 MK-6-7                6    60.000
 MK-6-8                6    70.000
 MK-6-9                6    80.000
 MK-6-10               6    90.000
 MK-6-11               6   100.000
 MK-6-12               6   110.000
 MK-6-13               6   120.000
 MK-6-14               6   130.000
 MK-6-15               6   140.000
 MK-6-16               6   150.000
!*********************************** Marker Types ********************************************************************
!Co-dominant marker: When heterozygote F1 is present, P1 is coded as 2, F1 is coded as 1, and P2 is coded as 0; Otherwise, P1 is coded as 2, and P2 is coded as 0. 
!Dominant marker: When heterozygote F1 is present, P1 and F1 are coded as 12, and P2 is coded as 0; Otherwise, P1 is coded as 2, and P2 is coded as 0.  
!Recessive markers: When heterozygote F1 is present, P1 is coded as 2, and F1 and P2 are coded as 10; Otherwise, P1 is coded as 2, and P2 is coded as 0. 
!Missing marker is coded as -1. 
 MK-1-1                 1   1   1   2   2   2   1   1   2   2   1   2   1   1   1   1   1   2   1   1   1   1   2   1   1   2   1   1   2   2   1   1   1   1   1   1   2   2   2   2   1   2   2   1   2   1   2   1   1   1   2   2   2   1   2   2   1   1   2   1   1   1   2   2   2   2   2   1   2   1   1   1   2   1   2   1   1   1   2   1   1   2   1   2   1   1   1   1   2   1   2   2   2   2   1   1   1   2   2   1   1   2   2   1   2   2   1   1   2   1   1   1   1   2   1   2   1   2   2   2   1   2   1   1   2   2   2   2   1   1   1   1   2   1   1   2   2   1   2   2   2   1   2   2   1   2   2   1   2   1   2   1   1   1   1   2   1   1   2   2   1   2   1   2   1   2   1   1   1   2   2   2   1   2   2   1   1   2   1   2   1   2   2   1   1   2   2   2   2   2   2   1   2   1   2   1   2   1   1   2
 MK-1-2                 1   2   1   2   2   2   1   1   2   2   1   2   1   1   2   1   2   2   1   1   1   1   2   1   1   2   1   1   2   2   1   1   1   1   1   1   2   1   1   2   1   2   2   2   2   1   2   1   1   1   2   2   2   1   2   2   1   1   2   1   1   1   2   2   2   2   2   1   2   2   1   1   2   1   2   1   1   1   2   1   1   2   2   2   1   1   1   1   2   2   2   2   2   2   1   1   1   2   2   1   1   2   2   1   1   2   1   1   2   1   1   1   1   2   1   2   1   2   2   2   1   2   1   1   2   1   2   2   1   1   1   1   2   1   1   2   2   1   2   2   2   1   2   1   1   2   2   1   1   2   1   1   1   1   1   2   1   1   2   2   2   2   1   2   1   2   1   1   1   2   2   2   1   2   2   1   1   2   1   2   1   2   2   1   1   2   2   2   2   1   2   1   1   1   2   1   2   2   1   2
 MK-1-3                 1   2   1   2   1   2   2   1   1   2   1   2   1   1   2   1   2   2   1   1   1   1   2   1   1   2   1   1   1   2   1   1   1   1   1   1   1   1   1   2   1   2   2   2   2   1   1   1   1   2   2   2   2   1   2   2   1   1   1   1   1   1   2   2   2   2   2   1   2   2   1   1   2   1   2   1   1   1   1   1   1   1   2   2   1   1   1   1   2   2   2   2   2   2   2   1   2   2   1   1   1   2   2   2   1   2   1   1   2   1   1   1   1   2   1   1   1   2   2   2   1   2   1   2   2   1   2   2   1   1   1   1   2   1   1   2   2   1   2   2   2   1   2   1   2   2   2   1   2   1   1   1   1   1   1   2   1   1   2   2   2   2   1   2   1   2   2   1   1   2   2   2   1   2   2   1   1   2   1   2   2   2   1   2   2   2   2   2   2   1   2   1   1   1   2   1   2   2   1   2
 MK-1-4                 1   2   1   2   1   2   2   1   1   2   1   2   1   2   2   1   1   2   1   1   1   1   2   1   1   2   1   1   1   2   1   1   1   1   1   1   1   1   1   2   1   2   2   2   2   1   1   1   1   2   2   2   2   1   2   2   1   1   1   1   1   1   2   2   2   2   2   1   2   2   1   1   1   1   2   1   1   1   1   1   1   1   2   2   1   1   1   1   2   2   2   2   2   2   2   1   2   2   1   2   1   2   2   1   1   2   1   1   2   1   1   1   1   2   1   2   1   2   2   2   1   2   1   2   2   1   2   2   1   1   1   2   2   1   1   2   1   1   2   2   2   1   2   1   2   2   2   1   2   1   1   1   1   1   1   2   1   1   2   2   2   2   1   2   1   2   2   1   1   2   2   2   1   2   2   1   1   2   1   2   2   2   1   2   2   2   2   2   2   1   2   1   1   1   2   1   1   2   1   2
 MK-1-5                 1   2   1   2   1   2   2   1   1   2   1   2   1   2   2   1   1   1   1   1   1   1   2   1   1   2   2   1   1   2   1   2   1   1   1   1   2   1   1   2   1   2   2   2   2   1   1   1   1   1   2   2   2   1   2   2   1   1   1   1   1   1   2   2   2   2   2   1   2   2   1   1   1   1   2   1   1   1   2   1   1   1   2   2   1   2   1   1   2   2   2   2   2   1   2   1   2   2   1   2   1   2   2   2   1   2   1   2   2   1   1   1   1   2   1   2   1   2   2   2   1   2   1   2   2   1   2   2   1   1   1   2   2   1   1   2   2   1   2   2   2   1   2   1   2   2   2   1   2   1   1   1   1   1   1   2   1   2   2   2   2   2   1   2   1   2   2   1   1   2   2   2   1   2   2   1   2   2   1   2   2   2   1   2   2   2   2   2   2   1   2   1   1   1   2   1   1   2   1   1
 MK-1-6                 2   2   1   2   1   2   2   1   1   2   2   2   1   2   2   1   1   1   1   1   1   1   2   1   2   2   2   1   1   2   1   2   2   1   1   1   1   2   1   1   1   2   2   2   2   1   1   1   1   1   1   2   2   1   1   2   2   1   1   1   1   1   2   1   2   2   2   1   2   2   2   1   1   1   2   1   1   1   2   1   1   1   2   2   1   2   1   1   2   2   2   2   2   1   2   1   2   2   1   2   1   2   2   2   1   2   1   2   2   1   1   1   2   2   1   2   2   2   2   2   1   2   1   1   2   1   2   2   1   1   1   2   2   1   1   2   2   1   2   2   2   1   2   1   2   2   2   1   2   1   1   1   1   1   1   2   1   2   2   2   2   2   1   2   1   2   2   1   1   2   2   2   1   2   2   1   2   2   1   2   2   2   2   2   2   2   2   1   2   1   1   1   1   2   2   1   1   2   1   1
 MK-1-7                 2   2   1   1   1   2   2   1   1   2   2   2   1   2   2   1   1   1   2   1   1   1   2   1   2   2   2   1   1   1   1   2   2   1   1   1   1   2   1   1   1   2   2   2   2   1   1   1   1   1   1   2   2   1   2   2   2   1   1   2   1   1   2   1   2   2   2   1   2   2   2   1   1   1   2   2   1   1   2   1   1   1   2   1   1   2   1   1   2   2   2   2   2   1   2   1   2   2   1   2   1   2   1   2   1   2   1   2   2   1   1   1   2   2   1   2   2   1   2   2   1   2   1   1   2   1   2   2   1   1   1   2   2   1   1   2   2   1   2   2   2   1   2   1   2   2   2   1   2   1   2   1   1   1   1   2   1   2   2   2   2   2   1   2   1   2   2   1   1   2   2   2   1   2   2   1   2   2   1   2   1   2   2   1   2   2   2   1   2   1   1   1   1   2   2   1   2   2   1   1
 MK-1-8                 2   2   1   1   1   2   2   1   1   2   2   2   1   2   2   2   1   1   2   1   2   1   2   1   2   2   2   1   1   1   1   2   2   1   1   1   1   2   1   1   1   1   2   2   2   1   1   1   1   1   1   2   2   1   2   2   2   1   1   2   1   1   2   1   2   2   1   1   2   2   2   2   1   1   2   2   1   1   2   1   1   1   2   1   1   2   1   1   2   2   2   2   2   1   2   1   1   1   2   2   1   2   1   2   1   2   1   2   2   1   1   1   2   2   1   2   2   1   2   2   1   2   1   1   2   1   2   2   1   1   1   2   2   1   1   2   2   1   1   2   2   1   2   1   2   2   2   1   1   1   2   1   1   1   1   2   1   2   1   2   2   2   1   2   1   2   2   1   2   2   2   2   1   2   2   1   2   2   1   2   1   2   2   1   2   2   1   1   2   2   1   1   1   2   2   1   2   2   1   1
 MK-1-9                 2   1   1   1   1   2   2   1   1   2   2   2   1   2   2   2   1   1   1   1   2   1   2   1   2   2   2   1   1   1   1   2   2   1   1   1   1   2   1   1   1   1   2   2   2   1   1   1   1   1   1   2   2   1   2   2   2   1   1   2   1   1   2   1   1   2   1   1   2   2   2   2   1   1   2   2   2   1   1   1   1   1   1   1   1   2   1   1   2   2   2   2   2   1   2   1   1   2   2   2   1   2   1   2   1   2   1   2   2   1   1   1   2   2   2   2   2   1   2   2   2   2   1   1   2   1   2   2   1   1   1   2   2   1   1   1   1   1   1   2   2   1   2   2   2   2   2   1   1   1   2   1   1   1   1   2   1   2   1   2   2   2   1   2   1   2   2   1   1   2   2   2   1   2   1   1   2   2   1   2   1   2   2   1   2   2   1   2   2   1   1   1   1   2   2   1   2   2   1   1
 MK-1-10                2   1   2   1   1   2   2   1   1   2   2   2   1   2   2   2   1   1   1   1   2   1   2   2   2   2   2   1   2   1   1   2   2   1   1   1   1   2   1   2   1   1   2   2   2   1   1   1   1   1   1   2   2   1   1   1   2   1   1   2   1   1   2   1   1   2   1   1   2   2   2   2   1   1   1   2   2   1   1   1   1   1   1   1   1   2   1   1   2   2   1   2   2   1   2   1   2   2   1   2   1   2   1   2   1   2   1   2   2   1   1   2   2   2   2   1   2   1   2   2   2   2   1   1   2   1   1   1   1   1   1   1   2   1   1   1   1   1   1   2   2   1   2   2   2   2   2   1   1   1   2   1   1   1   1   1   1   2   1   2   2   1   1   2   1   2   2   1   1   2   2   2   1   2   1   1   2   2   1   2   1   2   2   1   2   2   2   2   2   2   1   1   1   2   2   1   2   2   1   1
 MK-1-11                2   1   2   1   1   2   2   1   1   2   2   2   1   2   2   2   1   1   1   1   2   2   2   2   2   2   2   1   2   1   1   2   2   1   1   1   1   2   1   2   1   1   1   2   2   1   1   1   1   1   1   2   2   1   1   1   2   1   2   2   2   1   2   2   1   2   1   1   2   2   2   2   1   1   1   2   2   1   1   1   1   1   1   1   1   2   1   1   2   2   1   2   2   1   2   1   1   2   1   2   1   2   1   2   1   2   1   2   2   1   1   2   2   2   2   1   2   1   2   2   2   2   1   1   2   2   1   1   1   1   1   1   2   2   1   1   1   1   1   2   2   1   2   2   2   2   2   1   1   1   2   1   1   1   1   1   1   2   1   2   2   2   1   2   1   2   2   1   1   1   2   2   1   2   2   1   2   2   1   2   1   2   2   1   2   2   2   2   2   1   1   1   1   2   2   1   2   2   1   1
 MK-1-12                2   1   2   1   1   2   2   1   1   2   1   2   1   2   1   2   1   1   1   1   2   2   2   2   2   2   2   1   1   1   2   2   1   1   1   1   1   2   1   2   2   1   1   2   2   1   1   1   1   2   1   2   2   1   1   1   2   1   2   2   2   1   2   2   1   2   1   1   2   2   1   2   1   1   1   1   2   1   1   1   1   1   1   1   1   2   1   1   2   2   1   2   2   1   2   2   1   2   1   1   1   2   1   2   1   2   1   2   2   1   1   2   2   2   2   1   2   1   2   2   2   2   1   2   2   2   1   1   1   1   1   1   2   2   1   1   1   1   1   2   2   1   2   2   2   2   2   1   1   1   2   1   1   1   1   1   2   2   1   2   2   2   2   2   1   2   2   1   1   1   1   2   2   2   2   1   2   2   1   2   1   2   2   1   2   1   2   2   2   1   2   1   1   2   2   1   2   2   1   1
 MK-1-13                2   1   2   1   1   1   2   1   1   2   1   1   1   2   1   2   1   1   1   1   2   2   2   2   1   2   1   2   1   1   2   2   1   1   1   1   1   2   1   2   2   1   1   2   2   1   2   1   1   2   1   2   2   1   1   1   2   1   2   2   1   1   2   2   1   2   1   1   2   2   1   2   1   1   1   1   2   1   1   1   1   1   1   1   1   2   1   1   2   2   1   2   2   1   2   2   1   2   1   1   1   2   1   2   1   2   1   2   2   1   1   2   2   1   2   1   2   1   2   2   2   2   1   2   2   2   1   1   1   1   1   1   2   2   1   1   1   1   1   2   2   1   2   2   2   2   2   1   1   1   2   1   1   1   1   1   2   2   1   2   1   2   1   2   1   2   2   1   1   1   1   2   1   2   2   2   2   2   1   2   1   2   2   1   2   1   2   2   2   1   2   1   1   2   2   1   2   2   1   1
 MK-1-14                2   2   2   1   1   1   2   1   1   1   1   1   1   2   1   2   1   1   1   1   2   1   2   1   1   2   1   2   1   1   2   2   1   1   1   1   1   2   1   2   2   1   1   1   1   1   2   1   1   2   1   2   2   1   1   1   2   2   2   2   2   1   2   2   1   2   1   1   2   2   1   2   1   1   1   1   2   1   1   1   2   1   1   2   1   2   1   1   2   2   1   2   2   1   2   2   1   2   1   1   1   2   1   2   2   2   1   2   1   1   1   2   2   2   2   1   2   1   1   2   2   2   1   2   2   2   1   1   1   1   1   1   2   2   1   1   1   1   1   2   2   1   2   2   2   2   2   1   1   1   1   1   1   1   1   1   2   2   1   2   1   2   1   2   1   2   2   1   1   1   1   2   1   2   2   2   2   2   1   2   1   2   2   1   2   1   2   2   2   1   2   1   1   2   2   1   1   2   1   1
 MK-1-15                2   2   2   1   1   1   2   1   1   1   1   1   1   2   1   2   1   2   1   1   2   1   1   1   1   2   1   2   1   1   2   2   1   1   1   1   1   2   1   2   2   1   1   1   1   1   2   2   1   2   1   2   2   1   1   1   2   2   2   1   2   1   2   2   1   2   1   1   2   2   1   2   1   1   1   1   2   1   1   2   2   1   2   2   1   2   1   1   2   2   1   2   2   1   2   2   1   2   1   1   1   2   1   2   2   2   1   2   1   1   1   2   2   2   2   1   2   1   1   2   2   2   1   2   2   2   1   1   1   1   1   1   1   2   1   2   1   1   1   2   2   1   1   2   2   2   2   1   1   1   1   1   1   1   1   1   1   2   1   2   1   2   1   2   1   2   2   1   1   2   1   2   1   2   2   2   2   1   1   2   1   2   2   1   2   1   1   2   2   1   2   1   1   2   2   1   1   2   1   1
 MK-1-16                2   2   2   1   1   1   1   1   1   2   1   1   1   1   1   1   1   1   1   2   2   1   2   1   1   2   1   2   1   1   2   2   1   1   2   1   1   2   2   2   2   1   1   2   1   2   2   2   1   2   1   2   2   1   1   2   2   2   1   1   2   2   2   2   1   2   1   1   2   1   1   2   1   1   1   2   2   2   1   2   2   1   2   2   1   2   1   1   2   2   1   2   2   1   2   2   1   2   1   1   1   2   1   2   2   2   1   2   1   1   1   2   2   2   2   1   2   2   1   2   2   2   1   1   2   2   1   1   1   1   1   1   1   2   1   2   1   1   2   2   2   2   1   2   2   2   2   1   1   1   1   1   1   1   1   2   1   2   2   2   1   2   1   2   1   2   2   1   2   2   1   2   1   2   2   2   2   2   1   2   1   2   2   1   2   1   1   2   2   1   2   2   2   2   2   1   1   2   1   1
 MK-2-1                 1   2   1   1   2   1   2   2   1   2   2   1   1   2   2   1   1   2   1   2   1   2   2   1   2   1   2   2   2   2   2   1   1   2   1   1   1   2   1   1   1   2   1   2   1   2   2   2   2   2   2   2   2   2   1   1   1   1   2   2   2   2   1   1   2   1   1   1   1   2   2   1   2   1   2   2   1   1   1   2   2   1   1   1   2   2   1   2   1   2   2   2   1   2   2   2   2   1   1   1   1   1   1   1   2   2   2   2   2   1   1   1   2   1   1   1   2   1   1   1   2   2   2   2   2   1   1   2   1   2   1   2   2   1   1   2   1   2   2   1   2   2   1   1   2   2   2   1   2   2   1   1   2   1   1   2   1   1   1   1   1   1   2   2   1   2   1   2   2   2   1   1   1   2   2   2   2   2   2   2   1   1   1   2   1   1   2   1   2   2   1   1   2   1   2   1   1   1   1   1
 MK-2-2                 1   2   1   1   2   1   2   2   2   2   2   1   1   1   1   1   1   2   1   1   1   2   2   2   2   1   2   2   2   2   2   1   1   2   1   1   1   2   1   1   1   2   1   2   1   1   2   2   2   2   2   2   2   1   1   1   2   2   2   2   2   2   1   1   2   1   1   1   1   2   2   1   2   1   2   2   1   1   1   2   2   1   1   1   2   2   1   2   1   2   2   2   1   2   1   2   2   1   1   1   1   1   1   1   2   2   2   2   2   1   1   1   1   1   1   1   2   1   1   1   2   1   2   2   2   1   1   2   1   2   2   2   2   2   1   2   1   2   1   1   1   2   1   1   2   2   2   1   2   2   1   1   2   1   1   2   2   1   1   2   1   1   1   2   1   2   1   2   2   2   1   1   1   2   2   2   1   2   2   2   1   1   1   2   1   1   2   1   2   2   1   2   2   1   2   1   1   1   1   1
 MK-2-3                 2   2   1   1   2   1   1   2   2   2   2   1   1   1   1   1   1   2   1   1   1   2   2   2   2   2   2   2   2   2   2   1   1   1   1   1   1   2   1   1   1   1   1   2   1   1   2   2   2   2   2   2   2   1   1   1   2   2   2   2   2   1   1   1   2   1   1   1   1   2   2   1   2   2   2   2   1   1   2   2   2   1   1   1   2   2   1   2   1   2   1   2   1   2   1   2   2   1   1   1   2   1   1   1   1   2   2   2   2   1   1   1   1   1   1   1   2   1   1   1   2   2   2   2   2   1   1   2   1   2   2   2   2   1   1   2   1   2   1   1   1   2   1   1   2   2   2   1   2   2   1   1   2   1   1   2   2   1   1   2   1   1   1   2   1   2   2   2   2   2   1   1   1   2   2   2   1   2   2   2   1   1   1   2   1   1   2   1   2   2   1   1   2   1   2   1   1   1   1   2
 MK-2-4                 2   1   1   1   2   2   1   2   2   2   2   1   1   1   1   1   1   2   1   1   1   2   2   2   2   2   2   2   2   2   2   2   2   1   2   1   1   2   2   1   1   1   1   2   1   1   2   2   2   2   2   2   2   1   1   1   2   2   2   2   2   1   1   1   2   1   1   1   1   2   2   1   2   1   2   2   1   1   2   2   2   1   1   1   2   2   1   2   1   2   1   2   1   2   1   2   2   1   1   1   2   1   1   1   1   2   1   2   2   1   1   1   1   1   1   1   2   1   1   1   2   2   1   2   2   1   1   2   2   2   1   2   2   1   1   2   1   2   1   1   2   2   1   1   2   2   2   1   2   2   1   1   2   2   1   1   2   1   2   2   1   1   1   1   1   1   2   2   2   2   1   1   1   2   2   2   1   2   2   2   1   1   1   2   1   1   2   1   2   2   1   1   2   1   2   1   2   1   1   1
 MK-2-5                 2   1   1   1   2   2   1   2   2   2   1   1   1   2   1   1   2   2   1   2   1   2   2   2   2   2   2   2   2   1   2   2   1   1   2   1   1   2   2   1   1   2   1   1   1   1   2   1   2   2   2   2   2   2   1   1   2   2   2   2   2   1   1   1   2   1   1   1   1   2   1   1   1   1   2   1   2   1   2   2   2   1   1   1   2   2   1   2   1   2   1   2   1   2   1   2   1   1   1   1   2   1   2   1   1   2   1   2   2   1   1   1   1   2   1   1   2   1   1   1   2   1   1   2   2   1   1   2   2   2   1   2   2   1   1   2   1   2   1   1   2   2   2   1   2   2   2   1   2   2   1   1   2   2   1   1   2   1   2   2   1   1   1   1   2   1   2   2   2   2   1   2   2   2   2   2   1   2   2   2   1   1   1   2   1   1   2   1   2   1   1   1   1   1   2   1   2   1   1   1
 MK-2-6                 2   1   1   1   2   2   1   2   2   2   1   1   1   2   1   1   1   1   1   2   1   1   2   2   2   2   2   2   2   1   2   2   1   2   2   1   1   2   2   1   1   2   1   1   1   1   2   1   2   2   1   2   2   2   1   1   2   2   2   2   2   1   1   1   2   1   2   1   1   2   1   1   1   1   2   2   2   1   2   2   2   1   1   2   1   2   1   2   1   2   1   2   2   2   1   2   1   1   2   1   2   1   2   2   2   1   2   2   2   2   2   1   1   2   2   1   2   2   1   1   2   1   1   2   2   1   1   2   2   2   1   2   2   1   1   2   1   2   1   1   2   2   2   1   2   2   2   1   2   2   1   1   2   1   1   1   2   2   2   2   1   1   1   1   2   1   2   2   2   1   1   2   2   2   2   2   1   2   2   2   1   1   1   2   2   1   2   1   2   2   1   1   2   1   2   1   2   1   1   1
 MK-2-7                 2   1   1   1   2   2   1   1   1   2   1   1   1   2   1   1   1   1   1   2   1   1   2   2   2   2   2   2   2   1   2   1   1   2   2   1   1   2   2   1   1   2   1   1   1   1   2   1   2   2   1   2   2   2   1   1   2   2   2   2   2   2   1   1   2   1   2   1   1   2   1   1   1   1   2   2   2   1   2   2   2   1   1   2   1   2   1   2   1   2   1   2   2   2   1   2   1   1   2   1   2   1   2   2   2   1   2   2   1   2   2   1   1   2   2   1   2   2   1   1   2   1   1   2   2   1   1   2   2   2   1   2   2   1   1   2   1   2   1   1   1   2   2   2   2   2   2   1   2   2   1   1   2   1   1   1   2   1   2   2   1   1   1   1   2   1   2   1   2   1   1   2   2   2   2   2   1   2   2   2   1   1   2   2   2   1   2   1   2   2   1   1   2   2   1   1   2   1   1   2
 MK-2-8                 2   1   1   1   2   2   1   1   1   2   1   1   1   2   1   1   1   1   2   2   1   1   2   2   1   2   2   2   2   1   2   1   1   2   2   1   2   2   1   1   1   2   1   1   1   1   2   1   2   2   1   2   1   2   1   1   2   2   2   2   2   2   1   1   2   2   2   1   1   2   1   1   1   1   2   2   2   1   2   2   2   1   1   2   1   2   1   2   2   2   1   2   2   2   1   2   1   1   2   1   2   1   2   2   2   1   2   2   2   1   2   1   1   2   2   1   2   1   1   1   2   1   1   2   2   1   1   1   2   2   2   2   2   2   1   2   1   2   1   1   1   2   2   2   2   2   2   1   2   2   1   1   2   1   1   1   2   1   2   2   1   1   1   1   2   1   2   1   1   1   2   2   1   2   2   2   1   2   2   2   2   1   2   2   2   2   2   1   2   1   1   1   2   1   1   1   2   1   1   2
 MK-2-9                 2   1   1   1   2   2   1   1   1   1   1   1   1   2   1   1   1   1   2   2   1   1   2   1   1   2   2   2   1   1   2   1   1   2   2   1   2   2   1   2   1   2   1   1   1   1   2   1   2   2   1   2   1   2   1   1   1   2   2   2   2   2   1   1   2   2   2   1   1   2   1   2   1   2   2   2   2   1   2   2   1   1   2   2   1   1   1   2   2   2   1   2   2   2   1   2   2   1   2   2   2   1   1   1   2   1   2   2   2   1   2   1   1   1   2   1   2   1   1   1   2   1   2   2   2   1   1   1   2   2   2   2   1   2   1   2   1   2   1   1   1   2   2   1   2   2   2   1   2   2   1   1   2   1   1   1   2   1   2   2   1   1   1   1   2   1   2   1   1   1   2   2   1   2   2   2   1   2   2   2   2   1   2   2   2   2   2   1   2   2   1   1   2   1   1   1   2   1   1   2
 MK-2-10                2   1   1   1   2   2   1   1   1   1   1   1   1   2   2   1   1   1   2   2   1   1   2   2   1   2   2   2   1   1   2   1   1   2   2   1   2   2   1   2   1   1   1   1   1   1   2   1   1   2   1   2   1   2   1   2   1   2   2   1   2   2   1   1   2   2   2   1   1   2   1   2   1   2   2   2   2   1   2   2   1   2   1   2   1   1   1   2   2   2   1   2   2   2   1   2   2   2   2   2   2   1   1   1   2   1   2   2   2   1   2   1   1   1   2   1   2   1   1   1   2   1   2   2   2   1   1   1   2   2   2   2   1   2   1   2   1   2   1   1   1   2   2   1   2   1   2   1   2   2   1   1   2   1   2   1   2   1   2   2   1   2   1   1   2   1   2   1   1   1   2   2   1   2   1   2   1   2   2   2   2   1   2   2   2   2   2   1   2   2   1   1   2   1   2   2   2   1   1   2
 MK-2-11                2   1   1   1   2   2   1   1   1   2   1   1   1   2   2   1   1   1   2   2   1   1   2   2   1   2   2   2   1   1   2   1   1   2   2   1   2   2   1   1   1   1   1   1   1   1   2   1   2   1   1   2   1   2   1   2   1   2   2   1   2   2   1   1   2   2   2   1   1   2   1   1   1   2   2   2   2   1   2   2   1   2   1   2   1   1   1   2   2   2   1   2   2   2   1   2   1   2   2   2   2   1   1   2   2   1   2   2   2   1   2   2   1   1   2   1   2   1   1   1   2   1   2   2   2   1   1   1   2   2   2   2   2   2   1   2   1   2   1   1   1   2   2   2   2   1   2   1   2   1   1   1   1   1   2   1   2   1   2   2   1   2   2   1   2   1   2   1   1   1   2   1   1   2   1   2   1   2   2   2   2   1   2   1   1   2   2   1   2   2   1   1   2   2   2   2   2   1   1   2
 MK-2-12                2   1   1   1   2   2   1   1   1   2   1   1   2   2   2   1   1   1   2   2   1   1   2   2   1   2   2   2   1   2   2   1   1   2   2   1   1   2   1   1   1   1   1   1   1   1   2   1   2   1   1   1   1   2   1   2   1   1   1   1   2   2   1   1   2   2   2   1   1   1   2   1   1   2   2   2   2   1   2   2   1   2   1   2   2   1   1   2   2   2   1   2   2   2   2   2   1   2   2   2   2   1   1   1   2   1   2   2   2   1   2   2   1   1   1   1   2   1   1   1   1   1   1   2   2   1   1   1   2   2   2   2   2   2   1   2   1   2   1   1   1   2   2   1   2   1   2   1   2   1   1   1   1   1   2   1   2   1   2   2   1   2   1   1   2   2   2   2   1   1   2   1   1   2   1   2   1   2   2   2   2   1   2   1   1   2   2   1   2   2   1   1   2   2   2   2   2   2   1   2
 MK-2-13                2   1   1   1   2   2   1   1   1   2   2   2   2   2   2   1   1   1   2   2   1   1   2   2   1   2   2   2   2   2   1   1   1   2   2   1   1   2   1   1   1   2   1   1   1   1   2   1   2   1   2   1   2   2   1   2   1   1   1   1   2   2   1   1   1   2   2   1   1   2   1   1   1   2   2   2   2   1   2   2   1   2   1   2   2   1   1   1   2   2   1   2   2   2   2   1   1   2   2   2   2   1   2   1   2   1   1   2   1   1   2   2   1   1   1   1   2   1   1   1   1   1   2   2   2   1   1   1   2   1   2   2   2   2   1   2   1   2   1   1   2   2   2   1   2   1   2   1   2   1   2   1   1   1   2   1   2   1   2   2   1   2   1   1   1   1   2   2   1   1   2   1   1   1   1   2   1   2   2   1   2   1   2   2   1   2   2   1   2   2   1   1   2   2   2   2   2   2   1   2
 MK-2-14                1   1   1   1   2   2   1   1   1   2   2   2   2   2   2   1   1   1   2   1   1   1   2   2   1   2   2   2   2   2   1   1   1   2   2   1   2   2   2   1   1   2   1   1   1   1   2   1   2   1   2   1   2   2   1   2   2   1   1   1   2   2   1   1   1   2   2   1   2   2   1   1   1   2   2   2   2   1   2   2   1   2   1   2   2   1   1   1   1   2   1   2   2   2   2   1   1   2   2   2   2   1   2   2   2   1   1   2   1   1   2   2   1   1   1   1   2   1   1   1   1   1   2   2   2   1   1   1   2   1   2   2   2   2   1   2   1   2   1   1   2   2   2   1   2   1   2   1   2   1   2   1   1   1   2   1   2   1   2   2   1   2   1   1   1   1   2   2   1   1   2   1   2   1   1   2   1   2   2   1   2   1   2   2   1   2   2   1   2   2   1   1   2   2   2   2   2   2   1   2
 MK-2-15                1   1   1   1   2   2   1   1   1   2   2   2   1   2   2   1   1   1   2   1   1   1   2   2   2   2   2   2   2   1   1   1   1   1   2   1   2   2   2   2   1   2   1   1   1   1   2   1   2   1   2   1   2   2   1   2   2   1   1   2   2   2   1   1   1   2   2   1   2   1   2   1   1   2   2   2   2   1   2   2   1   2   2   2   2   1   1   1   1   2   1   2   2   2   2   1   1   2   2   2   2   1   2   2   2   1   1   2   1   1   2   2   1   1   1   1   2   1   1   1   1   1   2   2   2   1   1   1   2   1   2   1   2   2   1   2   1   2   1   1   2   2   2   1   2   1   2   1   2   1   2   1   1   1   2   1   2   1   2   2   1   2   1   1   1   1   2   2   1   1   2   1   1   1   1   2   1   2   1   1   2   1   2   2   1   2   1   1   2   2   1   1   2   2   2   2   2   2   1   2
 MK-2-16                1   1   1   1   2   2   2   1   1   2   2   2   1   1   2   1   1   1   2   1   2   1   2   2   2   2   2   2   1   1   1   1   1   1   2   1   2   2   2   2   1   2   1   1   1   1   2   1   2   1   2   1   1   2   1   2   2   1   1   2   2   2   1   1   1   2   2   1   2   1   2   1   1   2   1   2   2   1   2   2   1   2   2   2   2   1   1   1   1   1   2   2   2   2   2   1   1   2   2   2   2   1   2   2   2   1   1   2   1   1   2   2   1   1   1   1   2   1   1   1   1   1   2   2   2   1   1   1   2   1   2   2   2   2   1   2   1   2   1   1   2   2   2   1   2   1   2   1   2   1   1   1   1   1   1   1   2   1   2   2   1   2   1   1   1   1   2   2   1   1   1   2   1   1   2   2   1   1   1   1   2   1   2   2   1   2   1   1   2   2   1   1   2   2   2   2   2   2   1   2
 MK-3-1                 1   2   2   1   1   2   1   2   1   2   1   2   2   1   1   2   1   1   2   1   1   1   1   1   2   1   2   1   2   2   1   1   1   2   2   1   2   2   2   2   2   1   2   2   2   2   1   2   1   2   1   2   2   1   1   2   1   1   1   1   2   1   1   1   1   1   1   2   1   1   2   1   1   1   2   1   2   1   2   1   2   2   1   2   2   1   2   2   1   2   2   1   2   1   2   2   2   1   1   1   1   2   1   2   2   1   2   2   2   1   2   1   1   2   1   2   1   1   2   1   2   2   2   1   2   2   2   1   1   2   1   2   1   1   1   1   2   2   2   1   2   2   2   2   1   1   2   1   1   1   1   2   1   2   1   1   1   2   1   1   2   2   2   1   1   1   2   1   1   2   2   2   2   1   2   1   1   2   2   2   1   1   1   2   1   1   1   1   1   2   1   1   2   1   2   2   1   2   2   1
 MK-3-2                 1   2   2   1   1   1   1   2   1   2   1   1   2   1   1   2   1   1   2   1   2   1   2   1   2   1   2   1   2   2   1   1   1   2   2   1   2   1   2   2   2   1   2   2   2   2   1   2   1   2   1   2   2   1   1   2   1   1   1   1   2   1   1   1   1   1   2   2   1   1   2   1   1   1   2   1   2   1   2   2   2   1   1   2   2   1   1   2   1   2   2   2   2   1   2   1   2   2   2   1   1   2   1   2   2   1   2   2   2   1   2   1   1   2   1   2   1   1   2   2   1   2   1   1   2   2   2   2   1   2   1   2   1   2   2   1   2   2   2   1   2   2   2   2   1   1   2   1   1   2   1   2   1   1   1   1   1   2   1   1   2   2   2   1   1   1   2   1   1   2   2   2   2   1   2   1   1   2   2   2   1   1   1   2   1   1   1   1   1   1   1   2   2   1   2   2   1   2   2   1
 MK-3-3                 1   2   2   1   1   2   1   2   2   2   1   1   2   1   1   2   1   1   2   1   2   2   2   1   2   1   2   1   2   2   1   1   2   2   2   2   2   1   2   2   2   1   2   2   2   2   2   2   1   2   1   2   2   1   1   2   1   1   1   1   2   1   1   1   1   1   2   2   2   2   2   1   1   1   2   1   2   1   2   2   2   2   1   2   1   2   1   2   1   2   2   2   2   1   2   1   2   2   2   1   1   2   1   1   2   1   2   2   2   1   2   1   1   2   1   2   1   1   1   2   1   2   1   1   2   2   2   2   2   2   1   2   1   2   1   2   2   2   2   1   2   2   2   2   1   1   2   1   1   2   1   2   1   1   2   1   1   2   1   1   2   2   2   1   1   1   2   1   1   2   2   2   2   1   1   2   2   2   2   2   1   1   1   2   1   1   1   1   1   1   2   2   2   1   2   2   1   1   2   1
 MK-3-4                 1   2   2   1   1   2   1   2   2   2   1   1   2   2   1   2   1   1   2   2   2   2   2   1   2   1   2   1   2   2   1   1   2   2   2   2   2   1   2   2   2   1   2   2   2   2   2   2   1   2   1   2   2   1   2   2   1   1   1   1   2   1   1   1   1   1   2   2   2   2   2   1   1   1   2   1   2   1   2   2   2   1   1   2   1   2   1   2   1   2   2   2   2   1   2   1   2   2   2   1   1   2   1   1   2   1   2   1   1   1   2   1   1   2   2   1   1   1   1   2   2   2   1   1   1   2   2   2   2   2   1   2   1   2   1   2   2   2   2   1   2   2   2   2   1   1   2   1   1   2   1   2   1   1   2   1   1   2   1   1   2   2   2   1   2   1   2   1   1   2   2   2   2   1   1   2   2   2   2   1   1   1   1   2   1   1   1   1   1   1   2   2   2   1   2   2   1   1   2   1
 MK-3-5                 1   2   1   1   1   1   2   2   1   2   1   1   2   1   1   2   1   2   2   2   2   1   2   1   2   1   2   1   2   2   1   1   2   2   2   2   2   2   2   1   2   1   2   2   2   2   2   2   1   2   1   2   2   1   2   2   1   1   1   2   2   1   1   1   1   1   2   2   2   2   2   1   1   1   2   1   2   1   2   2   1   2   1   2   1   2   1   2   1   2   2   2   2   1   2   1   2   2   2   1   1   2   1   1   2   2   2   1   1   1   1   1   1   2   2   1   1   1   1   2   2   2   1   1   1   2   2   2   2   2   1   2   2   2   1   2   2   2   1   1   2   2   2   2   2   2   1   1   2   2   1   1   1   1   2   1   1   2   2   1   2   1   2   1   2   1   2   1   1   2   2   2   2   2   1   2   2   2   2   2   1   1   1   2   1   1   1   1   1   1   2   2   2   1   2   1   1   1   1   1
 MK-3-6                 2   2   1   1   1   1   2   2   1   2   1   1   2   1   1   2   1   2   2   2   2   1   2   1   2   2   2   1   2   2   1   1   2   2   2   2   2   1   2   1   1   2   2   2   2   2   2   2   1   2   1   2   2   1   2   2   1   1   1   2   2   1   1   1   2   1   2   2   2   2   2   2   1   1   2   1   2   1   2   2   1   2   1   2   1   2   2   2   2   2   2   2   2   1   2   1   2   2   1   1   1   2   1   1   2   2   2   1   1   1   1   1   1   1   2   1   1   2   1   2   2   2   1   1   1   2   2   2   2   2   1   2   2   2   1   2   2   2   1   1   2   2   2   2   1   2   1   1   2   2   1   1   1   1   2   1   1   2   2   1   2   1   2   1   2   1   2   1   1   2   2   2   1   2   1   2   2   2   2   2   1   1   1   2   1   1   1   1   1   1   2   2   2   1   2   1   1   1   1   1
 MK-3-7                 2   2   1   1   2   1   2   2   1   2   1   1   2   1   2   2   1   1   2   2   2   1   2   1   2   2   2   1   1   2   1   1   2   1   2   1   2   1   2   1   2   2   2   2   2   2   2   2   1   2   1   2   1   1   2   2   1   1   1   2   2   1   1   1   2   1   2   2   2   2   2   2   1   1   2   1   2   2   2   1   2   2   1   2   1   1   2   2   2   2   2   2   2   1   2   1   2   2   1   1   1   2   1   1   2   2   2   1   1   2   1   1   1   1   2   1   1   2   1   2   2   2   1   1   1   2   2   2   2   2   1   2   2   2   1   2   2   2   1   1   2   2   2   2   1   2   1   1   2   2   2   1   1   1   2   1   1   2   2   1   2   1   1   1   2   1   2   1   1   1   2   2   1   2   1   2   2   2   2   2   1   1   1   2   1   1   1   1   1   1   2   2   2   1   2   1   1   1   1   2
 MK-3-8                 2   2   1   1   2   1   2   2   1   2   1   1   2   1   1   2   2   1   1   2   2   1   2   1   2   2   1   1   2   2   1   2   2   1   2   1   2   1   2   1   2   2   1   2   2   2   2   2   1   2   1   1   1   1   2   2   1   1   1   2   1   1   1   2   1   1   2   2   2   1   2   2   1   1   2   1   1   2   2   1   2   2   1   2   1   1   1   2   2   2   2   2   2   1   2   1   2   2   1   1   1   2   1   1   2   2   2   1   1   2   1   1   1   1   2   1   1   2   1   2   2   2   1   1   1   2   2   2   2   2   1   2   2   2   1   2   2   1   1   1   2   2   2   2   1   2   1   1   2   1   2   1   1   1   1   1   1   2   2   1   2   1   1   1   2   1   2   1   1   1   2   2   1   2   1   2   2   2   2   2   1   1   1   2   1   1   2   1   1   1   2   2   2   1   2   1   1   1   1   2
 MK-3-9                 1   1   1   1   2   1   2   2   1   2   1   1   2   1   1   2   2   1   1   2   2   1   2   1   1   1   1   1   2   2   1   2   2   1   2   1   2   1   2   2   2   2   1   2   2   2   2   1   1   2   1   1   1   1   2   2   1   1   1   2   1   1   1   2   1   2   2   2   2   1   2   2   1   1   2   1   1   2   1   2   1   2   1   2   1   1   1   2   2   2   2   2   2   1   2   1   2   2   1   1   1   2   1   2   2   2   2   1   2   2   1   1   1   1   2   1   2   2   1   2   2   2   1   1   1   2   2   2   2   2   1   2   2   2   1   2   2   1   1   1   2   2   2   2   1   2   1   1   2   2   2   1   1   1   1   1   1   1   2   1   1   1   1   1   2   1   2   1   1   1   2   2   1   2   1   2   2   2   2   2   1   1   1   2   1   1   2   1   1   1   2   2   2   1   1   1   1   1   1   2
 MK-3-10                1   1   1   1   2   1   2   2   1   2   1   1   2   1   1   2   2   1   1   2   2   1   2   1   1   1   2   1   2   2   1   2   2   1   2   1   2   1   2   2   2   2   1   2   2   2   2   1   1   2   1   1   1   1   1   2   1   1   1   2   2   1   1   2   1   2   2   2   2   1   2   2   1   1   1   1   1   1   1   1   1   2   1   2   1   1   1   2   2   2   2   2   2   1   2   1   2   2   1   1   1   2   1   2   2   2   2   1   2   2   1   1   1   2   2   1   2   2   1   2   2   2   1   1   1   2   1   2   2   2   1   2   2   2   2   2   2   1   1   1   2   2   2   2   1   2   1   1   2   2   2   1   1   1   2   1   1   1   2   1   1   1   1   1   2   2   2   1   1   1   2   2   1   2   1   2   2   2   2   2   1   1   1   2   1   1   2   1   1   1   2   2   1   1   2   1   1   2   1   2
 MK-3-11                1   1   2   1   2   1   2   2   2   2   1   1   2   1   1   2   2   1   1   2   2   1   2   1   1   1   2   1   2   1   1   2   1   1   2   1   2   1   1   2   2   2   1   2   2   2   2   1   1   2   2   1   1   1   2   2   1   2   1   2   2   1   2   2   2   1   2   2   2   1   2   2   1   1   1   1   1   1   1   1   1   2   1   2   1   1   1   2   2   2   2   2   2   1   2   1   2   2   1   1   1   2   1   2   2   2   1   1   2   2   1   1   1   2   2   1   2   2   1   2   1   2   1   1   1   2   1   2   2   2   1   2   2   2   2   2   2   1   1   1   2   2   2   2   1   2   1   1   2   2   2   1   1   2   2   1   1   1   2   1   1   2   1   1   2   2   2   1   1   2   2   2   1   2   1   2   1   2   1   2   1   1   1   2   1   1   2   2   1   1   2   2   1   1   2   1   1   2   1   2
 MK-3-12                1   1   2   1   2   1   2   2   2   2   1   1   2   1   1   2   2   1   1   2   2   1   2   1   2   1   2   1   2   1   1   2   1   1   2   1   2   1   1   2   2   2   1   2   2   1   2   1   2   2   1   1   1   1   1   2   2   1   1   2   2   1   2   2   2   1   1   2   2   1   2   2   1   1   1   1   1   1   1   1   1   2   1   2   1   1   2   2   2   2   2   2   2   1   2   1   2   2   1   1   1   2   1   2   2   2   2   1   2   2   1   1   1   1   2   1   2   2   1   2   1   2   1   1   1   1   1   2   2   2   1   2   1   2   2   2   2   1   1   1   2   1   2   1   1   1   1   1   1   2   2   1   1   2   2   2   1   1   2   1   1   2   1   1   2   2   2   2   1   2   1   2   1   2   1   2   1   2   1   2   1   1   1   2   1   2   2   1   1   2   2   2   1   1   2   1   1   2   1   2
 MK-3-13                1   1   1   1   2   1   2   2   2   2   1   1   1   1   2   2   2   1   1   2   2   1   2   2   2   2   2   1   1   1   2   2   1   1   2   1   2   1   1   2   2   2   1   2   2   1   1   1   2   2   1   1   1   1   1   2   2   1   1   1   2   1   2   2   2   1   1   2   2   1   2   2   1   1   1   2   1   1   1   2   1   2   1   1   1   1   2   2   2   2   2   2   2   1   2   1   2   2   2   1   1   2   1   2   2   2   2   1   2   2   1   1   1   1   2   1   2   2   1   2   1   2   1   1   1   1   1   2   2   2   1   2   1   2   2   2   2   1   1   1   2   1   2   1   1   1   2   1   1   2   2   2   1   2   2   2   1   1   2   1   1   2   1   2   2   2   2   2   1   2   1   2   2   2   1   2   1   2   1   2   1   1   1   2   1   2   2   1   1   2   2   2   1   1   1   2   1   2   1   2
 MK-3-14                1   1   1   1   2   1   2   2   2   2   1   1   1   1   2   1   2   1   1   2   2   1   1   1   2   2   2   1   1   1   2   2   1   1   2   1   2   1   2   2   1   2   1   2   2   1   1   1   2   2   1   2   1   1   1   2   2   1   1   1   2   2   1   2   2   1   1   2   2   1   2   2   1   1   1   2   1   1   1   2   1   2   1   1   1   1   2   2   2   2   2   2   2   2   2   1   2   2   1   1   1   2   1   2   2   2   2   1   2   2   1   1   1   1   2   1   2   2   1   2   1   1   1   2   2   1   1   1   2   2   2   2   2   2   2   2   2   1   2   1   2   2   2   1   1   1   2   1   1   2   2   2   1   2   2   2   1   1   2   2   1   2   1   2   2   2   1   2   1   2   1   2   2   2   1   2   1   2   1   2   1   1   1   2   1   2   2   1   1   2   2   2   1   1   1   2   1   2   1   2
 MK-3-15                1   1   1   2   2   1   2   2   2   2   1   1   2   1   2   2   2   1   1   2   2   1   2   1   1   2   2   1   1   1   2   2   1   1   2   1   2   2   2   2   1   2   1   2   2   1   2   1   2   2   1   2   1   1   1   1   2   2   1   1   2   1   1   2   2   1   1   2   1   1   1   2   1   1   1   2   1   1   2   1   1   1   2   2   1   1   2   2   2   2   2   2   2   2   2   1   2   2   1   1   1   2   1   2   2   1   2   1   2   2   1   2   1   1   2   2   2   2   1   2   1   1   1   2   2   1   1   1   2   2   2   2   2   1   2   2   1   1   2   1   2   2   2   2   1   1   2   1   1   2   2   2   1   2   2   2   1   1   2   2   1   2   1   2   2   2   1   2   1   2   1   2   2   2   1   2   1   2   1   2   1   1   2   2   1   2   2   1   2   2   2   2   1   1   1   1   1   2   1   2
 MK-3-16                1   1   1   2   1   1   2   2   2   2   1   1   2   1   2   2   2   1   1   2   2   1   2   1   1   2   2   1   1   1   2   1   1   1   2   1   2   2   1   2   1   2   1   2   2   1   2   1   2   2   1   2   1   1   1   1   2   2   1   1   1   1   1   2   2   1   1   2   1   1   1   2   1   1   1   2   2   1   2   1   1   1   2   2   1   2   2   2   2   2   2   1   2   2   2   1   2   2   1   1   1   2   1   2   2   1   2   1   2   2   1   2   1   1   2   2   2   2   1   2   2   1   2   2   2   1   1   1   2   2   2   1   2   1   2   2   1   1   2   1   2   2   2   1   1   1   2   1   2   2   2   2   1   2   2   2   1   1   2   2   1   2   1   2   2   2   1   2   1   2   2   2   2   1   1   2   1   1   1   1   1   1   2   1   1   2   2   1   2   2   2   2   1   2   1   1   1   2   1   2
 MK-4-1                 1   2   1   1   1   2   1   1   2   1   1   1   2   2   2   1   2   1   2   1   2   1   2   2   2   1   2   2   1   1   1   1   2   2   2   2   2   2   2   2   2   2   2   2   1   2   1   2   2   2   2   1   1   2   1   2   1   1   1   2   1   2   2   2   2   1   2   1   2   2   1   1   2   1   1   1   1   2   2   1   1   1   2   2   1   2   1   2   2   2   2   2   1   1   1   2   1   1   2   1   2   1   2   1   2   1   2   1   2   1   1   1   2   1   1   2   2   1   1   2   1   1   1   2   1   1   1   1   1   2   1   1   1   2   2   1   2   1   1   1   2   2   1   2   2   2   1   2   1   1   2   1   2   1   2   1   1   1   1   2   1   2   1   1   1   1   2   2   1   1   2   1   1   2   1   2   2   1   1   1   1   1   2   1   2   2   2   2   1   2   2   2   2   2   1   1   1   1   1   2
 MK-4-2                 1   2   1   1   1   2   1   1   2   1   1   2   2   2   2   1   2   1   1   1   2   1   2   2   2   1   2   2   1   1   1   1   2   1   2   2   2   2   2   2   2   2   2   2   1   2   1   2   2   2   2   1   1   2   1   2   1   1   2   2   1   2   2   2   2   1   2   1   2   2   1   1   1   1   1   1   1   1   2   1   1   1   2   2   1   2   1   2   2   2   1   2   1   1   1   2   1   2   2   1   2   1   2   1   2   1   2   1   2   1   1   1   2   1   1   2   2   1   1   2   1   1   2   2   1   1   1   1   1   2   1   1   1   2   2   1   2   1   1   1   2   2   1   2   2   2   1   2   1   1   2   1   2   1   2   1   1   1   1   2   1   2   1   1   1   1   2   2   1   1   2   1   1   2   2   2   2   1   2   1   1   1   2   1   2   2   2   2   1   2   2   2   2   1   1   1   1   1   1   2
 MK-4-3                 1   2   1   1   1   2   1   1   2   1   1   2   1   2   2   1   2   1   1   2   2   1   2   1   2   1   2   2   2   1   1   1   2   1   2   2   2   2   2   2   2   2   2   2   1   2   2   2   2   1   2   1   1   2   1   2   1   1   2   2   1   2   2   2   2   1   2   1   2   2   1   1   1   1   1   1   1   1   2   1   1   1   2   2   1   2   2   2   2   2   1   2   1   1   1   2   1   2   2   1   2   1   1   1   2   1   2   1   2   1   2   1   2   1   1   2   2   1   1   2   1   1   2   2   1   1   1   1   1   1   1   1   1   2   2   1   2   1   1   1   2   2   1   2   2   2   1   1   1   1   2   1   2   1   2   1   1   1   1   2   1   2   1   1   2   2   2   2   1   1   2   1   1   2   2   2   2   1   2   1   1   1   2   1   2   2   2   2   1   2   2   2   1   2   1   1   1   1   2   2
 MK-4-4                 1   2   1   1   1   2   1   1   2   1   1   2   1   2   2   1   2   1   1   2   2   1   2   1   2   1   2   1   2   1   1   1   2   1   2   2   2   2   1   2   2   2   2   2   1   2   2   2   2   1   2   2   1   2   1   2   1   1   2   2   1   2   2   2   2   1   2   1   2   2   1   1   1   1   1   1   1   2   2   1   1   1   1   2   2   1   1   2   2   2   1   2   1   1   1   2   1   2   2   1   2   1   1   1   2   1   2   1   2   1   1   1   2   1   2   2   1   1   1   2   1   1   2   2   1   1   1   1   1   1   1   1   1   2   2   1   2   1   1   1   2   1   1   2   2   2   1   1   1   2   1   1   2   1   2   2   1   1   1   2   1   2   1   1   2   2   1   2   1   1   2   2   1   2   2   2   1   1   2   1   1   1   1   1   2   2   2   2   1   2   2   2   1   2   1   1   1   1   2   2
 MK-4-5                 1   2   1   1   2   2   1   2   2   1   1   2   1   2   2   1   2   2   1   2   2   1   2   1   2   1   2   1   2   1   1   1   1   1   2   2   2   2   1   2   2   2   2   2   1   2   2   2   2   1   2   2   1   2   1   2   1   1   2   2   1   2   2   2   2   1   2   1   2   2   1   1   1   1   1   1   1   2   2   1   2   1   1   2   2   1   1   2   2   2   1   2   1   1   1   2   1   2   1   1   2   1   1   1   2   1   2   1   2   1   1   1   2   1   2   2   1   1   1   2   1   1   2   2   1   1   1   1   1   1   1   1   1   2   2   1   2   1   2   2   2   1   2   2   2   2   1   1   2   2   1   1   2   1   2   2   1   1   1   2   1   2   1   1   2   1   1   1   1   1   2   2   1   2   1   2   1   1   2   1   1   1   1   1   2   2   2   2   1   2   2   1   1   2   1   1   1   1   2   2
 MK-4-6                 1   2   1   1   2   1   1   2   2   1   1   2   1   2   2   1   2   2   1   2   2   1   2   1   1   1   2   1   1   1   1   1   1   1   1   2   2   2   1   2   2   2   1   2   1   2   2   2   2   1   1   2   1   1   1   2   1   1   2   2   1   2   2   2   2   1   2   1   2   2   1   1   1   2   1   1   1   2   2   1   2   1   1   2   2   1   1   2   2   2   1   2   1   2   1   2   1   2   1   1   2   1   1   1   2   2   2   1   2   1   1   1   2   1   2   2   2   1   1   2   1   1   2   2   1   1   1   1   1   1   1   1   1   2   2   1   2   2   2   2   2   1   2   2   2   2   1   1   2   2   2   1   2   1   2   2   1   1   1   2   1   2   1   1   2   1   2   1   1   1   2   2   1   2   1   2   1   1   2   1   1   1   1   1   2   2   2   2   1   1   2   1   1   1   2   1   1   1   2   2
 MK-4-7                 1   2   1   1   2   1   1   2   2   1   1   2   1   2   2   1   2   2   1   2   2   1   2   1   1   1   2   1   1   2   1   1   1   1   2   2   2   2   1   2   2   2   1   2   1   2   2   2   2   1   1   2   1   1   1   1   1   1   2   2   1   2   2   2   2   1   2   2   2   2   1   1   1   2   1   1   1   2   2   1   2   2   1   2   2   2   1   2   2   2   1   2   1   2   1   2   1   2   1   1   2   1   1   1   2   2   2   1   2   1   1   1   2   1   2   2   2   1   1   1   1   1   2   2   1   1   1   2   1   1   1   1   1   2   2   2   2   2   2   2   2   2   2   2   2   2   1   1   2   2   2   1   2   1   2   2   1   1   1   2   1   2   1   1   2   1   2   1   1   1   2   2   1   2   1   2   1   2   2   1   1   1   1   1   2   2   2   2   1   1   2   1   1   1   2   1   1   1   2   2
 MK-4-8                 1   2   1   1   2   1   1   2   2   1   1   2   1   2   2   1   2   2   1   2   2   1   2   1   1   1   2   1   1   2   1   1   1   1   2   1   2   2   1   2   2   2   1   2   1   2   2   2   2   1   1   2   1   1   1   2   1   1   2   2   1   2   2   2   2   1   2   2   2   1   1   2   1   2   1   1   1   2   2   1   2   2   1   2   2   2   1   2   2   2   1   2   1   2   1   2   1   2   1   2   1   1   2   1   2   2   2   1   2   2   1   1   2   1   2   2   2   2   1   1   1   1   2   2   1   2   1   2   1   1   1   1   1   2   2   2   2   2   2   2   2   2   2   2   2   2   1   1   2   2   2   1   2   1   2   2   1   1   1   2   1   2   1   1   2   1   2   1   1   2   2   2   1   2   1   2   1   2   2   1   1   1   2   1   2   2   2   2   1   1   2   1   1   1   1   1   2   1   2   2
 MK-4-9                 2   2   1   1   2   1   1   1   2   1   1   2   1   2   2   1   2   2   1   1   1   1   2   1   1   1   2   1   1   2   1   2   1   1   2   1   2   2   1   2   2   2   1   2   1   2   2   2   2   1   1   2   1   1   1   1   1   1   2   2   1   2   2   2   2   1   2   2   2   1   2   2   1   2   1   2   1   2   2   1   2   2   1   2   2   2   1   2   2   2   1   2   1   2   2   2   1   2   1   1   1   1   2   1   2   2   2   1   2   2   1   1   2   1   2   2   2   2   1   2   1   1   2   2   2   2   1   2   1   1   1   1   2   2   2   2   2   2   2   2   2   2   2   2   2   2   2   1   2   2   2   2   2   1   1   2   1   1   1   2   1   2   1   1   2   1   2   1   1   2   2   2   1   2   1   2   1   2   2   1   1   1   2   2   2   2   2   2   1   1   2   2   1   1   1   2   2   1   2   2
 MK-4-10                2   2   1   1   2   1   1   1   2   1   1   2   1   2   1   1   2   2   1   1   1   1   2   1   1   1   2   1   1   2   1   2   2   2   2   1   2   2   1   2   2   2   1   2   1   2   2   2   2   1   2   2   1   1   1   1   1   1   2   2   1   2   2   2   2   1   2   2   2   2   2   1   1   2   1   2   2   2   2   1   2   2   1   2   2   2   1   2   1   2   1   2   1   2   2   2   1   2   1   1   1   1   2   1   2   2   2   1   2   1   1   1   2   1   2   2   2   2   1   2   1   1   2   2   2   1   1   2   2   1   1   1   2   2   2   2   2   2   1   2   2   2   2   2   2   2   1   1   2   2   2   2   2   1   1   2   1   2   2   2   1   2   1   1   2   1   2   1   1   2   2   1   1   2   1   2   1   2   2   2   1   2   2   2   1   2   2   1   1   1   2   2   1   1   1   2   2   1   2   2
 MK-4-11                2   2   1   1   2   1   1   2   2   1   1   2   1   2   1   1   1   2   1   1   1   1   2   1   1   1   2   1   1   2   1   2   2   2   2   1   2   2   2   2   2   2   1   2   1   2   2   2   2   1   2   2   1   1   1   1   1   1   2   2   1   2   2   2   2   1   2   2   2   1   2   1   1   2   1   2   2   2   2   1   2   2   1   2   2   2   1   2   1   2   1   2   1   1   2   2   1   1   1   1   1   1   2   1   2   2   2   1   2   1   2   2   2   1   2   2   2   2   1   2   1   1   2   2   2   1   1   2   1   1   1   1   2   2   1   2   2   2   1   2   2   2   2   2   2   2   1   1   2   2   2   2   2   1   1   2   2   2   2   2   2   2   2   1   2   1   2   1   1   2   2   1   2   2   1   2   1   2   2   1   1   2   2   2   1   2   2   1   1   1   2   2   1   1   1   2   2   1   2   2
 MK-4-12                2   2   1   1   2   1   1   2   2   1   1   2   1   2   1   2   1   2   1   2   2   1   2   1   2   2   2   1   1   2   1   2   2   2   2   1   2   2   2   2   2   2   1   2   1   2   2   2   2   1   2   2   1   1   1   1   1   1   2   1   1   2   2   2   2   1   2   2   2   1   2   1   1   2   1   1   2   1   2   1   2   1   1   2   2   2   1   2   1   2   1   2   1   1   2   1   1   2   1   1   1   1   2   1   2   2   2   1   2   1   2   2   1   1   2   2   2   2   1   2   1   1   2   2   2   1   1   2   1   1   2   1   2   2   1   2   2   2   1   1   2   2   2   2   2   2   1   1   2   2   2   2   2   1   1   2   1   2   2   2   2   2   1   1   2   1   2   1   1   2   2   1   2   2   2   2   1   2   2   2   1   2   2   2   2   2   2   1   1   1   1   2   2   1   1   2   2   1   2   2
 MK-4-13                2   2   1   1   2   1   1   2   2   1   1   2   1   1   1   2   1   2   1   2   2   1   2   1   2   2   2   1   1   2   1   2   2   1   2   2   2   2   2   1   2   2   1   2   1   2   1   2   2   1   2   2   1   1   2   1   2   1   2   1   2   2   2   2   2   1   2   2   2   1   2   1   1   1   1   1   2   1   2   1   2   1   1   2   1   2   1   2   1   2   2   2   2   1   2   1   2   2   1   1   1   2   2   1   2   2   2   1   2   1   2   2   1   1   2   2   1   2   1   2   2   1   2   2   2   1   2   2   1   1   2   1   2   2   1   2   2   2   1   2   2   2   2   1   2   2   1   1   2   2   2   2   2   1   1   2   1   2   2   2   2   2   1   1   2   2   2   1   1   2   2   1   1   1   2   2   1   2   2   2   1   1   2   1   2   2   2   1   1   1   1   2   2   1   2   1   2   1   1   2
 MK-4-14                2   2   1   1   2   1   1   2   2   1   1   2   2   1   2   2   1   2   1   1   2   1   2   1   2   2   2   1   2   2   1   2   2   1   2   2   2   2   2   1   2   2   1   2   1   2   1   1   2   1   2   2   1   1   2   1   2   1   1   1   2   2   2   2   2   1   2   2   2   1   2   1   1   1   1   1   2   1   2   1   2   1   1   2   1   2   1   2   1   2   2   2   2   1   2   1   2   2   1   2   1   2   2   1   2   2   2   2   2   1   2   2   1   2   2   2   1   2   1   2   2   1   2   2   2   1   2   2   1   1   1   1   2   1   1   2   1   2   1   2   2   2   1   1   2   2   1   1   2   2   2   2   2   1   2   1   1   2   2   2   2   2   1   1   2   2   2   1   1   2   2   1   2   1   2   2   1   2   2   2   1   2   2   1   2   2   2   1   2   1   1   2   2   1   1   1   2   1   1   2
 MK-4-15                2   2   1   1   2   1   1   2   2   1   1   2   2   2   2   2   1   2   1   1   2   1   2   1   2   2   2   1   2   2   1   2   2   1   2   2   2   2   2   1   2   2   1   2   1   2   1   1   2   1   1   2   1   1   2   1   2   2   1   2   2   2   2   2   2   1   2   2   2   2   2   1   1   1   1   1   2   1   2   1   2   1   1   2   1   2   1   2   1   2   2   2   2   1   2   1   2   1   1   1   1   2   2   1   2   2   2   1   2   1   2   1   1   2   2   1   1   2   1   2   2   1   2   2   2   1   2   2   1   1   1   2   2   1   1   2   1   1   1   2   2   2   1   1   2   2   1   1   2   2   2   2   2   1   2   2   1   1   2   2   2   1   1   2   1   2   2   1   1   2   2   1   2   1   1   2   1   2   2   2   1   2   2   1   2   2   2   1   2   1   2   2   2   1   1   1   2   1   1   1
 MK-4-16                2   2   1   1   2   2   1   2   2   2   1   2   2   2   2   2   1   2   1   1   2   1   2   1   2   1   2   1   2   2   1   2   2   1   2   2   2   2   2   1   2   2   1   2   1   2   1   1   2   2   1   2   1   1   2   1   2   2   1   2   2   2   2   2   2   1   2   2   2   2   2   1   1   1   1   1   1   1   2   1   2   1   1   2   2   2   1   2   1   2   2   2   2   1   1   1   2   2   1   1   1   2   2   1   2   1   2   1   2   1   2   1   1   2   2   1   1   2   1   2   2   1   2   2   2   1   2   2   2   1   1   2   2   2   1   2   1   1   1   2   2   2   1   2   2   2   1   2   2   1   2   2   2   1   2   2   1   1   2   2   2   2   1   2   1   2   2   1   1   2   2   1   2   1   1   2   1   1   2   1   1   2   2   1   1   2   2   1   2   1   2   2   2   2   1   1   2   1   2   1
 MK-5-1                 1   1   2   1   1   2   1   1   2   1   1   2   1   2   2   1   1   1   1   1   2   1   2   2   2   1   1   1   2   2   2   2   2   2   2   1   1   1   2   2   2   1   2   2   2   2   1   2   2   1   2   1   2   2   1   1   2   1   1   1   2   2   2   2   1   1   1   1   1   1   2   2   1   1   2   1   1   1   1   1   1   1   2   2   1   1   1   1   1   2   2   1   1   1   2   1   1   2   2   2   2   1   2   2   2   2   2   1   1   1   2   2   1   1   2   1   1   2   2   1   2   2   1   1   2   2   2   2   2   2   1   2   2   1   2   2   2   1   2   2   2   2   2   1   2   2   2   2   2   1   1   2   2   2   1   2   1   2   2   2   1   1   1   2   1   1   2   1   1   1   1   2   1   2   2   1   1   2   1   1   1   1   1   2   2   2   2   2   2   2   2   2   1   2   2   1   2   1   2   2
 MK-5-2                 1   1   2   1   1   2   1   1   2   1   1   2   1   2   2   1   1   1   1   1   2   1   1   2   2   1   1   1   2   2   1   2   2   2   2   1   2   1   2   2   2   1   2   2   2   2   1   1   2   1   2   1   2   2   1   1   2   1   1   1   2   2   2   2   1   1   1   1   1   1   2   2   1   1   1   1   1   1   1   1   1   1   2   2   1   2   1   1   1   1   2   1   1   1   2   1   1   2   2   2   2   1   2   2   2   2   2   1   1   1   2   2   1   2   2   1   1   2   1   1   2   2   1   1   2   2   2   2   2   2   1   2   2   1   2   2   2   1   2   2   2   2   2   1   2   2   2   2   2   1   1   2   2   2   1   1   1   2   2   2   1   2   1   2   1   1   2   1   1   2   1   2   1   1   2   1   1   2   1   1   1   1   1   2   2   2   2   2   2   2   2   2   1   2   2   1   2   1   2   2
 MK-5-3                 1   1   2   1   1   1   1   1   2   1   1   2   2   2   1   1   1   1   1   1   2   1   1   2   2   1   1   2   2   2   1   2   1   2   2   1   2   1   2   2   1   1   2   2   2   1   2   1   2   1   2   1   2   2   1   1   2   1   2   1   2   2   2   2   1   1   1   1   1   2   2   2   2   1   1   1   1   1   1   1   1   1   2   2   1   2   1   1   1   2   2   2   1   1   2   1   2   2   2   2   2   1   2   2   2   2   2   1   1   1   2   2   1   2   2   1   2   2   1   1   2   1   1   1   2   1   2   2   2   2   2   2   2   1   1   2   2   1   2   2   2   2   2   1   2   2   2   2   2   1   1   2   2   1   1   1   1   2   1   2   1   2   1   2   2   2   1   1   1   2   1   2   1   1   2   1   1   2   1   1   1   1   1   2   2   2   2   2   2   2   2   2   1   2   2   1   2   1   2   2
 MK-5-4                 2   2   2   1   1   1   1   1   2   1   1   2   2   2   1   1   1   2   1   1   2   1   1   2   2   1   1   1   2   2   1   2   1   2   2   1   2   1   2   2   1   1   2   2   2   1   2   1   2   1   2   1   2   1   1   2   2   1   2   1   2   2   2   2   1   1   1   1   1   2   2   2   1   1   1   1   1   1   1   1   1   1   2   2   1   2   1   1   1   2   2   2   1   1   2   1   2   2   2   2   2   1   2   1   1   2   2   1   1   1   2   2   1   2   2   1   1   2   1   1   2   1   1   1   2   1   2   2   2   2   1   2   2   1   2   1   2   1   2   2   2   2   2   1   2   2   2   2   2   1   1   1   2   1   1   1   1   2   1   2   1   2   1   2   2   2   1   1   1   2   1   2   1   1   2   1   1   2   1   1   1   1   1   2   2   2   2   2   2   2   2   1   1   2   2   1   2   1   2   2
 MK-5-5                 2   2   2   1   1   1   1   1   1   1   1   2   2   2   1   1   1   2   2   1   2   1   1   2   2   1   2   1   2   2   1   2   1   1   2   1   2   1   2   2   1   1   2   1   2   1   1   1   2   1   2   1   2   1   1   2   2   1   2   1   2   2   2   2   1   1   1   1   1   2   1   2   1   1   1   1   1   2   1   1   1   1   2   2   1   2   1   1   1   1   2   2   1   1   2   1   2   1   2   2   2   1   2   1   1   2   2   1   1   1   2   2   1   2   1   1   1   2   1   1   2   1   1   1   2   1   2   2   2   2   1   2   2   1   2   1   1   1   2   2   2   2   1   1   2   2   2   2   2   1   1   1   2   1   1   1   1   2   1   2   1   2   1   2   2   2   1   1   1   2   1   2   2   1   2   1   1   2   1   2   1   1   1   2   1   2   1   2   2   1   1   1   1   2   2   1   2   1   2   2
 MK-5-6                 2   2   2   1   1   1   1   1   1   1   1   2   2   2   1   1   1   2   2   1   1   1   1   2   2   1   2   1   2   2   1   2   1   1   2   1   2   1   1   2   1   1   2   1   2   1   1   1   1   2   2   1   2   1   1   2   2   1   2   1   2   2   2   2   1   1   1   2   1   2   2   2   1   1   1   1   1   2   1   1   1   1   2   2   1   2   1   1   1   1   1   2   1   1   2   1   2   1   2   2   2   1   2   1   1   2   2   1   1   1   2   2   1   2   1   1   1   2   1   1   2   1   1   1   2   1   2   2   2   2   1   2   2   2   2   1   1   1   2   2   2   2   1   1   2   2   2   2   2   1   1   1   2   1   1   1   1   1   1   2   1   2   1   2   2   2   1   1   1   1   1   2   2   1   2   1   1   2   1   2   1   1   1   1   1   1   1   2   2   1   1   1   1   2   2   1   2   1   1   1
 MK-5-7                 2   2   1   1   1   1   1   2   1   1   1   2   2   2   1   1   1   2   2   1   1   1   1   2   2   2   2   1   2   2   1   2   1   1   2   1   2   1   1   2   1   2   2   1   2   1   1   1   1   2   2   1   2   1   1   2   1   1   2   1   1   2   2   2   1   1   1   2   1   2   2   2   1   1   1   1   1   2   1   2   1   1   1   2   1   2   2   1   1   1   1   1   1   1   2   1   2   1   2   2   2   1   2   2   1   2   2   1   1   1   2   2   1   2   1   1   1   2   1   1   2   1   1   1   2   1   2   2   2   2   2   2   2   1   2   1   1   1   2   2   1   2   1   1   2   2   2   2   2   1   1   1   2   1   1   1   1   1   1   2   1   2   1   2   2   2   1   1   1   1   1   2   2   1   2   1   1   2   1   2   1   1   1   1   2   2   1   2   2   1   1   1   2   2   2   2   2   1   1   1
 MK-5-8                 2   2   1   1   1   1   1   2   1   2   1   2   2   2   2   1   1   2   2   1   1   1   1   2   2   2   2   1   2   2   1   2   1   1   2   1   2   1   1   2   1   2   2   1   2   1   1   1   1   2   2   1   2   2   1   2   1   1   2   2   1   2   2   2   1   1   1   2   1   1   2   1   1   1   1   1   1   2   1   2   1   2   1   2   1   2   2   2   1   1   2   1   1   1   1   1   2   1   1   2   2   2   2   2   1   2   2   1   1   1   2   2   1   2   1   1   1   2   1   1   2   1   1   1   2   1   2   2   2   2   2   2   2   1   1   1   1   1   2   2   1   2   1   1   2   1   2   2   2   2   1   1   2   1   1   1   1   1   1   2   1   2   1   2   2   2   1   1   1   1   1   2   2   1   2   1   2   2   1   2   1   1   1   1   2   2   1   2   2   1   1   1   2   2   2   2   2   1   2   1
 MK-5-9                 2   2   1   1   1   1   1   2   1   1   1   2   2   2   2   1   1   2   2   1   1   1   2   2   2   2   2   1   2   2   1   2   2   1   1   1   2   1   1   2   1   2   2   2   2   2   1   1   1   2   2   1   1   2   1   2   1   1   2   2   1   2   2   2   1   1   1   2   1   1   2   1   1   1   1   1   2   2   1   2   1   2   1   2   1   2   2   2   1   1   1   1   1   1   1   1   2   1   1   2   2   2   2   2   1   2   1   1   1   2   1   2   1   2   1   1   1   2   1   1   2   1   1   1   2   1   2   2   2   2   2   2   2   1   1   1   1   1   1   2   1   2   1   1   2   1   2   2   2   2   1   1   2   1   1   1   1   1   1   1   1   2   1   1   2   2   1   1   1   1   2   2   2   1   2   1   1   2   1   2   1   1   2   1   2   2   1   2   2   1   1   2   1   1   2   2   2   1   2   1
 MK-5-10                2   2   1   1   1   1   1   2   1   1   1   2   2   2   2   1   1   2   2   1   1   1   2   2   2   2   2   1   2   2   1   2   2   1   1   1   1   1   1   2   1   2   2   2   2   2   1   1   1   2   2   1   1   2   1   2   2   1   2   2   1   2   2   2   1   1   1   2   1   2   2   1   1   1   1   1   2   2   1   2   1   2   1   2   1   2   2   2   1   1   1   1   1   1   1   1   2   1   2   2   2   2   2   1   1   2   2   1   1   2   1   2   1   1   1   1   1   1   1   1   2   1   1   1   2   1   2   2   2   2   2   2   2   1   2   1   1   1   1   2   1   2   1   1   2   2   2   2   2   2   1   2   2   1   1   1   2   1   1   1   1   2   1   1   2   2   1   1   2   1   2   2   1   1   2   1   1   2   1   2   1   1   2   1   2   2   1   2   2   1   1   2   1   1   2   2   2   1   1   2
 MK-5-11                2   1   1   1   1   1   1   2   1   1   1   2   2   2   2   1   1   2   2   1   1   1   2   2   2   2   1   1   2   2   1   2   1   1   1   1   1   1   2   2   1   2   2   2   2   1   1   2   1   1   2   1   1   2   1   2   2   1   2   2   1   2   1   2   2   1   1   2   1   2   1   1   1   1   1   2   2   2   1   2   1   2   1   2   2   2   2   2   1   2   2   1   1   1   1   1   2   1   2   2   2   2   2   1   1   2   2   1   1   2   1   1   1   1   2   1   2   1   1   1   2   1   1   1   2   1   1   2   2   1   2   2   2   1   2   1   1   1   1   2   1   2   1   1   2   2   2   2   2   2   1   2   2   1   1   1   2   1   1   1   1   2   1   2   2   2   1   1   2   1   2   2   1   1   2   1   1   2   1   2   1   1   2   1   2   1   1   2   2   1   1   2   1   1   2   2   2   1   1   2
 MK-5-12                2   1   1   1   1   1   1   2   1   1   2   2   1   2   2   1   1   2   2   1   1   1   2   2   2   2   1   1   2   2   1   2   2   1   1   1   1   1   2   2   1   2   2   2   2   1   1   2   2   1   2   1   1   2   1   2   2   1   2   2   1   2   1   2   2   1   1   2   1   2   1   1   1   1   1   2   2   2   2   2   1   2   1   2   2   2   2   2   1   2   2   1   2   1   1   1   2   2   2   1   2   2   2   1   2   2   2   1   1   2   1   1   1   1   2   2   2   1   1   1   2   1   1   1   1   1   1   2   1   1   2   2   2   1   1   1   1   1   1   2   1   2   1   1   2   2   2   2   2   2   1   2   2   1   2   1   2   1   1   2   1   2   1   2   2   2   1   1   1   1   2   2   1   1   2   2   2   1   1   2   1   1   2   1   2   1   1   2   2   1   1   2   1   1   2   2   2   1   2   2
 MK-5-13                2   2   1   1   2   2   1   2   1   1   2   2   1   2   2   1   1   2   2   1   1   1   2   1   2   2   1   1   2   2   1   2   2   1   2   1   1   1   2   2   1   2   2   2   2   2   1   2   2   1   2   1   1   2   2   2   2   1   2   1   1   2   1   2   2   2   1   2   1   2   1   1   1   1   1   2   2   2   2   2   1   2   1   2   2   2   1   2   1   2   1   1   2   1   1   1   2   2   2   1   2   2   2   1   2   2   2   2   1   2   1   1   1   2   2   2   2   1   1   1   2   1   1   1   1   2   1   2   1   1   2   2   2   1   1   1   1   1   1   2   1   2   1   1   2   2   2   2   2   1   1   2   2   1   1   1   2   1   1   2   1   2   1   2   2   2   1   1   1   1   2   2   1   1   2   2   2   1   1   1   1   1   2   1   2   1   1   2   2   1   1   2   1   1   2   1   2   1   2   2
 MK-5-14                2   2   1   1   2   2   1   1   1   1   2   2   1   2   2   1   1   1   2   1   1   1   2   2   2   2   1   1   2   2   1   2   1   1   2   1   1   1   2   2   2   2   2   2   2   2   1   2   2   1   2   1   1   2   2   2   2   1   1   1   1   2   1   2   2   2   1   2   1   2   1   1   1   1   1   2   2   2   2   2   1   2   1   1   2   2   1   2   1   2   1   1   1   1   1   1   2   2   2   2   2   2   2   1   2   2   2   2   1   2   1   1   2   1   2   2   2   1   1   1   2   1   1   1   1   2   1   1   1   2   2   2   2   1   1   1   1   1   1   2   1   2   1   1   2   2   2   2   2   1   1   1   2   1   1   1   2   1   1   2   1   2   1   2   2   2   1   2   1   1   2   2   1   2   2   2   2   1   1   1   1   1   2   1   2   1   1   2   2   1   1   2   1   1   2   1   2   1   2   2
 MK-5-15                2   2   1   1   2   2   1   1   1   1   2   2   1   2   2   1   1   1   1   1   1   1   2   2   2   2   1   1   2   2   1   2   1   1   2   1   1   1   2   2   1   2   2   2   2   2   1   2   2   1   2   1   2   2   2   2   2   1   2   1   1   2   1   2   1   2   1   2   1   2   2   1   1   1   2   2   1   1   2   1   1   2   1   1   2   2   1   2   1   2   1   1   1   1   1   1   2   2   1   2   2   2   2   1   2   2   2   2   1   2   1   1   2   1   1   2   2   1   1   1   2   1   1   1   1   2   1   1   1   2   2   2   2   1   1   1   1   1   1   2   2   2   2   1   2   2   2   2   2   1   1   1   2   1   1   1   2   2   1   2   1   2   1   2   2   2   1   2   1   1   2   2   1   2   2   1   2   1   2   1   1   2   2   1   2   1   1   2   2   1   1   2   1   1   2   1   2   1   2   2
 MK-5-16                2   2   1   1   2   2   1   1   1   1   2   2   1   2   2   1   1   1   1   1   1   1   2   2   2   2   1   1   1   2   1   2   2   2   2   1   1   1   2   2   1   2   2   2   2   2   1   2   2   1   2   1   2   1   2   2   2   1   2   2   1   2   1   2   1   2   1   2   1   2   2   1   1   1   2   2   1   1   1   1   1   2   1   1   1   1   1   2   1   2   1   1   1   1   1   1   2   2   1   1   2   2   2   2   1   2   1   2   1   2   1   1   1   1   1   2   2   1   1   2   2   1   1   1   1   2   1   1   1   1   2   2   2   1   1   1   2   1   2   2   2   2   2   1   2   2   2   2   2   2   2   1   2   1   2   1   2   2   1   2   1   2   1   2   1   2   2   1   1   1   2   2   1   2   2   1   2   1   2   1   1   2   1   1   2   1   1   2   2   1   1   2   2   1   2   1   2   1   2   2
 MK-6-1                 2   2   2   1   2   2   2   2   1   2   1   2   2   1   1   1   1   2   2   1   2   2   1   2   1   2   2   2   1   1   2   2   1   1   2   1   2   1   1   1   2   2   1   2   1   2   1   1   2   1   2   2   2   2   2   1   2   1   2   1   1   1   2   1   2   2   1   1   2   2   1   1   1   2   1   1   2   1   1   2   2   2   1   2   1   2   1   2   2   2   2   1   2   2   2   2   1   2   2   2   2   1   1   2   2   1   1   2   2   1   1   2   2   1   1   2   2   2   1   2   2   2   2   2   1   1   2   2   1   2   1   2   2   1   1   1   1   2   2   2   1   1   1   2   2   2   1   1   2   1   2   1   2   2   2   2   2   1   2   1   1   1   2   2   1   2   1   2   2   2   1   1   1   1   1   2   1   2   2   2   1   1   2   1   2   1   2   2   1   2   1   1   1   2   1   1   2   2   2   1
 MK-6-2                 2   2   2   1   2   2   2   2   1   2   1   2   2   1   1   1   1   1   2   2   2   1   1   2   1   1   1   2   1   1   2   2   1   1   2   2   2   1   1   1   2   2   1   2   1   2   1   1   2   1   2   2   2   2   2   1   2   1   2   1   1   1   2   1   1   2   1   1   2   2   1   2   1   2   1   1   2   1   1   1   2   2   1   2   1   2   1   1   2   2   2   1   2   2   2   2   1   1   2   2   1   1   1   2   2   1   1   2   2   1   1   2   2   1   1   2   2   2   1   2   1   2   2   2   1   1   2   2   1   2   1   2   2   1   1   1   1   1   2   2   1   2   1   2   2   2   1   1   2   1   1   1   2   2   2   2   2   2   2   1   1   1   2   2   1   2   1   2   2   2   1   1   1   1   1   2   1   2   2   2   1   1   2   1   2   1   2   2   1   2   1   1   1   2   1   1   2   2   2   1
 MK-6-3                 2   2   2   2   2   2   2   2   2   1   1   2   2   1   1   1   1   1   2   2   2   1   1   2   2   1   1   2   1   1   2   2   1   1   2   2   2   1   1   1   2   2   1   2   1   2   1   2   1   1   2   2   2   2   2   1   2   1   2   1   1   1   2   1   1   2   1   1   2   2   2   1   1   2   1   1   1   2   1   1   2   2   1   1   1   2   1   1   2   2   2   1   2   2   1   2   2   1   2   2   1   1   1   2   2   1   1   2   2   1   1   2   2   2   1   2   2   2   1   2   1   1   1   2   1   1   2   2   2   2   2   2   2   1   1   2   1   1   2   2   1   2   1   2   2   2   1   1   2   1   1   1   2   2   1   2   2   1   2   2   1   1   2   1   1   2   1   2   2   2   1   1   1   1   1   2   1   2   2   1   1   1   2   2   2   1   2   1   1   2   1   2   1   1   1   1   1   2   2   1
 MK-6-4                 1   2   2   2   2   2   2   2   2   1   1   2   2   1   1   2   1   1   2   1   2   1   1   2   2   1   1   1   1   1   2   2   1   1   2   2   2   1   1   1   2   2   1   2   1   2   1   2   1   1   2   2   2   1   2   1   2   1   2   2   1   1   1   1   1   2   1   1   2   2   2   1   1   2   2   1   1   2   1   1   2   2   1   1   1   2   1   1   2   2   2   1   2   2   1   2   2   2   2   2   1   1   1   2   2   1   1   2   2   1   1   2   2   2   1   2   2   2   1   2   2   2   1   2   1   1   2   2   2   2   2   2   2   1   2   2   1   1   2   2   1   2   1   2   2   2   1   1   2   1   1   1   2   2   2   2   2   1   2   2   1   1   1   1   1   2   2   2   2   2   1   1   1   1   1   1   1   2   2   1   1   1   1   2   2   2   2   1   1   2   1   2   1   1   1   1   1   2   2   1
 MK-6-5                 1   1   2   1   2   2   2   2   2   1   1   2   2   1   1   2   1   1   2   1   1   1   1   2   2   1   1   1   1   1   2   2   1   1   2   2   2   1   1   1   2   2   1   2   1   2   1   2   2   1   2   2   2   1   2   1   2   1   2   2   1   1   1   1   1   2   1   1   2   2   2   1   1   2   2   1   1   2   1   1   2   2   1   2   1   2   1   1   2   2   1   1   2   2   1   2   2   2   2   2   1   1   1   2   2   1   1   2   2   1   1   2   2   2   1   2   2   2   1   1   2   2   1   2   1   1   2   2   2   2   1   2   1   2   2   2   2   1   2   2   1   2   1   2   2   2   1   1   2   2   1   2   2   1   2   2   2   1   2   2   1   1   1   2   1   2   2   2   2   2   1   1   1   1   2   1   1   2   2   1   1   1   1   1   2   2   2   1   1   2   1   2   1   1   1   1   1   2   1   1
 MK-6-6                 1   1   2   2   1   2   1   2   2   1   1   2   1   1   1   2   1   2   2   1   2   1   2   1   2   1   1   1   1   2   2   2   2   2   2   2   2   1   1   1   2   1   1   2   1   2   1   2   2   1   2   2   2   1   2   1   2   1   2   2   1   1   1   1   1   2   1   1   2   2   1   1   2   2   2   2   2   2   1   1   1   2   1   2   2   2   1   1   2   2   1   1   2   2   1   2   2   2   2   2   2   1   1   2   2   1   2   2   2   1   1   2   2   2   2   2   2   2   1   1   2   2   2   2   1   1   2   2   2   2   1   2   1   2   2   2   2   1   2   2   1   2   2   2   1   2   1   1   2   2   1   2   2   2   2   2   2   1   2   2   1   1   1   2   1   2   2   2   2   2   1   1   2   1   2   1   1   2   2   1   2   2   1   1   2   2   2   1   1   2   1   2   1   1   1   1   1   2   1   1
 MK-6-7                 1   1   2   2   1   2   1   2   2   1   1   2   1   1   1   2   1   2   2   1   2   1   2   1   1   1   1   2   1   2   2   2   2   2   1   2   2   2   2   1   2   1   1   2   1   2   1   2   2   1   2   2   2   1   2   2   2   1   2   2   1   1   1   1   1   2   1   1   2   2   1   1   2   2   2   2   2   1   1   1   1   2   1   2   2   2   1   1   2   2   1   1   2   2   1   2   2   2   2   2   1   1   1   2   1   1   2   1   2   1   1   2   2   2   2   1   2   2   1   1   2   2   2   2   1   1   2   2   2   2   1   2   1   2   2   2   2   2   1   2   2   1   2   2   1   2   1   1   2   2   1   2   2   2   2   2   2   1   2   2   1   1   1   1   1   2   2   2   2   2   1   1   2   1   2   1   2   2   2   1   2   2   1   1   2   2   2   1   1   2   1   2   1   1   1   1   1   2   1   1
 MK-6-8                 1   1   2   2   1   2   2   2   2   1   1   2   1   1   1   2   1   2   2   1   2   1   2   1   1   1   1   2   1   2   1   1   2   2   2   2   2   2   2   1   2   1   2   2   1   2   1   2   2   2   1   2   1   1   1   2   2   1   2   2   1   2   1   1   1   2   1   2   2   2   1   1   1   2   2   2   2   1   1   1   1   2   1   2   2   2   1   1   2   2   1   1   2   2   1   2   2   2   2   2   1   1   1   2   1   1   2   1   2   1   1   2   2   1   2   1   2   2   1   1   2   2   2   2   1   2   2   2   2   2   1   2   1   2   2   2   2   1   1   2   2   1   2   2   1   2   1   1   2   2   1   2   2   2   2   2   2   1   2   2   1   1   1   1   1   2   2   2   1   2   1   1   2   1   2   1   2   2   2   1   2   2   1   1   2   2   2   1   1   2   1   2   1   1   1   1   1   2   1   1
 MK-6-9                 2   1   2   2   1   2   2   2   1   1   1   2   1   1   1   2   1   2   2   1   1   2   2   1   1   1   2   2   1   2   1   1   2   2   2   2   2   2   2   1   2   1   2   2   1   2   1   2   2   2   2   2   1   1   1   1   2   1   2   2   1   2   1   1   1   2   2   2   2   2   1   1   2   2   1   2   2   1   1   1   1   2   1   1   2   2   1   2   1   2   1   1   2   2   1   2   2   1   1   2   1   1   1   2   1   1   2   1   2   1   1   2   2   1   2   1   2   2   1   1   2   2   2   2   1   2   2   2   2   2   1   2   1   2   2   2   2   1   1   2   2   1   2   2   1   2   1   1   2   2   1   2   1   2   2   2   2   1   1   2   2   1   2   1   2   2   2   2   1   2   1   1   2   1   2   1   2   1   2   1   2   2   1   1   2   2   2   1   1   2   1   2   1   1   1   1   1   2   1   1
 MK-6-10                1   1   2   2   1   2   1   2   1   1   1   2   1   1   1   2   1   2   2   1   2   2   2   2   1   1   2   2   1   2   1   1   2   2   2   2   2   2   2   1   2   1   2   2   1   2   1   2   2   2   2   1   1   1   2   1   2   1   2   2   1   2   1   1   1   2   2   2   2   2   1   1   2   2   1   2   2   1   1   1   1   2   1   1   2   2   1   2   2   2   1   1   2   2   1   2   2   2   1   2   2   1   1   2   1   1   2   1   2   1   1   2   2   1   2   1   2   2   1   1   2   2   2   2   1   2   2   2   2   2   1   2   1   1   2   2   2   1   1   2   2   1   1   2   1   2   1   1   2   2   1   1   1   2   1   2   2   1   1   2   2   1   2   1   2   2   2   2   1   2   1   1   2   1   2   1   1   1   2   1   2   2   1   1   2   2   2   1   2   2   1   2   1   1   1   1   1   2   1   1
 MK-6-11                1   1   1   2   1   2   1   2   1   1   1   1   1   1   1   2   1   2   2   1   2   2   2   2   1   1   2   2   1   2   1   2   1   2   2   2   2   2   2   1   1   1   2   2   1   2   1   2   2   1   2   1   1   1   2   1   2   1   2   2   1   1   1   1   1   2   2   2   2   2   1   2   2   2   1   2   2   1   1   1   2   2   1   1   2   1   1   2   2   2   1   1   2   2   1   2   2   2   2   1   2   1   1   2   1   1   2   1   2   1   1   1   2   1   2   1   2   2   1   1   2   2   2   2   1   2   2   2   2   2   1   2   1   2   2   2   1   1   1   2   2   1   1   2   1   2   2   1   2   2   1   1   1   2   1   2   2   1   1   2   2   1   2   1   2   2   2   2   1   2   1   1   1   1   2   1   1   1   2   1   2   2   1   1   2   2   2   1   2   2   1   1   1   1   1   1   1   2   1   1
 MK-6-12                1   1   1   2   1   2   1   2   1   1   1   2   1   2   1   2   1   2   2   1   2   2   2   2   1   1   2   2   1   2   1   1   1   1   2   2   1   2   2   1   1   1   2   2   1   1   1   2   1   1   2   1   1   1   2   2   2   1   2   2   1   1   2   1   2   2   2   2   2   2   1   2   2   2   1   2   2   1   2   1   2   2   1   1   2   1   1   2   2   2   1   1   2   2   1   2   2   2   2   1   2   1   1   2   1   1   2   2   2   1   1   2   2   1   2   1   2   2   1   1   2   2   2   2   1   2   2   2   2   1   1   2   1   2   2   2   1   1   1   2   2   1   1   2   1   2   2   1   2   2   1   1   1   2   1   2   2   1   1   2   2   1   2   1   2   2   1   2   1   2   2   1   1   1   2   1   1   1   2   1   2   2   1   1   2   2   2   1   2   2   1   2   1   1   1   1   1   2   1   1
 MK-6-13                1   1   1   2   1   2   1   2   1   1   1   2   1   2   1   2   1   2   2   1   2   2   2   2   2   1   1   2   1   2   1   2   1   1   2   2   1   2   2   2   1   1   2   2   1   1   1   2   1   1   2   1   1   1   2   1   2   1   2   2   1   1   2   1   2   2   2   2   2   2   1   2   2   2   1   2   2   1   2   1   2   1   1   1   2   1   1   2   2   2   1   1   2   2   1   2   2   2   2   1   2   2   1   2   1   1   2   2   1   1   1   2   2   1   2   1   2   2   1   1   2   2   2   2   1   2   2   2   2   1   1   2   1   2   2   2   1   1   1   2   2   1   1   2   1   2   2   1   2   2   1   1   1   2   2   2   1   1   1   2   2   1   2   1   2   2   1   2   2   2   2   1   2   1   2   1   1   1   2   2   2   2   1   1   2   2   2   1   1   2   1   2   1   1   1   1   1   2   1   2
 MK-6-14                1   1   1   1   1   2   1   1   1   1   1   2   1   1   1   2   1   2   2   1   2   2   2   2   2   1   1   1   1   1   1   2   1   1   1   2   1   2   1   1   1   1   2   2   1   1   1   2   1   1   2   2   1   1   2   1   2   1   2   2   1   1   2   1   2   2   2   2   2   2   1   2   2   2   1   2   2   1   2   1   2   1   1   1   2   1   1   2   2   2   1   1   2   2   1   2   2   2   2   1   2   2   1   2   1   1   2   2   1   1   1   2   2   1   2   1   2   2   1   2   2   2   1   2   1   2   2   2   2   1   1   2   1   2   2   2   1   1   1   2   2   1   1   2   1   2   2   1   1   2   1   2   1   2   2   2   1   1   1   2   2   1   2   1   2   2   1   2   1   2   2   1   2   1   2   1   1   1   2   2   2   2   1   1   1   2   2   1   1   2   1   2   1   1   1   1   1   2   1   2
 MK-6-15                1   1   1   1   1   2   1   1   1   1   1   2   1   1   1   2   1   1   2   1   2   2   2   2   2   1   1   2   1   1   1   1   1   1   1   2   1   2   1   1   1   1   1   2   1   1   1   2   1   1   2   2   1   1   2   1   1   1   2   2   1   1   2   1   2   2   2   2   2   2   1   2   2   2   1   2   1   1   2   1   2   1   1   1   2   1   1   2   2   2   1   1   2   2   1   2   2   2   2   1   2   2   1   2   1   1   2   2   1   1   1   2   2   2   2   1   2   2   1   2   2   2   1   2   1   2   2   2   2   1   1   2   1   2   2   2   1   1   1   2   2   1   2   2   1   2   2   1   1   2   1   2   2   2   2   2   1   1   1   2   2   1   2   1   2   2   1   2   1   2   2   1   1   1   2   2   1   2   2   2   2   2   1   1   1   2   2   1   1   2   1   2   2   1   1   1   1   2   1   2
 MK-6-16                1   1   1   1   2   1   1   1   1   1   1   2   1   1   1   2   1   1   2   2   2   2   2   2   2   1   1   2   1   1   1   1   1   1   1   2   1   2   1   1   1   1   2   2   1   1   1   2   1   1   2   2   1   1   2   1   1   1   2   1   2   1   2   1   2   2   2   2   2   2   1   2   2   2   1   2   1   1   2   1   2   1   1   1   2   2   1   2   2   1   1   1   1   2   1   2   2   2   2   1   2   2   1   2   1   1   2   2   1   2   1   2   2   2   2   1   2   2   1   2   2   2   1   2   1   2   2   2   2   1   1   2   1   1   2   1   1   1   1   2   2   1   2   2   2   2   2   1   1   1   1   2   2   2   2   1   1   1   1   2   2   1   2   1   2   2   1   1   1   2   2   1   2   1   2   2   1   2   2   2   2   2   1   1   1   2   2   1   1   2   1   1   2   1   1   1   1   2   1   2
 
!****************************************** Phenotypic Data **********************************************************
!-100.0 is resevred for missing phenotype
SimulatedTrait1        10.8735    9.5028    9.8812    8.4160   10.8387    8.5164   10.0225    9.9351   10.1851    8.9110   11.3329    7.9221    9.7067    9.6746    9.4772    7.6281   10.2842    9.5045    9.6854   10.1103   10.7411    9.5314    8.6112   11.1279    9.3407   10.8823    9.5097    9.5032    9.2095   10.9929   11.0222    9.8947   11.2534   10.3164    9.0802    9.9491   10.2520   10.3791   11.5218    9.3134    9.5426    9.7320   11.2466    9.2433    8.4130    9.6239   10.3042   11.2395    9.3675   10.3678    9.4436    8.9455    9.8675   11.3584   11.1396   11.1009    9.4312   10.9976    9.2527   12.1818   10.5447   10.0758   11.6051    9.7885   10.7431   10.9526    7.7098    9.9984   10.3351    9.2873   11.6822   11.6366   10.1641    8.9639    8.0952    8.8343    9.9361    9.7915   10.2855   11.0563    9.2402   11.8833   10.7830    8.9349    8.6668   10.9083    9.6537   10.0248    7.5462   12.5927   10.3409   10.3458    9.8938    9.6403   11.6836   11.0130    9.7422    9.7963   10.2704    7.9110   10.8046   10.5570   10.0555   10.3650    8.9098   11.0731    9.7626    9.3816   11.5819    8.7703    9.8709    9.2711    9.3004   11.8702   10.0587    9.9406   10.3584   10.1279   11.0491    9.2205    9.4097   10.6638    9.4424   11.2833   10.8637    9.5492    9.3226   11.9880   12.5605    9.4875   10.2246   10.0996    8.5327    9.8521   10.0927    9.8125   11.5615   11.8496    8.8868    8.3629   10.9570   10.9680    8.6542   10.8757   10.2578   10.5839   10.9114    9.7794   10.6560    9.4790    8.3509   11.1776   10.7563   12.8591   11.2771   10.1404   10.5067   10.2457    9.6300   11.9347    7.9397   10.6276    9.1272   10.6713    7.9094    8.9841   10.9681   10.0343    9.6539    8.3876   10.7425    9.4593   10.0402    9.2015   11.1975   11.9501   10.4644    8.8616    9.4522   10.5523    9.3970    9.3102    9.9952   10.9686   10.4117    8.6794   10.0314   12.4845    8.8238    9.6473    9.2416   11.0235   11.1909    8.0144   10.6693    9.4550    9.0314   10.2055    9.0904    8.8734
 
