# Supplementary material for: Inclusive Composite Interval Mapping of QTL by Environment Interactions in Biparental Populations
Source: PLoS One. 2015 Jul 10;10(7):e0132414. doi: 10.1371/journal.pone.0132414 (PMC4498613; doi:10.1371/journal.pone.0132414)
Supplement: S1 File — (ZIP) [file pone.0132414.s001.zip › BC1 population/e=1/run_00100.met]

!**********************Note: lines staring with "!" are remarks and will be ignored in the program********************
!*********************************General Information**********************************
!Assuming F1 = P1 x P2, populations available in QTL IciMapping are: 
!  1, P1BC1F1 = P1 x F1, the first backcrossing where P1 is used as the recurrent parent;
!  2, P2BC1F1 = P2 x F1, the first backcrossing where P2 is used as the recurrent parent;
!  3, F1DH, F1-derived doubled haploids; 
!  4, RIL or F1RIL, recombination inbred lines through the repeated selfing of F1;
!  5, P1BC1RIL, recombination inbred lines through the repeated selfing of P1BC1F1;
!  6, P2BC1RIL, recombination inbred lines through the repeated selfing of P2BC1F1;
!  7, F2, the selfing generation of F1;
!  8, F3, the selfing generation of F2;
!  9, P1BC2F1, the second backcrossing where P1 is used as the recurrent parent; 
! 10, P2BC2F1, the second backcrossing where P2 is used as the recurrent parent;
! 11, P1BC2RIL, recombination inred lines through the repeated selfing of P1BC2F1; 
! 12, P2BC2RIL, recombination inred lines through the repeated selfing of P2BC2F1; 
! 13, P1BC1F2, the selfing generation of P1BC1F1; 
! 14, P2BC1F2, the selfing generation of P2BC1F1; 
! 15, P1BC2F2, the selfing generation of P1BC2F1; 
! 16, P2BC2F2, the selfing generation of P2BC2F1; 
! 17, P1BC1DH, P1BC1F1-derived doubled haploids; 
! 18, P2BC1DH, P2BC1F1-derived doubled haploids; 
! 19, P1BC2DH, P1BC2F1-derived doubled haploids; 
! 20, P2BC2DH, P2BC2F1-derived doubled haploids; 
   1      !Mapping Population (see remarks above)
   2      !Mapping Function (1 for Kosambi; 2 for Haldane; 3 for Morgan)
   2      !Marker Space Type (1 for intervals; 2 for positions)
   1      !Marker Space Unit(1 for centiMorgans; 2 for Morgan)
   6      !Number of Chromosomes (or Linkage Groups)
 200      !Size of the mapping population
   1      !Number of environments
 
!***************************************** Chromosomes and Linkage Maps **********************************************
!Chromosome                 NumMarkers
-CH1                        16
-CH2                        16
-CH3                        16
-CH4                        16
-CH5                        16
-CH6                        16
!Linkage map (Marker name followed by position or the interval length)
 MK-1-1                1     0.000
 MK-1-2                1    10.000
 MK-1-3                1    20.000
 MK-1-4                1    30.000
 MK-1-5                1    40.000
 MK-1-6                1    50.000
 MK-1-7                1    60.000
 MK-1-8                1    70.000
 MK-1-9                1    80.000
 MK-1-10               1    90.000
 MK-1-11               1   100.000
 MK-1-12               1   110.000
 MK-1-13               1   120.000
 MK-1-14               1   130.000
 MK-1-15               1   140.000
 MK-1-16               1   150.000
 MK-2-1                2     0.000
 MK-2-2                2    10.000
 MK-2-3                2    20.000
 MK-2-4                2    30.000
 MK-2-5                2    40.000
 MK-2-6                2    50.000
 MK-2-7                2    60.000
 MK-2-8                2    70.000
 MK-2-9                2    80.000
 MK-2-10               2    90.000
 MK-2-11               2   100.000
 MK-2-12               2   110.000
 MK-2-13               2   120.000
 MK-2-14               2   130.000
 MK-2-15               2   140.000
 MK-2-16               2   150.000
 MK-3-1                3     0.000
 MK-3-2                3    10.000
 MK-3-3                3    20.000
 MK-3-4                3    30.000
 MK-3-5                3    40.000
 MK-3-6                3    50.000
 MK-3-7                3    60.000
 MK-3-8                3    70.000
 MK-3-9                3    80.000
 MK-3-10               3    90.000
 MK-3-11               3   100.000
 MK-3-12               3   110.000
 MK-3-13               3   120.000
 MK-3-14               3   130.000
 MK-3-15               3   140.000
 MK-3-16               3   150.000
 MK-4-1                4     0.000
 MK-4-2                4    10.000
 MK-4-3                4    20.000
 MK-4-4                4    30.000
 MK-4-5                4    40.000
 MK-4-6                4    50.000
 MK-4-7                4    60.000
 MK-4-8                4    70.000
 MK-4-9                4    80.000
 MK-4-10               4    90.000
 MK-4-11               4   100.000
 MK-4-12               4   110.000
 MK-4-13               4   120.000
 MK-4-14               4   130.000
 MK-4-15               4   140.000
 MK-4-16               4   150.000
 MK-5-1                5     0.000
 MK-5-2                5    10.000
 MK-5-3                5    20.000
 MK-5-4                5    30.000
 MK-5-5                5    40.000
 MK-5-6                5    50.000
 MK-5-7                5    60.000
 MK-5-8                5    70.000
 MK-5-9                5    80.000
 MK-5-10               5    90.000
 MK-5-11               5   100.000
 MK-5-12               5   110.000
 MK-5-13               5   120.000
 MK-5-14               5   130.000
 MK-5-15               5   140.000
 MK-5-16               5   150.000
 MK-6-1                6     0.000
 MK-6-2                6    10.000
 MK-6-3                6    20.000
 MK-6-4                6    30.000
 MK-6-5                6    40.000
 MK-6-6                6    50.000
 MK-6-7                6    60.000
 MK-6-8                6    70.000
 MK-6-9                6    80.000
 MK-6-10               6    90.000
 MK-6-11               6   100.000
 MK-6-12               6   110.000
 MK-6-13               6   120.000
 MK-6-14               6   130.000
 MK-6-15               6   140.000
 MK-6-16               6   150.000
!*********************************** Marker Types ********************************************************************
!Co-dominant marker: When heterozygote F1 is present, P1 is coded as 2, F1 is coded as 1, and P2 is coded as 0; Otherwise, P1 is coded as 2, and P2 is coded as 0. 
!Dominant marker: When heterozygote F1 is present, P1 and F1 are coded as 12, and P2 is coded as 0; Otherwise, P1 is coded as 2, and P2 is coded as 0.  
!Recessive markers: When heterozygote F1 is present, P1 is coded as 2, and F1 and P2 are coded as 10; Otherwise, P1 is coded as 2, and P2 is coded as 0. 
!Missing marker is coded as -1. 
 MK-1-1                 2   2   2   1   2   1   2   2   1   1   2   1   2   2   1   2   1   2   1   2   1   2   2   2   1   1   2   1   2   2   1   1   1   1   1   1   2   1   1   2   1   2   2   1   2   2   1   1   1   1   2   2   2   1   1   2   1   1   2   1   1   2   1   1   2   2   2   2   2   2   1   2   2   2   1   1   2   1   1   1   1   2   2   2   1   1   1   1   2   1   2   2   1   2   1   2   1   1   1   1   1   2   1   2   1   2   1   2   1   2   1   2   2   1   1   2   2   2   2   2   1   1   1   2   2   2   2   2   2   1   2   1   2   1   2   2   1   2   2   1   2   2   1   2   1   1   1   1   2   2   1   1   2   2   2   2   2   2   1   1   2   2   1   2   2   2   2   1   2   2   1   1   1   2   1   1   1   2   2   1   2   2   1   1   2   1   1   1   1   2   1   1   1   1   2   2   1   1   2   1
 MK-1-2                 2   2   2   1   2   1   2   1   1   1   2   1   2   1   2   2   1   2   1   2   1   2   2   2   1   1   2   2   2   2   1   1   1   1   1   1   2   1   1   2   2   2   2   1   2   2   2   1   1   1   2   2   2   1   1   2   1   1   2   1   1   2   1   1   1   2   2   2   2   1   1   2   2   1   1   1   2   1   1   1   1   2   2   2   1   1   1   1   2   1   2   2   1   2   1   2   1   1   1   1   1   2   1   2   1   2   1   2   1   2   1   2   2   1   1   2   2   2   2   2   2   1   1   2   2   2   2   2   2   1   2   1   2   1   2   2   1   2   2   1   2   2   1   2   1   1   1   1   1   1   1   1   2   2   2   2   2   2   1   1   2   2   1   2   2   2   2   1   2   2   1   1   2   2   1   1   1   2   2   1   2   2   1   1   1   2   1   1   1   2   1   1   1   1   2   2   1   1   1   1
 MK-1-3                 1   2   2   2   2   1   2   1   1   1   2   1   2   1   2   2   1   1   1   2   1   2   2   2   1   1   2   2   2   2   1   1   1   1   1   1   2   1   1   2   2   2   2   1   2   2   2   1   1   1   2   2   2   1   1   2   2   1   2   1   1   2   1   1   1   2   2   2   2   1   1   2   2   1   1   1   1   1   1   1   1   1   2   2   1   1   2   1   1   1   2   2   1   2   1   2   1   1   1   1   1   2   1   2   1   2   1   2   1   2   1   2   2   1   2   2   2   2   2   2   2   1   1   2   2   2   2   1   2   1   2   1   2   2   2   2   1   2   2   1   2   2   1   2   1   1   1   1   1   1   2   1   2   2   2   2   2   2   1   1   2   2   1   2   2   2   2   1   2   2   1   1   2   2   1   1   2   2   2   1   2   2   1   1   1   2   1   1   2   2   1   1   1   1   2   2   1   2   1   1
 MK-1-4                 2   2   2   2   1   1   2   1   1   1   2   1   2   2   2   1   1   1   1   2   1   2   2   2   1   1   2   2   2   2   2   1   1   1   1   1   1   1   2   2   2   2   2   1   2   2   2   1   1   1   1   2   2   1   1   2   2   2   2   1   1   2   1   1   1   2   2   2   1   1   1   2   1   1   1   2   1   1   1   1   1   1   2   2   1   1   2   1   1   1   1   2   1   2   1   1   1   1   1   1   1   2   1   2   1   2   1   2   1   2   1   2   2   1   2   2   2   2   2   2   2   2   1   2   2   2   2   1   2   1   2   2   2   2   2   2   1   2   1   1   2   2   1   2   1   1   1   1   1   1   2   1   2   2   2   2   2   2   1   1   2   2   1   1   1   2   2   1   2   2   1   1   2   2   2   1   2   2   2   1   2   2   2   2   1   2   2   1   2   2   1   1   1   1   2   2   1   2   1   1
 MK-1-5                 2   2   2   2   1   1   2   1   1   1   2   1   2   2   2   1   1   1   1   2   1   2   2   2   1   1   2   2   2   2   2   1   1   1   1   1   1   1   2   2   2   2   2   1   2   1   2   1   1   2   1   1   2   1   1   2   2   2   2   1   1   1   1   1   1   2   2   2   1   2   1   2   1   1   1   2   1   1   1   1   1   1   2   2   1   1   2   1   1   1   2   2   1   2   1   1   1   2   2   1   1   2   1   1   1   2   1   2   1   2   1   1   2   1   2   2   2   2   2   2   2   2   1   2   2   2   2   1   2   1   2   2   2   2   2   2   1   2   1   1   2   2   1   2   1   1   2   1   1   1   2   1   2   2   1   2   2   2   1   1   2   2   1   1   1   1   2   1   2   2   1   1   2   2   2   1   2   2   2   1   2   2   2   1   1   2   2   1   2   2   1   1   1   1   1   2   1   2   1   1
 MK-1-6                 1   2   2   2   2   1   2   1   1   2   2   1   2   2   2   1   1   1   2   2   1   2   2   2   1   1   2   2   2   2   2   1   1   1   1   1   1   1   2   2   2   2   2   1   2   1   2   1   1   1   1   1   2   1   1   1   2   2   2   1   2   1   1   1   2   2   2   2   1   2   1   2   1   1   1   2   1   1   1   1   1   2   2   2   1   1   2   1   1   1   2   2   1   1   1   1   1   2   2   1   1   2   1   1   1   2   1   1   1   2   2   1   2   1   1   2   2   2   2   2   2   2   1   2   2   2   2   1   1   1   2   2   2   2   2   2   1   2   1   1   2   2   1   2   1   1   2   2   2   1   2   1   1   2   1   2   2   1   1   1   2   2   1   1   1   1   2   1   2   2   2   2   1   2   2   1   2   2   2   1   2   2   2   1   1   2   2   2   2   2   2   1   1   1   1   2   1   2   1   2
 MK-1-7                 1   2   2   2   2   1   2   1   1   2   2   2   2   2   2   1   1   1   2   2   1   2   2   1   2   1   2   1   2   2   2   1   1   1   1   1   1   2   1   2   2   2   2   1   2   2   2   1   1   1   1   1   2   1   1   1   2   2   2   1   2   1   1   1   2   2   2   2   2   2   1   2   1   1   1   2   1   1   1   1   1   2   2   2   1   2   2   1   1   1   2   2   1   1   1   1   1   2   2   1   2   2   1   1   1   2   1   1   1   2   2   1   2   2   1   2   1   2   2   2   2   2   1   2   2   2   2   1   1   1   2   2   2   2   2   2   1   2   1   1   2   2   1   2   1   1   2   2   2   1   2   1   1   2   2   2   2   1   1   1   2   2   1   1   1   1   2   1   2   2   2   2   2   2   2   1   2   1   1   1   2   2   2   2   1   1   2   2   2   2   1   1   1   1   1   2   1   1   1   2
 MK-1-8                 1   2   2   2   2   1   2   1   1   2   2   2   2   2   2   1   1   2   2   2   2   2   2   1   2   1   2   1   2   2   2   1   1   1   1   1   1   2   1   2   2   2   2   1   2   2   2   1   1   1   1   1   1   1   1   1   2   2   2   1   2   1   1   1   2   2   2   2   2   2   2   2   1   1   1   2   1   1   1   1   1   1   2   2   1   1   2   1   2   2   2   2   1   1   1   1   1   2   1   1   2   2   1   1   1   2   1   1   2   2   2   1   2   2   1   2   1   2   2   2   2   2   1   2   2   2   1   1   1   1   2   2   2   2   2   2   1   1   1   2   2   2   1   2   1   1   2   2   2   1   2   1   1   2   2   2   2   1   1   1   2   2   1   1   1   1   2   1   2   2   1   1   2   2   2   2   2   1   1   1   2   2   1   1   1   1   2   2   2   2   1   1   1   1   1   2   1   1   1   1
 MK-1-9                 1   2   2   2   2   1   2   1   1   2   2   2   2   2   2   1   1   2   1   2   2   2   1   1   2   1   2   1   2   2   2   1   1   2   1   1   1   2   1   2   2   2   2   1   2   1   2   1   1   1   1   1   1   1   1   1   2   2   1   1   2   1   1   1   2   2   2   2   2   2   2   2   1   1   1   2   1   1   1   1   1   1   2   2   1   1   2   1   2   2   2   2   1   1   1   1   2   2   1   2   2   2   1   1   1   2   1   1   2   2   2   1   1   2   1   2   1   2   2   2   2   2   1   2   2   2   1   1   1   1   2   2   2   2   2   2   1   1   1   2   1   2   1   2   1   1   2   2   2   1   2   1   1   2   2   2   2   2   1   1   2   2   1   1   1   1   1   1   2   2   1   1   2   2   2   2   2   1   1   1   2   2   1   1   1   1   2   2   2   2   1   1   1   1   2   2   1   1   1   1
 MK-1-10                1   2   2   2   2   1   2   1   1   2   2   2   2   2   2   1   1   2   1   2   2   2   1   1   2   1   2   1   2   2   2   1   1   2   1   1   1   2   1   2   2   2   2   2   2   1   2   2   1   1   1   1   1   1   2   2   2   1   1   1   2   1   1   1   2   2   2   2   2   2   2   2   1   1   1   1   1   1   1   1   2   1   1   2   1   1   2   2   2   2   2   2   1   1   1   1   2   2   1   2   2   2   1   1   1   2   1   1   2   2   2   1   1   2   1   2   1   2   2   2   2   2   2   2   2   2   1   1   1   1   2   2   2   2   2   2   1   1   1   2   1   2   1   2   1   1   2   2   2   1   2   1   2   2   2   2   1   2   2   2   2   2   1   1   1   1   1   1   2   2   1   1   2   2   2   2   2   1   1   1   2   2   1   1   1   1   2   2   2   2   1   1   1   1   2   2   1   1   1   1
 MK-1-11                1   2   1   2   2   1   2   1   1   2   2   2   2   2   2   1   1   1   1   2   2   2   1   2   2   1   2   1   1   2   2   2   1   2   1   1   1   2   1   2   2   2   2   2   2   2   2   2   1   1   1   1   1   1   2   2   1   2   1   2   2   1   2   1   2   2   2   2   2   2   2   2   1   1   1   1   1   1   1   1   2   1   1   2   1   1   2   1   2   1   2   2   1   1   2   1   2   1   1   2   2   2   1   2   1   2   1   1   2   2   2   2   1   2   1   2   1   2   2   2   1   2   2   2   2   2   1   1   1   1   2   2   2   2   2   2   1   1   1   2   1   2   1   2   1   1   2   2   2   1   2   1   2   2   2   2   1   2   2   2   2   2   2   1   1   1   1   1   2   2   1   1   2   2   2   1   2   1   1   1   2   2   2   1   1   1   2   2   2   2   1   1   1   1   2   2   1   1   1   1
 MK-1-12                1   2   1   2   2   1   2   1   1   2   2   1   2   2   2   1   1   1   1   2   2   2   1   2   2   2   2   1   1   2   2   2   1   2   1   1   1   2   1   2   2   2   2   2   2   2   2   2   1   1   2   2   1   1   2   2   1   2   1   1   2   1   2   1   2   2   2   2   1   1   1   2   1   1   1   1   1   1   1   2   1   1   1   2   1   1   2   1   1   1   2   2   1   1   2   1   2   1   1   2   2   2   1   2   1   2   1   1   2   2   2   2   2   2   1   2   2   2   2   2   1   2   2   1   2   2   1   2   2   1   2   2   2   2   2   2   1   1   2   2   1   2   1   2   1   1   2   2   2   1   2   1   1   2   2   2   1   2   2   2   2   2   1   2   1   1   1   1   1   2   1   1   2   2   2   1   2   1   1   1   2   2   2   1   1   1   2   2   2   2   1   1   1   1   2   1   1   1   1   1
 MK-1-13                1   2   1   2   2   1   2   1   1   2   2   1   1   2   2   1   1   1   1   2   2   2   1   2   2   2   2   1   1   2   2   2   1   2   1   1   1   2   1   2   2   2   2   2   2   2   2   2   1   1   1   2   1   1   2   2   1   2   1   1   2   1   2   1   2   2   2   2   1   1   1   2   1   1   1   2   1   1   1   2   1   1   1   2   1   1   1   1   1   2   2   2   1   1   2   1   2   1   1   2   2   2   1   2   1   2   1   1   2   1   2   2   2   2   1   2   2   2   2   2   1   2   2   1   2   2   1   2   2   1   2   2   2   2   2   2   1   1   2   1   1   2   1   2   1   1   2   2   2   1   2   1   1   2   1   1   1   1   2   2   2   2   1   2   1   1   1   1   1   2   1   1   2   2   1   1   2   1   1   1   2   2   2   1   1   1   2   2   2   1   1   1   1   1   2   1   1   1   1   1
 MK-1-14                2   2   1   2   2   1   1   1   1   2   2   2   1   1   2   1   1   1   1   2   2   2   1   2   2   2   2   1   1   2   2   2   1   2   1   1   1   2   1   2   2   2   2   2   2   1   2   2   1   1   1   1   1   1   2   2   1   2   1   1   2   1   2   1   2   1   2   2   1   1   1   1   1   1   1   2   2   1   1   2   1   2   1   2   1   2   1   2   1   2   2   2   2   1   1   1   1   1   2   1   2   2   1   1   1   2   1   1   2   1   2   2   2   2   1   1   2   2   2   2   2   2   2   2   1   2   1   2   2   2   2   2   2   2   2   2   1   1   2   2   1   2   1   2   1   1   2   2   2   1   2   1   1   2   1   1   1   1   2   2   1   2   1   2   1   1   1   2   2   2   1   1   2   2   1   1   2   1   1   1   2   2   1   1   1   1   2   2   2   1   1   2   1   1   2   1   1   1   1   1
 MK-1-15                2   2   1   2   2   1   1   1   1   2   2   2   1   1   2   1   1   1   1   1   2   2   1   2   2   2   2   1   1   2   2   2   1   2   1   1   1   2   1   2   2   2   2   2   2   1   2   2   1   1   1   2   1   1   2   2   1   1   1   1   2   1   2   1   2   1   2   2   1   2   1   1   1   1   1   2   2   1   1   1   1   2   1   2   1   2   1   2   1   2   2   2   2   1   1   1   2   2   2   1   2   2   1   1   1   2   1   2   2   1   1   2   2   2   1   1   2   2   1   2   2   2   2   2   1   2   1   2   2   2   2   2   2   2   2   2   1   1   2   2   1   2   1   2   2   1   2   2   1   2   2   1   1   2   1   1   1   2   2   2   1   2   2   2   1   1   1   2   2   2   1   1   2   2   1   1   2   1   1   1   2   2   1   1   2   1   2   2   2   1   1   2   1   1   2   1   1   1   1   1
 MK-1-16                2   2   1   2   2   1   1   1   1   2   2   2   1   1   2   1   1   1   1   1   2   2   1   1   2   2   2   1   1   2   2   2   2   2   1   1   1   2   1   1   2   2   2   2   2   1   2   2   1   2   1   2   1   1   2   2   1   1   1   1   2   1   2   1   2   1   2   2   1   1   1   1   1   1   1   2   2   1   1   1   1   2   1   1   1   2   1   2   2   2   1   1   2   1   1   1   2   2   2   2   2   2   2   1   1   2   1   2   2   1   1   2   2   2   1   1   2   2   1   2   2   2   2   2   2   2   1   2   2   2   2   2   2   2   2   2   1   1   2   2   1   2   1   2   2   1   2   2   2   2   2   1   1   2   1   1   1   2   2   2   1   2   2   2   1   2   1   2   2   2   1   1   2   2   1   1   2   1   1   1   1   2   1   1   2   1   2   2   2   1   1   2   1   1   2   1   1   1   1   1
 MK-2-1                 1   1   1   2   2   1   1   2   1   2   2   2   2   2   1   1   2   2   1   2   2   1   1   2   1   1   1   2   1   2   1   1   2   2   1   2   1   2   2   1   1   1   1   1   2   2   2   1   2   2   2   1   2   1   1   2   2   1   1   2   2   1   2   1   1   1   2   1   2   2   2   1   2   2   2   1   2   1   1   1   1   1   1   1   2   1   1   2   2   1   1   2   2   1   2   1   1   2   1   1   2   2   1   1   1   1   2   2   2   1   1   1   2   2   2   2   1   1   2   2   1   1   1   1   2   1   1   1   2   2   2   2   1   2   2   2   2   2   2   1   2   2   1   2   2   2   1   2   1   1   2   1   1   1   1   1   2   1   1   1   2   2   2   1   2   1   2   1   1   2   1   1   1   2   2   1   2   2   1   1   2   2   1   2   2   1   1   2   2   2   2   2   2   1   1   2   2   1   1   1
 MK-2-2                 1   1   1   2   2   1   1   2   1   2   2   2   2   2   1   1   2   1   1   2   2   1   1   2   1   1   1   2   1   2   1   1   2   2   2   2   1   2   2   1   1   1   1   1   2   2   2   1   2   2   2   1   2   1   1   1   2   1   2   2   2   1   2   1   1   1   2   1   2   2   2   1   2   2   2   1   2   1   1   2   1   1   1   1   2   1   1   2   2   1   1   2   2   1   2   2   1   2   1   1   2   2   1   1   1   1   2   2   2   1   1   1   2   2   2   2   1   1   2   2   1   1   1   1   2   1   1   1   2   2   2   2   1   2   2   2   2   2   2   1   2   2   1   2   1   2   2   2   1   1   2   1   1   1   2   1   2   1   1   1   2   2   2   1   2   1   2   1   1   2   1   1   1   2   2   1   2   2   1   1   2   2   1   2   2   1   1   2   1   1   2   2   2   1   1   2   1   1   1   1
 MK-2-3                 1   1   1   2   2   1   1   2   1   2   2   2   1   2   1   1   2   1   1   2   2   1   1   2   1   1   1   1   1   2   1   1   2   2   2   2   1   2   2   1   1   1   1   1   2   2   2   1   2   2   2   1   2   1   1   2   2   1   2   2   2   2   1   1   2   1   2   1   2   2   2   1   2   2   2   1   1   1   1   2   1   1   1   1   2   1   1   2   2   1   1   2   2   1   2   2   1   2   1   1   2   2   1   2   1   1   2   2   2   1   1   1   2   2   2   2   1   2   2   1   1   1   1   1   2   1   1   2   2   1   2   2   1   2   2   2   2   2   2   1   2   2   1   2   1   2   2   2   1   1   2   1   1   1   2   1   2   1   1   1   2   2   2   2   2   2   2   1   1   2   1   1   1   2   2   1   2   2   1   1   2   2   1   2   2   2   1   2   1   1   2   2   2   1   1   2   1   1   1   1
 MK-2-4                 1   1   1   2   2   1   1   2   1   2   1   2   1   2   2   1   2   1   1   2   2   2   2   2   1   1   1   1   1   1   1   1   2   2   2   1   2   2   2   1   1   1   1   1   2   2   2   1   2   1   1   1   2   1   1   2   2   1   2   2   2   2   1   1   2   1   2   1   1   2   2   1   2   2   2   1   1   1   1   2   1   1   1   1   2   1   1   2   2   1   1   2   2   1   2   2   1   2   1   1   2   2   1   2   1   1   2   2   2   1   1   1   2   2   2   2   1   2   2   1   1   1   1   1   2   1   1   2   2   1   2   2   1   2   2   2   2   2   1   1   2   2   1   2   1   2   2   2   2   1   2   1   1   1   2   1   1   1   1   2   2   2   2   2   2   2   2   1   1   2   1   1   1   2   2   1   2   1   1   2   2   2   1   1   2   2   1   2   1   1   2   2   2   1   1   1   2   1   1   1
 MK-2-5                 1   1   1   2   2   1   2   2   1   2   1   2   1   2   2   1   2   1   1   2   2   2   2   2   1   1   1   1   1   1   1   1   2   1   2   1   1   2   2   1   1   1   1   1   2   2   1   1   2   1   1   2   2   1   2   2   2   1   2   2   2   2   2   1   2   1   2   1   1   2   2   1   2   2   2   1   2   1   1   1   1   1   2   1   2   1   1   2   2   1   1   2   2   1   1   2   1   2   2   2   2   2   1   2   1   1   2   2   2   2   1   1   2   2   2   2   1   2   2   2   1   2   1   1   2   1   1   2   2   2   2   2   1   2   2   2   2   2   1   1   2   2   1   2   1   2   1   2   1   2   2   1   1   1   2   1   1   1   1   2   2   1   2   2   2   2   1   1   1   2   1   1   2   2   1   1   2   1   1   2   2   2   1   1   1   2   1   2   1   1   2   2   2   1   1   1   2   1   1   1
 MK-2-6                 1   2   1   1   2   1   2   2   1   2   1   2   1   2   2   2   2   1   1   2   2   2   2   1   1   1   1   1   1   1   1   1   1   1   2   1   1   2   2   1   1   1   1   1   2   2   1   1   2   1   1   2   2   1   2   2   2   1   2   2   2   2   2   1   2   1   1   1   1   2   2   1   1   2   2   1   2   1   1   1   1   1   2   1   2   1   1   2   2   1   1   2   2   1   1   1   1   2   2   2   2   2   1   2   1   1   2   2   2   2   1   1   2   2   2   2   1   2   2   2   1   2   1   1   2   1   1   2   2   2   2   2   1   2   2   2   2   2   1   1   2   2   1   2   2   2   1   2   1   2   2   1   1   1   1   1   1   2   1   2   2   1   1   2   2   2   1   1   1   2   1   2   2   2   1   1   2   1   1   2   2   2   1   1   1   2   1   2   1   1   2   2   2   1   1   1   1   1   1   1
 MK-2-7                 1   2   1   1   2   1   2   2   1   2   1   2   1   2   2   2   2   1   1   2   2   2   1   1   1   1   1   1   1   1   1   1   1   1   2   1   1   2   2   1   1   1   1   1   2   2   2   1   2   1   1   2   2   1   2   2   2   1   2   2   1   2   2   1   1   1   1   1   1   2   2   1   1   2   1   1   2   1   1   1   2   2   2   1   2   1   1   2   2   1   1   2   2   1   1   1   1   2   2   2   2   2   1   1   1   1   2   2   2   2   1   1   2   2   2   2   1   2   2   2   2   2   1   1   1   1   1   2   2   2   2   2   1   2   2   2   2   2   1   1   2   2   1   2   2   2   1   2   1   2   2   1   1   1   1   1   1   1   1   2   2   1   1   2   2   2   1   2   1   2   1   2   2   1   1   1   2   1   1   2   2   2   1   1   1   2   1   2   1   2   2   2   2   2   1   1   1   1   1   1
 MK-2-8                 1   2   2   1   2   1   2   2   1   2   1   2   1   2   2   2   2   1   1   2   2   2   1   1   1   1   1   1   1   1   1   1   1   1   2   1   1   2   2   1   1   1   1   1   2   2   2   1   2   1   1   2   2   1   2   2   2   1   2   2   1   2   2   1   1   1   1   1   1   1   2   1   1   2   1   1   2   1   1   1   2   1   2   1   2   1   1   2   1   1   1   2   2   1   1   1   1   2   2   2   2   2   1   1   2   1   2   2   2   2   1   1   2   2   2   2   1   2   2   1   2   2   1   2   1   1   1   2   2   2   2   2   1   2   2   2   2   2   1   1   2   1   1   1   2   2   1   2   1   1   2   1   1   2   1   1   1   1   1   2   2   1   1   2   2   2   1   2   1   2   1   2   2   1   1   2   2   2   1   2   2   2   1   2   1   2   1   2   2   2   1   2   2   2   1   1   1   1   1   1
 MK-2-9                 1   2   2   1   2   1   2   1   1   2   1   2   2   2   2   2   2   1   1   2   2   2   1   1   1   1   1   1   1   1   1   1   1   1   1   1   1   2   2   1   1   1   1   1   2   1   2   1   2   1   2   2   2   1   2   2   1   2   2   2   1   1   2   1   1   1   1   1   1   1   2   1   1   2   1   1   2   1   1   1   2   1   2   1   2   1   1   2   1   1   1   1   2   2   1   1   1   2   2   2   2   2   2   1   2   1   2   2   1   2   1   1   2   2   2   2   1   2   2   1   2   2   1   2   1   1   1   2   2   2   2   2   1   2   2   2   2   2   1   1   2   1   1   1   2   2   1   2   1   1   2   1   1   2   1   1   1   1   1   2   2   1   1   2   2   2   1   2   1   2   1   2   2   2   1   2   2   2   1   2   2   2   1   1   1   2   1   2   2   2   1   2   2   2   1   1   1   1   1   1
 MK-2-10                1   2   2   1   2   1   2   1   1   2   2   2   2   2   2   2   2   1   1   1   1   2   1   1   1   1   2   1   1   1   1   1   1   2   1   2   1   2   2   1   1   1   2   1   2   1   2   1   2   1   2   2   2   1   2   2   1   2   2   2   1   1   1   1   1   1   1   1   1   1   2   2   1   1   1   1   2   1   2   2   2   1   2   1   2   1   1   2   1   1   1   1   2   2   1   1   1   2   2   2   2   2   2   1   1   2   2   2   1   2   1   1   2   2   2   2   1   2   2   1   2   2   1   2   1   2   1   2   2   2   2   2   1   1   2   2   2   2   1   1   2   1   1   2   2   2   1   2   1   1   1   1   1   2   1   1   1   1   1   2   2   1   1   2   2   2   1   2   1   2   1   2   2   2   1   1   2   2   1   2   2   2   1   2   1   1   1   1   2   2   2   2   2   2   1   1   1   1   1   2
 MK-2-11                1   2   2   1   2   2   1   1   1   2   2   2   2   2   2   2   2   1   1   1   1   2   1   2   1   1   2   1   1   1   1   1   1   2   1   2   1   1   2   1   1   1   2   1   2   1   2   1   2   1   2   2   2   2   2   2   1   2   2   2   1   2   1   1   1   1   1   1   1   1   2   2   1   1   1   1   2   1   2   2   1   1   2   1   2   1   1   2   1   1   1   1   2   2   1   1   1   2   2   2   2   2   2   1   1   2   2   2   1   2   1   1   2   2   2   2   1   2   2   1   2   2   1   2   1   2   1   2   2   2   1   2   1   1   2   2   2   2   1   1   2   1   1   2   2   2   1   2   1   1   1   2   1   2   1   1   1   1   1   1   2   1   1   2   2   2   1   2   1   2   2   2   2   2   1   1   2   1   1   2   2   2   1   1   1   1   1   1   2   2   2   2   1   2   1   1   1   1   1   2
 MK-2-12                1   2   2   1   2   2   1   1   1   2   2   2   2   2   2   2   2   1   1   1   2   2   1   2   1   1   2   1   1   1   1   1   1   2   1   2   1   1   2   2   1   1   2   1   2   1   2   1   2   1   2   2   2   2   2   2   1   2   1   1   1   2   1   1   1   1   1   1   1   1   2   2   1   1   1   1   2   2   2   2   1   1   2   1   1   1   1   2   1   1   1   1   2   2   2   1   1   2   2   2   1   2   2   1   1   2   2   2   1   2   1   1   2   2   2   2   1   2   2   1   2   2   1   2   1   2   1   2   2   2   1   2   1   1   2   2   2   2   1   1   2   1   1   2   2   2   2   2   1   1   1   2   1   2   1   2   1   1   1   1   2   1   1   1   2   1   2   2   2   2   2   2   2   2   1   1   2   1   1   2   2   2   1   1   1   1   1   1   2   2   2   2   1   2   1   1   1   1   2   2
 MK-2-13                1   2   1   1   2   2   1   1   1   2   2   2   2   2   2   1   2   1   1   1   2   2   1   2   1   1   2   1   1   1   1   1   1   2   1   2   1   1   2   2   2   1   2   1   2   1   2   2   2   2   2   2   2   2   2   2   1   2   1   2   1   2   1   1   1   1   1   1   1   2   1   2   1   1   1   1   2   2   2   2   1   1   2   1   1   1   1   2   1   1   1   1   2   2   2   2   1   1   2   2   1   2   2   1   2   2   2   2   1   2   1   1   2   2   2   2   1   2   2   1   2   2   1   2   1   2   1   2   2   2   2   2   1   1   2   2   2   2   1   1   2   1   2   2   2   2   2   2   1   1   1   2   1   2   1   1   2   1   2   1   2   1   1   2   2   1   2   2   2   2   1   2   2   1   1   1   2   1   1   1   2   2   1   2   1   2   1   1   2   2   1   2   1   2   1   1   2   1   2   2
 MK-2-14                1   2   1   1   2   2   1   1   1   2   2   2   2   2   2   1   2   1   1   1   2   2   1   2   1   1   1   1   1   1   1   1   1   2   2   2   1   1   2   2   2   1   2   1   2   1   1   2   2   2   2   2   2   2   2   2   1   2   1   2   1   2   2   1   1   1   2   1   1   2   1   2   1   2   1   1   2   2   2   2   1   2   2   1   1   1   1   2   1   1   1   1   2   2   2   2   1   1   2   2   1   2   2   1   2   2   2   2   1   1   1   1   2   2   2   1   1   2   2   1   2   2   1   2   1   2   1   2   2   2   2   2   1   1   2   2   2   2   2   1   2   1   2   2   2   2   2   2   1   1   1   2   1   2   2   1   2   1   1   1   2   1   1   2   2   2   2   2   2   1   1   2   2   1   1   1   2   1   1   1   2   2   1   2   1   2   1   2   2   2   1   2   1   2   1   2   2   1   2   2
 MK-2-15                1   2   1   1   2   2   1   1   1   2   2   2   2   2   2   1   2   1   1   1   2   2   2   2   1   1   1   2   1   1   1   1   1   1   2   2   1   2   2   1   2   1   2   1   2   1   1   2   2   2   2   2   2   2   2   2   1   2   1   2   1   2   2   1   1   1   2   1   1   2   2   2   1   1   2   1   2   2   2   2   1   2   2   1   1   1   1   2   1   1   1   1   2   2   2   2   1   1   2   2   1   2   2   1   2   2   2   2   1   1   1   1   1   2   2   1   1   2   2   2   2   2   2   2   1   2   1   2   2   2   2   2   1   1   2   2   2   2   2   1   2   1   2   1   2   2   2   2   1   1   1   2   1   2   1   1   2   1   2   1   2   1   1   2   2   2   2   2   2   1   1   2   2   2   1   1   2   1   1   1   2   2   2   2   1   1   1   2   2   2   1   2   1   2   1   2   2   1   2   2
 MK-2-16                1   2   1   1   2   2   1   1   1   2   2   2   1   1   1   1   2   1   1   1   2   2   2   2   1   1   1   2   1   1   1   1   1   1   2   2   1   1   2   1   2   1   2   1   2   1   2   1   2   2   2   2   2   2   2   2   1   2   1   2   1   2   2   1   1   1   2   1   1   2   1   2   1   1   2   1   2   2   2   2   1   2   2   1   1   1   1   1   1   1   1   1   2   2   2   2   1   2   2   2   1   2   1   1   2   2   2   1   2   1   2   1   1   2   2   1   1   2   2   2   2   2   2   2   1   2   2   2   2   2   2   2   1   1   2   2   2   2   2   1   2   1   2   1   2   2   2   2   1   1   1   2   1   2   2   1   2   1   2   1   2   1   1   2   2   2   2   2   2   2   1   2   2   1   1   1   2   1   1   1   2   2   1   2   1   1   1   2   2   2   1   2   1   2   1   2   2   1   2   2
 MK-3-1                 1   1   1   1   2   2   2   2   2   2   2   2   2   2   1   1   2   1   2   1   2   2   2   2   2   1   2   2   1   1   2   1   1   1   1   1   2   2   2   1   1   1   1   2   1   1   2   1   2   2   1   1   2   1   1   2   2   1   1   2   2   2   2   1   1   2   1   1   2   1   1   1   2   1   2   1   1   2   1   2   1   2   1   2   2   2   1   1   2   2   2   1   1   1   1   2   2   1   1   2   2   1   2   1   2   1   2   2   2   2   1   2   2   2   1   2   2   1   1   1   1   1   2   2   1   2   1   2   1   1   2   2   2   1   1   1   2   1   1   1   1   1   2   1   2   2   2   1   2   2   1   1   1   2   2   1   1   2   1   2   2   1   1   2   2   2   1   2   2   2   1   1   1   2   1   1   2   2   1   2   1   2   2   1   1   2   2   1   1   1   2   1   1   1   2   1   1   2   2   1
 MK-3-2                 1   1   1   1   2   1   2   2   2   2   2   2   2   2   1   2   2   1   2   1   2   2   1   2   2   1   1   1   1   1   2   1   1   1   1   1   2   2   2   2   1   1   1   2   1   1   2   1   2   2   1   1   2   1   1   2   2   1   1   2   2   2   2   1   1   2   1   1   2   1   1   1   2   1   2   1   1   2   2   2   1   2   1   2   2   2   1   1   2   2   2   1   1   1   1   2   2   1   1   2   2   1   2   1   2   1   2   2   2   2   1   2   1   2   1   2   2   1   1   1   1   1   2   2   1   2   1   2   1   1   2   2   2   1   2   1   2   1   1   1   1   1   2   1   2   2   2   1   2   2   1   1   1   2   1   1   1   2   1   2   1   1   1   2   2   2   1   2   2   2   1   1   2   2   1   1   2   2   2   1   1   2   2   1   1   2   2   1   2   1   2   1   1   1   2   1   1   2   2   1
 MK-3-3                 1   1   1   1   2   1   2   2   2   2   2   2   2   2   1   2   2   1   2   1   2   2   2   2   2   1   1   1   1   1   2   1   1   1   1   1   2   2   2   2   1   1   1   2   1   1   2   1   2   2   1   1   2   1   1   2   2   1   1   2   2   2   2   1   1   2   1   1   2   1   1   1   2   1   2   1   1   2   2   2   1   2   1   1   2   2   1   1   1   2   2   1   1   1   1   2   1   1   1   2   2   1   2   1   1   1   2   2   1   2   1   2   1   2   2   2   2   1   2   2   1   1   1   2   1   2   1   2   1   1   2   2   2   1   2   1   2   1   1   1   1   1   2   2   2   2   2   1   2   2   1   1   1   2   1   1   1   2   1   2   1   1   1   1   2   2   1   1   2   2   1   1   2   2   1   1   2   1   2   1   1   2   2   1   1   2   2   1   2   1   2   1   1   1   2   1   1   2   2   1
 MK-3-4                 1   1   1   1   1   1   2   2   2   2   2   1   1   2   1   2   2   1   2   1   2   2   2   1   2   1   1   1   1   1   2   2   2   1   1   1   2   2   2   2   2   1   1   2   1   1   2   1   2   2   1   1   1   1   1   1   2   1   1   1   2   2   2   1   1   2   1   1   1   1   1   1   2   1   2   1   1   1   2   2   1   2   1   1   2   2   1   1   1   2   2   1   1   1   1   1   2   1   1   2   2   1   2   1   1   1   2   2   1   2   1   2   1   2   2   1   2   1   2   1   1   1   2   2   1   2   1   1   1   1   2   2   2   1   2   1   2   1   1   2   1   1   2   2   2   2   1   1   2   2   1   2   1   2   1   1   1   2   2   2   1   1   1   1   2   2   1   1   2   2   1   1   2   2   1   1   2   1   2   1   1   2   2   2   1   1   2   1   2   1   2   1   1   1   2   2   1   2   2   1
 MK-3-5                 1   1   1   1   1   1   2   1   2   2   2   1   1   2   1   2   2   1   2   1   2   2   2   1   2   1   1   1   1   1   2   2   2   1   1   1   2   2   2   2   2   1   1   2   1   1   2   1   2   2   1   1   1   1   1   1   2   1   1   1   2   2   2   1   1   2   1   2   1   1   1   1   2   1   1   1   1   1   2   2   1   1   1   1   2   2   1   1   1   2   2   1   1   1   2   1   2   1   1   2   1   2   2   1   1   1   2   2   1   2   1   2   1   2   2   1   2   1   2   1   1   1   2   2   1   2   1   1   1   1   2   2   2   1   2   1   2   1   1   2   1   1   2   2   1   2   1   1   1   2   2   2   1   2   1   1   1   2   2   1   1   1   2   1   2   2   1   1   2   2   1   1   1   2   1   1   2   1   2   1   1   2   2   2   1   1   2   1   2   1   2   1   1   1   2   2   1   2   2   1
 MK-3-6                 1   1   1   1   1   1   1   1   2   2   2   1   1   2   1   2   2   1   2   2   2   2   1   1   2   1   1   1   1   1   2   2   2   1   1   1   2   2   2   2   2   1   1   1   1   1   2   2   2   2   1   1   1   1   1   1   2   1   1   1   2   2   2   1   1   2   1   2   1   1   1   1   2   1   1   1   2   1   2   2   1   1   1   1   2   2   1   1   1   2   2   1   1   1   2   1   2   1   1   2   1   2   2   1   1   1   2   2   1   2   1   2   1   2   2   1   2   1   2   1   1   1   2   2   1   2   1   1   2   1   2   2   1   2   2   1   2   1   1   2   1   1   2   2   1   1   1   2   1   2   2   2   1   2   1   1   1   2   2   1   1   1   2   1   2   2   1   1   2   2   2   1   2   2   1   1   2   1   2   1   1   2   1   2   2   1   2   1   1   1   1   1   1   1   1   2   1   2   2   1
 MK-3-7                 2   1   1   1   1   2   1   1   2   2   2   1   1   2   1   2   1   1   2   2   2   2   1   1   2   1   1   1   1   1   2   2   2   1   1   1   2   2   2   2   2   1   2   1   2   1   2   1   2   2   2   2   1   1   1   1   2   1   1   1   2   2   2   1   1   2   1   2   1   2   2   2   2   1   1   1   2   1   2   2   1   1   1   1   2   2   1   1   1   2   2   1   1   1   2   1   2   1   1   2   1   2   2   1   1   1   2   2   1   2   1   2   1   2   2   1   2   1   2   1   1   1   2   2   1   2   1   1   2   1   2   2   1   2   2   1   2   1   1   2   1   1   2   2   1   1   1   2   1   2   2   2   1   2   1   1   2   2   2   1   1   1   2   1   2   2   1   1   2   1   2   2   2   2   1   1   2   2   2   1   1   2   1   2   1   1   2   1   1   1   2   1   1   1   1   2   1   2   2   1
 MK-3-8                 2   1   1   1   1   2   1   1   2   2   2   1   1   2   1   2   1   1   2   2   2   2   1   1   2   1   1   1   1   2   2   1   2   1   1   1   2   2   2   2   2   1   2   1   1   1   2   1   2   2   2   2   1   1   1   1   2   1   1   1   2   2   2   1   1   2   1   2   1   2   2   2   2   1   1   1   2   1   2   2   1   1   1   1   2   2   1   1   1   2   2   1   1   1   2   1   2   1   1   2   1   2   2   1   2   1   2   2   1   2   1   2   1   2   2   1   1   1   2   1   1   1   2   2   1   2   1   1   2   1   2   2   1   2   2   1   2   1   1   2   2   2   1   2   1   1   1   2   1   2   2   2   2   1   1   1   2   2   2   1   1   2   2   1   2   2   1   1   2   1   2   1   2   2   1   1   2   2   2   1   1   2   1   2   1   1   2   1   1   2   2   1   1   2   1   2   1   2   2   1
 MK-3-9                 2   1   1   1   1   2   2   1   2   2   2   1   1   2   1   2   1   1   2   1   2   2   1   1   2   1   1   1   1   2   2   1   2   1   1   1   2   2   2   2   2   1   2   1   1   1   2   1   2   2   2   2   1   1   1   1   2   1   1   1   2   2   2   1   1   2   1   1   1   2   2   2   2   1   1   1   2   1   2   2   1   1   1   2   2   2   2   1   1   2   2   1   1   1   1   1   2   2   1   2   1   1   2   1   2   1   2   2   1   2   1   2   1   2   2   1   1   1   2   1   1   1   2   2   1   2   1   1   2   1   2   1   1   2   2   1   2   2   1   2   2   2   1   2   1   1   1   2   1   2   2   2   2   1   1   1   2   2   2   1   1   2   2   1   2   1   1   1   2   1   2   2   1   2   2   2   2   2   2   1   1   2   1   2   1   1   2   1   1   2   2   1   1   1   2   2   1   2   2   1
 MK-3-10                1   1   1   1   1   2   2   2   2   2   2   1   1   2   1   2   1   1   2   2   2   2   2   1   2   1   1   1   1   2   2   1   2   1   1   1   2   1   1   1   2   1   1   1   1   1   2   1   2   2   2   2   1   1   1   1   2   1   1   1   2   2   2   1   1   2   1   2   1   2   2   2   2   1   1   1   2   1   2   2   1   1   1   2   2   2   2   1   2   2   2   1   1   2   1   1   2   1   1   2   1   1   2   1   2   1   2   2   1   2   1   2   1   2   1   2   1   1   2   1   1   1   2   2   1   2   1   1   2   1   2   1   2   2   2   1   2   2   2   2   2   2   1   2   1   1   1   2   1   2   1   2   2   1   2   1   2   2   2   2   1   2   1   1   2   1   1   1   2   1   2   2   1   2   2   2   2   1   1   1   1   2   1   1   1   1   2   1   1   2   2   1   1   1   2   2   1   2   2   1
 MK-3-11                1   1   1   2   1   2   2   1   2   2   2   1   1   2   1   2   1   1   2   2   2   2   2   1   2   1   1   1   1   2   2   1   2   1   1   1   2   1   1   1   2   1   1   1   1   1   2   1   2   2   2   2   1   1   1   1   2   1   1   1   1   2   2   1   1   2   1   2   1   2   2   2   2   1   1   1   2   1   2   2   1   1   1   2   2   2   2   1   2   2   2   1   1   2   1   1   2   2   1   2   1   1   2   1   2   1   2   2   1   2   1   2   1   2   1   2   1   2   2   2   1   1   2   2   1   2   1   1   2   1   2   1   2   2   2   1   2   2   2   2   2   2   1   2   2   1   2   2   2   2   1   2   2   1   2   1   2   2   2   2   1   2   1   1   2   1   1   1   2   1   2   2   1   2   2   2   2   1   1   1   1   2   1   1   1   1   2   2   1   2   2   1   1   1   2   2   1   2   2   2
 MK-3-12                1   1   1   2   1   2   2   1   2   2   2   1   1   2   1   2   1   1   2   2   2   2   2   1   2   1   1   1   1   2   2   1   2   1   1   2   2   1   1   1   1   1   1   1   1   1   2   1   2   2   2   2   1   1   1   1   2   1   2   1   1   1   2   1   1   2   1   2   1   1   1   2   2   1   1   1   2   2   2   2   1   1   1   1   2   2   2   1   2   2   2   1   1   2   1   1   2   2   1   2   1   1   2   1   2   1   2   1   2   2   1   1   1   2   1   2   1   2   2   1   1   1   2   2   1   1   1   1   2   1   2   1   2   2   2   1   2   2   2   1   2   2   1   2   2   1   2   2   2   2   1   2   2   1   1   1   2   2   2   2   1   2   1   1   2   1   2   1   2   1   2   2   1   2   2   2   2   1   1   1   1   2   1   1   1   2   2   2   1   2   2   1   1   1   2   2   1   2   2   2
 MK-3-13                2   1   1   2   1   2   2   1   2   2   2   2   1   2   1   2   1   1   2   2   1   2   2   1   2   2   1   1   1   2   2   1   2   1   1   2   2   1   1   1   1   1   1   1   1   1   2   1   2   2   2   2   1   1   1   1   2   1   2   1   1   1   2   1   1   2   1   2   1   1   1   2   2   1   1   1   2   2   2   2   1   1   1   1   2   2   2   1   2   2   2   1   1   2   1   1   2   2   1   2   1   1   2   1   2   1   2   1   2   2   1   1   1   2   1   2   1   2   2   1   1   1   2   2   1   1   2   1   1   1   2   1   2   2   2   1   2   2   2   1   2   2   1   2   2   1   2   2   2   2   1   2   2   1   2   1   1   2   1   2   1   2   1   1   2   1   1   1   2   1   2   2   1   2   2   2   2   1   1   1   1   1   1   1   1   2   2   2   1   2   2   1   1   1   2   2   1   2   2   2
 MK-3-14                2   1   1   2   1   2   2   1   1   2   1   2   1   2   1   2   1   1   2   2   1   2   2   1   2   2   1   1   1   2   2   1   2   1   1   2   2   1   1   1   1   1   1   1   1   1   2   1   2   2   1   2   1   1   1   1   2   1   2   1   1   2   2   1   1   2   1   2   2   1   1   2   1   1   1   1   2   2   2   2   1   1   1   1   2   2   2   1   1   2   2   1   1   2   1   1   2   2   1   2   1   1   2   1   2   1   2   1   2   2   1   1   1   2   1   2   1   2   2   1   1   1   2   2   2   1   2   1   2   1   2   1   2   2   2   2   2   2   2   1   2   2   1   2   2   1   2   2   2   2   1   2   2   1   2   1   1   2   1   2   1   2   1   1   2   1   1   1   2   1   2   2   1   2   2   2   2   1   1   2   1   1   1   1   1   2   2   2   1   2   2   1   1   1   2   2   1   2   2   2
 MK-3-15                2   2   1   2   1   2   2   1   1   2   1   2   1   2   1   2   1   1   2   1   1   2   2   1   2   2   1   1   1   2   1   1   2   1   1   2   2   1   1   1   1   1   1   1   1   1   2   1   2   2   1   2   1   1   1   1   2   1   2   1   1   2   2   1   1   2   1   2   2   1   1   2   2   1   1   2   2   2   2   2   1   2   2   1   1   1   2   1   1   2   2   1   2   2   2   1   2   2   1   2   1   1   2   1   2   1   2   1   2   2   1   1   1   2   1   2   1   2   2   1   1   1   2   2   2   1   2   1   2   1   2   1   1   2   2   2   1   2   2   1   2   2   1   2   2   1   2   1   2   2   1   2   2   1   2   2   1   2   2   2   1   2   1   1   2   1   2   1   2   1   2   2   1   2   2   2   2   1   1   2   1   1   1   1   1   2   2   2   1   2   2   1   1   1   2   2   1   2   1   2
 MK-3-16                2   2   1   2   1   2   2   1   1   2   1   1   1   2   1   2   1   1   2   2   1   2   2   1   2   2   1   1   1   2   1   2   2   1   1   2   2   1   1   2   1   1   1   1   2   1   2   1   2   2   1   2   1   1   1   1   2   1   2   1   1   2   1   1   1   2   1   2   1   1   1   2   2   1   1   2   2   2   2   2   1   2   2   1   1   1   2   1   1   2   2   1   2   2   2   1   2   2   1   2   1   2   2   1   2   1   2   1   2   2   1   1   1   2   2   2   1   2   2   2   2   1   2   2   2   1   2   1   2   1   2   2   1   2   2   2   1   2   2   1   2   2   1   2   2   1   2   1   2   2   1   2   2   2   2   2   1   2   2   2   1   2   2   1   1   1   2   1   2   2   2   2   1   2   2   2   2   1   2   2   1   1   1   1   1   2   2   2   1   2   1   1   1   1   2   1   1   2   1   2
 MK-4-1                 2   2   1   1   2   1   2   2   2   2   2   2   1   1   1   2   1   2   1   1   2   2   1   2   1   2   1   1   1   1   1   2   1   1   2   2   2   2   1   2   2   2   2   1   2   1   2   1   2   2   2   1   2   1   2   1   2   2   1   2   2   2   2   2   1   1   2   2   1   2   2   2   2   1   1   1   1   1   1   2   2   1   2   1   1   1   2   2   2   1   1   1   1   2   1   2   1   1   2   1   1   2   1   1   2   1   2   2   1   1   2   1   1   2   1   2   1   2   2   2   1   1   1   2   2   2   1   1   2   2   2   2   2   1   1   1   1   2   1   1   1   2   2   2   1   1   2   2   1   1   1   2   2   1   2   2   2   2   2   2   1   1   2   1   2   1   1   2   2   1   2   1   2   1   1   1   2   2   2   2   2   1   2   2   1   1   2   2   1   2   1   2   2   2   1   2   1   1   1   2
 MK-4-2                 2   2   1   1   2   1   2   2   2   2   2   2   1   1   1   2   1   2   1   1   2   2   1   2   1   2   1   1   1   1   1   2   1   1   2   1   2   2   1   2   2   2   2   1   2   1   2   1   2   2   2   1   2   1   2   1   2   2   1   1   2   1   2   2   1   1   2   2   1   2   1   2   2   1   1   1   1   1   1   2   2   1   2   1   1   1   2   2   2   1   2   1   1   2   1   2   1   2   2   1   1   2   1   1   2   2   2   2   1   1   2   1   1   2   1   1   1   2   2   2   1   1   1   2   2   2   1   1   2   2   2   2   2   1   1   1   1   2   2   1   2   2   2   2   1   1   2   2   1   1   1   2   2   1   2   2   2   2   2   1   1   1   2   1   2   1   1   2   2   1   2   1   2   1   2   1   2   2   2   2   2   1   1   2   1   1   2   1   1   2   1   2   2   2   1   2   1   2   1   2
 MK-4-3                 2   2   2   1   2   2   2   2   2   2   2   2   1   1   1   2   1   2   2   1   2   2   1   2   1   2   1   1   1   1   1   2   1   2   2   1   2   2   1   2   2   2   2   1   2   2   2   1   2   2   2   1   2   1   2   1   2   2   1   1   2   1   2   1   1   1   2   2   1   2   1   1   2   1   1   1   1   1   1   2   2   1   2   1   1   1   2   2   2   1   2   1   1   2   1   2   1   2   2   1   1   2   1   1   2   2   2   2   1   1   2   1   1   2   1   1   1   2   2   2   1   1   1   2   2   2   1   1   2   2   2   1   2   1   1   1   1   2   1   1   2   2   2   1   1   1   2   2   1   1   1   2   2   1   2   2   2   1   2   1   2   1   2   1   2   1   1   2   2   1   1   1   2   1   2   1   2   2   2   2   2   1   1   2   1   1   2   2   1   2   1   2   2   2   1   2   1   2   1   2
 MK-4-4                 2   1   2   1   2   2   2   2   2   2   2   2   2   2   1   2   1   2   2   2   2   2   1   2   1   1   1   1   1   1   1   2   1   2   2   1   2   2   1   2   1   2   2   1   2   2   2   1   2   2   2   1   2   1   2   1   2   2   1   1   2   1   2   2   1   2   1   2   2   2   1   1   2   1   1   1   1   2   1   2   2   1   2   1   1   2   2   2   2   1   1   1   1   2   1   2   1   2   2   2   2   2   1   1   2   2   2   2   1   2   1   1   1   2   1   1   1   2   2   2   1   1   2   2   2   2   1   1   2   2   2   1   2   1   2   1   1   2   1   1   2   2   2   1   1   1   2   2   1   1   1   2   2   2   2   2   2   1   2   1   2   1   2   1   2   1   1   2   2   2   1   1   2   1   2   1   2   2   2   2   2   2   1   2   1   1   2   2   1   2   1   2   2   2   1   2   1   2   1   2
 MK-4-5                 2   2   2   1   2   2   2   2   2   2   2   2   2   2   1   2   1   2   2   2   1   2   1   2   2   1   1   1   1   1   1   2   1   1   2   1   2   2   1   2   1   2   2   1   1   2   2   1   2   2   2   1   2   1   2   1   2   2   2   1   2   1   2   2   1   2   1   2   2   2   1   1   2   1   1   1   1   2   1   2   2   1   2   1   1   2   2   2   2   1   1   1   1   1   1   2   1   2   1   2   2   2   1   1   2   1   2   2   1   2   1   1   1   1   1   1   1   2   2   2   1   1   2   2   1   2   1   1   2   2   2   1   2   1   1   1   1   2   1   1   2   2   2   1   1   2   2   2   1   1   1   2   2   1   2   2   2   1   2   1   2   1   2   1   2   1   1   2   2   2   1   1   2   1   2   1   2   2   2   2   2   2   1   2   1   1   2   2   1   1   1   2   2   2   1   2   1   2   1   1
 MK-4-6                 2   2   2   1   2   2   1   2   2   2   2   2   2   2   1   2   1   2   2   2   1   2   1   2   2   2   1   1   2   1   1   2   1   1   2   1   2   2   1   2   1   1   2   1   1   2   1   1   2   2   2   1   2   1   2   1   2   2   2   1   1   1   2   1   1   2   1   2   2   2   1   1   2   1   1   1   1   2   2   2   2   1   2   1   1   2   2   2   2   1   2   1   1   1   1   2   1   2   1   2   2   2   1   1   2   1   2   2   1   2   1   1   1   1   1   1   1   2   2   2   1   1   2   2   1   2   1   1   2   2   1   1   1   1   2   1   1   1   1   1   2   2   2   1   1   2   2   2   1   2   1   2   2   1   2   2   2   1   2   2   2   1   2   1   2   1   1   2   1   2   1   1   2   1   2   1   2   2   2   1   2   2   1   2   1   1   2   2   1   1   1   2   2   2   1   2   1   2   1   1
 MK-4-7                 1   2   2   1   2   2   1   2   2   2   2   2   2   2   1   2   1   2   2   2   1   2   1   2   2   2   1   1   1   1   1   2   1   1   2   1   2   2   1   2   1   1   2   1   1   2   1   1   2   2   2   1   2   1   2   1   2   2   1   2   1   1   2   1   1   2   1   2   2   2   1   1   2   1   1   1   1   2   2   2   2   1   2   1   1   2   2   1   2   1   2   1   1   1   1   1   2   2   1   1   2   2   2   1   2   1   2   2   1   2   2   2   1   1   1   2   1   2   2   2   1   1   2   1   1   2   1   1   2   2   2   1   2   1   2   1   1   1   1   1   1   2   2   1   1   2   2   1   1   2   2   2   2   1   2   2   2   1   2   2   1   1   2   1   2   1   1   2   1   2   1   1   2   1   2   1   1   2   2   1   2   1   1   1   1   1   2   2   1   1   1   2   2   1   1   2   1   2   1   1
 MK-4-8                 2   1   2   1   2   2   1   2   2   2   2   2   2   2   1   2   1   2   2   1   1   2   2   2   2   2   1   2   1   1   1   1   1   1   2   1   2   2   1   2   1   1   2   1   1   2   2   1   2   2   2   1   2   1   2   1   2   2   1   2   1   2   2   2   2   2   1   2   2   2   1   1   2   1   1   1   1   2   2   2   2   1   2   1   1   2   2   1   2   1   2   1   1   1   1   2   2   2   1   1   2   2   1   1   2   1   2   2   1   2   2   2   1   1   1   2   1   2   2   2   1   1   1   1   1   2   1   1   2   2   2   1   2   1   2   1   1   1   1   1   1   2   2   2   1   2   2   1   1   2   2   2   1   1   2   2   2   1   2   2   1   1   2   1   2   1   1   2   1   2   1   1   2   1   2   1   1   2   2   1   2   1   1   2   2   1   2   2   1   2   1   2   1   1   1   2   1   1   1   1
 MK-4-9                 2   1   2   1   2   1   1   2   2   1   2   2   2   2   1   2   1   2   2   1   1   2   1   2   2   1   2   2   1   1   1   1   2   1   2   1   1   2   1   2   1   1   2   1   1   2   2   1   2   2   2   1   2   1   1   1   1   2   1   2   1   2   2   2   2   2   1   2   2   2   1   1   2   1   1   1   1   2   2   2   2   2   1   1   1   2   1   1   2   1   1   1   1   1   1   1   2   2   1   1   2   2   1   1   2   1   1   2   1   2   1   2   1   1   1   2   1   2   2   2   1   1   1   1   1   2   1   2   2   2   2   1   2   1   2   2   1   1   1   1   1   2   2   2   1   2   2   1   1   1   2   2   1   2   2   2   2   1   2   2   1   1   2   2   2   1   1   2   1   2   1   1   2   1   2   1   1   2   2   1   2   1   1   1   2   1   2   2   2   2   1   2   1   1   1   2   1   1   1   1
 MK-4-10                2   1   2   1   2   1   1   2   2   1   2   2   2   2   1   2   1   2   2   1   1   2   1   2   2   1   2   1   1   1   1   1   2   1   2   1   1   2   1   2   1   1   2   1   1   2   2   1   2   2   2   2   2   1   1   1   2   2   1   2   1   2   2   2   2   2   1   1   2   2   1   2   2   2   1   1   1   2   1   2   1   2   1   1   1   2   1   1   2   1   2   1   1   1   1   2   2   2   1   2   2   2   1   1   2   1   1   2   1   2   1   2   1   1   1   2   1   2   2   2   1   1   1   1   1   2   1   2   1   2   2   1   2   1   2   1   1   1   1   1   1   1   2   1   1   2   2   1   1   1   2   2   1   2   2   2   2   1   2   1   1   1   1   2   2   2   1   2   1   2   1   1   2   1   2   1   1   2   2   1   2   1   1   1   2   1   2   1   2   2   1   2   1   1   1   2   1   1   1   1
 MK-4-11                2   2   2   1   2   1   1   2   2   1   2   2   2   2   1   2   1   2   2   1   1   2   1   2   1   1   2   1   1   1   1   1   2   2   2   1   1   2   1   2   1   1   2   1   1   2   2   1   2   2   2   2   2   1   1   1   2   2   1   2   1   2   2   2   2   2   1   1   2   2   1   2   2   2   1   1   1   2   1   2   1   2   1   2   1   2   1   2   2   1   2   1   1   1   1   2   2   2   1   2   2   2   2   1   2   2   1   2   1   2   1   2   1   1   1   2   1   2   2   1   1   1   1   1   1   2   1   2   1   2   2   1   2   1   2   1   1   1   2   1   1   1   2   1   1   2   2   1   2   1   2   1   1   2   2   2   2   1   2   1   1   1   2   2   2   2   1   2   2   2   1   1   2   1   2   1   1   2   2   1   2   1   1   2   2   1   2   1   2   2   1   2   1   1   1   2   1   1   1   2
 MK-4-12                2   2   2   1   2   1   1   2   2   2   2   2   2   2   1   2   1   2   2   1   1   2   1   2   1   1   2   1   1   1   1   1   2   2   2   1   1   2   1   2   1   1   2   2   1   2   2   1   2   2   2   2   2   1   1   1   2   2   1   2   1   2   2   2   2   2   1   1   2   2   1   2   2   2   1   1   1   2   2   2   1   2   1   2   1   2   2   2   2   1   2   1   1   1   1   2   2   2   2   2   2   2   2   1   2   1   1   2   1   2   1   2   1   2   1   2   1   2   1   1   1   1   1   1   1   2   1   2   1   1   2   1   2   1   2   2   1   1   1   1   2   1   2   1   1   2   1   1   2   1   2   1   1   2   2   2   2   1   2   1   2   2   2   2   1   2   1   2   2   2   1   1   2   1   2   1   1   2   2   1   2   1   1   2   2   2   1   1   2   2   1   2   2   1   1   2   1   1   1   2
 MK-4-13                2   2   2   1   2   1   2   2   2   2   2   2   2   2   1   2   1   2   2   1   2   2   1   2   1   1   2   1   1   1   2   1   2   2   2   1   1   2   2   2   1   1   2   2   1   2   2   1   1   1   2   2   2   2   1   1   2   2   1   2   1   2   2   1   2   2   1   1   2   2   1   2   2   2   1   1   1   2   2   2   1   2   2   2   1   2   2   1   2   1   2   1   1   1   1   2   2   2   2   2   2   2   2   1   2   1   1   1   1   2   1   2   1   2   1   1   1   2   1   1   1   1   1   1   1   2   1   2   1   1   1   1   2   1   2   2   2   1   2   1   2   1   2   1   1   2   1   1   2   1   2   1   1   2   2   2   2   1   2   1   2   2   2   2   1   2   1   2   2   2   1   1   2   1   2   1   1   2   2   1   2   1   1   2   2   2   1   1   2   2   1   2   1   1   1   2   1   1   1   2
 MK-4-14                2   2   2   1   2   1   2   2   2   2   2   2   2   2   2   2   1   2   2   1   2   2   2   2   1   1   2   1   1   1   2   1   1   2   2   1   1   2   2   2   1   1   2   1   1   2   2   1   1   1   2   2   1   2   1   1   2   2   2   2   1   2   2   1   1   2   1   1   2   2   1   2   2   2   1   1   1   2   2   2   1   2   2   2   1   2   2   1   2   1   2   1   1   1   1   2   2   2   2   2   2   2   2   1   2   1   1   1   1   2   1   2   1   2   1   1   1   2   2   2   1   1   1   1   1   1   1   2   1   1   1   1   2   1   2   2   2   1   2   1   1   1   2   1   1   2   1   1   2   1   1   1   1   2   2   2   2   2   1   1   2   2   2   2   1   2   1   2   2   2   1   1   1   1   1   2   1   2   2   1   2   1   2   2   2   2   1   1   2   2   1   2   1   1   1   1   1   1   1   2
 MK-4-15                2   2   2   1   2   1   1   2   2   2   2   2   2   1   2   2   2   2   2   1   2   1   2   1   1   1   2   1   2   1   1   1   1   2   2   1   1   2   2   2   1   2   1   1   1   2   1   1   1   1   2   2   1   2   1   1   1   2   2   2   1   2   2   1   1   2   1   1   2   2   2   1   2   2   1   1   1   2   2   2   1   2   2   2   1   2   2   1   2   1   2   1   1   2   1   2   2   2   2   2   2   2   2   1   2   1   1   2   1   2   1   2   1   2   1   1   1   2   2   2   2   1   1   2   1   1   1   2   1   2   1   1   2   1   2   2   2   1   2   2   1   1   2   1   1   1   1   2   2   1   2   1   1   2   2   2   2   2   1   1   2   2   1   2   1   2   1   2   2   2   1   1   1   1   2   2   1   2   2   1   1   1   2   2   2   2   2   1   2   1   1   2   1   1   1   1   2   1   1   2
 MK-4-16                2   2   2   1   2   1   1   2   2   2   2   2   1   1   2   2   1   2   2   1   2   2   2   1   1   1   2   1   2   1   1   1   1   2   2   1   2   2   2   2   1   2   1   1   1   2   1   1   1   1   2   2   1   2   1   1   1   1   2   2   1   2   2   1   1   2   1   1   2   1   2   1   2   2   1   1   1   1   1   2   1   2   2   2   2   2   2   1   2   1   2   1   1   2   1   2   2   2   2   2   1   2   2   1   1   2   1   1   1   2   1   2   1   2   1   1   1   2   2   2   2   2   1   2   1   1   1   2   1   2   2   1   2   1   2   2   2   1   2   2   1   2   2   2   1   1   1   2   2   1   2   1   1   2   2   2   2   2   1   1   2   2   1   2   1   2   1   2   2   2   1   1   1   1   2   1   1   2   2   1   1   1   2   2   2   1   2   1   2   1   1   2   2   1   1   2   2   1   1   2
 MK-5-1                 2   1   1   1   2   2   1   2   2   1   1   2   1   1   1   2   1   1   2   2   2   2   1   1   2   1   2   1   1   1   2   1   1   2   2   2   2   1   2   2   1   2   2   2   1   2   1   2   2   1   2   2   1   1   1   2   2   1   1   2   1   1   2   2   2   2   2   2   1   2   2   1   1   2   2   2   2   1   1   2   1   2   1   1   2   1   2   1   1   2   1   1   2   1   1   1   1   1   2   2   2   2   1   2   1   1   2   2   2   1   1   1   1   2   2   2   2   1   1   1   1   1   1   2   2   1   2   1   1   2   1   1   2   1   2   1   2   1   1   2   1   2   2   1   1   1   2   1   2   1   2   1   2   2   1   2   2   2   2   1   2   2   1   2   2   1   1   2   2   2   2   2   1   2   2   1   1   1   2   1   2   2   2   2   2   2   2   1   1   1   2   2   1   1   2   2   2   2   1   2
 MK-5-2                 1   1   1   1   2   2   1   1   2   1   2   2   1   1   1   2   2   1   2   2   2   1   1   1   2   1   2   1   1   1   2   2   1   1   2   2   2   1   2   2   1   2   2   2   1   2   1   2   2   1   2   1   2   1   2   1   2   1   1   2   1   1   2   2   2   2   2   2   1   2   2   1   1   2   1   2   2   1   1   2   1   2   1   1   2   1   2   1   1   2   1   1   2   1   1   1   1   1   2   2   2   2   2   2   1   1   2   2   1   1   1   1   1   2   2   2   2   2   1   1   1   1   1   2   1   1   2   2   1   2   1   1   2   1   2   1   2   1   1   2   1   2   2   1   1   2   2   1   2   1   2   1   2   2   1   2   2   2   2   1   2   2   2   1   2   1   1   2   2   2   2   2   1   2   2   1   1   1   2   1   2   2   2   2   1   2   2   2   1   1   2   1   1   1   2   2   2   2   1   2
 MK-5-3                 1   1   1   2   2   2   1   1   2   1   1   1   1   1   1   2   2   1   2   2   2   1   1   1   2   1   2   1   1   1   2   1   1   1   2   2   2   1   2   2   1   2   2   2   1   2   2   2   2   1   1   2   2   1   2   1   2   2   1   2   1   2   2   2   2   2   2   2   1   2   2   1   1   2   1   2   2   1   1   2   1   2   1   1   2   1   2   1   1   2   2   1   2   1   1   1   1   1   2   2   2   2   1   2   1   1   2   1   1   1   1   1   1   2   2   2   2   2   1   1   1   1   1   2   1   1   2   2   1   1   1   1   2   1   2   1   2   1   1   2   1   2   2   1   1   2   1   1   2   1   2   1   2   2   1   2   2   2   2   1   2   2   2   1   2   1   2   2   2   2   2   2   1   2   2   1   1   1   2   1   2   2   2   2   1   2   2   2   1   1   2   1   1   1   2   2   2   2   2   2
 MK-5-4                 1   1   1   2   1   2   1   1   2   1   1   1   1   2   1   2   2   1   2   2   2   1   1   1   2   1   2   1   2   1   2   1   1   2   2   2   2   1   2   2   1   2   1   1   1   2   2   2   1   1   1   2   2   1   2   1   1   2   1   2   1   2   1   2   2   2   1   2   1   2   2   1   1   2   2   2   2   1   2   2   1   2   1   1   2   2   2   1   1   2   2   1   2   1   1   1   1   1   2   2   2   2   1   2   1   1   2   1   1   1   1   1   2   2   2   2   2   2   1   1   1   1   1   2   1   1   2   1   1   1   1   1   2   1   2   1   2   1   1   2   1   2   2   1   1   1   1   1   2   1   2   1   2   2   1   2   2   2   2   1   2   2   2   1   2   1   2   2   2   2   2   2   1   2   2   1   1   1   2   1   2   2   2   1   1   2   2   2   1   1   2   1   1   2   2   2   2   2   2   1
 MK-5-5                 1   1   1   2   1   2   1   1   2   1   1   1   1   2   1   1   2   2   2   2   2   1   1   1   2   1   2   1   2   1   2   1   1   2   2   2   2   1   1   2   1   2   1   1   1   1   2   1   1   1   1   2   1   1   2   1   1   2   1   2   1   2   1   2   2   2   1   2   1   2   2   1   1   2   1   2   2   1   2   2   1   2   1   1   2   1   1   1   1   2   2   1   2   1   1   1   1   2   2   2   2   2   1   2   1   1   2   1   1   1   1   1   2   2   1   2   2   2   1   1   1   1   1   2   1   1   2   1   1   1   1   1   2   1   2   1   2   1   1   2   1   2   2   2   1   1   1   1   2   1   2   1   2   1   1   2   2   2   2   1   2   2   2   1   2   1   2   2   2   2   2   2   1   2   2   1   1   1   2   1   2   2   2   1   1   2   2   2   1   1   2   1   1   2   2   1   2   2   2   1
 MK-5-6                 2   1   1   1   1   2   1   1   2   2   1   1   1   2   1   1   2   2   2   2   2   1   1   2   2   1   2   1   2   1   2   2   1   2   2   2   2   1   1   2   1   2   1   1   1   2   2   1   1   1   1   2   1   1   2   2   1   2   1   2   1   2   1   2   2   2   1   2   1   1   2   1   1   2   1   2   2   2   2   1   1   2   1   1   2   1   1   1   1   2   2   1   2   1   1   1   1   2   2   1   2   2   1   2   1   1   2   2   1   1   1   1   2   2   1   2   2   2   1   1   2   2   1   2   1   1   2   1   1   1   1   1   2   1   1   1   2   1   1   2   1   1   2   2   1   1   1   1   1   1   2   1   2   1   1   2   2   1   2   1   2   2   2   1   2   1   2   2   2   2   2   2   1   1   2   1   1   1   2   1   1   1   2   1   1   2   2   2   1   1   2   1   1   2   2   1   2   2   2   1
 MK-5-7                 2   1   1   1   1   2   1   1   2   2   2   1   1   2   1   1   2   2   1   2   2   1   1   1   2   2   2   1   2   1   2   2   1   2   2   2   2   1   1   2   1   2   1   1   1   2   2   1   1   1   1   2   1   1   2   2   1   2   1   2   1   1   1   2   2   2   1   2   1   1   1   1   1   2   1   2   2   2   2   1   1   2   1   1   2   1   1   1   1   2   1   1   2   1   1   1   2   2   2   1   2   2   1   2   1   1   2   1   2   1   1   1   2   1   1   2   2   2   1   2   1   2   1   2   1   1   2   1   1   1   1   1   2   1   1   1   2   1   1   2   1   1   2   2   1   1   1   1   1   1   2   1   2   1   1   2   2   1   2   1   2   2   2   1   2   1   2   2   2   2   2   2   1   1   2   1   1   1   2   1   1   1   2   1   1   1   2   1   1   1   2   1   1   2   2   1   2   2   2   1
 MK-5-8                 2   1   1   1   1   2   1   1   2   2   2   1   1   2   1   1   2   2   2   1   1   1   1   2   2   2   2   1   2   1   2   2   2   1   2   2   2   1   2   2   1   2   1   1   1   2   2   1   1   1   1   2   1   1   2   2   1   2   1   2   2   1   1   2   2   2   1   2   2   1   1   1   1   2   1   2   1   1   2   1   1   2   1   1   2   1   1   1   1   2   1   1   2   2   1   1   2   2   2   1   2   2   1   2   1   1   2   1   2   1   1   1   1   1   1   2   2   2   1   2   1   2   1   2   1   1   2   1   1   1   1   1   2   1   1   1   2   1   1   2   1   2   2   2   1   1   1   1   1   1   2   1   2   1   1   2   2   2   1   1   2   2   2   2   2   2   2   2   2   2   2   2   1   1   2   1   1   1   2   1   2   1   2   1   1   1   2   1   1   1   1   1   1   2   2   2   2   2   2   1
 MK-5-9                 2   2   1   1   1   2   1   2   1   2   2   1   1   2   1   1   2   2   2   1   1   2   1   2   2   2   1   1   2   1   2   1   2   1   2   2   2   2   2   2   1   2   1   1   1   2   2   1   1   1   1   2   1   1   2   2   1   2   1   2   2   1   1   2   2   2   1   2   2   1   1   1   1   2   1   2   1   1   2   1   1   2   1   1   1   1   1   1   1   2   1   1   1   2   1   1   2   2   2   1   2   2   2   2   1   1   2   1   2   1   2   1   1   1   1   2   1   2   1   2   1   2   1   2   1   1   2   2   2   1   1   1   2   1   1   2   2   1   1   2   1   2   2   2   1   1   1   1   1   1   2   1   2   1   1   2   2   2   1   1   2   2   2   2   1   2   2   2   2   2   1   2   2   1   2   1   1   1   2   1   2   1   2   1   1   1   2   1   1   1   1   1   1   1   1   2   2   2   2   1
 MK-5-10                2   2   1   1   1   2   1   2   1   2   2   1   1   2   1   1   2   2   2   1   1   2   2   2   2   2   1   1   2   1   2   2   2   1   1   2   2   2   2   2   1   2   1   1   1   2   2   1   1   1   1   2   1   1   2   2   1   2   1   2   2   1   1   2   2   2   1   2   2   1   1   2   1   2   1   2   1   1   1   1   1   2   1   1   1   1   1   1   1   2   1   1   1   2   2   1   2   2   2   1   2   2   2   2   1   1   2   1   2   1   2   1   1   1   1   2   1   2   1   2   1   2   1   2   1   1   2   2   2   1   1   1   2   1   1   2   2   1   1   2   1   2   2   2   1   1   1   1   1   1   2   1   2   1   1   2   2   2   1   1   2   2   2   2   1   2   2   2   2   2   1   2   2   1   2   1   1   1   2   2   2   1   2   1   2   1   2   1   1   1   1   1   1   1   1   2   2   2   2   1
 MK-5-11                2   2   1   1   1   2   1   2   1   2   2   1   1   2   1   1   2   2   2   1   1   2   2   2   2   2   1   1   2   1   2   2   2   1   1   2   2   2   2   2   1   2   1   1   1   1   2   1   1   1   1   2   1   1   1   2   1   2   1   2   2   1   1   2   2   2   1   2   2   1   1   2   1   1   1   2   1   1   1   1   1   2   1   1   1   1   1   1   1   2   1   1   1   2   2   1   2   2   2   1   2   2   2   2   1   1   2   1   2   1   1   1   1   1   1   2   1   2   1   2   2   2   1   2   1   1   2   2   1   1   1   1   2   1   1   2   2   1   1   2   1   2   2   2   1   1   2   1   1   1   2   1   2   1   1   2   2   2   1   2   2   2   2   2   1   2   1   2   1   2   1   2   2   1   1   1   1   1   2   2   1   2   1   1   2   1   2   1   1   1   1   1   1   1   1   2   2   2   2   1
 MK-5-12                2   2   1   1   1   2   1   1   1   1   1   1   1   2   1   1   2   1   2   1   1   2   2   2   2   2   1   1   2   1   2   2   2   1   1   2   2   2   2   2   1   2   1   2   1   1   2   1   1   1   1   2   1   1   2   2   1   2   1   2   2   1   1   2   2   2   1   2   2   1   1   2   2   2   1   2   1   1   1   1   2   2   1   1   1   1   1   1   1   2   2   1   1   2   2   1   2   2   1   1   2   2   2   2   1   2   2   1   2   1   1   1   1   1   1   2   1   1   1   1   2   2   1   2   1   1   2   2   1   1   1   2   2   1   1   2   2   2   1   2   1   2   2   2   1   1   2   1   1   1   2   2   2   1   1   2   2   2   1   2   2   2   2   2   2   2   1   2   1   2   1   2   2   1   1   2   1   1   2   2   1   2   1   1   2   1   2   1   1   1   1   1   1   1   1   2   2   2   2   1
 MK-5-13                2   2   1   1   1   1   1   1   1   1   1   1   1   2   1   1   2   1   2   1   1   1   1   2   2   2   2   1   2   1   2   2   2   2   1   2   2   2   2   1   1   2   1   2   1   1   2   1   1   1   1   2   1   1   2   2   1   2   1   2   2   1   1   2   2   2   1   2   1   1   1   2   2   2   1   2   1   1   2   1   2   2   2   1   1   1   1   2   1   2   1   1   1   2   2   1   2   2   1   1   2   2   1   2   1   2   2   1   2   1   1   1   1   1   1   2   1   1   1   1   2   2   1   1   1   1   2   2   1   1   1   2   2   2   1   2   2   2   1   1   1   2   2   2   1   1   2   1   1   1   2   2   2   1   1   2   2   1   2   2   2   2   1   1   2   2   1   2   1   2   1   1   2   1   2   2   1   1   2   2   1   2   1   1   2   1   1   1   1   1   2   1   1   1   1   2   2   2   2   1
 MK-5-14                2   1   2   1   1   1   2   1   1   1   2   1   1   2   1   1   2   1   1   1   1   1   1   2   2   2   2   1   2   2   2   2   2   2   1   2   2   2   2   1   1   2   1   2   1   1   1   1   1   1   2   2   1   1   2   2   1   1   2   2   2   1   1   2   2   2   1   2   1   1   1   2   2   2   1   2   1   1   2   1   2   2   2   1   1   1   1   2   1   2   2   1   1   2   2   1   2   2   1   2   2   2   1   2   1   1   2   2   2   1   1   2   1   1   1   2   1   2   1   1   2   2   1   1   2   1   2   2   2   1   1   2   2   2   1   2   2   2   1   1   1   2   2   2   1   1   1   1   1   2   2   2   2   1   1   2   2   1   2   2   2   2   1   1   2   2   1   2   1   2   1   1   2   2   2   1   1   1   2   2   1   2   1   2   2   1   1   1   2   1   2   1   1   1   1   2   2   2   2   1
 MK-5-15                2   2   2   1   1   1   2   2   1   1   2   1   1   2   2   1   2   1   1   2   1   1   1   2   2   2   2   1   2   2   2   2   1   1   2   2   2   2   2   1   1   2   1   2   1   1   2   1   1   1   2   2   1   1   2   1   1   1   2   2   2   1   1   2   2   2   1   2   1   1   1   2   2   2   1   2   1   1   2   1   2   2   2   1   1   1   1   2   1   2   2   1   1   2   2   1   2   1   1   2   2   2   2   2   1   1   2   2   2   2   1   2   1   1   1   1   1   2   1   1   2   2   1   2   2   1   2   2   2   2   2   2   2   2   1   2   2   2   2   2   1   2   2   2   2   1   1   1   1   2   2   2   2   1   1   2   2   2   2   1   2   1   2   1   2   1   1   2   1   2   1   1   2   2   2   1   1   1   2   1   1   2   1   2   1   1   1   1   2   1   1   1   1   1   1   2   2   2   2   1
 MK-5-16                2   2   2   1   1   1   2   2   1   1   2   1   1   2   2   1   2   1   1   2   1   1   1   2   2   2   2   1   1   2   2   2   1   1   2   2   2   2   2   1   1   2   1   2   1   1   2   1   1   1   2   2   1   1   2   1   1   1   2   2   2   1   1   2   2   2   1   2   1   1   1   2   1   2   1   1   2   1   2   1   1   2   2   1   2   2   1   2   1   2   2   1   1   1   2   1   2   1   1   2   2   2   2   2   1   1   2   2   2   2   1   2   1   1   1   1   1   2   1   1   2   2   1   1   2   1   2   2   1   1   2   2   2   2   1   2   2   2   2   2   1   2   2   2   2   1   1   1   1   2   2   2   2   1   2   2   2   2   2   1   2   1   2   1   2   1   1   2   2   2   1   1   2   1   2   1   1   1   2   1   1   2   1   2   2   2   1   1   2   1   2   1   1   1   1   2   2   2   2   1
 MK-6-1                 1   1   2   2   1   1   2   2   1   2   2   2   1   1   2   1   2   1   2   1   2   2   2   2   2   1   2   2   1   1   2   2   1   2   2   2   2   1   1   1   2   2   1   1   2   1   2   1   1   1   1   1   1   1   2   2   1   1   2   2   1   2   2   1   1   2   1   2   1   1   1   2   2   1   1   2   1   2   1   2   1   2   2   2   2   2   1   1   1   2   1   1   1   2   2   2   2   2   2   2   1   1   2   2   2   2   2   1   1   1   1   1   2   1   2   1   1   2   2   1   1   2   2   1   2   1   2   1   1   2   1   1   1   1   2   1   2   1   2   1   2   2   2   1   2   2   2   1   2   2   2   2   2   1   2   2   2   1   2   1   2   2   1   2   1   2   1   2   1   1   1   1   2   2   1   2   2   2   1   2   1   2   1   1   2   1   1   1   2   2   2   2   1   2   2   2   2   1   2   1
 MK-6-2                 1   1   2   2   1   1   2   2   1   2   2   2   1   1   2   1   2   1   2   1   2   2   2   2   2   2   2   2   1   1   2   2   1   2   2   2   2   1   1   1   2   2   1   1   2   1   2   1   1   1   1   1   1   1   2   2   1   1   2   2   1   2   2   1   1   2   1   1   2   2   1   2   1   1   1   2   1   2   1   2   1   2   1   2   2   2   1   1   2   2   1   1   1   2   2   2   2   2   2   2   1   1   2   2   2   2   1   2   1   1   1   1   2   1   2   1   1   2   2   1   1   2   2   1   2   1   2   1   1   2   1   1   1   1   2   1   1   1   2   1   1   2   2   1   2   2   2   1   2   2   2   2   2   1   2   2   2   1   2   1   2   2   1   2   1   2   1   2   1   1   1   1   2   2   1   2   2   2   1   2   1   2   1   1   2   1   1   1   2   1   2   2   1   2   2   2   2   1   1   1
 MK-6-3                 1   1   2   2   2   1   2   2   1   2   2   2   1   1   2   1   2   2   2   1   2   2   2   2   1   2   2   2   1   1   2   2   1   2   2   2   2   1   1   1   2   2   1   1   2   1   2   2   1   1   1   1   2   1   2   2   1   1   2   2   1   2   2   1   1   2   1   1   2   1   1   2   1   1   1   2   1   2   1   2   2   1   2   2   2   2   1   1   2   2   1   1   1   1   2   2   2   2   1   2   1   2   2   2   2   2   2   2   1   1   1   1   1   2   1   1   1   1   2   1   1   2   1   1   2   1   2   1   1   2   1   1   1   1   2   1   1   1   2   1   1   2   2   1   1   2   2   1   2   2   2   2   2   1   1   1   2   1   2   1   2   2   1   2   1   2   1   2   1   1   1   1   2   1   1   1   2   2   1   1   1   2   1   1   2   1   1   1   2   1   2   2   1   2   2   2   2   1   1   1
 MK-6-4                 1   1   2   2   2   1   2   2   1   2   2   2   2   1   2   1   1   2   2   1   2   2   2   2   1   2   2   2   1   2   2   2   1   2   2   2   2   1   1   1   2   2   1   1   1   1   2   2   1   1   1   1   2   1   2   1   2   1   2   2   1   2   2   1   1   2   1   1   2   1   1   2   1   1   1   2   1   2   1   2   2   1   2   2   2   2   1   1   2   2   2   1   1   1   2   2   2   2   1   2   1   2   2   2   2   2   2   2   1   1   1   1   1   2   1   2   1   1   2   1   2   2   1   1   2   1   2   1   1   2   1   1   1   1   2   1   1   1   2   1   1   2   2   1   1   2   2   1   1   2   2   2   2   1   1   1   2   1   2   1   2   2   1   2   2   2   1   2   1   1   1   1   2   1   1   1   2   2   1   1   1   2   1   1   2   1   1   1   2   1   1   2   1   2   1   2   2   2   1   1
 MK-6-5                 1   1   2   2   1   1   2   2   1   2   2   2   2   1   2   1   1   2   2   1   2   2   2   2   1   2   2   2   2   2   2   2   2   2   2   2   2   1   1   1   2   2   2   2   1   1   2   2   1   1   1   1   2   2   2   1   2   1   2   2   1   2   2   1   1   2   1   1   2   1   1   2   1   1   1   1   2   2   1   1   2   1   2   2   2   2   1   1   1   2   2   1   1   1   2   2   2   2   1   2   1   2   2   2   2   2   2   2   1   1   1   1   1   2   1   2   1   1   1   1   2   2   1   1   1   1   2   1   1   2   1   1   1   1   2   1   1   1   2   1   1   1   2   1   1   2   2   1   1   2   2   2   2   1   1   1   2   2   2   1   2   1   1   2   1   2   1   2   1   1   1   1   2   1   1   2   2   2   1   1   1   2   1   1   1   1   1   1   2   2   1   2   2   2   1   2   2   2   1   1
 MK-6-6                 1   1   2   2   1   1   2   1   1   2   2   2   2   1   2   1   1   2   2   1   2   2   2   2   1   2   2   2   2   2   2   2   2   2   2   2   2   1   1   1   2   2   2   2   1   1   2   1   1   1   1   1   1   2   2   1   1   1   1   2   1   2   2   1   1   2   1   1   2   1   1   2   1   1   1   1   2   2   1   1   2   1   2   2   2   2   1   1   1   2   2   1   1   1   2   2   1   2   1   2   1   2   2   2   2   2   2   2   1   1   1   1   1   2   1   2   1   1   1   1   2   2   1   1   1   1   2   1   1   2   2   1   1   1   2   1   1   1   2   1   1   1   2   1   1   2   2   1   1   1   2   2   1   1   1   1   2   2   2   1   2   1   1   2   1   2   1   2   2   1   1   1   2   1   1   2   2   2   1   1   1   2   1   1   1   2   1   1   2   2   1   2   2   2   2   2   2   2   1   1
 MK-6-7                 1   1   2   1   1   1   2   1   1   2   2   2   2   1   2   2   1   2   2   1   2   2   2   2   1   2   2   2   2   1   2   2   2   2   2   2   2   1   1   1   2   2   2   2   1   1   2   1   1   1   1   2   1   2   2   1   1   1   1   2   1   2   2   1   1   2   2   1   2   1   1   1   1   1   1   1   2   2   1   1   1   1   2   2   2   2   1   1   1   2   2   1   1   1   1   2   1   2   1   2   1   2   2   2   2   2   2   2   1   1   1   1   1   2   1   2   1   1   1   1   2   2   1   1   1   1   2   1   1   2   2   2   1   1   2   2   1   1   2   1   1   1   2   1   1   2   2   1   1   1   2   2   1   1   2   1   2   1   2   1   2   1   1   2   1   2   1   2   2   1   1   1   2   1   1   1   2   2   1   1   1   1   2   1   1   2   1   2   2   2   1   2   2   2   2   2   2   2   1   1
 MK-6-8                 1   1   2   1   1   1   1   1   1   2   2   1   2   1   2   2   1   1   2   1   2   2   2   2   1   2   2   2   2   1   2   2   2   2   2   2   2   1   1   1   2   2   2   2   1   1   2   1   1   1   1   2   1   2   2   1   1   1   1   2   1   2   2   1   2   2   2   1   2   1   1   1   1   1   1   1   2   2   1   1   1   1   2   2   2   2   2   1   1   2   2   1   1   1   1   2   1   2   1   2   1   2   2   2   2   2   2   2   1   1   1   1   2   2   1   2   1   1   2   1   2   2   1   1   1   1   1   1   1   2   2   2   1   1   2   2   1   1   2   1   1   1   2   1   1   2   2   1   1   1   2   2   1   1   2   1   2   1   2   1   2   1   1   2   1   2   1   2   2   1   1   1   2   1   1   2   2   2   1   1   1   1   2   1   1   2   1   2   2   2   1   2   1   2   2   2   2   1   1   2
 MK-6-9                 1   1   2   1   1   1   1   1   1   2   2   1   2   1   2   2   1   1   2   1   2   2   2   2   1   2   2   2   2   1   2   2   2   2   2   2   2   1   1   1   2   2   2   2   1   2   2   1   1   1   1   2   1   2   2   1   1   1   1   2   1   2   2   1   2   1   2   1   2   1   1   1   1   1   1   1   2   2   1   1   1   1   2   2   2   2   2   1   1   2   2   1   1   1   1   2   1   2   1   2   1   2   2   2   2   2   2   2   1   1   1   1   1   2   1   2   1   1   2   1   1   2   1   1   1   1   1   1   1   2   2   2   1   1   2   2   1   1   2   1   1   1   2   1   1   2   2   1   1   1   2   2   1   1   2   1   1   1   2   1   2   1   1   2   1   1   1   2   2   1   2   1   1   1   1   2   2   2   2   1   1   1   2   1   1   2   1   2   2   2   1   2   1   2   2   2   2   1   1   2
 MK-6-10                1   1   2   1   1   1   1   1   1   2   2   1   2   1   2   2   1   1   2   1   2   2   1   2   1   2   2   2   1   2   2   1   2   2   2   2   2   1   1   1   2   2   2   2   1   2   1   1   1   1   1   2   1   2   2   1   1   1   1   2   2   2   2   1   2   1   2   1   2   2   1   1   1   1   1   1   2   1   1   1   1   1   2   2   2   2   1   1   1   2   2   1   1   1   2   2   1   2   1   2   2   2   2   2   2   2   2   2   1   1   1   1   2   2   1   1   1   1   2   1   1   2   1   1   2   1   1   1   1   2   2   2   1   1   2   2   1   1   2   1   2   1   2   1   1   2   2   1   1   2   2   2   1   1   2   2   1   1   2   1   2   1   1   2   1   2   1   2   2   1   2   1   1   1   1   2   2   2   2   1   1   1   2   1   1   2   1   2   2   2   1   2   1   2   2   2   2   1   1   2
 MK-6-11                2   1   2   1   1   1   1   1   1   2   2   1   2   1   2   2   1   1   2   1   1   2   1   2   1   2   2   2   1   2   2   1   2   2   2   2   2   1   2   1   2   2   2   2   1   2   1   1   1   1   1   2   1   2   2   1   1   2   1   2   2   2   2   2   2   2   2   1   2   2   1   1   1   1   1   2   2   1   1   1   1   1   2   2   2   2   1   1   1   2   2   1   1   1   1   2   1   2   1   2   1   2   2   2   2   2   2   1   2   1   1   1   2   2   1   1   1   1   2   1   1   2   1   1   2   1   1   2   1   2   2   2   1   2   2   2   1   1   2   2   2   2   2   1   2   2   2   1   1   1   2   2   1   1   1   2   2   1   2   1   2   1   1   2   1   2   1   2   2   1   2   1   1   1   1   2   2   1   1   1   1   1   2   1   1   2   1   2   2   2   1   2   1   2   2   2   2   1   1   2
 MK-6-12                2   1   2   1   1   1   1   1   1   2   2   1   2   1   2   2   1   1   2   1   1   2   1   2   1   2   2   2   1   2   2   1   2   2   2   2   2   1   1   1   2   2   2   2   1   2   1   1   1   1   1   2   1   2   2   1   1   2   1   2   2   2   2   2   2   1   2   1   2   2   1   1   1   1   1   2   2   1   1   1   1   1   1   2   2   2   2   1   1   2   2   1   1   1   1   2   1   2   1   2   2   2   2   2   2   1   2   1   2   1   1   1   1   2   2   1   1   1   2   1   1   2   2   1   2   1   1   2   1   1   2   2   1   1   2   2   1   1   2   2   2   2   2   1   1   2   2   1   2   1   2   2   2   1   1   2   2   2   2   1   2   1   1   2   1   2   2   2   2   1   2   1   1   1   1   2   2   2   1   1   2   1   2   1   1   2   1   2   2   2   1   2   1   2   2   2   2   1   1   1
 MK-6-13                2   1   2   1   1   1   1   1   1   2   2   1   2   1   2   2   1   2   2   1   2   2   1   1   1   2   2   1   2   2   2   1   2   2   2   2   2   1   1   1   2   2   2   2   1   2   2   1   1   1   1   2   1   2   2   1   1   2   1   2   2   2   2   2   2   1   2   1   2   2   1   1   1   1   1   2   2   1   1   1   1   1   1   2   2   2   2   1   2   2   2   1   1   2   1   2   1   1   1   2   2   2   2   2   2   1   2   1   2   1   1   1   1   2   2   1   1   1   2   1   1   2   2   1   2   1   1   2   1   1   2   2   1   2   1   2   1   1   2   2   2   1   2   1   1   2   2   1   2   1   2   2   2   1   1   2   2   2   2   1   2   1   1   2   1   2   2   2   2   1   2   1   1   1   1   2   2   2   1   1   2   1   2   1   1   2   1   2   2   2   1   2   1   2   2   2   2   1   1   1
 MK-6-14                2   1   2   2   1   1   1   1   1   2   2   1   2   1   2   2   1   2   2   1   1   2   1   1   1   2   2   1   2   2   2   1   2   2   2   2   2   1   1   1   1   1   2   2   1   2   2   2   1   1   1   2   1   2   2   1   1   2   1   2   2   2   2   2   2   1   1   1   2   1   1   1   1   1   1   1   1   1   1   1   1   1   1   2   2   2   2   1   1   2   2   2   1   2   1   2   1   1   1   2   1   2   2   2   2   1   2   1   2   1   1   1   1   2   2   1   1   1   2   1   1   2   2   1   1   1   1   2   1   1   2   2   1   2   1   1   1   1   2   2   2   1   2   1   1   2   2   1   2   1   2   2   2   1   1   2   2   2   2   1   2   1   1   2   1   1   2   2   2   1   2   1   1   1   1   2   2   1   1   1   2   1   2   1   1   2   1   2   1   2   1   2   1   2   2   2   2   1   1   1
 MK-6-15                2   1   2   2   1   1   1   2   1   2   2   1   2   1   2   2   1   2   2   1   1   2   1   1   1   2   2   1   2   2   1   1   1   2   2   1   2   1   1   1   1   1   2   2   1   1   2   2   2   1   1   2   1   2   2   1   1   2   1   2   2   1   2   2   2   1   1   1   2   1   1   1   1   1   2   2   1   1   1   1   1   1   1   2   2   2   2   1   1   2   2   2   1   1   1   2   1   1   1   1   1   2   2   2   2   1   1   1   2   1   1   1   2   2   1   1   1   1   2   1   1   2   2   1   1   1   1   2   1   1   2   2   1   2   1   1   1   1   2   2   2   1   2   1   1   2   1   1   2   1   2   2   1   1   1   2   2   2   2   1   2   1   1   2   1   1   2   2   2   1   2   1   1   1   1   2   2   1   2   1   2   1   2   1   1   1   1   2   1   2   1   2   1   2   2   2   2   1   1   1
 MK-6-16                2   1   2   2   1   1   2   2   1   2   2   1   2   1   2   2   1   2   2   1   1   2   1   1   1   2   1   1   2   2   1   2   1   2   2   1   2   1   1   1   1   2   2   2   1   1   2   2   2   1   1   2   2   2   1   1   1   1   1   2   2   1   2   2   2   1   1   1   2   1   1   1   1   1   2   2   1   2   1   1   1   1   1   2   2   1   2   1   1   2   2   2   1   1   1   2   1   1   1   1   1   2   2   2   2   1   1   1   2   1   1   1   2   2   1   1   1   1   2   1   1   2   2   1   2   1   1   2   1   1   2   2   1   2   1   1   1   1   2   2   2   1   2   1   1   2   1   1   2   1   2   2   1   1   1   2   2   2   2   1   2   2   1   2   1   1   1   2   2   1   2   1   1   1   1   2   2   2   2   1   2   1   2   1   1   1   1   2   1   2   1   2   1   2   2   2   2   1   1   1
 
!****************************************** Phenotypic Data **********************************************************
!-100.0 is resevred for missing phenotype
SimulatedTrait1        10.3008   10.3315   10.0734   10.4095    9.2893    9.4205   10.3669   11.9699   10.2802   10.0083   10.2255    9.3596    9.4625   11.6676    8.9409   10.8460   10.5383   12.1950   10.7011   10.2026    9.4258   10.6610   10.0953   10.6856   10.4811    9.5464   11.3274   10.3221    9.9357    9.3960   10.7742   11.8442   11.2589    9.0333    9.2584   11.5773    9.1689    9.4531    8.7796    9.1810   10.3174    9.7750    8.4606   10.4601    9.4826    9.2525    9.5147   11.1112   10.6706   11.0018   10.6525    9.0956    9.3367   10.4146    8.6143   10.7741    9.1710    8.9917   10.1052    9.5400    8.9938    9.0204    9.2855   10.9189   10.0500   10.5200   10.8512    9.7201   10.5450    8.4695    8.9798    8.6067    9.6722    9.0517   12.0341    9.4546    9.2678    9.4356   11.8378   10.8265   10.2259   10.6802    7.9473    9.3055    9.8877   11.2754    9.3803    9.2036    9.5262    7.8224   10.9290   11.3247    9.1001    9.6530    9.4716    8.5371   10.0646   10.8718   11.6334    8.8892   11.1052   10.3943   10.0560    9.5775    8.8944    7.4845    9.6060    9.9464   12.2050   13.0431   11.2338   10.6127    9.3874   10.5607    7.9802    8.6825    8.5985    8.6851   10.3974    9.7262    8.7977    9.9038    8.7222   10.4734    9.5091    9.7061   10.6585    9.9057   11.1082   10.5139   10.6802   10.3057   10.2438   10.5793    8.2204   11.5717    9.6638   10.9890   11.4110    9.4337    9.5082    8.8674   10.6256    9.6579    8.9980   10.8837    9.7352    9.6741    9.2312   10.4753   10.7746    9.6052   11.9522   11.6408    9.1676   11.6915   11.2667    9.8760    9.2740   10.8603    9.9329   10.8515    8.8026    9.7186   11.6571   11.2658    7.8322   10.0443    8.9311    7.9192   10.8121   10.3959    9.4052    9.9900    9.5955   10.9717    9.2473    8.2637    9.9561   10.9370    8.2208    9.5933    9.7707   10.1273   10.6511    8.6376    9.9406   11.0885   10.3633   10.1997    9.1613    9.1964    9.2247    9.9198   10.9905    9.0386    8.8921   10.4383    9.9091    8.1029
 
