# Supplementary material for: Inclusive Composite Interval Mapping of QTL by Environment Interactions in Biparental Populations
Source: PLoS One. 2015 Jul 10;10(7):e0132414. doi: 10.1371/journal.pone.0132414 (PMC4498613; doi:10.1371/journal.pone.0132414)
Supplement: S1 File — (ZIP) [file pone.0132414.s001.zip › BC1 population/e=1/run_00101.met]

!**********************Note: lines staring with "!" are remarks and will be ignored in the program********************
!*********************************General Information**********************************
!Assuming F1 = P1 x P2, populations available in QTL IciMapping are: 
!  1, P1BC1F1 = P1 x F1, the first backcrossing where P1 is used as the recurrent parent;
!  2, P2BC1F1 = P2 x F1, the first backcrossing where P2 is used as the recurrent parent;
!  3, F1DH, F1-derived doubled haploids; 
!  4, RIL or F1RIL, recombination inbred lines through the repeated selfing of F1;
!  5, P1BC1RIL, recombination inbred lines through the repeated selfing of P1BC1F1;
!  6, P2BC1RIL, recombination inbred lines through the repeated selfing of P2BC1F1;
!  7, F2, the selfing generation of F1;
!  8, F3, the selfing generation of F2;
!  9, P1BC2F1, the second backcrossing where P1 is used as the recurrent parent; 
! 10, P2BC2F1, the second backcrossing where P2 is used as the recurrent parent;
! 11, P1BC2RIL, recombination inred lines through the repeated selfing of P1BC2F1; 
! 12, P2BC2RIL, recombination inred lines through the repeated selfing of P2BC2F1; 
! 13, P1BC1F2, the selfing generation of P1BC1F1; 
! 14, P2BC1F2, the selfing generation of P2BC1F1; 
! 15, P1BC2F2, the selfing generation of P1BC2F1; 
! 16, P2BC2F2, the selfing generation of P2BC2F1; 
! 17, P1BC1DH, P1BC1F1-derived doubled haploids; 
! 18, P2BC1DH, P2BC1F1-derived doubled haploids; 
! 19, P1BC2DH, P1BC2F1-derived doubled haploids; 
! 20, P2BC2DH, P2BC2F1-derived doubled haploids; 
   1      !Mapping Population (see remarks above)
   2      !Mapping Function (1 for Kosambi; 2 for Haldane; 3 for Morgan)
   2      !Marker Space Type (1 for intervals; 2 for positions)
   1      !Marker Space Unit(1 for centiMorgans; 2 for Morgan)
   6      !Number of Chromosomes (or Linkage Groups)
 200      !Size of the mapping population
   1      !Number of environments
 
!***************************************** Chromosomes and Linkage Maps **********************************************
!Chromosome                 NumMarkers
-CH1                        16
-CH2                        16
-CH3                        16
-CH4                        16
-CH5                        16
-CH6                        16
!Linkage map (Marker name followed by position or the interval length)
 MK-1-1                1     0.000
 MK-1-2                1    10.000
 MK-1-3                1    20.000
 MK-1-4                1    30.000
 MK-1-5                1    40.000
 MK-1-6                1    50.000
 MK-1-7                1    60.000
 MK-1-8                1    70.000
 MK-1-9                1    80.000
 MK-1-10               1    90.000
 MK-1-11               1   100.000
 MK-1-12               1   110.000
 MK-1-13               1   120.000
 MK-1-14               1   130.000
 MK-1-15               1   140.000
 MK-1-16               1   150.000
 MK-2-1                2     0.000
 MK-2-2                2    10.000
 MK-2-3                2    20.000
 MK-2-4                2    30.000
 MK-2-5                2    40.000
 MK-2-6                2    50.000
 MK-2-7                2    60.000
 MK-2-8                2    70.000
 MK-2-9                2    80.000
 MK-2-10               2    90.000
 MK-2-11               2   100.000
 MK-2-12               2   110.000
 MK-2-13               2   120.000
 MK-2-14               2   130.000
 MK-2-15               2   140.000
 MK-2-16               2   150.000
 MK-3-1                3     0.000
 MK-3-2                3    10.000
 MK-3-3                3    20.000
 MK-3-4                3    30.000
 MK-3-5                3    40.000
 MK-3-6                3    50.000
 MK-3-7                3    60.000
 MK-3-8                3    70.000
 MK-3-9                3    80.000
 MK-3-10               3    90.000
 MK-3-11               3   100.000
 MK-3-12               3   110.000
 MK-3-13               3   120.000
 MK-3-14               3   130.000
 MK-3-15               3   140.000
 MK-3-16               3   150.000
 MK-4-1                4     0.000
 MK-4-2                4    10.000
 MK-4-3                4    20.000
 MK-4-4                4    30.000
 MK-4-5                4    40.000
 MK-4-6                4    50.000
 MK-4-7                4    60.000
 MK-4-8                4    70.000
 MK-4-9                4    80.000
 MK-4-10               4    90.000
 MK-4-11               4   100.000
 MK-4-12               4   110.000
 MK-4-13               4   120.000
 MK-4-14               4   130.000
 MK-4-15               4   140.000
 MK-4-16               4   150.000
 MK-5-1                5     0.000
 MK-5-2                5    10.000
 MK-5-3                5    20.000
 MK-5-4                5    30.000
 MK-5-5                5    40.000
 MK-5-6                5    50.000
 MK-5-7                5    60.000
 MK-5-8                5    70.000
 MK-5-9                5    80.000
 MK-5-10               5    90.000
 MK-5-11               5   100.000
 MK-5-12               5   110.000
 MK-5-13               5   120.000
 MK-5-14               5   130.000
 MK-5-15               5   140.000
 MK-5-16               5   150.000
 MK-6-1                6     0.000
 MK-6-2                6    10.000
 MK-6-3                6    20.000
 MK-6-4                6    30.000
 MK-6-5                6    40.000
 MK-6-6                6    50.000
 MK-6-7                6    60.000
 MK-6-8                6    70.000
 MK-6-9                6    80.000
 MK-6-10               6    90.000
 MK-6-11               6   100.000
 MK-6-12               6   110.000
 MK-6-13               6   120.000
 MK-6-14               6   130.000
 MK-6-15               6   140.000
 MK-6-16               6   150.000
!*********************************** Marker Types ********************************************************************
!Co-dominant marker: When heterozygote F1 is present, P1 is coded as 2, F1 is coded as 1, and P2 is coded as 0; Otherwise, P1 is coded as 2, and P2 is coded as 0. 
!Dominant marker: When heterozygote F1 is present, P1 and F1 are coded as 12, and P2 is coded as 0; Otherwise, P1 is coded as 2, and P2 is coded as 0.  
!Recessive markers: When heterozygote F1 is present, P1 is coded as 2, and F1 and P2 are coded as 10; Otherwise, P1 is coded as 2, and P2 is coded as 0. 
!Missing marker is coded as -1. 
 MK-1-1                 2   2   1   1   2   1   1   1   2   1   2   2   1   1   1   2   2   2   1   2   2   2   2   1   1   1   1   2   2   1   2   2   1   2   1   2   1   1   2   2   1   1   2   1   1   1   2   2   2   2   2   2   2   1   1   1   2   2   1   2   1   2   2   1   1   1   2   1   1   1   1   1   1   1   2   2   2   1   1   2   1   2   1   1   1   1   1   1   2   1   1   1   1   1   1   1   2   1   1   2   1   1   1   1   1   2   1   1   1   1   2   2   1   1   1   2   2   1   1   1   2   2   1   1   2   1   2   1   2   1   2   2   2   1   2   2   1   2   1   1   1   1   1   1   1   2   2   1   2   2   2   2   1   1   2   1   1   2   1   1   1   2   2   2   2   1   1   1   2   2   2   1   2   1   2   2   2   2   2   2   2   1   1   2   2   2   2   2   2   2   1   1   1   2   1   1   1   1   2   1
 MK-1-2                 2   2   1   2   2   1   1   1   1   1   2   2   1   1   1   2   2   2   1   2   2   2   2   1   1   1   1   2   2   1   2   2   1   2   1   2   1   1   1   2   1   1   1   1   2   1   2   2   1   2   2   2   2   1   1   1   2   2   1   2   1   2   1   1   1   1   1   1   1   1   1   1   1   1   1   2   2   1   2   2   1   2   1   1   1   1   2   1   2   1   1   1   1   1   1   1   2   1   1   2   1   1   1   1   1   2   1   1   1   1   2   1   2   1   1   2   2   1   1   1   2   2   1   1   1   1   2   1   2   1   2   1   2   1   2   2   1   1   1   1   1   2   1   1   1   2   2   1   2   2   2   2   2   1   2   1   1   2   1   1   1   2   2   2   2   1   1   1   2   2   2   1   2   1   2   2   1   2   1   2   2   1   1   2   2   2   2   2   2   2   1   1   1   2   2   1   1   1   1   2
 MK-1-3                 2   1   1   2   2   1   2   1   2   2   2   2   1   1   1   2   2   2   1   2   2   2   2   1   1   2   1   2   2   1   2   2   1   2   1   2   1   1   1   2   2   1   1   1   2   1   2   2   1   2   2   2   2   1   1   1   2   2   1   2   1   2   1   1   1   1   1   1   1   1   1   1   1   1   1   2   2   1   2   2   1   2   1   1   1   1   2   2   2   1   1   1   1   1   2   1   2   1   1   2   1   1   1   1   1   2   1   2   1   1   2   1   2   1   1   2   2   1   1   1   1   2   1   1   1   1   2   2   2   1   2   1   1   1   2   1   1   1   2   1   1   2   1   1   1   2   2   1   2   1   2   2   2   1   2   1   1   2   1   1   1   2   1   2   2   1   1   1   2   2   1   1   2   1   2   2   1   2   1   2   2   1   2   2   2   2   2   2   2   2   1   1   1   1   2   1   1   1   1   2
 MK-1-4                 1   1   1   2   2   2   2   1   2   2   2   2   1   1   1   1   2   2   1   2   2   2   2   1   1   2   1   2   2   1   2   2   1   2   1   2   1   1   1   2   2   1   1   1   2   1   2   2   2   2   1   2   2   1   1   1   2   2   1   2   1   2   1   1   1   1   1   1   1   1   1   1   1   1   1   2   2   1   2   2   1   2   1   1   1   1   2   2   2   1   1   1   1   1   2   1   2   1   2   2   1   1   1   1   1   2   1   2   1   1   2   1   2   1   1   2   1   1   1   1   1   2   1   1   1   1   2   2   1   1   2   1   1   1   2   1   1   1   2   1   2   2   1   1   1   2   1   1   1   2   2   2   2   1   2   1   1   2   1   1   1   2   1   2   2   1   1   1   1   2   1   1   1   1   2   2   1   2   1   2   2   1   2   2   2   2   1   2   2   2   1   1   1   1   2   1   1   1   1   2
 MK-1-5                 1   1   2   2   2   2   2   1   2   2   2   2   1   1   1   1   2   2   1   2   2   2   2   1   1   2   2   2   1   1   2   2   1   2   1   2   1   2   1   2   2   1   1   1   2   1   2   2   2   2   1   2   2   1   1   1   1   2   1   2   1   2   1   1   1   1   1   1   1   1   1   1   1   1   1   2   2   1   2   2   1   2   1   1   1   2   2   2   2   1   1   1   1   1   2   1   2   2   2   2   1   1   1   1   1   2   2   2   1   1   2   1   2   1   1   2   1   1   1   1   1   2   2   1   1   1   2   2   1   1   2   1   1   2   2   1   1   1   2   1   1   2   1   1   1   2   1   1   1   2   2   2   2   1   2   1   2   2   1   1   1   2   1   2   2   1   1   1   1   2   1   1   1   1   2   2   1   2   1   2   2   1   2   2   2   2   1   2   2   2   1   1   1   1   1   1   1   1   1   2
 MK-1-6                 1   1   1   2   2   2   2   1   2   2   2   1   1   1   1   1   2   2   2   2   2   1   2   1   1   2   2   2   1   1   2   2   1   2   1   2   1   1   2   2   2   2   1   2   2   1   1   2   2   2   1   2   2   1   1   1   1   2   1   2   1   1   1   1   1   1   1   1   1   1   1   1   1   1   1   2   2   1   2   2   1   2   2   1   1   2   2   2   2   1   1   2   1   1   2   1   2   2   2   2   1   1   1   1   1   2   2   2   1   1   1   1   2   1   1   2   1   1   2   1   1   2   2   1   1   1   2   2   1   2   1   1   1   2   2   1   1   1   2   1   1   2   1   1   1   2   1   1   1   2   2   1   2   1   2   1   2   2   1   1   1   2   1   2   2   1   1   1   1   2   1   1   1   1   1   2   1   2   1   2   2   1   2   2   2   2   1   2   2   2   1   1   1   1   1   1   1   1   1   1
 MK-1-7                 1   1   2   2   2   2   2   1   2   2   2   1   2   1   1   2   1   2   1   2   1   1   2   1   1   1   2   2   1   1   2   2   1   2   1   2   1   1   2   2   2   2   1   2   2   1   1   2   2   2   1   2   2   1   1   1   1   2   1   2   1   1   1   1   1   1   1   1   1   1   1   1   1   1   1   2   2   1   2   2   1   1   1   1   1   2   2   2   2   1   1   2   1   1   2   2   2   2   2   2   1   1   1   1   1   2   2   2   1   1   1   1   2   1   2   2   1   1   2   2   1   2   2   1   1   1   2   2   1   2   1   1   1   2   1   1   2   1   2   1   1   1   1   1   1   2   1   1   2   2   2   1   2   1   2   1   2   2   1   1   1   2   1   2   2   1   1   1   1   2   1   1   1   1   1   2   1   2   1   2   2   1   2   1   2   2   1   2   2   2   1   1   1   1   1   1   1   1   1   1
 MK-1-8                 1   1   2   2   2   2   2   2   2   2   2   1   2   1   1   1   1   2   1   2   1   1   1   1   1   1   2   2   1   1   2   1   1   2   1   2   1   1   2   2   2   2   1   2   2   1   1   2   2   2   1   2   2   1   1   1   1   2   1   2   1   1   2   1   1   1   1   1   1   1   1   1   1   2   1   2   2   1   2   2   1   1   1   1   2   2   2   2   2   1   1   2   1   1   2   2   2   2   2   2   1   1   1   1   1   2   2   2   1   1   1   1   1   1   2   1   1   1   2   2   1   2   2   2   1   1   2   2   1   2   1   1   1   2   1   1   2   1   2   1   1   1   1   1   1   2   2   1   2   2   2   1   2   1   2   1   2   2   1   1   1   1   1   2   2   1   1   1   1   2   1   1   1   1   1   1   2   2   1   2   2   1   2   1   2   2   2   2   2   2   1   1   1   1   1   1   1   1   1   1
 MK-1-9                 1   1   2   2   2   2   2   2   2   2   2   1   2   1   1   1   1   2   1   2   1   1   1   1   1   1   2   2   1   1   2   1   1   2   1   2   2   1   2   2   2   2   1   2   2   1   1   2   2   2   1   2   1   1   1   2   1   2   1   2   1   2   2   1   1   1   2   1   2   2   1   1   2   2   1   2   2   1   2   1   1   1   1   1   2   2   2   2   1   1   1   2   1   1   2   2   2   2   1   2   1   1   1   2   1   2   2   2   1   1   1   1   2   1   2   1   1   1   2   2   1   2   2   2   1   1   2   1   1   2   2   1   1   2   1   1   2   1   2   1   1   2   2   1   1   2   1   1   2   2   2   1   2   1   2   1   2   2   1   2   1   1   1   2   2   1   1   1   1   1   1   1   1   1   1   1   2   2   1   2   2   1   1   1   2   2   2   2   2   2   1   1   1   1   1   2   1   1   1   1
 MK-1-10                2   1   1   2   2   2   1   2   2   2   2   1   2   1   1   1   1   2   1   2   1   1   1   1   1   1   2   1   1   1   2   1   1   2   1   2   2   1   2   2   2   2   2   2   2   1   1   2   2   2   1   1   1   1   1   1   1   2   2   2   1   2   2   1   1   1   2   1   2   2   1   1   2   2   1   2   2   1   2   1   1   1   1   1   2   2   2   2   1   1   1   2   2   1   2   2   2   2   1   1   1   2   1   2   1   2   2   2   1   1   1   2   2   1   1   1   1   1   1   2   1   2   1   2   2   1   2   1   1   2   2   1   1   2   1   1   2   2   2   1   1   2   2   1   1   2   1   1   2   2   2   1   2   1   2   1   2   2   1   2   1   1   1   2   2   2   1   1   1   1   1   1   2   1   1   1   2   2   2   2   2   1   1   2   2   2   2   2   2   2   1   1   1   1   1   2   1   1   1   1
 MK-1-11                2   1   1   2   2   2   1   2   2   1   1   1   2   2   1   1   1   2   1   2   1   1   1   1   2   1   2   2   1   1   2   1   2   1   1   2   2   1   2   2   2   2   2   1   2   1   1   2   2   1   1   1   1   1   1   1   2   2   2   2   1   2   2   1   1   1   2   1   2   1   1   1   2   2   1   2   2   1   2   1   2   1   1   1   1   2   2   1   1   1   1   2   2   1   2   2   2   1   1   1   1   2   1   2   1   2   2   2   1   1   2   2   2   1   1   1   1   1   1   2   1   2   1   2   2   1   2   1   1   2   2   1   1   2   1   1   2   2   2   1   1   2   2   1   1   2   1   1   2   2   2   1   2   1   1   1   2   2   1   2   1   1   2   2   2   2   1   1   1   1   1   1   2   1   1   1   2   2   2   2   2   1   1   2   2   2   2   2   2   2   1   1   1   1   2   2   1   1   1   1
 MK-1-12                2   1   1   2   2   2   1   2   1   1   1   2   1   2   1   2   1   2   1   1   1   1   1   1   2   2   2   2   1   2   2   2   2   1   1   2   2   2   2   2   2   2   2   1   2   1   1   2   1   1   1   1   2   1   1   1   2   2   2   2   1   2   2   1   1   1   2   1   2   1   2   1   2   2   1   2   2   1   2   1   2   1   1   1   1   1   2   1   1   1   1   2   2   2   1   2   2   1   1   1   1   2   1   2   1   2   2   2   1   2   2   2   2   1   1   1   1   2   1   2   1   2   1   2   2   1   2   1   1   2   1   1   1   2   1   1   2   2   2   1   1   2   2   1   1   2   2   1   1   2   2   1   2   1   1   1   2   2   1   2   1   1   2   2   2   2   1   1   1   1   1   1   2   1   1   1   2   2   2   2   2   1   1   2   2   2   2   2   2   2   1   1   1   1   2   2   1   1   1   1
 MK-1-13                2   1   1   1   2   2   1   2   1   1   1   2   1   2   1   2   1   2   2   1   1   1   1   1   2   2   2   2   1   2   2   2   2   1   2   2   2   2   2   2   2   2   2   1   2   1   1   2   1   1   1   1   2   1   1   1   2   2   2   2   1   2   2   2   2   1   2   1   2   1   2   1   2   2   1   2   2   1   2   1   2   1   1   2   1   1   2   2   1   1   1   2   2   2   1   2   2   1   1   1   1   1   1   2   1   2   2   2   2   2   2   2   2   1   1   1   1   2   2   2   1   2   1   2   2   1   2   1   1   2   1   1   1   2   1   1   2   2   2   1   1   2   1   1   1   2   1   2   1   2   2   1   2   1   1   1   2   2   1   2   1   1   2   2   2   2   1   1   1   1   1   1   2   1   1   1   2   2   2   2   2   1   1   2   2   2   2   2   2   2   1   1   1   2   2   2   1   1   1   1
 MK-1-14                2   1   1   2   2   1   1   2   1   1   1   2   1   1   1   2   1   2   2   1   1   2   1   1   2   2   2   2   2   1   2   2   2   1   1   2   2   2   2   2   2   1   2   1   2   1   1   2   1   1   1   1   2   1   1   2   2   2   2   2   1   2   2   2   2   1   2   1   2   1   2   1   2   1   1   2   2   1   2   1   2   1   1   2   1   1   2   2   1   2   1   2   1   2   1   2   1   2   1   1   1   1   1   2   1   2   2   2   2   2   2   2   2   1   1   2   1   2   2   2   1   2   1   2   2   1   2   2   1   2   1   1   1   2   2   1   2   1   2   1   1   2   1   1   1   2   1   2   1   2   2   1   2   1   2   1   1   2   1   2   1   1   2   2   1   2   1   1   1   1   1   1   2   1   1   1   2   2   2   2   2   1   1   2   2   2   2   2   2   2   1   1   2   2   1   2   1   1   1   1
 MK-1-15                2   1   1   2   2   1   1   1   1   1   1   2   1   1   1   2   2   2   2   2   1   2   1   1   2   2   2   2   2   1   2   2   2   1   1   2   2   2   2   2   2   1   2   1   2   1   1   2   1   1   1   1   2   1   1   2   2   2   2   1   1   2   2   2   2   1   2   1   2   1   2   1   2   1   1   1   2   1   2   1   2   1   2   2   1   2   2   2   1   2   1   2   1   2   1   2   1   2   1   2   1   1   1   2   1   1   2   2   1   2   2   2   2   1   1   2   2   2   2   2   1   2   2   2   2   1   2   2   1   2   1   1   1   1   2   1   2   1   2   1   1   2   1   2   1   2   1   2   1   2   2   2   2   1   1   1   1   2   1   2   1   1   2   2   2   2   1   1   1   1   1   1   2   1   1   1   2   2   2   2   2   1   1   2   2   2   2   2   2   2   1   1   2   2   1   2   1   1   2   1
 MK-1-16                2   1   1   1   2   1   1   1   1   1   1   2   1   1   1   2   2   2   2   2   1   2   1   1   1   2   2   2   1   1   2   1   2   1   1   2   2   2   2   2   2   1   2   1   2   1   1   1   1   1   1   1   2   1   1   2   2   2   2   1   1   2   2   2   2   1   2   1   2   1   2   1   1   1   1   1   2   1   2   1   2   2   2   2   1   2   2   1   1   2   1   2   1   2   1   2   1   2   2   2   1   1   1   2   1   1   2   2   2   2   2   2   1   1   1   2   2   2   1   2   1   2   2   2   2   1   2   2   1   2   1   1   1   1   2   1   2   1   2   2   1   2   1   2   1   2   1   2   1   2   2   2   2   1   2   1   1   2   1   2   1   1   2   2   2   2   1   2   1   1   1   1   2   1   1   1   2   2   2   2   2   2   1   2   2   2   2   2   2   2   1   1   2   2   1   2   2   1   2   1
 MK-2-1                 2   1   1   1   1   2   1   2   1   2   1   1   2   2   1   1   1   2   1   1   1   2   2   2   2   2   1   2   1   2   2   2   1   1   1   2   1   1   2   2   1   1   2   1   2   2   2   1   1   1   2   1   1   1   2   1   1   2   2   1   1   1   1   2   2   1   1   2   2   1   1   1   2   1   1   2   1   2   2   2   1   2   1   1   1   1   1   1   2   2   1   1   1   2   1   2   1   2   1   2   1   1   2   2   2   2   1   1   1   2   1   1   1   1   1   2   2   2   2   1   1   1   1   1   1   1   2   1   2   2   2   1   2   2   1   1   1   1   1   2   1   2   1   2   2   2   1   2   1   1   2   2   1   2   2   2   2   1   1   1   1   2   1   1   1   1   1   2   1   1   2   2   1   2   2   2   2   2   2   1   2   2   1   1   1   1   2   1   1   1   1   2   2   1   2   2   1   2   2   1
 MK-2-2                 2   1   1   1   1   2   1   2   1   2   1   1   2   2   2   1   1   2   1   1   1   2   2   2   2   2   1   1   1   2   1   2   1   1   1   2   1   1   2   2   1   1   2   1   2   2   2   1   1   1   2   1   1   1   2   1   1   2   2   1   1   1   1   2   2   1   1   1   2   1   1   1   2   1   1   2   1   2   2   2   1   2   1   1   1   1   1   1   2   2   1   1   1   2   1   1   2   2   1   1   1   1   2   1   2   2   2   1   1   2   1   1   2   2   2   2   2   1   2   1   1   1   1   1   1   1   1   1   2   1   2   1   2   2   1   1   1   1   1   2   1   2   1   2   2   2   1   2   1   1   2   1   1   2   2   2   2   1   1   1   1   1   2   2   1   1   1   1   1   1   2   2   1   2   2   2   1   1   2   1   2   1   1   1   1   1   2   1   1   2   1   2   2   1   2   2   1   2   2   1
 MK-2-3                 2   1   1   1   1   2   1   2   1   2   1   1   2   2   2   1   1   2   1   1   1   2   2   2   2   2   1   1   1   2   1   2   1   2   1   2   1   1   2   2   1   1   2   1   2   2   2   1   1   1   2   2   1   1   2   1   1   2   2   1   1   1   1   2   2   1   1   2   1   1   1   1   2   2   1   2   1   2   1   2   1   2   1   1   1   1   1   1   2   2   2   1   1   2   1   1   2   2   1   1   1   1   2   1   2   1   2   1   1   2   1   1   2   2   1   2   2   1   1   1   1   1   1   1   1   1   1   1   2   1   2   1   2   2   1   1   1   1   1   1   1   2   1   2   2   2   1   2   1   1   2   1   1   1   2   2   2   1   1   1   1   1   2   1   2   1   1   1   1   1   2   2   1   2   2   2   1   2   2   1   2   1   1   1   1   1   2   1   1   2   1   2   2   1   2   2   1   2   2   1
 MK-2-4                 2   1   1   1   1   2   1   2   1   2   1   2   2   2   2   1   1   1   1   1   1   2   2   2   2   2   1   1   1   2   1   2   1   2   1   2   1   1   2   2   1   1   2   1   2   2   2   1   1   1   1   2   1   2   2   1   1   2   2   1   1   1   1   2   2   1   1   2   1   1   1   2   2   2   1   2   1   2   1   2   1   2   1   1   1   1   1   1   2   2   2   2   1   2   1   1   2   2   2   1   1   1   1   1   2   1   2   1   2   2   1   1   2   2   1   1   2   1   1   1   1   1   1   1   1   2   1   1   2   1   2   1   2   2   1   1   1   1   2   1   1   2   1   2   1   2   1   2   1   1   2   1   1   1   2   2   2   1   1   2   1   2   2   1   2   1   1   2   1   1   2   2   1   2   1   2   1   2   2   2   2   1   1   1   1   1   2   1   1   2   1   2   1   1   2   2   1   2   2   1
 MK-2-5                 2   2   1   1   1   2   1   2   1   2   2   2   2   2   2   1   1   2   1   1   1   2   2   2   2   2   1   1   1   2   1   2   1   2   1   2   1   1   2   2   1   1   2   1   2   2   2   1   1   1   1   2   1   2   2   1   1   2   1   1   1   1   2   2   2   1   1   2   1   1   1   2   2   2   1   2   1   2   1   2   1   2   1   1   1   1   1   1   2   2   1   2   1   2   1   1   2   2   2   1   1   2   1   1   2   1   2   1   2   2   1   1   2   2   1   1   2   1   1   1   1   1   1   1   2   1   1   1   2   1   2   1   2   2   1   1   1   1   2   1   1   2   1   2   1   2   1   2   1   1   2   2   1   1   2   1   2   1   1   2   1   2   2   1   2   1   1   2   1   1   2   2   2   1   1   2   1   2   2   2   2   2   1   1   1   1   2   1   1   1   1   2   2   1   2   2   1   2   1   1
 MK-2-6                 2   2   1   1   1   2   1   2   1   2   2   2   2   2   2   1   1   2   1   1   1   1   2   2   2   2   1   1   2   2   2   2   1   2   1   2   1   1   2   2   1   1   2   1   2   2   2   1   1   1   1   2   1   2   2   1   1   2   2   1   1   1   2   2   2   1   1   2   1   2   2   2   2   2   1   2   2   2   1   1   1   2   1   2   1   1   1   1   2   2   1   2   1   2   1   1   2   2   2   1   1   2   2   1   1   1   2   2   2   2   1   1   2   2   1   1   2   1   1   1   1   1   1   1   1   2   1   1   2   1   2   1   2   2   2   1   1   1   2   1   1   2   1   2   1   2   1   2   1   1   2   2   1   1   2   1   2   1   1   2   1   2   2   1   2   1   1   2   2   1   2   2   2   1   1   2   1   2   1   2   2   2   1   1   1   1   2   1   1   1   1   1   2   1   2   2   1   2   1   2
 MK-2-7                 2   2   1   1   1   2   1   2   1   1   2   2   2   2   2   1   1   2   1   1   1   1   2   2   1   2   1   1   2   2   2   2   1   2   1   2   1   1   2   2   2   1   2   1   2   2   2   1   1   1   1   1   1   2   2   1   1   2   2   1   1   1   1   2   2   1   1   2   1   2   2   2   2   2   1   2   2   2   1   1   1   2   1   2   1   1   1   1   2   2   1   2   1   2   2   1   2   2   2   1   1   2   2   1   1   1   2   2   2   2   1   1   2   1   1   1   1   1   1   2   1   1   1   1   1   2   1   1   2   1   2   1   2   1   2   1   1   1   2   1   1   2   1   2   1   2   1   2   1   1   1   2   1   1   2   1   2   1   1   2   1   2   2   1   2   1   1   1   2   1   2   2   1   1   1   1   1   2   1   2   2   2   2   1   1   1   2   1   1   1   1   1   2   1   2   1   1   2   1   2
 MK-2-8                 2   2   1   2   1   2   1   2   1   1   2   2   2   2   2   1   1   2   1   1   1   1   1   1   1   2   1   1   1   2   2   2   1   2   1   1   1   1   2   2   2   1   2   1   2   2   2   1   1   1   1   1   1   1   2   1   1   2   2   1   1   1   1   2   2   1   1   2   1   2   2   2   2   2   1   2   1   2   1   1   1   2   1   2   1   1   1   1   1   2   1   1   1   2   2   1   2   2   2   1   1   1   2   1   1   1   2   1   1   1   1   2   2   1   1   1   1   1   1   1   1   2   2   1   1   2   1   1   2   1   2   1   2   1   2   1   1   1   2   1   1   2   1   2   1   2   2   2   1   1   1   2   1   1   2   1   2   1   1   2   1   2   2   1   2   1   1   1   2   1   2   2   1   1   2   1   1   2   1   2   2   1   2   1   1   1   2   1   1   1   1   1   2   1   2   1   2   2   2   2
 MK-2-9                 2   2   2   2   1   2   1   2   2   1   2   2   2   2   2   1   1   1   1   1   1   1   1   1   1   2   1   1   1   2   2   2   1   2   1   1   1   1   2   2   2   2   2   1   2   2   2   1   1   1   1   1   1   1   2   1   1   2   2   1   2   1   1   2   2   1   1   2   1   1   2   1   2   1   1   2   1   2   1   1   1   2   1   2   1   1   1   1   1   2   2   1   2   1   2   2   2   2   1   1   1   1   2   1   1   1   1   1   1   1   1   2   2   1   1   1   1   1   1   1   1   2   2   2   1   1   1   1   2   2   2   1   2   1   2   1   1   1   2   1   1   2   1   2   1   2   2   2   1   1   1   2   1   1   2   1   2   1   1   2   1   2   2   1   2   1   1   1   2   1   2   2   2   1   1   1   2   2   1   2   2   1   2   1   2   1   2   1   1   1   1   1   1   1   2   1   2   2   2   2
 MK-2-10                2   2   2   2   1   2   1   2   2   1   2   2   2   1   1   1   1   1   1   1   1   1   1   1   1   2   1   1   2   2   2   2   2   1   1   1   2   1   2   2   2   2   2   1   2   1   2   1   1   1   1   1   1   1   2   1   1   2   1   1   2   1   1   2   2   1   1   2   1   1   2   1   2   1   1   1   1   2   1   1   1   1   1   2   1   1   1   1   1   2   2   1   2   2   2   2   2   2   1   1   1   1   2   1   1   1   1   1   1   1   1   2   2   1   1   2   2   1   1   1   1   2   2   2   1   2   1   1   2   1   2   1   2   1   1   1   1   1   2   2   1   2   1   1   1   2   1   2   1   1   1   2   1   1   2   1   2   2   1   2   1   2   2   1   2   1   1   1   2   1   2   2   2   1   1   1   2   2   1   1   2   1   2   1   1   1   2   1   1   1   1   1   1   1   2   1   1   2   2   2
 MK-2-11                2   2   2   2   1   2   1   2   2   1   2   2   2   1   1   1   1   1   2   1   1   1   1   1   1   1   1   1   1   2   2   2   2   1   1   1   2   1   2   1   2   2   2   1   2   2   2   1   1   1   1   1   1   1   1   1   1   2   1   1   2   1   1   2   2   1   2   2   1   2   2   1   2   2   2   1   1   2   1   1   1   1   1   2   1   2   1   1   1   2   1   1   2   2   2   2   2   2   1   1   1   1   2   1   1   1   1   1   1   1   1   2   2   1   1   2   2   1   1   1   1   2   2   2   1   2   1   1   2   1   2   1   2   1   2   1   1   2   2   2   1   2   1   1   1   2   1   2   1   1   1   2   1   2   1   1   2   2   1   2   1   2   2   1   2   2   1   1   2   1   2   2   2   1   1   2   2   2   1   1   1   1   2   1   1   1   2   1   1   2   1   1   1   1   2   1   1   2   2   2
 MK-2-12                2   2   2   2   1   2   1   2   2   1   2   2   1   1   1   2   1   1   2   1   1   1   1   1   1   2   1   1   1   2   2   2   1   1   1   1   2   1   2   1   2   2   2   1   2   1   2   1   1   1   1   1   1   1   2   1   1   2   1   2   2   1   1   2   2   1   2   2   1   2   2   1   2   2   2   1   1   2   1   1   1   1   1   2   1   2   2   1   1   2   1   1   2   2   2   2   1   2   1   1   1   1   2   1   1   1   1   1   1   1   1   2   2   2   1   1   2   1   1   1   1   2   2   1   1   2   2   1   1   1   2   1   2   1   2   2   1   2   2   2   1   2   1   1   1   2   1   2   2   1   1   2   1   2   1   1   2   2   1   2   1   1   2   1   2   2   1   1   2   1   2   2   2   2   2   2   2   2   1   1   1   1   2   1   1   1   1   1   1   2   1   1   1   1   2   1   1   2   1   2
 MK-2-13                2   2   2   2   2   2   1   2   2   1   2   1   1   1   1   2   1   1   2   1   1   2   1   1   1   1   1   1   1   1   2   2   1   2   1   1   2   1   2   1   2   2   2   1   2   1   2   1   1   1   1   1   1   1   2   2   1   2   1   2   2   1   1   2   2   1   2   2   2   2   2   1   2   2   2   1   1   2   1   1   2   1   1   2   1   2   2   1   1   1   1   1   2   2   2   2   1   2   1   1   1   1   2   1   1   1   1   1   1   1   1   2   2   2   1   2   2   1   1   1   2   2   1   2   1   2   2   1   1   1   2   1   2   1   2   1   1   2   1   2   1   2   1   1   1   2   1   2   2   1   1   2   1   2   1   1   2   2   1   2   1   1   2   1   2   2   1   2   2   1   2   2   2   2   2   2   2   2   1   1   1   1   2   1   1   2   1   1   1   2   1   1   2   1   2   2   1   2   1   2
 MK-2-14                2   2   2   1   2   2   1   2   2   1   2   2   1   1   1   2   1   1   2   1   1   2   2   1   1   1   1   2   1   2   2   2   1   2   1   1   1   2   2   1   2   2   2   1   2   1   2   1   1   1   1   2   1   1   2   2   1   2   1   2   2   1   1   2   2   1   2   2   2   2   2   1   2   2   2   1   1   2   1   1   2   1   1   2   1   1   2   1   1   1   1   1   2   2   2   2   1   2   1   1   1   1   2   1   1   1   1   2   1   1   1   2   2   2   1   2   2   2   2   1   2   2   1   2   1   2   1   1   1   1   2   2   2   1   2   1   1   1   1   2   1   2   2   1   2   2   1   2   1   1   1   2   1   2   1   1   2   2   1   2   1   1   1   1   2   2   1   2   2   1   2   2   2   2   2   2   2   2   1   1   1   1   2   1   1   2   1   1   1   1   1   2   2   1   2   2   1   2   1   2
 MK-2-15                2   2   1   1   2   2   1   2   2   1   2   2   1   1   1   2   1   1   2   1   1   2   2   1   1   1   1   2   1   2   2   2   1   2   1   1   1   2   2   1   2   1   2   1   2   1   1   1   2   1   1   2   1   1   2   2   1   2   2   2   1   1   1   2   1   1   2   2   1   1   1   1   2   2   2   1   2   2   1   2   2   1   1   2   2   1   2   1   1   1   1   1   1   2   2   2   1   2   1   1   1   1   2   1   1   1   1   2   1   1   1   2   2   2   1   2   2   2   2   1   2   2   1   2   1   2   1   1   1   1   2   2   2   1   2   1   1   1   1   2   1   2   2   1   2   2   1   2   1   1   1   2   1   2   1   1   1   2   1   2   1   1   1   1   2   2   1   2   2   1   2   2   2   2   2   2   2   2   1   1   2   1   2   1   1   1   1   1   1   1   1   2   2   1   2   2   1   2   1   2
 MK-2-16                1   2   1   1   2   2   2   1   2   1   1   2   1   1   1   2   1   1   2   1   1   2   2   1   1   1   1   1   1   2   2   2   1   2   1   2   2   2   2   1   2   1   2   1   2   1   1   1   2   1   1   2   1   1   2   1   2   2   2   2   1   1   1   2   1   1   2   2   1   1   1   1   2   2   2   1   2   1   1   2   2   1   1   2   2   1   2   1   2   1   1   1   1   2   2   2   1   2   1   1   1   1   2   1   1   1   2   2   1   1   1   2   2   2   1   2   2   2   2   1   2   2   2   2   1   2   1   1   2   1   2   1   2   1   2   2   1   1   1   2   1   2   2   1   2   2   1   2   1   1   1   1   1   2   1   1   1   2   1   2   1   1   1   1   2   2   1   1   2   1   2   2   2   2   2   2   2   2   1   1   2   1   2   1   1   1   1   1   1   1   1   2   2   1   2   2   2   1   1   2
 MK-3-1                 2   1   1   2   2   1   1   1   2   2   2   2   1   2   1   1   1   2   1   1   2   2   2   1   2   1   2   2   1   1   1   1   1   2   2   1   1   1   1   1   2   2   2   2   2   1   2   1   1   2   2   1   2   2   2   1   1   2   1   2   1   2   1   1   2   2   2   2   1   2   2   2   1   2   2   1   2   1   2   2   1   2   2   2   2   1   2   2   1   2   1   2   2   2   2   2   2   1   1   1   1   1   2   2   1   2   2   1   1   1   1   1   2   1   1   2   2   2   1   2   1   1   2   2   1   1   2   2   2   1   1   1   2   2   2   2   2   1   2   1   2   1   1   1   2   1   2   2   2   2   2   1   2   1   1   2   1   1   2   2   2   2   1   2   2   2   1   2   2   1   1   2   1   1   2   1   2   1   2   1   2   1   2   2   1   1   1   2   1   2   1   2   2   2   2   2   1   1   1   1
 MK-3-2                 1   1   1   2   2   1   1   1   2   2   2   2   1   2   1   1   1   2   1   1   2   2   2   1   2   1   2   2   1   1   1   1   2   2   2   1   1   1   1   2   2   2   2   2   2   1   2   2   2   2   2   1   2   2   2   1   1   2   1   1   1   2   1   1   2   2   2   2   1   2   2   1   1   2   2   1   2   1   2   2   2   2   2   2   2   1   1   2   1   2   1   2   2   2   2   2   1   1   1   1   1   1   2   2   1   2   2   1   1   2   1   2   2   2   1   1   2   2   1   2   1   1   2   2   1   1   2   2   1   1   1   1   2   2   2   2   2   1   2   1   2   1   1   2   1   1   2   2   2   2   2   1   2   1   1   2   1   1   2   2   2   2   1   2   2   2   1   2   2   1   1   2   1   1   2   1   2   1   2   1   2   1   2   2   1   1   2   2   1   1   1   2   2   2   2   2   1   1   1   1
 MK-3-3                 1   1   1   2   2   1   1   1   2   2   2   2   1   2   1   1   1   1   1   1   2   2   2   1   2   1   1   2   1   2   1   1   2   2   2   1   1   1   1   2   2   2   1   2   2   1   2   2   1   2   2   1   2   2   2   1   1   2   1   1   1   2   1   1   2   2   1   2   1   2   2   1   1   2   2   1   2   2   2   2   2   2   2   2   2   1   1   2   1   1   1   2   2   2   2   2   1   1   1   1   2   2   2   2   1   2   2   1   1   2   1   2   1   2   1   1   2   2   1   2   1   1   2   2   2   1   2   2   1   1   2   1   2   2   2   2   2   1   2   1   2   2   1   1   1   1   2   2   2   2   2   1   2   1   1   1   1   1   2   2   2   2   1   2   2   1   1   1   2   1   1   2   1   2   2   1   2   1   2   1   2   1   2   2   1   1   2   2   1   1   1   2   1   2   2   2   1   1   1   1
 MK-3-4                 1   1   2   2   1   1   1   1   2   1   2   2   1   2   1   1   1   1   1   1   2   2   1   1   2   1   1   2   1   2   1   1   1   2   2   1   1   1   1   2   2   2   1   2   2   1   2   2   1   2   2   1   2   2   2   1   1   1   1   1   1   2   1   1   2   2   1   2   1   2   2   1   1   2   2   1   2   2   2   2   2   2   2   2   1   1   1   2   1   1   1   2   1   2   2   2   2   1   1   1   2   2   2   2   1   2   1   1   1   2   1   2   1   2   1   1   2   2   1   2   1   1   2   2   2   1   2   2   1   1   2   1   2   2   2   2   2   1   2   1   2   2   1   2   2   1   2   2   2   2   2   1   2   1   1   1   1   1   2   2   2   2   1   2   2   1   2   1   2   1   1   2   1   2   1   1   2   1   2   1   2   1   2   2   1   1   2   2   1   1   1   2   1   2   1   2   1   1   1   1
 MK-3-5                 1   1   2   2   1   1   1   1   2   1   2   2   1   1   1   1   1   1   1   1   2   2   1   1   2   1   1   2   1   2   1   1   1   2   2   1   1   1   1   2   2   2   1   2   2   1   2   2   1   2   2   1   2   2   2   1   2   1   1   1   1   2   1   1   2   2   1   2   2   2   2   1   1   2   2   1   2   2   2   2   1   2   2   2   1   1   1   1   1   1   1   2   2   2   2   2   2   2   2   1   2   2   2   2   1   2   1   2   1   2   1   2   1   2   1   1   2   2   1   2   1   2   1   2   2   1   2   2   1   2   1   1   2   2   2   2   2   1   2   1   2   2   1   2   2   1   2   2   2   1   2   1   2   2   1   1   1   1   2   2   2   2   1   2   2   1   1   1   2   1   1   1   1   2   1   1   2   1   2   1   2   1   2   2   1   1   2   2   1   1   1   2   1   1   1   2   1   1   1   1
 MK-3-6                 1   1   2   2   2   1   1   1   2   1   2   2   1   1   1   1   1   1   1   1   2   2   2   1   2   2   1   2   1   2   1   1   1   2   2   1   1   1   2   2   2   2   1   2   2   1   2   2   1   2   2   1   2   2   2   1   2   1   1   1   1   2   1   1   2   2   1   2   2   2   2   1   2   2   2   1   2   2   2   2   1   2   2   2   1   1   1   2   1   1   1   2   2   1   2   2   2   2   1   1   1   2   2   2   1   2   1   2   1   2   1   2   1   2   1   1   2   2   1   2   2   2   1   1   2   1   2   2   1   2   1   1   2   2   2   2   2   2   1   1   2   2   2   2   2   1   2   2   2   1   2   1   2   2   1   1   1   1   2   2   2   2   2   2   2   1   2   1   2   1   1   2   1   2   1   1   2   1   2   1   2   1   2   2   1   1   2   2   1   2   1   2   1   1   1   2   2   1   1   1
 MK-3-7                 1   1   2   2   2   1   1   1   2   1   2   2   1   1   1   1   1   1   1   1   2   2   2   1   2   2   1   1   1   2   1   1   1   2   2   1   1   1   2   2   2   2   2   2   2   1   2   2   1   1   2   2   2   2   2   1   2   1   1   1   1   2   1   1   2   2   1   2   2   2   2   1   2   2   2   1   2   2   2   2   1   2   2   2   1   1   1   2   1   1   1   2   2   2   2   2   1   2   1   1   1   2   2   2   1   1   1   2   1   2   1   2   1   2   1   1   1   2   2   2   2   2   1   1   2   1   2   2   1   2   1   1   2   2   2   1   2   2   1   1   2   2   2   2   2   1   2   2   2   1   2   1   1   2   1   1   1   1   1   2   2   2   2   2   2   1   2   2   2   1   1   2   1   2   1   1   2   1   2   1   2   1   2   2   1   1   2   2   1   2   1   2   1   1   1   2   2   1   1   1
 MK-3-8                 1   1   2   2   2   1   2   1   2   1   2   2   1   1   2   1   1   1   1   1   2   2   2   1   2   2   1   1   1   1   1   1   1   2   2   1   1   1   2   2   2   2   2   2   2   1   2   2   1   1   1   2   2   2   2   1   2   1   1   1   1   2   1   1   2   2   1   1   2   2   2   1   2   2   2   1   2   1   2   2   1   2   2   2   1   1   1   2   1   1   1   2   2   2   2   2   1   2   1   1   1   2   2   2   1   1   2   2   1   2   1   2   1   2   1   1   1   2   2   2   2   2   1   1   2   1   1   1   1   2   1   1   2   2   1   2   2   2   1   1   2   2   2   2   2   2   2   2   2   1   2   1   2   2   1   1   1   1   1   2   2   2   2   2   2   1   2   2   2   1   1   1   1   2   1   2   2   1   2   1   2   1   2   2   1   1   2   2   1   2   1   2   1   1   1   2   2   1   1   1
 MK-3-9                 2   1   2   2   2   1   2   1   2   2   1   2   1   2   2   1   1   1   1   1   2   2   1   1   2   2   2   1   1   1   1   1   1   2   2   1   1   1   2   2   2   2   2   2   2   1   1   2   2   1   1   2   2   2   2   1   2   1   1   1   1   1   1   1   2   1   1   2   1   2   2   1   2   2   2   1   2   1   2   2   2   2   2   2   2   1   1   2   1   1   1   2   2   2   2   2   1   2   1   1   1   2   2   2   1   1   2   2   1   2   1   2   1   1   1   2   2   2   2   2   2   1   1   1   2   1   1   1   1   2   1   1   2   1   1   2   2   2   1   1   2   2   2   2   2   2   2   2   1   1   2   1   2   2   2   1   1   1   1   2   2   2   2   2   2   1   2   2   2   1   1   1   1   2   1   1   2   1   1   1   2   1   2   2   1   1   2   2   1   2   1   2   1   1   1   2   2   1   1   1
 MK-3-10                2   1   2   2   2   1   2   1   2   2   1   2   1   2   2   1   1   1   1   1   2   2   1   1   1   2   2   1   2   1   1   1   1   2   2   1   1   1   1   2   2   2   2   2   2   2   1   2   2   1   1   2   2   2   2   1   2   1   1   1   1   1   1   1   2   1   1   2   2   2   2   2   1   1   2   1   2   2   2   2   2   2   2   2   2   1   1   2   1   1   1   2   2   1   2   2   1   2   1   1   1   2   2   2   1   1   1   2   1   2   1   2   1   1   1   2   2   1   2   2   2   2   1   1   2   1   1   1   1   2   1   1   2   1   1   2   2   2   1   1   2   1   2   2   2   2   2   2   1   1   2   1   2   2   2   2   1   1   1   2   2   2   2   1   2   1   1   2   2   1   1   1   1   2   1   1   2   1   1   1   2   1   2   2   1   1   2   2   1   2   1   2   1   1   1   2   2   2   1   1
 MK-3-11                2   1   1   2   2   1   1   1   2   2   1   2   2   1   2   1   1   1   1   1   2   2   1   1   2   2   2   1   2   1   1   1   1   2   2   1   1   1   1   1   2   2   1   1   2   2   1   2   2   1   1   2   2   2   2   1   2   2   1   1   1   1   1   1   2   1   1   2   2   2   2   2   2   1   2   1   2   2   2   1   2   2   2   2   2   2   1   2   1   1   1   2   2   1   2   2   2   2   1   2   1   2   2   2   1   1   2   2   1   2   1   1   1   1   1   2   1   1   2   2   2   2   1   1   2   1   1   1   1   2   1   1   2   1   1   2   2   2   1   1   2   2   2   2   2   2   2   2   1   1   2   1   2   1   2   2   1   1   1   2   2   2   2   1   2   1   1   2   2   1   1   1   1   2   1   1   2   1   2   1   2   1   2   2   1   1   2   2   1   2   1   2   1   2   1   1   2   2   1   1
 MK-3-12                2   1   2   2   2   1   1   1   2   2   1   2   2   1   2   1   2   1   1   1   2   2   2   1   1   2   2   1   2   2   1   1   1   2   2   1   1   1   1   2   2   2   1   1   1   2   1   2   2   1   1   2   2   2   2   1   2   2   1   1   1   1   1   1   2   2   1   2   2   2   2   2   2   1   2   1   2   2   2   1   2   2   1   2   2   1   1   2   1   1   1   2   2   1   2   2   2   2   2   2   1   2   2   2   1   1   2   2   2   2   1   1   1   1   1   2   1   1   2   2   2   2   1   2   2   1   1   1   1   2   1   1   2   1   1   2   2   2   1   1   2   2   2   2   2   2   2   2   1   1   2   1   2   2   1   2   1   2   1   2   2   1   2   1   2   1   1   2   2   1   1   1   1   2   1   1   2   1   2   1   2   1   2   2   1   1   2   2   1   1   1   2   1   2   1   1   2   2   1   1
 MK-3-13                2   1   2   2   2   1   1   1   2   2   1   2   2   1   1   1   2   1   1   1   2   2   2   1   1   2   2   1   2   2   1   1   1   2   2   1   1   1   2   1   2   2   1   1   1   2   1   2   2   1   1   2   2   2   2   1   1   1   1   2   2   1   2   1   2   2   1   2   2   2   2   2   2   1   2   1   1   2   1   1   2   2   1   2   2   2   1   2   1   1   2   2   2   1   2   2   2   2   2   2   1   2   2   2   1   1   2   2   2   2   1   1   1   1   1   2   1   2   2   2   2   2   1   2   2   1   1   1   1   2   2   1   2   1   1   2   2   2   1   1   2   2   2   2   2   2   2   1   1   1   2   1   2   2   1   2   1   2   1   2   2   1   1   1   2   1   1   2   1   1   1   1   1   2   1   1   2   1   2   1   2   1   2   2   1   1   2   2   1   1   1   2   1   2   2   1   2   2   2   1
 MK-3-14                2   1   2   2   1   1   1   1   2   2   1   2   2   1   2   1   2   1   2   1   2   2   2   1   1   2   2   2   2   2   1   1   1   2   2   1   1   1   2   1   2   1   1   1   1   2   2   2   2   1   1   2   2   2   2   1   1   1   1   1   2   1   2   1   2   2   1   2   2   2   2   2   2   1   2   1   1   2   1   1   2   2   1   2   2   2   1   2   2   1   2   2   2   1   2   2   1   2   2   2   1   1   2   2   1   1   2   2   2   2   1   2   1   1   1   1   1   2   2   2   1   2   1   2   2   1   1   1   1   2   2   1   2   1   1   1   2   2   1   1   1   2   2   2   2   2   2   1   1   2   2   1   2   2   1   2   1   2   1   2   2   1   1   1   2   1   1   2   1   1   1   1   1   1   1   1   2   1   2   1   2   1   2   2   1   1   2   2   1   1   2   2   1   2   2   1   2   2   2   1
 MK-3-15                2   1   2   2   1   1   1   1   2   2   1   2   2   1   2   1   2   1   2   1   2   2   2   1   1   2   1   2   2   1   1   1   1   2   2   1   2   1   2   1   2   1   1   1   1   1   2   2   2   1   1   2   2   2   2   1   1   1   1   1   2   1   1   1   2   2   1   2   2   2   2   2   2   1   2   1   1   2   1   1   2   2   1   2   2   2   1   2   2   1   2   2   2   1   1   2   2   2   2   2   1   2   2   2   1   1   2   2   2   2   1   2   1   2   1   1   1   2   2   2   1   2   2   1   2   1   1   2   1   2   2   1   2   1   1   1   2   2   1   1   1   2   2   2   2   2   2   1   1   2   2   1   2   2   1   2   1   1   1   2   1   1   1   1   2   1   1   2   1   1   1   1   1   1   1   1   2   1   2   1   2   1   2   2   1   1   2   2   1   1   2   2   2   2   2   1   2   2   1   2
 MK-3-16                2   1   2   2   1   1   1   1   2   2   1   2   2   1   2   1   2   1   2   1   2   2   2   1   1   2   1   2   1   1   1   1   1   2   2   2   2   2   2   1   2   1   1   1   1   1   2   2   2   1   1   2   2   2   2   1   1   1   1   1   2   1   1   1   2   2   1   2   2   2   2   2   2   1   2   1   1   1   1   1   2   2   1   2   1   2   1   2   2   1   1   2   2   1   1   1   2   2   1   2   1   2   2   2   1   1   2   2   1   2   1   2   1   2   1   1   1   2   2   2   2   2   2   1   2   2   1   2   1   2   2   1   2   1   1   1   2   2   1   1   1   2   2   2   2   2   2   1   1   2   2   1   2   1   1   2   1   1   1   2   1   1   2   1   2   1   1   2   1   1   1   1   1   1   1   1   2   1   2   2   2   1   2   2   2   1   2   2   1   1   2   2   2   2   2   1   2   1   1   2
 MK-4-1                 2   1   2   2   1   1   1   1   1   2   2   2   2   1   1   1   2   1   1   2   2   2   1   1   2   2   2   2   1   1   2   2   1   2   2   1   2   1   1   2   2   1   2   2   2   2   2   2   1   2   2   1   1   1   1   2   1   1   2   1   1   2   2   2   2   1   2   1   1   1   2   1   2   1   1   1   1   1   2   1   2   1   2   2   1   2   1   1   1   1   1   2   1   2   1   1   2   2   2   1   1   2   1   1   1   2   2   2   2   1   2   1   1   1   1   2   2   1   2   2   1   1   2   2   2   2   2   2   2   2   2   2   2   2   1   1   2   1   2   1   2   2   2   2   2   2   2   1   2   2   1   2   2   1   2   2   2   2   2   1   1   2   2   2   2   1   1   1   2   2   1   2   1   2   1   1   2   1   2   1   1   2   2   2   2   1   1   2   1   1   1   2   1   2   2   1   1   2   2   2
 MK-4-2                 2   1   1   2   1   1   1   1   1   2   2   2   2   1   1   2   2   1   1   2   2   2   1   1   2   2   1   2   1   1   2   2   1   2   1   1   2   1   1   2   2   1   2   2   2   2   2   2   1   2   2   1   1   1   1   2   1   2   2   1   1   2   2   2   2   2   2   1   1   1   2   1   2   1   1   2   1   1   2   1   2   1   2   2   1   2   1   2   2   1   1   2   1   2   1   1   2   2   2   1   1   2   1   1   1   1   2   2   2   1   2   1   1   1   1   2   2   1   2   2   1   1   2   2   2   2   2   2   2   2   2   2   2   2   1   1   2   1   2   1   2   2   2   2   2   2   2   1   2   2   1   2   2   1   2   2   2   2   2   1   1   2   2   2   2   1   1   1   2   2   1   2   1   2   1   1   2   1   2   1   2   2   2   2   2   1   1   2   1   1   1   2   1   2   2   1   1   2   2   2
 MK-4-3                 2   1   1   2   1   1   1   1   2   2   2   2   2   1   1   2   2   1   1   2   2   2   1   1   2   2   1   1   1   1   2   2   1   2   1   1   2   1   1   2   2   2   2   2   2   2   2   2   1   1   2   1   1   1   1   2   1   2   2   1   1   2   1   2   2   2   1   1   1   2   2   1   2   1   1   2   1   1   1   1   2   1   2   2   1   2   1   2   2   1   2   2   1   2   1   2   2   2   2   1   1   2   1   2   1   1   2   2   1   1   2   1   1   1   1   2   1   1   2   2   1   1   2   2   2   2   2   2   2   1   2   2   1   2   1   1   2   1   2   1   1   2   2   2   2   2   2   1   1   2   1   2   2   1   2   2   2   2   2   1   1   2   2   2   2   1   1   1   2   2   1   2   1   2   1   1   2   1   2   1   2   2   2   2   2   2   1   2   1   1   1   1   1   2   2   1   1   2   2   1
 MK-4-4                 2   1   1   2   1   1   1   1   2   1   2   2   2   1   1   2   2   1   1   2   2   2   1   1   2   1   1   1   2   1   2   2   1   2   1   1   2   2   1   2   2   2   1   2   2   2   2   2   1   1   1   1   1   1   1   2   1   2   2   1   1   2   1   2   2   2   1   1   1   2   2   1   2   2   1   2   1   1   2   1   2   2   1   2   1   2   1   2   2   1   2   1   1   2   1   1   2   2   2   1   1   2   1   2   1   2   2   2   1   2   2   1   1   1   1   2   1   1   1   2   1   1   2   2   2   2   2   1   2   1   2   1   1   2   1   1   2   1   2   1   1   2   2   2   2   2   2   1   1   2   1   2   2   1   2   2   1   1   2   1   1   2   1   2   2   1   2   1   2   2   1   2   1   1   1   1   1   1   2   1   2   2   2   2   2   2   1   2   1   2   2   1   1   1   2   1   1   2   2   1
 MK-4-5                 2   1   2   2   1   1   1   1   2   1   2   2   2   1   1   1   2   1   1   2   2   2   1   1   1   1   1   1   2   1   2   2   1   2   1   1   2   2   2   2   2   2   1   1   2   1   2   1   1   1   1   1   1   2   1   1   1   2   1   1   1   2   1   2   2   2   1   1   1   2   2   1   1   2   1   2   2   1   2   1   2   2   1   2   1   2   1   2   2   1   2   1   1   2   2   1   2   2   2   1   1   2   1   2   1   2   2   2   1   2   1   1   1   1   1   2   1   1   1   2   2   1   2   2   2   2   2   1   2   1   2   1   1   2   1   1   2   1   2   1   1   2   2   2   2   2   1   1   1   1   1   2   2   1   2   2   1   2   2   1   1   2   1   2   2   1   2   1   2   2   2   2   1   1   1   1   1   1   2   1   1   2   2   2   2   2   1   2   1   2   2   1   1   1   2   1   1   2   2   1
 MK-4-6                 2   1   2   2   1   1   2   1   2   1   2   2   2   1   1   1   2   1   1   2   2   2   1   1   2   1   1   2   1   2   1   2   1   2   1   1   2   2   2   2   2   2   1   1   2   1   2   1   1   1   1   1   1   2   1   1   1   2   1   1   1   2   1   1   2   2   1   1   1   1   2   1   1   2   2   2   2   2   2   1   1   2   1   2   2   2   1   2   1   1   2   1   1   2   2   1   2   2   2   1   1   2   1   1   1   2   2   2   1   2   1   1   1   1   1   2   1   2   1   1   2   1   2   2   1   2   2   1   2   1   2   2   1   2   1   1   2   1   2   1   1   1   2   2   2   2   1   1   1   2   1   1   2   1   2   2   1   2   2   1   1   2   1   2   2   2   2   1   2   2   2   2   1   1   1   1   1   1   2   1   1   2   2   2   2   2   1   2   1   2   2   1   1   1   2   1   1   2   2   1
 MK-4-7                 2   1   2   2   1   1   2   1   2   1   2   2   1   1   2   1   2   1   2   2   2   1   1   1   2   1   1   2   1   2   1   2   1   2   1   1   2   1   2   2   2   2   1   1   2   1   2   2   1   1   2   1   1   2   1   1   1   2   1   1   1   2   2   1   2   2   1   2   1   1   2   1   1   2   2   2   2   2   2   1   1   1   1   2   2   2   1   2   1   1   2   1   1   2   2   1   2   2   2   1   1   2   1   1   1   2   2   2   1   2   1   1   1   1   1   2   1   2   1   1   2   1   2   2   1   2   2   1   2   1   2   2   1   2   2   1   2   1   2   1   1   1   2   2   2   2   1   1   1   2   1   1   2   1   2   2   1   2   2   2   1   2   1   2   2   2   2   1   1   2   2   2   1   1   1   1   1   1   2   1   1   2   2   1   2   2   1   1   1   2   2   1   1   2   2   1   1   1   2   1
 MK-4-8                 2   1   2   2   1   1   1   1   1   1   2   2   1   1   2   1   2   1   2   2   2   1   1   1   2   1   2   2   2   2   1   1   1   2   1   1   2   2   2   2   1   2   1   1   2   1   2   2   2   2   1   1   1   2   1   2   1   2   1   1   1   2   1   1   2   2   1   2   1   1   2   1   1   2   2   2   2   2   1   1   1   1   1   2   2   2   1   2   1   1   2   1   1   2   2   1   2   1   2   1   1   2   1   1   1   2   2   2   1   2   1   1   1   1   1   2   1   2   1   1   2   1   2   2   1   2   2   1   2   1   2   2   1   2   2   1   2   1   2   1   2   1   2   2   2   2   1   1   1   2   1   1   2   1   2   2   1   2   2   2   1   2   1   2   1   2   1   1   1   2   2   2   1   1   1   1   1   1   2   1   1   2   2   1   2   2   1   2   2   2   2   1   1   2   2   1   1   1   2   1
 MK-4-9                 2   1   2   1   1   1   1   1   1   1   2   2   1   1   2   1   1   1   2   2   2   1   1   1   2   2   2   2   2   1   1   1   1   2   1   1   2   1   2   2   1   2   1   1   2   1   1   2   2   2   1   1   1   2   1   1   1   2   1   1   1   2   2   1   2   2   1   2   1   1   2   2   1   2   2   2   2   2   1   1   1   1   1   2   2   2   1   2   1   1   2   1   1   2   2   1   2   1   2   1   1   2   1   1   1   2   2   2   1   2   2   1   1   1   1   2   1   1   1   1   2   1   2   2   1   2   2   1   2   1   2   2   1   2   1   1   1   1   2   2   2   1   2   2   2   2   1   2   1   2   1   1   2   1   2   2   1   2   2   2   1   2   1   2   1   2   1   1   1   2   2   2   2   1   1   1   1   1   2   1   1   2   2   1   2   2   2   2   2   2   2   2   1   2   2   1   1   1   2   1
 MK-4-10                1   1   2   1   1   1   1   1   1   1   2   2   1   1   2   1   1   1   2   2   2   1   2   1   1   2   2   2   2   2   1   1   1   2   1   1   2   1   2   2   1   2   1   1   2   2   1   2   2   2   1   1   1   2   2   1   1   2   1   1   1   2   2   1   2   2   1   2   1   1   2   2   1   2   2   1   2   2   1   1   1   1   1   1   2   1   1   2   1   1   2   1   1   2   2   1   2   1   2   2   1   2   1   1   1   2   2   2   1   2   2   1   1   1   1   2   2   1   1   1   2   1   2   2   1   2   2   1   2   2   2   1   1   2   1   1   1   1   2   2   2   1   2   2   2   2   1   2   1   2   1   1   2   1   2   2   1   2   2   2   1   2   1   2   1   2   1   1   1   2   2   1   2   1   2   1   2   1   2   1   1   2   2   1   2   2   2   2   2   2   2   2   1   2   2   2   1   1   2   1
 MK-4-11                1   1   2   1   1   1   1   1   1   1   2   2   1   1   2   1   1   1   1   2   2   1   2   1   1   2   2   1   2   2   1   1   1   2   1   1   2   1   2   2   1   2   1   1   2   2   1   2   2   2   1   1   1   2   2   1   1   2   1   1   1   1   2   1   1   2   1   1   1   1   2   1   1   2   2   1   2   2   1   1   1   1   1   1   2   1   1   2   1   1   2   1   1   2   1   1   2   1   2   2   1   2   1   1   1   2   2   2   1   2   2   1   1   1   1   2   2   1   1   1   2   1   2   2   1   2   2   2   2   2   2   1   1   2   1   1   1   1   2   2   2   1   2   2   2   2   1   2   1   2   1   1   2   1   2   1   1   2   2   2   1   2   1   2   2   2   1   1   1   2   2   1   2   1   2   2   2   1   2   1   1   2   2   1   1   2   2   2   2   2   2   2   1   2   1   2   1   1   2   1
 MK-4-12                1   2   2   1   1   1   1   1   1   1   2   2   1   2   2   2   2   1   1   2   2   1   2   1   1   2   2   1   2   1   2   1   1   2   1   1   2   2   2   2   1   2   2   1   1   2   1   2   2   1   1   1   1   2   2   1   1   2   1   1   2   1   2   1   1   2   1   2   1   1   2   1   1   1   2   1   2   2   1   2   1   1   1   1   2   1   1   2   1   1   2   2   1   2   1   1   2   1   2   2   1   2   1   1   1   2   2   2   1   1   1   1   1   1   1   2   2   1   1   1   2   1   2   2   2   2   1   2   2   1   2   1   1   2   1   1   1   1   2   2   2   1   2   2   2   2   1   2   1   2   1   1   2   1   2   1   1   2   2   1   1   2   1   1   2   1   1   1   1   2   2   2   2   2   2   2   1   1   2   1   1   1   2   2   1   2   2   2   2   2   2   2   1   2   1   2   1   1   2   1
 MK-4-13                2   2   2   1   1   1   1   1   1   1   2   2   1   2   2   1   2   1   1   2   2   1   2   1   1   2   2   1   2   1   2   1   1   2   1   1   1   2   2   2   1   2   2   1   1   2   1   2   2   1   2   1   1   2   2   1   1   2   1   1   2   1   2   1   1   2   2   2   1   1   2   1   1   1   2   1   2   2   1   2   1   2   1   1   2   1   1   2   1   1   2   2   1   2   1   1   2   1   2   2   1   2   1   1   1   2   2   1   2   1   1   1   1   1   1   2   2   1   1   1   2   1   2   2   2   2   1   2   1   1   2   2   1   2   1   1   2   1   2   2   2   1   2   2   2   1   1   2   1   2   1   1   2   1   2   1   1   2   2   1   1   1   1   1   2   1   1   1   2   2   2   2   2   2   2   2   1   1   2   1   1   1   2   2   1   2   2   2   2   2   2   2   1   2   1   2   1   1   2   2
 MK-4-14                2   2   2   1   1   1   1   1   1   1   1   2   1   2   2   1   1   1   1   2   2   1   2   2   1   2   2   1   2   1   2   2   1   2   1   1   1   2   2   2   1   2   2   1   1   2   1   2   2   2   2   1   1   2   2   1   1   2   1   2   2   1   2   1   1   2   2   2   1   1   2   1   1   1   2   1   2   2   1   2   1   2   1   2   2   1   1   1   1   1   2   2   1   2   1   1   2   1   2   2   1   2   1   2   1   2   2   1   2   1   1   1   1   1   1   2   2   1   1   1   1   1   2   2   2   2   1   2   2   1   2   2   1   2   1   1   2   2   2   2   2   1   2   2   2   1   1   2   1   2   1   2   2   1   2   1   1   2   2   1   1   1   1   1   2   1   1   1   2   2   2   2   2   2   2   2   1   1   2   1   1   1   2   2   1   2   2   2   2   2   2   2   2   2   2   2   2   2   2   1
 MK-4-15                2   2   1   1   1   1   1   1   1   1   1   2   1   2   1   1   1   1   1   2   2   1   2   2   2   2   2   1   1   1   2   1   1   2   2   1   1   2   2   2   1   2   2   1   1   2   1   2   2   2   2   2   1   2   2   1   1   2   1   2   2   1   2   1   1   2   2   2   1   1   2   1   1   1   2   1   2   2   1   2   1   2   1   2   2   1   1   2   1   1   2   1   1   2   1   1   2   2   2   2   1   1   1   2   1   2   2   1   2   1   1   1   1   1   1   2   2   1   2   1   2   2   2   2   2   2   1   2   2   1   2   1   2   2   1   1   2   2   2   2   2   1   2   2   2   1   1   2   1   2   2   2   2   1   2   1   1   2   2   1   1   1   1   1   2   1   1   1   2   2   2   2   2   1   2   2   1   2   2   1   1   1   2   2   1   2   2   2   2   2   2   2   2   2   2   2   2   2   2   2
 MK-4-16                2   2   1   1   2   1   1   1   2   2   1   2   1   2   1   1   1   2   1   2   2   1   2   2   2   2   2   1   2   1   2   1   1   2   2   1   1   2   2   2   1   2   2   1   1   2   1   2   1   2   2   2   2   2   2   2   1   2   1   2   2   1   2   1   1   2   2   2   1   1   2   1   1   1   2   1   2   2   1   2   1   2   1   2   2   1   1   2   1   1   2   1   1   2   1   1   2   2   2   2   1   1   1   2   1   2   2   2   2   1   1   1   1   1   2   2   2   1   2   1   2   2   2   2   2   2   1   2   1   1   2   1   2   1   2   1   2   2   2   2   1   1   2   2   2   1   2   2   1   2   2   2   1   1   2   1   1   2   2   1   1   1   1   1   2   1   1   2   2   2   2   2   2   1   2   2   1   2   2   1   1   1   2   1   1   2   2   2   2   1   2   1   2   1   2   2   2   2   2   2
 MK-5-1                 2   2   1   1   2   2   2   1   2   1   1   2   1   1   1   2   2   1   2   1   2   1   1   1   2   2   2   1   1   1   2   1   1   1   1   1   2   1   1   2   1   2   2   1   1   2   2   1   2   1   2   1   1   2   1   1   2   1   2   1   2   2   1   1   1   1   1   2   1   2   2   2   2   1   2   1   2   2   1   2   2   1   2   1   1   1   2   2   1   2   1   2   2   2   1   1   2   2   1   2   2   2   2   2   1   1   1   1   2   1   2   2   2   2   1   1   1   1   1   1   1   1   1   2   2   2   1   1   1   1   2   1   2   2   2   2   1   1   1   2   2   2   1   2   1   2   1   2   2   1   2   1   1   1   2   2   2   1   1   2   1   2   1   2   1   1   1   2   1   1   1   1   2   1   2   2   2   1   1   1   2   1   1   2   2   1   2   1   2   1   1   2   2   1   2   2   2   1   2   1
 MK-5-2                 2   2   1   1   2   2   2   1   2   1   1   2   1   1   1   2   2   1   2   1   2   2   1   1   2   2   2   1   1   1   1   1   1   1   1   1   2   1   1   2   1   2   2   1   1   2   2   1   2   1   2   1   1   2   1   1   1   1   2   1   2   2   1   1   1   2   1   2   1   2   2   2   2   1   2   1   2   2   1   2   2   2   2   1   1   1   2   2   1   2   1   2   1   2   1   2   2   2   1   2   2   2   1   1   2   1   1   1   2   1   2   2   2   2   1   1   1   1   1   1   1   1   1   2   1   2   1   2   1   1   2   1   2   2   2   2   1   1   2   2   2   2   1   1   1   2   1   2   2   2   2   1   1   2   2   2   2   1   1   2   1   1   1   2   1   1   1   1   1   1   1   1   1   1   2   2   2   1   1   1   2   1   1   2   2   1   2   1   1   2   1   2   2   1   2   2   2   1   2   1
 MK-5-3                 2   2   1   1   2   2   2   1   2   1   1   2   1   1   1   2   2   1   2   1   2   2   2   2   2   2   2   1   1   1   1   1   1   1   1   1   1   1   1   2   2   2   2   1   1   1   2   1   2   2   2   1   1   2   1   1   1   1   2   1   2   2   1   1   1   2   1   2   1   2   2   2   2   1   2   1   2   2   1   2   2   2   2   1   2   1   2   2   1   2   2   1   2   2   1   2   2   2   1   2   2   2   1   2   1   1   1   1   1   1   1   2   2   2   2   2   1   1   1   1   1   1   1   2   1   2   1   2   1   1   2   2   2   2   2   2   1   1   2   2   2   2   1   1   1   2   1   2   2   2   2   1   1   2   2   2   2   1   1   2   1   1   1   2   1   1   1   1   1   1   1   1   1   1   2   2   2   1   1   2   2   1   1   2   1   1   2   1   1   2   2   2   2   1   1   2   2   1   2   1
 MK-5-4                 1   2   1   1   2   2   1   1   2   1   1   2   1   1   1   2   2   1   2   1   2   2   2   2   2   2   2   1   1   1   1   1   1   1   2   1   1   1   1   2   2   2   2   1   1   1   2   1   2   2   2   1   1   2   1   1   1   1   2   1   2   2   2   1   1   2   1   2   2   2   1   2   1   1   2   2   2   2   1   2   2   2   2   1   2   2   2   2   1   2   1   2   2   2   1   2   2   1   1   2   2   2   1   2   1   1   1   1   1   1   1   2   2   2   2   2   1   1   2   1   1   2   1   2   2   2   1   2   2   1   2   2   2   2   2   2   1   1   2   2   2   1   1   1   1   2   1   2   1   2   2   1   1   2   2   2   2   1   1   2   1   1   1   2   1   1   2   1   1   1   1   1   1   1   2   1   2   1   1   2   2   1   1   2   1   1   1   1   1   2   2   2   2   1   1   2   2   2   2   1
 MK-5-5                 1   2   1   1   2   2   1   1   1   1   1   2   1   1   1   2   2   1   2   1   2   2   1   2   2   2   2   1   2   1   1   1   2   1   1   1   1   1   1   2   1   2   2   1   1   2   2   1   2   2   2   1   1   2   2   1   2   1   2   1   2   2   1   1   1   2   1   2   2   2   1   2   1   1   2   2   2   2   1   1   2   2   2   1   2   2   2   1   1   2   2   2   2   2   1   2   2   1   1   2   2   2   1   2   1   1   1   1   1   1   1   2   2   2   1   2   1   1   2   1   2   2   1   2   2   2   1   2   2   1   2   2   2   1   1   2   1   1   2   2   2   1   1   2   1   2   1   2   1   2   2   1   1   2   2   2   2   1   1   2   1   1   2   2   1   1   2   1   1   2   1   1   1   1   2   1   2   2   1   2   2   2   1   2   1   1   1   1   1   2   2   2   2   1   1   2   2   2   2   1
 MK-5-6                 1   2   1   1   2   2   1   1   1   1   2   2   2   1   1   2   2   1   2   1   2   2   1   2   2   2   2   1   2   1   1   1   2   1   1   1   1   1   1   2   1   2   2   2   1   2   2   1   2   2   2   1   1   2   2   1   1   1   2   1   2   2   1   1   1   2   1   2   2   2   1   2   1   1   2   2   1   1   2   2   2   1   2   1   2   2   2   1   1   2   2   2   2   2   2   2   2   1   1   2   1   2   1   2   1   1   1   1   1   1   1   2   2   2   1   2   1   1   2   1   2   2   1   2   2   2   1   2   2   1   2   2   2   1   2   2   1   2   2   1   2   2   2   1   1   2   1   2   1   2   2   1   1   2   1   2   2   1   1   1   1   1   2   2   1   1   2   1   1   2   1   1   1   1   2   1   2   2   1   2   2   2   1   2   1   1   1   1   1   2   2   2   1   2   1   2   2   1   2   1
 MK-5-7                 1   2   1   1   2   2   2   1   1   2   2   2   2   1   1   2   2   1   2   1   2   2   2   2   2   2   2   1   2   2   1   1   2   1   1   1   1   1   1   2   1   2   1   2   1   2   2   1   2   2   2   1   1   2   2   1   1   1   2   1   2   2   1   1   1   1   2   2   2   2   1   2   1   1   2   2   1   1   2   2   2   2   1   1   2   1   2   1   1   2   2   1   1   2   1   2   2   2   1   2   1   1   2   2   1   1   1   1   1   1   2   2   2   2   1   2   1   1   2   1   2   2   1   2   2   2   1   2   2   1   2   2   1   1   2   1   1   2   2   1   2   2   2   1   2   2   1   2   1   2   2   1   1   2   1   2   2   1   2   1   1   1   2   2   2   1   2   1   2   2   1   1   1   1   2   1   2   2   1   2   2   2   1   2   1   2   1   1   2   2   2   2   1   2   1   2   2   1   2   1
 MK-5-8                 1   2   1   1   1   2   2   2   1   2   1   2   2   1   2   2   2   1   2   1   2   2   2   2   2   2   2   2   2   2   1   1   2   1   1   1   1   1   1   2   1   2   1   2   1   2   2   1   2   2   2   1   1   2   2   1   1   1   1   1   1   2   1   1   1   1   2   2   2   1   1   2   1   1   2   2   2   1   2   2   2   1   1   1   2   1   2   1   1   2   2   1   1   2   1   2   2   2   1   2   1   1   2   2   1   1   1   1   1   1   2   2   2   2   1   2   1   1   2   1   1   2   1   2   2   2   1   2   2   1   2   2   1   2   2   1   1   2   2   1   2   2   2   1   2   2   1   2   1   2   2   1   1   2   1   2   2   1   2   1   1   1   2   1   2   1   2   1   2   2   1   1   1   1   2   1   2   1   1   2   1   2   1   2   1   2   1   1   1   2   2   2   1   2   1   2   2   1   2   1
 MK-5-9                 1   2   1   1   1   2   1   2   1   2   1   2   1   2   2   2   2   1   2   1   2   2   2   2   1   2   2   2   2   2   1   2   2   1   1   1   1   1   1   2   1   2   1   2   1   2   2   1   2   2   2   1   1   2   2   1   1   1   1   1   1   2   1   2   1   1   2   2   2   1   2   2   1   1   2   2   2   1   2   2   2   1   1   1   2   1   2   1   2   2   2   1   1   1   1   2   2   2   1   2   1   2   2   2   1   2   1   1   1   1   2   2   2   2   1   2   1   1   2   1   1   2   1   2   2   2   1   2   2   2   2   2   1   2   2   1   1   2   2   1   2   2   2   1   2   2   1   2   1   2   2   1   1   1   1   2   2   1   2   1   1   2   2   1   2   2   2   1   2   2   1   1   1   2   2   1   2   1   1   2   1   2   1   2   1   2   1   1   1   1   2   2   1   2   1   2   2   1   2   1
 MK-5-10                1   2   1   1   1   2   1   2   1   2   2   1   1   2   2   2   2   1   1   1   2   2   2   2   1   2   2   2   2   2   1   1   2   1   1   1   1   1   1   2   1   2   1   2   1   2   2   1   1   1   2   1   1   2   2   1   1   1   1   1   1   2   1   2   1   1   2   2   2   1   2   2   1   1   2   1   1   1   2   2   2   1   1   1   2   1   2   1   2   2   2   1   1   1   1   2   2   2   1   2   1   2   2   2   1   2   1   1   1   2   2   2   2   2   1   2   1   1   2   1   1   2   1   2   2   2   1   2   2   2   2   2   1   2   2   1   1   2   2   1   2   2   2   1   2   2   1   2   1   2   2   1   1   1   1   2   2   1   1   1   1   2   2   1   2   2   2   1   2   2   2   1   1   2   1   1   2   1   1   2   1   2   1   2   1   2   1   1   1   1   2   1   1   2   1   2   2   1   2   1
 MK-5-11                1   1   1   1   1   2   1   2   1   2   2   1   1   2   1   1   2   1   1   1   2   2   1   2   1   2   2   2   2   2   1   1   2   1   1   1   1   1   1   2   1   2   1   2   1   2   1   1   1   1   1   1   1   2   2   2   1   1   2   1   1   2   1   2   1   1   2   2   2   1   2   1   1   1   2   1   1   1   2   2   2   1   1   1   2   1   2   1   2   2   1   1   1   1   1   2   2   2   1   2   1   2   2   2   1   2   1   1   1   2   2   2   1   2   1   2   1   1   2   1   1   2   1   2   2   2   2   1   2   2   2   2   1   2   2   2   1   2   2   1   2   2   2   1   2   2   1   2   2   1   2   1   1   1   1   2   2   1   1   1   1   2   2   1   2   2   2   2   2   2   2   1   2   2   1   1   2   1   1   2   1   1   1   2   2   2   1   1   1   1   2   1   1   1   1   2   2   1   2   1
 MK-5-12                1   1   1   1   1   2   1   2   1   2   2   1   2   2   1   1   2   1   1   1   1   2   1   1   1   2   2   2   2   2   1   1   2   1   1   1   1   2   1   2   1   2   1   2   1   2   2   1   1   2   1   1   1   2   2   2   1   1   2   1   1   2   1   2   1   1   2   2   2   1   2   1   1   1   2   1   2   1   2   2   2   1   1   2   2   2   1   1   2   1   1   1   1   1   1   2   2   2   1   2   1   1   2   2   1   2   1   1   1   2   2   2   1   2   1   2   1   1   2   1   1   2   1   2   1   2   2   1   2   2   2   2   1   2   2   2   1   2   2   2   1   2   2   1   2   2   2   2   2   1   2   1   1   1   1   2   2   1   2   2   1   2   2   1   2   2   2   2   2   2   2   1   2   2   1   1   2   1   1   2   1   1   1   2   2   2   1   1   2   1   2   1   1   1   1   2   2   1   2   2
 MK-5-13                1   1   1   1   1   2   1   2   1   2   2   2   2   1   1   1   2   1   1   1   2   2   2   1   1   2   2   2   2   2   1   1   2   1   1   1   1   2   1   2   1   1   1   2   1   2   2   1   1   2   1   1   1   2   2   2   1   1   2   1   1   2   1   2   1   1   2   2   2   1   2   1   1   1   2   1   2   2   1   2   2   1   1   2   2   1   1   1   2   1   1   1   1   1   2   2   2   2   1   2   1   1   2   2   1   2   1   1   1   1   2   2   1   2   1   2   2   1   2   1   1   2   1   2   1   2   2   1   2   2   2   2   1   2   2   2   1   2   2   2   1   2   2   1   1   2   2   2   2   1   2   2   1   2   2   2   2   1   2   2   1   2   2   1   2   2   2   2   2   2   2   1   2   2   1   1   1   1   1   2   1   1   1   2   2   2   1   1   1   1   2   1   1   1   1   2   2   1   2   2
 MK-5-14                2   1   1   1   1   2   1   2   1   2   2   1   2   1   1   1   2   1   1   1   2   2   2   1   1   2   2   2   2   2   1   1   1   1   1   1   1   2   1   2   1   1   1   2   1   2   1   1   1   2   1   1   1   2   2   2   1   1   2   1   1   2   1   2   1   1   2   2   2   1   2   1   1   1   2   1   2   2   1   2   2   1   1   2   1   1   1   1   2   1   1   1   1   1   2   2   2   1   1   2   1   1   2   2   1   2   1   1   1   1   2   2   1   2   1   2   1   1   2   2   1   2   2   2   1   2   2   2   2   2   2   2   1   2   2   2   1   2   2   2   2   2   2   1   1   2   2   2   1   1   2   2   1   1   1   2   2   1   1   2   1   2   2   1   2   2   2   2   2   2   2   1   2   2   2   1   1   1   1   2   1   1   1   2   2   1   1   1   1   1   2   1   2   1   1   2   2   1   2   1
 MK-5-15                2   1   1   1   1   2   1   2   1   2   2   1   1   1   2   1   2   1   1   1   2   2   2   1   1   2   2   2   2   2   2   1   1   1   1   1   1   2   1   2   1   1   1   2   1   2   1   1   1   2   1   1   1   2   2   2   1   1   2   1   1   2   1   2   1   1   2   2   1   2   1   1   1   1   2   1   2   2   1   2   2   1   1   2   1   1   1   1   2   1   1   2   1   1   2   2   2   1   1   2   1   1   2   2   1   2   1   1   1   1   2   2   1   2   1   2   1   1   2   2   2   1   2   2   1   2   2   2   2   2   2   2   1   2   1   2   1   2   2   2   2   2   2   1   1   2   2   2   1   1   2   2   2   2   1   2   1   1   2   2   1   2   2   1   2   2   2   2   2   2   1   1   2   2   2   1   1   1   1   2   1   1   1   2   2   1   1   1   1   1   2   1   2   1   1   1   2   1   2   1
 MK-5-16                2   1   1   2   1   2   1   2   1   2   2   1   1   1   2   1   2   2   1   1   2   2   2   1   1   2   2   2   2   2   2   2   1   1   1   1   1   2   1   2   1   1   1   1   2   1   1   1   1   1   1   1   1   2   2   2   1   1   2   1   1   2   1   2   1   1   1   2   1   2   1   1   2   1   2   1   2   2   1   2   2   1   1   2   1   1   1   1   2   2   1   2   1   1   2   2   2   1   1   2   1   1   2   2   1   2   1   1   2   1   2   2   1   2   1   2   1   1   2   2   2   1   2   2   1   2   1   2   2   2   2   2   1   1   1   2   2   2   2   1   2   2   2   1   1   1   2   2   1   1   2   2   2   2   1   2   1   1   2   2   1   2   2   1   2   2   2   2   2   2   1   2   2   2   1   1   1   1   2   2   1   1   1   2   2   1   1   1   1   1   2   1   2   1   1   1   1   1   2   1
 MK-6-1                 2   1   1   2   2   2   2   2   1   2   2   1   2   1   2   2   2   2   1   2   2   2   1   2   1   1   2   1   2   2   1   1   2   1   2   1   1   1   1   2   1   2   1   1   1   1   1   1   1   2   1   1   2   2   2   1   1   1   2   2   1   1   2   1   1   1   1   2   1   2   1   2   1   2   2   1   1   2   1   1   1   1   2   2   2   1   2   2   2   1   2   2   1   2   1   1   2   2   1   2   2   1   2   2   1   2   2   1   2   2   1   1   1   1   1   2   2   2   2   2   2   1   1   1   2   2   2   2   2   1   1   1   1   1   2   1   1   1   2   1   1   2   2   2   2   2   1   1   2   1   1   1   1   2   2   2   1   2   1   2   2   2   2   2   1   2   1   2   2   1   2   2   1   2   1   2   2   1   1   2   2   1   2   2   2   1   2   1   1   2   1   2   1   1   1   2   1   1   2   2
 MK-6-2                 2   1   1   2   2   2   2   2   1   2   1   1   2   1   2   2   2   2   1   2   2   2   1   2   1   1   2   1   2   2   1   1   2   1   2   2   1   1   1   2   1   2   1   1   1   1   1   1   1   2   1   1   2   2   2   1   1   1   2   2   1   1   2   1   1   1   1   2   1   2   1   2   2   2   2   1   1   2   1   1   1   1   2   2   2   1   2   2   2   2   2   2   1   2   1   1   2   1   1   2   2   1   2   1   2   2   2   1   2   2   1   1   1   1   1   2   2   2   2   2   1   1   1   1   2   2   2   2   2   1   1   1   1   1   2   1   1   1   2   1   1   2   2   2   2   2   1   1   2   1   1   1   2   2   2   2   1   2   1   2   2   2   2   1   1   2   1   2   1   1   2   2   1   2   1   2   2   1   1   2   1   1   2   2   2   1   2   1   1   1   1   2   1   2   1   2   1   1   2   2
 MK-6-3                 1   1   1   2   2   2   1   2   1   2   1   1   2   1   2   1   2   2   1   2   2   2   1   2   1   1   2   1   2   2   1   1   1   2   2   2   1   1   1   2   1   2   1   1   1   1   1   1   2   2   1   1   1   2   2   1   1   1   2   2   1   1   2   1   1   1   1   2   1   2   1   2   2   2   2   1   1   2   1   1   2   1   2   1   2   1   1   2   2   2   2   2   1   2   1   1   2   1   1   2   2   1   2   1   2   2   2   1   2   2   1   1   1   1   1   2   2   2   2   1   1   1   1   1   2   2   2   2   2   1   1   2   1   1   2   1   1   1   2   1   1   1   2   2   2   1   1   1   2   1   1   1   1   2   2   2   2   2   2   2   2   1   1   1   1   2   1   2   2   1   2   2   2   1   1   2   2   1   2   2   1   1   2   2   2   1   2   1   1   1   1   1   1   2   1   2   1   1   2   2
 MK-6-4                 1   1   1   2   2   2   1   2   1   2   1   1   2   2   2   1   2   2   1   2   2   2   2   2   1   1   2   2   2   1   1   1   1   2   2   2   1   1   1   2   1   1   1   1   1   1   1   1   2   2   1   1   1   2   2   1   1   1   2   1   1   1   2   1   1   1   1   2   1   2   1   1   2   2   2   2   1   2   1   1   2   2   2   1   2   1   1   2   2   2   2   2   1   2   1   1   1   1   1   2   2   1   2   1   2   2   2   1   1   2   1   1   1   1   2   2   2   2   2   1   1   1   1   1   2   2   1   2   2   1   2   2   1   1   2   1   1   1   2   1   1   1   2   2   2   1   1   1   2   1   1   1   1   2   1   2   1   2   2   2   1   1   1   1   1   2   1   2   2   2   2   2   1   1   1   2   2   1   2   2   2   1   2   2   2   1   2   1   1   1   1   1   1   2   1   2   1   1   2   2
 MK-6-5                 1   1   1   2   2   2   1   1   1   2   1   1   2   2   2   1   2   2   1   1   2   2   2   1   1   1   2   2   2   1   1   1   1   2   1   2   1   1   1   2   2   2   1   2   1   1   1   1   2   2   1   1   1   2   2   1   1   1   2   1   1   2   2   1   1   1   2   2   1   2   2   1   2   2   2   2   1   1   1   1   2   2   2   1   2   1   1   2   2   2   2   2   1   2   1   1   1   1   1   1   2   1   2   1   1   2   2   1   1   2   1   1   1   1   2   2   2   2   2   2   2   1   1   1   2   2   1   2   2   1   2   2   1   1   2   1   1   1   2   1   2   1   2   2   2   1   1   1   2   1   1   1   1   2   1   2   1   1   2   2   1   2   1   1   1   2   1   2   2   1   2   2   1   1   1   2   2   1   2   2   2   1   2   2   2   1   2   1   1   1   1   1   1   2   1   2   1   1   2   2
 MK-6-6                 1   2   1   2   2   2   2   1   1   2   1   1   1   2   2   1   2   2   1   1   1   2   2   1   1   1   2   2   2   1   1   1   1   2   1   2   1   1   2   2   2   2   1   1   1   1   1   1   2   2   1   2   1   2   2   1   1   1   2   1   1   2   1   1   2   1   2   2   1   2   2   1   2   2   2   2   1   1   1   1   2   2   2   1   2   1   2   2   2   2   2   1   1   2   1   1   1   1   1   1   2   1   2   1   1   2   2   1   1   2   2   1   1   1   2   2   2   2   2   1   2   1   1   1   2   2   1   2   2   1   2   2   1   2   1   1   1   1   2   2   2   1   2   2   2   1   1   2   2   1   2   1   1   2   1   2   1   1   2   2   1   1   1   1   1   2   1   2   2   1   2   1   1   1   1   2   2   1   1   2   2   1   2   2   2   1   2   1   1   1   1   1   1   2   1   2   1   1   2   2
 MK-6-7                 2   2   1   2   2   2   1   1   1   2   1   1   1   1   2   1   2   2   1   1   1   2   2   1   1   1   2   2   2   1   1   1   1   2   1   2   1   1   2   2   2   2   1   1   1   1   1   1   2   2   2   2   1   2   2   1   1   1   2   1   1   1   2   1   2   1   2   2   1   2   2   1   2   1   2   2   1   1   1   1   1   2   2   1   2   1   2   2   2   2   2   1   1   2   1   1   1   1   1   1   2   1   2   1   1   2   2   1   1   2   2   1   1   1   2   2   2   2   1   1   2   1   1   1   2   2   1   1   2   1   2   2   1   2   1   1   1   1   2   2   2   1   2   2   2   1   1   2   2   1   2   1   1   2   1   1   1   1   2   2   1   1   1   1   1   2   2   2   2   1   1   1   2   1   1   2   2   1   2   2   2   1   2   2   2   2   1   1   1   1   1   2   1   2   1   2   1   1   2   2
 MK-6-8                 2   2   1   2   2   2   1   1   1   2   1   1   1   1   2   1   2   1   1   1   1   2   2   1   1   1   2   2   2   1   1   1   1   2   1   2   1   1   2   2   2   2   1   1   1   1   1   1   2   2   2   2   2   2   2   2   1   1   2   1   2   1   2   1   2   1   2   2   1   2   2   1   2   1   1   2   1   1   1   1   1   2   1   1   2   1   2   2   2   2   2   1   1   2   1   1   2   1   2   2   2   1   2   2   2   2   2   1   1   1   2   1   1   1   2   2   2   2   2   1   2   2   1   1   2   2   2   1   2   1   1   2   1   2   1   1   1   1   2   2   2   1   2   1   2   1   2   2   2   1   2   1   1   2   1   1   1   1   2   2   1   1   1   1   2   2   2   2   2   1   1   1   2   1   1   2   2   1   2   2   2   1   2   2   2   1   1   1   1   1   2   2   1   2   1   1   1   1   2   2
 MK-6-9                 1   1   1   2   2   2   1   1   1   2   1   2   1   1   2   1   1   1   2   1   1   2   2   1   1   1   2   2   1   1   1   1   1   2   1   2   1   1   2   2   2   2   1   1   1   2   1   1   2   2   2   1   2   2   2   2   1   1   2   1   2   1   2   1   2   1   2   2   1   2   1   1   2   1   1   2   1   1   1   1   1   2   1   1   2   1   2   2   2   2   2   2   1   2   1   1   2   1   2   2   2   1   2   2   2   2   2   1   1   1   2   1   1   2   2   2   2   2   2   1   2   2   1   1   2   2   2   1   2   1   1   2   1   2   1   1   1   1   2   1   2   2   2   1   2   1   2   2   2   1   2   1   1   2   2   1   1   1   2   2   1   1   1   1   2   2   2   2   2   1   1   1   2   1   1   2   2   1   2   2   2   1   2   2   2   1   2   2   1   1   2   2   1   2   1   2   1   1   1   2
 MK-6-10                1   1   2   2   2   2   1   1   1   2   2   2   1   1   2   1   1   1   2   2   1   2   2   1   2   1   2   2   1   1   1   1   1   2   2   2   1   1   2   2   2   2   1   1   1   2   1   1   2   2   2   1   2   2   2   2   1   1   2   1   2   1   2   1   2   1   1   2   1   2   1   1   2   1   2   2   1   1   1   1   1   2   1   1   2   2   2   2   1   2   2   2   1   2   1   1   2   1   2   1   2   1   2   2   2   2   2   1   1   1   2   1   1   2   2   2   2   2   2   1   2   1   1   1   2   2   2   1   2   1   1   2   2   2   1   1   1   1   2   1   2   2   2   1   2   1   2   2   2   1   2   1   1   2   2   1   1   1   2   2   1   1   1   1   2   2   2   2   2   1   1   1   2   2   1   2   1   1   2   2   2   1   1   2   2   1   2   2   1   1   2   2   1   2   1   2   1   1   1   2
 MK-6-11                1   1   2   1   1   2   1   1   1   2   2   2   1   1   2   1   1   1   2   2   1   2   2   2   2   1   2   2   1   1   1   1   1   2   2   2   1   1   2   2   1   1   1   1   1   2   1   1   2   2   2   1   2   2   2   1   1   1   2   1   2   1   1   1   2   1   1   2   1   2   1   1   1   1   1   2   1   1   1   1   1   2   1   1   2   2   2   2   1   2   2   2   1   2   1   1   2   1   2   1   2   1   2   2   2   1   2   1   1   1   2   1   1   2   2   2   2   2   1   1   2   1   1   1   2   2   1   1   2   1   1   2   2   2   1   1   2   1   2   1   2   2   2   2   2   1   2   2   2   1   2   1   1   1   2   1   1   1   2   1   1   1   1   1   2   2   2   2   2   1   1   1   2   2   1   2   1   1   2   1   2   1   1   2   2   1   1   2   1   2   2   2   1   2   1   1   1   1   1   1
 MK-6-12                1   1   2   1   1   2   1   1   1   2   2   2   1   1   2   1   1   2   2   2   1   2   2   2   2   2   2   2   1   1   1   1   1   2   2   2   1   2   2   2   1   1   1   1   1   2   1   1   2   2   2   1   1   2   2   1   1   1   2   1   1   1   1   1   2   1   1   2   2   2   1   1   1   1   1   2   1   1   1   1   2   2   1   1   2   2   2   2   1   2   2   2   1   2   1   1   2   2   2   1   2   1   2   2   2   1   2   1   1   1   2   1   1   2   2   2   2   2   1   1   2   1   1   1   2   2   1   1   2   1   1   2   2   2   1   1   1   1   2   1   2   2   2   2   2   1   2   2   2   1   2   1   1   1   2   1   1   1   2   1   1   1   1   1   2   2   2   2   2   2   2   1   2   2   1   2   1   1   2   1   2   1   2   2   2   1   1   1   1   2   2   2   1   2   2   1   1   1   2   1
 MK-6-13                1   1   2   1   1   2   2   1   1   2   2   2   1   1   2   1   1   2   2   2   1   2   2   2   2   2   2   2   1   1   1   1   1   2   2   2   1   2   1   2   1   1   1   1   1   2   1   1   2   2   2   1   1   2   1   1   1   2   2   2   1   1   1   1   2   1   1   2   2   2   2   1   1   1   1   2   1   1   1   1   2   1   1   1   2   1   2   2   1   2   2   2   1   2   1   1   2   2   2   1   2   1   2   2   2   1   2   1   1   1   2   1   1   2   2   2   2   2   1   1   2   1   1   1   2   2   1   1   2   1   1   2   2   2   1   1   1   1   2   1   2   2   1   2   2   1   2   2   2   1   2   1   1   1   2   1   1   1   2   1   2   1   1   1   2   1   2   2   2   2   1   1   2   2   1   2   2   1   2   1   2   1   2   2   2   1   1   1   1   2   1   1   1   1   1   1   1   1   2   1
 MK-6-14                1   1   2   1   1   2   2   1   1   2   2   2   1   2   2   1   1   2   2   2   1   2   1   1   2   2   2   2   1   1   1   1   1   2   2   2   1   2   1   2   1   1   2   1   1   2   1   1   2   2   2   2   1   1   1   1   1   2   2   2   2   1   2   1   2   1   1   2   2   2   2   1   1   1   1   2   1   1   1   1   2   1   1   1   1   1   2   2   1   2   2   2   1   1   1   1   2   2   2   1   2   1   2   2   2   1   2   1   1   1   2   1   1   2   2   2   2   2   1   1   2   1   1   2   2   2   1   1   2   1   1   2   2   2   1   1   1   1   2   1   2   2   1   2   2   1   2   2   2   1   2   1   1   1   2   1   1   1   2   1   2   1   1   1   2   1   2   2   2   1   1   1   2   2   2   2   2   1   2   1   2   1   2   2   2   1   1   1   1   2   1   1   1   1   1   1   1   1   2   1
 MK-6-15                2   1   2   1   2   2   2   2   1   2   2   2   1   2   2   1   1   2   2   1   1   2   1   1   2   2   2   2   1   1   1   1   1   2   2   2   1   2   1   2   1   1   2   1   1   2   1   1   2   2   2   2   1   1   1   1   1   2   1   2   2   1   2   1   2   1   1   2   2   2   2   1   2   1   1   2   1   1   2   1   2   1   2   1   2   1   2   1   1   2   2   1   1   1   2   1   2   2   2   1   2   1   2   2   2   1   2   1   1   1   2   1   1   2   2   2   2   2   1   1   2   1   1   2   2   2   1   1   1   1   1   2   2   2   1   1   1   1   2   1   2   2   1   2   2   1   2   2   2   1   2   1   1   1   2   1   1   1   2   2   2   1   2   1   1   1   2   2   2   1   1   1   2   2   2   2   2   1   2   1   2   1   2   2   2   1   1   1   1   2   1   1   1   1   1   1   1   1   2   1
 MK-6-16                2   1   2   1   2   2   2   2   2   2   2   2   1   2   2   1   1   2   2   1   1   2   1   1   2   2   2   2   1   1   1   1   1   2   2   2   2   2   1   1   1   1   2   1   1   2   2   1   2   2   2   2   1   1   1   1   1   2   1   2   2   2   2   2   2   2   1   2   2   2   2   1   2   1   1   2   1   1   2   1   2   1   2   1   2   1   2   1   1   2   2   1   1   1   2   1   2   2   2   1   2   1   2   2   2   1   2   1   1   1   2   2   1   2   2   2   2   2   2   1   2   1   1   2   2   2   2   1   1   1   1   2   2   1   1   1   1   1   2   1   1   2   1   2   2   1   2   2   2   1   1   1   1   1   2   1   1   1   2   2   2   1   2   1   1   1   2   1   2   1   1   2   2   2   2   2   2   1   2   1   2   2   2   2   2   1   1   1   1   2   1   1   1   1   2   1   1   2   2   1
 
!****************************************** Phenotypic Data **********************************************************
!-100.0 is resevred for missing phenotype
SimulatedTrait1         7.7747    9.4708    9.4296   11.0548   10.6432    9.4372   10.1359    9.5921    9.8636    9.1984   10.2668    9.5114   10.9437   10.3261   11.1862   10.6256   10.3267    9.2027   11.0680   11.1370    9.2145   10.3607   10.1895   10.6418   10.5000   10.8631   10.1430   10.8701   11.0003   10.2433    7.6968    9.4748    9.7762    9.4320    8.7807    9.8953   11.4112    8.3052    9.8699    8.1844   10.1294   11.2052    9.8854   10.8960   10.1100    9.6850   11.1570   10.9706   10.2743    8.9862    9.7896   10.7790    9.7520   11.2886    9.4109    9.5795    8.2857   11.3118   10.9729    7.8745    8.9505    9.4202   11.3696    8.3786    9.3021   11.4384    9.5429   10.7537    9.0702   11.0935   11.0056    7.8615   10.4125    9.7082   11.4362    9.0982   10.1699   10.8284   10.3195   10.4166   10.3671   10.2722    8.3740   11.7960   11.3234   11.0993   10.5495    7.5824    9.7413   10.9649   10.1084   10.9591   11.2480    9.7155    9.8852    8.9194    9.9388    7.2050   11.5552    9.4247   10.4062    8.2509    9.3859   10.6254    9.1046    9.5505    8.3914    9.9527   11.2806    9.2553    9.0715    8.5349    9.5832   10.6248    8.0686   11.3531    8.7705   10.9503    9.0295   11.1133    9.1417    8.3689   12.2233   11.6586   10.0567    9.4423    8.4113    9.3387    8.9095   10.6273    7.3786    9.6499    9.8696    8.7142   10.6991   10.3941   11.2208    8.9618    9.9709   10.1175    9.4631    9.9850   11.5369    9.6540    8.0977   11.6624    9.4806   10.6445   10.9237   11.2843   11.1061   10.9041   12.9141    9.9963   10.6896    9.4509   10.4796    8.2949   10.2899   10.0141    9.5819   10.6857   10.0987   12.0228    8.0563   10.3898    9.7572   12.4119    8.7176    9.5883   10.1313    8.2311   10.0006   12.7262   10.0511    9.0908   10.0107    8.8951    8.9965    9.2700   10.4300    8.5075   10.4126    8.5116    9.0723    9.6782    8.5349    9.3457    9.3525   10.9877   10.2191   11.7176    9.9478    8.8110   11.1563   10.7434   10.2877    9.2171    9.3317   10.4972
 
