# Supplementary material for: Inclusive Composite Interval Mapping of QTL by Environment Interactions in Biparental Populations
Source: PLoS One. 2015 Jul 10;10(7):e0132414. doi: 10.1371/journal.pone.0132414 (PMC4498613; doi:10.1371/journal.pone.0132414)
Supplement: S1 File — (ZIP) [file pone.0132414.s001.zip › BC1 population/e=1/run_00102.met]

!**********************Note: lines staring with "!" are remarks and will be ignored in the program********************
!*********************************General Information**********************************
!Assuming F1 = P1 x P2, populations available in QTL IciMapping are: 
!  1, P1BC1F1 = P1 x F1, the first backcrossing where P1 is used as the recurrent parent;
!  2, P2BC1F1 = P2 x F1, the first backcrossing where P2 is used as the recurrent parent;
!  3, F1DH, F1-derived doubled haploids; 
!  4, RIL or F1RIL, recombination inbred lines through the repeated selfing of F1;
!  5, P1BC1RIL, recombination inbred lines through the repeated selfing of P1BC1F1;
!  6, P2BC1RIL, recombination inbred lines through the repeated selfing of P2BC1F1;
!  7, F2, the selfing generation of F1;
!  8, F3, the selfing generation of F2;
!  9, P1BC2F1, the second backcrossing where P1 is used as the recurrent parent; 
! 10, P2BC2F1, the second backcrossing where P2 is used as the recurrent parent;
! 11, P1BC2RIL, recombination inred lines through the repeated selfing of P1BC2F1; 
! 12, P2BC2RIL, recombination inred lines through the repeated selfing of P2BC2F1; 
! 13, P1BC1F2, the selfing generation of P1BC1F1; 
! 14, P2BC1F2, the selfing generation of P2BC1F1; 
! 15, P1BC2F2, the selfing generation of P1BC2F1; 
! 16, P2BC2F2, the selfing generation of P2BC2F1; 
! 17, P1BC1DH, P1BC1F1-derived doubled haploids; 
! 18, P2BC1DH, P2BC1F1-derived doubled haploids; 
! 19, P1BC2DH, P1BC2F1-derived doubled haploids; 
! 20, P2BC2DH, P2BC2F1-derived doubled haploids; 
   1      !Mapping Population (see remarks above)
   2      !Mapping Function (1 for Kosambi; 2 for Haldane; 3 for Morgan)
   2      !Marker Space Type (1 for intervals; 2 for positions)
   1      !Marker Space Unit(1 for centiMorgans; 2 for Morgan)
   6      !Number of Chromosomes (or Linkage Groups)
 200      !Size of the mapping population
   1      !Number of environments
 
!***************************************** Chromosomes and Linkage Maps **********************************************
!Chromosome                 NumMarkers
-CH1                        16
-CH2                        16
-CH3                        16
-CH4                        16
-CH5                        16
-CH6                        16
!Linkage map (Marker name followed by position or the interval length)
 MK-1-1                1     0.000
 MK-1-2                1    10.000
 MK-1-3                1    20.000
 MK-1-4                1    30.000
 MK-1-5                1    40.000
 MK-1-6                1    50.000
 MK-1-7                1    60.000
 MK-1-8                1    70.000
 MK-1-9                1    80.000
 MK-1-10               1    90.000
 MK-1-11               1   100.000
 MK-1-12               1   110.000
 MK-1-13               1   120.000
 MK-1-14               1   130.000
 MK-1-15               1   140.000
 MK-1-16               1   150.000
 MK-2-1                2     0.000
 MK-2-2                2    10.000
 MK-2-3                2    20.000
 MK-2-4                2    30.000
 MK-2-5                2    40.000
 MK-2-6                2    50.000
 MK-2-7                2    60.000
 MK-2-8                2    70.000
 MK-2-9                2    80.000
 MK-2-10               2    90.000
 MK-2-11               2   100.000
 MK-2-12               2   110.000
 MK-2-13               2   120.000
 MK-2-14               2   130.000
 MK-2-15               2   140.000
 MK-2-16               2   150.000
 MK-3-1                3     0.000
 MK-3-2                3    10.000
 MK-3-3                3    20.000
 MK-3-4                3    30.000
 MK-3-5                3    40.000
 MK-3-6                3    50.000
 MK-3-7                3    60.000
 MK-3-8                3    70.000
 MK-3-9                3    80.000
 MK-3-10               3    90.000
 MK-3-11               3   100.000
 MK-3-12               3   110.000
 MK-3-13               3   120.000
 MK-3-14               3   130.000
 MK-3-15               3   140.000
 MK-3-16               3   150.000
 MK-4-1                4     0.000
 MK-4-2                4    10.000
 MK-4-3                4    20.000
 MK-4-4                4    30.000
 MK-4-5                4    40.000
 MK-4-6                4    50.000
 MK-4-7                4    60.000
 MK-4-8                4    70.000
 MK-4-9                4    80.000
 MK-4-10               4    90.000
 MK-4-11               4   100.000
 MK-4-12               4   110.000
 MK-4-13               4   120.000
 MK-4-14               4   130.000
 MK-4-15               4   140.000
 MK-4-16               4   150.000
 MK-5-1                5     0.000
 MK-5-2                5    10.000
 MK-5-3                5    20.000
 MK-5-4                5    30.000
 MK-5-5                5    40.000
 MK-5-6                5    50.000
 MK-5-7                5    60.000
 MK-5-8                5    70.000
 MK-5-9                5    80.000
 MK-5-10               5    90.000
 MK-5-11               5   100.000
 MK-5-12               5   110.000
 MK-5-13               5   120.000
 MK-5-14               5   130.000
 MK-5-15               5   140.000
 MK-5-16               5   150.000
 MK-6-1                6     0.000
 MK-6-2                6    10.000
 MK-6-3                6    20.000
 MK-6-4                6    30.000
 MK-6-5                6    40.000
 MK-6-6                6    50.000
 MK-6-7                6    60.000
 MK-6-8                6    70.000
 MK-6-9                6    80.000
 MK-6-10               6    90.000
 MK-6-11               6   100.000
 MK-6-12               6   110.000
 MK-6-13               6   120.000
 MK-6-14               6   130.000
 MK-6-15               6   140.000
 MK-6-16               6   150.000
!*********************************** Marker Types ********************************************************************
!Co-dominant marker: When heterozygote F1 is present, P1 is coded as 2, F1 is coded as 1, and P2 is coded as 0; Otherwise, P1 is coded as 2, and P2 is coded as 0. 
!Dominant marker: When heterozygote F1 is present, P1 and F1 are coded as 12, and P2 is coded as 0; Otherwise, P1 is coded as 2, and P2 is coded as 0.  
!Recessive markers: When heterozygote F1 is present, P1 is coded as 2, and F1 and P2 are coded as 10; Otherwise, P1 is coded as 2, and P2 is coded as 0. 
!Missing marker is coded as -1. 
 MK-1-1                 2   1   1   1   2   2   1   1   2   2   2   2   1   2   1   1   1   1   2   1   2   2   1   2   2   2   1   1   1   1   1   2   2   1   2   1   2   2   1   1   1   1   1   1   2   1   1   2   2   2   2   2   1   2   1   1   2   2   1   2   2   2   1   2   1   2   2   2   2   2   2   1   1   2   1   2   2   1   1   2   1   1   1   1   2   2   1   1   1   1   1   1   1   2   2   2   2   1   1   2   1   1   1   2   1   1   1   1   1   2   2   2   1   1   2   2   1   2   2   1   1   2   1   2   2   2   1   1   2   2   1   2   2   2   1   1   2   2   2   2   1   1   2   2   1   1   1   2   1   1   1   1   2   1   1   1   2   2   1   1   2   1   2   1   2   1   2   2   2   1   2   2   2   1   2   1   1   1   2   1   2   1   2   2   2   2   1   2   1   2   1   2   2   1   1   2   1   2   2   2
 MK-1-2                 2   1   1   1   2   2   1   1   2   2   2   2   1   2   1   1   1   1   1   1   2   2   1   2   1   2   1   1   1   2   1   2   2   1   2   1   2   2   2   1   1   1   1   1   2   1   1   2   2   2   2   2   2   2   1   1   2   2   1   2   2   2   1   2   1   2   2   2   2   2   2   1   1   2   1   2   2   1   1   2   1   1   1   1   1   2   1   1   1   1   1   1   1   2   2   2   2   1   1   2   1   2   1   2   1   1   1   1   1   2   2   2   1   1   2   1   1   2   2   1   1   2   1   2   1   2   1   1   2   2   1   2   2   2   1   1   1   2   2   2   1   2   1   2   1   2   1   2   2   1   1   1   2   1   1   1   1   2   1   1   2   1   2   1   2   1   2   1   2   1   2   2   2   1   2   1   1   1   1   1   2   1   2   2   2   2   1   2   1   2   1   2   2   1   2   2   1   2   2   2
 MK-1-3                 2   2   2   1   2   2   1   1   2   2   2   2   1   2   1   1   1   1   1   1   2   2   1   1   1   2   1   1   1   2   1   2   2   1   2   1   1   2   2   1   1   2   1   1   2   1   1   2   2   1   2   2   2   2   1   1   2   2   1   2   2   2   1   2   1   2   2   2   2   2   2   1   1   2   1   2   2   1   1   2   1   1   1   1   1   2   1   1   2   1   1   1   1   2   2   2   2   1   1   2   2   2   1   2   1   1   1   1   1   2   2   2   1   1   2   1   1   2   1   1   2   1   1   2   1   1   1   1   2   2   1   2   2   2   1   1   1   2   2   2   1   2   1   2   1   2   1   2   1   1   1   2   2   1   1   1   1   2   1   1   2   1   2   2   2   1   2   1   2   1   1   2   2   1   2   1   1   1   1   1   2   1   1   2   2   2   2   2   1   2   1   2   2   1   2   2   1   2   2   2
 MK-1-4                 2   2   2   1   1   2   1   1   2   2   2   2   1   1   2   1   1   1   2   2   2   2   2   1   1   2   1   1   1   2   1   2   2   1   2   1   1   2   1   1   1   1   1   1   2   1   1   2   2   1   2   2   2   2   2   1   2   2   1   2   2   2   1   2   1   1   2   2   2   1   2   1   2   2   1   2   2   1   1   2   1   1   1   1   2   2   2   1   2   1   1   1   1   2   2   1   2   1   1   2   2   2   1   2   1   2   1   1   1   2   1   2   1   1   2   1   1   2   1   1   2   2   1   2   2   1   1   1   2   2   1   2   2   2   1   1   1   2   2   2   1   2   1   1   1   2   1   2   1   1   1   2   2   1   1   2   1   2   1   1   2   1   2   2   2   1   2   1   2   1   1   2   2   1   2   2   2   1   1   1   2   1   1   2   2   2   2   2   1   2   1   2   1   1   2   2   1   2   2   2
 MK-1-5                 2   2   2   1   1   2   1   1   2   1   2   2   1   1   2   1   1   1   2   2   2   2   1   1   1   2   1   1   1   2   1   2   2   1   1   1   2   2   1   1   1   1   1   1   2   1   1   2   2   1   2   2   2   2   2   1   2   2   1   2   2   2   1   1   1   1   2   2   2   1   2   1   2   2   1   2   2   1   1   1   1   1   1   1   2   2   2   1   2   1   1   1   2   2   2   1   2   1   1   2   2   2   1   2   2   2   1   1   1   1   1   2   1   1   2   1   1   2   1   2   2   2   1   1   2   1   1   1   2   2   1   2   2   2   1   1   1   2   2   2   1   1   1   2   1   2   2   2   1   1   1   2   2   1   1   2   1   2   1   1   2   1   2   2   2   1   2   1   2   1   1   2   2   1   2   2   2   1   1   1   2   1   1   2   2   1   2   2   1   2   1   1   1   1   2   2   1   2   2   2
 MK-1-6                 2   2   2   1   1   2   1   2   2   2   2   2   1   1   2   1   1   1   2   2   2   2   1   1   1   2   1   1   1   2   2   2   2   1   1   1   2   2   1   1   1   1   1   1   2   1   1   2   2   1   1   2   2   2   1   1   1   2   1   2   2   2   1   1   1   1   2   2   2   1   2   1   2   2   1   2   2   1   1   1   1   1   1   1   2   2   2   1   2   1   2   1   2   2   2   1   2   1   1   2   2   1   1   2   2   2   1   1   1   1   1   2   1   1   2   1   1   2   1   2   2   1   1   1   2   1   1   1   2   2   1   2   2   2   1   1   1   2   2   2   1   1   1   2   1   2   2   2   1   1   1   2   2   1   1   2   2   2   1   1   2   1   2   2   1   2   2   2   2   1   1   2   2   1   2   2   2   1   1   1   2   1   1   2   2   1   1   2   1   2   1   1   1   1   2   2   1   2   2   2
 MK-1-7                 1   2   2   1   1   1   1   2   2   2   2   1   1   1   2   1   1   1   2   2   2   2   2   1   1   2   1   1   1   2   2   2   2   1   1   1   2   2   1   1   1   2   1   1   2   1   1   2   2   1   1   2   2   2   1   1   1   2   1   2   2   2   1   1   1   1   2   2   2   1   2   1   2   2   1   2   2   1   1   1   1   2   2   1   1   2   2   1   2   1   2   1   2   2   2   1   1   1   1   2   2   1   1   2   1   2   1   1   1   2   1   2   1   2   2   1   1   2   1   2   2   1   1   1   2   1   1   1   2   2   1   1   2   2   1   1   1   2   2   2   1   2   1   2   1   2   1   2   1   2   1   2   2   1   1   2   2   1   1   1   2   1   2   2   1   2   2   2   2   2   2   2   2   2   2   2   2   1   2   1   2   1   1   2   2   1   1   2   1   2   1   1   1   2   2   2   1   2   2   2
 MK-1-8                 2   2   2   1   1   1   1   2   2   2   2   1   1   1   2   1   1   1   2   1   2   2   2   1   1   2   1   1   1   2   2   2   1   1   1   1   2   2   2   1   1   2   1   1   2   1   1   2   2   2   1   2   2   2   1   1   1   2   1   2   2   2   1   1   1   1   1   2   2   2   2   1   2   2   1   2   2   1   1   1   1   1   2   1   1   2   2   1   2   1   1   2   2   1   2   1   1   1   1   2   1   1   2   2   1   2   1   1   2   2   1   2   1   1   2   1   1   2   1   2   2   1   2   1   2   1   1   1   2   2   1   1   2   2   1   1   2   2   2   1   1   2   1   2   1   2   1   2   1   2   1   2   2   1   1   2   2   1   1   1   2   1   2   2   1   2   2   1   2   2   2   2   2   2   2   2   2   1   2   1   2   1   1   2   2   1   1   1   1   2   1   1   1   2   2   2   1   2   2   2
 MK-1-9                 2   2   2   2   1   1   1   2   2   2   2   1   1   1   2   2   1   1   2   1   2   1   2   1   1   2   1   1   1   2   2   2   1   1   1   1   2   2   2   1   1   2   1   1   2   1   2   2   2   2   1   2   2   2   1   1   1   2   1   2   2   2   1   2   1   1   1   2   2   2   1   1   2   2   1   2   2   1   1   1   1   1   1   1   1   2   2   1   2   2   1   2   2   1   2   1   1   1   1   2   1   1   2   2   1   2   1   1   2   2   1   2   1   1   1   1   1   1   1   2   2   1   1   1   2   1   2   1   2   2   1   1   2   2   2   1   2   2   2   1   1   1   1   2   1   2   2   2   1   2   1   2   2   1   1   1   2   1   1   1   2   1   2   1   1   2   2   1   1   2   2   2   2   2   2   2   2   1   2   1   2   1   1   2   2   1   1   1   2   2   1   1   1   2   2   2   1   2   2   2
 MK-1-10                1   2   2   2   1   1   1   2   1   2   2   1   1   1   2   2   1   1   2   2   2   2   2   1   1   2   1   1   1   2   2   2   1   1   1   2   2   2   2   1   1   2   1   1   2   1   2   2   2   2   2   2   2   2   1   1   1   2   1   2   2   2   1   2   1   1   1   2   2   2   1   1   2   2   2   1   2   1   1   1   1   1   1   1   1   2   2   1   2   2   1   2   2   1   2   2   1   1   1   2   1   1   2   2   1   2   1   1   1   2   1   2   1   1   1   1   1   1   1   2   1   1   1   2   2   1   2   1   2   2   1   2   2   2   2   2   2   2   2   1   1   2   1   2   1   2   2   1   1   2   1   2   2   1   2   1   2   1   2   1   2   1   2   1   1   2   1   1   1   2   1   2   2   2   2   2   2   1   1   1   2   1   1   2   2   1   1   1   2   2   1   1   1   2   2   2   1   2   2   2
 MK-1-11                1   2   2   2   1   1   1   2   1   2   2   1   2   1   2   2   1   1   2   2   2   2   2   2   1   2   1   1   1   2   2   2   1   1   2   2   2   2   2   1   1   2   1   1   2   1   2   1   2   2   2   2   2   2   1   1   1   2   1   2   2   2   1   2   1   1   2   2   2   2   1   1   2   2   2   1   2   1   1   1   1   1   1   1   1   2   2   1   2   2   2   2   2   1   2   1   1   1   1   2   1   1   2   1   1   2   1   1   1   1   1   2   1   1   1   1   1   1   1   1   1   1   1   2   2   1   2   1   2   1   1   2   2   1   2   1   2   2   2   1   1   2   1   2   1   2   2   1   1   2   1   2   2   1   2   1   2   1   2   1   2   1   2   1   1   2   1   1   1   1   1   2   2   2   2   2   2   1   1   1   1   1   1   2   2   1   1   1   2   2   1   1   1   2   2   2   2   2   2   2
 MK-1-12                1   2   2   2   1   1   1   2   1   2   2   1   2   1   2   2   1   1   2   2   2   1   2   1   1   2   2   1   1   2   2   2   1   1   2   2   2   2   2   1   1   2   1   1   2   1   1   1   2   2   2   2   2   2   1   1   1   1   1   2   2   1   1   2   1   1   2   1   2   2   1   1   2   2   2   2   2   1   1   1   1   1   1   1   1   1   2   1   2   1   2   2   2   2   1   1   1   1   1   2   1   1   2   1   1   2   1   1   1   1   1   1   1   1   1   1   1   1   1   1   1   1   1   2   2   1   1   1   2   1   1   2   2   1   2   1   2   2   2   1   1   2   1   2   1   2   2   1   2   2   1   2   2   1   2   1   2   1   2   1   2   1   2   1   1   2   1   1   1   1   1   2   2   2   2   2   2   2   1   2   1   1   1   2   2   1   1   1   2   2   1   1   1   2   2   2   2   2   2   2
 MK-1-13                1   2   2   2   1   1   1   2   1   2   2   1   2   1   2   1   1   1   1   1   2   1   2   2   1   2   2   1   1   2   1   2   2   1   2   2   2   2   2   1   1   2   1   1   2   1   2   1   2   2   2   2   2   2   1   1   1   1   1   2   2   1   1   2   1   1   2   1   2   2   1   1   2   2   2   1   2   2   1   1   1   1   1   1   1   1   2   1   2   1   2   2   1   2   1   1   1   1   2   2   1   1   2   1   1   2   1   1   1   1   1   1   2   1   1   1   1   1   1   1   1   1   1   1   2   1   1   1   2   1   1   2   2   1   2   1   2   1   2   1   1   1   1   2   1   2   2   1   2   2   1   2   2   1   2   1   2   1   2   1   2   1   2   1   1   2   1   1   1   1   1   2   2   2   2   2   2   1   1   2   1   1   1   2   2   2   1   1   2   2   1   1   1   2   1   2   2   2   2   2
 MK-1-14                2   2   2   1   1   1   1   2   1   2   2   1   2   1   2   1   1   1   1   1   2   1   2   2   1   2   2   1   1   2   1   2   2   2   2   2   2   2   2   1   1   2   1   1   2   1   2   1   2   2   2   2   2   2   2   1   1   1   1   2   2   1   1   2   2   1   2   2   2   2   1   1   2   2   2   1   2   2   1   1   1   1   1   1   1   1   2   1   2   1   2   2   2   1   1   1   1   1   2   2   1   1   2   1   1   2   1   1   1   2   1   1   2   1   1   1   1   1   1   1   1   1   1   1   2   1   1   2   2   1   1   2   2   1   2   1   1   1   2   1   1   1   1   2   1   2   2   1   2   2   1   2   2   1   2   1   1   1   1   1   2   1   2   1   1   2   2   1   1   1   1   2   2   2   1   2   2   1   1   2   1   1   1   2   2   2   1   1   2   2   1   1   1   2   1   1   2   2   2   2
 MK-1-15                2   2   2   1   1   1   1   2   1   2   2   1   2   1   2   1   1   1   1   2   2   1   2   2   1   2   2   1   1   2   2   2   2   2   2   2   1   2   2   1   1   2   1   1   2   2   2   1   1   2   2   2   2   1   2   1   1   1   2   2   2   1   1   2   2   1   2   2   2   2   1   1   2   2   2   1   2   2   1   1   1   1   1   1   1   2   2   2   2   1   2   1   2   1   1   2   1   1   2   2   1   1   2   1   1   2   1   2   1   2   1   1   2   2   1   2   1   1   1   1   1   1   1   1   2   1   1   2   2   1   1   2   1   2   2   2   1   1   2   1   1   1   1   2   1   2   1   1   2   2   2   2   2   2   1   1   1   1   1   2   2   1   2   1   2   2   1   1   1   1   1   2   2   2   2   2   2   1   2   2   1   1   1   2   2   2   1   1   2   2   1   1   1   2   1   1   2   2   2   2
 MK-1-16                2   2   2   1   1   1   1   2   1   2   2   1   2   1   2   1   1   1   1   2   2   1   2   2   1   2   2   1   1   2   2   2   2   2   2   2   1   2   2   1   2   2   1   1   2   2   2   1   1   1   2   1   1   1   2   1   1   1   2   2   2   1   1   2   2   1   2   1   2   2   1   1   2   2   2   1   2   1   1   1   1   1   1   1   1   1   2   2   2   1   2   1   2   2   1   2   1   1   2   2   1   1   2   1   1   2   1   2   1   2   1   1   2   2   1   2   1   1   1   1   1   1   1   1   2   1   1   2   1   1   1   2   1   2   2   2   1   1   2   1   1   1   1   2   2   2   1   1   2   2   2   2   2   2   1   1   1   1   1   2   2   1   2   1   2   1   1   1   1   1   1   2   2   2   2   2   2   1   2   2   1   1   2   2   2   2   1   1   2   2   2   1   1   2   1   1   2   2   1   2
 MK-2-1                 2   1   1   1   1   2   1   2   1   2   1   1   1   1   1   1   1   1   2   1   1   2   2   1   2   2   1   1   2   1   1   1   2   2   1   2   1   1   1   2   1   1   2   2   1   2   1   2   1   2   1   1   2   2   2   2   1   1   2   1   2   1   2   1   1   2   2   1   1   2   1   2   2   2   1   1   2   2   2   2   1   1   2   2   1   1   2   1   2   1   1   2   2   1   1   2   1   1   1   2   1   2   1   2   1   2   2   1   2   1   2   1   2   1   1   2   1   2   1   2   1   2   2   2   1   1   1   1   2   1   1   1   1   2   2   2   2   1   1   2   2   1   1   2   1   2   1   2   2   2   2   2   2   1   1   1   1   2   1   2   2   1   1   1   2   1   1   2   2   1   2   1   1   2   1   2   2   1   2   2   2   2   2   1   1   1   1   1   2   1   2   2   2   1   1   2   1   1   2   2
 MK-2-2                 2   1   1   1   1   2   1   2   1   2   1   1   1   1   1   1   1   1   2   2   1   2   2   1   2   2   1   2   2   1   1   1   2   2   1   2   1   1   1   2   1   2   2   2   1   2   1   2   1   2   1   1   2   2   2   2   1   1   2   1   1   1   2   1   1   1   2   1   1   2   1   2   2   2   1   1   2   2   2   2   1   2   2   2   1   1   2   1   2   1   1   2   2   1   1   2   2   1   1   2   1   2   1   2   1   2   1   1   2   1   2   2   2   1   1   2   2   2   1   2   1   2   2   2   1   1   1   1   2   1   2   1   1   1   2   2   2   1   1   1   2   1   1   2   1   2   1   2   1   2   2   2   2   1   1   1   1   2   2   1   2   1   1   1   2   1   1   2   2   1   2   1   1   2   2   2   2   1   1   2   2   2   2   1   1   1   1   1   2   1   2   1   2   1   1   2   1   1   2   2
 MK-2-3                 2   1   1   1   1   2   1   1   1   2   1   1   1   1   1   1   1   1   1   2   1   2   2   1   2   2   1   2   2   1   1   1   2   2   1   2   1   1   1   2   2   2   1   2   1   2   1   2   1   2   1   2   2   2   2   2   1   1   2   1   1   1   2   1   1   1   2   2   1   2   1   2   2   2   1   1   2   2   2   2   1   2   2   2   1   1   2   1   2   1   1   2   2   1   1   2   2   1   1   2   1   2   1   2   1   2   1   1   2   2   2   2   2   1   2   2   2   2   1   1   1   2   1   1   1   1   1   1   2   1   2   1   1   1   2   2   2   1   1   1   2   1   1   2   1   2   1   2   1   2   2   2   2   1   1   1   1   2   2   1   2   2   1   1   2   2   1   2   2   1   2   1   2   2   2   2   2   1   1   2   2   2   2   1   1   1   1   1   2   1   2   1   2   1   1   2   1   1   2   2
 MK-2-4                 2   1   1   1   1   2   1   1   2   2   1   1   1   1   1   1   1   1   1   2   1   2   2   1   2   2   2   2   2   1   1   1   2   2   1   1   1   2   1   2   2   2   2   2   2   2   1   2   1   2   1   2   2   2   2   2   1   1   2   1   1   1   2   1   1   1   2   2   1   2   1   2   2   2   1   1   2   2   2   2   1   2   2   2   1   2   2   1   2   1   1   2   2   1   1   2   2   1   1   2   1   2   1   2   1   2   1   1   2   1   2   2   2   1   2   2   2   2   1   1   1   2   1   1   1   1   1   1   2   1   1   1   1   2   2   2   2   1   1   1   2   1   1   2   1   2   1   2   1   2   1   2   2   1   1   1   1   2   2   2   1   2   1   1   2   1   1   2   2   1   2   1   2   2   2   2   2   1   1   2   2   2   2   1   1   1   1   1   2   1   1   1   2   1   2   2   1   1   2   2
 MK-2-5                 2   1   1   1   1   2   1   1   2   2   1   1   1   1   1   1   1   2   1   2   1   2   2   1   2   2   2   2   2   1   1   1   2   2   1   1   1   1   1   2   2   2   2   2   2   2   2   2   1   1   1   2   1   1   1   2   2   1   2   1   1   1   2   1   1   1   2   2   2   2   2   2   2   2   2   2   2   1   2   2   1   2   2   2   1   2   2   1   2   2   1   2   2   1   1   2   2   1   1   2   1   2   1   2   1   2   2   1   2   1   2   2   2   1   2   2   2   2   1   1   1   2   1   1   1   1   1   1   2   1   1   1   1   2   2   2   2   1   1   1   2   1   1   1   2   2   2   2   1   2   1   2   2   1   1   1   1   2   2   1   2   1   1   1   2   1   1   2   2   1   2   1   1   2   2   2   2   1   1   2   2   2   2   1   2   1   1   1   2   1   1   2   2   1   2   2   2   1   2   1
 MK-2-6                 2   1   1   1   1   2   1   1   2   2   1   1   1   1   2   1   1   2   1   2   1   2   2   1   2   2   2   2   2   2   1   2   2   2   1   1   1   2   1   2   2   2   2   2   2   2   2   2   1   1   1   2   1   1   1   2   2   2   2   1   1   1   2   1   1   1   2   2   2   2   2   2   2   1   2   2   2   1   2   2   1   2   2   2   1   2   2   1   2   2   1   2   2   2   1   2   2   1   1   2   1   2   1   1   1   2   2   1   2   2   2   2   2   1   2   1   2   2   1   1   1   2   2   1   1   1   1   1   2   1   1   1   1   2   2   2   2   1   1   1   2   1   2   1   2   2   2   2   1   1   1   2   2   1   1   1   1   2   2   2   2   1   1   1   2   1   1   2   2   1   2   1   1   2   2   1   2   1   1   2   2   2   2   1   2   1   1   1   2   1   1   2   1   1   1   2   2   1   1   1
 MK-2-7                 2   1   1   1   1   2   1   1   2   2   1   1   2   1   2   1   1   2   1   2   1   1   2   1   2   2   2   2   2   2   1   2   2   2   1   1   1   2   1   2   1   1   2   2   2   2   2   2   1   1   1   2   1   1   1   2   1   2   2   1   2   1   2   1   1   1   2   2   2   2   2   2   2   1   2   2   2   1   2   2   1   1   2   2   1   2   2   1   2   2   1   2   1   2   1   2   2   1   1   1   1   2   1   1   1   2   2   1   2   2   2   2   1   1   2   1   2   2   1   1   1   2   2   1   1   1   1   1   2   1   2   2   1   2   2   2   2   1   2   1   2   1   2   1   2   2   2   2   1   1   1   2   2   1   1   1   1   2   2   2   2   1   1   1   1   1   2   2   2   1   1   2   1   2   2   1   2   1   1   2   2   2   2   1   2   1   1   1   2   1   1   1   1   1   1   2   2   1   1   1
 MK-2-8                 2   1   1   1   1   2   1   1   2   2   1   1   2   1   2   1   1   2   1   2   1   2   2   1   2   2   1   2   2   2   1   2   2   2   1   1   2   2   2   2   1   1   2   2   2   2   2   2   1   1   1   2   2   1   1   2   2   2   2   1   2   1   2   1   1   1   2   2   2   2   2   2   2   1   2   2   2   1   2   2   1   1   2   2   1   2   1   1   2   2   1   2   1   2   1   2   1   1   1   1   1   2   1   1   1   2   2   1   2   2   2   2   1   2   2   1   2   2   1   1   1   2   2   1   1   1   1   1   2   1   2   2   1   2   2   2   2   1   2   1   2   1   2   1   2   1   2   1   1   1   2   1   2   1   1   1   1   1   2   2   2   1   2   1   1   1   2   2   2   1   1   2   1   2   2   2   2   2   1   2   2   2   2   1   2   1   1   1   2   1   1   1   2   1   1   2   2   1   1   1
 MK-2-9                 2   2   1   1   1   2   1   1   2   2   1   1   2   1   2   1   1   2   1   2   1   1   2   1   2   2   1   2   2   2   1   1   2   1   1   1   2   2   2   2   1   1   2   2   1   2   2   2   1   1   1   2   2   1   1   2   2   2   2   1   2   1   2   1   1   2   2   2   2   2   1   2   2   1   2   2   2   1   2   2   1   1   1   2   1   2   1   1   2   2   1   2   2   2   1   2   1   1   1   1   1   2   1   1   1   1   2   1   2   2   2   2   1   2   2   1   2   2   2   1   1   2   2   1   1   1   1   1   2   1   2   2   2   2   2   2   2   1   2   1   2   1   2   1   2   1   2   1   2   1   2   2   2   2   1   1   1   1   2   2   2   1   2   1   1   1   1   1   2   1   1   2   1   2   2   2   1   1   1   1   2   2   2   1   2   1   1   1   2   2   1   1   2   1   1   2   1   1   1   1
 MK-2-10                2   2   1   1   1   2   1   1   2   2   1   1   2   1   2   1   1   2   1   2   1   1   2   2   2   2   1   2   2   2   2   1   2   1   1   1   2   2   2   2   1   1   2   2   1   2   2   2   1   1   1   2   2   1   1   1   2   2   2   1   2   1   2   1   1   2   2   2   2   1   2   2   1   1   2   2   2   1   2   2   1   2   1   2   2   2   1   1   2   2   2   2   2   2   1   2   1   1   1   1   1   2   1   1   1   1   2   1   2   2   2   2   1   2   2   1   2   1   2   1   1   2   2   1   1   1   1   1   2   1   2   2   2   2   2   2   2   1   2   1   2   1   2   1   2   1   2   1   2   1   2   2   2   2   1   1   1   2   1   2   2   1   2   1   1   1   1   1   2   1   1   2   1   2   2   2   1   1   1   1   2   2   1   1   2   1   1   1   2   2   2   1   2   1   1   2   1   1   1   1
 MK-2-11                2   2   1   1   1   2   1   1   2   2   1   1   2   1   1   1   2   2   1   2   1   1   2   2   2   1   1   2   2   1   2   1   2   1   1   1   2   2   2   1   1   1   2   2   1   2   2   2   1   1   1   2   2   1   1   1   2   2   1   1   2   1   2   1   1   2   2   2   2   1   1   2   1   2   2   2   2   1   1   2   1   2   1   2   2   1   1   1   2   2   2   1   2   2   1   2   1   1   1   1   1   2   1   1   1   2   2   1   2   2   2   2   1   2   2   1   2   1   2   1   1   2   2   1   1   1   1   1   2   1   2   2   2   2   2   1   2   1   2   1   2   1   1   1   2   2   2   1   2   1   2   2   2   2   1   1   1   2   1   2   1   1   2   1   1   1   1   1   2   2   1   1   1   2   2   2   1   2   1   1   2   2   1   1   2   1   1   1   2   2   2   1   2   1   1   2   1   1   1   1
 MK-2-12                2   2   1   2   1   2   1   1   2   2   2   2   2   1   1   1   2   2   1   2   2   1   2   2   2   1   1   2   2   2   2   1   2   1   1   1   2   2   2   1   1   1   2   2   1   1   2   2   1   1   1   2   2   1   1   1   2   2   1   1   2   1   2   2   1   2   2   2   2   1   1   2   1   2   2   2   2   1   1   2   1   2   2   2   2   1   1   2   2   2   2   1   2   1   1   2   1   1   1   1   1   2   1   2   1   2   2   1   1   2   2   2   1   2   1   1   2   1   2   1   1   2   2   1   1   1   2   1   2   1   1   2   1   2   2   1   1   1   2   2   2   2   2   1   2   1   2   1   2   1   2   2   2   2   1   1   1   2   1   2   1   1   2   1   1   1   2   1   2   2   2   1   1   2   2   2   1   2   1   1   2   2   1   1   1   1   2   1   2   2   2   1   2   1   1   2   1   1   1   1
 MK-2-13                2   1   1   2   1   2   1   1   2   2   2   2   2   2   1   1   2   2   1   2   2   1   2   2   2   1   1   1   1   2   2   1   2   1   1   1   2   2   2   2   1   1   2   2   1   1   2   1   1   1   1   2   2   1   1   1   1   2   1   1   1   1   2   2   2   2   2   2   2   1   1   2   1   2   2   2   1   2   2   2   1   2   2   2   2   1   1   2   2   2   2   1   2   1   1   2   1   1   1   1   1   1   1   2   1   2   2   1   1   2   1   2   1   2   1   1   2   1   2   1   1   2   2   1   1   1   2   1   2   1   1   2   1   2   2   2   1   1   2   2   2   2   2   1   2   1   2   1   2   1   2   2   2   2   1   1   1   2   1   2   1   2   2   1   1   1   2   1   2   2   2   1   1   2   2   2   1   2   1   2   1   2   1   1   1   1   2   1   2   1   2   1   2   1   1   2   1   1   1   2
 MK-2-14                2   1   1   2   1   2   1   1   2   2   2   2   2   2   1   1   2   2   1   2   2   1   2   2   2   2   2   1   1   2   1   1   2   1   2   1   2   2   1   1   1   1   2   2   1   1   2   1   1   1   1   2   2   1   1   1   2   1   1   1   1   1   2   1   2   2   2   2   2   1   1   2   2   2   2   2   2   2   2   2   2   2   2   2   2   1   1   2   2   2   2   1   2   1   1   2   1   1   1   1   1   1   1   2   1   2   2   1   1   2   1   2   1   2   1   1   2   1   2   1   1   2   2   1   1   1   2   1   2   1   1   2   1   2   2   2   1   1   2   2   1   2   2   1   2   1   2   1   2   1   2   2   2   2   1   1   1   2   1   2   1   2   2   1   1   1   2   2   2   2   2   1   1   2   2   2   1   2   1   2   1   2   1   1   1   1   2   2   2   1   2   1   2   1   1   2   1   1   1   2
 MK-2-15                2   1   1   2   1   2   1   1   2   2   2   2   2   2   1   1   2   2   1   2   2   1   2   2   1   2   2   1   1   2   1   1   2   1   2   1   2   2   1   1   1   1   2   2   1   1   2   1   1   1   1   2   1   1   1   1   2   1   1   1   1   1   2   1   2   2   2   2   1   1   1   2   1   2   2   1   2   2   1   2   2   2   2   2   2   1   1   2   2   2   2   1   2   1   1   2   1   1   1   1   2   1   1   2   1   2   1   2   1   2   1   2   1   2   1   1   2   1   2   2   1   2   2   1   1   1   2   1   2   1   2   2   1   2   2   2   1   1   2   2   1   2   2   1   2   1   2   1   2   1   2   2   2   2   1   1   2   2   1   2   1   2   2   1   1   1   2   2   2   2   2   1   1   2   2   2   1   1   1   2   1   2   1   2   1   1   2   2   2   1   2   1   2   1   1   2   1   1   2   2
 MK-2-16                2   1   1   2   2   2   1   2   1   1   1   2   2   2   1   1   2   2   1   2   2   1   2   2   1   2   2   1   1   2   1   1   2   2   1   2   2   2   1   2   1   1   2   2   1   2   2   1   1   1   1   2   1   1   1   1   2   1   1   1   1   1   1   1   2   2   2   2   1   1   1   2   1   2   2   1   2   2   1   2   2   2   2   2   2   1   1   2   2   1   2   1   2   1   2   2   1   1   1   1   2   1   1   1   1   2   2   2   1   1   1   2   1   1   1   1   2   1   2   1   1   2   2   1   1   1   2   1   2   2   2   2   1   2   2   1   1   1   2   2   1   2   2   1   2   1   2   1   2   1   2   2   2   2   1   1   2   2   1   2   1   2   2   1   2   1   2   2   1   2   1   1   1   2   1   2   1   1   1   2   1   2   1   2   1   2   2   2   2   1   2   1   1   1   1   1   1   1   2   2
 MK-3-1                 2   1   2   2   2   2   2   1   2   2   1   1   2   1   1   1   1   2   2   2   2   1   2   1   1   1   1   2   2   2   1   2   2   1   2   2   1   1   1   2   2   1   1   1   1   2   2   2   1   1   2   1   1   2   1   2   1   2   2   2   1   2   1   1   1   2   2   1   1   1   1   1   2   1   2   1   2   1   2   1   2   1   1   2   2   2   2   2   1   1   1   2   1   1   2   2   1   2   1   2   1   2   2   1   2   1   1   2   1   1   1   1   2   1   1   1   2   2   1   2   2   2   2   2   2   1   2   2   2   2   2   2   1   2   2   1   1   2   1   1   2   1   2   1   1   2   1   1   2   2   2   2   2   2   2   1   2   1   2   1   2   1   1   2   2   1   2   1   1   2   2   1   2   1   1   1   2   1   1   1   2   1   2   2   1   1   1   2   1   2   2   2   1   2   1   2   1   2   2   2
 MK-3-2                 2   1   2   2   2   2   2   1   2   2   1   1   2   1   1   1   1   2   2   2   2   2   2   1   1   1   1   2   2   2   1   2   1   1   2   2   1   1   1   2   2   1   1   1   1   1   2   1   1   1   2   1   1   2   1   2   1   2   2   2   1   2   1   1   1   2   2   1   1   1   2   1   2   1   2   2   2   1   2   1   2   1   1   2   1   2   2   2   1   1   1   2   1   1   1   2   2   2   1   2   1   2   2   1   2   1   1   1   1   1   2   1   2   1   2   1   2   2   1   2   1   2   2   2   2   1   2   2   2   2   2   1   1   2   2   1   1   2   1   1   2   2   1   1   1   2   1   1   2   2   2   2   1   2   2   1   2   1   2   1   2   1   1   1   2   1   2   1   1   2   1   1   2   1   1   2   2   2   2   1   2   1   2   2   1   1   1   2   1   2   2   2   1   1   1   2   1   2   2   2
 MK-3-3                 1   1   2   2   2   2   1   1   2   2   1   1   1   1   1   1   1   2   2   2   1   2   2   2   1   1   1   2   2   2   1   2   1   1   2   2   1   2   1   2   2   1   1   1   1   1   2   1   1   1   2   1   1   2   1   2   1   2   2   2   2   2   1   1   2   2   2   1   2   1   2   1   2   1   2   2   2   1   2   1   2   1   1   2   1   2   2   2   1   1   1   2   1   1   1   2   2   2   1   2   1   2   2   1   2   1   1   1   2   1   2   1   2   1   2   2   2   2   1   2   1   2   2   2   2   1   2   2   1   2   2   1   2   2   2   1   1   2   1   1   2   2   1   1   1   2   1   1   2   2   1   2   1   2   2   1   2   1   2   1   2   2   1   1   1   1   1   1   1   2   1   1   2   1   1   2   2   2   2   1   2   1   2   2   1   1   2   2   1   2   2   2   1   1   2   2   1   2   2   2
 MK-3-4                 2   1   2   2   2   2   1   1   2   2   1   1   1   1   1   1   1   2   2   2   1   2   2   2   1   1   1   2   2   2   1   2   1   1   2   2   1   1   1   2   2   1   1   1   1   2   2   1   1   1   2   1   2   2   1   2   1   2   2   2   2   2   1   1   2   2   2   2   2   1   2   1   2   1   2   2   2   1   2   1   1   1   1   2   1   2   2   2   1   1   1   2   2   1   1   2   2   2   1   2   2   2   1   1   2   1   1   1   2   2   2   1   2   1   2   2   2   2   1   2   1   1   2   2   2   2   2   2   2   2   2   1   2   2   2   1   1   2   1   1   2   2   1   1   1   2   1   1   2   2   1   2   2   2   2   1   2   1   2   1   2   2   1   1   1   1   1   1   1   2   1   2   2   1   1   1   2   2   2   1   2   1   2   2   1   1   1   2   1   2   2   2   1   1   2   2   1   2   2   2
 MK-3-5                 2   1   2   2   2   2   1   1   1   2   2   1   1   1   1   1   1   2   2   1   1   2   2   2   1   1   1   2   2   2   1   2   1   1   2   2   1   1   1   2   2   2   1   1   1   2   2   1   1   1   2   1   2   2   1   2   1   2   1   2   2   2   1   2   2   2   1   2   2   1   2   1   2   1   2   2   2   1   2   1   1   1   1   2   1   2   2   2   1   1   1   2   2   2   1   2   2   1   1   1   2   2   1   1   2   2   1   1   2   2   2   2   2   1   2   2   2   2   1   2   1   1   2   2   2   2   2   2   2   2   2   2   2   2   2   1   1   2   1   1   2   2   1   1   1   2   1   1   2   2   1   2   2   2   2   1   2   1   2   1   2   2   2   1   2   1   1   2   1   2   1   2   2   1   1   1   2   1   2   1   2   1   2   2   1   1   1   2   2   2   1   2   1   1   2   2   1   2   2   2
 MK-3-6                 2   1   2   2   2   2   1   1   1   2   1   1   1   1   1   1   1   2   2   1   1   2   2   2   1   1   1   2   2   2   1   2   1   1   2   2   1   1   1   2   2   2   1   1   2   2   2   1   1   1   2   1   2   2   1   2   1   1   1   2   2   2   1   2   2   2   1   2   2   1   2   1   2   1   2   2   2   1   2   1   1   1   1   2   2   2   2   2   1   1   2   2   1   2   1   2   2   1   1   1   2   2   1   1   2   2   1   1   2   2   2   2   2   2   2   2   2   2   1   2   1   1   2   2   2   2   2   2   2   2   2   2   2   2   2   1   1   2   1   1   2   2   1   1   1   2   1   1   2   2   1   2   2   1   2   1   2   1   2   2   2   2   2   1   2   1   1   2   1   2   1   2   2   1   2   1   2   1   2   1   2   1   2   2   2   1   1   2   2   2   1   2   1   1   2   2   1   2   2   2
 MK-3-7                 2   1   2   2   2   2   1   2   1   2   1   1   1   1   1   1   2   2   2   1   1   1   2   2   1   1   1   2   1   2   1   2   1   1   2   2   1   1   1   2   2   2   1   1   2   2   2   1   1   1   1   2   2   2   1   1   1   1   1   2   2   2   1   1   2   2   1   1   2   1   2   1   2   1   2   2   1   1   2   1   1   1   1   2   2   2   2   2   1   1   2   2   1   1   1   2   1   1   1   2   2   2   1   1   2   2   1   2   2   2   1   2   2   2   2   2   2   2   1   2   1   1   2   2   2   2   2   2   2   2   2   1   2   2   2   1   1   2   1   1   2   2   1   1   1   2   1   1   2   2   1   2   2   1   2   2   2   1   2   2   2   2   2   2   2   1   1   2   1   2   2   2   2   1   2   2   2   1   1   1   2   2   2   2   2   1   1   2   2   2   1   2   1   1   2   2   1   2   1   1
 MK-3-8                 2   1   2   2   2   2   1   2   1   1   1   1   1   1   1   1   2   2   1   1   1   1   2   2   1   1   1   2   1   2   1   2   1   1   2   2   1   1   1   2   2   2   1   2   2   2   2   1   1   1   1   2   2   2   1   1   1   1   1   2   2   2   1   1   2   2   1   1   2   1   2   1   2   1   1   2   1   1   2   1   1   1   1   2   2   2   2   2   1   1   2   2   1   1   2   2   2   1   1   2   2   2   1   1   2   2   1   2   2   2   1   2   2   2   2   2   2   2   1   2   1   1   1   2   2   1   2   2   2   2   2   1   2   2   2   1   1   2   1   1   2   2   1   1   1   2   1   1   2   2   1   2   2   2   2   2   2   1   2   2   2   2   2   2   2   1   1   2   1   2   2   2   2   1   2   2   2   1   1   1   2   2   2   2   2   1   1   2   2   1   1   2   1   1   2   2   1   2   1   2
 MK-3-9                 2   1   2   2   2   2   1   2   1   1   1   1   1   1   1   1   2   2   1   1   1   2   2   2   1   1   1   1   1   2   2   2   1   1   1   2   1   1   1   2   2   1   1   2   2   2   2   1   1   1   1   2   2   2   1   1   1   1   1   2   2   2   1   1   2   2   1   1   2   1   2   1   2   1   1   2   1   1   2   1   2   1   1   2   2   2   2   2   1   1   2   2   2   1   2   2   2   1   1   2   1   2   1   2   2   2   1   2   2   2   1   2   2   2   2   2   2   2   1   2   1   1   1   2   2   1   2   2   2   2   1   1   2   2   2   1   1   1   1   1   2   2   1   2   1   2   1   1   2   2   2   2   2   2   2   2   2   1   2   2   2   2   2   2   2   1   1   2   1   2   2   2   2   1   2   2   2   1   1   1   2   2   2   2   2   1   1   2   2   1   1   2   1   1   1   2   1   2   1   2
 MK-3-10                2   1   2   2   2   2   1   2   1   1   1   1   1   2   1   1   2   2   1   1   1   2   2   2   1   1   1   1   1   2   2   2   1   1   1   2   1   1   1   2   2   1   1   2   2   2   2   1   1   2   1   2   2   2   2   1   2   1   1   2   2   2   1   1   2   2   1   1   2   1   1   1   2   1   1   2   1   1   2   1   2   1   2   1   2   2   1   2   1   1   1   2   2   1   2   2   2   1   1   2   1   1   2   2   2   2   2   2   2   2   1   2   2   2   2   2   2   2   1   2   1   1   1   2   2   2   1   2   1   2   1   1   1   1   2   1   1   1   1   1   2   2   1   2   1   2   1   1   2   2   2   2   2   2   2   2   2   1   2   2   2   2   2   2   2   1   1   2   1   2   2   2   2   1   2   2   2   1   1   1   2   2   2   2   2   2   1   2   2   1   1   2   1   1   1   2   1   2   2   2
 MK-3-11                2   1   2   2   1   1   1   2   1   1   1   1   1   2   1   1   2   2   1   1   1   2   2   2   1   1   1   1   2   2   2   2   1   1   1   2   1   1   1   2   2   1   1   2   1   2   2   1   1   1   1   2   1   1   2   1   2   1   1   2   2   2   1   1   2   2   1   1   2   1   1   1   2   1   1   2   1   2   2   1   2   1   2   1   2   2   2   2   1   1   1   2   2   1   1   2   2   1   1   2   1   1   2   2   2   1   2   2   2   2   1   1   2   2   2   2   2   2   1   2   1   1   2   2   2   2   1   2   1   2   1   1   1   1   2   1   1   1   1   1   2   2   1   2   1   2   1   1   2   2   2   2   2   2   2   2   2   1   1   2   2   2   2   2   2   1   1   2   1   2   2   2   2   1   2   2   2   1   1   1   1   2   1   2   2   2   1   2   2   1   1   2   1   1   1   2   1   2   2   2
 MK-3-12                2   1   1   2   1   1   1   2   1   2   1   1   1   2   1   1   2   1   1   1   1   1   2   2   1   1   1   1   2   2   2   2   1   2   1   2   1   1   2   2   2   1   2   2   2   2   2   1   2   1   1   2   1   1   2   1   1   1   1   2   2   2   1   1   2   2   1   1   2   1   1   1   1   1   1   2   1   2   2   1   2   1   2   1   2   1   2   2   1   1   1   2   2   1   1   2   2   1   1   2   1   1   2   2   2   1   2   2   2   2   1   1   2   2   2   2   2   2   1   1   1   1   2   2   2   2   1   2   1   2   1   1   1   2   2   1   2   1   1   1   2   2   1   2   1   2   1   2   2   2   2   2   2   2   1   2   2   1   1   1   2   1   1   2   2   1   1   2   1   2   2   2   2   1   2   2   2   1   1   1   1   2   1   2   2   2   1   2   2   1   1   2   1   1   1   2   1   2   2   2
 MK-3-13                2   1   1   2   1   1   1   2   2   2   1   1   1   2   1   1   2   1   1   1   1   1   2   2   1   1   1   1   2   2   2   2   2   2   1   2   1   1   2   2   2   1   2   2   2   2   2   1   2   1   1   2   1   1   1   1   1   1   1   2   2   2   1   1   2   2   1   1   2   1   1   1   1   1   2   2   1   2   2   1   1   1   2   1   2   1   2   2   1   1   1   2   2   1   1   2   2   1   2   2   1   1   2   2   2   1   2   2   2   2   1   1   2   2   2   2   2   1   2   1   1   1   2   2   2   2   1   2   1   2   1   1   1   2   2   1   2   1   1   1   2   2   2   1   1   2   1   1   2   2   2   2   2   2   1   2   2   1   1   1   2   2   1   2   2   1   1   2   1   2   2   2   2   1   2   2   1   1   1   1   1   2   1   2   2   2   2   2   2   1   1   2   1   1   1   2   1   2   2   2
 MK-3-14                2   1   1   2   1   2   1   2   2   2   1   1   1   2   1   1   2   1   1   1   1   1   2   2   2   1   2   1   2   2   2   2   2   2   1   2   1   1   1   2   2   1   2   2   2   2   1   1   2   1   1   2   2   1   1   2   1   1   1   2   2   2   1   1   2   2   1   1   2   1   1   1   1   1   1   2   1   2   2   1   1   2   2   1   2   1   2   2   1   1   1   2   1   1   1   2   2   1   2   1   1   1   2   2   2   1   2   2   2   2   1   1   2   2   2   2   2   1   2   1   1   1   2   2   2   2   1   2   1   2   1   1   1   2   2   1   2   1   1   1   2   2   2   1   1   2   1   1   2   1   2   2   2   2   1   2   2   1   1   1   2   2   1   2   2   1   1   2   1   2   2   2   2   1   2   2   1   1   1   1   1   2   1   2   2   2   2   1   2   1   1   2   1   1   1   1   1   2   2   2
 MK-3-15                2   1   2   2   1   2   1   2   2   2   1   1   1   2   1   1   2   1   2   1   1   1   2   2   2   1   2   1   2   2   2   2   2   2   1   2   1   1   1   2   2   1   2   2   2   2   1   1   2   1   1   2   2   1   1   2   1   1   1   1   2   2   2   1   2   1   1   1   2   1   1   1   1   1   1   2   1   2   2   1   1   2   2   1   2   1   2   2   1   1   1   2   1   1   1   2   2   1   2   1   1   1   2   2   2   1   2   1   2   2   1   1   2   2   1   2   2   1   2   1   1   1   1   2   2   2   1   2   1   2   1   1   1   2   2   1   2   1   1   1   2   2   2   1   1   1   1   1   2   1   2   2   2   2   1   2   2   1   1   1   2   2   1   2   2   1   1   2   1   2   2   2   2   1   2   2   1   1   1   1   2   2   2   1   2   2   2   1   1   1   1   2   1   1   1   1   1   2   2   2
 MK-3-16                2   1   2   1   1   2   1   2   2   1   1   1   1   1   1   1   2   1   2   2   1   1   2   2   2   1   2   2   2   2   2   2   2   2   1   2   1   1   1   2   2   1   2   2   2   2   1   1   2   1   1   2   2   1   1   2   2   1   1   1   2   2   2   1   2   1   1   1   2   1   1   2   1   1   1   2   1   2   2   1   2   2   2   1   2   1   2   1   1   1   1   2   2   1   1   2   2   1   2   1   1   1   2   2   2   1   2   1   2   2   1   1   2   2   1   2   2   1   2   1   1   1   1   2   2   2   1   1   1   2   1   1   1   2   2   1   2   2   1   1   2   2   2   1   1   1   1   1   2   1   2   2   2   2   1   2   2   1   1   1   2   2   1   2   2   2   1   2   1   2   2   2   2   1   2   2   1   1   1   1   2   2   2   1   2   2   2   1   1   1   1   2   1   1   2   1   1   2   2   2
 MK-4-1                 2   1   2   1   1   1   2   1   1   2   2   2   2   2   2   2   1   1   2   1   2   2   2   1   1   2   1   1   1   1   1   1   1   1   2   2   2   2   1   1   2   1   2   2   1   2   1   2   2   1   2   1   1   1   2   2   1   2   1   2   1   1   1   2   1   2   2   1   2   2   2   2   1   1   1   2   2   1   2   1   1   2   2   2   1   2   1   2   1   2   2   1   1   2   1   1   1   2   2   1   1   2   2   2   2   1   1   2   1   2   2   1   2   1   1   2   1   2   2   2   2   1   1   2   1   1   1   2   1   1   1   1   2   1   2   2   2   1   2   2   1   2   2   2   2   2   2   1   1   1   2   1   1   1   2   2   2   2   1   2   1   1   2   2   1   2   1   2   1   2   2   2   2   1   1   2   1   2   2   1   2   1   2   1   1   2   1   2   1   2   2   2   1   2   2   2   1   1   1   1
 MK-4-2                 2   1   2   1   1   1   2   1   1   2   2   2   2   2   2   1   1   1   2   1   2   2   2   1   1   2   1   1   2   1   1   1   1   1   2   2   2   2   1   1   2   1   2   2   1   2   2   2   2   1   2   1   1   1   2   2   1   2   1   2   1   1   2   2   1   2   2   2   2   2   2   2   2   1   1   2   2   1   2   1   1   2   2   1   1   2   1   2   1   2   2   1   1   1   1   1   1   2   2   1   2   2   2   2   1   2   1   1   1   2   2   1   2   1   1   2   1   2   1   2   2   2   1   2   1   1   1   2   1   1   2   1   2   1   2   2   2   1   1   1   1   2   2   2   2   2   2   1   1   1   2   1   1   2   2   2   2   2   1   2   1   1   2   1   1   2   1   2   1   1   2   2   2   1   1   2   1   2   2   1   2   1   2   1   1   1   1   2   1   2   2   2   1   2   2   2   1   1   1   1
 MK-4-3                 2   1   2   1   1   1   2   1   1   2   2   2   2   2   2   1   1   1   2   1   2   2   2   1   1   2   1   1   2   1   1   1   1   2   2   2   2   2   1   1   2   1   2   2   1   2   2   2   2   1   2   1   1   1   2   2   1   2   1   2   1   1   2   2   1   2   2   2   2   2   2   2   2   2   1   2   2   1   2   1   1   2   2   1   1   2   1   2   1   2   2   1   1   1   1   1   1   2   2   1   2   2   2   2   1   1   1   1   1   2   2   1   2   1   1   2   1   2   1   2   2   2   1   2   1   1   1   2   2   2   2   1   2   2   2   2   2   1   1   1   1   2   2   2   1   2   2   1   1   1   2   1   1   2   2   2   2   2   1   2   2   1   2   1   1   2   1   2   1   1   2   2   2   1   1   1   1   2   2   1   2   1   2   1   1   1   1   2   1   2   2   2   1   2   2   2   1   2   2   2
 MK-4-4                 2   1   2   1   1   1   2   1   1   2   2   2   2   2   2   1   1   1   1   1   2   2   2   2   1   2   1   1   2   1   1   1   1   2   2   1   1   2   1   1   1   1   2   2   1   2   2   2   1   1   2   1   1   1   2   2   1   2   1   2   1   1   2   2   1   2   2   2   2   2   2   2   2   2   1   2   2   1   1   1   1   2   2   1   1   2   1   2   1   2   2   2   1   1   1   1   1   2   2   1   1   2   2   2   1   1   1   1   1   2   2   1   2   1   2   1   1   2   2   2   2   2   2   2   1   1   1   2   2   2   2   1   2   2   2   2   2   1   1   1   1   1   2   2   1   2   2   1   1   1   2   1   1   2   2   1   2   2   1   2   2   1   2   1   1   2   2   2   1   1   2   1   2   2   2   1   2   2   2   1   2   2   2   1   1   1   1   2   1   1   1   2   1   2   1   2   1   2   1   2
 MK-4-5                 1   1   2   1   2   1   2   1   1   1   2   2   2   2   2   1   1   2   1   2   2   2   2   2   1   2   1   1   2   1   1   1   1   2   2   1   1   2   1   2   1   1   2   2   1   2   2   2   1   1   2   1   1   1   2   2   1   2   2   2   1   1   2   1   1   2   2   1   2   2   2   2   2   2   1   2   2   1   1   1   2   2   2   1   2   2   1   2   1   2   1   2   1   2   1   1   1   2   2   2   2   2   2   2   1   1   1   1   1   2   2   1   2   2   2   1   1   2   2   2   2   2   2   2   1   1   1   2   2   2   2   1   2   2   2   1   2   1   2   1   1   1   1   2   1   2   2   1   1   1   2   1   1   2   2   2   2   2   1   2   2   1   2   1   1   1   2   2   1   1   2   1   2   2   2   1   1   1   2   1   2   2   2   1   1   1   1   2   1   1   1   2   1   1   1   2   1   2   1   2
 MK-4-6                 1   1   2   1   2   1   2   1   1   1   2   2   2   2   2   1   1   2   1   2   2   2   2   2   1   2   2   1   2   1   1   1   2   2   2   1   1   2   2   2   1   1   2   2   1   2   2   2   1   1   2   1   1   1   2   2   2   2   1   2   1   1   2   1   1   2   2   1   2   2   2   2   2   2   2   2   2   2   1   1   1   2   1   1   2   2   1   2   1   2   2   2   1   2   1   1   1   2   2   2   2   2   2   2   1   1   1   1   1   2   2   1   2   2   2   1   1   2   2   2   2   2   2   2   1   1   1   2   2   2   2   1   2   2   2   1   2   1   2   1   1   1   1   1   1   2   2   1   1   1   2   1   2   2   2   2   1   2   1   2   2   1   2   1   1   1   2   2   1   2   2   1   2   2   2   2   1   1   2   1   2   2   2   1   1   1   1   2   1   1   1   2   1   1   1   2   1   2   1   2
 MK-4-7                 1   1   2   1   2   1   2   1   1   1   2   2   2   2   2   1   1   2   1   2   2   2   2   2   1   2   2   1   2   1   1   1   2   2   2   1   1   2   2   2   1   1   2   2   1   2   2   2   1   1   2   1   1   1   2   2   2   2   1   2   1   1   2   1   1   2   2   1   1   2   2   2   2   2   2   2   2   2   1   1   1   2   1   1   2   2   1   2   1   1   1   2   1   2   1   1   1   2   2   2   2   2   2   2   1   1   1   1   1   2   1   1   1   1   2   1   1   2   2   2   2   2   2   2   1   1   1   2   2   2   2   1   2   1   2   1   2   1   2   1   2   1   1   1   1   2   2   1   1   1   1   1   1   2   2   1   1   2   1   2   1   1   2   1   1   2   2   2   1   2   2   1   2   2   2   2   1   1   2   1   2   2   2   1   1   2   1   2   1   1   1   2   1   1   1   2   1   2   1   2
 MK-4-8                 1   1   2   1   2   1   2   1   1   1   2   2   2   2   2   1   1   2   1   2   2   2   2   1   1   1   2   1   2   1   2   1   2   2   2   1   1   2   2   1   1   1   2   1   1   2   2   2   1   1   1   1   1   1   2   2   2   2   1   2   1   1   2   2   1   2   2   1   1   2   2   2   2   2   2   2   2   2   1   1   1   2   1   1   2   2   1   1   1   1   1   2   1   2   1   1   1   2   1   2   2   1   2   2   1   1   1   1   1   2   1   1   1   1   2   1   1   2   2   2   2   2   2   2   1   1   1   2   2   2   2   1   2   1   2   1   2   1   1   1   2   1   1   1   1   2   2   1   1   1   2   1   1   2   2   1   1   2   1   2   1   1   2   1   1   1   2   2   1   2   2   1   2   2   2   2   2   1   2   1   2   2   2   2   1   2   1   2   1   1   1   2   1   1   1   2   1   2   1   2
 MK-4-9                 1   2   2   2   2   1   2   1   1   2   2   2   2   2   2   1   1   2   1   2   2   2   2   1   2   1   2   1   2   1   2   1   2   2   2   1   1   2   2   2   1   1   2   1   1   2   2   2   1   1   1   1   1   1   2   2   2   2   1   2   1   2   2   2   1   2   1   1   1   2   2   2   2   2   2   2   2   2   1   1   1   2   1   1   1   2   1   1   1   1   1   2   1   2   1   1   1   2   1   2   2   2   2   2   1   1   2   1   1   2   1   1   2   1   2   1   1   2   2   2   2   2   2   2   2   1   1   2   2   2   2   1   2   1   2   1   2   1   1   1   2   1   1   1   1   2   2   1   1   1   2   1   1   2   1   1   1   1   1   2   1   1   2   2   1   1   2   2   1   2   2   1   2   2   2   2   2   1   2   1   2   2   2   2   1   2   1   2   2   1   1   2   1   1   1   2   1   1   1   2
 MK-4-10                1   2   2   2   2   1   2   1   1   2   2   2   2   2   2   1   1   2   1   2   2   2   2   1   2   1   2   1   2   1   2   1   2   2   2   1   2   2   2   2   1   1   1   1   1   2   2   2   1   1   1   1   1   1   2   2   1   2   2   2   1   2   2   1   1   2   2   2   1   2   2   2   2   2   2   2   2   2   1   1   1   2   1   2   1   2   1   1   1   1   1   2   2   2   1   1   1   2   1   2   2   2   2   2   1   1   2   1   1   2   1   1   2   1   2   1   1   2   1   1   2   2   2   2   2   1   1   2   2   2   2   1   2   1   2   2   2   1   2   2   2   1   2   1   1   1   2   1   1   1   2   1   1   2   1   1   1   2   1   2   1   1   2   2   1   1   2   2   1   2   2   1   2   2   2   2   2   1   2   1   2   1   2   1   1   2   1   2   2   1   1   2   1   2   1   2   1   1   2   2
 MK-4-11                1   2   2   2   2   1   1   1   1   2   1   2   2   2   2   1   2   2   1   2   2   2   2   1   2   1   2   1   2   1   2   1   2   2   2   1   2   2   1   2   1   1   1   1   1   2   2   2   1   1   1   1   1   1   2   2   1   2   2   2   1   2   2   1   1   2   2   2   1   2   2   2   2   2   1   2   2   2   1   1   1   2   1   2   1   2   1   1   1   1   1   2   1   2   1   1   1   1   1   2   2   2   2   2   1   1   2   1   2   2   1   1   2   1   2   1   1   2   1   1   2   2   2   2   2   1   1   2   1   2   1   1   2   1   2   2   2   1   2   2   2   1   2   1   1   1   2   2   1   1   2   1   1   1   1   2   1   2   1   2   1   1   2   2   1   1   2   2   2   2   2   1   2   1   2   2   2   1   2   1   2   1   2   1   1   2   1   2   2   1   1   2   1   2   1   2   1   1   2   2
 MK-4-12                1   2   2   2   2   1   1   1   1   2   1   2   2   2   2   1   2   2   1   2   2   2   2   1   2   1   2   1   2   1   2   1   2   2   2   1   2   2   1   1   1   1   1   1   1   2   2   2   1   1   1   1   1   1   2   2   1   2   2   2   1   2   2   1   1   2   1   2   1   2   2   2   2   2   2   2   2   2   1   1   1   2   1   2   1   2   1   1   1   1   1   2   1   2   1   1   2   2   1   2   2   2   2   2   1   1   2   1   2   1   2   1   2   1   2   1   1   2   1   1   2   1   2   1   2   1   1   2   1   2   2   2   2   2   2   2   1   1   2   2   2   1   1   2   1   1   2   2   1   1   2   1   1   1   1   2   1   2   1   2   1   2   2   2   1   1   2   2   2   2   2   1   1   1   2   2   1   2   2   1   2   1   2   1   1   2   1   2   2   1   1   2   1   2   1   2   1   1   2   2
 MK-4-13                1   2   2   2   2   1   1   2   1   2   1   2   2   1   2   1   2   2   1   2   2   2   2   2   2   1   2   1   2   1   1   1   2   2   2   1   2   2   2   1   1   1   1   1   1   2   2   2   1   1   1   1   1   1   2   2   1   2   2   2   1   2   2   1   1   2   1   2   1   1   2   2   2   2   2   2   2   2   1   1   1   2   1   1   1   2   1   1   1   1   1   2   1   1   1   1   2   2   2   2   2   2   2   2   1   1   2   1   2   1   2   1   2   1   2   1   2   1   1   1   2   1   2   1   2   1   1   2   1   2   1   2   2   1   2   1   1   1   2   2   2   1   1   2   1   1   2   2   1   1   2   1   2   2   1   2   1   2   1   2   1   2   1   2   1   1   2   2   2   2   2   1   1   1   2   2   1   2   2   1   2   1   2   1   1   2   1   2   2   1   1   1   1   2   1   1   1   1   2   2
 MK-4-14                1   2   2   2   2   1   2   2   2   2   1   2   2   1   2   1   2   2   1   2   2   1   2   2   1   1   2   1   1   2   1   1   2   2   2   1   2   2   2   2   1   1   1   1   1   2   2   2   1   1   1   1   1   1   1   2   1   2   2   2   1   2   2   1   1   2   1   2   1   2   2   2   2   2   2   2   2   2   1   1   1   2   1   1   1   2   1   1   1   1   1   2   1   2   2   1   2   2   2   2   2   2   2   2   1   1   2   1   2   2   2   1   2   1   2   1   2   1   1   1   2   1   2   2   2   1   1   2   1   1   1   2   2   1   2   1   1   1   2   2   2   1   1   2   1   1   2   2   1   1   1   1   2   2   1   2   1   2   1   2   1   2   1   2   1   1   2   2   2   2   2   1   1   1   2   2   1   2   2   1   2   1   2   1   1   2   1   2   2   1   1   1   1   2   1   1   1   1   2   2
 MK-4-15                1   2   2   1   2   1   2   1   2   2   1   2   2   1   2   1   2   2   1   2   2   1   2   2   1   2   2   1   1   2   1   1   2   2   2   1   2   2   2   1   2   1   1   1   1   2   2   2   1   1   1   1   1   1   1   1   1   2   2   2   1   2   2   1   1   2   1   2   1   2   2   1   2   2   2   2   2   2   1   1   1   2   1   1   1   2   1   1   1   1   1   2   1   2   2   1   2   2   2   2   2   2   2   2   2   1   2   1   2   2   2   1   2   1   2   1   1   1   1   1   2   1   2   2   2   2   1   2   1   1   1   2   2   1   1   1   1   1   2   2   2   1   1   2   1   1   2   2   1   1   1   1   2   2   1   2   1   2   1   2   1   2   1   1   1   1   2   2   2   2   2   1   1   1   2   2   1   2   1   1   2   1   2   1   1   2   1   2   2   1   1   2   1   2   1   1   1   1   2   2
 MK-4-16                1   2   2   1   2   1   2   1   2   2   2   1   2   1   2   1   2   1   1   2   2   1   2   2   1   2   2   2   1   2   1   1   2   2   2   2   2   1   2   1   2   1   1   1   1   2   2   2   1   2   1   1   1   1   2   1   1   2   2   2   1   2   2   1   1   2   1   2   1   2   2   1   2   2   2   2   2   2   1   1   1   2   1   1   1   2   1   1   1   1   1   2   1   2   2   1   2   2   2   1   2   2   2   2   2   1   2   2   2   2   2   1   2   1   2   1   1   1   1   1   2   1   2   2   2   2   1   2   1   1   1   2   2   1   2   1   1   1   2   2   2   1   1   2   1   1   2   2   1   1   1   1   2   2   1   2   1   2   1   2   1   2   1   1   2   1   2   1   2   2   1   1   1   1   2   2   2   1   1   1   2   1   2   1   1   2   1   2   2   1   2   2   2   2   1   1   1   1   2   2
 MK-5-1                 1   1   1   1   1   1   1   2   1   1   1   2   1   1   2   2   1   2   1   2   1   2   2   2   2   2   1   2   2   2   2   1   1   1   1   1   2   2   1   2   1   1   2   2   2   2   1   1   1   2   1   2   2   1   1   1   2   2   2   2   1   2   1   1   2   2   1   2   2   1   2   2   1   1   2   1   2   2   1   2   2   1   2   2   1   1   2   1   1   2   2   2   1   1   1   2   2   1   2   2   2   2   1   1   2   1   2   2   2   2   1   1   1   2   2   2   2   1   1   2   2   2   1   1   2   1   2   1   1   1   2   2   1   2   1   2   2   2   2   2   1   1   2   2   1   1   1   2   1   2   2   2   1   1   1   2   1   1   1   2   2   1   1   2   1   1   1   2   1   2   1   2   1   1   2   2   2   1   2   2   1   2   2   1   1   2   1   1   1   1   2   1   2   1   2   2   2   2   1   2
 MK-5-2                 1   2   1   1   1   1   1   2   2   1   1   2   1   1   1   2   1   2   1   2   2   2   2   2   2   2   2   2   2   2   2   2   1   2   1   1   2   1   1   2   1   1   2   2   2   2   1   2   1   2   1   2   2   1   1   1   2   2   2   2   1   1   1   1   1   2   1   2   2   1   2   2   1   1   2   1   2   1   1   2   2   1   2   2   1   1   2   1   1   2   2   2   1   1   1   2   2   1   2   2   2   2   1   2   2   1   2   2   2   2   1   1   1   2   2   2   2   1   1   1   2   2   1   1   2   1   2   1   1   1   2   2   1   2   1   2   2   1   1   2   1   2   1   2   2   1   1   2   2   2   2   2   2   1   1   1   1   1   2   2   2   1   1   2   2   1   1   2   1   2   1   2   1   1   2   1   2   1   2   2   1   2   2   1   1   2   1   1   2   1   2   1   2   1   1   2   2   2   1   2
 MK-5-3                 1   2   1   1   1   1   1   2   2   1   1   2   1   1   1   2   1   2   1   2   2   1   2   2   2   2   2   1   2   2   2   2   1   2   1   1   2   1   1   2   1   1   2   2   2   2   1   2   1   2   1   2   2   1   1   1   2   2   2   2   1   1   1   1   1   2   1   2   2   2   2   1   1   1   2   1   2   1   1   2   2   1   2   2   1   1   2   1   1   1   1   2   1   1   1   2   2   1   1   1   2   2   1   2   2   1   2   2   2   2   1   1   1   2   2   2   2   2   1   1   2   2   1   1   2   1   2   1   1   2   2   2   2   2   1   2   2   1   1   2   1   1   1   2   2   1   1   2   2   2   2   2   2   1   1   1   1   1   2   2   1   1   1   2   2   1   1   2   1   2   1   2   1   2   1   1   2   2   2   2   2   2   2   1   1   2   1   1   2   1   2   1   2   2   1   2   2   2   1   2
 MK-5-4                 1   2   1   1   2   1   1   2   2   1   1   2   2   1   1   2   2   2   1   1   2   1   2   2   2   2   2   2   1   2   2   1   1   2   1   1   1   1   1   2   1   1   2   2   2   2   1   2   1   1   1   2   2   1   1   1   2   1   1   2   1   1   1   1   1   2   1   2   1   2   2   1   1   1   2   1   1   1   1   2   2   1   2   2   1   1   2   1   1   1   2   1   1   1   1   2   1   1   1   1   2   1   1   2   2   1   2   2   2   2   1   1   1   2   2   2   2   2   1   1   2   2   1   1   2   1   2   1   1   2   2   2   2   2   1   2   2   1   2   2   1   1   1   2   2   1   2   2   2   2   2   2   2   1   1   1   1   1   2   1   1   1   1   2   2   2   1   2   1   2   1   2   1   2   1   2   2   2   2   2   1   2   2   1   1   2   1   1   1   1   2   2   2   2   1   2   2   2   1   2
 MK-5-5                 2   2   1   1   2   2   1   2   1   1   1   2   1   1   1   2   2   2   1   1   2   1   2   2   2   2   2   2   1   2   2   1   1   2   1   2   1   1   1   2   1   1   2   2   1   2   1   2   1   1   1   2   2   1   1   1   2   2   1   2   1   1   1   1   1   2   1   2   1   2   2   1   1   1   2   1   1   1   1   2   2   1   2   2   2   1   2   1   1   1   2   1   1   1   1   2   1   1   1   1   2   2   2   2   2   1   2   2   2   2   1   1   1   2   2   2   1   1   1   2   2   2   1   1   2   2   2   1   2   2   2   2   2   1   1   2   2   1   1   2   1   1   1   2   2   1   2   1   2   2   2   2   2   2   2   1   2   1   2   1   1   1   1   2   2   2   1   2   1   2   2   2   1   2   1   2   2   2   2   1   1   2   2   1   1   2   1   1   1   1   2   2   2   2   1   2   2   2   1   2
 MK-5-6                 2   2   1   1   2   2   1   1   1   1   1   2   1   1   1   2   2   2   1   1   2   1   2   2   1   2   2   2   1   2   2   1   1   2   1   2   1   2   2   2   1   1   2   2   1   2   2   2   1   1   1   2   2   1   1   1   2   2   1   2   1   1   1   2   2   1   1   2   1   2   2   1   1   1   2   1   1   1   1   2   2   1   2   2   2   1   1   1   1   1   2   1   1   1   1   2   1   1   1   1   2   2   2   2   2   1   2   2   2   2   2   1   1   2   2   2   1   1   2   2   2   2   1   1   2   2   2   1   2   2   2   2   2   1   1   2   2   1   1   2   1   1   1   2   2   1   2   1   2   2   2   2   2   2   2   1   2   1   2   1   1   1   1   2   2   2   2   2   1   2   2   1   1   2   1   2   1   2   2   1   1   2   2   1   1   2   1   2   1   1   2   2   2   1   1   2   2   1   1   2
 MK-5-7                 2   2   1   1   1   2   1   1   1   1   1   2   1   1   1   2   2   2   1   2   2   1   2   2   2   2   2   2   1   2   2   1   1   2   1   2   1   2   2   2   1   1   2   2   1   2   1   2   1   1   1   2   2   1   1   2   1   2   1   2   1   1   2   2   2   1   1   2   1   2   2   1   1   1   2   1   1   1   1   1   1   1   2   2   2   1   1   1   1   1   1   2   1   1   1   2   1   1   1   1   2   1   2   2   2   1   2   1   2   1   2   1   1   2   2   2   1   1   2   2   2   2   1   1   2   2   2   1   2   2   2   2   2   1   1   2   2   1   1   2   1   1   1   2   2   1   2   1   1   2   2   1   2   2   2   2   2   1   2   1   1   1   1   2   2   2   2   2   1   2   2   1   1   2   1   2   1   2   2   1   1   2   2   1   1   2   1   2   1   1   2   2   2   2   2   1   2   1   1   2
 MK-5-8                 2   2   1   2   2   2   1   1   1   1   1   2   1   2   1   2   2   2   1   2   2   1   1   2   2   2   2   2   1   1   1   1   1   2   1   2   1   1   2   2   1   1   2   2   1   2   2   2   1   1   2   1   1   1   1   1   1   2   1   2   1   1   2   2   2   2   1   2   1   1   2   1   1   1   2   1   1   1   1   1   1   1   2   2   2   1   1   1   1   1   1   2   1   2   1   2   1   1   1   1   2   1   1   2   2   1   2   1   2   2   2   1   1   2   2   2   1   2   2   1   2   2   1   1   2   2   2   2   2   2   2   1   2   1   1   2   2   1   1   2   1   1   1   2   2   2   2   1   1   2   2   1   2   2   2   2   2   1   2   1   1   1   1   1   2   1   2   2   1   1   2   1   1   2   1   1   1   2   2   1   1   2   2   1   1   2   1   2   1   1   2   2   2   2   2   2   1   1   1   2
 MK-5-9                 2   2   1   2   2   2   1   1   1   2   1   2   1   2   1   2   2   2   1   2   2   1   1   2   2   2   2   2   1   1   1   1   1   2   1   2   1   1   2   2   1   1   2   2   1   2   2   2   1   1   2   1   1   1   1   1   1   2   1   2   1   1   2   2   2   2   2   2   1   1   1   1   2   1   2   1   2   1   1   1   1   1   2   2   2   1   1   1   1   1   1   2   1   2   1   2   1   1   1   1   1   1   1   2   2   1   2   1   2   2   2   1   1   2   2   2   1   2   2   1   2   2   2   1   2   2   2   2   2   2   2   1   1   1   2   2   2   1   1   2   1   1   1   2   2   1   2   1   1   2   2   1   2   2   2   2   2   1   2   1   1   1   2   1   2   1   2   2   1   2   2   1   1   2   1   1   2   2   2   1   2   2   2   1   1   2   1   2   1   1   2   2   2   2   1   2   1   1   1   2
 MK-5-10                2   2   1   2   2   2   2   1   1   2   1   2   2   1   1   2   1   1   2   2   1   1   1   2   2   2   2   2   2   1   1   1   1   2   2   2   1   1   2   2   1   1   2   2   1   2   2   2   1   1   2   1   1   1   1   1   1   2   1   2   2   1   2   2   2   2   2   2   1   1   1   1   1   1   2   2   1   1   1   2   1   1   2   2   2   2   1   1   2   1   1   2   1   2   1   2   1   1   1   1   1   1   1   2   2   1   2   1   1   1   1   1   1   2   1   2   1   1   2   1   2   2   2   1   1   2   2   2   2   2   2   1   1   2   1   2   2   1   1   2   1   1   1   2   2   1   2   1   1   2   2   1   2   2   2   2   2   1   2   1   1   1   2   1   2   1   2   2   1   2   2   1   1   2   1   1   2   2   2   1   2   2   2   1   1   1   1   2   1   1   2   1   2   2   1   2   1   2   1   2
 MK-5-11                2   2   2   2   2   2   2   1   1   2   1   2   2   1   1   2   1   1   2   2   1   1   1   2   2   2   2   2   2   1   1   2   1   2   2   2   1   1   2   2   1   1   2   2   1   2   2   2   1   1   1   1   1   1   1   1   1   2   1   2   2   1   2   2   2   2   2   2   1   1   1   1   1   1   2   2   1   1   1   1   1   1   2   2   2   2   1   2   2   1   1   2   1   2   1   2   1   1   1   1   1   1   1   2   2   1   2   2   1   1   1   1   1   2   1   2   1   1   2   2   2   2   1   1   1   1   2   2   2   2   2   1   1   1   1   2   2   2   1   2   1   1   1   2   2   1   2   1   1   2   2   1   2   2   1   2   2   2   2   1   2   1   2   1   2   1   2   1   1   2   2   1   2   2   1   1   2   2   2   1   2   2   2   1   1   1   1   2   1   1   2   1   2   2   1   2   1   2   1   2
 MK-5-12                2   2   1   2   1   2   2   1   1   2   2   1   1   2   1   2   1   1   1   2   1   1   1   2   2   2   2   2   2   1   1   2   1   2   2   2   1   2   2   2   1   1   1   2   2   2   2   2   1   1   2   1   1   1   1   1   1   2   1   2   2   1   2   2   2   2   2   2   1   1   1   1   1   1   2   2   2   1   1   1   1   1   2   2   2   2   2   1   2   1   1   2   1   2   1   2   1   2   1   1   1   1   1   1   2   1   2   1   1   1   1   1   1   2   1   2   1   1   2   2   2   2   2   1   1   1   2   2   2   2   2   1   1   1   1   2   2   2   1   2   1   1   1   1   2   2   2   1   1   2   2   1   2   2   1   2   2   2   2   1   1   1   2   1   2   1   2   2   1   2   2   1   2   2   1   1   2   2   2   1   2   2   2   1   1   2   1   2   1   1   2   1   2   2   1   2   1   2   1   2
 MK-5-13                2   2   1   2   2   2   2   1   1   2   2   1   1   2   1   2   1   1   1   2   1   1   1   2   2   2   2   2   2   1   1   2   1   2   2   2   1   2   2   2   1   1   1   2   2   2   2   2   1   1   2   1   1   1   1   1   1   2   1   2   2   1   2   2   2   2   2   2   1   1   1   1   1   1   2   2   1   1   1   1   2   1   2   2   2   2   1   1   2   1   2   2   1   2   1   2   1   1   1   1   1   1   1   1   2   1   1   1   1   2   1   1   1   2   1   2   2   1   2   2   2   2   1   1   1   1   1   2   2   2   2   1   1   2   1   2   1   2   1   1   1   2   1   1   2   2   2   1   1   2   2   1   2   2   1   2   2   2   2   1   1   2   2   1   2   1   2   2   1   2   2   1   2   2   1   1   2   2   2   2   2   2   1   1   1   2   2   2   1   1   2   1   2   2   1   2   1   2   1   2
 MK-5-14                2   2   1   2   2   2   2   1   1   2   2   1   2   2   1   2   1   1   1   2   2   1   1   2   2   2   2   2   2   1   1   2   1   2   2   2   1   2   2   2   1   1   1   2   2   2   2   2   1   1   2   1   1   1   1   2   1   2   1   2   2   1   2   1   2   2   2   1   1   1   1   1   1   1   2   2   1   1   2   1   2   1   2   2   2   2   1   1   2   1   2   1   2   2   1   2   1   1   1   1   1   1   1   1   2   1   2   1   1   2   1   1   1   2   1   2   2   1   2   2   2   2   1   2   1   1   1   1   2   2   2   1   1   2   1   2   1   2   1   1   1   2   1   1   2   2   2   1   1   2   2   1   2   2   1   1   2   2   2   1   1   2   2   1   1   1   1   2   1   2   2   1   2   1   1   1   1   1   2   2   2   1   1   1   1   2   1   1   1   1   2   1   2   1   1   2   1   2   1   1
 MK-5-15                2   2   1   2   2   2   2   1   1   2   2   1   2   2   1   2   1   1   1   2   2   1   1   2   2   2   2   1   2   1   1   2   1   2   2   2   1   1   2   2   1   1   1   2   2   2   2   2   1   1   2   1   1   1   1   2   1   2   1   2   2   1   2   1   2   2   2   1   1   1   1   1   1   1   2   2   1   1   2   1   2   1   2   2   2   2   1   1   2   1   2   1   2   2   1   2   1   1   1   1   1   2   1   2   2   1   2   1   1   2   2   1   1   2   1   2   1   1   2   2   2   2   1   2   1   1   1   1   2   2   2   2   1   2   1   2   1   2   1   1   1   2   1   1   2   2   2   1   1   2   2   1   2   2   1   1   2   2   2   1   1   2   1   1   1   1   1   2   1   1   2   1   2   1   1   1   1   1   2   2   2   1   1   1   1   2   1   1   1   1   2   1   2   1   1   2   1   2   1   1
 MK-5-16                2   2   2   2   2   2   2   1   1   2   2   2   2   2   2   2   1   1   1   2   2   1   1   2   2   2   2   1   2   1   1   2   1   2   2   2   1   1   2   2   1   1   1   1   2   2   2   2   1   1   1   1   1   2   1   2   1   2   2   2   2   1   2   1   2   2   2   1   1   1   1   1   1   2   2   2   1   1   2   1   2   1   2   2   2   2   1   1   2   1   2   1   2   2   1   2   1   1   1   1   1   2   1   2   2   1   1   2   1   2   1   1   2   2   1   2   2   1   1   2   2   2   1   2   1   1   1   1   2   2   1   2   1   2   1   2   1   2   1   1   1   2   2   1   2   2   2   1   1   1   2   1   2   2   1   1   2   2   2   1   1   2   1   1   1   1   1   2   1   1   2   2   2   1   1   1   1   1   2   2   2   1   1   1   1   2   1   1   1   1   2   1   2   1   1   2   2   2   1   2
 MK-6-1                 1   1   1   1   2   2   1   2   2   2   1   1   1   2   1   2   1   2   1   2   2   1   1   2   1   2   1   2   2   2   2   2   1   1   2   1   1   2   2   2   1   2   2   2   2   2   2   1   2   2   2   1   2   1   1   1   1   1   2   1   2   2   1   2   1   2   1   2   1   2   1   2   2   2   2   2   2   2   2   2   1   1   1   1   2   2   2   2   1   1   2   2   1   1   1   1   2   2   1   2   2   2   1   2   2   1   2   1   2   2   2   2   1   2   2   1   2   2   2   2   2   1   1   1   2   2   1   1   2   1   2   1   2   2   1   1   2   1   2   2   2   2   2   1   1   2   2   1   1   1   1   1   1   1   1   2   1   2   1   2   1   2   2   2   1   1   1   1   1   1   1   2   1   1   1   1   1   1   2   2   1   2   1   2   1   1   1   2   1   1   1   2   1   1   2   1   2   1   1   2
 MK-6-2                 1   1   1   1   2   2   1   2   2   2   1   1   1   2   1   2   1   2   1   2   1   1   1   2   2   2   1   2   2   2   2   2   1   1   2   1   1   2   2   2   1   2   2   2   2   2   1   1   1   2   2   1   1   1   1   1   1   1   2   1   1   2   1   2   1   2   1   2   1   2   1   2   2   2   2   2   2   1   2   2   1   1   1   1   2   1   2   1   1   2   2   2   1   1   1   1   2   2   1   2   1   2   1   2   1   1   2   1   2   1   2   2   1   2   1   1   2   2   2   2   2   1   1   1   2   2   1   1   2   1   2   1   1   2   1   1   2   1   2   1   2   2   2   1   1   2   2   1   1   1   1   1   1   1   2   2   1   2   1   2   1   2   2   2   1   1   1   1   1   1   1   2   2   1   1   1   1   1   2   1   1   2   1   2   1   1   1   2   1   1   1   2   1   1   2   1   2   1   1   2
 MK-6-3                 1   1   1   1   2   2   1   2   2   2   1   1   1   2   1   2   1   2   1   2   1   1   1   2   2   2   1   2   2   1   2   2   1   1   2   1   1   2   2   2   1   2   2   1   2   2   1   1   1   2   2   1   1   2   1   1   1   1   2   1   1   2   2   2   1   2   1   2   1   1   1   2   2   2   2   2   2   1   2   2   1   2   1   1   2   1   2   1   1   2   2   1   1   1   1   1   2   2   1   2   1   1   1   1   1   1   2   1   2   1   1   2   1   2   1   1   2   2   2   2   2   1   1   1   2   2   1   1   1   1   2   1   1   2   2   1   2   2   1   1   2   2   2   1   1   2   2   1   1   1   1   2   1   1   2   2   1   2   2   2   1   2   2   2   2   2   1   1   1   1   1   2   2   1   1   1   1   1   2   1   1   2   1   2   1   1   1   1   1   1   1   2   1   1   2   2   2   1   2   2
 MK-6-4                 1   1   1   1   2   2   1   2   2   1   1   1   1   2   1   2   1   2   1   1   1   1   2   2   2   2   1   2   2   1   2   2   1   1   2   1   1   2   2   1   2   2   2   1   2   2   1   1   1   2   2   1   1   2   1   1   1   1   2   1   1   2   2   2   1   2   1   2   1   1   1   2   2   2   2   2   2   1   2   1   1   2   1   1   2   1   2   1   1   2   2   1   1   1   1   1   2   2   1   2   2   1   1   1   1   1   2   1   2   1   2   2   1   2   1   1   2   2   2   2   2   1   1   1   2   2   1   2   1   1   2   1   1   2   2   1   2   2   1   1   2   2   2   1   1   2   2   1   1   2   1   2   1   2   2   1   1   2   2   2   1   2   2   2   2   2   1   1   1   1   1   2   2   1   1   1   2   1   2   1   1   2   1   2   1   1   2   1   2   1   1   2   1   1   2   1   2   1   2   2
 MK-6-5                 1   2   1   1   2   2   1   2   2   1   2   1   1   2   1   2   2   1   1   1   1   1   2   2   2   2   1   2   1   1   2   2   1   1   2   1   1   2   2   1   2   2   2   1   2   2   1   1   1   2   2   1   1   2   1   1   2   1   2   1   1   2   1   2   1   2   1   2   1   1   2   2   2   2   2   2   1   1   2   1   1   2   1   1   2   1   2   1   2   2   2   1   1   1   1   1   2   2   1   2   2   1   1   1   1   1   2   1   2   1   1   2   1   2   1   1   2   2   2   2   2   1   1   1   2   2   1   2   1   1   2   1   1   1   2   1   1   1   1   1   1   2   2   1   1   2   2   1   1   2   1   1   2   2   2   1   2   2   2   2   1   2   2   2   2   2   1   1   1   1   1   1   1   1   1   1   2   1   2   1   2   1   1   2   1   2   2   1   2   1   1   1   1   1   2   1   2   1   2   2
 MK-6-6                 1   2   1   1   2   2   1   2   2   1   2   1   1   2   1   1   2   1   1   1   1   1   2   2   2   1   1   2   1   1   2   1   2   1   2   1   1   2   2   1   2   1   2   1   2   2   1   1   1   2   2   1   1   2   1   1   2   2   2   1   1   2   2   2   1   2   1   2   1   1   1   2   2   2   2   2   1   1   2   1   1   2   1   1   2   1   2   1   2   2   2   1   1   2   2   1   2   2   2   2   2   1   1   1   1   1   1   1   2   1   2   2   1   2   1   1   2   2   2   1   2   1   1   1   2   2   1   2   1   1   2   1   1   2   2   1   1   1   1   1   1   2   2   1   1   2   2   1   1   2   2   1   1   2   2   1   2   2   2   2   1   2   2   2   2   2   2   1   1   1   1   1   2   1   1   1   2   1   2   1   2   1   1   1   1   2   2   2   2   1   1   1   1   1   2   1   2   1   2   2
 MK-6-7                 1   2   1   2   2   2   1   2   2   1   2   1   1   2   1   2   2   1   1   1   1   1   1   2   2   1   2   2   1   1   2   1   1   2   2   1   1   2   2   1   2   1   2   1   2   2   1   1   1   2   2   1   1   2   1   1   2   2   2   1   1   2   2   2   1   2   1   2   2   1   1   2   2   2   2   2   1   1   1   1   2   2   2   1   2   1   2   1   2   2   2   1   1   2   1   1   2   2   2   2   2   2   1   1   2   1   1   1   2   1   2   2   1   2   1   1   2   2   2   1   2   1   2   1   1   2   1   2   1   1   2   1   1   2   2   1   1   1   1   1   1   2   2   1   1   2   2   1   1   2   2   1   1   1   2   1   2   2   2   2   1   2   2   2   2   2   2   2   2   1   1   1   1   1   1   1   2   1   2   1   2   1   1   1   1   2   2   2   2   1   2   1   1   1   2   1   2   1   2   2
 MK-6-8                 1   2   1   1   2   2   1   2   2   1   2   2   1   2   1   2   2   1   1   1   2   1   1   2   2   1   2   2   1   1   2   1   1   2   2   1   1   1   2   1   2   1   2   1   2   2   1   1   1   2   2   2   1   1   1   1   2   2   2   1   1   2   2   2   1   2   1   2   2   1   1   2   2   2   2   2   1   1   1   1   2   2   2   1   2   1   2   1   1   2   2   1   1   2   1   1   2   2   2   2   2   2   1   1   2   1   1   1   2   1   2   2   1   2   1   1   2   2   2   1   2   1   2   1   1   2   1   2   1   1   2   1   1   2   2   1   1   1   1   1   1   2   2   1   1   2   2   1   1   2   2   1   1   1   2   1   2   2   2   1   2   2   2   2   2   1   2   2   2   1   1   1   1   2   1   1   2   1   2   1   2   1   1   2   2   2   2   2   2   1   2   1   1   1   2   1   2   1   2   2
 MK-6-9                 1   2   1   1   2   1   1   2   2   1   2   2   1   2   1   2   2   1   1   1   2   1   1   2   2   1   2   2   1   1   2   1   1   2   2   1   1   1   2   1   2   1   2   1   2   2   1   1   1   2   2   2   1   1   1   1   2   2   2   1   1   2   2   2   1   2   1   2   2   1   1   2   2   2   2   2   1   1   2   1   1   2   1   1   2   1   2   1   1   2   2   1   1   2   1   1   2   2   2   2   2   2   1   1   2   1   1   1   1   1   2   2   1   2   1   1   2   2   2   1   2   1   1   1   1   2   1   2   1   1   2   1   1   2   2   1   1   1   1   1   1   2   2   1   1   2   2   1   1   2   2   1   1   2   2   1   2   2   2   1   2   2   2   2   2   1   2   2   2   1   1   1   1   2   1   1   1   1   2   1   2   1   1   2   1   1   2   2   2   1   2   1   1   1   2   1   2   1   2   1
 MK-6-10                1   1   1   1   2   1   1   2   2   1   2   2   1   2   1   2   2   1   1   1   2   1   1   2   2   1   2   2   1   2   2   1   1   2   2   1   2   1   1   1   1   1   2   1   2   2   1   1   1   2   1   2   1   1   2   1   1   2   2   1   1   2   1   2   1   2   1   2   1   1   1   2   2   2   2   2   1   1   1   1   1   2   1   1   2   1   2   1   1   2   2   1   1   1   1   1   2   2   2   2   2   2   1   1   2   1   2   1   1   1   2   2   1   2   1   1   2   2   1   1   2   1   1   1   1   2   1   2   1   1   2   1   1   2   1   1   1   1   1   1   1   2   2   1   1   1   2   1   2   2   2   1   1   2   2   1   2   1   1   1   2   2   2   2   1   1   2   2   2   1   2   2   1   2   1   1   1   2   2   1   2   2   1   2   1   1   2   1   1   1   2   1   1   2   2   1   2   1   2   1
 MK-6-11                1   1   1   2   2   1   1   2   2   1   1   2   1   2   1   2   2   1   1   1   2   2   1   2   2   1   2   2   1   2   2   1   1   2   2   1   2   1   2   1   1   1   2   1   2   2   1   1   1   2   2   2   1   2   2   1   1   2   2   1   1   2   1   2   1   2   2   2   1   1   1   2   2   2   2   1   1   1   1   1   1   2   1   1   2   1   2   1   1   2   2   1   1   1   1   1   1   2   2   2   2   2   1   1   2   1   2   2   1   1   2   2   1   1   1   1   2   2   1   1   2   1   1   1   1   2   1   2   1   1   2   1   1   2   1   2   1   1   1   1   1   2   2   1   1   1   2   2   2   2   2   1   1   2   1   1   2   1   1   2   2   2   2   2   1   1   2   2   2   1   2   2   1   2   1   1   1   2   2   1   2   2   1   2   1   1   2   2   2   1   2   2   1   2   2   1   2   2   2   1
 MK-6-12                1   1   1   2   2   1   2   2   2   1   1   2   1   2   1   2   2   1   1   1   2   1   1   1   2   1   2   2   1   2   2   1   1   2   1   1   2   1   2   1   1   1   2   1   2   1   1   1   2   1   2   2   1   2   2   1   1   1   1   1   1   2   1   2   1   2   2   1   1   1   2   2   2   2   2   1   2   1   1   1   1   2   1   1   2   1   1   1   1   2   2   1   1   1   1   1   1   2   2   2   2   2   1   1   1   1   1   2   1   1   2   2   1   1   1   2   2   1   1   2   1   1   1   1   1   2   1   2   1   1   2   1   1   2   1   2   1   1   1   1   1   2   2   1   1   1   1   2   2   2   2   2   1   2   1   2   2   1   1   2   2   2   2   2   1   1   2   2   2   1   2   2   1   2   1   1   1   2   2   1   2   2   2   2   1   2   2   2   2   1   2   1   1   1   1   1   2   2   1   1
 MK-6-13                1   1   1   2   2   1   2   2   1   1   2   2   1   2   1   2   2   1   1   1   1   1   1   1   2   1   2   2   1   2   2   1   1   2   1   1   2   2   2   1   1   1   2   1   1   1   1   1   2   1   2   1   2   2   2   1   1   1   1   1   1   2   1   2   1   2   2   1   1   1   2   2   2   2   2   1   2   1   1   1   1   2   1   1   1   1   1   2   1   1   2   1   1   1   2   1   1   2   2   2   2   2   1   1   1   1   1   2   1   1   2   1   1   1   2   1   2   1   1   2   1   1   1   1   1   2   1   2   1   1   2   1   1   2   1   1   2   1   1   1   1   2   2   1   1   1   1   2   2   2   2   2   1   2   1   2   2   1   1   2   2   1   2   2   1   1   1   2   2   2   1   2   1   2   1   1   1   2   2   1   2   2   2   2   1   2   2   2   2   1   2   1   1   1   1   1   2   2   1   1
 MK-6-14                1   1   1   2   2   1   2   1   1   1   1   1   1   2   1   2   2   1   1   1   2   1   1   1   2   1   2   2   1   2   2   1   1   2   2   1   1   2   2   1   1   1   2   1   1   1   1   1   2   1   2   2   2   1   2   1   1   1   1   1   1   2   1   2   1   2   2   1   1   1   1   2   1   2   1   1   2   1   1   1   1   2   1   2   1   2   1   2   2   1   2   2   2   1   2   1   1   2   2   1   2   2   1   1   1   1   1   2   1   1   2   1   1   1   2   1   2   1   1   2   1   1   1   1   1   1   1   1   2   1   2   1   1   2   1   1   2   1   1   1   1   2   2   1   1   1   1   2   1   2   2   2   1   2   1   2   2   1   1   2   2   1   2   2   1   1   1   2   2   2   1   2   1   2   1   1   1   2   2   2   2   2   2   2   1   2   2   2   2   1   2   1   1   1   1   1   2   2   1   1
 MK-6-15                1   1   1   2   2   1   2   1   2   1   1   1   1   2   1   2   2   1   1   1   2   1   1   1   2   2   2   2   1   1   2   1   1   1   2   1   1   2   2   1   1   1   2   1   1   1   1   1   2   2   2   2   2   1   2   1   2   1   1   1   1   2   1   2   1   2   2   1   1   2   1   2   1   2   1   1   2   1   1   1   1   2   1   2   1   2   1   2   2   1   2   2   2   2   2   1   1   2   2   1   2   2   1   1   1   1   1   2   1   1   2   1   1   1   2   1   2   1   1   2   1   1   1   1   1   1   1   1   2   1   2   1   1   2   1   1   2   1   1   1   1   2   2   1   1   1   1   2   1   2   1   2   1   2   2   2   2   1   1   2   2   1   2   2   2   1   1   2   2   2   1   1   2   2   1   1   1   2   1   2   2   2   2   2   2   2   2   2   2   1   2   1   1   1   1   1   1   2   1   1
 MK-6-16                1   1   1   2   2   2   2   1   1   1   1   1   1   2   1   2   2   1   1   1   2   1   1   1   2   2   2   2   1   1   2   1   2   2   2   1   2   2   2   1   1   1   2   1   1   1   1   1   2   1   2   2   2   1   2   1   2   1   2   1   1   2   2   2   2   2   2   1   1   2   1   2   1   1   1   1   2   1   1   1   1   2   1   2   1   2   2   2   2   1   2   2   2   2   2   1   1   2   2   1   2   1   1   1   1   1   1   2   1   1   2   1   1   1   2   1   2   1   1   2   1   1   1   1   1   1   1   1   2   1   2   1   1   2   1   1   2   1   1   1   1   2   2   1   2   1   1   2   1   2   1   1   1   2   2   2   2   2   1   2   2   1   2   1   2   1   1   2   1   2   1   1   2   2   1   1   1   2   1   2   2   2   2   2   2   2   2   2   2   1   2   2   1   1   1   1   1   2   1   1
 
!****************************************** Phenotypic Data **********************************************************
!-100.0 is resevred for missing phenotype
SimulatedTrait1         9.1811    8.6598   10.5021    9.5882    8.3343   10.8907    8.0626   10.6008   10.5536   10.4131   11.5126    9.1894   10.5740    9.0730    9.1550    9.8049   10.5242    9.2309   11.9579    9.9610   10.3687   11.1763   11.2172    9.4214   10.6744   10.1301    8.6612    8.4912   10.7212   10.4570   10.4498    9.7096    8.2666   10.6924   10.3870   10.6733    9.2342   10.8077   11.1350   10.0362    9.6861    9.3555    9.1662   10.5023   11.2814    9.6507    9.2296    9.7375   10.2567   11.0411   10.0128   11.1029   10.0550   12.3360    9.3268   11.2535   10.7548   11.7864    9.1013    9.8333    8.4659    9.3572    9.3182   10.1582   10.1876    9.2450    8.7329   10.1787   11.0099    8.5262   11.3970    8.9162    9.2341    9.7306   10.0588    9.8637   11.2657   12.5391   11.7062    9.9871   10.2247    7.9441   10.3789   10.4364   10.9050   10.4227   11.4790   10.2054   10.1668    8.1861   10.6219    9.7602    9.7558   11.0713    8.8609    9.6814    9.3606    9.4705   10.4208    8.9295   11.5976   10.1485   10.5603   10.7791    9.2997    9.2122    9.2604   11.0155    9.6527    9.1967   11.0080   10.2392    8.6595   12.1201   10.1755    7.9212   10.9824   11.5839   10.5868    9.1977   10.8489    9.2796    6.7716    8.3759   10.8703   12.7400    9.1875    9.4132    9.0024    9.9839   10.5161   10.2561    8.0364    9.6409    8.6492   10.2873   10.5809   10.8405   10.5332   11.8265   10.4285   11.0918   10.3141   10.1313    9.2117   10.5766   10.9210   11.2208   11.1308   10.3930   11.4142   10.0751   10.8908    9.3551    8.5286   10.6282    9.7885   10.7034   10.3368   10.7941   10.5772   10.1983   11.2420    8.7335    9.6142   12.0012   10.6529   10.8000   12.0433   10.6046   10.2832   10.2750    9.4956   10.6687    7.6402   11.1332    9.7873    9.9559   10.6142    9.6512    9.4153    9.6857   11.4243   10.6453   10.6869    9.0691    9.8173   10.6110    8.7966    9.9094   10.2788   10.3388    8.5084    9.8354    8.8750   11.8012   10.5793   11.1262    8.8183    9.6816
 
