# Supplementary material for: Inclusive Composite Interval Mapping of QTL by Environment Interactions in Biparental Populations
Source: PLoS One. 2015 Jul 10;10(7):e0132414. doi: 10.1371/journal.pone.0132414 (PMC4498613; doi:10.1371/journal.pone.0132414)
Supplement: S1 File — (ZIP) [file pone.0132414.s001.zip › BC1 population/e=1/run_00103.met]

!**********************Note: lines staring with "!" are remarks and will be ignored in the program********************
!*********************************General Information**********************************
!Assuming F1 = P1 x P2, populations available in QTL IciMapping are: 
!  1, P1BC1F1 = P1 x F1, the first backcrossing where P1 is used as the recurrent parent;
!  2, P2BC1F1 = P2 x F1, the first backcrossing where P2 is used as the recurrent parent;
!  3, F1DH, F1-derived doubled haploids; 
!  4, RIL or F1RIL, recombination inbred lines through the repeated selfing of F1;
!  5, P1BC1RIL, recombination inbred lines through the repeated selfing of P1BC1F1;
!  6, P2BC1RIL, recombination inbred lines through the repeated selfing of P2BC1F1;
!  7, F2, the selfing generation of F1;
!  8, F3, the selfing generation of F2;
!  9, P1BC2F1, the second backcrossing where P1 is used as the recurrent parent; 
! 10, P2BC2F1, the second backcrossing where P2 is used as the recurrent parent;
! 11, P1BC2RIL, recombination inred lines through the repeated selfing of P1BC2F1; 
! 12, P2BC2RIL, recombination inred lines through the repeated selfing of P2BC2F1; 
! 13, P1BC1F2, the selfing generation of P1BC1F1; 
! 14, P2BC1F2, the selfing generation of P2BC1F1; 
! 15, P1BC2F2, the selfing generation of P1BC2F1; 
! 16, P2BC2F2, the selfing generation of P2BC2F1; 
! 17, P1BC1DH, P1BC1F1-derived doubled haploids; 
! 18, P2BC1DH, P2BC1F1-derived doubled haploids; 
! 19, P1BC2DH, P1BC2F1-derived doubled haploids; 
! 20, P2BC2DH, P2BC2F1-derived doubled haploids; 
   1      !Mapping Population (see remarks above)
   2      !Mapping Function (1 for Kosambi; 2 for Haldane; 3 for Morgan)
   2      !Marker Space Type (1 for intervals; 2 for positions)
   1      !Marker Space Unit(1 for centiMorgans; 2 for Morgan)
   6      !Number of Chromosomes (or Linkage Groups)
 200      !Size of the mapping population
   1      !Number of environments
 
!***************************************** Chromosomes and Linkage Maps **********************************************
!Chromosome                 NumMarkers
-CH1                        16
-CH2                        16
-CH3                        16
-CH4                        16
-CH5                        16
-CH6                        16
!Linkage map (Marker name followed by position or the interval length)
 MK-1-1                1     0.000
 MK-1-2                1    10.000
 MK-1-3                1    20.000
 MK-1-4                1    30.000
 MK-1-5                1    40.000
 MK-1-6                1    50.000
 MK-1-7                1    60.000
 MK-1-8                1    70.000
 MK-1-9                1    80.000
 MK-1-10               1    90.000
 MK-1-11               1   100.000
 MK-1-12               1   110.000
 MK-1-13               1   120.000
 MK-1-14               1   130.000
 MK-1-15               1   140.000
 MK-1-16               1   150.000
 MK-2-1                2     0.000
 MK-2-2                2    10.000
 MK-2-3                2    20.000
 MK-2-4                2    30.000
 MK-2-5                2    40.000
 MK-2-6                2    50.000
 MK-2-7                2    60.000
 MK-2-8                2    70.000
 MK-2-9                2    80.000
 MK-2-10               2    90.000
 MK-2-11               2   100.000
 MK-2-12               2   110.000
 MK-2-13               2   120.000
 MK-2-14               2   130.000
 MK-2-15               2   140.000
 MK-2-16               2   150.000
 MK-3-1                3     0.000
 MK-3-2                3    10.000
 MK-3-3                3    20.000
 MK-3-4                3    30.000
 MK-3-5                3    40.000
 MK-3-6                3    50.000
 MK-3-7                3    60.000
 MK-3-8                3    70.000
 MK-3-9                3    80.000
 MK-3-10               3    90.000
 MK-3-11               3   100.000
 MK-3-12               3   110.000
 MK-3-13               3   120.000
 MK-3-14               3   130.000
 MK-3-15               3   140.000
 MK-3-16               3   150.000
 MK-4-1                4     0.000
 MK-4-2                4    10.000
 MK-4-3                4    20.000
 MK-4-4                4    30.000
 MK-4-5                4    40.000
 MK-4-6                4    50.000
 MK-4-7                4    60.000
 MK-4-8                4    70.000
 MK-4-9                4    80.000
 MK-4-10               4    90.000
 MK-4-11               4   100.000
 MK-4-12               4   110.000
 MK-4-13               4   120.000
 MK-4-14               4   130.000
 MK-4-15               4   140.000
 MK-4-16               4   150.000
 MK-5-1                5     0.000
 MK-5-2                5    10.000
 MK-5-3                5    20.000
 MK-5-4                5    30.000
 MK-5-5                5    40.000
 MK-5-6                5    50.000
 MK-5-7                5    60.000
 MK-5-8                5    70.000
 MK-5-9                5    80.000
 MK-5-10               5    90.000
 MK-5-11               5   100.000
 MK-5-12               5   110.000
 MK-5-13               5   120.000
 MK-5-14               5   130.000
 MK-5-15               5   140.000
 MK-5-16               5   150.000
 MK-6-1                6     0.000
 MK-6-2                6    10.000
 MK-6-3                6    20.000
 MK-6-4                6    30.000
 MK-6-5                6    40.000
 MK-6-6                6    50.000
 MK-6-7                6    60.000
 MK-6-8                6    70.000
 MK-6-9                6    80.000
 MK-6-10               6    90.000
 MK-6-11               6   100.000
 MK-6-12               6   110.000
 MK-6-13               6   120.000
 MK-6-14               6   130.000
 MK-6-15               6   140.000
 MK-6-16               6   150.000
!*********************************** Marker Types ********************************************************************
!Co-dominant marker: When heterozygote F1 is present, P1 is coded as 2, F1 is coded as 1, and P2 is coded as 0; Otherwise, P1 is coded as 2, and P2 is coded as 0. 
!Dominant marker: When heterozygote F1 is present, P1 and F1 are coded as 12, and P2 is coded as 0; Otherwise, P1 is coded as 2, and P2 is coded as 0.  
!Recessive markers: When heterozygote F1 is present, P1 is coded as 2, and F1 and P2 are coded as 10; Otherwise, P1 is coded as 2, and P2 is coded as 0. 
!Missing marker is coded as -1. 
 MK-1-1                 1   2   1   1   1   2   1   1   1   2   2   2   1   2   2   1   1   2   2   2   2   1   2   2   2   2   2   2   2   1   2   1   1   1   1   1   1   1   1   2   2   1   2   1   2   2   1   1   2   2   2   2   1   1   1   1   1   1   1   1   1   1   2   2   2   1   1   2   2   1   1   2   1   2   2   1   1   1   1   2   1   1   1   1   1   2   1   1   2   1   1   2   1   1   2   1   1   2   1   1   1   2   2   2   1   2   1   2   1   2   2   2   2   2   1   1   1   2   1   1   2   1   1   1   2   1   1   1   1   1   2   1   1   2   1   2   1   1   1   2   2   2   2   1   2   1   1   1   2   1   2   1   1   1   1   1   1   2   1   1   2   2   1   2   2   1   1   2   2   1   2   2   1   1   1   2   2   1   1   2   2   2   2   1   1   2   2   2   1   1   1   1   2   1   2   2   1   1   1   1
 MK-1-2                 1   2   1   2   1   1   1   1   1   2   2   2   1   2   2   1   1   2   2   2   2   1   2   1   2   2   2   2   2   1   2   1   1   1   1   2   1   1   1   2   2   1   2   1   2   2   1   1   2   2   2   2   1   2   1   1   1   1   1   1   1   1   2   1   2   1   1   2   2   1   1   2   1   2   2   2   2   1   1   1   1   1   1   1   1   2   1   2   2   1   1   2   1   1   2   1   1   2   1   1   1   1   1   2   1   2   1   1   1   2   2   2   2   2   2   1   1   2   1   1   2   2   1   1   2   1   1   1   2   1   2   1   1   2   1   2   1   1   1   1   2   2   2   1   2   1   1   1   2   1   2   1   1   1   1   1   1   2   1   1   2   2   1   2   2   1   1   2   2   1   2   2   1   1   1   2   1   1   1   2   1   2   2   1   1   2   2   2   2   1   1   1   2   1   2   2   1   1   1   1
 MK-1-3                 1   2   1   2   1   1   1   1   1   2   2   2   1   2   2   1   1   2   2   2   2   1   2   1   2   2   2   1   2   1   2   1   1   1   1   2   2   1   1   2   2   1   1   2   2   2   1   1   1   2   2   2   1   1   1   2   1   1   1   1   1   1   2   1   2   1   1   2   2   1   1   2   1   2   2   1   2   1   1   1   1   1   1   1   1   2   1   2   2   1   1   2   1   1   2   1   1   2   1   1   1   1   1   2   2   2   1   1   1   2   1   2   2   2   2   1   1   2   1   1   2   2   1   1   2   1   1   1   2   1   2   1   1   2   1   2   1   1   1   1   1   2   2   1   2   2   1   1   2   1   2   1   1   1   1   1   1   2   1   2   2   2   1   2   2   1   1   2   2   1   2   2   1   2   1   2   1   1   1   2   1   2   2   1   1   2   2   1   2   1   1   1   2   1   2   2   1   2   1   1
 MK-1-4                 1   2   1   2   1   1   2   1   1   1   2   2   1   2   2   1   1   2   2   2   2   1   2   1   2   2   2   1   2   1   2   2   1   1   1   1   1   1   1   1   1   1   1   2   2   2   1   1   1   2   2   1   1   1   1   2   1   1   1   2   1   1   2   1   2   1   2   2   2   1   1   2   1   2   2   1   1   1   1   1   1   1   1   1   1   2   2   1   2   1   1   2   1   1   2   1   1   2   1   1   1   1   1   2   2   2   1   1   1   2   1   2   2   2   2   1   1   2   1   1   2   2   1   1   2   1   1   1   2   1   2   1   2   1   1   2   1   1   2   1   1   2   2   1   2   2   1   1   2   1   2   1   1   1   1   1   1   2   1   2   2   2   1   1   1   1   2   2   2   1   1   1   1   2   1   2   1   1   1   2   1   2   2   1   1   2   2   1   2   2   1   1   2   1   2   2   1   2   1   1
 MK-1-5                 1   1   1   2   1   1   2   2   1   1   2   2   1   2   2   1   1   2   1   2   2   1   2   1   2   2   2   1   2   1   2   1   1   1   1   1   1   2   1   1   1   1   1   2   2   2   1   1   1   2   2   1   1   1   1   2   1   1   1   2   1   1   1   1   2   1   2   2   1   1   1   2   1   2   2   1   1   1   1   1   2   1   1   1   1   2   2   1   2   1   1   2   1   1   2   1   1   2   1   1   1   1   1   2   2   2   1   1   1   2   1   2   2   2   2   1   1   2   1   2   2   2   1   1   2   1   1   1   2   1   2   1   2   1   1   2   1   1   2   1   1   2   2   1   2   2   1   1   2   1   2   1   1   1   1   1   1   2   1   1   2   1   1   1   1   1   2   2   2   1   1   1   2   2   2   2   1   1   1   2   1   2   2   1   1   2   2   1   2   2   1   1   2   1   2   2   2   2   1   1
 MK-1-6                 1   1   1   2   1   1   2   2   2   1   2   2   1   2   2   1   1   2   1   1   2   2   2   1   2   2   1   1   2   1   2   1   1   1   1   1   1   2   1   1   2   1   1   2   2   2   1   1   2   2   2   1   1   1   2   2   1   2   1   1   1   1   1   1   2   1   2   2   1   1   1   2   1   2   1   1   2   1   1   1   2   1   1   1   1   2   2   1   2   1   2   2   1   1   2   1   1   1   1   1   1   1   1   2   2   2   1   1   2   2   1   2   2   2   2   1   1   2   1   2   2   2   1   1   2   1   1   2   2   1   1   1   2   1   1   2   1   1   2   1   1   2   2   1   2   2   1   1   2   1   1   1   1   1   1   1   1   2   1   1   2   1   1   1   1   1   2   2   2   1   1   1   2   2   1   2   1   1   2   2   1   2   2   1   1   2   2   2   2   2   1   1   2   2   2   2   2   2   1   1
 MK-1-7                 1   2   1   2   1   1   2   1   2   1   2   2   1   2   2   1   1   2   1   1   2   2   2   1   2   2   1   1   2   2   2   1   1   1   1   1   2   2   1   1   2   2   1   1   2   2   1   1   2   2   2   1   1   1   2   2   1   2   1   1   1   1   1   1   2   1   2   2   2   2   1   2   2   2   1   1   2   1   2   2   2   1   1   1   1   2   2   1   2   1   2   2   1   1   1   1   1   1   1   1   1   1   1   2   2   2   1   1   2   2   1   2   2   2   2   1   1   2   1   2   1   2   1   1   2   1   1   2   2   1   1   2   2   1   1   2   1   2   2   1   1   2   2   1   2   2   1   1   2   1   1   1   2   1   1   1   2   2   1   1   2   1   1   1   1   1   2   2   1   1   1   2   2   2   1   2   1   1   2   2   1   2   2   1   1   2   2   2   2   2   2   1   2   2   2   2   2   2   1   1
 MK-1-8                 1   2   1   2   1   2   2   1   2   1   2   2   1   1   2   2   1   2   1   1   2   2   2   1   2   1   1   1   2   2   2   2   1   1   1   1   2   2   1   1   2   2   1   1   2   2   1   1   2   2   2   1   1   1   2   2   1   2   1   1   2   1   1   1   2   1   2   1   2   2   1   2   2   2   1   1   2   1   2   2   2   1   1   1   1   1   2   2   2   1   2   2   1   1   1   1   1   1   1   2   1   1   1   2   2   2   1   1   2   2   2   2   2   2   2   1   1   2   1   2   1   2   1   1   2   1   1   2   2   1   1   2   2   1   1   2   1   2   2   1   1   2   2   1   2   2   1   1   2   1   1   1   2   1   1   1   2   2   2   2   2   1   1   1   1   1   2   2   1   1   1   2   2   2   1   2   1   1   2   2   2   2   2   1   2   2   2   2   1   2   2   1   2   2   2   2   2   2   1   1
 MK-1-9                 1   2   1   2   2   2   2   1   2   1   2   2   1   1   2   2   1   2   1   1   2   2   2   1   2   1   1   2   2   2   2   1   2   1   1   1   2   2   1   2   1   2   1   1   2   2   1   1   2   2   1   1   1   1   2   2   1   2   1   1   2   1   1   1   2   1   2   1   2   1   1   2   2   2   1   2   2   1   2   2   2   1   1   1   1   1   2   2   1   1   2   2   1   2   1   1   1   2   1   2   1   1   1   2   1   2   1   1   2   2   1   2   2   2   2   1   1   2   1   2   1   2   1   1   2   1   1   2   2   1   1   2   1   2   1   2   1   2   2   1   1   2   2   1   2   2   1   1   2   1   1   1   2   1   1   1   2   2   2   2   2   1   1   1   2   1   2   2   1   1   1   2   2   2   1   2   1   2   2   2   2   2   2   1   2   2   2   1   1   2   1   2   2   2   2   2   2   2   1   1
 MK-1-10                1   2   1   2   2   2   2   1   2   1   2   2   1   1   1   1   1   1   1   1   2   2   2   1   2   1   1   2   2   2   2   1   2   1   1   1   1   2   1   2   1   2   2   1   2   2   1   2   1   2   1   1   1   1   2   2   1   2   1   1   2   1   1   1   2   1   2   1   2   1   2   2   2   2   2   2   2   1   2   2   2   1   2   2   1   1   2   2   1   1   2   2   1   2   1   2   1   2   1   2   1   1   1   2   1   2   1   1   1   2   1   2   2   2   2   2   2   1   1   2   1   2   1   1   1   1   2   2   2   1   2   2   1   2   1   1   1   2   2   1   1   2   2   1   2   2   1   1   2   2   1   1   2   1   1   1   2   2   1   2   2   2   1   1   2   2   2   1   1   2   1   2   2   2   1   2   1   2   2   2   2   2   2   1   2   2   1   1   1   2   1   2   2   2   1   2   2   2   1   1
 MK-1-11                1   2   1   2   2   2   2   1   2   1   2   2   1   1   1   1   1   1   1   1   2   2   2   1   2   1   1   2   2   2   2   1   2   1   1   1   1   2   1   2   1   2   2   1   2   2   1   2   1   2   2   1   1   1   2   2   1   2   1   1   2   1   1   1   2   1   2   1   2   1   2   2   2   2   2   2   2   1   2   1   2   1   2   2   1   1   2   2   1   1   2   2   1   1   1   2   2   2   1   2   1   1   1   2   1   2   1   1   1   2   1   2   2   1   2   2   2   1   1   2   1   2   1   1   2   1   2   2   1   1   2   2   1   2   1   1   1   2   2   1   1   2   2   1   2   2   1   1   2   2   2   1   2   1   1   1   2   1   1   2   2   2   1   1   2   2   2   1   1   1   1   2   2   2   1   2   1   2   2   2   1   2   1   1   2   2   1   1   1   2   1   2   2   2   1   2   1   2   1   1
 MK-1-12                1   2   1   2   2   1   2   1   2   1   2   2   1   1   1   1   2   1   1   1   1   2   2   1   2   1   2   2   2   2   2   1   2   1   1   1   1   2   1   2   1   2   2   1   1   2   1   2   1   2   2   1   1   2   2   2   1   2   1   1   2   1   1   1   2   1   2   1   2   1   2   2   2   2   2   2   2   1   2   1   2   1   2   1   1   1   2   2   1   1   2   1   1   1   1   2   2   2   1   2   1   1   1   2   1   1   1   1   1   2   1   2   2   1   2   2   1   1   2   2   1   2   1   2   2   1   2   2   1   1   2   2   2   2   1   2   1   2   2   2   1   2   2   1   2   2   2   1   2   2   2   2   2   1   2   1   2   1   1   2   2   2   1   2   2   2   2   1   1   1   2   2   2   2   1   2   1   2   2   2   1   2   1   1   2   2   1   1   1   2   1   1   2   2   1   2   1   1   1   1
 MK-1-13                1   2   1   2   2   1   2   1   1   1   2   2   1   1   1   1   2   1   1   2   1   2   2   1   2   1   2   2   2   2   2   2   2   1   1   1   1   2   1   2   1   2   2   1   1   2   2   1   1   2   2   1   1   2   2   2   1   2   1   2   2   1   2   1   2   1   2   1   2   1   2   2   2   1   2   2   2   1   2   1   2   1   1   1   1   2   2   2   1   1   2   1   1   1   1   2   2   2   1   2   2   1   1   2   1   1   1   1   1   2   1   2   2   1   2   2   1   1   2   2   1   2   1   2   2   1   2   2   1   1   2   2   2   2   1   2   1   1   2   2   1   2   2   1   2   1   2   1   2   2   2   2   2   1   2   1   2   1   1   2   1   2   1   1   2   2   2   2   1   1   2   2   2   2   1   2   1   1   2   2   1   2   1   1   2   2   1   1   1   2   1   2   2   2   1   2   1   1   1   1
 MK-1-14                1   2   1   2   2   1   2   1   1   1   2   1   1   1   1   2   2   1   2   2   1   2   2   1   2   1   2   2   1   2   2   2   2   1   2   1   1   2   1   2   1   2   2   1   1   2   2   1   1   2   2   1   1   2   1   2   1   2   1   2   2   1   2   1   2   1   2   1   2   1   1   2   2   1   2   2   2   1   1   1   2   1   1   1   2   2   2   2   1   1   2   1   1   1   1   2   2   2   2   1   2   2   1   2   1   1   1   2   1   2   1   2   1   1   2   2   1   1   2   2   1   2   1   2   2   1   2   2   1   1   2   2   2   2   1   2   1   1   2   2   1   2   2   1   2   1   2   1   1   2   2   2   2   2   2   1   2   1   1   1   1   2   1   1   2   2   2   2   1   1   2   2   2   2   1   2   1   1   1   2   1   2   1   1   2   2   1   1   1   2   2   2   2   2   1   2   1   1   1   1
 MK-1-15                1   2   1   2   2   1   2   1   1   1   2   1   1   2   1   1   2   1   2   1   2   2   2   1   2   1   2   2   1   2   2   2   2   2   2   1   1   2   1   2   2   2   1   1   2   2   2   1   1   2   2   1   1   2   1   2   1   2   1   2   2   1   2   1   2   1   2   1   1   1   1   2   2   1   2   2   2   1   1   1   2   1   1   1   2   2   2   2   1   1   2   1   1   1   1   2   2   2   2   1   2   2   1   2   1   1   1   2   1   2   1   2   1   1   2   2   1   1   2   2   1   2   1   2   2   1   2   2   1   1   2   2   2   1   1   2   1   1   2   2   1   2   2   1   2   1   2   1   1   2   2   2   2   2   2   2   2   1   1   1   1   2   1   1   2   2   2   2   1   2   2   1   2   2   1   2   1   1   1   2   2   2   1   1   1   1   1   1   1   2   2   2   2   2   1   2   1   1   1   1
 MK-1-16                1   2   1   2   2   1   2   1   1   1   2   2   1   2   1   1   2   1   2   1   2   2   2   1   2   1   2   2   1   2   2   2   2   2   2   2   1   2   1   2   2   2   1   1   2   2   2   1   1   2   2   2   1   2   1   2   1   2   1   2   2   1   1   1   1   1   2   1   1   1   1   2   2   1   1   2   2   1   1   1   2   1   1   1   2   2   2   2   1   1   2   1   2   1   1   2   2   2   2   1   2   2   2   2   1   1   1   2   1   1   1   2   1   1   2   2   1   1   2   2   1   2   1   2   2   1   2   2   1   1   2   2   2   1   1   1   1   2   2   1   2   2   2   1   2   1   2   1   1   2   1   1   2   2   2   2   2   1   1   1   1   2   1   1   2   2   2   2   1   2   2   1   2   2   2   2   1   1   1   2   2   2   1   1   2   2   1   1   1   2   2   2   2   2   1   2   2   1   1   1
 MK-2-1                 1   1   1   1   1   1   2   1   2   2   2   2   1   2   2   2   1   1   1   1   1   1   1   1   1   1   2   1   2   2   1   2   2   2   2   1   1   2   1   2   1   2   2   2   1   2   2   1   2   2   2   1   1   2   1   2   2   2   1   1   2   2   2   1   1   1   1   2   1   1   1   1   1   1   2   1   2   2   1   1   1   2   2   1   1   2   1   1   1   2   2   1   2   1   1   1   2   1   1   2   1   1   2   1   1   1   2   1   1   2   2   1   1   1   2   1   1   2   1   2   2   2   1   2   1   1   2   1   2   2   1   1   1   2   1   2   1   2   1   2   2   1   1   2   1   1   1   2   1   1   1   2   1   2   2   2   2   2   2   2   1   2   2   1   2   1   1   1   1   1   1   2   2   1   2   2   1   1   1   1   1   1   1   1   1   2   1   1   1   1   2   1   1   1   1   1   1   1   1   2
 MK-2-2                 2   1   1   1   1   1   2   1   2   2   2   2   1   2   2   2   1   1   2   1   1   1   1   1   1   1   2   1   2   2   1   2   2   2   2   1   1   2   1   2   1   2   2   1   1   2   2   1   2   2   2   1   1   1   1   2   1   2   1   1   2   2   2   1   1   1   1   2   1   2   1   1   2   1   2   1   1   2   1   1   1   2   2   1   1   2   1   1   1   1   2   1   2   1   1   1   2   1   1   2   1   2   2   1   1   1   2   1   1   2   2   1   1   1   2   1   1   1   1   2   2   2   1   1   1   1   2   1   2   2   1   1   1   2   2   2   1   2   2   2   2   1   1   2   1   1   1   2   2   1   1   2   1   2   2   1   2   2   1   2   1   2   2   1   2   1   1   1   1   2   1   2   2   2   2   2   1   1   1   1   1   1   1   1   1   2   1   1   1   1   2   1   1   1   1   1   1   1   1   2
 MK-2-3                 2   1   2   1   1   1   2   1   2   2   2   2   1   2   1   2   1   1   2   1   1   1   1   1   1   1   2   1   2   2   1   2   2   2   2   1   1   2   1   2   1   2   2   1   1   2   2   1   2   2   2   1   1   1   1   2   1   2   2   1   2   2   2   2   1   1   1   2   1   2   1   1   2   1   1   1   1   2   1   1   1   2   2   1   2   2   1   1   1   1   2   2   2   1   1   1   2   1   1   2   1   2   1   2   1   1   2   2   1   2   2   1   1   1   2   1   1   1   1   2   1   2   1   1   1   1   2   1   2   2   1   1   1   1   2   2   1   2   2   2   2   1   1   2   1   1   2   2   2   1   1   2   1   2   2   1   2   2   2   2   1   1   2   1   2   1   1   1   1   2   1   2   2   2   2   2   1   1   1   1   1   1   1   1   1   2   1   1   1   1   2   1   1   1   1   1   1   1   2   2
 MK-2-4                 2   1   2   1   2   1   2   1   1   2   2   2   1   2   1   2   1   1   2   1   1   1   1   2   1   1   1   1   2   2   1   2   2   2   2   1   1   2   1   2   1   1   2   1   2   2   2   1   2   2   2   1   1   1   1   2   1   2   2   1   1   1   2   2   1   1   1   2   1   2   1   1   2   1   1   1   1   2   1   1   1   2   2   1   2   2   1   1   1   1   2   2   2   1   1   1   2   1   1   2   1   2   1   2   1   1   2   2   2   2   2   1   1   1   2   1   1   1   1   2   2   2   1   1   1   1   2   1   2   2   1   1   1   1   2   2   1   2   2   2   1   1   2   2   1   1   2   2   2   1   1   2   1   2   2   1   2   2   2   2   1   1   2   1   2   1   1   1   1   2   1   2   2   2   2   2   1   1   1   1   1   1   1   1   1   2   1   2   1   2   2   1   1   1   1   1   1   1   2   2
 MK-2-5                 2   1   2   1   2   1   2   1   1   2   2   2   1   1   1   2   1   1   2   1   1   1   1   2   1   1   1   1   2   2   2   2   1   2   2   1   1   2   2   2   2   1   2   2   2   2   1   1   2   2   2   1   1   1   1   2   1   2   2   1   1   1   2   2   1   1   2   2   1   2   1   2   1   1   2   2   1   2   1   1   1   2   2   1   2   2   1   1   1   1   2   2   2   1   1   1   2   1   1   2   1   2   1   2   1   1   2   2   2   1   1   1   1   1   2   1   1   1   1   2   2   2   1   1   1   1   2   1   2   2   1   1   1   1   1   2   1   2   2   1   1   1   2   2   1   1   2   2   2   1   1   2   1   2   2   1   2   1   2   2   1   2   2   1   2   1   1   1   1   2   1   2   1   2   2   2   1   1   1   1   1   1   1   1   1   2   1   2   1   2   2   1   1   1   1   1   1   1   2   2
 MK-2-6                 2   1   2   1   2   1   2   1   1   1   2   2   1   1   1   2   1   2   2   1   1   1   2   2   1   1   1   1   2   2   2   2   1   2   2   1   1   2   2   1   2   1   2   2   2   2   1   1   2   2   2   1   1   1   1   2   1   2   2   1   1   1   2   1   2   1   2   2   1   2   2   2   1   1   2   2   1   2   1   1   1   2   2   1   2   2   1   1   1   1   2   2   2   1   1   1   2   1   1   1   1   2   2   2   1   1   2   2   2   1   1   1   1   1   2   1   1   1   2   2   1   2   2   1   1   1   2   2   2   2   1   1   1   1   1   1   1   2   2   1   1   1   1   2   1   1   2   2   2   2   1   2   1   2   2   1   2   1   2   1   2   2   2   1   2   1   1   1   1   1   1   2   1   2   2   2   1   1   1   1   1   1   1   1   1   2   1   2   1   2   2   1   2   1   1   1   1   1   1   2
 MK-2-7                 2   1   2   1   2   1   2   1   1   1   1   2   1   1   1   2   1   2   2   1   1   1   2   2   1   1   1   1   2   2   1   2   1   2   2   1   1   2   2   1   2   1   2   2   2   2   1   1   2   2   2   1   1   1   1   2   1   2   2   1   1   1   1   1   2   1   2   2   1   2   1   2   1   2   2   2   1   2   1   1   1   2   2   1   2   2   1   1   1   1   2   2   2   2   1   1   2   1   1   2   1   1   2   2   1   1   2   2   2   1   1   2   1   1   2   1   1   1   2   2   1   2   1   1   1   1   2   2   2   2   1   1   2   1   1   1   1   2   2   1   1   1   1   1   1   1   1   2   2   2   1   2   1   2   2   1   2   2   2   1   2   2   2   1   2   1   1   2   1   1   1   2   1   1   2   2   1   1   2   1   1   1   1   1   1   2   1   2   1   2   2   1   2   1   1   1   1   1   1   2
 MK-2-8                 2   1   2   1   1   1   1   2   1   1   1   1   1   1   1   2   1   2   2   1   1   1   2   2   1   2   2   1   1   2   1   2   2   2   2   1   1   2   2   1   2   1   2   1   2   2   1   1   2   2   2   1   1   1   1   2   2   2   2   1   1   1   1   1   2   1   2   2   1   2   1   2   1   2   2   2   1   2   1   1   1   2   2   1   2   2   1   1   1   1   2   1   2   2   1   1   2   1   1   1   1   1   2   2   1   1   2   2   2   1   1   2   1   1   2   1   1   1   2   2   1   2   1   2   1   1   2   1   2   2   2   1   2   1   1   1   1   2   2   2   1   1   1   1   1   1   1   2   2   2   1   1   1   2   2   1   2   2   2   1   1   2   2   1   1   1   1   2   1   1   1   2   1   1   2   2   1   1   2   1   1   1   1   2   1   2   2   2   1   2   2   1   2   1   1   1   1   1   1   2
 MK-2-9                 2   2   1   1   1   1   1   1   1   1   1   1   1   1   2   2   1   2   2   1   1   1   2   2   1   2   2   1   1   2   1   2   2   2   2   1   1   1   2   1   2   1   1   1   2   2   1   1   2   1   2   2   1   1   1   2   2   2   2   1   1   1   1   2   2   1   2   1   1   2   1   2   1   2   2   2   1   2   1   1   1   2   1   1   2   2   1   1   1   1   2   1   2   2   1   1   2   1   1   1   2   1   2   2   2   2   1   2   2   1   1   2   2   1   2   1   1   1   2   2   1   2   1   2   1   1   2   1   2   1   2   1   2   1   2   1   1   2   2   2   1   1   2   1   2   1   1   2   2   2   1   1   2   2   2   1   2   2   2   1   1   2   2   1   1   1   1   2   1   1   1   2   1   1   2   2   1   1   2   1   1   1   1   2   2   2   2   2   1   2   2   1   2   1   1   1   1   1   1   2
 MK-2-10                2   2   2   1   2   1   1   1   1   1   1   1   1   1   2   2   1   2   2   1   1   2   2   2   1   2   2   1   2   2   1   2   2   2   2   1   1   2   2   1   2   1   1   2   2   2   1   1   2   1   2   2   1   1   1   2   1   2   2   1   2   1   1   2   2   1   2   1   1   2   1   2   1   2   2   2   1   2   1   1   1   2   1   1   1   2   1   1   1   1   2   1   2   2   1   1   1   1   1   1   2   1   2   2   2   2   1   2   2   1   2   2   2   1   2   1   1   1   2   2   2   2   1   2   2   1   2   1   2   1   2   1   2   1   2   2   1   1   2   2   1   1   2   1   2   1   1   2   2   1   1   1   2   2   2   1   2   2   2   1   1   2   2   1   1   1   1   2   1   1   2   2   1   1   1   2   1   1   2   2   1   2   1   2   2   2   2   1   1   2   2   1   2   1   1   1   2   1   1   2
 MK-2-11                2   2   2   1   2   1   1   1   1   1   1   1   1   1   2   2   1   2   2   1   2   2   2   2   1   2   2   1   2   2   1   2   2   2   2   1   1   2   2   1   2   1   1   2   2   2   1   1   2   1   2   2   1   1   1   1   1   2   2   1   2   1   1   2   2   1   2   1   1   2   1   2   1   2   2   2   2   2   1   1   1   2   1   1   1   2   1   1   2   1   2   1   2   2   2   1   1   1   1   1   1   1   2   2   2   2   1   2   2   1   2   1   2   1   2   1   1   1   2   2   2   2   1   2   2   1   2   1   2   1   2   1   2   1   1   2   2   1   2   2   1   1   2   2   2   1   1   1   2   1   1   1   2   2   2   1   2   1   2   1   1   2   2   1   1   1   1   2   1   1   2   2   1   1   1   2   1   1   2   2   1   2   1   2   2   2   2   1   1   2   2   1   2   1   1   1   2   1   1   2
 MK-2-12                2   2   2   1   2   1   1   1   1   1   1   1   1   1   2   2   1   2   2   1   2   2   2   2   1   2   2   1   2   1   1   1   2   2   2   1   1   2   2   1   2   1   1   2   2   2   1   2   2   1   2   2   1   1   1   1   1   1   2   1   2   1   2   2   2   1   2   2   1   2   1   2   1   2   2   2   2   2   1   1   1   2   1   1   1   2   1   1   2   1   2   1   2   2   2   1   1   1   1   1   1   1   2   2   2   2   1   1   2   1   2   1   1   1   2   1   1   1   2   2   2   2   1   2   1   1   2   1   2   1   2   1   2   1   1   2   2   1   2   2   1   1   2   2   2   1   1   1   1   2   1   1   2   2   2   1   2   2   2   1   1   2   2   1   1   1   1   2   1   1   2   2   1   1   1   2   1   1   1   2   1   2   1   2   2   2   2   1   1   2   2   1   2   2   1   1   2   1   1   2
 MK-2-13                2   2   2   1   2   1   1   1   1   1   1   1   1   1   2   2   1   2   2   1   1   2   2   2   1   2   2   1   2   1   1   1   2   2   2   1   1   2   2   1   2   2   1   2   2   2   1   2   2   1   2   2   1   2   1   1   1   1   2   1   2   1   2   2   2   1   2   2   1   2   1   1   1   2   2   2   2   2   1   1   1   2   1   1   1   1   1   1   2   1   2   1   2   2   2   2   1   1   1   1   1   2   2   2   1   1   2   1   2   1   2   1   1   1   2   1   1   1   2   2   2   2   1   2   1   1   1   1   2   1   2   1   2   1   1   2   2   1   2   2   1   1   2   2   2   1   1   1   1   2   1   1   2   2   1   1   2   2   2   1   1   2   2   1   1   2   2   2   1   1   2   2   1   1   1   2   1   1   1   2   1   2   1   2   1   2   1   1   1   2   2   1   2   2   1   2   2   1   1   2
 MK-2-14                2   2   2   1   2   1   1   1   2   1   1   1   1   1   1   2   1   2   2   1   1   2   2   2   1   2   2   1   2   2   1   1   1   2   2   1   1   2   2   1   2   2   1   2   2   2   2   2   1   1   2   2   1   2   1   1   1   1   2   1   2   1   2   2   2   2   2   2   1   2   1   1   1   2   2   2   2   2   1   1   1   2   1   1   1   1   1   1   2   1   2   1   2   2   2   2   1   1   1   1   1   1   2   2   1   1   2   1   2   1   2   1   1   1   2   1   1   1   2   2   1   2   1   2   1   1   1   1   2   1   2   1   2   1   1   2   2   1   2   2   1   1   2   2   1   1   1   1   1   1   1   2   2   2   1   2   2   2   2   1   1   2   2   1   2   2   2   2   1   1   2   1   1   1   1   2   1   1   1   2   1   2   1   2   1   2   1   2   1   2   2   1   2   2   1   2   2   1   2   2
 MK-2-15                2   2   2   1   2   1   1   1   2   1   1   1   2   1   1   2   1   2   2   1   1   2   2   2   1   2   2   1   2   2   1   1   1   2   2   1   1   2   2   1   2   2   1   1   2   2   2   2   1   1   2   2   1   2   1   1   2   1   2   1   2   1   2   2   2   2   2   2   1   2   1   1   1   2   2   2   2   2   1   1   2   2   1   1   1   1   1   1   2   1   2   1   2   2   2   2   1   1   1   2   1   1   2   2   1   1   2   1   1   1   2   1   1   1   2   1   1   1   2   2   1   2   1   2   1   1   1   1   2   1   2   1   2   1   1   2   2   1   2   2   2   1   2   2   1   1   1   2   1   1   1   2   2   1   1   2   2   2   1   1   1   2   2   1   2   2   2   2   2   1   1   1   1   1   1   2   1   1   1   1   1   2   1   2   1   2   2   1   2   2   2   1   2   2   2   2   2   1   2   2
 MK-2-16                2   2   1   2   2   1   1   1   2   1   1   2   2   1   1   2   1   2   2   1   1   2   1   2   1   2   2   1   2   2   1   1   1   2   2   1   1   2   1   1   2   2   1   1   2   2   2   1   1   1   2   2   2   2   1   1   2   1   2   1   2   1   2   2   2   2   2   2   1   2   1   2   2   2   2   2   2   1   1   1   2   2   1   1   1   1   1   1   2   1   2   1   2   1   2   2   1   1   1   2   1   1   2   2   1   1   2   1   1   1   1   1   1   1   2   1   1   1   2   2   1   2   1   2   1   1   1   1   2   1   2   1   2   1   1   2   2   1   2   2   2   1   2   2   1   1   2   2   1   1   1   2   2   1   1   2   2   2   1   2   1   2   2   2   2   2   2   2   2   1   1   1   1   2   1   1   1   1   1   1   1   2   2   2   1   2   2   1   2   2   2   1   2   2   2   2   2   1   2   1
 MK-3-1                 1   2   2   2   2   2   2   1   1   2   2   1   1   2   2   1   1   1   2   2   1   2   2   1   1   2   1   1   2   1   1   1   2   2   2   1   2   2   2   1   2   2   2   1   2   1   2   2   2   2   1   1   1   2   2   1   1   1   1   2   2   2   2   2   2   1   1   2   1   1   2   2   2   2   1   2   2   2   2   1   1   2   2   2   1   1   1   2   2   1   1   1   2   1   2   2   2   2   1   2   1   2   1   2   1   1   1   2   1   1   1   2   1   1   1   2   2   1   1   1   1   1   1   2   1   1   1   1   1   2   1   1   2   1   1   2   2   1   2   1   1   1   1   1   2   1   1   2   1   1   2   1   2   1   1   1   1   2   2   2   1   2   2   2   1   1   1   2   1   1   1   1   1   1   1   1   2   1   1   1   2   1   2   1   2   2   1   2   2   1   2   2   2   2   1   1   1   2   2   1
 MK-3-2                 1   2   2   2   2   2   2   1   1   1   2   1   1   2   2   1   1   2   2   2   1   2   2   1   1   2   1   1   2   1   1   1   2   2   2   1   2   1   2   1   2   2   2   1   2   1   1   2   1   1   1   2   2   2   2   1   1   1   1   2   2   2   2   2   2   1   1   2   1   1   2   2   2   2   2   2   2   2   2   1   1   2   2   2   1   1   1   2   2   1   1   1   2   1   1   2   2   2   2   2   1   2   1   2   1   1   1   2   1   1   1   2   1   1   1   2   2   1   1   1   1   1   1   2   1   1   1   1   1   2   1   1   2   1   1   2   2   1   2   1   1   1   1   1   2   1   1   2   1   1   2   1   2   1   1   1   1   1   2   2   1   2   2   2   2   1   1   2   1   1   1   1   1   1   2   1   2   1   1   1   2   1   2   1   2   2   1   2   2   1   2   2   2   2   2   1   1   2   2   1
 MK-3-3                 1   2   2   2   2   2   2   1   1   1   2   2   1   2   2   1   1   2   2   2   1   2   2   2   1   2   1   1   2   1   1   1   2   2   2   1   2   2   2   1   2   2   2   2   2   1   1   2   1   1   1   2   2   2   1   1   1   1   1   2   2   2   2   2   2   1   2   2   1   1   2   2   2   2   1   2   2   1   1   1   1   2   2   2   1   1   1   2   2   1   1   1   2   1   1   2   2   2   2   2   1   1   1   2   1   1   1   2   2   1   1   1   2   1   1   2   2   1   1   1   1   2   1   2   1   1   1   1   1   2   2   1   2   1   1   2   2   2   2   1   1   1   1   1   2   1   1   2   1   2   2   1   2   1   1   2   1   2   2   2   1   2   2   2   2   1   1   2   1   1   1   1   1   1   2   1   2   1   1   2   2   2   2   2   1   2   1   2   1   1   2   2   2   2   2   1   1   2   2   1
 MK-3-4                 1   2   2   1   1   2   2   1   2   1   1   2   1   2   2   1   1   2   2   2   1   2   2   2   1   2   1   2   2   1   1   2   2   2   2   1   2   2   2   1   2   2   2   2   2   1   1   2   1   1   1   2   2   2   1   1   1   1   1   2   2   2   2   2   2   1   2   2   1   1   2   1   2   2   2   2   1   1   1   1   1   2   2   2   1   1   1   2   2   1   1   1   2   1   1   2   1   2   2   2   1   1   1   2   1   1   1   2   2   1   1   1   2   1   1   2   2   1   1   1   1   2   1   2   1   1   1   1   1   2   2   1   2   1   1   2   2   2   2   1   1   1   1   1   2   1   1   2   2   1   2   1   2   1   1   2   1   2   2   2   1   2   2   2   2   1   1   2   1   1   1   1   1   1   2   2   2   1   1   2   2   2   2   1   1   1   1   2   1   1   2   2   2   1   2   1   1   1   2   1
 MK-3-5                 1   2   2   1   1   2   2   1   2   1   1   2   1   2   2   1   1   2   2   2   2   2   2   2   1   2   1   2   2   1   2   2   2   2   1   1   2   2   2   1   2   2   2   1   2   1   1   2   1   1   1   2   2   2   1   2   1   1   1   2   2   2   2   2   2   1   2   2   1   2   1   1   2   2   2   2   1   1   1   1   1   2   2   2   1   1   1   2   2   1   1   1   2   2   1   2   1   2   2   2   1   1   1   2   2   1   1   1   2   1   1   1   2   1   1   2   1   1   1   1   1   2   1   2   1   1   1   1   1   2   2   1   2   1   1   2   2   2   1   1   1   1   1   1   2   1   1   2   2   1   2   1   2   1   1   2   1   2   2   2   2   2   2   2   2   2   1   2   2   1   1   2   2   1   2   2   2   1   1   2   2   2   2   1   1   1   1   2   1   1   2   2   2   1   2   1   1   1   1   1
 MK-3-6                 1   2   2   1   1   2   2   1   2   1   1   2   1   2   2   1   1   1   2   2   2   2   2   1   1   2   1   2   2   1   2   2   2   2   1   2   2   2   2   1   2   2   2   1   2   1   1   2   1   2   1   1   1   2   1   2   1   1   1   2   2   2   2   2   2   1   2   2   1   2   1   1   1   2   2   2   1   1   1   1   1   2   2   2   1   1   1   2   2   1   1   1   2   2   1   2   1   2   1   2   1   1   1   2   2   1   1   1   2   1   1   1   2   1   1   2   1   1   1   1   1   2   1   2   1   1   1   1   1   2   2   1   2   1   1   2   2   2   1   1   1   1   1   1   2   1   1   2   2   1   2   1   2   1   1   2   1   1   2   1   2   2   2   2   2   2   1   2   1   1   1   2   2   1   2   2   2   1   2   2   2   2   2   1   1   1   1   2   1   1   1   2   2   1   2   1   1   1   1   1
 MK-3-7                 1   2   2   1   1   2   2   1   2   1   1   2   1   2   2   1   1   1   2   2   2   2   2   1   1   2   1   2   2   1   2   1   2   2   1   2   2   2   2   1   2   2   2   1   2   1   1   2   1   2   1   1   1   2   1   2   1   1   1   2   1   2   2   2   2   1   2   2   2   1   1   1   1   2   2   2   1   2   1   1   1   2   2   1   1   1   2   2   2   1   1   1   1   2   1   2   1   2   2   2   1   1   2   2   2   1   1   1   2   1   1   1   2   1   1   2   1   1   2   1   1   2   1   1   1   1   1   1   1   1   2   2   2   1   1   2   1   2   1   1   1   1   1   1   2   1   1   2   2   1   2   1   1   1   1   2   1   1   1   1   2   2   2   2   1   1   1   2   1   1   1   2   2   1   1   1   2   1   2   2   1   2   2   1   1   1   1   2   1   1   1   2   2   1   2   1   1   1   1   1
 MK-3-8                 1   2   2   1   1   1   2   1   1   1   1   2   1   2   2   1   1   1   2   2   2   2   1   2   1   2   1   2   2   1   2   1   2   2   1   2   2   2   2   1   2   2   2   2   2   1   1   2   1   2   1   1   1   2   1   2   1   1   1   2   1   2   2   2   2   1   2   2   2   1   2   1   1   2   2   2   1   1   1   1   1   2   2   1   1   1   2   2   2   1   1   1   1   2   1   2   1   2   2   2   1   1   1   2   2   1   1   1   2   1   1   1   2   1   1   2   1   1   2   1   1   2   1   1   1   1   1   1   1   1   2   2   2   1   1   2   1   2   2   1   1   1   1   1   2   1   2   2   2   1   2   1   1   1   1   2   1   1   1   1   2   2   2   2   1   1   1   2   1   1   1   2   2   1   1   1   2   1   2   2   1   2   2   2   1   1   2   2   1   1   1   2   2   1   2   2   1   1   1   1
 MK-3-9                 1   2   2   1   1   1   1   1   1   1   2   1   1   2   2   2   1   1   2   2   2   2   1   2   1   2   1   2   2   1   2   1   2   2   1   2   1   2   2   1   2   2   1   2   2   1   1   2   2   2   1   2   1   2   1   2   1   1   1   2   1   2   2   2   2   1   2   2   2   1   2   1   1   2   2   2   1   1   1   1   1   2   2   1   1   1   2   2   2   1   1   1   1   2   1   2   1   2   2   2   1   1   1   2   2   1   2   1   2   1   1   1   2   2   1   2   1   1   2   1   1   2   1   1   1   1   1   1   2   1   2   2   2   1   2   2   1   2   2   1   1   1   1   1   2   1   1   2   2   1   2   2   2   1   1   2   2   1   2   2   2   2   2   1   1   1   1   2   1   1   1   2   2   1   1   1   2   1   2   2   1   2   2   2   1   1   2   2   2   1   1   2   2   1   2   2   1   1   1   2
 MK-3-10                1   1   2   1   1   2   1   2   1   1   2   1   1   2   2   2   1   1   1   1   2   2   1   2   1   2   2   2   2   1   2   1   2   1   1   2   1   2   2   1   2   2   1   2   2   1   1   2   2   2   1   2   1   2   1   2   1   1   1   2   1   2   2   2   2   1   2   2   2   1   2   1   1   2   2   1   1   1   1   1   1   1   2   1   1   1   2   2   2   1   1   1   1   2   1   2   1   2   2   2   1   1   1   1   2   1   2   2   2   1   2   1   2   2   1   2   1   2   2   1   1   2   2   1   1   1   1   2   1   1   2   2   2   1   2   2   1   2   2   1   1   2   1   1   2   1   1   2   2   1   2   2   2   1   1   2   2   1   1   2   2   2   2   1   1   1   1   2   1   1   2   2   2   1   1   1   2   1   2   1   1   2   2   2   1   1   2   2   1   1   1   2   2   1   2   2   1   1   1   2
 MK-3-11                1   1   2   1   1   2   1   2   1   1   2   2   1   2   1   2   1   1   2   1   2   2   1   2   1   2   2   2   2   1   2   1   2   1   1   2   1   2   2   1   2   1   1   2   2   1   1   2   2   2   2   1   2   2   1   2   1   2   1   1   1   2   2   2   2   2   2   2   2   1   2   1   1   2   1   1   1   2   1   1   2   1   1   1   1   2   2   2   1   1   1   1   1   2   1   2   1   2   2   2   1   1   1   1   2   1   2   2   2   1   2   1   2   2   1   2   1   2   1   1   1   2   2   1   1   2   1   2   1   1   2   2   2   1   2   1   1   2   2   1   1   2   1   1   2   1   1   2   1   1   2   2   2   1   1   2   2   1   1   2   2   2   2   1   1   1   1   2   1   1   2   2   2   1   1   1   2   1   2   1   1   2   2   2   1   1   2   2   1   1   1   2   2   1   2   2   1   1   1   2
 MK-3-12                1   1   2   1   1   2   1   2   1   1   2   2   1   2   1   2   1   1   2   1   2   2   2   2   1   2   2   1   2   1   2   1   2   1   2   2   1   2   2   1   2   1   1   2   2   1   1   2   2   2   2   1   2   2   1   2   1   2   1   1   1   2   2   2   1   2   2   2   1   1   2   1   1   2   1   1   1   2   1   1   1   1   1   2   1   2   2   2   1   1   2   1   1   2   1   2   1   2   2   2   1   1   1   1   2   1   2   2   2   1   2   1   2   2   1   2   1   2   1   1   1   2   2   1   1   2   1   1   1   1   1   2   2   2   2   1   1   2   2   1   1   2   1   1   2   1   1   2   1   1   2   2   2   1   1   2   2   1   1   2   2   1   2   1   1   1   1   2   1   1   2   2   2   1   1   1   2   1   2   1   1   2   2   2   1   1   2   2   1   1   1   2   2   1   2   2   1   1   1   1
 MK-3-13                1   1   2   1   1   2   1   2   1   1   1   2   1   2   1   2   1   1   2   1   2   2   2   2   1   2   2   1   2   1   2   1   2   1   2   2   1   1   2   1   1   1   2   2   2   1   1   2   2   2   2   1   2   2   1   2   1   2   1   1   1   2   2   2   1   2   2   2   1   1   2   1   1   2   1   1   1   2   1   1   1   1   1   2   1   2   2   2   1   1   2   1   2   2   2   2   1   2   2   1   1   1   2   1   2   1   2   2   2   1   1   1   2   1   2   2   1   1   1   1   1   2   2   1   2   2   1   1   1   1   1   2   2   2   1   1   1   2   2   1   2   2   1   1   2   1   2   2   2   1   2   2   2   1   1   2   2   1   1   2   2   1   2   2   1   2   1   2   1   1   2   2   2   1   1   1   2   1   2   1   1   1   2   2   1   1   2   2   1   1   1   2   2   2   2   2   2   1   1   1
 MK-3-14                2   1   2   1   1   2   1   2   1   1   1   2   1   2   1   2   1   1   2   1   2   2   2   2   1   2   2   2   2   1   2   1   2   1   2   2   1   1   2   1   1   1   2   2   2   1   1   2   1   2   2   1   2   2   1   2   1   2   2   1   1   2   1   2   1   2   1   2   1   1   2   1   1   2   1   1   1   2   1   1   1   1   1   2   1   2   2   2   2   2   2   1   2   1   2   2   1   1   2   1   1   1   2   1   2   1   2   2   2   1   1   1   2   1   2   2   1   1   2   1   1   2   2   1   2   2   1   2   1   1   1   2   2   2   1   1   1   2   2   1   2   2   1   2   2   1   2   2   1   1   2   2   2   1   1   1   2   1   1   2   2   1   2   2   1   2   1   2   1   1   1   2   2   1   1   1   2   1   2   1   1   1   2   2   1   1   2   2   2   1   1   2   2   2   2   2   2   1   1   1
 MK-3-15                2   1   1   1   1   2   1   2   1   1   1   2   1   1   1   2   1   2   2   1   2   2   2   2   1   2   2   2   2   1   2   1   2   1   2   2   1   1   1   1   1   1   2   2   2   1   1   2   1   2   2   1   2   2   1   1   1   2   2   1   1   2   1   1   1   2   1   2   1   1   2   1   1   1   1   1   1   2   1   1   1   1   1   2   1   2   2   2   2   2   2   1   2   1   2   2   1   1   2   1   1   1   2   1   2   1   2   2   2   1   1   2   2   1   2   1   1   2   2   2   1   2   2   1   2   2   1   2   2   1   1   2   2   2   1   1   1   2   2   1   2   2   2   2   2   1   2   2   1   1   2   2   2   1   1   1   1   1   1   2   2   1   2   2   2   2   1   2   2   1   1   2   2   2   1   1   1   1   2   1   1   1   2   2   1   1   2   2   2   2   1   2   2   2   2   2   2   1   1   1
 MK-3-16                2   1   1   1   1   2   1   2   1   1   1   2   1   1   2   2   1   2   2   2   2   2   2   2   1   2   2   2   2   1   2   2   2   1   2   2   1   1   1   1   1   1   2   2   2   2   1   2   2   2   2   1   2   1   1   1   2   2   2   1   1   2   1   1   1   2   1   2   1   1   2   1   1   2   1   1   1   2   1   1   1   1   1   2   1   2   2   2   2   2   2   1   2   1   2   2   2   1   2   1   1   1   2   2   2   1   1   2   2   1   1   2   2   1   2   2   2   2   2   2   1   2   2   1   2   2   1   1   2   1   2   2   2   2   1   1   2   2   2   1   2   2   2   2   2   1   2   2   1   1   2   1   2   1   1   1   2   1   1   2   2   1   2   2   2   2   1   2   2   1   1   2   2   2   1   1   2   1   2   1   1   2   2   2   1   1   1   2   2   2   1   2   2   2   2   2   2   1   1   1
 MK-4-1                 2   2   1   1   2   1   2   2   2   1   2   2   2   2   1   2   2   2   1   1   1   2   2   2   1   1   1   2   2   2   2   1   1   1   1   2   1   1   1   1   2   1   2   1   1   1   2   2   2   1   2   1   1   2   2   2   2   2   2   2   2   1   2   1   1   1   1   1   2   1   1   2   2   2   1   2   2   2   1   2   1   2   1   2   2   2   1   1   1   2   2   1   1   1   1   1   1   1   1   1   1   2   2   2   1   1   2   1   2   2   2   1   2   1   2   1   2   2   1   1   2   1   1   1   1   2   2   2   2   2   1   2   2   1   1   1   2   1   2   2   1   2   2   1   1   1   1   2   1   2   2   2   2   1   2   2   1   1   1   1   2   1   2   1   1   2   1   2   1   2   1   1   1   2   1   2   2   2   1   2   2   2   1   1   1   1   2   1   2   1   2   1   1   2   2   2   2   1   2   1
 MK-4-2                 2   2   1   1   2   1   2   2   2   1   2   2   2   2   1   2   2   2   1   1   1   1   2   2   1   1   1   2   1   2   2   1   1   2   1   2   1   1   2   1   2   2   2   1   1   1   2   2   2   1   1   2   1   2   2   2   2   2   2   2   2   1   2   1   1   1   2   2   2   1   2   2   2   2   2   2   2   2   1   2   1   2   1   2   2   2   1   1   1   2   2   1   1   1   1   2   1   1   1   1   1   2   1   2   1   1   2   1   2   2   2   1   1   1   2   1   2   2   1   1   2   1   1   1   1   2   2   2   2   2   1   2   2   1   2   1   2   1   2   2   1   2   2   2   1   1   1   1   1   2   2   2   2   1   2   2   1   1   1   1   2   1   2   1   1   2   1   2   2   2   1   1   1   2   2   2   2   2   1   2   2   2   1   2   1   1   2   1   1   1   2   1   2   2   2   2   2   1   2   1
 MK-4-3                 2   2   1   1   2   2   2   2   2   1   2   2   1   2   1   2   2   2   1   1   1   1   2   2   2   1   1   2   1   1   2   1   1   2   1   2   1   1   2   1   2   2   2   1   1   1   2   2   2   2   1   2   1   2   2   2   2   2   2   2   1   1   2   2   1   1   2   2   2   1   2   2   2   2   2   2   1   1   1   2   1   2   1   1   2   2   1   1   1   2   2   1   1   1   1   2   1   1   1   1   1   2   1   2   1   1   2   2   1   2   2   1   1   1   2   1   2   2   1   1   2   1   1   1   2   2   2   2   2   2   1   2   2   1   2   1   2   1   2   2   1   2   2   2   1   1   1   1   1   2   1   2   2   1   2   2   1   2   1   2   2   1   2   1   1   2   1   2   2   2   1   1   1   2   2   2   2   1   1   2   2   2   1   2   1   1   2   1   1   1   2   1   2   2   2   2   2   2   2   1
 MK-4-4                 2   2   1   2   2   2   2   2   2   1   2   2   1   2   1   2   2   2   1   1   1   1   2   2   2   1   1   2   1   1   2   1   1   2   1   2   1   1   2   1   2   2   2   1   1   1   2   2   2   2   1   1   1   2   2   2   2   2   2   2   2   1   2   2   1   1   2   2   2   1   2   2   1   2   2   2   2   1   1   2   2   2   1   1   2   2   1   1   1   1   2   1   1   1   1   2   1   1   1   1   1   2   1   2   1   1   2   2   1   1   1   1   1   1   1   1   2   2   1   1   2   1   1   1   2   1   2   1   2   1   1   2   1   1   2   1   2   1   2   2   1   2   2   2   1   1   1   2   1   2   1   2   2   1   2   2   1   2   1   2   2   1   2   1   1   2   2   2   2   2   1   1   1   2   2   2   2   1   1   2   2   2   1   2   1   2   2   1   1   1   2   1   2   2   2   2   2   1   2   1
 MK-4-5                 2   2   2   2   2   2   2   2   2   1   2   2   1   2   1   1   2   2   1   1   1   1   2   2   2   1   2   2   1   1   2   1   2   2   1   2   1   1   2   1   2   2   1   1   1   1   2   2   2   1   1   1   1   2   2   1   2   2   1   2   2   1   2   2   1   1   2   2   2   1   2   1   2   2   2   2   2   1   1   2   2   1   1   1   2   2   1   1   1   1   2   1   1   1   2   2   1   1   1   1   1   2   1   2   1   1   2   2   1   1   1   1   1   1   1   1   2   2   1   1   2   1   1   1   2   1   2   1   2   1   1   2   1   1   2   2   2   1   2   2   1   2   1   2   1   1   1   2   1   2   1   2   2   1   2   2   1   2   1   2   2   1   2   1   1   1   1   1   2   2   1   1   1   2   2   2   2   2   1   2   2   2   1   2   1   2   2   1   1   1   2   1   2   2   2   2   2   1   2   1
 MK-4-6                 1   2   2   2   2   2   2   2   2   1   2   2   1   2   1   1   2   2   1   1   1   1   2   2   2   1   2   2   1   1   2   1   2   2   1   1   2   1   2   1   2   1   1   1   1   1   2   2   2   1   1   2   1   2   2   1   2   2   1   2   1   1   2   2   1   2   2   2   2   1   1   1   2   2   2   2   1   1   1   2   2   1   1   1   2   2   1   1   1   1   2   1   1   1   2   2   1   1   1   1   1   2   1   2   2   1   2   2   1   1   1   1   1   1   1   1   2   2   1   1   2   1   1   2   2   1   2   1   2   1   2   2   1   2   2   2   1   1   2   2   1   2   1   2   1   1   1   2   1   2   1   2   2   1   2   2   1   2   1   2   2   1   2   2   1   1   1   2   2   2   1   1   1   2   2   2   1   2   2   1   2   2   2   2   1   2   2   1   1   1   2   1   2   1   1   2   2   2   2   1
 MK-4-7                 1   2   2   2   2   2   1   2   1   1   2   2   1   2   1   1   2   2   1   1   1   1   2   2   2   2   2   1   1   2   2   1   2   2   1   1   2   1   1   1   2   1   1   1   1   1   2   2   2   1   1   1   1   2   2   1   2   2   1   2   1   1   2   2   1   2   2   2   2   1   1   1   2   2   2   2   1   1   1   2   2   1   1   1   2   2   1   1   1   1   2   1   1   1   2   2   1   1   1   1   1   2   1   2   2   1   2   2   1   2   1   1   1   1   1   1   2   2   1   1   2   1   1   2   2   1   2   1   2   1   2   2   1   2   2   1   1   1   2   2   1   2   1   2   1   2   1   2   1   2   1   2   2   1   1   2   1   2   1   2   2   1   2   2   1   1   1   2   2   2   1   1   1   2   2   2   1   2   2   1   2   2   2   2   2   2   2   1   1   1   2   1   2   1   1   2   2   2   2   1
 MK-4-8                 1   2   1   2   2   2   1   2   1   1   2   2   1   1   1   1   2   2   1   1   1   1   2   2   2   2   2   1   1   2   1   1   2   2   1   1   1   1   1   1   2   1   1   1   1   1   2   2   2   1   1   1   1   2   1   1   2   2   1   2   1   1   2   2   1   2   2   1   2   1   2   1   2   2   2   2   2   1   1   2   2   2   1   1   2   2   1   1   1   1   2   1   1   2   2   2   1   1   1   1   1   2   1   2   2   1   2   2   1   2   1   1   1   1   1   1   2   1   1   1   2   1   1   2   2   1   2   1   2   1   2   2   1   2   2   1   1   1   2   2   1   2   1   2   1   2   1   1   1   2   1   2   2   1   1   2   1   2   1   2   2   1   2   2   1   1   1   1   2   2   2   1   1   2   2   2   1   2   2   1   2   2   2   2   2   2   2   2   2   2   2   1   2   1   1   2   2   2   2   1
 MK-4-9                 1   2   1   2   2   1   1   2   1   1   2   2   1   1   1   1   2   2   1   1   1   1   2   1   2   2   1   2   1   2   1   1   2   2   1   1   1   1   1   2   2   1   1   1   1   1   2   2   2   1   1   1   1   2   1   1   2   2   2   2   1   1   2   2   1   2   2   1   2   1   2   1   1   2   2   2   2   1   1   1   2   2   2   1   1   1   1   1   1   1   2   1   1   2   1   2   1   1   1   1   1   2   1   2   2   1   2   2   1   2   1   1   1   1   1   1   2   1   2   1   2   1   1   2   2   1   2   1   2   1   2   2   1   2   1   1   1   1   2   2   1   1   2   2   1   2   1   1   1   2   1   2   2   1   1   2   1   2   1   2   2   1   2   2   1   1   1   1   2   2   2   1   1   1   2   2   1   2   2   1   2   2   2   2   2   2   1   2   2   2   2   2   2   1   1   2   2   2   2   1
 MK-4-10                1   2   2   2   2   1   1   2   1   1   2   1   1   1   1   1   2   2   1   2   1   1   2   1   2   2   1   2   1   2   1   1   1   2   1   1   1   1   1   2   2   2   1   1   1   1   2   2   2   1   1   1   1   2   1   1   1   2   2   2   1   1   2   2   1   2   2   1   2   1   2   2   1   2   2   2   2   1   1   1   2   2   2   1   1   1   1   1   1   1   2   1   1   2   1   2   1   1   1   1   1   2   1   2   1   1   2   2   1   2   1   1   1   1   2   1   2   1   2   1   1   2   1   1   2   1   2   1   2   1   2   2   1   2   2   1   1   1   2   2   1   1   2   1   1   2   1   1   1   2   1   2   2   1   1   2   1   2   1   2   2   1   2   2   1   1   1   1   1   2   2   1   2   1   2   2   1   2   2   1   2   2   2   2   2   2   1   2   2   2   2   2   2   1   1   2   1   2   2   2
 MK-4-11                1   2   2   2   1   1   1   2   1   2   2   2   1   1   1   1   2   2   1   2   1   1   2   1   2   1   1   2   1   2   1   1   1   2   1   1   1   1   1   2   2   2   1   1   2   1   1   2   2   1   1   2   1   2   1   1   2   2   2   2   1   1   2   2   1   2   2   1   2   2   2   1   1   1   1   2   2   1   1   1   2   2   2   1   1   1   1   1   1   1   2   1   1   2   1   2   1   1   1   2   1   2   1   2   1   1   2   1   1   2   1   1   1   1   2   1   2   1   2   1   1   2   1   1   2   1   2   1   2   1   2   2   1   2   2   1   1   1   2   2   1   1   2   1   1   2   1   1   1   2   1   2   2   1   2   2   1   1   1   2   2   1   1   1   1   1   2   1   1   2   2   1   2   1   2   2   1   2   2   1   2   2   2   2   2   2   1   2   2   1   2   2   2   1   1   2   1   2   2   2
 MK-4-12                1   2   1   2   1   1   2   2   1   1   2   2   1   1   1   1   2   2   1   2   2   1   1   1   2   1   1   2   1   2   1   1   1   2   1   1   2   1   1   2   2   1   1   1   2   1   1   2   2   1   2   1   2   2   1   1   2   2   2   2   1   1   2   2   1   2   2   1   2   2   2   1   1   1   1   2   2   1   1   1   2   2   2   1   2   2   1   1   1   1   2   1   1   2   2   1   1   1   1   2   1   2   1   2   1   1   2   2   1   2   1   1   1   1   2   1   1   1   2   1   1   2   1   1   2   1   2   1   2   1   2   2   1   2   2   1   1   1   2   2   2   1   2   1   1   2   1   1   1   2   1   2   2   1   2   2   1   1   1   2   2   1   1   1   1   1   2   1   1   2   2   1   2   1   2   2   1   2   2   1   2   2   2   2   2   2   1   2   2   1   2   2   2   1   1   2   1   2   2   2
 MK-4-13                1   2   1   2   1   1   1   2   1   1   2   2   1   1   1   1   2   2   1   2   2   1   1   1   2   2   2   2   1   1   1   1   1   2   1   1   2   1   1   2   2   1   1   1   2   1   1   2   2   1   2   1   2   2   1   1   2   2   2   2   1   1   1   2   1   1   1   1   2   2   2   1   1   1   1   2   2   1   1   1   2   2   2   2   2   2   1   2   2   1   2   1   1   2   2   1   1   1   1   2   1   2   2   2   1   1   1   2   1   2   1   1   1   1   2   1   1   1   2   1   1   2   1   1   1   1   2   1   2   1   2   2   1   2   2   1   2   1   1   2   1   1   2   1   1   1   2   1   1   2   1   2   2   1   2   2   1   1   1   2   2   1   1   2   1   1   2   1   1   2   1   1   2   1   2   2   1   2   2   2   2   2   2   2   2   2   1   2   2   1   2   2   2   1   1   2   1   2   2   2
 MK-4-14                1   2   2   2   1   1   1   2   1   1   1   2   1   2   1   1   2   1   1   1   2   1   1   1   2   2   1   2   1   1   1   1   1   2   1   1   2   1   1   2   2   1   1   1   2   1   1   2   2   1   2   1   2   2   1   1   2   2   2   2   1   1   1   2   1   1   1   1   2   2   2   1   1   1   1   2   2   1   1   1   2   2   2   2   2   2   1   2   2   1   2   1   2   2   2   1   1   1   1   2   2   2   2   1   1   1   1   2   2   2   1   1   1   1   2   1   1   1   2   1   1   2   1   1   1   1   2   1   1   1   1   2   1   2   2   1   2   1   1   2   1   2   2   1   1   1   2   1   1   2   1   2   2   1   2   1   1   1   1   2   2   1   2   2   1   2   2   1   1   2   1   1   2   1   2   1   1   2   2   2   2   2   2   2   2   2   1   2   2   1   2   2   2   1   2   2   1   2   2   2
 MK-4-15                1   2   2   2   1   1   1   1   1   1   1   2   1   2   1   1   2   1   1   2   2   1   1   1   2   2   1   1   1   1   1   1   2   2   1   1   2   1   1   2   2   1   2   2   2   1   1   2   2   1   2   1   1   1   1   2   2   2   2   2   2   1   1   2   1   1   1   1   2   2   2   1   1   1   1   2   2   2   1   1   2   2   2   2   2   2   1   2   2   1   1   1   2   2   2   1   2   1   1   2   2   2   2   1   1   1   1   2   2   2   1   1   1   1   2   1   2   1   2   1   1   2   1   1   1   1   2   1   1   2   1   2   1   2   2   2   2   1   1   2   1   2   2   2   1   1   2   2   1   2   1   2   2   1   2   1   1   1   1   2   2   1   2   2   1   2   2   1   1   2   1   2   2   1   2   1   1   2   2   2   2   2   2   2   2   2   1   2   2   1   2   2   2   1   2   2   1   2   2   2
 MK-4-16                1   1   2   2   1   2   1   1   1   1   1   2   1   1   1   1   2   1   1   2   2   1   1   1   2   2   1   1   2   1   1   2   2   1   1   1   2   1   1   2   2   1   2   2   2   1   1   2   2   1   2   2   1   1   1   2   2   2   2   2   2   1   1   2   1   1   1   1   2   2   2   1   1   1   2   1   2   2   1   1   2   2   2   2   2   2   1   2   2   1   1   1   2   2   2   1   2   1   1   2   2   2   2   1   1   1   1   2   2   1   1   1   1   1   2   1   2   1   2   1   1   2   1   1   1   1   2   2   1   2   1   2   1   2   2   2   2   1   1   2   1   1   2   2   1   1   2   1   1   2   1   2   2   1   2   1   1   1   1   2   2   2   2   1   1   2   2   1   1   2   1   2   2   1   2   1   1   2   2   2   2   2   2   2   2   2   1   2   2   1   2   2   2   1   2   2   1   2   2   2
 MK-5-1                 2   2   1   1   2   2   2   2   2   2   1   2   1   2   1   1   1   2   2   2   1   1   2   2   2   1   2   1   1   1   1   1   2   1   1   2   1   2   2   2   2   2   1   1   2   1   2   1   1   2   1   1   2   2   1   2   1   1   2   2   1   2   2   2   2   1   2   1   1   1   2   1   1   1   1   1   1   1   1   1   1   1   1   1   2   1   1   1   1   2   2   1   2   1   2   2   1   2   1   1   2   1   1   2   2   2   2   1   1   1   2   2   2   2   2   2   1   1   1   2   1   1   2   1   1   1   2   2   2   1   2   1   1   1   2   1   2   1   2   1   2   1   2   2   2   2   2   2   1   2   1   2   2   2   1   2   1   2   1   1   2   2   2   1   2   1   2   2   1   2   2   2   2   1   1   2   1   1   2   1   1   1   2   2   2   2   2   2   2   2   2   2   2   1   1   1   1   2   1   2
 MK-5-2                 2   2   1   1   2   2   2   2   2   1   1   2   1   2   1   1   1   2   2   2   1   1   2   2   2   1   2   1   1   1   1   1   2   1   1   2   1   2   2   2   2   2   1   2   2   1   2   1   1   2   1   1   2   2   1   2   1   1   2   2   1   2   2   2   2   1   2   1   1   1   2   1   1   1   1   1   2   1   1   1   1   1   1   1   2   1   1   1   1   2   2   1   2   1   2   2   1   2   1   1   2   1   1   2   2   1   2   1   1   1   2   2   2   2   2   2   1   1   1   2   1   1   2   1   1   2   2   2   2   1   2   1   1   2   2   1   2   1   2   2   2   1   2   2   2   2   2   1   1   2   1   2   2   2   2   2   1   2   1   1   2   2   2   1   2   2   2   2   1   2   2   2   2   1   1   1   1   1   2   2   1   1   2   2   2   2   2   2   2   2   2   2   2   1   2   1   1   2   1   2
 MK-5-3                 2   2   1   1   2   2   2   2   2   1   1   1   1   2   1   1   1   1   2   2   2   1   2   2   2   1   2   1   1   1   1   1   2   1   1   2   1   2   2   2   2   2   1   2   2   1   2   1   1   2   1   1   1   2   2   2   1   1   2   2   1   2   2   1   2   2   2   1   1   1   2   1   2   1   1   1   2   1   1   2   1   1   1   1   2   1   1   1   1   2   1   2   2   1   2   2   1   2   1   1   2   1   1   2   2   1   2   1   1   1   2   2   2   2   2   2   1   1   1   2   1   1   2   1   1   2   2   2   2   1   2   1   1   2   2   1   2   2   2   2   2   2   2   2   2   2   2   1   1   2   1   2   2   2   1   1   1   1   1   1   2   2   1   2   2   2   2   2   1   2   2   2   2   1   1   1   1   2   2   2   1   1   2   2   2   1   2   2   2   2   2   2   2   1   2   1   1   2   1   2
 MK-5-4                 2   2   2   1   2   2   2   1   2   1   1   1   1   2   1   1   1   1   2   1   2   1   1   2   2   1   1   1   1   1   1   1   2   1   1   2   1   2   2   2   2   2   1   2   2   2   2   1   1   2   1   1   1   2   2   2   1   1   2   2   1   2   2   1   2   2   2   1   2   1   2   1   1   1   1   1   2   1   1   2   1   1   1   1   2   1   1   1   1   2   1   1   2   1   2   2   1   2   2   2   2   1   1   2   2   1   2   1   1   1   1   2   2   2   2   2   1   1   1   1   1   1   2   1   1   2   2   1   2   1   2   1   1   1   2   1   2   2   2   2   2   2   2   2   2   2   2   1   1   2   1   2   2   1   1   1   1   1   1   1   2   2   1   1   2   1   2   2   1   2   2   2   2   1   1   1   1   2   2   2   1   1   2   2   2   1   2   2   2   2   2   2   2   1   2   1   1   2   1   2
 MK-5-5                 2   2   2   1   2   2   2   1   1   1   1   1   1   2   1   1   1   1   2   1   2   1   1   2   2   1   1   1   1   1   1   1   2   1   1   2   1   2   2   2   2   2   2   1   2   2   2   1   1   2   1   1   1   2   2   2   1   1   2   2   1   2   2   1   2   2   2   1   2   1   2   1   2   1   1   1   2   2   2   2   2   1   1   1   2   1   1   2   1   2   1   1   2   2   2   2   1   2   2   1   2   1   1   2   2   1   2   1   1   1   1   2   2   2   2   2   1   1   1   1   1   1   2   1   1   2   2   1   2   1   2   1   1   1   2   1   2   2   2   2   2   1   1   2   2   2   2   1   1   2   1   1   2   1   1   1   1   1   1   2   2   2   1   1   2   1   2   2   1   2   2   2   2   1   1   1   1   1   2   2   1   1   2   2   2   1   1   2   2   2   2   2   2   2   2   1   1   2   1   2
 MK-5-6                 2   1   2   1   2   2   2   1   1   2   1   1   1   2   1   1   1   1   2   1   2   1   1   2   2   1   1   1   1   1   1   1   2   1   1   2   1   2   2   2   2   2   2   1   2   2   2   1   1   2   1   1   1   1   2   2   1   1   1   2   1   2   2   1   2   2   2   1   2   1   2   2   2   1   1   1   2   2   2   2   2   1   2   1   2   1   1   2   1   2   1   1   2   2   2   2   1   2   2   1   2   1   1   2   2   2   2   1   1   1   1   2   2   2   2   2   1   1   1   1   1   1   2   2   1   2   2   1   2   1   2   1   1   2   2   2   2   2   2   2   2   1   1   2   2   2   2   1   1   2   1   2   2   1   1   1   1   2   1   2   2   2   1   1   2   1   1   2   1   2   2   2   2   1   1   1   1   1   2   2   1   1   2   2   2   1   1   2   2   2   2   2   2   2   2   1   1   2   1   1
 MK-5-7                 2   1   2   1   2   2   2   1   1   2   1   1   1   1   2   1   1   1   2   1   2   1   1   2   2   1   1   1   1   1   1   1   1   1   1   2   1   2   2   2   2   2   2   1   2   2   2   1   1   2   1   1   2   1   2   2   1   2   1   2   1   2   2   2   2   2   2   2   2   1   2   2   2   1   1   1   2   2   2   2   2   1   2   1   2   1   1   2   1   2   1   1   2   1   2   2   1   2   2   1   2   1   1   1   2   2   2   1   1   2   1   1   1   2   2   2   2   1   1   1   1   1   1   2   1   2   2   1   2   1   2   1   1   2   1   2   2   1   1   1   1   1   1   1   2   2   2   1   1   2   1   2   2   1   1   1   1   2   1   1   2   2   1   1   2   1   2   2   1   2   2   2   2   2   1   1   1   1   2   2   1   1   2   2   2   1   1   2   2   2   2   2   2   2   2   1   1   2   1   1
 MK-5-8                 2   1   2   1   2   2   2   1   1   2   1   1   1   1   2   1   1   1   2   1   2   1   1   2   2   1   1   1   2   1   1   1   1   2   1   2   1   2   2   2   2   1   2   1   2   2   2   2   1   2   1   1   2   2   2   2   1   2   1   1   1   2   2   1   2   2   2   2   2   1   2   2   2   1   2   1   2   2   2   2   2   1   2   1   2   1   1   1   1   2   2   1   2   1   1   2   1   2   2   1   2   2   1   1   1   2   2   1   1   2   1   1   2   2   2   2   2   2   1   1   1   1   2   2   1   2   2   1   2   2   2   1   1   2   2   2   2   1   1   1   1   1   1   1   1   1   2   1   1   2   1   2   2   1   2   1   1   2   1   2   2   2   1   1   2   1   2   2   1   2   2   2   2   2   1   1   1   1   2   2   1   1   2   2   2   1   1   2   2   2   2   2   2   2   2   1   1   2   1   2
 MK-5-9                 2   1   2   1   2   2   2   1   1   2   1   1   1   1   2   1   1   1   2   1   2   1   1   1   2   1   1   1   2   1   1   1   1   2   1   2   1   2   2   2   2   2   2   1   2   2   2   1   1   2   1   1   2   2   2   2   1   2   1   2   1   2   2   1   2   2   2   2   2   1   2   2   2   1   2   1   2   2   2   2   1   1   2   1   2   1   1   1   1   1   2   1   2   1   1   2   1   1   2   1   2   2   1   2   1   2   2   1   1   2   1   1   2   2   2   2   2   1   1   1   1   1   2   2   1   2   2   1   2   2   2   1   1   2   1   2   2   1   1   1   1   1   1   1   1   1   2   1   1   2   1   2   2   1   2   1   1   2   1   2   2   1   1   1   2   1   2   2   1   2   1   2   2   2   1   1   1   1   2   2   1   1   2   1   2   1   1   2   2   2   1   1   2   2   2   1   1   2   1   2
 MK-5-10                2   1   2   1   1   2   2   1   2   2   2   1   1   1   2   1   1   1   2   1   2   1   1   1   2   1   2   1   1   1   1   1   1   1   1   2   1   2   2   2   2   2   2   1   2   2   2   1   1   2   1   1   1   2   2   2   1   2   1   1   1   2   2   1   2   2   2   2   2   1   2   2   2   2   2   2   2   2   2   1   1   1   2   1   1   2   1   1   1   1   1   2   2   1   1   2   1   2   2   1   2   2   1   1   2   2   2   1   1   1   1   1   2   1   2   2   1   1   1   1   1   1   2   2   1   1   2   1   2   2   2   2   1   2   1   2   2   1   1   1   1   1   1   1   1   1   2   1   1   1   1   1   2   1   1   1   1   2   1   2   2   1   2   1   2   1   2   2   1   2   2   2   2   2   1   1   1   1   2   2   1   1   2   1   2   1   1   2   2   2   1   1   2   2   2   1   1   2   1   2
 MK-5-11                2   1   2   1   1   2   2   1   2   2   2   1   1   2   2   1   1   1   2   1   2   1   1   2   2   1   2   1   1   1   1   1   1   1   1   2   1   1   2   2   2   2   2   1   2   2   2   1   2   2   2   1   1   1   1   2   1   2   1   1   1   2   2   2   2   2   2   2   2   1   2   2   2   2   2   2   2   2   1   1   1   1   2   1   1   2   1   1   1   1   2   2   2   1   1   2   1   2   2   2   2   2   1   1   2   2   2   1   1   1   1   1   2   1   2   2   1   1   2   1   1   1   2   2   1   1   2   1   2   2   2   2   1   2   1   2   2   1   1   1   1   1   1   1   1   1   2   1   1   1   1   1   2   1   1   1   1   2   1   2   2   1   2   1   2   1   2   2   1   2   2   2   2   2   1   1   1   1   1   2   1   1   2   1   2   1   1   2   2   2   1   1   2   2   2   1   1   2   1   2
 MK-5-12                2   1   2   1   2   2   2   1   2   2   2   1   1   2   2   1   1   1   2   2   2   1   1   2   2   2   2   1   1   1   1   1   1   1   2   2   1   2   1   2   1   2   2   1   2   2   2   1   2   2   2   1   1   1   2   2   1   2   1   1   1   1   2   2   2   2   2   2   2   1   2   2   2   2   2   2   2   2   2   1   1   2   2   1   1   2   2   1   1   1   2   2   2   1   1   2   1   2   2   2   2   2   2   1   2   2   2   1   1   1   1   1   2   1   2   2   1   2   2   1   1   1   2   2   1   1   1   1   2   2   2   2   1   2   1   2   2   1   1   1   1   1   1   2   1   2   1   1   1   1   1   1   2   1   1   2   2   2   1   2   2   1   2   1   2   1   2   2   1   2   2   1   2   2   1   1   1   1   1   2   1   2   2   1   2   1   2   1   2   2   2   1   2   2   2   1   1   2   1   2
 MK-5-13                2   1   2   1   2   1   2   1   2   2   2   1   1   2   2   1   1   1   2   2   2   1   1   2   2   2   2   1   1   1   1   1   1   1   1   1   1   2   2   2   1   2   2   1   2   2   1   1   1   2   2   1   1   1   2   2   1   2   1   1   1   1   2   1   2   2   2   2   2   2   2   2   2   2   2   2   2   2   2   1   1   2   2   1   1   2   2   2   1   1   2   2   2   1   1   1   1   2   2   2   1   2   2   2   2   2   2   1   1   1   1   1   2   1   2   2   1   2   2   1   1   1   2   2   1   2   1   1   2   2   2   2   1   2   1   2   2   1   1   1   1   1   1   2   1   2   1   1   1   1   1   1   2   1   1   2   2   2   1   2   2   1   2   1   2   1   2   2   1   2   2   1   2   2   1   1   1   1   1   2   1   2   2   1   2   1   2   1   2   2   2   1   2   2   2   1   1   2   1   2
 MK-5-14                2   1   2   1   2   1   2   1   2   2   2   1   2   2   2   1   1   1   2   2   2   1   2   1   2   2   2   1   1   1   1   1   1   1   1   1   1   2   1   2   2   2   2   1   2   2   1   1   1   2   2   1   1   1   2   2   1   1   1   1   1   1   2   1   2   2   2   2   2   2   2   2   2   2   2   2   2   2   2   1   1   2   2   1   1   2   2   2   1   1   2   2   2   1   1   1   2   1   2   2   1   2   2   1   2   2   2   1   1   1   1   1   2   1   2   2   1   2   2   1   1   1   2   2   2   2   1   1   2   2   2   2   1   2   1   2   2   1   1   2   1   1   1   2   1   2   1   1   1   1   1   1   2   1   1   2   2   2   1   2   2   1   2   1   2   1   2   2   1   2   2   1   2   2   1   1   1   2   2   2   1   2   2   1   2   1   2   1   2   2   2   1   2   2   2   1   1   2   1   2
 MK-5-15                2   1   2   1   2   1   2   1   2   2   2   1   2   2   2   1   1   2   2   2   2   1   2   1   2   2   2   1   2   1   1   1   1   1   1   1   1   2   1   2   2   2   1   1   2   2   1   1   1   2   2   1   1   1   2   1   1   1   1   1   1   2   2   1   2   2   2   2   2   2   2   2   2   2   1   2   2   2   2   1   1   2   2   1   1   2   2   2   1   1   2   2   2   1   1   2   2   1   2   2   1   2   2   1   2   2   2   1   1   1   1   1   2   1   2   2   1   2   2   1   1   1   2   2   2   2   2   1   2   2   2   2   1   2   1   2   2   1   1   2   1   1   1   2   2   1   1   1   1   1   1   2   2   1   1   2   2   2   1   2   2   1   2   1   1   1   2   1   1   2   2   1   2   2   1   1   1   2   2   2   1   2   2   1   2   2   2   1   2   2   2   2   2   2   2   1   2   2   1   2
 MK-5-16                2   1   2   1   2   2   2   1   2   2   1   1   2   2   2   1   1   1   2   2   2   1   2   1   2   2   2   2   2   1   1   1   1   1   1   1   1   2   2   2   2   2   1   1   2   2   1   1   1   2   2   1   1   1   2   1   1   1   2   1   2   2   2   1   1   2   2   2   2   2   2   1   2   2   1   2   2   2   2   1   1   2   2   1   1   2   2   2   1   1   2   2   2   1   1   2   2   2   2   2   1   2   1   1   2   2   2   1   1   1   1   1   2   1   2   2   1   2   2   1   2   1   2   2   2   2   2   1   2   2   2   2   1   2   1   2   2   1   1   2   1   1   1   2   2   1   1   2   1   1   1   2   1   2   1   2   2   2   1   2   2   1   2   1   1   1   2   2   2   2   1   1   2   1   1   1   1   2   2   2   1   2   2   1   2   2   2   1   2   2   2   2   2   2   2   1   2   2   1   2
 MK-6-1                 1   1   2   1   1   1   2   1   2   2   2   2   2   1   1   2   2   2   1   1   2   2   1   1   2   1   1   1   1   2   2   1   1   1   2   1   1   1   1   2   2   1   1   2   2   2   1   1   2   1   1   2   1   2   2   1   2   2   2   2   2   2   2   2   2   1   2   1   1   1   1   1   1   1   2   1   2   2   2   1   2   1   2   2   1   1   1   2   2   2   1   1   2   1   1   2   2   1   1   1   2   1   1   1   1   1   1   2   2   1   1   2   1   1   2   2   1   1   2   2   2   1   2   2   1   2   1   1   1   2   2   1   1   2   2   2   1   1   2   1   2   2   2   2   2   1   1   2   2   2   2   1   2   2   1   1   2   1   1   2   1   2   2   1   1   1   1   2   2   2   2   1   2   1   2   1   1   2   2   2   2   1   1   2   2   1   2   2   2   1   1   1   1   2   1   2   2   1   1   2
 MK-6-2                 1   1   2   1   1   1   1   1   2   2   2   2   1   2   1   2   2   2   1   1   2   2   1   1   2   1   1   1   1   2   2   1   1   1   2   1   1   1   1   2   2   1   1   2   1   2   1   1   2   1   1   2   1   2   2   1   2   2   2   2   2   2   2   2   2   2   2   1   1   1   1   1   1   1   2   1   2   2   2   1   2   1   2   2   1   2   1   2   2   1   1   1   2   1   1   2   2   1   1   1   2   1   1   1   1   1   1   2   2   1   1   2   1   1   2   2   1   1   2   2   2   2   1   2   1   2   1   1   1   2   2   1   1   2   2   2   1   2   2   1   2   2   2   2   2   1   1   2   2   2   2   1   2   2   1   1   2   1   1   1   1   2   2   1   1   1   1   2   2   2   1   1   2   1   2   1   2   2   2   2   1   1   1   2   2   2   2   2   2   1   1   1   1   2   1   2   2   1   1   1
 MK-6-3                 1   1   2   1   1   1   1   1   2   2   2   2   1   2   1   2   2   2   1   1   2   2   1   1   2   1   1   1   1   2   2   1   1   1   2   1   1   1   1   1   2   1   2   1   1   2   1   1   2   1   1   2   1   2   2   1   2   2   2   2   2   2   2   2   2   2   2   1   1   1   1   1   1   1   2   1   2   2   2   1   2   1   2   2   1   2   1   2   2   1   1   1   2   1   1   2   2   1   1   1   2   2   2   1   1   2   1   2   2   1   1   2   1   1   2   2   1   1   2   2   2   2   1   2   1   2   1   1   1   2   2   1   1   2   2   2   1   2   1   1   2   2   2   1   2   1   2   2   1   2   2   1   2   2   1   1   2   1   1   1   1   2   2   1   1   1   1   2   2   2   1   1   2   2   2   1   2   2   2   1   1   1   1   2   2   2   2   2   2   1   1   1   1   2   1   2   2   1   1   1
 MK-6-4                 1   1   2   1   1   1   2   1   2   2   2   2   2   2   1   2   2   2   1   1   2   2   1   1   2   1   1   1   1   2   2   1   1   1   2   1   1   1   1   1   2   1   2   1   1   2   1   2   2   1   1   2   2   2   2   1   2   2   2   2   2   2   2   2   2   2   2   1   1   1   1   1   1   1   2   1   2   2   2   1   2   1   2   2   1   2   1   2   2   1   1   1   2   1   1   1   2   1   2   1   2   2   2   1   1   2   1   2   1   2   1   2   1   1   1   2   1   1   2   2   2   2   1   2   1   2   1   1   1   2   2   1   1   2   2   2   1   2   1   1   2   2   2   1   2   1   2   2   1   2   2   1   2   2   1   1   2   1   1   1   1   1   1   1   2   1   1   2   2   2   1   1   2   2   2   1   2   2   2   1   1   1   1   2   2   2   2   2   2   1   1   1   1   2   1   2   2   1   1   2
 MK-6-5                 1   1   2   1   1   1   2   1   2   2   2   2   2   2   1   2   2   2   2   1   2   1   2   2   2   1   1   1   1   2   2   1   2   1   2   1   1   2   1   1   2   1   2   1   1   2   1   2   2   1   2   2   2   2   2   1   2   2   2   2   1   2   2   2   2   1   2   1   1   1   1   1   1   1   2   1   2   1   2   1   2   1   2   1   1   2   1   2   2   1   1   1   2   1   1   1   2   2   2   1   2   2   1   1   1   1   1   2   1   2   1   2   1   1   1   2   1   1   2   2   2   2   1   2   1   2   1   1   1   2   1   1   1   2   2   2   2   2   1   1   2   2   2   1   2   1   2   2   1   2   2   1   2   2   1   1   2   1   1   1   2   1   1   1   2   1   1   2   2   2   1   1   2   2   2   1   2   2   2   1   1   1   1   2   2   2   2   2   2   1   1   1   1   2   1   2   2   1   1   2
 MK-6-6                 1   1   2   1   1   1   2   1   2   2   2   2   2   2   1   2   2   2   2   1   2   1   2   2   2   1   1   1   1   2   2   1   2   1   2   1   1   2   2   1   2   1   2   1   1   2   1   2   2   2   2   2   2   2   2   1   2   2   2   2   1   2   2   2   2   2   2   1   1   1   1   1   1   2   2   2   2   1   2   1   2   1   2   1   1   2   1   2   1   1   1   1   2   1   1   1   2   2   2   1   1   2   1   1   1   1   2   1   1   2   1   2   1   1   1   2   1   1   2   2   2   2   1   2   1   2   1   1   1   2   1   1   1   2   2   2   2   2   1   1   2   2   2   1   1   1   2   2   1   2   2   1   2   2   1   1   2   1   1   1   2   1   1   2   2   2   1   2   2   2   1   1   2   1   2   1   2   2   1   1   1   1   1   2   2   2   2   2   2   2   1   1   1   2   1   2   2   1   1   2
 MK-6-7                 1   1   2   1   1   1   2   1   1   2   2   2   2   2   1   1   2   2   2   1   2   1   2   2   2   1   2   1   1   2   2   1   2   1   2   1   1   2   2   1   2   1   2   1   1   2   1   2   2   2   2   2   2   2   2   1   2   2   2   2   1   2   2   2   2   2   2   1   1   1   1   1   1   2   2   2   2   1   2   1   2   1   2   1   1   2   1   2   1   1   1   1   2   1   1   1   2   2   2   1   1   1   1   1   1   1   2   1   1   2   1   2   1   1   1   2   1   1   2   2   2   2   1   2   1   2   1   1   1   2   1   1   1   2   2   2   2   2   1   1   1   2   2   1   1   1   1   2   1   2   2   1   2   2   1   1   2   1   1   2   2   1   1   2   1   2   1   2   2   2   1   1   2   1   2   1   2   2   1   1   1   1   1   2   1   2   1   2   2   2   1   2   1   2   2   2   2   1   1   2
 MK-6-8                 1   1   2   1   1   1   2   1   1   2   2   2   2   1   1   1   2   2   2   1   2   2   2   2   2   1   2   2   1   2   2   1   2   1   2   2   1   2   2   1   2   1   2   1   2   2   1   2   2   2   2   2   2   1   2   1   2   2   2   2   1   1   2   2   2   2   2   2   2   1   1   1   1   2   2   2   2   1   2   1   2   1   2   1   1   2   1   2   1   1   1   1   1   1   1   1   2   2   2   2   1   1   1   1   2   1   2   1   1   2   1   2   1   1   1   2   1   1   2   1   2   1   2   2   1   2   1   1   1   2   1   1   1   1   2   2   2   2   1   1   2   2   2   1   1   1   1   2   1   2   2   1   2   2   1   1   2   1   1   2   2   1   1   2   1   1   2   2   1   2   1   1   2   1   2   1   2   2   2   1   1   1   1   2   1   2   2   2   2   2   2   2   1   1   2   2   2   1   1   2
 MK-6-9                 1   2   2   1   1   1   2   1   1   2   2   2   2   1   1   1   1   2   2   1   2   2   2   2   2   1   2   2   1   2   2   1   2   1   2   2   1   1   2   1   2   1   2   2   2   2   1   2   2   2   2   2   1   1   2   1   2   2   2   1   1   1   2   1   2   2   2   2   2   1   1   1   1   2   2   2   2   1   2   1   2   1   2   1   1   2   1   1   1   1   2   1   1   1   1   1   2   2   2   2   1   1   1   1   2   1   2   1   1   2   1   2   1   1   1   2   1   1   2   1   2   1   1   2   1   2   2   1   1   1   1   1   1   1   2   2   2   2   1   1   2   2   2   1   1   1   1   2   1   2   2   1   2   2   1   1   2   2   1   1   1   1   1   2   1   1   2   2   2   2   1   1   2   1   2   1   2   2   2   1   1   1   1   2   1   2   2   1   2   2   2   2   1   1   1   2   2   1   2   1
 MK-6-10                1   2   2   1   1   1   2   1   1   2   2   2   2   1   1   1   1   2   2   1   2   2   2   2   2   1   2   2   1   2   2   1   2   1   2   2   1   1   2   1   2   1   1   2   2   2   1   2   2   2   2   2   1   1   2   1   2   2   2   1   1   1   2   1   2   2   2   2   2   1   1   1   1   2   2   2   2   1   2   1   2   1   2   1   1   2   1   1   1   1   2   1   1   1   1   1   2   1   2   2   1   1   1   1   2   2   2   1   1   2   2   2   1   1   1   2   1   1   2   1   2   1   1   2   1   2   2   1   1   1   1   1   1   1   2   2   2   1   1   1   2   1   2   1   1   1   2   2   1   2   2   1   2   2   1   1   2   2   1   1   2   1   1   2   1   1   2   2   2   1   1   1   2   1   2   1   2   2   2   1   1   1   1   2   1   2   2   1   2   2   2   1   1   2   1   2   2   1   2   1
 MK-6-11                1   2   2   1   1   1   2   1   1   2   2   2   2   1   1   1   1   2   2   1   2   2   2   2   1   1   2   2   1   2   1   1   2   1   2   2   2   1   2   1   1   1   1   2   2   2   1   2   2   2   2   2   1   1   2   1   2   2   2   1   1   1   2   1   2   1   2   2   2   1   1   1   1   2   2   2   2   1   1   1   2   1   2   1   1   2   1   1   1   1   2   1   1   1   1   1   2   1   2   2   1   1   1   1   2   2   2   1   1   2   2   2   2   1   1   2   1   1   2   1   2   1   1   2   1   2   2   1   1   1   1   1   1   1   2   2   2   1   1   1   2   1   2   1   1   1   2   2   1   2   2   2   2   2   1   1   2   2   1   1   2   1   1   2   1   1   2   1   2   1   1   1   1   1   2   1   2   2   2   1   1   1   1   2   1   2   2   1   2   2   2   1   2   2   1   2   2   1   2   1
 MK-6-12                1   2   2   1   1   2   2   1   1   2   2   2   2   1   1   1   1   2   2   1   2   2   2   2   1   1   1   2   1   2   1   1   2   1   2   2   2   1   2   1   1   1   1   2   2   2   1   1   1   2   2   2   1   2   2   1   1   2   2   1   1   1   2   1   2   1   1   2   2   1   1   1   1   2   2   2   2   1   2   1   2   1   2   1   1   2   1   1   1   1   1   1   1   1   1   2   2   1   2   2   1   1   1   1   1   2   2   1   2   2   2   2   2   1   1   2   1   1   2   1   2   2   1   2   2   2   1   1   1   1   1   1   1   1   2   2   2   1   1   1   2   1   2   1   1   1   2   2   1   2   2   2   2   2   1   2   2   2   1   1   2   1   1   2   1   1   2   1   2   1   1   1   1   1   2   1   2   2   2   1   1   1   1   2   1   2   2   1   2   2   2   1   2   2   1   1   2   1   2   1
 MK-6-13                1   2   2   1   1   2   2   1   1   2   2   2   2   1   1   1   1   2   2   1   1   2   2   2   1   1   1   1   1   2   1   1   2   1   2   2   2   1   2   1   1   1   1   2   2   2   1   1   1   2   2   2   1   2   2   1   1   2   2   1   1   2   2   1   2   1   1   2   2   1   1   2   1   2   2   2   1   1   2   1   2   1   2   1   1   1   1   1   2   1   1   1   1   1   1   2   1   1   2   2   1   1   1   1   1   2   2   1   2   2   2   2   2   2   1   2   1   1   2   1   2   2   1   2   1   2   1   1   1   1   1   1   1   1   2   2   2   1   1   1   2   1   2   1   1   1   2   2   1   2   2   2   2   2   1   2   2   2   1   1   2   1   1   2   2   1   2   1   2   1   1   1   1   1   2   1   2   2   2   1   1   1   1   2   1   2   2   1   2   2   1   1   2   2   1   1   2   1   2   1
 MK-6-14                1   2   2   1   1   2   2   1   1   2   2   1   2   1   1   1   1   2   2   1   1   2   2   2   1   1   1   2   1   2   1   1   2   1   2   2   1   1   2   1   1   2   1   2   2   2   1   1   1   2   2   2   1   2   2   1   1   2   2   1   1   1   2   2   2   1   1   2   2   1   1   2   1   2   2   2   1   1   2   1   2   1   2   1   1   1   1   1   2   1   1   1   1   1   1   1   1   1   1   2   1   1   1   1   2   2   2   1   2   2   2   2   2   2   1   2   1   1   2   1   2   2   2   2   1   2   1   1   1   1   1   1   1   1   2   2   1   1   1   1   2   1   2   1   1   1   1   2   2   1   1   2   2   2   2   2   1   2   1   1   2   1   1   2   2   1   2   1   2   1   1   1   1   1   2   1   2   2   2   1   1   1   1   2   1   2   2   1   2   2   1   1   2   2   1   1   2   1   2   1
 MK-6-15                1   2   2   1   1   2   2   1   1   2   2   1   2   1   2   1   1   2   2   1   1   2   2   2   1   1   1   2   1   2   1   1   2   1   2   2   1   1   2   1   1   2   1   2   2   2   1   1   1   2   1   2   1   2   1   1   2   2   2   1   1   1   2   2   2   1   2   2   2   1   1   2   1   2   2   2   1   1   2   2   2   1   2   1   1   1   1   1   2   1   1   1   1   2   1   2   1   1   2   2   1   1   1   1   2   2   2   1   2   2   2   2   2   2   1   2   2   1   2   1   2   1   2   2   1   2   1   1   1   1   1   1   2   1   2   2   2   1   1   1   2   1   1   1   1   1   2   2   2   1   1   2   2   2   2   2   1   2   1   1   2   2   1   2   2   1   1   1   2   1   1   1   1   1   2   1   2   2   2   1   1   1   1   2   1   2   2   1   2   2   1   1   2   2   1   1   2   1   2   1
 MK-6-16                1   1   2   1   1   2   2   1   1   2   2   1   1   1   2   1   1   2   2   1   1   2   2   2   1   1   1   2   1   2   2   2   2   1   2   2   1   2   2   1   1   1   2   2   2   1   2   1   1   1   2   2   1   2   1   1   2   2   2   1   1   1   1   2   2   1   2   2   2   1   1   1   1   2   2   1   1   1   2   2   2   1   1   1   1   1   1   1   2   1   1   1   1   2   1   2   1   1   2   2   2   1   1   1   2   2   2   1   2   2   2   2   2   2   1   2   2   1   2   1   1   1   1   2   1   2   1   1   1   2   2   1   2   1   2   2   2   1   1   1   1   1   2   1   1   1   2   2   2   1   1   1   2   2   2   2   1   2   1   1   2   2   1   2   2   1   1   1   2   1   1   1   1   1   2   1   2   2   2   2   1   1   1   2   1   2   2   2   2   2   2   1   2   2   1   2   2   1   2   1
 
!****************************************** Phenotypic Data **********************************************************
!-100.0 is resevred for missing phenotype
SimulatedTrait1         9.2946    9.6472   11.7291    9.6335    9.1669   11.5607    7.7576   10.1942   10.4032    8.6416    7.9041   11.8648   10.8298    8.9610    9.5128    8.6952    9.8263   10.6759    8.5570   10.1762    9.7500   11.0749   10.9802    9.2146   11.6122    9.7579   10.0296    7.3578    9.4304   10.5917   10.3582    8.8863   10.9670   11.2010   10.3500   10.2843   10.7482   10.8076   10.9037    9.6804    9.3747    9.2839    9.0063   11.3232   11.7583    9.5309   11.2767   11.9849   10.0445    9.9524    9.3113   10.5459    9.5049   12.7824   11.3012   11.1050    7.7591   11.2025   11.2057   10.8041   10.0888    8.7515    9.4548   12.6449   10.5090   10.3530   10.0782    9.7338    9.5909   11.1590    9.2588   10.8088   10.9613   10.6921    9.1017    9.0066   10.2559    9.9714   10.9627   10.3023   10.6208   10.5647    8.6535    9.4284    8.0033    9.6167    7.0200   10.2705    9.0615   10.0191    9.8927    8.7490    9.7581   10.2261   12.4021    9.2446    9.3631   10.4840   10.8662    9.5770    9.7435    8.9990   12.0205   10.8181    9.9362   12.0298    9.2219   11.0269    8.9620    8.6931    9.1645   10.7977    7.9514   10.4964   10.5248   11.2509    8.5048    9.9540    7.8973   10.7880    9.2039   10.4315   11.0310    8.6162   10.4329   11.6765   10.3998    9.3898    7.6045   11.1951   10.1355    9.5755   10.3188   10.5090    9.0761   11.1590   10.4472   10.4613   10.4373    8.5915   10.1777    8.8913   10.9495    8.6019   10.9891   10.1580    9.6927    8.6245   10.8137   10.7928    9.6075    9.9217    8.6978    9.6302    8.9387    8.9772   10.4387   10.5484   11.1537   10.7870   10.7688    8.3835   10.0409   10.4156    9.2832   10.1383    7.6044    9.5059   10.8024    9.0226    9.9635    9.6925    9.3826    9.9135    9.3666    9.3582    8.9667    9.0630   11.0558   10.6199    9.3209    6.7693   10.1071   10.0033   11.4284   11.3964    9.9089   11.2104   11.3024   12.2557    9.9525    9.9275    9.6980   10.1487    8.8659   10.2996   10.5328    8.6666   11.1768   10.7222
 
