# Supplementary material for: Inclusive Composite Interval Mapping of QTL by Environment Interactions in Biparental Populations
Source: PLoS One. 2015 Jul 10;10(7):e0132414. doi: 10.1371/journal.pone.0132414 (PMC4498613; doi:10.1371/journal.pone.0132414)
Supplement: S1 File — (ZIP) [file pone.0132414.s001.zip › BC1 population/e=1/run_00104.met]

!**********************Note: lines staring with "!" are remarks and will be ignored in the program********************
!*********************************General Information**********************************
!Assuming F1 = P1 x P2, populations available in QTL IciMapping are: 
!  1, P1BC1F1 = P1 x F1, the first backcrossing where P1 is used as the recurrent parent;
!  2, P2BC1F1 = P2 x F1, the first backcrossing where P2 is used as the recurrent parent;
!  3, F1DH, F1-derived doubled haploids; 
!  4, RIL or F1RIL, recombination inbred lines through the repeated selfing of F1;
!  5, P1BC1RIL, recombination inbred lines through the repeated selfing of P1BC1F1;
!  6, P2BC1RIL, recombination inbred lines through the repeated selfing of P2BC1F1;
!  7, F2, the selfing generation of F1;
!  8, F3, the selfing generation of F2;
!  9, P1BC2F1, the second backcrossing where P1 is used as the recurrent parent; 
! 10, P2BC2F1, the second backcrossing where P2 is used as the recurrent parent;
! 11, P1BC2RIL, recombination inred lines through the repeated selfing of P1BC2F1; 
! 12, P2BC2RIL, recombination inred lines through the repeated selfing of P2BC2F1; 
! 13, P1BC1F2, the selfing generation of P1BC1F1; 
! 14, P2BC1F2, the selfing generation of P2BC1F1; 
! 15, P1BC2F2, the selfing generation of P1BC2F1; 
! 16, P2BC2F2, the selfing generation of P2BC2F1; 
! 17, P1BC1DH, P1BC1F1-derived doubled haploids; 
! 18, P2BC1DH, P2BC1F1-derived doubled haploids; 
! 19, P1BC2DH, P1BC2F1-derived doubled haploids; 
! 20, P2BC2DH, P2BC2F1-derived doubled haploids; 
   1      !Mapping Population (see remarks above)
   2      !Mapping Function (1 for Kosambi; 2 for Haldane; 3 for Morgan)
   2      !Marker Space Type (1 for intervals; 2 for positions)
   1      !Marker Space Unit(1 for centiMorgans; 2 for Morgan)
   6      !Number of Chromosomes (or Linkage Groups)
 200      !Size of the mapping population
   1      !Number of environments
 
!***************************************** Chromosomes and Linkage Maps **********************************************
!Chromosome                 NumMarkers
-CH1                        16
-CH2                        16
-CH3                        16
-CH4                        16
-CH5                        16
-CH6                        16
!Linkage map (Marker name followed by position or the interval length)
 MK-1-1                1     0.000
 MK-1-2                1    10.000
 MK-1-3                1    20.000
 MK-1-4                1    30.000
 MK-1-5                1    40.000
 MK-1-6                1    50.000
 MK-1-7                1    60.000
 MK-1-8                1    70.000
 MK-1-9                1    80.000
 MK-1-10               1    90.000
 MK-1-11               1   100.000
 MK-1-12               1   110.000
 MK-1-13               1   120.000
 MK-1-14               1   130.000
 MK-1-15               1   140.000
 MK-1-16               1   150.000
 MK-2-1                2     0.000
 MK-2-2                2    10.000
 MK-2-3                2    20.000
 MK-2-4                2    30.000
 MK-2-5                2    40.000
 MK-2-6                2    50.000
 MK-2-7                2    60.000
 MK-2-8                2    70.000
 MK-2-9                2    80.000
 MK-2-10               2    90.000
 MK-2-11               2   100.000
 MK-2-12               2   110.000
 MK-2-13               2   120.000
 MK-2-14               2   130.000
 MK-2-15               2   140.000
 MK-2-16               2   150.000
 MK-3-1                3     0.000
 MK-3-2                3    10.000
 MK-3-3                3    20.000
 MK-3-4                3    30.000
 MK-3-5                3    40.000
 MK-3-6                3    50.000
 MK-3-7                3    60.000
 MK-3-8                3    70.000
 MK-3-9                3    80.000
 MK-3-10               3    90.000
 MK-3-11               3   100.000
 MK-3-12               3   110.000
 MK-3-13               3   120.000
 MK-3-14               3   130.000
 MK-3-15               3   140.000
 MK-3-16               3   150.000
 MK-4-1                4     0.000
 MK-4-2                4    10.000
 MK-4-3                4    20.000
 MK-4-4                4    30.000
 MK-4-5                4    40.000
 MK-4-6                4    50.000
 MK-4-7                4    60.000
 MK-4-8                4    70.000
 MK-4-9                4    80.000
 MK-4-10               4    90.000
 MK-4-11               4   100.000
 MK-4-12               4   110.000
 MK-4-13               4   120.000
 MK-4-14               4   130.000
 MK-4-15               4   140.000
 MK-4-16               4   150.000
 MK-5-1                5     0.000
 MK-5-2                5    10.000
 MK-5-3                5    20.000
 MK-5-4                5    30.000
 MK-5-5                5    40.000
 MK-5-6                5    50.000
 MK-5-7                5    60.000
 MK-5-8                5    70.000
 MK-5-9                5    80.000
 MK-5-10               5    90.000
 MK-5-11               5   100.000
 MK-5-12               5   110.000
 MK-5-13               5   120.000
 MK-5-14               5   130.000
 MK-5-15               5   140.000
 MK-5-16               5   150.000
 MK-6-1                6     0.000
 MK-6-2                6    10.000
 MK-6-3                6    20.000
 MK-6-4                6    30.000
 MK-6-5                6    40.000
 MK-6-6                6    50.000
 MK-6-7                6    60.000
 MK-6-8                6    70.000
 MK-6-9                6    80.000
 MK-6-10               6    90.000
 MK-6-11               6   100.000
 MK-6-12               6   110.000
 MK-6-13               6   120.000
 MK-6-14               6   130.000
 MK-6-15               6   140.000
 MK-6-16               6   150.000
!*********************************** Marker Types ********************************************************************
!Co-dominant marker: When heterozygote F1 is present, P1 is coded as 2, F1 is coded as 1, and P2 is coded as 0; Otherwise, P1 is coded as 2, and P2 is coded as 0. 
!Dominant marker: When heterozygote F1 is present, P1 and F1 are coded as 12, and P2 is coded as 0; Otherwise, P1 is coded as 2, and P2 is coded as 0.  
!Recessive markers: When heterozygote F1 is present, P1 is coded as 2, and F1 and P2 are coded as 10; Otherwise, P1 is coded as 2, and P2 is coded as 0. 
!Missing marker is coded as -1. 
 MK-1-1                 1   1   2   2   1   2   1   2   2   1   1   1   1   2   1   2   2   1   2   2   2   2   2   1   1   1   1   1   2   1   2   2   2   1   1   1   2   2   1   2   2   1   1   2   2   2   1   1   2   1   1   2   1   1   1   2   2   1   1   1   1   2   2   1   2   1   2   2   1   1   2   2   2   2   1   2   2   2   2   1   2   2   1   2   1   1   2   2   1   2   2   2   2   2   2   1   1   2   2   1   1   1   1   2   1   2   1   1   2   2   2   2   2   1   1   2   2   2   2   1   2   1   1   2   2   1   2   2   2   2   2   2   1   1   1   2   2   1   2   1   1   1   1   1   1   1   1   1   1   2   2   1   2   2   1   1   2   1   1   1   2   1   2   1   2   1   1   1   1   1   2   2   1   1   1   2   2   1   2   2   1   1   1   2   2   2   1   2   2   2   2   2   1   1   2   1   1   2   2   2
 MK-1-2                 1   1   2   1   1   2   1   2   2   1   1   1   1   2   1   2   2   1   2   2   2   2   2   1   1   1   1   1   2   1   2   2   2   1   1   1   2   2   2   2   2   1   1   2   2   2   1   1   2   1   1   1   1   1   1   2   2   1   1   2   1   2   2   1   2   1   1   2   1   1   2   2   1   1   1   2   1   2   2   1   2   2   1   2   1   1   2   2   1   2   2   2   2   2   2   1   1   2   2   1   1   1   2   2   1   2   1   1   1   2   2   2   2   1   1   2   2   2   1   2   2   1   1   1   2   1   1   1   2   2   2   2   1   1   1   2   2   1   2   1   1   1   1   1   1   2   1   1   1   2   2   1   2   2   1   1   2   1   1   1   2   1   2   1   2   2   1   1   1   1   2   2   1   1   1   2   2   1   2   2   1   1   1   2   2   2   1   2   2   2   2   2   1   1   2   1   1   2   1   2
 MK-1-3                 1   1   2   1   1   2   2   2   2   1   1   1   2   2   1   2   2   1   2   1   2   2   2   1   2   1   1   1   2   1   2   2   2   1   1   1   2   2   1   2   1   1   1   2   2   2   1   1   2   1   1   1   1   1   1   2   2   1   1   2   1   2   2   1   2   1   1   2   1   1   2   1   1   1   1   2   2   1   2   1   2   2   1   2   1   1   2   2   1   2   2   2   1   2   2   2   1   2   2   1   1   1   1   2   1   2   1   1   1   2   2   2   2   1   1   2   1   2   1   2   2   1   1   1   2   1   1   1   2   2   2   2   1   1   1   2   2   1   2   1   1   2   1   2   1   2   1   1   1   2   2   1   2   2   1   1   2   1   1   1   2   1   2   1   2   2   1   1   1   1   2   2   1   1   1   2   2   1   2   2   1   1   2   2   2   2   1   2   2   2   2   2   1   1   2   1   1   1   2   2
 MK-1-4                 1   1   2   1   1   2   2   1   1   1   1   1   2   2   1   2   2   1   1   2   2   2   2   1   2   1   1   1   1   1   2   2   2   1   1   1   2   1   1   1   1   1   1   2   2   2   1   1   2   1   2   1   1   1   1   2   2   1   1   2   2   2   2   1   2   2   1   2   1   1   1   1   1   1   1   2   2   1   2   1   2   2   2   1   1   1   2   2   1   2   1   2   1   2   2   1   1   2   2   2   1   2   1   2   2   2   1   1   1   2   2   2   1   1   1   1   1   2   1   2   2   1   2   1   2   1   1   1   2   2   2   2   1   2   1   2   2   1   2   1   1   2   2   2   1   2   1   1   2   1   2   1   2   1   2   1   2   1   1   1   2   1   2   1   2   2   1   1   1   1   2   2   1   1   1   2   2   1   2   2   1   1   2   1   2   2   1   2   2   2   2   2   1   1   1   1   1   1   2   2
 MK-1-5                 1   1   2   1   1   2   2   1   1   1   1   1   2   2   1   2   2   1   1   2   1   2   2   1   2   1   1   1   1   1   2   2   2   1   2   2   2   2   1   1   1   1   2   2   2   2   1   1   2   1   1   1   1   1   1   2   2   1   1   2   2   2   2   1   2   2   1   2   1   1   1   1   1   1   1   2   2   2   2   1   2   2   2   1   1   2   2   2   1   2   1   2   2   1   2   1   1   2   2   1   2   2   1   1   1   2   1   1   1   2   2   2   1   1   1   1   1   2   1   2   2   1   2   1   2   1   2   1   2   2   2   2   2   2   1   1   2   1   2   1   1   2   2   2   1   2   1   1   2   1   1   1   2   1   2   1   2   1   1   1   2   1   1   1   2   2   1   1   1   1   2   2   2   1   1   2   2   1   2   2   1   1   2   1   2   2   1   2   2   2   2   2   1   1   1   1   1   1   2   2
 MK-1-6                 1   1   1   1   1   2   2   1   1   1   1   1   2   1   1   2   2   1   2   2   1   2   1   1   2   1   1   1   1   2   2   2   2   1   2   2   1   2   1   1   1   1   2   2   2   2   1   1   1   1   1   1   1   1   1   2   2   1   1   2   2   2   1   1   2   2   2   2   1   1   1   2   1   1   1   1   2   2   2   2   2   2   2   1   1   2   2   2   1   2   1   2   2   1   2   1   1   1   2   1   2   2   1   1   1   2   1   1   1   2   2   2   1   1   1   1   1   2   1   2   2   1   2   1   2   1   2   2   2   2   2   2   1   2   1   1   2   1   2   1   1   2   2   2   1   2   1   1   2   2   1   1   2   1   2   1   2   1   1   1   1   1   1   1   1   2   1   1   1   1   1   2   2   1   1   2   1   1   2   1   1   1   2   1   1   2   1   2   2   2   2   2   1   1   1   1   1   1   1   2
 MK-1-7                 1   1   1   1   1   2   1   1   1   1   1   1   1   1   1   2   2   1   2   2   1   2   1   2   2   1   1   1   1   2   2   2   2   1   2   2   1   2   1   1   1   1   2   2   2   2   1   2   1   2   1   1   1   1   1   1   1   1   1   2   2   2   1   1   2   2   2   2   1   1   1   2   2   1   1   1   2   2   2   1   2   2   2   1   1   2   2   2   1   1   1   1   2   1   2   1   1   1   2   1   2   2   1   1   2   2   1   1   1   2   2   2   1   1   1   1   1   2   1   2   1   1   1   1   2   1   1   2   2   2   2   2   1   2   1   1   2   1   1   1   1   2   2   2   1   2   1   1   2   2   2   1   2   1   2   1   2   1   1   1   2   1   1   1   1   2   1   1   1   1   2   2   2   1   1   2   1   2   1   1   1   1   2   1   1   2   1   2   1   2   2   2   1   1   1   1   1   1   1   2
 MK-1-8                 1   1   1   1   1   2   1   1   1   1   1   1   1   1   1   2   2   1   2   1   1   2   1   2   2   1   1   2   1   2   2   2   2   1   2   2   1   2   1   1   1   2   2   2   1   2   1   2   1   2   1   1   1   1   1   1   1   1   1   2   2   2   1   1   1   2   2   2   1   2   1   1   2   1   1   1   1   2   2   1   2   2   2   1   1   2   2   2   1   1   1   1   2   1   2   1   1   1   2   1   2   2   2   1   2   2   1   1   1   2   2   2   1   1   1   1   1   2   1   2   1   1   1   1   2   1   1   2   2   2   2   2   1   2   1   2   1   1   1   1   1   2   2   1   2   2   1   1   2   2   2   1   2   1   1   1   2   1   1   1   2   2   1   1   1   2   1   1   1   1   2   1   2   1   1   2   1   1   2   1   1   1   2   1   1   1   1   2   1   2   2   2   1   1   1   1   1   1   1   2
 MK-1-9                 1   1   1   1   1   2   1   1   1   1   1   2   2   2   1   2   2   1   2   1   1   2   2   2   2   1   2   2   1   1   2   2   2   1   2   2   1   1   1   1   1   2   2   2   1   2   1   2   1   2   1   1   1   1   1   1   1   1   1   2   2   2   1   2   1   2   1   2   1   2   1   1   2   1   2   1   2   2   2   1   2   2   2   1   1   2   2   2   1   1   1   1   2   1   2   1   1   1   1   1   2   2   1   1   2   2   1   1   1   2   2   2   1   1   1   1   1   2   1   2   1   1   1   1   2   1   1   2   2   2   2   2   1   2   1   2   1   1   1   1   2   2   2   1   2   2   1   1   2   2   2   2   1   1   1   1   2   1   1   1   2   2   1   1   1   2   1   1   1   1   2   1   2   1   1   2   1   1   2   1   1   1   2   1   1   1   1   2   1   2   2   2   1   1   2   1   1   1   1   2
 MK-1-10                1   1   1   1   1   2   1   1   1   1   1   2   2   2   1   2   2   1   2   1   1   1   2   2   2   2   2   2   1   1   2   2   2   2   2   2   1   1   1   1   1   2   2   2   1   2   1   2   1   2   1   1   1   1   1   1   1   1   1   2   2   2   1   2   1   2   2   2   1   2   1   1   2   1   2   1   2   2   1   1   2   2   1   1   1   2   2   1   1   1   1   1   2   1   2   1   2   1   1   1   2   2   1   2   2   2   1   1   1   2   2   2   1   1   1   1   1   2   1   2   1   1   1   1   2   1   1   2   2   2   2   2   1   2   1   2   1   1   1   1   2   1   2   1   2   1   1   1   2   2   2   2   1   1   1   1   2   1   2   1   2   2   1   1   1   2   1   1   1   1   2   1   2   1   1   2   1   1   2   1   1   1   2   1   1   1   1   2   1   2   2   2   2   1   2   1   1   1   1   2
 MK-1-11                1   1   1   2   1   2   1   1   1   1   1   2   2   2   1   2   2   1   1   1   1   1   2   2   2   2   1   2   1   1   2   2   2   2   2   2   1   1   1   1   1   2   2   2   2   2   2   2   1   2   1   1   1   1   1   1   2   1   1   2   2   2   1   2   1   1   2   2   1   2   1   1   2   1   2   1   2   2   1   1   2   2   1   1   1   1   2   1   1   1   1   1   2   2   2   1   1   1   1   1   2   2   1   2   1   2   1   1   1   2   2   2   1   1   1   1   1   2   1   2   2   1   1   1   2   1   1   2   2   2   2   2   1   1   1   2   1   1   1   2   2   1   2   1   2   1   1   1   2   2   2   2   1   1   2   1   2   1   2   1   2   2   1   1   1   2   1   2   1   1   1   1   2   1   1   2   1   1   2   2   1   1   2   1   1   1   1   2   1   2   2   2   2   1   2   1   1   1   1   2
 MK-1-12                1   1   1   2   1   2   1   1   1   1   1   2   2   2   1   1   2   1   1   1   1   1   2   2   2   2   1   1   1   1   2   2   2   2   2   1   1   1   1   1   1   2   2   2   2   2   2   2   1   2   1   1   1   1   1   1   2   1   1   1   1   2   1   2   1   1   2   2   1   1   1   1   2   1   2   1   2   1   1   2   2   2   1   2   1   1   2   1   1   1   1   1   2   2   2   1   1   1   1   1   1   2   1   2   1   2   1   1   1   2   2   2   1   1   1   2   1   2   1   2   2   2   1   1   2   1   1   2   2   2   2   2   1   2   1   2   1   1   1   2   2   1   2   2   2   1   1   1   2   2   2   2   1   1   2   1   1   1   1   1   2   2   1   1   1   2   1   1   2   1   1   1   2   1   1   2   1   1   2   2   1   1   2   1   1   1   1   2   2   2   2   2   2   2   2   1   1   1   1   2
 MK-1-13                1   1   1   1   1   2   1   1   1   1   1   2   2   2   2   1   2   1   1   1   1   1   2   2   2   2   1   1   1   1   2   1   2   2   2   1   1   1   2   1   1   2   2   2   2   2   2   1   1   2   1   1   1   1   1   1   2   1   1   1   2   2   1   2   1   1   2   2   1   2   1   1   2   1   2   1   2   1   1   2   2   2   1   2   2   1   2   1   1   1   2   1   2   2   2   1   1   1   1   1   1   2   1   2   1   2   1   1   1   2   2   2   1   1   1   1   1   2   1   2   2   2   1   1   2   2   2   2   1   2   1   2   1   2   1   2   2   1   1   2   2   1   2   2   2   1   1   1   2   1   2   2   1   1   2   1   1   1   2   1   2   2   1   1   1   2   1   1   2   1   1   1   2   2   1   2   1   1   2   1   2   1   2   1   1   1   1   2   1   1   2   2   2   2   2   1   2   2   1   2
 MK-1-14                1   1   1   1   1   2   1   1   2   1   1   2   2   2   2   1   2   1   1   1   1   1   2   2   2   2   2   1   1   1   2   1   2   2   2   1   2   1   2   1   1   1   2   2   2   2   2   1   1   2   1   1   1   1   2   2   2   1   1   1   2   2   2   2   1   1   2   2   1   2   1   1   2   2   1   1   2   1   1   2   2   2   1   2   2   2   2   1   1   1   2   1   2   2   2   1   1   2   1   1   2   2   1   2   1   2   1   1   1   2   2   2   1   2   1   1   1   2   2   2   2   2   1   1   2   2   2   2   1   2   1   2   1   2   1   2   2   2   1   2   2   1   2   2   2   1   1   1   2   1   2   2   1   1   2   1   1   1   2   2   2   2   1   1   1   2   1   2   2   1   1   1   2   2   1   1   1   1   1   1   1   1   2   1   1   1   1   2   1   1   2   1   2   2   2   2   2   2   1   2
 MK-1-15                2   1   1   1   1   2   1   1   2   1   1   2   1   2   2   1   2   1   1   1   1   1   2   2   2   2   1   2   1   1   2   1   2   2   2   2   2   1   1   1   1   1   2   2   2   2   2   1   1   2   1   1   1   1   2   2   2   1   1   1   2   2   2   2   1   1   2   2   1   2   2   1   2   2   1   1   2   1   1   2   2   1   1   2   1   2   2   1   1   1   2   1   2   2   2   1   1   2   1   2   2   2   1   2   1   2   1   1   2   2   2   2   1   2   1   1   1   2   2   2   2   2   1   1   2   2   2   2   1   2   1   2   1   2   1   2   2   1   1   2   2   1   2   2   2   1   1   1   2   1   2   2   1   1   2   2   1   1   2   2   1   2   1   1   1   2   1   2   2   1   2   1   2   1   1   1   1   1   1   1   1   1   2   1   1   1   1   2   1   1   2   1   2   2   2   2   2   2   1   2
 MK-1-16                2   1   1   2   1   1   1   1   2   1   1   2   1   2   2   1   2   1   1   1   1   1   2   2   2   2   1   2   2   1   2   1   2   2   2   2   2   1   1   2   1   1   2   2   1   2   2   1   1   2   1   1   1   1   2   2   2   1   1   1   2   2   2   2   1   1   1   2   1   2   2   1   2   2   1   1   2   1   1   2   2   1   1   2   1   2   2   1   1   1   2   1   2   1   2   1   1   2   1   1   2   2   1   2   1   2   2   2   2   2   2   2   2   2   2   2   1   2   1   2   2   2   1   1   2   2   2   2   1   2   1   2   1   2   1   2   2   1   1   2   2   1   2   2   2   1   1   1   2   1   2   2   1   2   2   2   1   1   2   2   1   2   1   1   1   2   1   1   1   1   2   1   2   1   2   1   1   1   1   1   1   1   1   1   1   2   1   2   1   1   2   1   2   2   2   2   2   2   1   2
 MK-2-1                 2   2   1   2   1   1   2   2   2   1   1   1   1   2   2   1   1   2   2   2   1   1   2   2   1   2   2   2   1   2   1   2   2   2   2   1   2   2   1   1   1   2   1   2   1   1   2   1   2   2   2   1   2   1   2   2   2   2   2   2   1   1   1   1   1   1   1   1   2   1   1   1   1   2   1   1   2   2   2   2   2   1   1   2   1   1   1   2   1   1   1   2   1   1   1   1   2   2   1   1   2   1   2   2   1   2   2   1   1   2   2   2   1   1   2   1   1   1   1   1   2   1   2   2   1   2   1   2   2   2   2   1   2   2   2   2   2   1   2   2   1   1   1   1   2   2   1   1   1   2   2   2   2   1   1   1   1   2   2   2   2   1   1   2   1   2   1   1   1   2   2   2   2   2   1   2   1   2   2   2   1   2   1   1   2   1   1   2   2   1   1   2   2   1   1   1   1   2   1   1
 MK-2-2                 2   2   1   1   1   1   2   2   2   1   1   1   1   2   2   1   1   2   2   2   1   1   1   2   1   2   2   1   1   2   1   2   2   1   2   2   2   2   1   1   2   2   1   2   1   1   2   1   2   2   2   1   2   1   2   2   2   2   2   2   2   1   1   2   1   2   1   1   2   1   1   1   1   2   2   1   2   2   2   2   2   1   1   2   2   2   1   2   1   1   1   1   1   1   1   1   2   2   1   1   1   1   1   2   1   2   2   1   1   2   2   2   1   1   1   1   1   2   1   1   2   1   2   2   1   2   1   2   2   2   2   1   2   1   2   2   2   2   1   2   1   1   1   1   2   2   1   2   1   2   2   2   2   1   1   1   1   2   2   2   1   1   1   2   1   2   1   1   1   2   2   2   2   2   1   1   2   2   2   2   1   2   1   1   2   1   1   1   2   1   1   2   2   1   2   2   1   1   1   1
 MK-2-3                 1   2   2   1   2   1   2   2   2   1   1   2   1   2   2   1   1   2   2   2   1   1   1   2   1   2   2   2   1   2   1   2   2   1   2   2   2   2   1   1   1   2   1   2   1   1   2   1   2   2   2   1   2   1   2   2   2   2   2   2   1   1   1   2   1   2   2   1   2   1   1   1   1   2   2   2   2   2   2   2   2   1   1   2   2   2   1   2   1   1   1   2   1   1   1   1   2   2   1   1   1   1   1   2   1   1   2   1   1   2   2   2   1   1   1   1   1   2   1   1   2   1   2   2   2   2   1   1   2   1   2   1   2   1   2   2   1   2   1   2   1   1   1   1   2   2   1   2   1   2   2   2   2   1   1   1   1   1   2   2   1   1   1   2   1   2   1   1   1   2   2   2   2   2   1   1   2   2   2   2   1   2   1   1   2   2   1   1   2   2   1   2   2   1   2   2   1   1   1   1
 MK-2-4                 1   2   2   2   2   1   2   2   2   1   1   2   1   2   2   1   1   2   1   2   1   1   1   2   2   2   2   1   2   2   1   2   2   1   2   2   2   2   1   1   1   2   1   2   1   1   2   1   2   2   2   1   2   2   1   2   2   2   2   2   1   1   2   2   1   2   2   1   2   1   1   1   1   2   2   2   2   1   2   2   2   2   1   2   2   2   1   2   1   1   1   2   1   1   2   1   2   2   1   1   1   1   1   2   1   1   2   1   2   2   1   2   2   1   1   2   1   2   1   1   2   1   2   2   2   2   1   1   2   1   1   1   2   1   2   2   1   2   1   2   1   1   1   1   2   2   1   2   1   2   1   2   1   1   1   1   2   1   2   2   1   1   1   2   2   2   1   1   1   2   2   2   2   2   2   1   2   2   2   2   1   2   1   1   2   2   1   1   1   2   2   2   2   1   2   2   1   1   1   1
 MK-2-5                 2   2   2   2   2   1   2   2   2   1   1   2   1   2   2   2   2   2   1   2   1   1   1   2   1   2   2   1   2   1   1   2   2   1   2   2   2   2   1   1   1   2   1   2   1   2   2   1   2   2   1   1   2   2   1   2   2   2   2   2   1   1   2   1   1   2   2   1   2   2   1   1   1   2   2   2   2   1   2   2   2   2   1   2   2   2   2   2   1   1   1   1   1   1   2   1   2   2   1   1   1   1   1   2   1   1   2   1   2   2   1   2   2   1   1   2   1   2   1   1   2   1   2   2   2   1   1   1   2   1   1   1   2   1   2   2   1   2   1   2   1   1   1   1   2   2   1   2   1   2   1   1   2   1   1   1   2   2   2   2   1   1   1   2   2   2   2   1   1   2   2   1   2   2   2   1   2   2   2   2   1   1   1   1   2   1   1   1   1   2   2   2   2   1   2   2   1   1   1   1
 MK-2-6                 2   2   2   2   2   1   2   2   2   1   1   2   1   2   2   2   2   2   2   2   1   1   1   2   1   2   2   1   2   1   1   2   2   1   1   1   2   2   1   1   1   2   1   2   1   2   2   1   2   2   1   1   2   2   2   1   1   2   2   2   1   1   2   1   2   2   1   1   2   2   1   1   1   2   2   2   2   1   2   2   2   1   1   2   1   2   2   2   1   1   1   1   1   2   2   1   2   2   1   1   1   1   1   2   1   1   1   1   1   2   1   2   2   1   1   2   1   1   1   1   2   1   2   2   2   1   1   1   2   1   1   1   2   1   2   2   1   2   1   2   1   1   1   1   2   2   1   2   1   1   2   1   1   1   2   1   2   1   2   2   1   1   1   2   2   1   2   1   1   2   2   1   2   2   2   1   1   2   2   2   1   1   1   1   2   1   1   1   1   2   2   2   1   2   2   2   1   1   1   1
 MK-2-7                 2   2   2   2   2   1   2   2   2   1   1   1   1   2   2   2   2   2   2   2   1   1   1   2   1   2   2   1   2   1   1   2   2   2   1   1   1   2   2   1   1   2   2   2   1   2   2   1   2   2   1   1   2   1   2   1   1   2   2   2   1   2   2   1   2   2   1   1   2   2   1   2   1   2   2   2   2   1   2   2   2   1   1   2   1   2   2   2   1   2   1   1   1   2   2   2   2   2   1   2   2   1   1   2   1   1   1   1   1   2   1   2   2   1   2   1   2   1   1   1   2   1   2   2   2   1   1   1   2   1   1   1   2   1   2   2   1   1   1   2   1   1   1   1   2   2   1   2   1   1   2   1   1   1   2   1   1   1   2   2   1   1   1   1   2   1   2   1   1   2   2   2   2   2   1   1   1   2   2   2   1   2   1   1   2   1   1   1   1   2   2   2   1   2   2   2   1   1   1   1
 MK-2-8                 2   2   1   2   2   1   2   2   2   1   1   1   1   1   2   2   2   2   2   1   1   1   1   2   1   2   2   1   2   2   1   2   2   2   1   1   1   2   2   2   1   2   2   2   1   2   2   1   2   2   1   1   2   1   2   1   1   1   2   2   1   1   2   1   2   2   1   1   2   2   1   2   1   2   2   1   2   1   2   2   1   1   1   1   1   2   2   2   1   2   1   1   1   2   2   2   2   2   2   2   1   1   1   2   1   1   1   1   2   2   1   2   2   1   2   1   2   1   2   1   2   1   1   2   1   1   1   1   2   2   1   1   2   1   1   2   1   1   1   2   1   1   1   1   2   2   1   2   1   1   2   1   1   1   2   1   1   2   2   2   1   1   1   2   2   1   2   1   1   2   2   2   2   2   1   1   1   2   2   2   1   2   1   1   2   1   1   1   1   2   2   2   1   2   2   2   1   1   1   1
 MK-2-9                 2   2   1   2   2   1   2   2   2   1   1   1   1   1   2   2   2   1   2   1   1   1   1   2   1   1   2   1   1   2   1   2   2   2   1   1   1   2   2   2   1   2   2   2   1   2   2   1   2   2   1   1   2   2   2   1   1   2   2   2   1   1   2   1   2   1   1   1   2   1   1   1   1   2   2   1   2   1   2   2   1   1   1   1   1   2   2   2   1   2   1   1   2   2   2   2   2   2   2   2   1   1   1   2   1   2   1   1   2   2   1   2   2   1   2   1   2   1   2   1   2   1   1   2   1   1   1   1   2   2   1   1   2   2   1   2   1   1   2   2   1   1   1   1   2   2   1   2   1   1   2   1   1   1   2   1   1   1   2   2   1   1   1   1   2   1   2   1   1   2   2   2   2   1   1   1   1   2   2   2   1   2   1   1   2   1   1   1   2   2   2   2   1   2   2   1   1   1   1   1
 MK-2-10                2   2   1   1   2   1   2   2   2   1   1   1   1   1   2   2   2   1   1   1   2   1   1   2   1   1   2   1   1   1   1   2   2   2   1   1   1   2   2   2   1   2   2   2   1   2   2   1   2   2   1   1   2   2   2   1   1   2   2   2   1   1   2   1   2   1   1   1   2   2   1   2   1   2   2   1   2   2   2   2   1   1   1   1   1   2   2   2   1   2   1   1   2   2   2   2   2   2   1   1   2   1   1   2   1   1   1   2   2   2   2   2   2   1   2   1   2   1   2   2   2   1   1   2   1   1   1   2   2   2   1   1   2   2   1   2   1   1   2   2   1   1   1   1   2   2   1   2   1   1   2   1   1   1   2   1   2   1   2   2   1   1   1   2   2   1   2   1   1   2   2   2   2   1   1   1   1   2   2   2   1   2   2   1   2   1   1   1   2   2   2   2   1   2   2   1   1   1   1   1
 MK-2-11                2   2   1   1   2   1   2   2   2   1   1   1   1   1   2   2   2   1   1   1   2   1   1   2   1   2   2   1   1   1   1   2   2   2   1   1   1   2   2   1   1   2   2   2   1   2   2   1   2   2   1   1   2   1   1   1   1   2   2   2   1   2   2   1   2   1   2   1   1   2   1   2   1   2   2   1   2   1   2   2   1   1   1   1   1   2   2   2   1   2   1   1   2   2   2   2   2   2   1   1   2   1   1   2   1   1   1   2   2   1   2   2   2   1   2   1   1   1   1   2   2   1   1   2   1   1   1   2   2   2   1   1   2   2   1   1   1   1   2   2   2   1   1   1   2   1   1   2   1   1   2   1   1   1   2   1   2   1   2   2   2   1   1   2   2   1   2   1   1   2   2   2   2   1   1   1   1   2   2   1   1   1   2   1   2   1   2   1   2   2   2   2   1   1   2   1   2   1   1   1
 MK-2-12                2   2   1   1   2   1   2   2   2   2   1   1   1   1   2   2   2   1   1   1   2   1   2   2   2   2   2   1   1   2   1   2   2   2   1   1   1   2   2   1   1   2   2   2   1   2   2   1   2   1   2   1   2   1   1   1   1   2   2   2   1   2   2   1   2   1   2   1   1   2   1   2   1   2   2   1   2   2   2   2   1   1   2   1   1   2   2   2   1   2   1   1   2   2   2   2   2   2   1   2   2   1   1   2   1   1   2   2   2   1   2   1   1   1   2   2   1   1   2   2   2   1   1   2   1   1   1   2   2   2   1   1   2   2   1   1   1   1   2   2   2   1   1   2   2   1   1   2   1   1   2   1   1   1   2   1   2   1   1   2   2   1   1   2   2   1   2   1   1   2   2   2   2   1   1   1   1   2   2   1   1   1   2   1   2   1   2   1   2   2   2   2   1   1   2   1   1   1   1   1
 MK-2-13                2   2   1   1   2   1   2   2   2   2   1   1   1   1   2   2   2   1   2   1   2   1   2   2   2   2   2   1   1   2   1   2   2   2   1   1   1   2   2   1   1   2   1   2   1   2   2   1   2   1   2   1   1   1   1   1   1   2   2   2   1   2   2   1   2   1   2   1   1   2   1   1   1   2   2   1   2   2   2   2   1   1   2   1   1   2   2   2   1   2   1   1   1   2   2   2   1   2   1   2   1   1   1   2   1   1   2   2   2   1   2   1   1   1   2   2   1   1   2   2   2   1   1   2   1   1   1   2   2   2   2   1   2   2   2   1   1   2   2   2   2   1   1   2   2   1   1   2   1   2   2   1   1   1   2   1   2   1   1   2   2   1   1   2   1   1   2   1   1   2   2   2   2   1   1   1   1   2   1   1   1   1   1   1   2   1   2   1   2   2   1   2   1   1   2   1   1   1   1   1
 MK-2-14                2   2   1   1   2   1   2   2   2   2   2   1   1   1   2   2   2   1   2   1   2   1   1   2   2   2   2   1   1   2   1   2   2   2   1   1   1   2   2   1   1   1   1   2   1   2   2   1   2   1   2   1   1   1   1   1   2   2   2   2   1   2   2   1   2   2   2   1   1   2   1   2   1   2   2   1   2   2   2   2   1   1   1   1   1   2   2   2   1   2   1   1   1   2   2   2   1   1   1   1   2   1   1   2   1   1   1   2   2   1   1   1   1   1   2   2   1   1   2   1   2   1   1   2   1   1   1   2   2   2   2   1   2   2   2   1   1   2   2   2   2   2   1   2   2   2   1   2   1   2   2   1   1   1   2   1   2   1   1   2   1   1   1   2   2   1   2   2   1   2   2   2   2   1   1   1   1   2   1   2   1   1   2   1   2   1   2   2   2   2   2   2   1   2   2   2   1   1   1   1
 MK-2-15                2   2   1   1   2   2   2   2   2   2   2   1   1   1   2   2   2   1   2   1   2   1   1   2   2   2   2   1   1   1   1   2   2   1   1   1   2   2   2   1   1   1   1   2   1   2   1   1   2   1   2   1   1   1   1   1   2   1   2   2   1   2   2   1   2   2   2   1   1   2   1   2   1   2   2   1   2   2   2   1   1   1   1   1   1   1   2   2   1   2   1   1   2   2   2   2   1   1   1   1   2   2   1   1   1   1   1   2   2   1   1   1   1   2   2   1   1   1   2   1   2   1   1   2   1   1   1   2   2   2   2   1   2   2   2   2   1   2   2   2   2   2   1   2   2   2   1   2   1   1   2   1   1   1   2   1   2   1   2   2   1   1   1   2   2   1   2   2   1   2   2   2   1   1   1   1   1   2   1   2   1   1   2   2   2   1   2   2   2   2   2   2   1   2   2   2   1   1   1   1
 MK-2-16                2   2   1   1   2   2   2   2   2   2   2   2   1   1   2   2   2   1   2   1   2   1   1   2   2   2   2   1   1   1   1   2   2   1   2   1   2   2   2   2   1   1   1   2   1   2   1   1   2   1   2   1   1   1   1   1   2   2   2   2   1   2   2   1   2   2   2   1   1   2   1   2   1   2   2   2   2   2   2   1   1   1   1   1   1   1   2   2   1   1   1   1   2   2   2   2   1   1   1   1   2   2   1   1   1   1   1   2   2   1   1   1   1   2   2   1   1   1   2   1   2   2   1   2   2   1   1   2   2   2   2   1   2   1   2   2   1   2   2   2   2   1   1   2   2   2   1   2   2   1   2   1   1   1   2   1   2   1   2   1   1   1   1   2   2   1   2   2   1   2   1   2   1   1   1   1   1   2   1   2   1   1   2   2   2   1   2   2   2   2   2   1   1   2   2   2   1   1   2   1
 MK-3-1                 2   1   2   1   1   1   1   2   1   1   2   1   2   2   2   2   2   1   2   1   1   1   2   2   2   1   1   1   1   1   1   1   1   1   1   1   1   1   2   2   2   1   2   2   2   1   1   2   2   2   2   1   2   2   1   1   1   1   2   2   2   1   1   1   1   1   2   1   1   2   1   1   1   2   2   2   1   1   2   1   1   1   1   2   1   2   2   2   1   2   1   2   2   2   1   1   2   1   2   2   2   2   2   1   1   1   1   2   1   1   1   2   1   1   2   2   1   2   1   1   1   1   2   1   2   2   1   2   2   2   2   2   2   1   2   1   2   1   2   1   2   2   1   1   1   2   1   1   2   1   2   2   2   1   2   2   1   1   2   1   1   1   2   2   2   2   1   1   1   1   2   1   2   1   2   2   1   2   1   2   1   1   1   1   2   2   1   2   2   1   1   1   1   1   1   1   2   2   2   1
 MK-3-2                 2   1   2   1   1   1   1   2   1   1   2   1   2   1   2   2   2   1   2   1   1   1   2   2   2   1   1   1   1   1   1   1   1   1   2   1   1   1   2   2   2   1   1   2   2   1   1   2   2   2   2   1   2   2   1   1   1   1   2   2   1   1   1   1   1   1   2   2   1   2   1   1   2   1   2   2   1   1   2   1   1   1   1   2   1   2   2   2   1   2   1   2   2   2   1   1   2   1   2   2   2   2   2   1   1   2   1   2   1   1   1   2   1   1   1   2   1   2   1   1   1   1   2   1   1   2   1   2   2   1   2   2   2   1   2   1   2   1   2   1   1   1   1   1   1   2   1   1   2   1   2   2   2   1   2   2   1   1   2   1   1   1   1   2   2   2   1   1   1   1   2   1   2   1   2   2   1   2   1   2   1   1   1   1   2   1   1   1   2   1   1   1   2   1   1   1   2   2   2   1
 MK-3-3                 2   1   2   2   1   1   1   2   2   1   2   1   2   1   1   2   2   1   2   1   1   2   2   1   2   1   1   1   1   1   1   1   1   1   2   1   2   1   2   2   1   1   1   2   2   1   1   2   1   2   1   1   2   2   1   1   1   1   2   2   1   1   1   2   1   1   2   2   2   2   1   1   2   2   2   2   1   1   2   1   1   1   1   2   1   2   2   2   1   2   1   2   2   2   1   1   2   1   1   2   2   2   2   1   1   2   1   2   1   1   2   2   1   1   1   2   2   2   1   1   1   1   2   1   1   2   1   2   2   1   2   2   2   1   2   1   2   2   2   1   2   1   1   1   1   2   1   1   2   1   1   2   2   1   2   2   1   1   2   1   1   1   1   2   1   1   1   1   1   1   2   1   2   1   2   2   1   2   1   2   1   1   1   1   2   1   1   1   2   1   1   1   2   1   1   1   2   2   2   2
 MK-3-4                 2   1   2   2   1   1   1   2   1   1   2   1   2   1   1   2   2   1   2   1   1   2   2   1   1   1   1   1   1   1   1   1   1   1   1   1   2   2   2   2   2   1   1   2   2   1   1   2   1   1   1   1   2   2   1   1   1   1   1   2   1   1   1   2   1   2   2   2   2   2   1   1   2   2   2   2   1   1   2   1   1   1   1   2   1   2   2   2   2   1   1   2   2   2   1   1   2   2   1   2   2   2   2   1   1   2   1   2   1   2   2   1   1   1   1   2   2   2   1   1   1   1   2   1   1   2   1   2   2   1   2   2   2   1   2   1   2   2   2   1   2   1   1   1   1   2   1   1   2   1   1   2   2   1   2   2   1   1   2   1   1   1   1   2   1   1   1   1   1   1   2   1   2   1   2   2   1   2   1   2   1   1   1   1   2   1   1   1   2   1   1   1   2   1   1   1   2   1   2   2
 MK-3-5                 2   1   2   2   2   1   1   2   1   1   2   1   2   1   1   2   2   1   2   2   1   2   2   2   1   1   1   1   1   1   1   1   1   2   1   1   2   1   2   2   2   1   1   2   2   1   1   2   1   1   1   1   2   2   1   1   1   2   1   2   1   1   1   2   2   2   1   2   2   2   1   1   1   1   2   2   1   1   2   1   1   1   2   2   2   2   2   2   2   1   1   2   2   2   1   1   2   2   1   2   2   2   2   1   1   2   1   2   2   2   2   2   2   1   1   2   2   2   1   1   1   1   2   1   1   2   1   2   2   1   2   1   2   1   2   2   2   2   2   1   2   1   1   1   2   1   1   1   2   1   1   2   2   1   2   2   1   1   2   1   1   1   1   2   1   1   1   1   1   1   2   1   2   1   2   2   1   2   2   2   1   1   1   1   1   1   1   1   2   1   1   1   2   1   1   1   2   1   2   2
 MK-3-6                 2   1   2   1   1   1   1   2   1   1   1   1   2   1   1   2   2   1   1   2   2   2   2   2   1   1   1   1   1   1   1   1   1   2   1   1   2   2   1   2   2   1   1   2   2   1   1   1   1   1   1   1   2   2   2   1   1   2   1   2   1   1   1   2   1   2   1   2   2   2   1   1   1   1   2   1   1   1   2   1   2   1   2   2   2   2   2   2   2   1   1   2   2   2   1   1   2   2   1   2   2   2   2   1   2   2   2   2   2   2   2   2   2   1   1   2   1   2   1   1   2   1   2   1   1   2   1   2   2   1   2   1   2   1   2   2   2   2   2   1   2   1   1   1   2   1   1   1   2   1   2   2   2   1   2   2   1   1   2   1   1   1   1   2   1   1   1   2   1   1   2   1   2   1   2   2   1   2   1   2   1   1   1   1   1   1   1   1   2   1   1   1   2   1   1   1   2   1   2   2
 MK-3-7                 1   1   2   1   1   1   1   2   1   1   1   1   2   1   1   1   2   1   1   2   2   1   2   2   1   1   1   1   2   1   1   1   1   1   1   2   2   2   1   2   2   1   1   2   2   1   1   2   1   1   1   1   2   1   2   1   1   2   1   1   1   1   1   1   1   2   1   2   2   2   1   1   1   1   2   1   1   1   2   1   1   1   2   1   2   2   2   2   2   2   2   1   2   2   1   1   2   2   1   2   2   2   2   1   2   2   2   2   2   2   2   2   1   2   2   2   1   2   1   1   2   1   2   1   1   2   1   2   2   2   2   1   2   2   2   2   2   2   1   2   2   1   1   1   2   2   2   1   2   1   2   2   2   1   2   2   1   1   2   1   1   1   1   1   1   2   1   2   1   1   2   1   2   1   2   2   1   2   1   2   1   1   1   1   1   1   1   1   2   1   1   1   1   2   1   1   1   1   2   2
 MK-3-8                 1   1   2   1   1   1   1   2   1   1   1   1   2   1   2   1   2   1   1   2   2   1   1   2   1   1   1   1   2   1   1   1   1   1   1   2   2   2   1   2   2   1   1   2   2   1   1   2   1   1   1   1   2   1   2   1   1   2   1   1   1   1   1   1   1   2   1   2   2   2   1   1   2   1   2   2   2   2   1   1   1   1   2   2   2   2   2   2   2   2   2   1   2   2   1   1   2   2   1   2   2   2   2   1   2   2   2   2   1   2   1   2   2   2   2   2   1   2   2   1   2   1   1   1   2   2   1   2   2   2   2   1   2   2   1   2   2   2   1   2   2   1   1   1   2   2   2   1   2   2   2   2   2   1   2   2   1   1   2   1   1   1   1   1   1   2   1   2   1   1   1   1   2   1   2   2   1   2   1   2   1   1   1   1   1   1   1   1   2   1   1   1   1   2   1   1   1   1   2   2
 MK-3-9                 1   1   2   1   1   1   1   2   1   2   1   1   2   1   2   1   2   1   1   2   2   1   1   1   1   1   1   1   2   1   1   1   1   1   1   2   2   2   1   2   2   1   1   2   2   1   1   1   1   1   1   1   2   1   1   1   1   2   1   1   1   1   1   1   1   2   1   2   2   2   1   2   2   1   2   2   2   2   1   1   1   1   2   2   2   2   2   2   2   2   2   2   2   2   1   1   2   2   1   2   2   2   2   1   2   2   2   2   1   2   1   2   2   2   2   2   1   2   2   1   2   1   1   1   2   2   1   1   2   1   2   1   2   2   1   1   2   2   1   2   1   1   2   1   2   2   2   1   2   2   2   2   2   1   2   2   1   1   1   1   1   1   1   1   1   2   1   2   1   1   1   1   2   1   2   2   1   2   1   2   1   1   1   1   1   1   1   1   2   1   1   1   1   2   1   2   1   1   2   2
 MK-3-10                1   2   2   1   1   1   1   2   1   2   1   1   2   1   2   1   2   1   1   2   2   1   1   1   2   1   2   1   2   2   1   1   1   1   1   2   2   2   1   2   2   2   1   2   2   1   1   1   1   1   1   1   2   1   1   1   1   2   1   1   1   1   1   1   1   2   2   1   2   2   1   1   2   1   1   2   2   2   2   1   2   1   2   2   2   2   2   2   2   2   2   2   2   2   1   1   2   2   1   2   2   2   2   1   2   2   2   2   1   2   1   2   2   1   2   2   1   2   1   1   1   1   1   1   2   2   1   1   2   1   2   1   1   2   1   1   2   1   1   2   1   1   2   2   2   2   2   1   2   2   2   2   2   1   2   1   1   1   1   1   2   1   1   1   1   2   1   1   1   1   1   1   2   1   2   2   1   2   1   2   1   1   1   1   1   1   1   1   2   1   2   1   1   2   1   2   1   1   2   2
 MK-3-11                1   2   2   1   1   1   1   2   1   2   1   1   2   1   2   1   2   1   1   2   2   1   2   1   2   1   2   1   2   2   1   1   1   1   1   2   2   2   1   2   2   2   1   2   2   1   1   2   1   1   1   1   2   1   1   1   1   2   1   1   1   1   1   1   1   2   2   1   1   2   1   1   2   1   1   2   2   2   2   2   2   1   2   2   2   2   2   2   2   2   2   1   2   2   1   1   2   2   1   2   2   2   2   2   2   2   2   2   1   2   1   2   2   1   1   2   1   2   1   1   1   1   1   1   2   2   1   1   1   1   2   1   1   2   1   1   2   1   1   2   1   1   2   2   2   2   2   1   2   2   2   2   2   1   2   1   1   1   1   1   2   1   1   1   1   1   1   1   2   1   2   1   2   1   2   2   1   2   1   2   1   1   1   1   1   1   1   2   2   1   2   1   1   2   1   2   1   1   2   1
 MK-3-12                1   2   2   1   1   1   1   2   1   1   1   2   2   1   2   1   2   1   1   2   2   1   2   1   2   1   2   1   2   2   1   1   1   1   2   2   2   2   1   2   2   2   1   2   2   1   1   2   1   1   1   1   2   1   1   1   1   2   1   1   1   1   1   1   1   2   2   1   2   2   1   1   2   2   1   1   2   2   1   2   2   1   2   2   2   2   2   2   2   1   2   1   1   2   1   1   2   2   1   2   2   2   2   2   2   2   2   2   1   2   1   2   2   1   1   2   1   2   1   1   1   1   1   1   2   2   1   1   1   1   2   1   1   2   1   1   2   1   1   2   1   1   1   2   2   2   2   1   2   2   1   2   2   1   2   1   1   1   1   1   2   1   1   1   1   1   1   2   2   1   2   1   2   1   2   2   1   2   1   2   1   1   2   2   1   1   1   2   2   1   2   2   2   2   1   2   2   1   1   1
 MK-3-13                1   2   2   1   1   2   1   2   1   1   1   2   2   1   2   2   2   1   1   2   2   1   2   1   2   1   2   2   2   2   1   1   1   1   2   2   2   2   1   2   2   2   1   2   2   1   1   1   1   1   1   1   2   1   1   2   2   2   1   1   1   1   1   1   1   2   2   1   2   2   2   1   2   2   1   1   2   2   1   2   2   1   2   2   2   2   2   2   2   1   2   1   1   2   2   1   2   2   1   2   2   2   2   2   2   2   2   2   1   1   1   2   2   1   1   2   1   2   2   1   1   1   1   1   2   2   2   1   1   1   2   1   1   2   1   1   2   2   1   2   1   2   1   2   2   2   1   1   2   2   1   2   2   1   1   1   1   1   1   1   2   1   1   1   1   1   1   2   2   1   2   1   2   2   2   2   1   1   1   2   2   1   2   2   1   1   1   2   2   1   2   2   2   2   1   2   2   1   1   1
 MK-3-14                1   2   2   1   1   2   1   2   1   1   1   2   2   1   1   2   2   1   1   2   2   1   1   1   2   1   2   1   2   2   1   1   2   1   2   2   2   2   1   2   2   2   1   2   1   1   1   2   1   1   2   1   2   1   1   2   2   2   1   1   1   1   1   1   1   2   2   1   2   2   2   1   2   2   1   1   2   2   2   2   2   1   2   2   2   2   2   2   2   1   2   1   1   2   2   1   1   2   1   2   2   2   2   2   2   2   2   2   1   1   1   2   2   1   1   2   1   2   2   1   1   2   1   1   2   2   2   1   1   1   2   1   1   2   1   1   1   2   1   2   1   2   1   2   2   2   1   1   2   2   1   2   2   1   1   1   1   1   1   1   2   2   1   1   1   1   1   2   2   1   2   1   1   2   2   1   1   1   1   2   2   1   2   2   1   2   1   2   2   1   2   2   2   2   1   2   2   2   1   1
 MK-3-15                1   2   2   1   1   2   1   2   2   1   1   2   2   1   1   2   1   1   2   2   1   1   2   1   2   1   2   1   2   2   1   1   2   1   2   2   2   2   1   2   2   2   2   2   1   1   1   2   1   1   2   1   2   1   1   2   2   2   1   1   1   1   1   1   1   2   2   1   2   2   2   1   2   2   1   1   2   2   1   2   2   1   2   2   2   2   1   1   2   1   2   1   1   2   2   1   1   2   2   2   2   2   2   2   2   2   1   2   1   1   1   2   2   1   1   2   1   2   2   2   1   2   1   1   2   2   2   1   1   1   2   1   1   2   1   1   1   2   1   2   1   2   1   2   2   2   1   1   2   2   1   2   2   1   1   1   1   1   1   1   2   2   1   1   1   1   1   2   1   1   2   1   1   2   2   1   1   1   2   2   2   1   2   2   1   2   1   2   2   1   1   1   2   2   1   2   1   2   1   1
 MK-3-16                1   2   2   2   1   2   1   2   2   1   1   2   2   1   1   2   1   1   1   2   1   1   2   1   2   1   2   1   2   1   1   1   2   1   2   2   2   2   1   1   2   1   2   2   1   1   1   2   1   1   2   1   2   1   1   2   2   2   1   1   1   1   1   1   1   2   2   1   1   1   2   1   2   2   1   1   2   2   1   2   2   1   2   2   2   2   2   1   2   1   2   1   1   1   2   1   1   2   2   2   2   2   2   1   2   2   1   2   1   1   1   2   2   1   1   2   1   1   2   2   1   2   1   1   2   2   2   1   1   2   2   1   2   2   1   1   1   2   1   2   1   2   1   2   2   2   1   1   2   2   1   2   2   1   1   1   1   1   1   1   2   2   1   1   1   1   1   2   1   2   2   1   1   2   2   1   1   1   2   2   2   1   2   2   2   1   1   2   2   1   1   1   2   2   1   2   2   2   1   1
 MK-4-1                 2   2   1   2   1   2   2   2   2   2   2   2   1   2   1   2   2   1   2   2   1   1   2   2   1   2   2   2   2   2   2   1   1   2   2   1   1   2   2   2   2   1   2   1   1   1   2   2   1   2   2   2   1   2   2   1   1   2   2   2   1   2   2   2   2   2   2   1   1   2   1   2   2   1   2   2   2   2   1   1   1   1   1   1   2   2   2   1   2   2   1   1   1   2   1   2   1   1   2   2   2   2   1   1   2   1   1   1   2   2   1   2   1   2   1   1   1   1   2   2   2   1   1   2   2   1   1   1   2   1   2   1   1   2   2   2   1   2   1   2   1   2   1   1   2   2   1   1   1   1   1   2   2   2   1   2   2   1   1   1   2   1   1   1   1   1   1   1   2   2   2   1   1   1   1   2   2   2   1   1   2   2   1   2   2   1   2   1   2   1   2   2   2   1   1   2   1   2   1   2
 MK-4-2                 2   2   1   2   1   2   2   2   2   2   2   1   1   2   1   2   2   1   2   2   2   1   2   2   1   2   2   2   2   2   2   1   1   1   2   1   1   2   2   2   2   1   2   1   1   1   1   2   1   2   2   2   1   2   2   1   1   2   2   2   2   2   2   1   2   2   2   1   1   2   2   2   1   1   2   2   2   2   2   1   1   1   1   1   2   2   2   1   2   2   1   1   1   2   1   2   1   2   2   2   2   1   1   1   2   1   1   1   1   2   2   1   1   2   1   1   1   1   2   2   2   1   1   2   2   1   2   2   2   1   2   1   1   2   2   2   1   1   1   2   1   2   2   1   2   2   1   1   1   2   2   1   2   2   1   2   2   1   1   1   2   1   1   2   1   1   1   1   2   1   2   1   1   1   1   2   2   2   1   1   2   2   1   1   2   1   2   1   1   1   2   2   2   1   1   2   1   2   2   2
 MK-4-3                 2   2   1   2   1   2   2   2   2   2   2   1   1   2   1   2   2   1   2   2   2   2   2   2   1   2   2   2   2   2   2   1   2   1   2   1   1   2   2   2   2   1   2   1   1   1   1   2   1   2   2   2   2   2   2   1   1   2   2   2   2   2   2   1   2   2   2   1   1   2   2   2   1   1   2   2   2   2   2   1   1   1   1   1   2   1   2   1   1   2   1   1   1   2   1   2   1   2   2   2   2   1   1   1   2   1   1   1   1   2   2   1   1   2   1   2   1   1   2   2   2   1   1   2   2   1   2   2   2   1   2   1   1   2   2   1   1   1   1   2   1   1   2   1   2   2   1   1   1   1   2   1   2   2   1   2   2   1   1   1   2   1   1   2   1   1   1   1   2   1   1   1   1   1   1   1   2   2   1   1   2   2   1   1   2   1   2   1   1   1   2   2   2   1   1   2   1   2   2   2
 MK-4-4                 2   2   2   2   1   2   2   2   2   2   2   1   1   1   1   2   2   1   2   1   2   2   2   2   1   2   2   2   2   2   2   1   2   1   2   1   1   2   2   2   1   1   2   1   1   1   1   2   1   2   2   2   2   1   2   1   1   2   2   2   2   2   2   1   1   1   2   1   1   2   1   2   2   1   2   2   2   2   2   1   1   1   1   1   2   1   2   1   1   2   2   2   1   2   2   2   1   1   1   2   2   1   1   1   2   1   1   1   1   2   2   1   1   2   1   2   1   1   2   2   2   1   1   2   2   1   2   2   2   1   1   1   1   2   2   1   1   1   1   2   2   1   2   1   2   2   1   2   1   1   2   1   2   2   2   2   2   1   1   1   2   1   1   2   1   1   1   1   2   1   1   1   1   1   1   1   2   2   1   1   2   2   1   1   2   1   2   1   1   1   2   2   2   1   1   2   1   1   2   1
 MK-4-5                 2   2   1   2   1   2   2   2   2   2   2   2   1   1   1   2   2   1   2   2   2   2   2   2   1   2   2   2   1   2   2   1   2   1   2   1   1   2   2   1   1   1   2   1   1   1   1   2   1   2   2   2   2   1   2   1   1   2   2   2   2   2   2   1   1   1   2   1   1   2   2   2   2   1   2   2   2   2   2   2   1   1   1   1   2   1   1   1   1   2   2   2   1   2   2   2   1   1   1   2   2   1   1   1   2   1   1   1   1   2   2   1   2   2   1   2   1   1   2   2   2   1   2   2   2   1   2   2   2   1   1   1   1   2   2   1   1   1   1   2   2   1   2   1   2   2   1   2   1   1   1   2   1   2   2   2   1   1   1   1   2   1   1   2   1   1   1   1   1   1   1   1   1   1   1   1   2   2   1   1   2   1   1   1   1   1   2   1   1   2   2   2   2   1   1   2   1   1   1   1
 MK-4-6                 2   2   1   2   1   2   2   2   2   2   2   2   1   1   2   1   2   1   2   1   2   2   2   1   1   2   2   2   1   2   2   1   2   1   2   1   1   2   2   1   1   1   2   1   1   1   1   2   1   2   2   1   2   2   2   1   1   2   2   2   2   2   2   1   1   1   2   1   1   2   2   2   2   1   2   2   2   2   2   2   1   1   1   1   2   1   1   1   2   2   2   2   1   2   2   2   1   1   1   2   2   1   1   1   2   1   1   1   1   2   2   1   2   2   1   2   1   1   2   2   2   1   2   2   2   1   2   2   2   1   2   1   1   2   1   1   1   1   2   1   2   1   1   2   2   2   1   2   2   1   1   2   1   2   1   1   2   2   1   1   2   1   1   2   1   1   1   1   1   1   1   1   1   1   1   1   2   2   1   1   2   1   1   1   1   1   2   1   1   2   2   2   2   1   2   2   1   1   1   1
 MK-4-7                 2   2   1   2   1   2   1   1   2   2   2   2   1   1   2   1   2   1   2   1   1   2   2   1   1   2   2   2   1   2   2   1   2   1   2   1   1   2   2   1   1   1   2   2   1   1   1   2   2   2   2   1   2   2   2   1   1   2   2   2   2   2   1   1   1   1   2   1   2   2   2   2   1   1   2   2   2   2   2   2   1   1   1   1   2   1   2   1   2   2   2   2   1   2   2   2   1   1   1   2   2   1   1   1   2   1   1   1   1   2   2   1   2   2   1   2   1   1   2   2   2   1   2   2   2   1   2   1   2   1   2   1   1   2   1   1   1   1   2   1   2   1   1   2   2   2   1   1   2   1   1   2   1   2   1   1   1   2   1   2   2   1   2   2   1   1   1   1   1   1   1   1   1   1   1   1   2   2   1   1   2   1   1   1   1   1   2   1   1   2   2   2   2   1   2   2   1   1   1   2
 MK-4-8                 2   2   1   2   2   2   1   1   2   2   2   2   1   1   2   1   2   1   2   1   1   2   2   1   1   2   2   2   1   2   2   1   2   1   2   1   1   2   2   1   1   1   1   2   1   2   1   2   2   2   2   1   2   2   2   1   1   2   2   2   2   2   1   1   1   1   2   1   2   2   2   2   1   2   2   2   2   1   2   2   1   1   1   1   2   2   2   2   2   2   2   2   1   2   2   2   1   1   1   2   2   1   1   1   2   2   1   1   2   2   2   1   2   1   1   2   1   1   2   2   2   2   2   2   2   1   2   1   2   1   2   1   1   2   1   1   1   1   2   1   2   1   1   2   2   2   1   1   2   1   1   2   2   2   1   1   2   2   1   2   2   1   2   2   1   1   1   1   1   1   1   1   1   1   1   1   2   2   1   1   2   1   1   1   1   1   2   1   1   2   2   2   2   1   2   2   1   1   1   2
 MK-4-9                 2   2   1   2   2   2   1   1   2   2   2   2   1   1   2   1   2   1   2   1   1   2   2   2   1   2   2   2   1   2   2   1   1   1   2   2   1   2   2   1   1   1   1   2   1   2   1   1   2   2   2   1   2   2   2   1   1   2   2   2   2   2   1   1   1   2   2   1   2   2   2   2   1   2   2   2   2   1   2   2   1   1   1   1   2   2   2   2   2   2   2   1   1   1   1   2   1   2   1   2   2   1   1   1   2   2   1   1   2   1   2   1   2   1   1   2   1   1   2   1   2   2   2   2   2   1   2   1   2   1   2   1   1   2   2   1   1   1   2   2   2   1   1   2   2   2   2   1   2   2   1   2   2   2   1   1   2   2   1   2   2   1   2   2   1   2   1   1   1   1   1   1   1   1   1   1   2   2   1   1   2   1   1   1   1   1   2   1   1   2   2   1   2   1   1   2   1   1   1   2
 MK-4-10                2   2   1   2   1   2   1   1   2   2   2   2   1   1   1   1   2   1   2   1   1   2   1   2   1   2   2   2   1   2   2   1   1   1   2   2   1   2   2   1   1   1   1   2   1   1   1   1   2   2   2   1   2   2   2   1   1   2   2   2   2   1   1   1   1   2   2   1   2   2   2   2   1   2   2   2   2   1   1   2   1   1   1   1   2   2   2   2   1   2   2   1   1   1   1   2   1   2   1   2   2   1   1   1   2   1   1   1   1   1   2   1   1   1   1   2   1   1   2   2   2   2   2   2   2   1   2   1   2   1   2   1   2   2   2   1   1   2   2   2   2   1   1   2   2   2   2   1   2   2   1   2   1   2   1   1   2   2   1   2   2   1   2   2   1   2   2   1   2   1   2   1   1   2   1   1   2   2   1   1   2   1   1   1   1   1   2   1   1   2   2   1   2   1   1   2   2   1   1   2
 MK-4-11                2   2   1   2   1   2   1   1   2   2   2   2   1   1   1   1   2   1   2   1   1   2   1   2   1   2   2   2   1   2   2   2   1   1   2   2   1   2   2   1   1   1   1   2   1   1   1   1   2   2   2   1   2   1   2   1   1   2   2   2   2   2   1   1   1   2   2   1   1   2   2   2   1   2   2   2   2   2   1   2   1   1   1   1   2   2   2   1   1   2   1   1   1   1   1   2   1   2   1   2   2   1   1   1   2   1   1   1   1   1   2   1   1   1   1   2   1   1   2   2   1   2   2   2   2   1   2   1   2   1   2   1   2   2   2   1   1   2   2   2   2   1   2   2   2   1   2   1   2   2   1   2   1   2   1   1   2   2   1   2   2   1   2   2   1   2   2   1   2   1   2   2   1   2   1   1   2   2   1   1   2   2   1   1   1   1   2   1   1   2   2   1   2   1   1   2   2   1   2   2
 MK-4-12                2   2   1   2   1   2   1   1   2   2   2   2   1   1   1   2   2   1   2   1   1   2   1   1   1   2   2   2   1   2   2   2   1   1   2   2   1   2   2   1   1   1   2   2   1   1   2   1   2   2   2   1   2   2   2   1   1   2   2   1   2   2   1   1   1   1   2   1   1   2   2   2   1   2   2   2   2   2   1   2   1   1   1   1   2   2   2   1   1   2   1   1   1   1   1   2   1   2   2   2   1   1   1   1   2   2   1   1   1   1   2   1   1   1   2   2   1   2   2   2   1   2   2   2   2   1   2   1   2   1   2   1   2   2   2   1   1   2   2   2   2   1   2   2   2   1   2   1   2   2   1   2   1   2   1   1   2   2   2   1   2   1   2   2   2   2   1   1   1   2   2   2   2   2   1   1   1   2   1   1   2   2   1   2   1   2   2   1   1   2   2   1   2   1   1   2   2   1   2   2
 MK-4-13                2   2   1   2   1   2   2   1   2   2   2   2   1   1   1   2   2   1   2   1   1   2   1   1   1   1   2   2   2   2   2   2   1   1   2   2   1   2   2   1   1   1   1   2   1   1   2   2   2   2   2   1   2   2   2   1   1   2   2   2   2   2   1   2   1   1   2   1   1   2   2   1   1   2   2   2   1   1   1   1   1   2   1   1   2   2   1   1   1   2   1   1   1   1   1   2   1   2   1   2   1   1   1   1   2   2   1   1   1   1   2   1   1   1   2   2   1   2   2   2   1   2   2   2   2   1   2   1   2   1   2   1   2   2   2   1   1   2   2   2   2   1   2   2   2   1   1   1   2   2   1   2   1   2   1   1   2   2   2   1   2   1   2   2   2   2   1   1   1   2   2   2   1   2   1   1   2   2   1   1   2   2   1   2   1   2   2   1   1   1   2   1   2   1   1   2   2   1   2   2
 MK-4-14                2   2   1   2   1   2   2   1   2   1   2   2   1   1   1   2   2   1   2   1   1   2   1   1   1   1   2   2   2   2   2   2   2   1   2   2   1   2   2   1   1   1   1   2   1   2   1   2   2   2   1   1   2   1   2   1   2   2   2   2   2   2   1   1   1   1   1   1   1   2   2   1   1   2   2   2   1   1   1   1   1   2   1   2   1   2   1   1   1   2   1   1   2   1   1   1   1   2   1   2   1   1   1   1   2   2   1   1   2   1   2   1   1   1   2   2   1   2   2   2   1   2   2   2   1   1   2   1   2   1   2   2   2   2   2   1   1   2   2   2   2   1   2   2   2   2   1   1   1   2   2   2   1   2   1   1   2   2   2   1   2   2   2   2   2   2   1   1   1   1   2   2   1   2   1   1   2   2   1   1   2   2   1   2   1   2   2   1   1   2   2   1   2   1   1   2   2   1   2   2
 MK-4-15                1   2   1   2   1   2   2   2   2   1   1   2   1   1   1   2   2   1   2   1   1   2   1   1   1   1   2   2   2   2   2   2   1   1   2   2   1   2   2   1   1   1   1   2   1   2   2   2   2   2   1   1   2   1   2   1   2   2   2   2   2   2   1   1   1   1   1   1   2   2   2   2   1   2   2   2   1   2   1   1   1   2   1   2   1   2   1   1   1   2   1   1   2   1   1   1   1   2   1   2   1   1   1   1   2   2   2   2   2   2   2   1   1   1   1   2   2   1   2   2   1   2   2   2   1   1   2   1   2   1   2   2   2   2   2   1   1   2   2   2   2   1   1   1   2   2   1   1   1   2   1   2   2   2   1   1   2   2   2   1   2   2   2   2   2   2   1   1   1   1   2   2   1   1   2   1   2   2   1   1   2   1   1   2   1   2   2   1   2   1   1   1   2   2   1   2   2   1   2   2
 MK-4-16                1   2   1   2   2   2   2   2   2   1   1   2   1   2   1   2   2   2   2   1   1   2   1   1   1   1   2   2   2   2   2   2   1   1   2   2   1   2   2   1   1   1   1   2   1   2   2   2   2   2   1   1   2   2   2   1   2   2   2   2   2   2   1   1   1   1   1   1   2   2   2   2   1   2   2   2   1   2   1   1   1   2   1   2   1   2   1   2   1   2   1   1   1   1   1   2   1   2   1   2   1   1   1   1   1   2   2   2   2   2   2   1   1   1   1   2   2   1   2   2   1   2   2   2   1   1   1   1   2   1   2   2   2   2   2   2   1   2   2   2   2   1   1   1   2   2   1   1   1   1   1   2   2   2   1   1   2   2   2   1   2   2   2   2   2   2   1   1   2   1   2   2   1   1   2   1   2   2   1   1   2   1   1   2   1   2   2   2   1   1   1   1   2   2   1   2   2   1   2   2
 MK-5-1                 2   2   1   1   1   1   2   1   1   1   1   1   2   2   2   1   2   2   2   2   2   2   1   1   2   1   1   1   1   1   1   2   2   2   1   1   1   1   1   2   1   2   2   2   2   1   1   1   2   1   1   2   1   1   2   2   2   1   1   1   1   1   2   1   2   1   2   1   1   2   1   2   2   1   1   1   1   1   2   2   1   2   1   2   1   1   2   2   1   2   1   2   1   2   1   2   1   2   1   2   2   2   2   2   1   2   2   2   1   1   1   2   1   1   1   2   2   2   2   2   2   2   2   1   2   1   2   1   1   1   2   2   2   1   2   2   2   1   2   1   1   1   1   1   2   2   2   1   1   1   2   1   2   1   2   1   2   1   1   1   2   1   1   1   1   1   2   2   1   2   1   2   2   2   1   2   2   2   2   1   2   2   1   2   1   1   1   1   1   2   2   1   1   2   2   2   1   2   1   1
 MK-5-2                 2   2   1   1   1   2   2   1   1   1   1   1   2   1   2   1   2   2   2   2   2   1   2   1   2   1   2   1   1   1   1   2   1   2   2   1   1   1   1   2   1   2   2   2   2   1   1   1   1   1   1   2   1   1   2   2   2   1   1   1   2   1   2   1   2   2   2   1   1   2   1   2   2   1   1   1   1   1   2   2   1   2   1   2   1   1   2   2   1   2   1   2   1   1   2   2   1   2   1   1   2   2   2   2   1   2   2   2   1   1   1   1   1   1   1   2   2   2   2   2   2   2   2   2   2   1   2   1   1   1   2   2   2   1   2   2   2   1   2   1   1   1   1   1   2   2   2   1   1   1   2   2   2   1   2   1   2   1   1   1   2   2   1   1   1   1   2   2   1   2   1   2   2   2   1   2   2   1   2   1   2   2   1   2   1   1   1   1   1   2   2   1   1   2   2   2   1   2   1   1
 MK-5-3                 2   2   1   1   1   2   1   1   1   1   1   2   2   1   1   1   2   2   2   2   2   1   2   1   2   1   2   2   1   2   1   1   1   2   2   1   1   1   2   2   1   2   2   1   2   1   1   1   1   1   1   2   1   1   2   2   2   1   1   1   2   1   2   1   2   2   2   1   1   2   1   2   2   2   1   1   1   1   2   2   1   2   1   1   1   1   2   2   1   2   1   2   1   1   2   2   1   2   1   2   2   1   2   2   1   2   2   2   1   1   1   1   1   1   2   2   2   2   2   2   2   2   2   2   2   2   2   1   1   1   2   2   2   1   2   2   2   1   2   1   1   1   2   1   2   1   2   1   1   1   2   2   2   1   2   1   2   1   1   1   2   1   1   1   1   1   2   2   1   2   1   2   2   2   1   2   2   1   2   1   2   2   1   2   1   1   2   1   1   2   2   2   1   2   2   2   1   2   1   1
 MK-5-4                 2   2   1   1   1   2   1   1   1   1   1   2   2   1   1   1   2   2   1   2   2   1   2   1   2   1   2   2   1   2   1   1   1   2   2   1   1   1   2   2   2   2   2   1   2   1   1   2   1   1   1   2   1   1   2   2   2   1   1   2   2   1   2   1   2   2   2   1   2   2   1   2   2   2   1   1   2   2   2   2   1   2   1   1   1   1   2   2   1   2   1   2   1   1   2   1   1   2   1   2   2   1   2   1   1   2   2   2   1   1   1   1   1   1   2   1   2   2   2   2   2   2   2   2   2   2   2   1   1   1   1   2   2   1   2   2   2   1   2   1   1   1   2   1   2   1   2   1   1   1   2   2   2   1   2   1   2   1   2   1   2   1   1   1   1   1   2   2   1   2   1   2   2   2   2   2   2   1   2   2   2   2   1   2   1   1   2   1   1   2   2   2   1   2   1   2   1   2   1   1
 MK-5-5                 2   1   1   1   2   2   1   1   1   1   1   2   2   1   1   1   2   2   1   2   2   1   1   1   1   1   2   2   1   2   1   1   1   2   2   1   1   1   2   2   2   2   2   1   2   1   1   1   1   1   1   2   1   1   2   2   2   1   1   2   2   1   2   1   2   2   2   1   2   2   1   2   2   2   1   1   2   2   2   2   1   2   1   1   1   1   2   2   1   2   1   2   1   1   2   1   1   2   1   2   2   1   2   1   1   2   2   2   1   1   1   1   1   2   2   1   2   2   2   2   2   2   2   2   2   2   2   2   1   1   1   2   1   1   2   2   2   1   2   1   1   1   1   1   2   1   2   1   1   1   2   2   1   2   2   1   2   1   2   1   2   1   1   1   1   1   2   2   1   1   1   2   2   2   2   2   2   1   2   2   2   2   2   2   1   1   2   1   1   2   2   2   1   2   2   2   1   2   1   1
 MK-5-6                 2   1   1   1   2   1   1   1   2   1   1   2   2   1   1   1   2   2   1   2   1   1   1   1   1   1   2   2   1   2   1   1   1   1   2   1   1   1   2   2   2   2   2   2   2   1   1   1   1   1   1   2   1   1   2   2   2   1   1   2   2   1   2   1   2   2   2   1   2   2   1   2   1   2   1   1   2   1   2   2   1   2   1   1   2   1   2   2   1   2   1   2   1   1   1   1   1   2   1   2   2   1   2   1   1   2   2   1   1   1   1   1   1   2   1   1   2   1   2   2   2   2   2   2   2   2   2   2   1   2   1   1   1   1   2   2   2   1   2   1   1   1   1   1   2   1   2   1   1   1   2   2   1   2   2   1   2   1   2   1   2   1   1   1   1   1   2   2   1   1   2   2   2   2   2   2   2   1   2   2   2   2   2   2   1   1   2   1   1   2   2   2   1   2   2   2   1   1   1   1
 MK-5-7                 2   1   1   1   2   1   1   1   2   2   1   2   2   1   1   1   2   2   1   2   1   1   1   2   1   1   2   2   2   2   1   1   1   1   2   1   1   1   1   2   2   2   2   2   2   1   1   1   1   1   1   2   2   1   2   2   2   1   1   1   2   1   1   1   2   1   2   2   2   2   1   2   1   2   1   1   2   1   2   2   1   2   1   1   1   1   2   2   1   2   1   2   1   1   1   1   1   2   2   2   2   1   2   1   1   2   2   1   1   1   1   1   1   2   1   2   2   1   2   2   2   2   2   2   1   2   2   2   1   2   1   1   1   1   1   2   2   1   2   1   1   1   1   1   2   2   2   1   1   1   2   1   1   2   2   1   1   1   2   1   2   1   1   1   1   1   2   2   1   1   2   2   2   2   2   2   2   1   2   2   2   2   2   2   1   1   2   1   1   2   2   2   1   2   2   2   1   1   1   1
 MK-5-8                 1   1   1   2   2   1   1   1   2   2   1   2   2   1   1   2   2   2   1   2   1   1   1   2   1   1   2   2   2   2   2   1   1   1   2   1   1   1   1   2   2   2   2   1   2   1   1   1   2   1   1   2   2   1   2   1   2   1   1   1   2   2   1   1   2   1   2   1   2   2   2   2   1   2   2   1   2   1   2   2   1   2   1   1   1   1   2   2   1   2   1   2   1   1   1   1   1   2   2   2   2   1   2   1   1   2   2   1   1   1   1   1   1   2   1   2   2   1   2   2   2   2   2   2   1   2   2   2   1   1   1   1   1   1   1   2   2   1   2   2   1   1   1   2   2   2   1   1   1   1   2   1   1   2   1   1   1   1   2   2   2   1   1   1   1   1   2   2   1   1   2   2   2   2   2   2   2   1   2   2   2   2   2   2   1   1   2   1   1   2   2   2   1   2   2   2   2   2   1   1
 MK-5-9                 1   1   1   2   2   1   1   1   2   2   1   2   2   1   1   2   2   2   1   2   1   1   1   2   1   1   2   1   2   2   2   1   1   2   2   2   1   1   1   2   2   2   2   1   2   1   1   1   2   1   1   2   1   1   2   1   2   1   1   1   2   2   1   1   1   1   2   2   2   2   2   2   1   2   2   1   2   1   2   2   2   2   1   1   2   1   2   2   1   2   1   2   1   1   1   1   1   2   2   2   2   1   2   1   1   2   2   1   1   2   1   2   1   2   1   2   2   1   2   2   2   2   2   2   1   2   2   2   2   1   1   2   1   1   1   2   2   1   2   2   1   1   1   2   1   2   1   1   1   2   2   1   1   2   1   1   1   1   2   2   2   1   1   2   1   1   2   2   1   1   2   2   2   1   2   2   2   1   2   2   2   2   2   2   1   1   2   1   1   2   2   2   1   2   1   2   2   2   1   1
 MK-5-10                2   1   1   2   2   1   2   1   2   2   2   2   2   1   1   2   2   2   1   2   2   1   1   2   1   1   2   1   1   2   2   1   1   1   2   2   1   1   1   2   2   2   2   1   2   1   1   1   2   1   1   2   1   1   2   1   2   1   1   1   2   2   1   1   1   1   2   2   1   2   2   2   2   2   2   1   2   1   2   2   2   2   2   1   2   1   2   2   1   2   1   2   1   1   1   1   1   2   2   2   2   1   2   1   1   2   2   1   1   2   1   2   1   2   1   2   2   1   2   2   2   2   2   2   1   1   2   2   2   1   1   2   1   1   1   2   2   1   2   2   1   1   1   2   1   2   1   1   1   2   2   1   1   2   1   1   1   1   2   2   2   1   2   2   1   1   2   1   1   1   2   2   1   2   2   2   2   1   2   2   2   2   2   2   2   1   2   2   2   2   2   2   1   2   1   2   2   2   1   1
 MK-5-11                2   1   1   1   2   1   2   1   2   2   2   2   2   1   1   1   2   2   1   2   2   1   1   2   1   1   2   1   1   2   2   1   2   1   2   2   1   1   1   2   2   2   2   2   2   1   1   1   2   1   1   2   1   1   2   1   2   1   1   1   2   2   1   2   1   1   2   2   1   2   2   1   2   2   2   1   2   1   2   1   2   1   2   1   2   1   2   2   1   1   1   2   1   1   1   1   1   2   2   1   2   1   1   1   1   2   2   1   1   2   1   1   1   2   2   1   1   1   2   2   2   2   1   2   1   1   2   2   2   1   1   2   1   1   1   2   2   1   2   2   1   1   1   2   1   2   1   1   1   2   2   1   1   2   1   1   1   2   2   2   2   1   2   2   2   1   2   1   1   1   2   2   1   2   2   2   1   1   2   2   2   1   2   2   2   1   1   2   2   2   2   2   1   2   1   2   2   2   1   1
 MK-5-12                2   2   1   2   2   1   2   1   2   2   2   2   2   1   2   1   2   2   1   2   2   1   1   2   1   1   2   1   1   2   2   1   2   2   2   2   1   1   1   2   2   2   2   2   2   1   1   1   2   1   1   2   1   1   2   1   1   1   1   1   2   2   2   2   1   1   1   2   1   2   2   1   2   2   2   1   2   1   2   1   1   1   2   1   2   1   2   2   1   1   1   2   1   1   1   1   1   2   2   1   2   1   1   1   1   2   2   1   1   2   2   1   1   2   2   1   1   1   2   2   2   2   1   1   1   1   2   2   2   1   1   2   1   1   1   2   2   1   2   2   1   1   1   2   1   2   1   1   1   2   2   1   1   2   1   1   1   2   2   1   2   1   2   2   2   1   2   1   1   1   1   2   1   2   2   2   1   1   2   2   2   2   2   2   2   1   1   2   2   2   2   2   1   2   1   1   2   2   2   1
 MK-5-13                2   2   1   2   2   1   2   1   2   2   2   2   2   1   2   1   2   2   1   2   2   1   1   2   1   2   2   1   1   2   1   1   2   2   2   2   1   1   1   2   2   2   2   2   2   1   1   2   2   1   1   2   1   1   2   1   1   1   1   1   2   2   2   1   1   1   1   2   2   2   2   1   2   2   2   1   2   1   2   1   1   1   2   1   2   1   2   2   1   1   1   2   1   1   1   1   1   2   1   1   2   1   1   1   1   2   2   1   1   2   2   1   1   2   2   1   1   1   2   2   2   2   1   1   1   2   2   2   2   1   1   2   1   1   1   2   2   2   2   2   1   1   1   2   1   2   1   1   1   2   2   1   1   2   1   1   1   2   2   1   2   1   2   2   2   1   2   1   1   1   1   2   1   2   2   2   1   1   2   2   2   2   2   2   2   1   1   2   2   2   2   2   1   2   1   1   2   2   2   1
 MK-5-14                2   2   1   2   2   1   2   1   2   2   2   2   2   1   2   1   2   2   1   2   2   1   1   2   1   2   1   1   1   2   1   2   1   2   2   2   1   1   1   2   2   2   2   2   2   1   1   2   2   1   1   2   1   1   2   1   1   1   1   1   2   2   2   1   1   1   1   2   2   1   2   1   2   2   2   1   2   1   2   2   2   1   2   1   2   1   2   2   1   1   1   2   1   1   1   1   1   2   2   1   2   1   1   1   1   2   2   1   1   2   2   2   1   2   2   1   1   1   2   1   2   1   1   1   1   2   2   2   2   1   1   2   1   1   1   2   2   2   1   2   1   1   1   2   1   2   1   1   1   2   2   1   1   2   1   1   1   2   2   1   2   1   2   2   2   1   2   1   1   1   1   2   1   2   2   2   1   1   2   2   2   1   2   2   2   2   2   2   2   2   2   2   1   2   1   1   2   2   2   1
 MK-5-15                2   2   1   2   2   1   2   1   2   2   2   2   2   1   2   1   2   2   1   2   2   1   1   2   1   2   1   1   1   2   1   2   1   2   2   2   1   1   1   2   1   2   2   1   2   1   1   2   2   1   1   2   1   1   2   1   1   1   1   1   2   2   2   1   1   1   1   2   2   1   2   1   2   2   2   1   2   2   2   2   2   1   2   1   1   1   2   1   1   2   1   2   1   1   1   1   1   2   2   1   2   1   1   1   1   2   1   1   1   2   2   2   1   1   2   1   1   1   1   1   2   1   1   1   1   2   2   2   2   2   1   2   1   1   1   2   2   2   1   2   1   1   1   2   1   1   1   2   1   2   2   1   1   2   1   1   1   2   2   1   2   1   1   2   1   1   2   1   1   1   1   2   1   2   2   2   1   1   2   1   2   1   2   2   2   2   2   2   1   2   2   2   1   2   1   1   2   2   2   1
 MK-5-16                2   2   1   2   1   1   2   1   2   2   2   2   2   2   2   1   2   2   1   2   2   1   1   2   1   2   1   1   1   2   1   2   2   1   2   2   1   1   1   2   2   2   1   2   2   1   1   2   2   1   1   2   1   1   2   1   1   2   1   1   2   2   2   1   2   1   1   1   2   1   2   1   2   2   2   1   2   2   2   2   2   1   2   1   1   1   2   1   1   2   1   1   1   1   2   1   1   2   2   1   2   1   1   1   1   2   1   1   1   2   1   2   1   1   2   1   1   2   1   1   2   1   1   1   1   2   2   2   2   2   1   2   1   1   2   2   2   2   1   2   1   1   1   2   1   1   2   2   1   2   2   1   1   2   1   1   1   2   2   1   2   1   1   2   1   1   2   1   1   2   1   1   2   2   2   2   1   1   2   1   2   1   2   2   1   2   2   2   1   2   2   2   1   2   1   1   2   1   2   1
 MK-6-1                 1   1   1   2   1   2   2   1   2   2   1   2   1   1   2   1   2   2   2   2   1   2   2   1   2   2   1   2   2   2   2   2   2   1   2   2   1   2   1   1   1   1   1   2   1   2   2   1   1   2   1   2   1   2   1   1   2   2   2   2   2   2   2   2   1   2   1   2   2   2   2   2   2   2   1   1   2   2   1   2   1   2   1   1   2   1   1   2   1   2   1   1   1   2   1   1   1   2   2   2   1   1   2   2   1   1   1   1   1   1   2   2   2   1   1   2   1   1   2   1   2   2   2   2   2   1   2   2   2   2   2   2   2   1   1   2   1   2   2   1   2   2   2   1   1   1   1   2   2   2   2   1   2   2   1   1   2   2   1   2   2   1   1   1   2   2   1   1   2   2   2   1   1   1   1   1   2   2   2   2   2   2   1   1   1   1   2   2   1   2   1   1   1   2   1   1   1   1   1   1
 MK-6-2                 1   1   1   2   1   2   2   1   2   2   2   2   2   1   2   1   2   1   2   2   1   2   2   2   2   1   1   2   2   2   2   2   2   1   2   2   1   2   1   2   1   1   1   2   2   2   2   2   1   2   1   2   2   2   1   1   1   2   2   2   2   2   2   2   1   2   1   2   2   2   2   2   2   2   1   1   2   2   2   2   1   2   1   1   2   1   1   2   1   2   1   1   1   2   1   1   1   2   2   2   1   1   2   2   1   1   1   1   1   1   2   2   2   2   1   2   1   1   2   1   2   2   2   2   2   1   1   2   2   1   2   2   2   1   1   2   1   2   2   1   2   2   2   2   1   1   1   2   2   1   2   1   2   1   1   1   2   2   2   2   2   1   1   1   1   2   1   1   2   2   2   1   1   1   1   1   2   2   2   2   2   1   1   1   1   1   2   2   1   2   1   1   1   2   1   1   1   1   2   2
 MK-6-3                 1   1   1   1   1   2   2   1   2   2   2   2   2   1   2   1   2   1   2   2   1   2   2   2   2   1   1   2   2   2   2   2   2   2   2   2   1   1   1   1   1   1   1   2   2   2   2   2   1   2   1   2   2   2   1   1   1   2   2   2   2   2   2   2   1   2   1   2   2   2   2   2   2   2   1   1   2   2   2   2   2   2   1   1   2   1   1   2   1   2   1   1   1   2   1   1   1   2   2   2   1   1   2   2   1   1   1   1   1   1   2   2   2   2   1   2   1   1   1   1   2   2   2   2   2   1   1   2   2   1   1   2   2   1   1   2   1   2   2   1   2   2   2   2   1   1   1   2   1   1   2   1   2   1   1   1   2   2   2   2   2   1   1   1   1   2   2   1   1   2   2   1   1   1   1   1   2   2   2   2   2   1   1   1   1   1   2   2   1   2   1   1   1   2   1   1   1   1   2   2
 MK-6-4                 1   1   1   1   1   2   2   2   2   2   1   2   2   1   2   1   2   1   2   2   1   2   2   2   2   1   1   2   2   2   2   2   2   2   2   2   1   1   1   1   1   1   1   2   2   2   2   2   1   2   1   2   2   2   1   1   2   2   2   2   2   2   2   2   1   2   1   2   2   2   2   1   2   2   1   1   2   2   2   2   2   2   2   1   2   1   1   2   1   2   1   2   1   2   1   1   1   2   1   2   1   1   2   2   1   1   1   1   1   1   2   2   2   2   1   1   1   1   2   1   2   2   2   2   2   1   1   1   2   1   1   2   2   2   1   2   1   2   2   1   2   2   2   1   1   1   2   2   1   1   2   1   1   1   1   1   2   2   2   2   2   1   1   1   1   2   2   1   1   2   2   1   1   1   1   1   2   2   2   2   2   1   1   1   1   1   2   2   1   2   1   1   1   2   1   1   1   1   2   2
 MK-6-5                 1   1   1   1   1   2   1   2   2   2   1   2   2   1   1   1   2   1   2   2   1   2   2   2   2   1   1   2   1   2   2   2   2   2   2   2   1   1   1   1   1   1   1   2   2   2   2   2   1   2   1   2   2   2   1   1   2   2   2   2   2   2   2   2   1   2   1   2   2   1   2   1   2   2   1   1   2   2   2   2   2   2   2   1   2   1   1   2   1   2   1   1   1   2   1   1   1   2   2   2   1   1   2   2   1   1   1   1   1   1   2   2   1   1   1   2   2   1   2   1   2   2   2   2   2   1   2   1   2   1   1   1   1   2   1   2   1   1   2   1   2   2   2   1   1   1   2   1   1   1   2   2   1   2   1   1   2   2   2   2   2   1   1   1   1   1   2   1   1   2   2   1   1   1   1   1   2   2   2   2   2   1   1   1   1   1   2   2   1   2   1   1   1   1   1   1   1   1   2   2
 MK-6-6                 1   2   1   1   1   2   1   2   2   2   1   2   2   1   1   1   2   1   1   2   1   2   2   2   2   1   1   2   1   2   2   1   1   2   1   2   1   2   1   1   1   1   1   1   2   2   2   2   1   1   2   2   2   2   1   1   2   2   2   2   2   2   2   2   1   2   1   2   2   1   2   1   2   2   1   1   2   2   2   2   2   1   2   1   2   1   1   2   1   2   1   1   1   2   1   1   1   2   2   2   1   1   1   2   1   1   1   1   1   1   2   2   1   2   1   2   2   1   2   1   2   2   2   2   2   1   2   1   2   1   1   2   1   2   1   2   1   1   2   1   2   2   2   2   1   1   2   1   1   1   2   2   2   2   1   1   2   2   2   2   2   1   1   1   1   1   2   1   1   2   2   1   1   1   1   1   2   1   2   2   2   2   1   1   1   1   2   2   1   2   1   1   1   1   1   1   1   2   2   2
 MK-6-7                 1   2   1   1   1   1   1   2   2   2   1   2   2   2   1   1   2   1   1   2   1   2   2   2   2   1   1   2   1   1   2   1   1   2   1   2   1   2   1   1   1   1   1   2   2   2   2   2   1   1   2   2   2   2   1   1   2   2   2   2   2   2   2   2   2   2   1   2   1   1   2   1   2   2   1   1   2   2   2   2   2   1   2   1   2   1   1   2   1   2   1   1   2   2   1   1   1   2   2   2   1   1   1   2   2   1   1   1   1   1   1   2   1   2   1   2   2   1   1   1   2   2   2   2   2   1   2   1   2   1   1   2   1   2   1   2   1   1   2   1   2   2   1   2   2   1   2   1   1   1   2   2   2   2   1   1   2   2   2   2   2   1   1   1   1   1   2   1   1   2   2   1   1   1   1   2   2   1   2   2   2   2   1   1   1   1   2   2   1   2   1   1   2   1   1   1   1   2   2   2
 MK-6-8                 1   2   1   1   1   1   1   2   2   2   1   2   2   1   1   1   1   2   1   2   1   1   2   2   2   1   1   2   1   1   2   2   1   2   1   2   1   2   1   1   1   1   1   2   2   2   2   2   1   1   2   2   2   2   1   1   2   2   2   2   2   2   2   2   2   2   1   2   2   1   2   2   2   2   1   1   2   2   1   2   2   1   1   1   2   1   1   2   1   2   1   1   2   2   2   1   2   2   2   1   1   1   1   2   2   1   1   1   2   1   1   1   2   2   1   2   2   2   1   1   2   2   2   2   2   1   2   1   2   2   1   2   1   2   1   2   1   1   2   1   2   2   1   2   2   1   2   1   1   1   2   2   2   2   1   1   1   2   2   2   2   1   1   1   2   1   2   1   1   1   2   1   1   1   1   2   2   1   2   2   2   2   1   2   1   1   2   2   1   2   2   1   2   1   1   1   1   2   2   2
 MK-6-9                 1   2   1   1   1   1   1   2   1   2   1   2   2   2   1   1   1   2   1   2   2   1   2   2   2   2   1   2   1   1   2   2   1   2   1   2   1   2   1   2   1   1   2   2   2   2   2   2   1   1   2   2   2   2   1   1   2   1   2   2   2   2   2   2   2   2   1   2   2   1   2   2   2   2   1   1   2   2   1   2   2   1   1   1   2   1   2   2   1   2   1   1   2   2   2   1   2   2   2   1   1   1   1   2   1   1   1   1   2   1   1   2   2   2   1   2   2   2   1   1   2   2   2   2   2   1   2   1   2   2   1   2   1   2   1   2   1   1   2   1   2   2   1   2   2   1   2   1   1   1   2   2   2   2   1   1   1   2   2   2   2   1   1   1   2   1   2   1   1   1   2   1   1   1   1   2   2   1   2   2   2   2   1   2   1   1   2   2   2   2   2   1   2   1   1   1   1   2   2   2
 MK-6-10                1   2   1   1   1   1   1   1   1   2   1   2   2   2   1   1   1   2   1   2   2   1   2   2   2   2   1   2   2   1   2   1   1   2   1   2   1   2   1   1   1   2   2   2   2   2   1   2   1   1   2   2   2   2   1   1   2   1   2   2   1   2   2   2   1   2   1   2   1   1   2   2   2   2   1   1   2   2   1   2   2   2   1   1   1   1   2   2   1   2   1   1   2   2   2   1   2   2   2   1   1   1   1   2   1   2   1   1   1   1   1   2   2   2   1   2   2   2   1   1   2   2   2   2   2   1   2   1   1   2   1   2   1   2   1   2   1   1   2   1   2   2   1   2   2   1   2   1   1   1   2   2   2   2   1   1   1   2   2   2   2   1   1   1   2   1   2   1   1   1   2   1   2   2   1   2   2   1   2   2   2   2   1   2   1   1   2   2   2   2   2   1   2   1   2   1   1   2   2   2
 MK-6-11                1   2   1   1   1   1   1   1   1   2   1   2   2   2   1   1   1   2   1   2   2   2   2   2   2   2   1   2   2   1   2   1   1   2   1   2   1   2   1   1   1   2   2   2   2   2   2   2   1   1   2   2   1   2   1   1   2   1   2   2   1   2   2   2   1   2   1   2   1   1   2   2   2   2   2   1   2   2   2   1   2   2   2   1   1   1   2   1   1   2   1   1   2   2   1   1   2   1   2   1   1   1   1   2   1   2   1   1   1   1   1   2   2   2   2   2   2   2   1   1   2   2   2   2   2   1   2   1   1   2   1   2   1   2   1   2   1   1   2   1   2   2   1   2   2   1   2   1   1   1   2   2   2   2   1   1   1   2   2   2   2   1   1   1   2   1   2   1   1   1   2   1   2   2   1   2   2   1   2   2   2   2   1   2   1   1   2   2   2   2   2   1   2   1   2   1   1   1   1   2
 MK-6-12                1   2   1   1   1   1   1   1   2   2   1   1   2   1   1   1   1   2   1   2   2   2   2   2   2   2   1   2   2   1   2   1   1   2   1   2   1   2   1   2   1   2   2   2   2   2   2   2   1   1   1   2   1   2   1   1   2   1   2   2   1   2   2   1   1   2   1   2   1   1   2   2   2   1   2   1   2   2   2   1   2   2   1   1   1   1   2   1   1   2   1   1   2   1   1   1   2   1   2   1   1   1   1   1   1   1   1   1   1   1   1   2   2   1   2   2   1   1   1   1   2   2   2   2   2   1   1   1   1   2   1   2   1   2   1   2   1   1   2   2   2   2   1   2   2   1   2   1   1   1   2   1   2   2   1   1   1   2   2   2   2   1   1   1   1   2   2   1   1   1   2   1   2   2   2   2   2   1   2   2   2   2   1   2   1   1   1   2   2   2   2   1   2   1   2   1   1   1   2   2
 MK-6-13                1   2   1   1   1   1   1   1   2   2   1   1   2   1   2   1   1   1   1   1   1   2   1   2   2   2   1   2   2   2   2   1   1   2   1   1   1   2   1   2   1   2   2   2   2   2   2   1   1   1   1   2   1   2   2   1   2   1   2   2   1   2   2   1   1   2   1   2   2   1   2   2   2   2   2   1   2   2   2   1   2   2   1   1   1   1   2   1   1   2   1   1   2   1   2   1   2   2   2   1   1   1   2   1   1   1   1   1   1   1   1   2   2   1   2   2   1   1   1   1   2   2   2   2   2   1   1   1   1   2   1   2   1   2   1   2   1   1   2   2   2   2   2   2   2   2   2   1   1   1   2   2   2   2   1   1   1   2   2   1   2   1   1   1   1   2   2   1   1   1   2   1   2   2   2   1   2   1   2   1   2   2   1   2   2   2   1   2   2   1   2   1   1   1   2   1   1   1   1   2
 MK-6-14                1   2   1   1   1   1   1   1   2   1   1   1   2   1   2   1   1   1   2   1   1   2   2   1   2   2   1   2   1   2   2   1   1   2   2   1   1   2   1   2   1   2   2   2   2   2   2   1   1   1   1   2   1   2   2   1   2   1   2   2   2   2   2   1   1   1   1   2   2   1   2   1   2   2   2   1   2   2   2   1   2   2   2   1   1   1   2   1   1   2   1   1   2   1   2   1   2   2   2   1   1   1   2   1   1   1   1   1   2   1   1   2   1   2   1   2   1   1   1   1   2   2   2   2   2   1   1   1   1   2   1   2   1   2   1   1   1   1   2   2   2   2   2   2   2   2   2   1   1   2   1   2   2   2   1   1   2   2   2   1   2   1   2   1   1   2   2   2   1   1   2   1   2   2   2   1   2   1   2   1   2   2   1   2   2   1   1   2   2   1   1   1   1   1   2   1   1   1   1   2
 MK-6-15                1   2   1   1   1   1   2   1   2   1   1   1   2   1   1   1   1   1   2   1   1   2   2   1   2   2   1   1   1   2   2   1   1   2   2   1   1   2   1   2   1   2   2   2   2   2   2   1   1   1   1   1   1   2   2   1   2   2   2   2   1   2   2   1   1   2   1   2   2   1   2   1   2   1   2   1   2   2   2   1   1   2   2   1   1   1   2   1   1   2   1   1   2   1   1   1   2   2   2   1   2   2   2   1   1   1   1   1   2   1   1   2   1   2   1   2   1   1   1   1   2   2   2   2   2   1   1   1   1   2   1   2   1   2   1   1   1   1   2   2   2   2   2   2   2   2   2   1   1   2   1   2   2   1   1   1   2   2   2   1   2   1   2   1   1   2   2   2   1   1   2   1   2   2   2   1   2   2   2   1   2   2   1   2   2   1   1   2   2   1   1   1   2   1   2   2   1   1   1   2
 MK-6-16                1   2   1   1   1   1   2   1   2   1   1   1   2   1   1   1   1   1   2   1   2   2   2   1   2   2   1   1   1   2   2   1   1   2   2   1   1   2   1   2   1   2   2   2   2   2   2   2   1   1   1   1   1   2   2   2   2   2   2   2   1   2   2   1   1   2   1   2   2   1   2   1   2   1   2   1   2   2   2   1   1   2   2   1   1   1   2   1   2   1   1   1   2   1   1   1   2   2   2   1   2   2   2   1   1   1   1   1   2   1   1   2   1   1   1   1   1   1   1   1   2   2   2   2   2   1   1   1   1   1   1   2   2   1   1   2   1   1   1   2   2   2   2   2   2   2   2   1   1   2   2   2   2   1   1   1   2   2   2   1   2   2   2   1   1   1   2   2   1   1   2   2   2   2   2   2   2   2   2   2   2   2   1   1   2   1   1   2   2   1   2   1   2   1   2   2   1   1   1   2
 
!****************************************** Phenotypic Data **********************************************************
!-100.0 is resevred for missing phenotype
SimulatedTrait1        10.0813   10.9456   10.3296    9.1734    9.6495    9.1424   10.5415   10.9786   10.3177    9.8318   11.2351   11.6957    8.4095    9.2990   11.9097   10.5115   10.0032   10.5355    9.2208   10.1355   11.1345   10.6347    7.4757    8.9731    9.5963    9.6539   11.9668   11.8145   11.6178   10.4840   10.4542    9.0118    8.6476   11.3558    9.1701    9.8411   10.2610   10.6140    8.0651   11.0381    9.9870    7.5288   10.0045    9.7002    9.4822   10.3175   10.8622    9.3598   10.6145   10.1778    9.6826    7.9365    9.9382    9.3296   10.3159    9.1512   11.1270   10.3329    7.8838   10.7622   10.2637   10.7617   10.1207   10.8977    8.9008    8.8066   10.0081    9.0476   11.9395   11.3159    9.2530   10.3882   10.6899    8.2344    9.1441   10.6322   11.3796   10.0455    9.4402   10.9557   10.5329    9.0706    8.4802   10.0537    9.6596    7.6645   12.1868    9.5377   10.9935   10.6235   10.2215   11.5366    9.2806    8.4951   11.3353    8.7636   10.3404    9.8660   10.7757   11.5691   10.6701    8.0684    8.6537    8.6332    9.9815    8.8081   10.8038   11.1252    9.5763   10.0280    9.4461    8.0579   12.2160   10.6680   10.4105   11.1421    9.3338    9.9085   10.9535   11.3899    9.3296   10.6167   10.4263    9.7837    7.8045    8.2405   10.7753    9.8932    9.6995   10.2800   10.4627    9.1685   10.8921   11.5781   10.8478    8.9587   10.9385   10.3702   11.5831    9.5271    8.7666    9.7734   11.2847    8.8701    9.3679    9.3786    9.4315   10.8266    8.4339   10.5989   11.0122    9.2063   10.5883    9.2409    9.8188    9.0191    9.8282    9.9783    8.2896    9.4749   10.5102   10.9566   11.0634   11.6069    9.6325   11.3854    9.8592    8.3816   12.3748   10.0354    9.2404    9.4488   10.1335   11.8279    9.6959    9.5232    9.4825   10.3292    8.4106   10.7665    9.3457    9.9517   10.3342    9.2294   10.5582   10.7731    9.6477   10.5850    8.6028    9.6785    8.4605   10.2742   10.5273    9.9913   11.2787    8.7933    9.1856   11.2733    9.6734   11.2844
 
