# Supplementary material for: Inclusive Composite Interval Mapping of QTL by Environment Interactions in Biparental Populations
Source: PLoS One. 2015 Jul 10;10(7):e0132414. doi: 10.1371/journal.pone.0132414 (PMC4498613; doi:10.1371/journal.pone.0132414)
Supplement: S1 File — (ZIP) [file pone.0132414.s001.zip › BC1 population/e=1/run_00105.met]

!**********************Note: lines staring with "!" are remarks and will be ignored in the program********************
!*********************************General Information**********************************
!Assuming F1 = P1 x P2, populations available in QTL IciMapping are: 
!  1, P1BC1F1 = P1 x F1, the first backcrossing where P1 is used as the recurrent parent;
!  2, P2BC1F1 = P2 x F1, the first backcrossing where P2 is used as the recurrent parent;
!  3, F1DH, F1-derived doubled haploids; 
!  4, RIL or F1RIL, recombination inbred lines through the repeated selfing of F1;
!  5, P1BC1RIL, recombination inbred lines through the repeated selfing of P1BC1F1;
!  6, P2BC1RIL, recombination inbred lines through the repeated selfing of P2BC1F1;
!  7, F2, the selfing generation of F1;
!  8, F3, the selfing generation of F2;
!  9, P1BC2F1, the second backcrossing where P1 is used as the recurrent parent; 
! 10, P2BC2F1, the second backcrossing where P2 is used as the recurrent parent;
! 11, P1BC2RIL, recombination inred lines through the repeated selfing of P1BC2F1; 
! 12, P2BC2RIL, recombination inred lines through the repeated selfing of P2BC2F1; 
! 13, P1BC1F2, the selfing generation of P1BC1F1; 
! 14, P2BC1F2, the selfing generation of P2BC1F1; 
! 15, P1BC2F2, the selfing generation of P1BC2F1; 
! 16, P2BC2F2, the selfing generation of P2BC2F1; 
! 17, P1BC1DH, P1BC1F1-derived doubled haploids; 
! 18, P2BC1DH, P2BC1F1-derived doubled haploids; 
! 19, P1BC2DH, P1BC2F1-derived doubled haploids; 
! 20, P2BC2DH, P2BC2F1-derived doubled haploids; 
   1      !Mapping Population (see remarks above)
   2      !Mapping Function (1 for Kosambi; 2 for Haldane; 3 for Morgan)
   2      !Marker Space Type (1 for intervals; 2 for positions)
   1      !Marker Space Unit(1 for centiMorgans; 2 for Morgan)
   6      !Number of Chromosomes (or Linkage Groups)
 200      !Size of the mapping population
   1      !Number of environments
 
!***************************************** Chromosomes and Linkage Maps **********************************************
!Chromosome                 NumMarkers
-CH1                        16
-CH2                        16
-CH3                        16
-CH4                        16
-CH5                        16
-CH6                        16
!Linkage map (Marker name followed by position or the interval length)
 MK-1-1                1     0.000
 MK-1-2                1    10.000
 MK-1-3                1    20.000
 MK-1-4                1    30.000
 MK-1-5                1    40.000
 MK-1-6                1    50.000
 MK-1-7                1    60.000
 MK-1-8                1    70.000
 MK-1-9                1    80.000
 MK-1-10               1    90.000
 MK-1-11               1   100.000
 MK-1-12               1   110.000
 MK-1-13               1   120.000
 MK-1-14               1   130.000
 MK-1-15               1   140.000
 MK-1-16               1   150.000
 MK-2-1                2     0.000
 MK-2-2                2    10.000
 MK-2-3                2    20.000
 MK-2-4                2    30.000
 MK-2-5                2    40.000
 MK-2-6                2    50.000
 MK-2-7                2    60.000
 MK-2-8                2    70.000
 MK-2-9                2    80.000
 MK-2-10               2    90.000
 MK-2-11               2   100.000
 MK-2-12               2   110.000
 MK-2-13               2   120.000
 MK-2-14               2   130.000
 MK-2-15               2   140.000
 MK-2-16               2   150.000
 MK-3-1                3     0.000
 MK-3-2                3    10.000
 MK-3-3                3    20.000
 MK-3-4                3    30.000
 MK-3-5                3    40.000
 MK-3-6                3    50.000
 MK-3-7                3    60.000
 MK-3-8                3    70.000
 MK-3-9                3    80.000
 MK-3-10               3    90.000
 MK-3-11               3   100.000
 MK-3-12               3   110.000
 MK-3-13               3   120.000
 MK-3-14               3   130.000
 MK-3-15               3   140.000
 MK-3-16               3   150.000
 MK-4-1                4     0.000
 MK-4-2                4    10.000
 MK-4-3                4    20.000
 MK-4-4                4    30.000
 MK-4-5                4    40.000
 MK-4-6                4    50.000
 MK-4-7                4    60.000
 MK-4-8                4    70.000
 MK-4-9                4    80.000
 MK-4-10               4    90.000
 MK-4-11               4   100.000
 MK-4-12               4   110.000
 MK-4-13               4   120.000
 MK-4-14               4   130.000
 MK-4-15               4   140.000
 MK-4-16               4   150.000
 MK-5-1                5     0.000
 MK-5-2                5    10.000
 MK-5-3                5    20.000
 MK-5-4                5    30.000
 MK-5-5                5    40.000
 MK-5-6                5    50.000
 MK-5-7                5    60.000
 MK-5-8                5    70.000
 MK-5-9                5    80.000
 MK-5-10               5    90.000
 MK-5-11               5   100.000
 MK-5-12               5   110.000
 MK-5-13               5   120.000
 MK-5-14               5   130.000
 MK-5-15               5   140.000
 MK-5-16               5   150.000
 MK-6-1                6     0.000
 MK-6-2                6    10.000
 MK-6-3                6    20.000
 MK-6-4                6    30.000
 MK-6-5                6    40.000
 MK-6-6                6    50.000
 MK-6-7                6    60.000
 MK-6-8                6    70.000
 MK-6-9                6    80.000
 MK-6-10               6    90.000
 MK-6-11               6   100.000
 MK-6-12               6   110.000
 MK-6-13               6   120.000
 MK-6-14               6   130.000
 MK-6-15               6   140.000
 MK-6-16               6   150.000
!*********************************** Marker Types ********************************************************************
!Co-dominant marker: When heterozygote F1 is present, P1 is coded as 2, F1 is coded as 1, and P2 is coded as 0; Otherwise, P1 is coded as 2, and P2 is coded as 0. 
!Dominant marker: When heterozygote F1 is present, P1 and F1 are coded as 12, and P2 is coded as 0; Otherwise, P1 is coded as 2, and P2 is coded as 0.  
!Recessive markers: When heterozygote F1 is present, P1 is coded as 2, and F1 and P2 are coded as 10; Otherwise, P1 is coded as 2, and P2 is coded as 0. 
!Missing marker is coded as -1. 
 MK-1-1                 1   2   2   1   2   2   2   1   1   1   1   1   1   2   1   2   1   1   2   2   2   1   1   1   2   1   2   1   1   1   1   2   2   2   1   1   2   2   1   2   1   2   2   1   1   1   2   1   2   2   1   1   2   1   1   1   1   1   2   1   2   2   2   2   1   1   2   2   2   1   1   2   1   1   1   2   1   1   1   1   1   1   2   2   1   2   2   2   2   2   2   2   2   2   1   1   2   2   2   1   2   2   2   2   2   1   1   2   2   2   2   1   2   1   2   2   2   1   2   2   1   2   1   1   1   2   1   2   2   2   1   1   2   1   2   2   1   2   1   2   1   1   2   1   2   1   2   2   2   1   1   2   1   1   2   2   1   2   1   2   2   1   2   2   2   2   1   2   1   2   1   1   1   1   2   1   2   2   1   1   1   2   1   1   1   1   2   1   2   2   2   1   2   1   2   1   2   1   2   1
 MK-1-2                 1   1   2   1   2   2   2   1   1   1   1   1   1   2   1   2   1   1   2   2   2   1   1   2   2   1   2   1   1   1   1   2   2   2   1   1   2   2   1   2   1   2   2   1   1   1   2   1   2   2   1   1   2   1   1   1   1   1   2   1   1   2   2   2   1   1   2   2   2   1   1   2   2   1   1   2   1   1   1   1   1   1   2   1   1   2   2   2   2   2   2   2   2   2   1   1   2   2   2   1   1   1   2   2   2   2   1   2   2   2   2   1   1   1   2   2   2   1   2   2   1   2   1   1   2   1   1   2   2   2   1   1   2   1   2   2   1   2   2   2   1   1   2   1   2   1   2   2   2   1   1   2   1   1   2   2   1   1   1   2   2   1   2   2   2   1   1   2   1   2   1   1   1   1   1   1   2   2   1   1   1   2   1   2   1   1   2   1   2   2   2   1   2   1   2   1   2   1   2   1
 MK-1-3                 1   1   2   1   2   2   1   1   1   1   1   2   1   1   1   2   1   1   1   2   2   1   1   2   2   1   2   1   1   1   1   2   2   2   1   1   2   2   1   2   1   2   2   1   2   1   2   1   2   1   1   2   2   1   1   1   1   1   2   2   1   2   2   2   1   1   2   2   2   1   1   2   2   1   1   2   1   1   1   1   1   1   2   1   1   2   2   2   2   2   2   2   2   2   1   1   2   2   2   1   1   1   2   2   2   2   1   2   2   2   2   1   1   1   2   2   2   1   2   2   1   2   1   1   2   1   1   2   2   2   1   1   2   1   2   2   1   2   2   2   1   1   2   1   2   2   2   2   2   1   1   2   1   2   2   2   1   1   1   2   2   1   2   2   2   2   2   2   1   2   1   1   1   1   2   1   2   2   1   1   2   2   1   2   1   1   2   1   2   2   2   1   2   1   2   1   2   1   2   1
 MK-1-4                 1   1   1   1   2   2   1   1   2   1   1   2   1   2   1   2   1   1   1   2   1   1   1   2   2   1   2   1   1   1   1   2   2   2   1   1   1   2   1   2   1   2   2   1   2   1   2   1   2   1   1   2   2   1   1   1   1   1   2   2   2   2   2   2   1   1   2   1   2   1   1   2   1   1   1   2   1   1   1   1   2   1   2   1   1   2   2   2   2   2   2   2   2   2   1   1   2   2   2   1   1   1   2   2   2   2   1   2   2   2   2   1   1   1   2   2   2   1   2   2   1   2   1   1   2   1   1   2   1   2   1   1   2   1   2   1   1   2   2   2   1   1   2   1   1   2   2   2   1   1   1   2   1   2   2   2   1   2   1   2   2   1   2   2   2   2   2   2   1   2   1   1   2   1   1   1   2   2   1   1   2   2   1   2   1   1   2   1   2   1   2   1   2   1   2   1   2   2   2   1
 MK-1-5                 1   1   1   1   1   2   1   1   1   1   1   2   2   2   1   2   1   2   1   2   1   1   1   2   2   2   2   1   1   1   1   2   2   2   1   1   1   2   1   2   1   2   2   1   1   1   2   1   2   1   1   2   2   1   1   1   1   1   2   2   2   2   2   2   1   1   1   1   2   1   1   2   1   1   1   2   1   1   1   1   2   1   2   2   1   2   2   2   2   2   2   2   2   2   1   1   2   2   2   2   1   1   2   2   2   2   1   2   2   2   2   1   1   1   2   2   1   1   2   2   1   2   1   1   2   1   1   2   1   2   2   1   2   1   2   1   1   2   2   2   1   1   2   1   1   2   2   2   2   1   1   2   2   1   2   2   1   2   1   2   2   1   2   2   1   2   2   2   1   1   1   1   2   1   1   1   2   2   1   2   2   2   1   1   1   1   2   1   2   1   2   1   2   1   2   1   2   2   2   1
 MK-1-6                 1   1   2   1   1   2   1   1   1   1   1   1   1   2   1   2   1   2   1   1   1   1   1   2   2   2   2   1   1   1   1   1   2   2   1   1   1   2   1   2   1   2   2   2   1   1   2   1   2   1   1   2   1   2   1   1   1   1   2   2   2   2   2   2   1   1   2   1   1   1   1   2   1   1   1   2   1   1   1   2   2   1   2   1   1   2   2   1   2   2   2   2   2   2   1   1   2   1   2   2   1   1   2   2   2   2   1   2   1   2   2   1   1   1   2   2   1   1   2   2   1   2   1   1   2   1   1   2   2   2   1   1   2   1   2   1   1   2   2   2   2   1   2   1   1   2   2   2   2   1   1   1   2   1   2   2   1   2   1   2   1   1   2   2   1   2   1   2   1   2   1   1   2   1   1   1   2   2   1   2   2   2   1   1   1   1   2   1   2   1   2   1   2   1   2   1   2   2   2   2
 MK-1-7                 1   1   2   1   1   2   2   1   1   1   1   1   1   2   1   2   1   2   1   1   1   1   1   2   2   2   2   1   1   1   1   1   2   2   1   2   1   2   1   2   1   2   2   2   1   1   2   2   2   1   2   2   1   2   2   1   2   1   2   2   2   2   2   2   2   1   2   1   1   1   1   2   1   2   1   2   1   1   1   2   2   1   2   1   1   2   2   1   2   2   1   2   2   2   1   1   2   1   1   2   1   1   2   2   1   2   2   2   1   2   2   1   1   1   2   2   1   1   2   2   1   2   1   1   2   1   1   2   2   2   1   1   2   1   2   1   1   2   2   2   2   1   2   1   1   2   2   2   2   1   1   1   2   1   2   2   2   2   1   2   1   1   2   2   1   2   1   2   1   2   1   1   2   1   1   1   2   2   1   2   2   2   1   1   1   1   2   1   2   1   2   1   2   1   2   1   2   2   2   2
 MK-1-8                 1   1   2   1   1   2   2   1   1   1   1   1   1   2   1   2   1   2   2   1   1   1   1   2   2   2   1   1   1   1   1   1   2   2   1   2   1   2   1   2   1   2   2   2   1   1   2   2   2   1   2   2   1   2   2   1   2   1   2   2   2   2   2   2   2   1   2   1   1   1   1   2   1   2   1   1   1   1   1   2   2   1   2   1   1   2   2   1   2   2   1   2   2   2   1   1   2   1   1   2   1   1   2   1   1   2   2   2   1   2   2   1   1   1   2   2   1   1   2   2   1   2   1   1   2   1   1   2   2   2   2   1   2   1   2   1   1   2   1   2   1   1   1   1   1   2   2   2   1   1   2   1   2   1   2   2   2   2   1   2   2   1   2   1   2   2   1   2   2   2   1   1   2   1   1   1   2   2   1   2   2   2   1   1   1   1   2   1   2   1   2   1   2   1   2   1   2   1   1   2
 MK-1-9                 1   1   2   1   1   2   2   1   1   1   1   1   2   2   1   1   1   2   2   1   1   1   1   2   2   2   1   1   1   1   1   1   2   2   1   2   1   2   1   2   1   1   2   2   1   1   2   1   2   1   2   2   1   1   2   1   2   1   2   2   2   2   2   2   2   1   2   1   1   1   2   2   2   2   1   1   1   2   1   2   2   1   2   1   2   2   2   1   2   2   1   2   2   2   1   1   2   1   1   2   1   1   2   1   1   2   2   2   1   2   2   1   1   1   2   2   1   1   1   2   1   2   1   1   2   1   1   2   2   2   2   2   2   1   2   1   1   2   1   2   1   1   1   1   1   2   2   2   1   1   1   1   2   1   2   2   2   2   1   2   2   1   2   1   2   2   1   2   2   2   1   1   2   1   1   1   2   2   1   2   2   2   1   2   1   1   2   1   2   1   2   2   2   1   2   2   2   1   1   2
 MK-1-10                1   1   2   1   2   1   2   1   1   1   2   1   2   2   1   1   1   2   2   1   1   1   1   2   2   2   1   1   1   1   1   1   2   2   1   2   2   2   1   2   1   1   2   2   1   1   2   1   2   1   2   2   1   1   2   1   2   1   2   2   2   2   2   2   2   1   2   1   1   1   2   2   2   1   1   1   1   2   1   2   2   1   2   1   2   2   2   1   2   2   1   2   2   2   1   1   1   1   1   2   1   1   2   1   1   2   2   2   1   1   2   1   1   1   2   2   1   1   1   2   1   2   1   1   2   1   2   2   2   2   2   2   2   1   2   1   1   2   1   2   1   1   1   1   1   2   2   2   1   2   1   1   2   1   1   2   2   2   1   2   2   1   2   1   2   2   1   2   2   2   1   1   2   1   1   1   2   2   1   2   2   2   1   2   2   1   2   1   1   1   2   2   2   1   2   2   2   1   1   2
 MK-1-11                1   1   2   1   2   1   2   1   1   1   2   1   2   2   1   1   1   2   1   1   1   1   1   2   2   2   1   1   1   1   1   1   2   2   1   2   2   2   2   2   1   1   2   2   1   1   1   2   2   1   2   2   1   2   2   1   2   1   1   2   2   1   2   2   2   1   2   1   1   1   2   2   2   1   1   1   1   2   1   2   2   1   2   2   2   2   2   1   1   2   1   2   2   2   1   1   1   1   2   2   2   1   2   1   2   2   2   2   1   1   2   1   1   1   2   2   1   1   1   2   1   2   1   1   2   1   2   2   2   2   2   1   2   1   2   1   1   2   1   2   1   1   1   1   1   2   2   2   1   1   1   1   2   1   1   2   2   2   1   2   2   1   2   1   2   2   1   1   2   1   1   1   1   1   1   1   2   2   1   2   2   2   1   2   1   1   2   1   1   1   2   2   2   1   2   2   2   1   1   2
 MK-1-12                2   1   2   1   2   1   1   1   1   1   1   1   2   1   1   2   1   2   1   1   1   1   1   2   2   2   1   1   1   1   1   1   2   2   1   2   2   1   2   2   1   1   2   1   1   1   1   2   2   2   2   2   1   2   2   1   2   2   1   2   2   1   1   2   2   1   2   1   1   1   2   2   2   1   1   1   1   2   1   2   2   1   2   2   2   2   2   1   1   2   1   2   1   2   1   1   1   1   2   2   2   1   2   1   2   2   2   2   1   1   2   1   1   1   2   2   1   1   1   2   1   1   1   1   2   1   2   2   2   2   1   1   2   1   2   2   1   2   1   2   1   1   1   1   1   2   2   2   1   1   1   1   2   1   1   2   2   1   1   2   2   1   2   1   1   2   1   2   2   2   1   1   1   1   1   1   2   2   1   2   2   2   1   2   1   2   1   1   1   1   2   2   2   1   2   2   2   1   1   2
 MK-1-13                2   1   2   1   2   1   1   1   1   1   2   1   2   2   1   2   1   2   1   1   1   1   1   2   2   2   1   1   1   1   1   1   2   2   1   2   2   1   2   2   1   1   2   1   1   1   1   1   1   2   1   2   1   2   2   1   2   2   1   1   2   1   1   2   2   1   2   1   1   1   2   2   1   1   1   1   2   2   1   2   2   2   2   1   2   2   2   1   1   2   1   2   1   2   1   1   1   2   2   2   2   1   2   2   2   2   2   2   1   1   2   1   1   1   2   2   1   1   2   2   2   1   1   1   2   1   2   2   2   1   1   1   2   1   2   2   2   2   1   2   1   1   1   1   1   2   2   2   1   1   1   1   2   1   1   2   2   2   1   2   2   2   2   1   1   1   1   1   2   2   1   2   1   1   1   1   2   2   1   2   2   2   1   1   1   2   1   1   1   1   2   2   1   1   2   2   1   1   1   2
 MK-1-14                2   1   2   1   2   1   1   1   1   1   2   1   2   2   1   2   1   2   1   1   1   1   1   2   2   2   1   1   1   1   1   2   2   2   1   2   2   1   2   2   1   1   2   1   1   1   1   1   1   2   2   2   1   2   2   1   2   2   1   1   2   1   1   2   2   1   2   1   1   1   2   2   1   1   1   2   2   1   1   2   2   2   2   1   2   2   2   1   1   2   1   2   1   2   1   1   1   2   2   2   2   1   2   2   2   2   1   2   1   1   2   1   1   1   2   2   1   1   2   2   2   1   2   1   2   1   2   2   2   1   1   1   2   1   2   2   2   2   1   2   1   1   1   1   1   2   2   2   1   1   1   1   2   1   1   2   2   2   2   2   2   2   2   1   1   2   1   1   2   2   1   2   1   1   1   1   2   2   1   1   1   2   1   1   1   2   1   1   1   1   2   2   1   1   2   2   1   1   1   2
 MK-1-15                2   1   2   1   2   1   1   1   1   2   2   1   1   2   1   2   1   2   1   1   1   1   2   2   2   2   1   1   1   1   1   2   2   1   1   2   2   2   2   2   1   2   2   1   1   1   1   1   1   2   2   2   1   2   2   1   2   2   1   1   2   1   1   2   2   1   2   1   1   1   2   2   1   1   1   2   2   1   1   2   2   2   2   1   2   2   2   1   1   2   1   2   1   2   1   1   1   2   2   2   2   1   2   2   2   2   2   2   1   1   2   1   1   1   2   2   1   2   2   2   2   1   1   1   2   1   2   2   2   1   1   1   2   1   2   2   2   2   2   2   2   1   1   1   1   2   2   2   1   1   1   1   2   1   1   1   2   2   2   2   2   2   2   1   1   2   1   1   2   2   2   2   1   1   1   1   2   2   1   2   1   2   1   1   1   1   1   1   1   1   1   2   1   1   2   2   1   1   1   2
 MK-1-16                2   1   2   1   2   1   1   1   2   2   2   1   1   2   1   1   1   2   1   1   1   1   2   2   2   1   1   1   2   1   1   2   2   1   1   2   2   2   2   2   1   2   2   1   1   1   1   2   2   2   2   2   1   1   2   1   2   1   1   1   1   1   1   2   2   2   2   2   1   2   2   2   1   1   1   2   2   1   1   2   2   2   2   1   1   2   2   1   1   2   1   2   1   2   1   1   1   2   2   2   1   1   2   2   2   2   2   1   1   1   2   1   1   1   2   2   1   2   2   2   2   1   1   1   2   1   2   2   2   1   1   1   2   1   2   2   2   2   2   2   1   1   1   1   1   2   2   2   1   1   2   1   2   1   1   1   2   1   2   2   2   2   2   1   1   1   1   1   2   2   2   2   1   1   1   1   2   2   1   2   1   2   2   2   1   1   1   1   1   1   1   2   1   1   2   2   1   1   1   1
 MK-2-1                 1   1   1   1   1   1   1   1   2   1   2   1   2   2   2   2   1   1   1   2   2   1   1   1   1   2   1   2   1   1   2   2   2   1   1   1   1   2   2   1   1   2   1   1   2   2   2   2   2   1   1   2   1   2   1   2   2   1   2   1   1   2   1   2   2   1   2   1   1   1   2   1   2   1   2   2   2   2   1   2   2   1   2   1   1   1   1   1   1   1   1   2   2   2   2   1   1   1   1   1   2   1   1   1   2   1   2   2   2   1   2   2   1   1   2   1   2   2   1   2   2   2   2   1   2   1   1   2   1   1   2   2   1   1   2   2   2   2   2   1   2   1   2   2   1   1   2   1   1   2   2   2   2   1   2   1   2   1   1   2   2   1   2   1   2   2   1   2   1   2   1   2   2   2   1   2   2   2   1   2   2   1   2   2   2   1   2   1   2   2   2   2   1   2   2   1   2   1   1   1
 MK-2-2                 1   1   1   1   1   1   1   1   2   1   2   1   2   1   2   2   1   1   1   2   2   2   1   1   1   2   1   1   1   1   2   2   2   1   1   1   1   2   1   1   1   2   1   1   2   2   2   2   2   1   2   2   1   2   1   2   2   1   2   1   1   2   1   2   2   1   1   1   1   1   2   1   2   1   2   1   2   2   1   1   2   1   2   2   1   2   1   1   1   1   2   2   2   1   2   1   1   1   1   1   2   1   1   1   2   1   2   2   2   1   2   2   1   1   1   1   2   2   1   2   2   2   2   1   2   1   1   2   1   1   2   2   1   1   2   2   2   2   2   1   2   1   1   2   1   1   2   1   1   1   2   2   2   1   1   1   2   1   1   2   2   1   2   1   2   2   1   2   1   1   1   2   2   2   2   2   1   2   1   2   1   1   2   2   2   1   1   1   2   2   2   2   1   2   2   1   2   1   1   1
 MK-2-3                 1   1   1   1   1   1   2   1   2   2   2   1   2   1   1   2   2   1   1   2   2   2   1   1   1   2   1   1   1   1   2   2   2   1   1   2   1   2   1   1   1   2   2   2   2   2   1   2   2   1   2   2   1   2   1   2   2   1   2   1   1   2   1   2   2   2   1   1   1   1   2   1   2   1   1   1   1   2   1   1   2   1   2   2   1   2   2   1   2   1   2   2   2   2   2   1   1   1   1   1   2   1   1   1   2   2   2   2   2   1   2   2   1   1   1   1   2   2   1   2   2   2   2   1   2   1   2   2   1   1   2   1   1   1   2   2   2   1   2   1   2   1   1   2   2   1   2   2   1   1   2   2   2   1   1   1   2   1   1   2   2   1   2   1   2   2   1   2   1   1   1   2   2   2   2   2   1   2   2   2   1   1   2   2   1   1   1   1   2   2   2   2   2   2   2   1   1   1   2   1
 MK-2-4                 1   1   1   1   1   1   2   1   2   2   2   1   2   1   1   2   2   1   1   2   2   2   1   1   1   2   1   2   1   1   2   2   2   1   1   2   1   1   1   1   1   2   2   2   2   2   1   2   2   2   2   2   1   2   1   2   2   1   2   1   2   2   1   2   2   2   1   2   1   1   2   1   2   1   1   1   1   2   1   1   2   1   2   2   1   2   2   1   2   2   2   2   2   2   2   1   1   1   1   1   2   1   1   1   2   2   2   2   2   1   2   1   2   1   1   1   1   1   1   2   2   2   2   1   2   1   2   2   1   1   2   1   1   1   2   2   2   1   1   1   2   1   1   2   2   1   2   2   1   1   2   2   1   1   1   1   2   1   1   2   2   1   2   1   2   1   1   2   1   1   1   2   2   1   2   2   1   2   2   1   1   1   2   1   1   1   2   1   1   2   1   2   2   2   2   2   1   1   2   1
 MK-2-5                 1   1   1   1   1   1   2   1   1   2   2   1   2   2   1   2   2   1   1   2   2   2   1   1   1   2   1   2   1   1   1   2   2   1   1   2   2   1   1   2   1   2   2   2   2   2   1   2   2   2   2   2   1   2   1   2   1   1   2   1   2   2   1   2   2   2   1   2   1   1   2   1   2   1   2   2   1   2   1   1   2   1   2   2   1   2   2   2   2   2   2   2   2   2   2   1   1   1   1   1   2   1   1   1   2   2   2   1   2   1   2   1   2   1   1   1   1   1   1   2   2   2   2   1   1   1   2   2   1   1   1   1   1   1   2   2   2   1   1   1   2   1   1   2   2   1   1   2   1   1   2   2   2   1   1   1   2   2   1   2   2   1   2   1   2   1   1   2   1   1   1   2   2   1   2   1   1   2   2   1   1   1   2   1   1   1   2   1   1   2   1   2   2   2   2   2   1   1   2   1
 MK-2-6                 1   2   2   1   1   1   2   1   1   2   2   1   2   2   1   2   2   2   1   2   2   2   1   1   1   2   1   2   2   1   1   1   2   2   1   2   2   1   1   2   1   1   2   2   2   2   1   1   1   2   2   2   1   2   1   2   2   1   2   2   2   2   1   2   2   2   1   2   1   1   2   1   2   1   2   2   1   2   2   1   2   1   1   2   2   1   2   2   2   2   2   2   2   2   2   1   1   1   1   1   2   1   1   1   2   2   2   1   2   1   2   1   2   1   1   1   1   1   1   2   2   2   2   2   1   1   2   2   1   1   1   1   1   1   2   2   2   1   1   1   2   1   1   2   2   1   1   2   1   1   2   2   2   1   1   1   2   2   1   1   2   1   2   1   2   1   1   2   1   1   1   2   2   1   2   1   1   2   2   1   1   1   2   1   1   2   2   1   1   2   1   2   2   2   1   2   1   1   2   1
 MK-2-7                 2   1   2   1   1   1   2   1   1   2   2   1   2   2   1   2   2   2   1   2   2   2   2   2   1   1   2   2   2   1   1   1   2   2   1   2   2   1   1   2   1   1   1   2   2   2   1   1   1   2   2   2   1   2   1   2   2   1   2   2   1   2   1   2   2   2   1   2   1   1   2   1   2   1   2   2   1   2   2   1   2   1   2   2   2   1   2   2   2   2   2   1   2   2   2   1   2   1   1   1   2   1   1   1   2   2   2   1   2   1   1   1   1   1   1   1   1   1   2   2   2   2   2   2   1   1   1   2   1   2   1   2   1   1   2   2   2   1   1   1   2   1   1   2   1   1   1   2   1   1   2   2   2   1   1   1   2   2   1   1   2   1   2   1   2   1   2   2   1   1   1   2   2   1   2   1   1   2   1   1   1   2   2   1   1   2   2   1   1   2   1   2   2   2   1   2   1   1   2   2
 MK-2-8                 2   2   2   1   1   1   2   1   1   2   2   1   2   2   1   2   2   2   1   2   2   2   2   2   2   1   2   2   2   1   1   1   2   1   1   2   1   1   2   2   1   1   1   2   2   2   2   1   1   2   2   2   1   2   1   1   1   1   2   2   1   2   1   2   2   2   1   2   1   1   1   1   2   2   1   2   1   2   1   1   2   1   1   2   2   1   2   2   1   2   2   1   2   2   2   1   2   1   1   1   2   1   2   1   2   2   2   1   1   1   2   1   1   1   1   1   1   1   2   2   2   2   1   2   1   1   1   2   1   1   1   2   1   2   2   2   2   1   1   1   2   1   1   2   1   1   1   2   1   1   1   2   2   1   1   1   2   2   1   1   2   1   2   1   2   1   2   2   1   1   1   2   2   1   2   1   1   2   1   1   2   2   2   1   1   2   2   1   1   1   1   2   2   2   1   2   1   2   2   2
 MK-2-9                 1   2   2   1   1   1   2   1   1   2   2   1   1   2   1   2   2   1   1   2   2   2   2   2   2   1   2   2   2   1   1   1   2   1   1   2   1   1   2   2   1   1   1   2   1   2   2   1   1   2   2   2   1   2   1   1   1   1   2   2   1   2   2   2   2   2   1   2   1   1   1   2   2   2   1   2   1   2   1   1   2   1   1   2   2   2   2   2   1   2   2   1   1   2   2   1   2   1   1   1   2   1   1   1   2   2   2   1   2   1   2   1   1   1   1   1   1   1   2   2   2   2   1   1   1   1   1   2   1   1   1   2   1   2   2   2   2   1   1   1   1   1   1   2   1   1   1   2   1   1   1   1   1   1   1   1   2   2   1   1   2   1   2   1   1   1   2   1   1   1   1   2   2   1   2   1   1   2   1   1   2   1   2   1   1   2   2   1   2   1   1   2   2   2   1   2   1   2   2   2
 MK-2-10                1   2   2   1   1   1   2   1   1   2   2   1   1   1   1   2   2   1   1   2   2   2   2   2   2   1   2   1   2   1   1   1   2   1   1   2   1   1   1   2   1   1   1   2   1   2   2   1   1   2   2   2   1   2   1   1   1   1   2   2   2   2   2   2   2   2   1   2   1   1   1   2   2   2   1   2   1   2   1   1   2   2   1   1   2   2   1   1   1   2   2   1   1   2   2   1   2   1   1   1   2   2   1   1   2   2   2   1   2   1   2   1   1   1   1   1   2   1   1   2   2   2   1   1   1   2   1   2   2   1   1   2   2   2   2   2   2   1   1   1   1   2   2   1   2   1   1   2   1   2   1   2   1   1   1   1   2   2   1   1   2   2   2   1   1   1   2   1   1   1   1   2   2   2   2   1   1   2   1   1   2   1   1   1   1   2   2   2   2   1   1   2   2   2   1   2   2   2   2   2
 MK-2-11                1   2   2   1   1   1   2   1   1   2   1   1   1   1   1   2   1   1   1   2   2   2   2   2   1   1   2   1   2   1   1   1   2   1   1   2   1   1   1   2   2   1   1   2   2   2   2   1   1   2   2   2   2   2   1   1   1   1   2   1   2   2   2   2   2   2   1   2   1   1   1   2   2   2   1   2   1   2   1   1   2   2   2   1   2   2   1   1   1   2   2   1   2   2   1   1   1   1   1   1   2   2   1   1   1   2   2   1   2   2   1   1   1   1   1   1   2   1   1   2   2   2   2   1   1   2   1   2   2   1   1   2   2   2   2   2   2   1   1   1   1   2   2   1   2   1   1   2   1   2   1   2   2   1   1   1   2   2   1   1   2   2   2   1   1   1   2   1   1   1   1   2   2   1   2   1   1   2   1   1   2   1   1   1   1   2   2   2   1   1   1   2   2   2   1   1   2   2   1   2
 MK-2-12                1   2   2   1   1   1   2   1   1   2   1   1   1   1   1   2   1   1   1   2   2   2   2   2   1   1   2   1   2   1   1   1   2   1   1   2   1   2   2   1   2   1   1   2   2   2   2   1   1   2   2   2   1   2   1   1   1   1   2   1   2   1   2   2   2   1   1   2   1   1   2   2   2   2   2   2   1   2   2   1   2   2   2   1   2   2   1   1   1   2   2   1   1   2   2   1   1   1   1   1   2   1   1   1   1   2   2   1   2   2   1   1   1   1   1   2   1   1   1   2   2   2   2   1   1   2   1   2   1   1   1   2   2   2   2   2   2   1   1   1   1   2   2   1   2   2   1   2   1   2   1   2   2   1   1   1   2   2   1   1   2   2   2   1   1   1   2   1   1   1   1   2   2   1   2   1   1   2   1   1   2   1   1   2   2   2   2   2   1   1   1   2   2   2   1   1   1   2   1   2
 MK-2-13                1   2   2   1   1   1   2   1   1   2   1   1   1   1   1   2   1   1   1   2   2   2   2   2   1   1   2   1   2   1   1   1   2   1   1   2   1   2   2   1   1   2   1   2   2   2   2   1   1   1   2   2   1   2   1   1   1   1   2   1   2   1   2   2   2   1   1   2   1   1   2   2   2   2   2   2   1   2   2   1   2   2   2   1   2   2   1   1   1   2   2   1   1   2   2   1   2   1   1   1   2   1   1   1   1   1   2   2   2   2   1   1   1   1   1   1   1   1   1   2   2   2   2   1   1   1   1   2   1   1   2   2   2   2   2   1   1   1   1   1   1   2   2   1   2   2   1   2   1   2   1   2   2   1   1   1   2   2   1   1   2   2   2   1   1   1   2   1   1   2   1   2   2   1   2   1   1   2   1   2   2   1   1   2   2   2   2   2   1   1   1   2   2   2   1   1   1   2   1   2
 MK-2-14                1   2   2   1   1   1   2   1   2   2   1   1   1   1   1   2   1   1   1   2   2   2   2   2   1   1   2   1   2   1   1   2   2   1   1   2   2   2   2   1   1   2   1   2   2   2   2   1   1   1   2   2   1   2   1   1   1   1   1   1   2   1   2   2   2   1   1   2   1   2   2   1   2   2   2   2   1   2   2   1   2   2   2   2   2   2   1   1   1   2   2   1   1   2   2   1   2   1   1   1   2   1   1   1   1   1   2   2   1   2   1   1   1   1   1   2   1   1   1   2   2   2   2   1   1   1   1   1   1   1   2   2   2   2   1   1   1   1   1   1   1   2   2   1   2   2   1   2   2   1   1   2   2   2   2   1   2   2   1   1   2   2   2   1   1   1   2   1   1   1   1   1   2   1   2   1   1   2   1   2   2   1   1   2   2   2   2   2   1   1   1   2   2   2   1   1   1   2   1   2
 MK-2-15                1   2   2   1   1   1   2   1   2   2   1   1   1   1   1   2   1   1   1   2   2   2   2   2   1   1   1   1   2   1   1   2   2   1   1   2   1   2   1   1   1   2   1   2   2   2   2   2   1   2   1   2   1   2   2   1   1   1   1   2   2   1   2   2   2   1   1   2   1   2   2   1   2   2   2   2   1   2   2   2   2   2   1   2   2   2   1   1   2   2   2   1   1   2   2   1   2   1   1   1   2   1   1   1   1   1   2   2   2   2   1   1   1   1   1   2   1   1   1   2   2   2   2   1   1   1   1   1   1   1   2   2   2   2   1   1   1   2   1   1   1   2   2   1   2   2   2   2   2   1   2   2   2   2   1   1   1   2   1   1   2   1   2   1   1   2   2   1   1   1   1   1   2   1   2   1   1   2   2   1   2   1   1   2   2   2   2   2   1   1   1   2   2   2   1   1   1   2   1   2
 MK-2-16                1   2   2   1   1   1   2   1   2   2   1   1   1   1   1   1   1   1   1   1   2   2   2   2   1   1   1   1   2   1   1   2   1   1   1   2   1   2   1   1   1   2   1   2   2   1   1   2   1   2   1   2   2   2   2   1   1   1   1   2   2   1   2   1   2   1   1   2   1   2   2   1   2   2   2   2   1   2   1   2   2   2   1   2   2   2   1   1   2   1   2   1   1   1   2   1   2   1   1   1   2   1   1   1   1   1   2   2   1   2   2   1   2   1   1   1   1   1   1   2   2   2   2   1   1   1   1   1   1   1   2   2   2   2   1   1   1   2   1   1   1   2   2   1   2   2   2   2   2   1   2   2   2   2   1   1   1   2   1   1   2   1   2   1   2   2   2   1   2   1   1   1   1   1   1   1   1   2   2   1   2   2   1   2   1   2   1   2   1   1   1   2   2   2   2   1   1   2   2   2
 MK-3-1                 1   2   1   2   1   1   1   2   2   2   1   1   1   2   2   1   1   1   2   1   2   2   1   1   1   2   2   2   1   2   1   2   1   2   2   2   1   1   2   2   2   1   1   1   1   2   2   1   2   2   1   1   1   2   2   1   1   2   1   2   1   2   2   1   2   2   2   2   2   1   2   2   2   2   2   2   1   1   1   1   1   1   2   2   1   1   2   2   1   2   2   1   1   2   2   1   1   1   2   1   2   2   1   1   2   1   2   1   2   1   2   1   1   2   2   2   2   1   1   1   2   2   1   1   1   1   1   1   2   1   2   1   2   2   1   1   1   1   1   1   2   1   2   1   2   2   1   1   1   1   1   1   2   2   1   1   1   1   2   2   1   1   2   2   1   2   2   1   1   2   2   2   1   2   1   1   2   2   1   2   1   2   2   2   1   2   1   2   1   1   1   2   1   1   1   1   1   2   1   1
 MK-3-2                 1   2   1   2   1   1   1   2   2   2   1   1   1   2   1   1   1   1   2   1   2   2   1   1   1   2   2   2   1   2   1   2   1   2   2   2   2   1   2   2   2   1   1   1   1   2   2   2   1   2   1   1   1   2   2   1   1   2   1   2   1   2   2   1   2   2   2   2   2   1   2   2   2   2   2   2   1   1   1   2   1   1   2   2   1   1   2   2   1   2   2   1   1   2   2   1   1   1   2   1   1   2   1   1   2   2   2   1   2   2   2   1   1   2   2   2   2   1   1   1   2   2   1   1   1   1   1   1   2   1   2   1   1   2   1   1   1   1   1   1   2   1   2   1   1   2   1   1   1   2   1   2   2   2   1   1   1   2   2   2   1   1   2   2   1   2   2   1   1   2   2   2   1   2   1   1   1   2   1   2   2   2   2   2   1   2   1   2   1   1   1   2   1   1   1   2   1   1   1   1
 MK-3-3                 1   1   1   2   1   1   1   2   2   2   1   1   1   2   2   1   1   1   2   1   2   2   1   1   1   2   2   2   1   2   1   2   1   2   2   2   2   1   2   2   2   1   1   1   1   2   1   1   1   2   1   1   1   1   1   1   1   2   1   1   1   2   2   1   2   2   2   2   2   1   2   2   2   2   2   2   1   1   2   2   1   1   2   2   1   2   2   2   1   2   2   1   1   1   2   1   1   1   2   2   1   2   1   1   2   2   1   1   2   2   2   1   1   2   2   2   2   1   1   2   2   2   1   1   1   2   1   1   2   2   2   1   1   2   1   1   1   1   1   1   2   1   2   1   1   2   2   1   1   2   1   1   2   2   1   2   1   2   1   2   1   1   2   2   1   1   1   1   1   2   2   2   2   2   1   1   1   1   1   2   2   2   2   2   1   2   2   2   1   1   1   2   1   1   1   2   1   1   1   2
 MK-3-4                 1   1   1   2   1   1   1   2   2   2   1   1   2   2   1   1   1   2   2   1   2   2   1   2   1   2   2   2   1   2   1   2   1   2   2   1   2   1   2   1   2   1   1   1   2   2   1   1   1   2   1   1   1   1   1   2   1   2   1   1   1   1   2   1   2   1   2   2   2   1   1   2   2   2   2   2   1   1   2   2   1   1   2   2   1   2   2   2   1   2   2   1   2   1   2   1   1   1   2   2   2   2   1   1   1   2   1   1   2   2   2   1   1   2   1   2   2   1   2   1   2   2   1   1   1   2   1   1   2   2   1   1   1   2   1   2   1   1   1   2   2   1   2   1   1   2   2   1   1   2   1   1   2   2   1   2   1   2   1   2   1   1   2   2   1   1   1   1   1   2   2   2   2   2   1   1   1   1   1   2   2   2   2   2   1   2   2   2   1   1   1   2   1   2   1   2   1   2   1   2
 MK-3-5                 1   1   1   2   1   1   1   2   2   2   1   1   2   2   1   1   1   2   2   1   2   2   1   2   1   2   2   1   1   2   1   2   1   2   2   1   2   1   2   1   2   1   2   2   2   2   1   1   1   2   1   1   1   1   1   2   1   2   2   2   1   1   2   1   2   1   2   2   2   1   1   1   2   2   2   2   1   2   2   2   1   1   2   1   1   2   2   2   1   2   2   1   1   1   2   1   1   1   1   2   2   1   1   1   1   2   1   1   2   2   2   1   2   2   2   2   2   1   2   1   2   2   1   2   1   2   1   1   2   1   1   2   1   1   1   2   1   1   1   2   2   1   2   1   1   2   2   1   1   2   1   1   2   2   1   2   1   2   1   2   1   1   2   2   1   1   1   2   1   2   2   2   2   2   1   1   1   1   1   1   2   2   2   2   2   2   2   2   1   1   1   2   1   2   1   2   1   2   1   2
 MK-3-6                 1   1   1   2   1   2   1   2   2   2   1   1   2   2   1   1   1   2   2   1   2   2   2   2   1   2   2   1   1   1   1   2   1   2   2   2   2   1   2   1   2   1   2   1   2   2   1   1   1   2   2   1   1   1   1   1   1   2   2   2   1   1   2   1   2   1   2   2   2   1   2   1   2   2   2   2   1   2   2   2   1   1   1   2   1   2   2   2   1   2   2   2   1   1   2   1   1   1   1   2   2   1   2   1   1   2   2   1   2   2   2   1   2   2   2   1   2   1   2   1   2   2   1   2   1   2   1   1   1   2   1   2   1   1   1   2   1   1   1   2   2   1   2   1   1   2   2   1   1   2   1   1   2   1   1   2   1   2   1   2   1   1   2   2   1   2   1   2   2   2   2   2   2   1   1   1   1   1   2   1   2   2   2   2   2   1   2   2   1   1   1   2   1   2   1   2   1   2   1   1
 MK-3-7                 1   1   2   2   1   2   1   2   1   2   1   1   2   2   1   2   1   2   1   1   2   2   2   2   2   2   2   2   1   1   2   2   1   1   2   1   2   1   2   1   1   1   2   1   2   2   1   1   2   1   2   1   1   1   1   1   1   2   2   2   1   1   2   1   2   1   2   2   2   1   2   1   2   2   2   2   1   1   2   2   1   1   1   2   1   2   2   2   2   2   2   2   1   1   2   1   1   1   1   2   2   1   2   1   1   2   2   1   2   2   2   1   1   2   2   1   2   2   2   2   2   2   1   2   2   2   1   1   1   2   1   2   1   1   1   1   1   1   1   2   2   1   2   1   1   2   1   1   1   1   1   1   2   1   2   2   1   2   1   2   1   1   2   2   1   2   1   2   2   2   2   2   2   1   1   2   1   1   2   1   2   2   2   2   1   1   2   2   1   1   2   2   1   2   1   2   1   2   1   1
 MK-3-8                 2   1   2   2   1   2   1   2   1   2   1   2   2   2   1   2   1   2   1   1   2   2   2   2   2   2   2   2   1   1   2   2   1   2   2   2   2   1   2   1   1   1   2   1   2   2   1   1   2   1   1   1   1   1   1   2   1   2   2   2   1   1   2   1   2   1   2   2   1   2   2   1   2   2   2   2   1   1   2   2   1   1   1   2   1   2   2   2   2   2   2   2   1   1   2   1   1   2   1   2   2   1   2   1   1   2   1   1   2   2   2   1   2   2   2   1   2   1   2   1   2   2   1   2   2   2   1   1   1   2   1   2   1   1   1   1   2   1   1   2   2   1   1   1   2   2   1   1   1   1   1   1   1   1   2   2   1   2   1   2   1   1   2   2   1   2   1   2   2   2   2   1   2   2   1   2   1   1   2   1   1   1   2   1   1   1   2   2   1   1   2   2   1   2   1   2   1   2   1   2
 MK-3-9                 2   1   2   2   1   2   1   2   1   2   2   2   2   2   1   2   1   1   1   1   1   2   2   2   2   2   1   2   1   1   2   2   1   2   2   2   1   1   2   1   1   1   2   1   2   2   1   1   2   1   1   1   1   1   1   2   1   2   2   2   1   1   2   1   2   1   1   2   1   2   2   1   2   2   2   2   1   1   2   1   1   1   1   2   1   2   1   2   2   1   2   2   1   1   2   1   1   2   1   2   2   1   2   1   1   2   1   2   2   2   1   1   2   2   2   1   2   1   1   1   2   1   1   2   2   2   1   1   1   2   1   2   1   1   1   1   2   1   1   2   2   1   1   1   2   2   1   1   1   1   1   1   1   1   2   2   1   2   1   2   1   1   2   2   1   2   2   2   2   2   2   1   2   2   1   2   2   1   2   1   1   1   2   1   2   2   2   2   1   2   2   2   1   2   1   2   1   2   1   2
 MK-3-10                2   2   2   2   1   2   1   2   2   2   1   2   2   2   1   2   1   1   2   1   1   2   2   2   1   2   1   2   2   1   2   2   1   2   2   2   1   1   2   1   1   1   1   2   2   2   1   1   2   1   1   1   1   1   1   2   1   2   2   2   1   1   2   1   2   2   1   2   1   2   2   1   2   2   2   2   1   1   1   1   1   1   1   2   1   2   1   2   2   1   2   1   2   1   2   1   1   2   1   2   2   1   2   1   1   2   1   2   2   2   1   1   2   2   2   2   2   1   1   1   1   1   1   2   2   2   2   1   1   2   1   2   1   1   1   1   2   1   1   2   2   1   1   1   2   2   1   1   2   1   1   1   1   1   2   2   1   2   1   2   1   1   2   2   1   2   2   2   2   2   2   2   2   2   1   2   1   2   2   1   1   1   2   1   2   2   2   2   1   2   2   2   1   2   1   2   1   2   2   1
 MK-3-11                2   2   2   2   2   2   1   2   2   2   1   2   2   1   1   2   1   1   2   1   1   2   2   2   1   1   1   2   2   1   2   2   1   2   2   2   1   1   2   2   1   2   1   2   2   2   1   1   2   1   1   1   1   1   1   1   1   2   2   2   1   1   2   1   2   2   1   2   1   1   2   1   2   2   2   2   1   2   1   1   1   1   1   2   1   2   1   2   2   1   1   2   2   1   2   1   1   2   1   2   2   1   2   1   1   2   1   1   2   2   1   1   2   2   2   2   2   1   1   1   1   1   1   2   2   2   2   1   1   2   2   2   1   1   1   1   2   2   1   1   2   1   1   1   2   2   1   1   2   1   1   1   1   1   2   2   1   2   1   2   1   1   2   1   1   1   2   2   2   2   2   2   2   2   1   1   1   2   2   1   1   1   2   1   2   2   2   2   1   2   1   2   1   2   1   1   1   2   2   1
 MK-3-12                2   1   2   2   2   2   2   1   2   2   1   2   1   2   1   2   1   2   2   1   1   1   1   2   1   1   2   2   2   1   2   2   1   2   2   2   1   1   1   2   1   2   1   2   2   2   1   1   2   1   1   1   1   1   1   1   1   2   1   2   1   1   2   2   2   2   2   2   1   1   2   1   2   2   2   2   1   2   2   2   1   1   1   2   1   2   1   1   2   1   1   2   2   1   2   1   1   2   2   1   2   1   2   1   1   2   1   1   2   2   1   2   2   2   2   2   2   1   1   1   1   1   1   2   2   2   2   1   1   2   2   2   1   2   1   1   1   2   1   1   2   1   1   1   1   2   1   1   2   1   1   1   1   1   2   2   1   2   1   2   1   1   2   1   1   1   2   2   2   2   1   2   2   2   1   1   1   2   2   1   1   1   2   1   2   2   2   2   1   2   1   1   1   1   1   2   1   2   2   1
 MK-3-13                2   1   2   2   2   2   2   1   2   1   1   2   1   2   1   2   1   2   2   1   1   1   1   2   1   1   2   2   2   1   2   2   2   1   2   2   1   1   1   2   1   2   1   1   2   2   1   1   2   1   1   1   1   1   1   1   1   2   1   2   1   1   2   2   2   2   2   2   1   1   1   1   2   2   2   2   1   2   1   2   1   1   1   2   1   1   1   1   2   1   1   2   1   1   1   1   1   2   1   1   2   1   2   2   1   2   1   1   2   2   1   1   2   2   2   2   2   1   1   1   1   1   1   2   2   2   2   1   1   1   2   2   1   2   1   2   1   2   1   1   2   1   1   1   1   1   1   1   2   1   1   1   1   1   2   2   1   1   1   2   1   1   2   1   1   1   2   2   2   2   1   1   1   2   1   1   1   2   2   1   1   1   2   1   2   2   2   2   1   2   1   1   1   1   1   2   1   2   2   1
 MK-3-14                2   1   2   2   2   2   2   1   2   1   1   2   1   2   1   2   1   2   2   1   1   1   1   2   1   1   2   2   2   1   2   2   2   1   2   2   1   2   1   2   1   2   1   1   2   2   1   1   2   1   2   2   1   1   1   1   1   2   1   2   1   1   2   2   2   2   2   1   2   1   1   1   2   2   2   2   1   2   1   2   1   1   1   2   1   1   1   1   2   1   1   1   1   1   1   1   2   2   1   1   2   1   1   2   1   2   1   1   1   2   1   2   2   2   2   2   2   1   1   1   1   1   1   2   2   2   2   2   1   1   1   2   1   2   1   2   1   2   1   1   2   1   1   1   1   1   1   1   2   1   1   1   1   1   2   2   2   2   1   2   1   1   2   1   1   1   2   2   2   2   1   1   1   2   1   1   1   2   2   1   1   1   2   1   2   2   2   2   1   2   2   1   1   1   1   2   1   2   2   2
 MK-3-15                2   1   2   2   2   2   2   1   2   1   1   2   1   2   2   1   2   2   2   2   1   1   2   2   1   2   2   2   2   1   2   2   2   1   2   2   1   1   1   2   1   2   1   2   2   2   1   2   2   1   2   2   1   2   1   1   1   2   1   2   1   1   2   2   2   2   2   1   1   1   1   1   2   2   2   2   2   2   1   2   1   1   1   2   2   1   1   1   2   1   2   1   1   1   1   1   1   2   1   1   2   1   1   2   1   2   1   1   1   2   2   1   2   2   2   2   1   1   1   1   1   2   1   2   2   2   2   2   1   1   2   1   1   2   1   2   1   2   1   1   2   1   1   1   2   1   1   1   2   1   1   1   1   1   2   1   2   2   1   2   1   1   2   1   1   1   2   2   1   2   1   1   1   2   1   1   1   2   2   1   1   1   2   1   2   2   2   2   1   2   2   1   1   1   1   2   2   2   2   2
 MK-3-16                2   1   2   1   2   2   2   1   2   1   1   2   2   2   2   1   2   2   1   1   1   2   2   2   1   2   2   2   2   1   2   2   1   1   2   2   1   1   1   2   1   1   1   2   2   2   1   2   2   1   1   2   1   2   1   1   1   2   1   2   1   1   2   2   2   2   2   1   1   1   1   2   2   1   2   2   2   2   2   2   1   1   1   2   2   1   1   1   2   1   2   1   1   2   1   1   1   2   1   1   2   1   1   2   2   2   1   1   1   2   2   1   2   2   2   2   1   1   1   2   1   2   1   2   2   2   2   2   1   1   2   1   1   2   1   2   1   1   1   1   2   1   1   2   2   1   1   1   2   1   1   1   2   1   2   1   2   2   1   2   1   1   2   1   1   1   2   2   2   2   1   1   1   2   1   1   1   2   2   1   1   2   2   1   2   1   2   2   1   2   2   1   1   1   1   2   2   2   2   1
 MK-4-1                 1   1   1   2   1   2   1   1   1   2   1   2   1   1   2   1   1   2   1   2   1   1   1   1   2   2   2   1   2   1   1   2   2   2   1   1   1   2   1   2   2   1   1   2   1   1   2   1   1   2   1   2   2   2   2   1   1   2   1   1   1   1   2   2   1   1   1   2   2   2   1   1   2   1   1   1   2   2   1   1   2   1   1   1   2   1   1   1   2   1   1   2   1   1   2   1   1   2   2   2   2   2   1   1   1   1   1   1   2   1   2   1   2   1   2   2   2   1   1   1   1   1   2   2   2   2   2   2   1   1   1   2   1   2   1   2   1   2   1   2   1   2   2   2   1   2   2   2   1   1   1   1   2   2   2   1   1   2   1   2   1   1   2   2   1   1   2   1   2   2   2   2   1   2   2   2   1   2   2   2   1   2   2   2   2   2   2   2   1   1   1   1   2   2   1   1   2   2   1   1
 MK-4-2                 1   1   1   2   1   2   2   1   1   2   1   2   1   1   2   1   1   2   1   2   1   1   1   1   1   1   2   1   2   1   1   2   1   2   1   1   1   1   1   2   2   1   1   1   1   1   2   1   1   2   1   2   2   2   2   1   1   2   1   1   1   1   2   2   1   1   1   2   2   2   1   1   2   1   2   1   2   1   1   1   2   1   1   1   2   1   1   1   2   1   1   2   1   1   2   2   1   1   2   2   2   2   1   1   1   1   1   1   2   1   2   1   2   1   2   2   2   1   1   1   1   1   2   2   2   2   2   2   1   1   1   2   1   2   1   2   1   2   1   2   1   2   2   2   1   2   2   2   1   1   1   2   2   2   2   1   1   2   1   2   1   1   2   2   1   1   1   1   2   2   2   2   1   2   1   2   1   2   2   2   1   2   2   2   2   1   2   2   1   1   1   1   2   2   1   1   2   2   1   1
 MK-4-3                 1   1   1   2   1   2   2   1   1   1   1   2   2   1   2   1   2   2   1   2   1   1   2   1   1   1   2   1   2   2   1   2   1   2   1   1   2   1   1   2   2   1   1   1   1   1   2   1   1   2   1   2   2   2   2   2   1   2   1   1   1   1   2   2   1   1   2   2   2   2   1   1   1   1   2   1   2   1   1   1   2   2   1   1   2   1   1   1   2   1   1   2   1   1   2   2   2   1   2   2   2   2   1   1   1   1   1   1   2   1   2   1   2   1   2   2   2   1   1   1   1   1   2   2   2   2   2   2   2   1   1   2   1   2   1   2   1   2   1   2   1   2   2   2   1   2   2   1   1   1   1   2   2   2   2   1   1   2   1   2   1   1   2   2   1   1   1   1   2   2   2   2   1   2   2   2   1   2   2   2   1   2   2   2   2   1   2   2   1   1   1   1   2   1   1   1   2   2   1   1
 MK-4-4                 1   1   1   2   1   1   2   1   1   1   1   2   2   1   2   1   1   2   1   1   1   1   2   1   1   2   2   1   1   2   1   2   1   2   1   1   2   1   1   2   2   1   1   1   1   1   2   1   1   2   2   2   2   2   2   2   1   2   1   1   2   1   2   2   1   1   2   2   2   2   1   1   1   1   2   2   2   1   1   1   2   2   1   1   2   1   1   1   2   1   1   2   1   1   2   2   2   1   2   2   2   2   1   1   1   1   1   1   1   1   2   1   2   1   2   2   2   1   1   1   1   2   2   2   1   2   2   2   2   1   2   2   1   2   1   2   1   2   1   2   1   2   2   2   1   2   2   1   1   1   1   2   2   2   2   1   1   2   2   2   1   1   2   2   1   1   2   1   2   2   2   2   1   1   2   2   1   1   2   2   1   2   2   1   1   1   2   2   1   1   1   1   2   2   1   1   2   2   1   2
 MK-4-5                 1   1   1   2   1   1   2   1   1   1   1   2   2   1   2   1   1   2   1   1   1   1   2   1   1   2   1   1   1   2   1   2   1   2   1   1   2   1   1   2   2   1   1   1   1   1   2   2   1   2   2   2   2   2   2   2   1   2   2   1   2   1   2   1   1   1   2   2   2   2   1   1   1   1   2   2   2   1   1   1   2   1   2   1   2   1   1   1   2   1   1   2   1   1   2   2   2   1   2   2   2   2   1   1   1   1   1   1   1   1   2   1   2   1   2   2   2   1   2   1   1   2   2   2   1   2   2   2   2   1   2   2   1   2   1   2   1   2   1   2   1   2   2   2   2   2   2   1   1   1   1   1   2   2   2   1   1   2   2   2   1   1   2   1   1   1   2   1   2   2   2   2   1   1   2   2   1   1   1   2   1   2   2   1   1   1   2   2   1   2   1   1   2   2   1   1   2   2   2   2
 MK-4-6                 1   1   1   2   1   2   2   1   1   1   2   2   2   1   2   1   1   2   2   1   1   1   1   2   1   2   1   1   1   2   1   2   1   2   1   1   2   1   1   1   2   1   1   1   1   1   2   2   2   1   2   2   2   2   1   1   1   2   2   1   2   1   2   1   1   1   2   2   2   2   1   2   1   1   2   2   2   1   1   1   2   1   2   1   2   1   1   2   2   1   1   2   1   1   2   2   2   1   2   2   2   2   1   1   1   1   1   1   1   1   2   1   2   1   2   2   2   1   2   1   1   2   2   2   1   2   2   2   1   1   2   2   1   2   1   2   2   2   2   2   1   2   2   2   2   2   2   1   1   1   1   1   1   2   2   1   1   2   2   2   1   1   1   1   1   1   2   1   2   2   2   2   1   1   2   2   1   1   1   1   1   2   2   1   1   1   2   2   1   2   1   1   2   2   1   1   2   2   2   2
 MK-4-7                 1   1   1   2   1   2   2   2   1   2   2   2   2   1   2   1   1   2   2   1   1   1   1   2   1   2   1   1   1   2   1   2   1   2   1   1   2   2   1   1   2   1   1   1   1   1   2   2   2   1   2   1   2   2   1   1   1   2   2   1   2   1   2   2   1   1   2   1   2   2   1   2   1   1   2   2   2   1   1   1   2   1   1   1   2   1   1   2   1   1   1   2   1   1   1   2   2   1   2   2   2   2   1   1   2   1   1   1   1   1   2   1   2   1   2   2   2   1   2   1   2   2   2   2   2   2   2   2   1   1   2   2   1   2   1   2   2   2   1   2   1   2   2   2   2   2   2   1   1   1   1   1   1   2   2   1   1   2   2   2   1   1   1   1   2   1   2   2   2   2   2   1   1   1   2   2   1   1   1   2   1   2   2   1   1   1   2   2   1   2   1   1   2   1   1   1   2   1   2   2
 MK-4-8                 1   1   1   2   1   2   2   2   1   2   2   2   1   1   2   1   1   1   2   1   1   1   1   2   1   2   1   2   1   2   2   2   1   2   1   1   2   2   1   1   2   1   1   1   1   2   2   2   2   1   2   1   2   2   1   1   1   2   2   1   2   1   2   2   1   1   2   1   1   2   1   1   1   1   1   2   2   1   1   1   2   1   1   1   2   1   1   2   1   1   1   2   1   1   1   2   2   1   2   2   2   1   1   1   2   1   1   1   1   1   2   1   2   1   2   2   2   1   2   1   2   2   2   2   2   2   2   2   1   1   2   2   1   2   1   2   2   2   1   2   1   2   1   2   2   2   2   1   2   1   1   1   1   2   2   1   1   2   2   2   1   2   1   1   2   1   2   2   2   2   2   1   1   1   2   2   1   1   1   2   1   2   2   1   1   1   2   2   2   2   1   1   1   2   1   1   2   1   2   2
 MK-4-9                 1   1   1   2   1   2   2   2   1   2   2   2   1   1   2   1   2   1   2   1   2   1   1   2   1   2   1   2   1   2   2   2   1   2   1   1   2   2   1   1   2   1   1   1   1   2   2   2   2   1   2   1   2   2   1   1   1   2   2   1   2   1   2   2   1   1   2   1   1   1   1   1   1   2   1   2   2   2   1   1   2   1   1   2   2   1   1   2   1   1   1   2   1   2   1   2   2   1   2   1   2   1   1   1   2   1   1   1   1   2   2   1   1   1   2   2   2   1   2   1   2   2   2   2   1   2   2   2   1   2   2   2   1   2   1   1   2   2   1   2   1   2   1   2   2   2   2   2   2   1   1   2   1   2   2   1   1   2   1   2   1   2   1   1   2   1   2   2   2   2   2   1   1   1   2   2   1   1   1   2   2   2   2   1   1   1   2   1   2   2   1   1   1   2   1   1   2   1   2   2
 MK-4-10                1   2   1   2   1   2   2   1   1   2   2   2   1   1   2   1   2   1   2   1   2   1   1   2   1   2   1   2   1   2   2   2   1   2   1   2   2   2   1   2   2   1   1   2   1   2   2   2   2   1   2   1   2   2   1   2   2   2   2   1   1   1   2   2   1   1   2   1   1   1   1   2   2   2   1   2   2   2   1   2   2   1   1   2   2   1   1   2   1   2   1   2   1   2   1   2   2   1   2   1   2   1   1   2   2   1   1   1   1   2   2   2   1   1   2   2   2   1   2   1   2   1   2   2   1   2   2   2   1   2   2   2   1   2   1   1   2   1   1   2   1   2   1   2   2   2   2   2   2   1   1   2   1   2   2   1   1   2   1   2   1   2   1   1   2   1   2   2   2   2   2   1   1   2   2   2   1   1   1   2   2   2   2   1   1   1   2   1   2   2   1   1   1   2   1   1   2   1   2   2
 MK-4-11                1   2   1   2   1   2   2   1   1   2   2   2   1   2   2   1   2   1   2   1   2   1   1   2   1   2   1   2   1   2   2   2   1   2   1   2   2   2   1   1   2   1   1   2   1   2   1   2   2   1   2   1   2   2   1   2   2   2   2   1   1   1   2   1   2   1   2   1   1   1   1   2   2   2   1   2   2   2   1   2   2   1   1   2   2   1   1   2   1   2   1   2   1   2   1   2   2   1   1   1   2   1   1   2   2   1   1   2   1   2   2   2   1   1   2   2   2   1   2   2   2   1   2   2   1   2   2   2   1   2   1   2   1   2   1   1   2   1   1   2   1   2   1   2   2   2   2   2   2   1   1   2   1   2   1   1   1   2   1   2   1   2   1   1   2   1   2   2   2   2   2   1   1   2   2   2   1   2   2   2   2   2   2   2   1   1   2   1   2   2   1   1   1   2   1   1   2   1   2   2
 MK-4-12                1   2   1   2   1   2   1   1   1   2   2   2   1   2   2   1   2   1   2   1   1   1   1   2   1   2   1   2   1   2   1   1   1   2   1   2   2   2   1   1   2   1   1   2   1   2   1   2   2   1   2   1   2   2   1   2   2   2   2   1   1   1   2   1   2   1   2   1   1   1   1   1   2   2   1   2   2   2   1   2   2   1   1   2   2   1   1   2   1   2   1   2   1   2   1   2   2   1   1   1   2   1   1   1   2   1   1   2   1   2   2   2   1   1   2   2   2   1   2   2   2   1   2   2   1   2   2   2   1   2   1   2   1   2   1   1   2   1   1   2   1   2   1   2   2   1   2   2   2   1   1   2   1   2   1   1   1   2   1   2   1   2   1   1   2   1   2   2   2   2   2   1   1   2   2   2   1   2   1   2   2   2   2   2   1   1   2   1   2   2   2   2   1   2   1   1   2   1   2   2
 MK-4-13                1   2   2   1   1   2   1   1   1   2   2   2   1   2   2   1   2   1   2   1   1   1   1   2   1   2   1   2   1   1   1   1   1   2   1   2   2   2   1   1   2   1   1   2   2   2   1   2   1   1   2   1   1   2   1   2   2   2   2   1   1   2   2   1   2   2   2   2   1   1   2   2   2   2   1   2   2   2   1   1   2   1   1   2   2   1   1   2   1   2   1   2   1   2   1   1   2   1   1   1   2   1   1   2   2   1   1   2   1   2   1   2   1   1   2   2   2   1   2   2   2   1   2   2   1   2   2   2   1   2   2   2   1   2   1   1   2   1   1   2   1   2   1   2   2   1   2   2   2   2   1   2   1   2   1   1   1   2   1   2   1   2   1   1   2   1   2   2   2   2   2   1   1   2   2   1   1   2   1   2   2   2   2   2   1   1   2   1   2   1   2   2   1   2   1   1   2   1   2   2
 MK-4-14                1   2   2   1   1   2   1   1   1   2   2   2   1   2   1   1   2   2   2   1   1   1   1   2   1   1   1   2   1   2   1   1   1   2   1   2   2   2   1   2   2   1   1   2   1   2   2   2   1   1   1   1   1   2   1   2   2   2   2   1   2   2   2   1   2   2   2   2   1   1   2   2   2   2   1   2   2   2   1   1   2   1   1   1   2   1   1   2   1   2   2   2   2   2   1   1   2   1   1   1   2   1   1   2   1   1   1   2   1   2   2   1   1   1   2   2   1   1   2   2   2   1   2   2   1   2   2   2   1   2   2   2   1   2   1   1   2   1   1   2   1   2   1   2   2   1   2   2   2   2   1   2   1   2   1   1   1   2   1   2   1   2   1   1   2   2   2   2   2   2   2   1   1   2   2   1   1   2   1   2   2   2   1   2   1   1   2   1   2   1   2   2   1   2   1   1   1   1   2   2
 MK-4-15                1   2   2   1   1   2   1   1   1   2   2   2   1   2   1   1   1   2   2   1   1   1   1   2   1   1   1   2   1   2   2   1   1   2   2   2   2   2   1   2   2   1   1   2   1   2   2   2   1   2   1   1   1   2   1   2   2   2   2   1   2   1   2   1   2   2   2   2   1   1   2   2   2   2   1   2   2   2   1   2   2   1   2   1   2   1   1   2   1   2   2   1   2   2   1   1   1   1   2   1   1   1   1   2   1   1   1   2   1   2   2   1   1   1   2   2   1   1   2   2   2   1   2   2   1   2   2   2   1   2   2   1   1   2   2   1   2   1   1   1   1   2   1   2   2   1   2   2   2   2   1   2   1   1   1   1   2   2   1   2   1   2   1   1   2   1   1   2   1   2   2   2   1   2   2   1   1   2   2   2   2   2   2   2   1   1   1   2   2   1   2   2   1   2   1   1   1   1   2   2
 MK-4-16                1   2   2   1   1   2   1   1   1   2   2   2   1   1   1   1   1   2   2   1   1   1   1   2   1   2   1   2   1   2   2   1   1   2   2   2   2   2   2   2   2   1   1   2   2   2   2   2   1   2   1   1   1   2   1   2   2   2   2   1   2   1   2   1   2   2   2   2   2   1   2   2   2   2   1   2   2   2   1   2   2   1   2   1   1   1   1   2   1   2   1   1   2   2   1   1   1   1   2   1   1   1   2   2   1   1   1   2   1   2   2   2   1   1   2   1   1   2   2   2   2   2   2   2   1   2   2   2   1   2   2   1   1   2   2   2   2   1   2   1   1   2   1   2   2   1   2   2   2   2   1   2   2   1   1   1   2   2   1   2   1   2   1   1   2   1   1   1   1   2   2   2   1   2   2   1   1   2   2   2   2   2   2   2   1   1   2   2   2   1   2   2   1   2   1   1   1   1   1   2
 MK-5-1                 1   1   2   2   1   1   1   2   2   2   1   1   2   1   1   1   1   1   1   1   1   1   1   1   2   2   1   1   2   1   2   1   1   2   1   2   1   2   1   1   2   1   1   1   2   2   2   2   2   1   2   2   2   1   2   2   1   2   2   2   2   1   1   2   1   2   1   2   2   2   1   2   2   1   1   2   1   1   1   1   1   1   1   2   1   1   1   1   1   2   2   1   2   2   2   1   1   2   2   1   2   2   2   1   1   1   1   2   1   2   2   1   2   2   2   2   2   1   2   1   2   1   1   2   2   1   2   1   2   1   2   2   2   2   1   1   2   1   1   2   2   2   2   2   2   2   2   2   1   2   2   2   1   1   1   1   2   1   1   2   2   2   1   1   2   2   2   2   2   2   1   2   2   1   2   2   2   1   1   2   2   1   1   1   2   1   2   2   1   2   1   1   1   2   1   1   1   1   2   1
 MK-5-2                 2   1   2   2   1   2   1   2   2   2   1   1   1   1   1   1   1   2   1   1   1   1   1   1   2   2   1   1   2   1   2   2   1   2   1   2   2   2   1   1   2   1   1   2   2   2   2   2   2   1   2   2   2   1   2   2   1   2   2   2   2   1   1   2   1   2   1   2   2   2   1   2   2   1   1   2   1   1   1   1   1   1   1   2   1   1   1   1   1   2   2   1   2   2   2   1   1   2   2   1   2   2   2   1   1   1   1   1   1   2   2   1   2   2   2   1   2   1   2   1   2   1   1   2   2   1   2   1   2   1   2   2   2   2   1   1   2   1   1   1   2   2   2   2   2   2   1   2   1   2   1   2   1   1   1   1   2   1   1   2   2   2   1   1   2   2   2   2   2   2   1   2   2   1   2   2   2   1   1   2   2   1   1   1   2   1   2   2   1   2   1   1   1   2   1   1   1   1   2   1
 MK-5-3                 2   1   2   2   1   2   1   1   2   1   1   1   1   1   2   1   1   1   2   1   1   1   2   1   2   2   2   1   2   1   2   2   2   2   1   1   2   2   1   1   2   1   1   2   2   2   2   2   2   2   2   2   2   2   2   2   2   2   2   2   1   1   1   2   1   2   1   2   2   1   2   2   2   1   1   2   2   1   1   1   1   1   1   2   1   1   2   1   1   2   2   1   2   2   2   1   1   2   2   1   2   2   2   1   1   1   1   1   1   2   2   1   2   1   2   2   2   1   2   1   2   1   1   2   2   1   2   1   2   2   2   2   2   2   1   1   2   1   1   1   2   2   2   2   2   2   1   2   1   2   1   2   1   1   1   1   2   1   1   2   2   1   1   1   2   2   2   2   2   2   1   2   2   1   2   2   2   2   1   1   2   2   1   1   1   1   2   2   1   2   2   2   1   2   1   1   1   1   2   1
 MK-5-4                 2   2   2   2   2   2   1   1   2   1   1   1   1   1   2   1   1   1   2   1   1   1   2   1   2   2   2   1   2   1   2   2   2   2   1   1   2   2   1   1   2   1   2   2   2   2   2   2   2   2   2   2   2   2   2   2   2   2   2   2   1   1   1   2   1   2   1   2   2   1   2   2   2   1   2   2   2   1   1   1   1   1   2   2   1   1   2   1   2   2   2   1   2   2   2   1   1   2   2   1   1   2   2   1   1   1   1   1   1   2   2   1   2   1   2   2   2   1   2   1   2   1   1   2   1   1   2   1   2   2   2   2   2   2   1   1   2   1   1   1   2   2   2   2   2   2   1   2   1   2   1   2   1   1   1   1   2   1   1   2   2   1   1   1   2   2   2   2   1   2   1   1   2   1   2   2   2   1   1   1   2   2   1   1   1   1   1   2   1   2   2   2   1   2   1   1   1   1   2   1
 MK-5-5                 2   2   2   2   2   1   1   1   2   1   1   1   1   1   2   2   1   1   2   1   1   2   2   1   2   2   2   1   2   1   2   2   2   2   1   1   2   2   1   1   2   1   2   2   2   2   2   2   2   2   2   2   1   2   2   2   2   2   2   2   1   1   1   2   1   2   1   2   2   1   2   2   2   2   2   2   1   1   1   1   1   1   1   2   1   1   2   1   2   2   2   1   2   1   2   1   1   2   1   1   2   2   2   1   1   1   1   1   1   2   2   1   2   1   2   2   2   1   2   1   2   1   1   2   1   1   2   1   2   2   2   2   2   2   1   1   2   1   1   1   2   1   2   2   2   2   1   2   2   2   1   2   1   1   1   1   2   1   1   2   2   1   1   1   2   2   2   2   1   2   1   1   1   1   2   2   2   1   1   1   2   1   2   1   1   2   1   2   1   2   2   2   1   2   1   1   1   1   2   1
 MK-5-6                 2   1   2   2   2   2   1   1   2   2   1   1   2   1   2   2   1   1   1   1   1   2   2   1   2   2   2   1   2   1   2   2   2   2   1   1   2   2   1   1   2   2   2   2   2   2   2   2   2   2   1   2   1   2   2   1   2   2   2   2   1   1   1   2   1   2   1   2   2   1   2   1   1   1   1   1   1   1   1   2   1   1   1   2   1   2   2   1   2   2   2   2   1   1   2   1   1   2   1   1   2   2   2   1   1   1   2   1   1   1   2   1   2   1   2   2   2   1   2   1   2   1   1   2   1   1   1   1   2   2   2   2   1   1   2   2   2   1   1   1   2   1   2   2   2   2   2   2   1   2   1   2   1   1   1   1   2   1   1   2   1   1   1   1   2   2   2   2   1   1   1   1   1   1   2   2   2   1   1   2   2   1   2   1   1   2   2   2   1   2   2   2   1   2   1   1   1   1   2   1
 MK-5-7                 1   1   2   2   1   2   1   1   2   2   1   1   2   1   2   2   1   1   1   1   1   2   2   1   2   2   2   1   2   1   2   2   1   2   1   1   2   2   1   1   1   2   2   2   2   2   2   2   1   2   1   2   2   2   2   1   2   2   2   2   1   1   1   2   1   2   1   2   2   1   2   1   1   1   1   1   1   1   1   2   1   1   1   1   1   2   2   1   2   2   2   2   1   1   2   1   1   2   1   1   2   2   2   1   1   1   2   1   1   1   2   1   1   1   2   2   2   1   2   1   1   2   1   2   1   1   1   1   2   2   2   2   1   1   2   2   2   1   1   1   2   1   2   2   2   2   2   2   1   2   1   2   1   1   1   1   2   1   1   2   1   1   2   1   2   1   2   2   1   1   1   1   1   1   2   2   2   1   1   2   2   1   2   1   1   2   1   2   1   1   2   2   1   2   1   1   1   2   2   1
 MK-5-8                 1   1   2   2   1   2   1   2   2   2   1   1   2   1   2   2   1   1   1   1   1   2   2   1   2   2   2   1   2   1   2   2   1   2   1   1   1   2   2   1   1   2   2   2   2   2   2   2   1   2   1   2   2   2   2   1   2   1   2   2   1   1   1   2   1   2   1   2   1   1   2   1   1   2   1   1   1   1   1   2   1   1   1   1   1   2   2   1   2   2   2   2   1   1   2   1   1   2   1   1   1   2   2   1   1   1   2   1   1   1   2   1   1   1   2   2   2   1   2   1   1   1   2   2   1   1   2   1   1   2   1   2   1   1   2   2   2   1   1   1   2   1   2   2   2   2   2   2   1   2   1   2   1   1   2   2   2   1   1   2   1   1   2   1   2   1   2   2   1   1   1   1   1   1   2   2   2   1   2   2   2   1   2   1   1   2   1   2   1   1   2   2   1   2   1   1   1   2   2   1
 MK-5-9                 1   1   2   2   1   2   1   2   2   2   1   1   2   1   2   2   2   1   1   2   1   2   2   1   2   2   1   1   2   1   2   2   1   2   1   1   1   2   2   1   2   2   2   2   2   1   2   2   1   2   1   2   2   2   2   1   2   1   2   2   2   1   1   2   1   1   1   2   1   2   2   1   1   2   1   1   1   1   1   2   1   1   1   1   1   2   2   1   2   2   2   2   1   1   2   1   1   2   1   1   1   2   2   1   1   1   2   1   1   1   2   1   1   1   1   2   2   1   2   1   1   1   2   2   1   1   2   1   1   2   1   2   1   1   2   2   2   1   1   1   2   1   2   2   2   2   2   2   1   2   1   2   2   1   2   2   2   1   1   2   1   1   2   1   1   2   2   2   1   2   1   1   1   1   2   2   2   1   2   2   2   1   2   1   1   2   2   2   1   1   2   1   1   2   1   1   1   2   2   1
 MK-5-10                1   1   2   2   1   2   1   2   2   2   1   2   2   1   2   2   2   1   1   1   1   2   2   1   2   2   1   1   2   1   2   2   1   2   1   1   1   2   2   1   2   1   2   2   1   1   2   2   1   2   1   1   2   2   2   1   2   1   2   2   1   2   1   2   1   1   1   2   1   2   1   1   2   2   1   1   2   2   1   2   2   1   1   1   1   2   2   1   2   2   1   2   1   2   2   1   1   2   1   1   1   1   2   2   1   1   2   1   1   1   2   1   1   1   1   2   2   1   2   1   1   1   2   2   1   1   2   1   1   2   1   2   1   1   2   2   2   1   1   1   2   2   2   2   2   2   2   2   1   2   1   1   1   1   1   2   2   2   1   2   1   1   1   2   1   2   2   2   1   2   1   1   1   1   2   2   2   1   2   2   2   1   1   1   1   2   2   2   1   1   2   1   1   2   2   1   1   2   2   1
 MK-5-11                1   1   2   2   1   2   1   2   2   2   1   2   2   1   2   2   2   1   1   1   1   2   2   2   2   2   1   1   2   1   2   2   1   2   1   1   1   2   2   2   2   1   2   2   1   1   2   1   1   2   1   1   2   2   2   1   2   1   2   2   1   2   1   2   1   1   1   2   1   2   1   1   2   2   1   1   2   2   2   2   2   1   1   1   1   1   2   1   2   2   1   2   1   2   2   1   1   2   1   1   1   1   2   2   1   1   2   1   1   1   2   1   1   1   1   2   2   1   2   1   2   2   2   2   1   1   2   1   1   2   1   1   1   1   2   2   2   1   1   1   2   2   2   2   2   2   2   2   1   2   2   1   1   2   1   2   2   2   1   2   1   1   1   1   1   2   2   2   1   2   1   1   1   1   1   2   2   1   2   2   2   1   1   1   1   2   2   1   1   1   2   1   1   2   1   1   1   2   2   1
 MK-5-12                1   1   2   2   1   2   1   2   2   1   1   2   2   1   2   2   2   1   2   1   1   2   1   2   2   1   1   1   2   1   2   2   1   2   1   1   1   2   1   1   2   1   2   2   2   1   2   1   1   2   1   1   2   2   2   1   2   1   2   2   2   2   1   2   1   1   1   2   1   2   1   1   2   2   1   1   2   2   2   2   2   1   1   1   1   2   2   1   1   2   1   2   1   2   2   1   1   2   1   1   1   1   2   2   1   1   1   1   1   1   2   1   1   1   1   2   2   1   2   1   1   2   2   2   1   1   2   1   1   2   1   1   1   1   2   2   2   1   1   1   2   2   1   2   2   2   2   2   1   2   2   1   1   2   1   2   2   2   1   2   1   1   1   1   1   2   2   1   2   1   1   1   1   1   1   2   2   1   2   2   2   1   1   1   1   2   2   1   2   1   2   1   1   2   1   1   1   1   2   1
 MK-5-13                1   1   2   2   1   2   1   2   2   1   2   2   2   1   2   2   2   1   2   1   1   2   1   2   2   2   1   1   2   1   1   2   1   2   1   1   1   2   2   1   2   1   1   2   2   1   1   1   1   2   1   1   2   2   2   1   2   1   2   2   2   2   1   2   2   1   1   2   1   2   1   1   2   2   1   1   2   2   2   2   2   1   1   1   1   2   2   1   1   2   1   2   1   2   2   1   1   2   1   1   1   1   2   2   2   1   1   1   2   1   2   1   1   1   1   2   1   1   2   1   1   2   2   2   1   1   2   1   1   2   2   1   1   1   2   2   2   1   1   1   2   2   2   2   2   2   2   2   1   1   2   1   1   2   1   2   2   2   1   2   1   1   1   1   1   2   2   1   2   1   1   1   1   1   1   2   2   1   2   2   2   1   1   1   1   1   1   1   1   1   2   1   2   2   1   1   1   1   2   1
 MK-5-14                1   1   2   2   1   2   1   2   1   1   2   2   2   1   2   2   2   1   2   1   1   2   1   2   2   2   1   1   2   1   2   2   1   2   1   1   1   2   2   1   2   1   2   2   2   1   1   1   1   2   1   1   2   2   2   1   2   1   2   2   2   2   1   2   2   1   1   2   1   2   1   1   2   2   1   1   2   2   2   2   2   1   2   1   1   2   2   1   1   2   1   2   1   2   2   1   1   2   1   1   1   1   2   2   2   1   1   1   2   1   2   2   1   1   1   2   1   1   1   1   1   2   2   2   1   1   2   1   1   2   2   2   1   1   2   2   2   1   1   1   2   2   2   2   1   2   2   2   1   2   2   1   2   2   2   2   2   2   1   2   1   1   2   1   1   2   2   1   2   1   1   1   1   1   2   2   2   1   2   2   1   1   1   1   1   1   1   1   1   1   2   1   2   2   1   1   1   1   2   1
 MK-5-15                1   1   1   2   1   2   1   2   1   2   2   2   2   1   2   2   2   1   2   1   1   1   2   2   2   2   1   1   2   1   2   2   1   1   1   1   1   1   1   1   2   1   2   2   2   1   1   1   1   2   1   1   2   1   2   1   2   1   2   2   2   2   2   2   1   1   1   2   1   2   1   1   1   2   1   1   2   2   2   2   2   1   2   1   1   2   2   1   1   2   1   1   1   1   2   1   1   2   1   1   1   1   2   2   2   1   1   1   2   2   2   2   1   1   1   2   1   1   1   1   2   2   2   2   2   1   2   1   1   2   2   1   1   1   2   1   2   1   1   1   2   2   1   2   1   2   2   2   1   2   2   2   2   2   2   2   1   2   1   2   1   1   2   1   1   1   2   1   2   1   1   1   1   1   2   2   1   1   2   1   1   1   2   1   1   1   1   1   1   1   1   1   2   2   1   1   1   1   2   1
 MK-5-16                1   1   1   2   1   2   1   2   1   2   2   2   2   1   2   2   2   2   2   1   1   1   1   1   2   1   1   1   2   1   2   2   2   1   1   2   1   1   1   1   2   1   2   2   2   1   2   1   2   2   1   1   2   2   2   2   2   1   2   2   2   2   2   2   1   2   1   2   1   2   1   1   1   2   1   1   2   2   2   2   2   1   2   1   1   2   2   1   1   2   1   1   1   1   2   1   1   2   1   1   1   1   2   2   2   1   1   1   2   2   2   2   1   2   1   2   1   1   1   1   1   2   2   2   2   2   2   1   1   2   2   2   1   1   2   1   2   1   1   2   2   2   1   2   1   2   2   2   1   2   2   2   2   2   2   2   1   2   1   2   1   2   2   2   1   1   2   1   2   1   1   1   1   1   2   2   1   1   2   1   1   1   2   1   1   1   1   1   1   1   1   2   2   2   1   1   1   1   2   1
 MK-6-1                 1   1   1   2   2   1   2   2   1   2   2   2   1   2   1   2   1   1   2   1   1   1   1   1   2   1   1   1   1   2   1   2   2   2   1   2   1   1   1   2   2   2   2   2   1   1   1   1   2   2   2   1   1   2   1   2   2   2   1   2   2   1   1   2   2   2   1   2   1   1   1   1   1   1   2   1   2   1   2   2   2   2   2   1   1   1   2   2   2   1   1   2   1   2   2   1   1   2   2   2   1   1   2   2   2   2   1   1   2   1   1   2   2   2   2   2   2   2   2   1   2   1   1   1   2   1   1   1   2   1   2   2   2   1   1   1   2   1   2   1   1   2   1   1   2   2   2   1   2   1   1   1   1   2   2   1   1   2   2   1   2   2   2   1   1   2   1   1   2   2   1   1   1   2   2   2   1   2   1   2   1   1   2   2   2   1   1   1   1   2   2   1   1   1   2   1   2   2   1   1
 MK-6-2                 2   1   1   1   2   1   2   1   1   2   2   2   1   2   1   2   1   1   2   2   1   1   1   1   2   2   1   1   1   2   1   2   2   2   1   2   1   1   1   2   2   2   2   2   1   1   1   1   2   1   2   1   1   2   1   2   2   2   1   2   2   1   1   2   2   2   1   1   2   1   1   1   1   1   2   1   2   1   2   2   2   2   2   1   1   1   2   2   2   1   1   1   1   2   2   1   1   2   2   1   1   2   2   2   2   2   1   1   2   1   1   2   2   2   2   2   2   2   2   1   2   1   1   1   2   1   1   1   2   1   2   2   2   1   1   1   2   1   2   1   1   2   1   1   1   1   2   1   2   1   1   2   1   2   2   1   1   2   2   1   2   2   2   1   1   2   1   1   2   2   1   1   1   2   2   2   1   2   1   2   1   1   2   2   2   1   1   1   2   2   2   1   1   1   2   1   2   1   1   1
 MK-6-3                 2   1   1   1   2   1   2   1   1   1   2   2   1   1   1   1   1   1   2   2   1   2   1   1   2   2   1   1   1   2   1   2   2   1   1   2   1   1   1   2   2   1   2   2   1   1   1   1   2   1   2   1   1   2   1   2   2   2   1   2   2   1   1   2   2   2   1   1   1   1   1   1   1   1   1   1   2   1   2   2   2   2   2   1   1   1   1   2   2   1   1   1   1   2   2   1   1   2   2   1   1   2   2   1   2   2   1   1   2   1   2   2   2   2   2   2   2   1   2   1   2   1   1   1   2   1   1   1   2   1   2   2   2   1   1   1   1   1   2   1   1   2   1   1   1   1   2   1   2   1   2   2   1   2   2   1   1   2   1   1   2   2   2   1   1   2   1   1   2   2   2   1   1   2   2   2   1   2   1   2   1   1   2   2   2   1   1   1   2   2   2   1   1   1   2   1   2   1   1   1
 MK-6-4                 2   1   1   1   2   1   1   1   1   1   2   2   1   1   1   1   1   1   2   2   1   2   2   1   2   2   1   1   2   2   1   2   2   1   1   2   1   1   1   2   2   1   2   2   1   1   1   2   2   1   2   1   1   2   1   2   2   2   1   2   2   1   1   2   2   2   2   1   1   1   1   1   2   1   1   1   2   2   2   2   2   2   1   1   1   1   1   2   2   1   1   1   1   2   2   2   1   2   1   1   1   2   1   1   2   2   1   1   2   1   2   2   2   2   2   2   2   2   2   1   2   1   1   1   2   2   1   1   2   1   2   2   1   1   1   1   1   1   2   1   1   2   1   1   2   1   2   1   2   1   2   2   1   2   2   2   1   2   1   1   2   2   2   1   1   2   1   1   1   2   2   1   1   2   2   2   2   2   1   2   1   1   2   1   2   1   1   1   2   2   2   1   1   1   2   1   2   1   1   1
 MK-6-5                 2   1   1   1   1   1   1   1   1   1   1   2   2   1   1   1   1   1   2   2   1   1   2   1   2   2   1   1   2   2   1   2   2   1   1   1   1   1   1   2   2   1   2   1   2   1   1   2   2   1   2   1   2   2   2   2   2   2   1   2   2   1   1   2   2   2   2   1   1   1   1   1   2   1   1   1   1   2   1   2   2   1   2   1   1   1   1   2   2   1   1   1   1   2   2   2   1   2   1   1   1   2   1   1   2   2   1   1   2   1   2   2   2   2   2   2   2   1   2   1   1   1   1   1   1   2   1   1   2   1   1   2   1   1   1   1   2   1   2   1   1   2   1   1   2   1   2   1   2   1   2   1   1   2   2   2   1   2   1   1   2   2   1   1   1   2   1   1   1   2   2   1   1   2   2   2   1   1   1   2   1   1   2   1   2   1   1   1   1   2   2   1   1   1   1   1   2   1   1   1
 MK-6-6                 2   1   1   1   1   1   1   1   1   2   1   2   2   1   2   1   1   1   2   2   1   1   2   1   2   1   2   1   2   1   1   2   1   1   1   1   1   1   1   2   2   1   2   1   2   1   1   2   2   1   2   1   2   2   2   2   2   2   2   2   2   1   2   2   2   2   2   1   1   1   1   2   2   1   1   1   1   1   1   2   2   1   2   1   1   1   1   2   2   1   1   1   1   2   2   2   1   2   2   1   1   2   1   1   2   2   1   1   2   1   2   2   2   2   2   2   2   1   2   1   1   1   1   2   1   2   1   1   2   1   1   2   1   1   1   1   2   1   2   1   1   2   1   2   2   1   2   1   2   1   2   2   1   2   2   2   1   2   1   1   2   2   2   1   1   2   1   1   1   2   2   1   1   2   2   2   1   1   1   2   1   1   2   1   2   2   1   1   1   2   1   1   1   2   1   1   2   1   1   1
 MK-6-7                 2   1   1   1   1   1   1   1   1   2   1   2   2   1   2   1   1   2   2   2   1   2   1   1   2   1   2   1   1   1   1   2   1   2   1   1   1   1   1   2   2   1   2   1   2   1   1   2   2   1   2   1   2   2   2   2   2   2   2   2   2   1   1   2   2   1   2   1   1   1   1   2   2   1   1   1   1   1   1   2   2   1   2   1   1   1   1   2   2   1   1   1   1   2   1   2   1   2   2   1   1   2   1   2   1   2   2   1   2   1   2   2   1   1   2   2   2   1   2   1   1   1   1   2   1   2   1   1   2   1   1   2   1   1   1   1   2   1   1   1   1   2   1   2   2   1   1   1   2   1   1   2   1   2   2   2   2   2   1   1   2   2   2   2   1   2   1   1   1   2   2   1   1   2   2   2   2   1   1   2   1   1   2   1   2   2   1   1   1   2   1   1   1   2   1   1   2   1   1   1
 MK-6-8                 2   1   1   1   1   1   1   1   1   2   1   2   2   1   2   2   1   1   2   2   1   2   1   1   2   1   2   1   1   1   1   2   1   1   1   1   1   2   1   2   1   1   2   1   2   1   1   2   2   1   2   1   1   2   1   1   2   1   2   1   2   1   1   2   2   1   2   1   1   1   1   2   1   1   1   1   1   1   1   2   2   1   2   1   1   1   1   2   2   1   1   2   1   2   1   2   1   2   2   2   1   2   1   2   1   2   2   1   2   1   2   2   1   1   2   1   2   1   2   1   1   2   1   2   1   2   1   1   2   1   1   2   1   1   1   1   2   1   1   1   1   2   2   2   2   1   1   1   2   1   1   1   1   2   2   2   2   2   1   1   2   2   2   2   1   2   1   2   1   2   2   1   1   2   1   2   2   1   1   2   1   1   2   1   1   2   1   1   1   1   1   1   1   2   1   1   1   1   1   1
 MK-6-9                 2   2   1   1   1   1   1   1   1   2   1   2   2   1   2   2   1   1   2   2   1   2   1   1   2   1   2   2   1   1   1   2   1   1   1   1   1   2   1   2   1   1   2   1   2   1   1   1   2   1   2   1   1   2   1   1   2   1   2   1   2   1   1   2   2   1   2   1   1   1   1   2   1   1   1   1   1   1   2   2   2   1   2   1   1   1   1   2   2   1   1   2   1   2   1   2   1   2   2   2   1   2   2   2   1   2   2   1   2   1   2   1   1   1   2   1   2   2   2   1   1   2   1   2   1   2   1   1   2   2   1   2   1   1   1   1   2   1   2   1   1   2   2   2   2   1   1   1   1   2   1   1   1   2   2   2   2   2   1   1   2   2   2   2   1   2   2   2   1   1   2   2   1   2   1   2   2   1   1   2   1   1   2   1   2   2   1   1   1   2   1   1   1   2   1   1   1   1   1   1
 MK-6-10                2   2   1   1   1   1   1   1   1   2   1   2   1   1   1   2   1   1   1   2   1   2   1   2   2   1   2   2   1   1   1   2   1   1   1   1   1   2   1   2   1   1   2   1   2   1   1   1   2   1   2   1   1   2   1   2   2   1   2   1   2   1   1   2   2   1   2   1   1   1   2   2   1   1   1   2   1   2   2   2   2   1   2   1   1   1   1   2   2   1   1   2   1   2   1   2   1   2   2   2   1   2   2   2   1   2   2   2   2   1   2   1   1   1   2   1   2   2   2   1   1   2   1   1   1   2   1   1   2   2   1   2   1   1   1   1   2   1   2   1   1   2   2   2   2   1   1   1   1   2   1   1   1   2   2   2   2   1   1   1   2   2   2   2   1   2   2   2   1   2   2   2   1   2   1   1   2   1   1   2   1   1   2   1   2   2   1   1   1   2   1   2   2   2   1   1   1   1   1   1
 MK-6-11                2   2   1   1   1   1   1   1   1   2   1   2   1   1   1   2   1   1   1   2   2   2   1   2   2   1   2   2   1   1   1   2   1   1   1   1   1   2   1   2   1   1   1   1   2   1   1   1   2   1   2   1   1   2   1   2   2   2   2   1   2   1   1   2   2   1   2   1   1   1   2   2   1   1   1   2   1   2   2   2   2   1   2   1   1   1   2   2   2   1   1   2   1   2   1   1   1   2   2   2   1   2   2   2   1   2   2   2   2   1   2   1   1   1   2   1   2   2   2   1   1   2   1   1   2   2   1   1   2   2   1   2   1   1   1   1   2   1   2   1   1   2   2   2   2   2   1   1   1   1   1   2   1   2   2   2   2   1   1   1   2   2   2   2   1   2   2   2   1   2   2   1   1   1   1   2   1   1   1   2   1   1   2   1   2   2   1   1   1   2   1   2   2   2   1   1   1   1   1   1
 MK-6-12                2   2   1   1   1   1   1   1   1   2   1   2   1   1   1   2   1   1   1   2   2   2   1   2   1   1   2   2   1   1   1   2   1   2   1   1   1   2   1   2   1   1   1   1   2   1   1   1   2   1   1   2   1   2   2   2   2   2   2   1   2   2   1   2   2   1   2   1   1   1   2   1   1   1   1   1   1   2   2   2   2   1   2   1   1   1   2   2   2   1   1   2   1   2   1   1   1   2   2   2   1   1   2   2   1   2   2   2   1   1   2   1   1   1   2   1   2   2   2   1   1   2   1   1   2   2   1   1   2   2   1   2   1   1   1   1   2   1   2   2   1   2   2   2   2   2   1   2   1   2   1   2   1   2   2   2   2   1   2   1   2   2   2   2   1   2   2   2   1   2   2   2   1   1   1   2   1   1   1   1   1   1   1   1   2   2   1   1   1   2   1   2   2   2   1   1   2   1   1   1
 MK-6-13                1   2   1   1   2   1   1   1   1   2   1   2   1   1   1   2   1   1   1   2   2   2   1   2   2   1   2   2   1   1   1   2   2   2   1   1   1   2   2   2   1   1   2   1   2   1   1   1   2   1   1   1   1   2   2   2   2   2   2   1   2   2   1   2   2   1   2   1   1   2   2   1   1   1   1   1   1   2   2   2   2   1   2   1   1   2   2   2   2   1   1   1   1   2   2   1   1   1   2   2   1   1   1   2   1   1   2   2   1   1   2   1   1   1   2   1   2   1   2   1   1   2   1   1   2   2   1   1   2   1   1   2   1   1   2   2   2   2   2   2   1   2   2   2   2   2   1   2   2   2   1   2   1   1   2   2   2   1   2   1   2   2   2   2   1   2   2   2   1   2   2   2   1   1   1   2   1   1   1   2   1   1   1   1   2   2   1   1   1   2   1   2   2   2   1   1   2   1   1   1
 MK-6-14                1   2   1   1   2   1   1   1   1   2   1   2   1   1   2   2   1   1   1   2   2   2   1   2   1   1   2   2   1   1   1   2   2   2   1   1   1   2   2   2   1   1   2   1   2   1   1   1   2   1   1   1   1   2   2   2   2   2   2   1   2   2   1   2   2   1   2   1   1   2   2   1   2   1   1   1   1   2   2   2   2   1   2   1   1   2   2   2   2   1   1   1   2   2   2   1   1   1   2   2   1   1   1   2   1   1   2   2   1   1   2   2   1   1   2   1   2   1   2   1   1   2   1   1   2   2   1   1   2   1   1   2   1   1   2   2   2   2   1   1   1   2   2   1   2   2   1   2   2   2   2   2   1   2   2   2   2   1   2   2   2   2   2   2   2   2   2   2   1   2   2   2   2   1   1   2   1   1   1   2   1   1   1   1   2   2   1   1   1   2   1   1   2   2   1   1   2   1   1   1
 MK-6-15                1   2   1   1   2   1   1   1   1   2   1   2   2   1   2   2   1   1   1   2   2   2   2   2   1   1   2   1   1   1   1   2   2   2   2   1   1   2   2   1   1   1   2   1   2   2   1   1   2   1   1   1   1   2   2   2   2   1   2   1   2   2   1   2   2   1   1   1   1   2   2   1   1   1   1   1   1   2   2   2   2   1   2   1   1   2   2   1   2   1   1   1   2   2   2   2   1   1   2   2   1   1   1   2   1   1   2   2   1   2   2   2   1   1   2   1   2   1   2   1   1   2   1   1   2   2   1   2   2   1   2   2   1   1   2   2   2   2   1   1   1   2   2   2   2   2   1   2   2   2   2   2   1   2   2   2   2   1   2   1   2   2   2   2   1   2   2   2   1   2   2   2   2   1   2   2   1   1   1   2   1   1   1   1   2   2   1   1   1   1   1   1   2   2   1   1   2   1   1   1
 MK-6-16                1   2   1   1   2   1   1   1   1   2   1   2   1   1   2   1   1   1   1   2   1   2   2   2   1   1   2   1   1   2   1   2   1   2   2   1   1   2   2   1   2   1   1   2   1   2   1   1   2   1   1   1   1   2   2   2   2   1   2   1   2   2   1   2   2   1   2   1   1   2   2   1   1   1   1   2   1   2   2   2   2   1   2   1   1   2   2   1   2   1   1   1   2   1   2   2   1   1   2   2   1   1   1   2   1   1   2   2   1   2   2   2   1   1   2   1   2   1   2   1   1   2   1   1   2   2   1   2   2   1   2   2   1   1   2   2   2   2   1   1   1   2   2   2   2   2   1   1   2   2   2   2   1   2   2   2   2   1   1   2   2   2   2   2   1   2   2   2   1   2   2   2   2   1   2   1   1   1   1   2   1   1   1   1   2   2   1   1   1   1   1   1   2   2   1   1   2   1   1   1
 
!****************************************** Phenotypic Data **********************************************************
!-100.0 is resevred for missing phenotype
SimulatedTrait1        10.3194   11.0497   10.6260   11.3414    9.6051   10.2107   12.1652   10.0311    9.5800    8.1743   11.0645   11.9788   11.3731   11.1044   10.4945   11.2850    8.7066    9.9977    9.8572   11.1800    9.5028   11.1383   10.2121    9.5009   10.8117    9.4153   10.8700    8.5266   11.4410   11.1608   10.7630   10.2810   10.1008    8.5468   10.8581   11.0050    9.1935   11.2219    9.2465    7.2937    9.0293   10.9865   10.2190    8.9050    8.7825    9.3360   11.1439   10.8108   10.7686   10.0789    8.7518    8.7636    9.0260    9.7146   10.2607   10.8655    7.8861   10.1485   10.0808   11.6201    8.8279    9.7833    8.3915    9.3426    9.1038    9.4423   10.0978    9.5431   10.5405    8.8439   10.3639    9.7959   11.8081    9.4587   10.9147   13.4848   11.3583    9.6160    9.4736    8.5696   11.1792   10.1977   10.6090   11.0272   11.2088    8.5796    9.1424   10.4292   10.1553   10.8000   10.1980    9.0016    8.5336   10.6417    9.3103    8.9109    8.9498    9.6412   10.2687   10.4375   10.4833   10.3238    8.5171    9.4025   10.0600    9.9046   10.6233   10.0708   11.4412   10.0278   10.4247   11.4293   10.6648    9.5649    9.1969    8.6803    9.6141    9.3221    8.3514   11.2840    9.7226    9.6677    9.5840    9.7202   11.2524   10.9531    8.6609   10.9674    9.7594    8.4507   11.4128    9.5348    7.9530   10.1367   10.5920   11.9977    9.9243    8.5485    9.0628   10.3967   10.9522    8.8805    9.3360   10.7943    9.2098    8.5775    9.0488    9.6093   10.7571   10.1726   10.8333    9.6277   10.2904    9.8592    9.3981   10.0835    7.9364    8.7880    9.2716   10.9375    9.3796   10.4218    8.9596    9.5756    8.6331    9.6789    9.7385   10.6084    9.3549   12.7114    9.7596    9.6354   11.3129    9.7198   11.0791    8.9989    9.9661    9.3338    9.8528   10.0288    8.1054   11.2600    9.4686   12.1265   10.7016    9.9271   10.9476    9.7374   10.5325    9.4190   10.6969    9.3633   10.7351    9.5191    9.6987   10.7291   11.1208   10.0125    8.3404   10.3349
 
