# Supplementary material for: Inclusive Composite Interval Mapping of QTL by Environment Interactions in Biparental Populations
Source: PLoS One. 2015 Jul 10;10(7):e0132414. doi: 10.1371/journal.pone.0132414 (PMC4498613; doi:10.1371/journal.pone.0132414)
Supplement: S1 File — (ZIP) [file pone.0132414.s001.zip › BC1 population/e=1/run_00106.met]

!**********************Note: lines staring with "!" are remarks and will be ignored in the program********************
!*********************************General Information**********************************
!Assuming F1 = P1 x P2, populations available in QTL IciMapping are: 
!  1, P1BC1F1 = P1 x F1, the first backcrossing where P1 is used as the recurrent parent;
!  2, P2BC1F1 = P2 x F1, the first backcrossing where P2 is used as the recurrent parent;
!  3, F1DH, F1-derived doubled haploids; 
!  4, RIL or F1RIL, recombination inbred lines through the repeated selfing of F1;
!  5, P1BC1RIL, recombination inbred lines through the repeated selfing of P1BC1F1;
!  6, P2BC1RIL, recombination inbred lines through the repeated selfing of P2BC1F1;
!  7, F2, the selfing generation of F1;
!  8, F3, the selfing generation of F2;
!  9, P1BC2F1, the second backcrossing where P1 is used as the recurrent parent; 
! 10, P2BC2F1, the second backcrossing where P2 is used as the recurrent parent;
! 11, P1BC2RIL, recombination inred lines through the repeated selfing of P1BC2F1; 
! 12, P2BC2RIL, recombination inred lines through the repeated selfing of P2BC2F1; 
! 13, P1BC1F2, the selfing generation of P1BC1F1; 
! 14, P2BC1F2, the selfing generation of P2BC1F1; 
! 15, P1BC2F2, the selfing generation of P1BC2F1; 
! 16, P2BC2F2, the selfing generation of P2BC2F1; 
! 17, P1BC1DH, P1BC1F1-derived doubled haploids; 
! 18, P2BC1DH, P2BC1F1-derived doubled haploids; 
! 19, P1BC2DH, P1BC2F1-derived doubled haploids; 
! 20, P2BC2DH, P2BC2F1-derived doubled haploids; 
   1      !Mapping Population (see remarks above)
   2      !Mapping Function (1 for Kosambi; 2 for Haldane; 3 for Morgan)
   2      !Marker Space Type (1 for intervals; 2 for positions)
   1      !Marker Space Unit(1 for centiMorgans; 2 for Morgan)
   6      !Number of Chromosomes (or Linkage Groups)
 200      !Size of the mapping population
   1      !Number of environments
 
!***************************************** Chromosomes and Linkage Maps **********************************************
!Chromosome                 NumMarkers
-CH1                        16
-CH2                        16
-CH3                        16
-CH4                        16
-CH5                        16
-CH6                        16
!Linkage map (Marker name followed by position or the interval length)
 MK-1-1                1     0.000
 MK-1-2                1    10.000
 MK-1-3                1    20.000
 MK-1-4                1    30.000
 MK-1-5                1    40.000
 MK-1-6                1    50.000
 MK-1-7                1    60.000
 MK-1-8                1    70.000
 MK-1-9                1    80.000
 MK-1-10               1    90.000
 MK-1-11               1   100.000
 MK-1-12               1   110.000
 MK-1-13               1   120.000
 MK-1-14               1   130.000
 MK-1-15               1   140.000
 MK-1-16               1   150.000
 MK-2-1                2     0.000
 MK-2-2                2    10.000
 MK-2-3                2    20.000
 MK-2-4                2    30.000
 MK-2-5                2    40.000
 MK-2-6                2    50.000
 MK-2-7                2    60.000
 MK-2-8                2    70.000
 MK-2-9                2    80.000
 MK-2-10               2    90.000
 MK-2-11               2   100.000
 MK-2-12               2   110.000
 MK-2-13               2   120.000
 MK-2-14               2   130.000
 MK-2-15               2   140.000
 MK-2-16               2   150.000
 MK-3-1                3     0.000
 MK-3-2                3    10.000
 MK-3-3                3    20.000
 MK-3-4                3    30.000
 MK-3-5                3    40.000
 MK-3-6                3    50.000
 MK-3-7                3    60.000
 MK-3-8                3    70.000
 MK-3-9                3    80.000
 MK-3-10               3    90.000
 MK-3-11               3   100.000
 MK-3-12               3   110.000
 MK-3-13               3   120.000
 MK-3-14               3   130.000
 MK-3-15               3   140.000
 MK-3-16               3   150.000
 MK-4-1                4     0.000
 MK-4-2                4    10.000
 MK-4-3                4    20.000
 MK-4-4                4    30.000
 MK-4-5                4    40.000
 MK-4-6                4    50.000
 MK-4-7                4    60.000
 MK-4-8                4    70.000
 MK-4-9                4    80.000
 MK-4-10               4    90.000
 MK-4-11               4   100.000
 MK-4-12               4   110.000
 MK-4-13               4   120.000
 MK-4-14               4   130.000
 MK-4-15               4   140.000
 MK-4-16               4   150.000
 MK-5-1                5     0.000
 MK-5-2                5    10.000
 MK-5-3                5    20.000
 MK-5-4                5    30.000
 MK-5-5                5    40.000
 MK-5-6                5    50.000
 MK-5-7                5    60.000
 MK-5-8                5    70.000
 MK-5-9                5    80.000
 MK-5-10               5    90.000
 MK-5-11               5   100.000
 MK-5-12               5   110.000
 MK-5-13               5   120.000
 MK-5-14               5   130.000
 MK-5-15               5   140.000
 MK-5-16               5   150.000
 MK-6-1                6     0.000
 MK-6-2                6    10.000
 MK-6-3                6    20.000
 MK-6-4                6    30.000
 MK-6-5                6    40.000
 MK-6-6                6    50.000
 MK-6-7                6    60.000
 MK-6-8                6    70.000
 MK-6-9                6    80.000
 MK-6-10               6    90.000
 MK-6-11               6   100.000
 MK-6-12               6   110.000
 MK-6-13               6   120.000
 MK-6-14               6   130.000
 MK-6-15               6   140.000
 MK-6-16               6   150.000
!*********************************** Marker Types ********************************************************************
!Co-dominant marker: When heterozygote F1 is present, P1 is coded as 2, F1 is coded as 1, and P2 is coded as 0; Otherwise, P1 is coded as 2, and P2 is coded as 0. 
!Dominant marker: When heterozygote F1 is present, P1 and F1 are coded as 12, and P2 is coded as 0; Otherwise, P1 is coded as 2, and P2 is coded as 0.  
!Recessive markers: When heterozygote F1 is present, P1 is coded as 2, and F1 and P2 are coded as 10; Otherwise, P1 is coded as 2, and P2 is coded as 0. 
!Missing marker is coded as -1. 
 MK-1-1                 2   2   2   2   2   1   1   2   2   1   1   1   1   1   2   2   1   1   2   2   1   1   2   1   1   2   1   2   2   1   1   1   2   1   2   2   2   2   2   2   2   1   1   1   1   2   1   1   1   1   2   2   2   2   1   2   2   2   2   1   2   2   1   2   1   1   1   2   2   2   1   1   2   2   2   1   1   2   2   1   2   2   1   1   2   2   2   1   2   1   1   1   2   1   1   1   1   1   2   1   1   1   2   2   2   2   1   2   1   1   2   1   2   2   2   2   2   1   1   2   2   2   2   2   2   2   2   1   1   2   2   1   2   1   1   1   1   1   1   1   2   2   2   2   1   2   2   1   2   2   1   2   2   1   1   2   2   2   1   1   1   1   2   1   2   2   1   2   2   1   2   1   2   1   2   2   1   1   2   1   2   1   2   2   1   2   2   2   2   1   2   2   1   2   1   1   1   2   1   1
 MK-1-2                 2   2   2   2   2   1   1   2   2   1   1   1   1   1   2   2   1   2   2   2   1   2   2   1   1   2   1   2   2   1   2   1   2   1   2   2   2   2   2   2   2   1   1   1   1   2   1   2   2   1   2   2   2   2   1   2   2   2   2   2   2   2   2   2   1   1   2   2   2   1   1   1   2   2   2   2   1   2   2   1   2   2   1   1   2   2   2   1   2   1   1   1   1   1   1   1   1   1   2   1   1   2   2   2   2   2   2   2   1   1   2   1   2   2   2   2   2   2   1   2   2   2   1   2   2   2   2   1   1   2   2   1   2   1   1   1   1   1   1   2   1   2   2   2   1   2   2   1   2   2   1   2   2   1   1   2   2   2   1   1   1   1   2   1   2   2   1   2   2   1   2   2   2   2   2   2   1   1   1   2   2   1   2   2   1   2   2   2   2   1   2   2   1   2   1   1   1   2   1   1
 MK-1-3                 1   2   2   2   2   1   1   2   2   1   1   1   1   1   2   2   1   1   1   2   1   2   2   1   1   2   1   2   2   1   2   1   2   1   2   2   1   1   2   2   2   1   1   2   2   2   1   1   2   1   2   2   2   2   2   2   2   2   2   2   2   1   1   2   1   1   2   2   2   1   1   1   2   2   2   2   1   2   1   1   2   1   1   1   2   2   2   1   2   1   1   1   1   1   1   1   1   1   2   1   1   2   2   2   1   2   1   2   1   1   2   1   2   2   1   2   2   2   1   2   2   1   1   2   2   2   2   1   1   2   2   1   2   1   1   1   1   1   2   2   1   1   2   2   2   2   2   1   2   2   1   2   2   1   1   1   2   2   1   1   1   2   2   1   2   2   1   2   2   1   2   2   2   2   2   2   1   1   1   1   2   1   1   2   1   2   2   2   2   1   2   2   1   2   1   1   1   2   1   1
 MK-1-4                 1   2   2   2   2   1   1   2   2   1   1   1   1   1   2   2   1   1   1   1   1   2   2   1   2   2   1   2   2   1   2   2   2   1   2   2   1   1   2   2   2   1   1   2   2   2   1   2   2   2   1   2   2   2   2   2   2   2   2   2   2   1   1   2   1   1   2   2   2   1   1   1   2   2   2   2   1   2   1   1   2   1   1   1   2   2   2   1   2   1   1   1   2   1   1   1   2   1   2   1   1   2   2   2   1   2   1   2   1   1   2   1   2   2   1   2   2   2   1   2   2   1   1   2   2   2   2   1   1   2   2   2   2   1   1   1   1   1   1   2   1   1   2   2   2   2   2   1   2   2   1   2   2   1   1   2   2   2   1   2   1   2   2   1   2   2   1   2   2   2   2   2   1   2   1   2   1   1   1   1   2   2   2   2   2   2   2   2   2   1   2   2   2   2   1   1   1   2   1   1
 MK-1-5                 1   2   2   2   2   1   1   2   2   1   1   2   2   2   1   2   1   2   1   2   1   2   2   1   2   2   1   2   2   1   2   2   2   1   1   2   1   1   2   2   2   1   1   2   1   2   1   2   2   2   1   1   2   2   2   2   2   2   2   2   2   1   1   2   2   1   2   2   2   2   1   1   2   2   2   2   2   2   1   1   2   1   1   1   2   2   2   1   2   1   2   1   2   2   1   2   2   1   2   2   1   2   1   2   1   2   2   2   1   1   2   1   2   2   1   2   1   2   1   2   2   1   1   2   2   2   2   1   1   2   1   2   2   1   1   1   1   1   1   2   1   1   2   2   1   2   2   1   2   2   1   2   2   2   1   2   2   2   1   2   1   2   2   1   2   2   1   2   2   2   1   2   1   2   1   2   1   1   1   1   2   2   2   1   2   2   2   2   2   1   1   2   2   2   1   1   1   2   1   1
 MK-1-6                 1   2   2   2   2   1   1   2   2   1   1   1   2   1   1   2   1   2   1   1   1   2   2   1   1   2   1   2   1   1   2   2   2   1   1   2   2   1   2   2   2   1   2   2   1   2   1   2   2   2   1   1   2   2   2   2   2   2   2   2   2   1   1   2   2   1   2   2   2   2   1   1   1   2   2   2   2   2   1   1   2   1   1   1   2   2   2   1   1   1   2   1   2   2   1   2   2   1   2   2   1   2   1   2   1   2   2   2   1   1   2   1   2   2   1   2   1   2   1   2   1   1   1   1   2   2   2   1   1   1   1   2   2   1   2   1   1   1   1   2   1   1   2   2   1   2   2   1   2   2   1   2   2   1   2   2   2   2   1   2   2   2   1   1   2   2   1   2   2   2   1   2   1   2   1   2   1   1   1   1   2   2   2   1   2   2   2   2   2   1   1   2   2   2   1   1   2   2   1   1
 MK-1-7                 2   2   1   2   2   1   1   2   2   1   1   1   2   1   1   2   1   2   1   1   1   2   2   1   1   2   2   2   1   1   2   2   2   1   1   2   2   2   2   2   2   1   2   2   1   2   1   2   2   2   1   1   2   2   2   2   2   2   2   1   2   1   1   2   2   1   2   2   2   2   1   1   1   2   1   2   2   2   1   1   2   1   1   1   2   2   1   1   1   1   2   1   1   2   1   1   2   1   1   2   1   2   1   2   1   2   1   2   1   1   2   1   2   2   1   2   1   2   1   2   1   1   1   1   2   1   2   1   1   1   1   2   2   1   2   1   1   1   1   2   1   1   2   2   1   2   1   1   2   2   1   2   2   1   2   2   1   2   1   2   2   2   1   1   2   2   1   2   2   2   1   2   1   2   1   2   1   1   1   1   2   2   2   1   2   2   2   2   1   1   1   2   2   2   1   1   2   2   1   1
 MK-1-8                 2   2   1   2   2   1   1   2   2   1   2   1   2   1   1   2   1   2   1   2   1   2   2   1   1   2   2   2   1   1   2   2   2   1   1   2   2   1   2   2   2   1   2   2   1   2   1   2   2   2   1   1   2   1   2   2   2   2   2   1   2   1   1   2   2   1   2   2   2   2   1   1   1   2   1   1   2   2   1   1   2   1   1   1   2   2   1   1   1   1   2   1   2   2   1   2   2   1   1   2   1   2   1   2   2   2   1   2   1   1   2   1   2   2   1   2   1   2   1   2   1   1   1   1   2   1   2   1   1   1   1   1   2   1   2   1   2   1   1   2   1   1   2   2   1   2   1   1   2   1   1   2   2   1   2   2   1   2   1   2   2   2   1   1   2   1   1   2   1   2   1   2   2   2   2   2   1   1   2   1   2   2   2   1   2   2   2   2   1   1   1   2   2   2   1   1   2   2   1   1
 MK-1-9                 2   2   1   2   2   1   1   2   2   1   1   1   2   1   1   2   1   2   1   2   1   1   1   1   1   2   2   2   1   1   2   2   2   2   1   1   2   1   2   2   2   1   2   2   2   2   1   2   1   2   1   1   2   1   2   2   2   2   2   1   2   1   1   2   2   1   1   1   2   2   1   1   1   2   1   1   2   2   1   1   2   1   1   1   1   2   2   1   1   1   2   1   2   2   1   2   2   1   1   2   1   2   1   2   2   2   1   2   1   1   2   1   1   2   2   2   1   2   1   2   1   1   2   1   2   1   2   1   1   1   1   1   2   1   1   1   1   1   1   1   1   1   2   2   1   2   1   1   2   1   1   2   2   1   2   2   1   2   1   2   2   2   1   1   2   1   1   2   1   2   1   2   2   2   2   2   1   1   2   1   2   2   2   1   2   2   2   2   1   1   1   2   2   2   1   1   2   2   1   1
 MK-1-10                2   2   1   2   1   1   1   2   2   1   1   1   2   1   1   2   1   2   1   2   1   1   1   1   2   2   2   2   1   1   2   2   2   2   1   1   2   1   2   1   1   1   2   2   2   2   1   2   1   2   1   1   2   1   2   2   2   2   2   1   2   1   1   1   2   1   1   1   2   1   2   2   1   2   1   2   2   1   1   2   2   1   1   1   2   2   2   1   1   1   2   1   2   2   1   2   2   1   1   2   1   2   1   1   2   2   1   2   1   1   2   1   1   1   2   2   1   2   1   2   1   1   2   1   1   1   2   1   1   1   1   1   2   1   1   1   1   1   1   2   1   1   2   2   1   2   1   1   2   1   1   2   2   1   1   2   1   2   2   2   2   2   1   1   2   1   1   2   1   2   1   2   2   2   2   2   1   2   2   1   1   2   2   1   2   2   2   2   1   1   1   2   2   2   1   2   2   2   1   1
 MK-1-11                2   2   1   2   1   1   1   2   2   1   1   1   2   2   1   2   1   2   1   2   1   2   1   1   2   2   2   2   1   1   2   2   2   2   1   1   2   1   2   1   1   1   2   2   2   2   1   2   1   2   1   1   2   1   2   2   1   2   1   2   1   1   1   1   2   1   1   1   2   1   2   2   2   1   1   2   2   1   1   2   2   1   1   1   2   1   2   1   1   1   2   1   1   2   1   2   2   1   1   2   1   2   1   1   1   2   1   2   1   1   2   1   1   1   2   2   1   2   1   2   1   1   2   2   1   1   2   1   1   1   1   1   2   1   1   1   1   2   1   2   1   2   1   2   1   2   1   2   1   1   1   2   2   1   1   2   2   2   2   2   2   2   1   1   2   1   1   2   1   2   1   2   2   2   1   2   1   2   2   1   1   2   2   1   2   2   2   2   2   1   1   2   1   2   1   2   2   1   1   2
 MK-1-12                1   2   2   2   1   1   1   2   2   1   1   1   2   2   1   2   1   2   1   2   2   2   1   1   2   2   2   2   1   1   2   2   2   2   1   1   2   2   2   1   1   1   2   2   1   1   1   2   1   2   1   1   2   1   2   2   1   1   1   2   1   1   1   1   2   1   1   1   2   1   2   2   2   1   1   2   2   1   1   2   2   1   1   2   2   1   2   1   1   1   2   1   2   2   1   2   2   1   1   1   1   2   1   1   2   2   1   1   1   1   2   1   1   1   2   2   1   2   1   2   1   1   2   2   1   1   2   1   1   1   1   1   2   1   1   1   1   2   1   2   1   2   1   2   1   2   1   2   1   1   1   2   2   1   1   2   2   2   2   2   2   2   1   1   2   1   1   2   1   2   2   2   1   2   2   2   1   2   2   1   1   2   2   1   2   2   2   2   2   1   1   2   1   2   1   1   1   1   1   2
 MK-1-13                1   2   1   2   1   1   1   2   2   1   2   1   2   2   1   2   2   2   1   2   2   2   2   1   2   2   2   1   1   1   2   2   1   2   1   1   2   2   2   1   1   2   2   2   1   1   1   2   1   1   2   1   2   1   2   2   2   1   1   2   1   1   1   1   1   1   1   1   2   1   2   2   2   1   1   2   2   1   1   2   2   1   2   2   2   1   2   1   1   1   2   1   2   1   1   2   2   1   1   1   1   1   1   1   2   2   1   2   1   1   2   1   1   1   2   2   1   2   1   2   1   1   2   2   2   1   2   1   1   1   1   1   1   1   1   1   1   2   1   2   1   2   1   2   1   2   1   2   1   2   1   2   2   1   1   2   2   2   2   2   2   2   1   1   2   1   1   2   1   2   2   1   1   2   2   2   1   2   2   1   1   2   2   2   2   2   2   2   2   1   1   2   1   2   1   1   1   1   1   2
 MK-1-14                1   2   1   2   1   1   1   2   2   1   2   1   2   2   1   2   1   2   1   2   2   2   2   1   2   2   2   2   1   1   2   2   1   2   1   1   2   2   2   2   2   2   2   1   1   1   1   2   1   1   2   1   2   1   2   2   2   1   1   2   1   1   2   1   1   1   1   1   2   1   2   2   2   1   1   2   2   1   1   2   2   1   2   1   1   1   2   1   1   2   2   1   2   1   1   2   2   1   1   1   1   1   1   2   2   2   1   1   1   2   2   1   1   1   2   2   1   2   1   2   1   1   1   2   2   2   2   1   1   1   1   1   2   1   1   1   1   2   1   2   1   2   2   1   1   2   1   2   2   2   1   2   1   1   1   2   1   2   2   2   2   2   1   1   2   1   1   2   1   2   2   2   1   2   2   1   1   2   2   1   1   2   1   2   2   2   2   2   2   1   1   2   1   2   1   2   1   1   1   2
 MK-1-15                1   2   1   2   2   1   1   2   2   1   1   2   1   2   1   2   1   2   1   2   2   2   2   1   2   2   2   2   1   1   2   2   1   1   1   1   2   2   2   1   2   2   1   1   1   1   1   2   1   1   2   1   2   1   2   2   2   1   1   2   1   1   2   1   1   1   2   1   2   1   2   1   2   1   1   2   2   1   1   2   2   1   2   1   1   1   2   1   1   2   2   1   2   1   1   2   2   1   1   1   1   1   1   2   2   2   2   1   1   2   2   1   1   1   2   2   1   2   1   2   1   1   1   2   2   2   2   1   1   1   2   1   2   1   1   2   1   2   1   2   1   2   2   1   1   2   1   2   2   1   1   2   1   1   1   2   1   2   2   2   2   2   1   1   2   1   1   2   1   2   2   2   1   2   2   1   1   2   2   1   1   2   1   2   2   2   2   2   2   1   1   1   1   2   1   2   1   1   1   2
 MK-1-16                1   2   1   2   2   1   1   2   2   1   1   2   1   2   1   2   1   2   1   2   1   2   2   1   2   2   2   2   1   1   2   2   1   1   1   1   2   2   2   1   1   2   1   1   1   1   1   2   1   1   1   1   2   1   2   2   2   1   1   2   2   2   1   2   1   1   2   1   2   1   2   2   2   2   2   2   2   1   1   2   2   1   2   1   1   1   2   1   1   2   2   1   2   1   1   2   1   1   1   1   1   1   1   2   2   2   2   2   1   2   2   1   1   1   2   2   1   2   1   2   1   1   2   1   2   2   2   1   1   2   2   1   2   1   2   2   1   2   2   2   1   2   2   1   1   2   1   2   2   1   1   2   1   1   1   2   1   2   2   2   2   2   1   1   2   1   1   2   1   2   2   2   1   1   2   1   1   2   2   1   1   2   1   2   2   2   2   2   2   2   1   2   1   2   1   2   1   1   2   2
 MK-2-1                 2   1   1   1   2   2   2   1   2   1   1   1   1   2   2   1   2   2   1   1   2   1   2   2   2   2   2   2   2   1   2   2   1   2   2   1   1   1   1   1   1   1   2   1   1   1   2   1   2   1   1   2   2   1   1   2   1   2   1   2   1   2   1   2   2   1   2   1   2   1   1   2   2   2   2   2   2   2   1   1   1   2   2   2   1   2   2   1   1   1   1   1   2   2   1   2   2   2   1   1   1   1   1   1   2   1   1   2   2   1   2   1   2   2   1   1   1   1   1   2   1   1   2   1   2   2   2   1   1   2   1   2   1   2   2   1   1   2   1   2   2   2   2   2   1   2   2   2   2   1   1   2   2   2   1   1   1   2   1   2   1   2   1   2   1   1   2   2   1   1   1   1   1   1   2   2   2   2   2   2   2   2   1   1   2   2   2   1   2   2   1   2   2   2   1   1   1   2   2   1
 MK-2-2                 2   1   1   1   2   2   2   1   2   1   2   1   1   2   2   1   2   2   1   1   2   2   2   1   2   2   1   2   2   1   2   1   1   2   2   1   1   1   1   1   1   1   2   1   1   1   1   1   2   1   1   2   2   1   1   2   1   2   1   2   1   2   1   2   2   1   2   1   2   1   1   2   2   2   2   2   2   2   2   1   1   2   2   2   1   2   2   1   1   1   2   1   2   2   1   2   2   2   1   1   1   1   1   2   2   1   1   2   2   2   2   1   2   2   1   1   1   1   1   2   1   1   2   1   2   2   1   1   2   2   1   2   1   2   2   1   1   2   1   2   2   2   2   2   1   2   2   2   2   1   1   2   2   2   1   1   1   2   1   2   1   2   2   2   1   1   2   2   1   1   1   1   1   1   2   2   1   2   2   2   2   2   1   1   2   1   2   1   2   1   1   2   2   2   1   1   2   2   2   1
 MK-2-3                 1   2   1   1   1   1   2   1   2   1   2   1   1   2   2   1   2   2   1   1   2   1   2   1   2   2   1   2   2   1   2   1   1   2   2   1   2   2   2   1   1   2   2   1   2   1   1   1   2   1   1   2   2   1   2   2   1   2   2   2   1   2   1   2   2   1   2   1   2   1   1   2   2   2   2   2   2   2   2   1   1   2   2   2   1   2   2   1   1   1   2   1   2   2   1   2   2   2   1   1   1   1   1   2   2   1   1   2   2   2   2   1   2   2   1   1   1   1   1   2   1   1   2   1   2   2   1   1   2   2   1   2   1   2   2   1   1   2   1   1   1   2   2   2   1   2   2   2   2   1   1   2   2   2   1   1   1   2   1   2   1   2   2   2   1   1   2   2   1   1   1   2   1   2   2   2   1   2   2   2   2   2   1   1   2   1   2   1   2   1   1   2   2   2   1   1   2   2   2   1
 MK-2-4                 2   2   1   1   1   1   2   1   2   2   2   1   1   1   2   1   2   2   1   1   2   1   1   1   2   2   1   2   1   1   2   1   1   2   2   1   1   2   2   1   1   2   2   1   2   1   1   1   2   1   1   2   2   1   2   2   1   1   2   2   2   1   1   2   2   1   1   1   2   2   1   2   2   2   2   2   2   2   2   1   1   2   2   2   2   2   2   1   1   1   1   1   2   2   1   2   2   2   1   1   2   1   1   2   2   1   1   2   2   2   2   1   2   2   2   1   2   1   1   2   1   1   2   2   2   2   1   1   2   2   1   2   1   1   2   1   1   2   1   1   1   2   2   2   1   2   2   2   2   2   1   2   2   2   1   1   1   2   1   1   1   2   2   2   2   1   2   2   1   1   1   2   1   2   2   2   1   2   2   1   2   2   2   1   2   1   2   1   1   2   1   2   2   1   1   1   2   2   2   1
 MK-2-5                 2   2   1   1   1   1   2   1   2   1   2   1   1   1   2   1   2   2   1   1   2   1   1   1   2   2   1   2   1   1   2   1   1   2   2   1   1   1   1   1   1   2   2   1   2   1   1   1   2   2   1   2   2   1   2   2   1   1   2   2   2   1   1   2   2   1   1   1   2   2   1   2   1   2   2   2   2   2   2   2   2   1   2   2   2   1   2   1   1   1   1   1   2   2   1   2   2   2   1   1   2   1   1   2   1   1   1   2   2   2   2   1   2   2   2   1   1   1   1   2   2   1   2   2   2   2   1   1   2   2   1   2   1   1   2   2   1   2   1   1   1   2   2   2   1   2   2   2   2   2   1   2   2   2   2   1   1   2   1   1   1   2   2   1   2   1   2   2   1   1   1   2   1   2   1   2   1   2   2   1   2   2   2   1   2   1   2   1   1   2   1   2   2   1   1   2   2   2   2   1
 MK-2-6                 2   1   1   1   1   2   2   1   2   1   2   1   1   1   2   1   2   2   2   1   2   1   1   1   2   2   2   2   1   1   2   1   1   2   2   1   1   1   1   1   1   2   2   1   2   1   1   1   2   2   2   2   1   1   2   2   1   1   2   2   2   1   1   2   2   1   1   1   2   2   1   2   1   2   1   2   2   2   2   2   1   2   2   2   2   1   2   1   1   1   2   1   2   2   1   2   1   2   2   2   2   1   2   2   1   1   1   2   1   2   2   1   2   1   2   1   1   1   1   2   2   1   2   2   2   2   1   1   2   2   2   2   1   1   2   2   1   1   1   1   1   2   2   2   1   2   1   2   1   2   1   2   2   2   2   1   1   2   1   1   1   2   2   2   2   1   2   2   1   1   1   2   1   2   1   1   1   2   2   1   2   2   2   1   2   1   2   1   1   2   2   2   2   1   1   2   2   2   2   1
 MK-2-7                 2   1   1   1   1   2   2   1   2   1   2   1   1   1   2   1   1   2   2   1   2   1   1   1   2   2   2   2   1   1   2   1   1   2   2   1   1   1   1   1   1   2   2   1   1   1   1   1   2   2   2   2   2   1   2   2   1   1   2   2   2   1   1   2   2   1   1   1   2   2   1   2   1   2   1   2   2   2   2   2   1   2   2   2   2   1   2   1   1   2   2   1   2   2   1   2   1   2   2   2   2   1   2   1   1   2   1   2   1   2   2   1   2   1   2   1   1   1   1   2   2   1   2   2   2   2   1   2   2   2   2   2   1   1   2   2   1   1   1   1   2   1   2   2   1   2   1   2   1   1   1   2   2   2   2   2   1   2   1   1   1   2   2   2   2   1   2   2   1   2   1   2   2   2   2   1   1   2   2   1   2   2   2   1   2   1   2   1   1   2   2   2   2   1   1   2   2   2   2   1
 MK-2-8                 2   2   1   1   1   2   2   1   2   1   2   1   1   1   2   1   1   2   2   1   2   2   1   1   2   1   2   2   1   1   1   1   1   2   2   1   1   1   2   1   1   2   2   1   1   1   1   1   2   2   2   1   2   1   2   2   1   2   2   1   2   1   1   2   2   1   1   1   2   2   1   2   1   2   2   2   2   2   2   2   1   2   2   2   2   2   2   1   1   2   2   1   2   2   1   2   2   2   2   2   2   1   2   1   2   2   1   2   1   1   2   1   2   1   2   2   2   1   1   2   2   1   2   2   2   2   1   2   2   2   2   2   1   2   2   2   2   1   1   1   2   1   2   1   1   2   1   2   1   1   2   2   2   2   2   2   1   2   1   1   1   2   2   1   2   1   2   2   1   1   1   2   2   2   1   2   1   2   2   1   2   2   2   2   2   1   2   1   1   2   2   2   2   1   1   2   2   1   2   1
 MK-2-9                 1   2   1   1   1   1   2   1   2   1   2   1   1   1   2   2   1   2   2   2   2   2   1   1   2   1   2   2   1   1   1   1   1   2   2   1   2   1   1   1   1   2   2   1   1   1   1   1   2   2   2   1   2   1   2   1   1   2   2   1   2   1   1   2   2   1   1   1   2   2   1   2   1   2   2   2   2   2   2   2   1   1   2   2   2   2   2   1   1   2   2   1   2   2   1   2   2   2   2   2   2   1   2   1   2   2   1   2   1   1   2   1   2   2   2   2   2   1   1   2   1   1   2   2   2   2   1   2   2   2   1   2   1   2   2   1   2   1   1   1   2   1   2   1   1   2   1   1   1   1   2   2   2   2   2   2   1   2   1   1   1   2   2   1   2   1   1   2   1   1   2   2   2   2   1   2   1   2   2   1   2   1   2   1   2   1   1   1   1   2   2   2   1   1   1   2   2   1   2   1
 MK-2-10                1   2   1   1   1   1   2   1   2   1   1   2   1   1   2   2   1   2   2   2   2   2   1   1   2   1   1   2   1   1   1   1   2   2   1   1   2   2   1   1   1   2   2   1   1   1   1   1   2   2   2   2   2   1   1   1   1   2   2   1   2   1   1   2   2   1   1   2   2   2   1   2   1   2   2   1   1   2   2   2   1   1   2   2   2   2   2   1   1   2   2   1   2   1   1   2   2   2   2   2   2   1   2   1   2   2   1   2   1   1   2   1   2   2   2   2   2   1   1   2   1   1   2   2   2   2   1   2   2   2   1   2   1   2   2   1   2   1   1   1   2   1   2   2   1   2   1   2   1   1   1   2   2   2   2   2   2   2   1   1   1   2   2   1   1   2   1   2   1   1   2   2   2   2   1   2   1   2   2   2   2   1   2   1   2   1   1   1   1   2   2   2   1   1   1   1   2   1   2   1
 MK-2-11                1   2   1   1   2   1   2   1   2   1   1   2   1   1   2   2   1   2   2   2   2   2   1   1   2   1   1   2   1   1   1   1   2   2   1   1   2   2   1   1   1   2   2   2   1   1   1   1   2   2   1   2   1   1   1   1   1   2   2   1   2   1   1   2   1   1   1   1   2   2   1   2   2   2   2   1   1   2   2   2   1   2   2   1   2   2   1   1   1   2   2   1   1   1   1   2   2   2   1   2   2   1   2   1   1   2   1   2   1   1   2   1   2   2   2   2   2   2   1   2   1   1   1   2   2   2   1   2   1   2   1   2   1   2   2   1   2   1   1   1   2   1   2   2   1   2   1   2   1   1   1   2   2   2   2   2   1   2   1   1   1   2   2   1   1   2   1   2   1   1   2   2   2   2   1   2   1   2   2   2   2   1   2   1   2   1   1   1   1   2   2   2   1   1   1   1   2   1   2   2
 MK-2-12                1   2   1   1   2   1   2   1   2   1   1   2   1   1   2   2   1   2   2   2   2   2   1   1   2   1   2   2   1   2   1   1   2   2   1   1   2   2   1   2   2   2   2   2   1   2   1   1   2   2   1   2   1   1   1   1   1   2   2   1   2   1   1   2   1   1   1   1   1   2   1   2   2   2   2   1   1   2   2   2   1   2   1   1   2   2   1   1   1   2   2   1   1   1   1   2   2   2   1   2   2   1   2   1   1   1   1   2   1   1   2   1   2   2   2   2   2   2   1   2   1   1   1   2   2   2   1   2   2   2   1   2   1   2   2   1   2   1   1   1   2   1   1   2   1   2   2   2   1   1   1   2   2   2   2   2   1   2   1   1   1   2   2   1   1   2   1   2   1   1   2   2   2   2   1   2   1   2   2   1   2   1   2   1   2   1   1   1   1   2   1   2   2   1   1   1   2   1   2   2
 MK-2-13                1   2   1   1   2   1   2   1   2   1   1   2   1   1   2   2   1   1   1   2   2   2   1   1   1   1   2   2   2   2   1   2   2   2   1   1   2   2   1   1   2   2   1   2   1   2   1   1   2   2   1   2   1   1   1   2   1   2   2   1   2   1   1   2   1   1   1   1   1   2   1   2   2   2   2   1   1   2   2   2   1   2   1   1   2   2   1   1   1   2   2   1   1   1   1   2   2   2   1   2   1   1   1   2   1   1   1   2   1   1   2   1   2   2   2   1   2   2   1   2   1   2   1   2   1   2   1   2   2   2   2   2   1   1   2   2   2   1   1   1   1   1   1   2   1   2   2   2   1   1   1   2   2   2   1   2   1   2   1   1   2   2   1   1   2   2   1   2   1   1   2   2   2   2   1   2   1   2   2   2   2   1   2   1   2   1   1   1   1   2   1   2   2   1   1   1   2   1   2   2
 MK-2-14                1   2   1   1   2   1   2   1   2   1   1   2   1   1   2   2   1   1   1   2   2   2   2   1   1   1   2   2   2   2   1   2   2   2   1   1   2   2   2   1   2   1   1   2   2   1   1   1   2   2   1   2   1   1   1   2   1   2   2   2   2   1   1   2   1   1   2   2   1   2   1   2   2   2   2   2   1   2   2   1   1   2   1   1   2   2   1   1   1   2   2   1   1   1   1   2   2   2   1   2   1   1   1   2   2   1   1   2   1   1   2   1   2   2   2   2   2   2   1   2   1   2   1   2   1   2   1   2   2   2   2   1   1   1   2   2   2   1   1   2   1   1   1   2   1   2   2   2   1   1   1   2   2   2   1   2   2   2   1   1   2   2   1   1   1   2   1   2   1   1   2   2   2   2   1   2   1   2   2   2   2   1   1   1   2   1   1   1   1   2   1   2   2   1   1   1   2   2   2   2
 MK-2-15                1   2   1   1   2   1   2   1   1   1   1   2   1   1   2   2   1   1   1   2   2   2   2   2   2   1   2   2   2   2   1   2   2   2   1   2   2   2   2   1   2   1   2   2   2   1   1   1   2   2   1   2   1   1   1   1   1   2   2   2   2   1   1   2   1   1   2   2   1   2   2   2   2   2   2   2   1   2   2   1   1   2   1   1   2   2   2   1   1   2   2   1   1   1   1   2   2   2   1   2   1   1   1   2   2   1   1   2   1   2   2   2   2   2   2   2   2   2   2   2   1   2   1   2   1   1   1   2   2   1   2   1   1   1   2   2   2   1   1   2   1   1   1   2   1   2   2   2   1   2   1   2   2   2   1   2   2   2   1   1   2   1   2   2   1   2   1   2   1   1   2   2   2   2   1   2   1   2   2   2   2   1   1   1   2   1   1   1   1   2   1   2   2   1   1   1   2   2   2   2
 MK-2-16                1   2   1   1   2   1   2   1   1   1   1   2   1   1   2   2   1   1   1   2   1   2   2   2   2   1   2   2   2   2   1   2   2   2   1   2   2   2   2   2   2   1   1   2   2   1   1   1   2   1   1   2   1   1   1   1   1   2   2   2   2   1   1   2   1   1   2   1   1   2   2   2   2   2   2   1   1   2   2   1   2   2   1   2   2   2   2   2   1   2   2   1   1   1   1   2   2   2   1   2   1   1   1   2   2   1   1   2   1   2   2   2   2   2   2   2   2   2   1   2   1   2   1   2   1   2   1   2   2   1   1   1   1   1   2   2   2   1   1   2   1   1   1   2   1   2   2   2   1   1   1   2   2   2   1   2   2   2   1   1   1   2   2   2   1   1   1   2   1   1   2   2   2   2   2   2   1   2   2   2   2   1   1   1   2   1   1   1   1   2   1   1   2   1   1   1   2   2   2   2
 MK-3-1                 2   2   1   2   1   1   1   2   1   1   2   1   1   1   1   2   1   2   1   2   2   2   2   2   1   1   1   1   2   1   2   1   1   1   2   1   2   1   1   2   1   1   1   1   2   2   1   1   1   1   2   2   2   2   1   1   1   2   2   1   1   2   2   2   2   2   1   1   2   2   1   1   1   1   2   1   1   2   2   2   1   1   1   2   2   2   1   1   2   1   2   2   2   1   1   1   2   2   1   2   1   2   1   2   1   1   1   1   2   1   1   2   1   2   2   1   1   1   2   1   2   1   1   2   1   1   2   2   1   1   1   1   1   1   1   1   2   1   1   2   2   1   1   1   1   1   1   2   2   1   1   1   1   2   1   1   2   1   1   1   1   1   1   2   2   2   1   1   1   1   1   1   2   2   1   2   1   2   1   2   2   1   2   2   2   1   2   2   1   2   2   1   2   1   1   2   2   1   1   2
 MK-3-2                 2   2   1   2   1   1   1   2   1   2   2   1   1   2   1   2   1   2   1   2   2   2   2   2   1   2   1   1   2   1   2   1   1   1   2   2   2   1   1   2   1   1   2   1   1   2   1   1   1   1   2   2   2   2   1   1   1   1   2   1   1   2   1   2   2   2   1   1   2   2   1   1   2   1   2   1   1   2   1   2   1   1   1   2   2   2   1   1   2   1   2   2   2   1   1   1   2   2   1   2   1   1   1   2   1   1   1   1   2   1   1   2   1   2   2   1   1   1   2   1   2   1   1   1   2   2   2   2   2   1   2   2   1   1   1   1   1   1   1   2   2   1   1   1   1   1   1   2   2   1   1   1   1   2   1   1   2   1   1   1   1   1   1   2   2   2   1   1   1   1   1   1   2   2   1   2   1   2   1   2   2   1   2   2   2   1   2   2   1   2   1   1   2   1   1   2   2   1   1   1
 MK-3-3                 2   2   1   2   1   1   2   2   1   1   2   1   1   2   1   1   1   2   1   2   2   2   2   1   1   2   1   1   2   1   2   1   1   1   2   2   2   1   1   2   1   1   2   1   1   2   1   1   2   1   2   2   2   2   1   1   1   1   2   1   1   2   1   2   2   2   1   1   2   2   1   1   2   1   2   1   1   2   1   2   1   1   1   2   2   2   1   1   2   1   2   2   2   1   1   1   2   2   1   2   1   1   1   2   1   1   1   1   2   1   1   2   1   2   2   1   1   1   2   1   2   2   1   1   2   2   2   2   2   1   2   2   1   1   1   1   1   1   1   2   2   1   1   1   1   1   1   2   2   1   2   1   1   2   2   1   2   1   1   1   1   1   1   2   2   2   1   1   1   1   1   1   2   2   1   2   1   2   2   2   1   1   2   1   2   2   2   2   1   2   1   1   2   1   2   2   2   1   1   1
 MK-3-4                 2   2   1   2   1   1   2   2   1   1   2   1   1   2   1   1   1   2   1   2   2   2   2   1   1   2   1   1   1   1   2   2   1   1   1   2   2   1   1   2   1   1   2   1   1   1   1   1   2   1   2   2   2   2   1   1   1   1   2   1   1   2   2   2   2   2   1   1   2   2   1   1   2   1   2   2   1   2   1   2   1   2   1   2   2   2   2   1   2   2   2   2   2   1   1   1   2   2   2   1   1   1   1   2   2   1   1   1   2   1   1   2   1   2   2   1   1   1   2   1   2   1   1   1   2   2   2   2   2   1   2   2   1   1   1   1   1   1   1   2   2   1   1   2   1   2   1   2   2   1   2   1   2   2   2   1   2   1   1   2   1   2   1   2   2   2   2   1   1   1   1   1   2   2   1   2   1   2   2   2   1   1   2   1   2   2   1   2   1   2   1   1   2   1   2   2   2   1   1   1
 MK-3-5                 2   2   1   2   1   1   2   1   1   1   2   1   1   2   1   1   1   2   2   2   2   2   2   1   1   2   1   1   1   1   2   2   1   1   1   2   2   1   1   2   1   1   2   2   1   1   1   2   2   1   2   2   2   2   1   1   1   1   2   1   1   2   2   1   2   2   1   1   2   2   2   1   2   1   2   2   1   2   2   2   1   2   1   2   2   2   2   1   2   2   2   2   2   1   1   1   2   2   2   1   1   1   1   2   2   1   1   1   2   2   1   2   1   2   2   1   1   1   2   1   2   1   2   1   2   2   2   1   2   1   2   2   1   1   1   1   1   1   1   2   2   2   1   2   1   2   1   2   2   1   2   1   2   2   2   1   2   1   2   2   1   1   1   2   2   2   2   1   1   1   2   1   2   2   1   2   2   2   2   2   1   1   2   1   2   2   1   2   1   2   1   1   2   1   2   2   2   1   1   2
 MK-3-6                 2   2   1   2   1   1   2   1   1   2   1   1   1   1   1   2   1   2   2   2   2   2   2   2   1   2   1   1   1   1   2   2   1   1   1   2   2   1   1   2   1   1   2   1   1   1   1   2   2   1   2   2   2   2   1   1   1   1   2   1   1   2   2   1   2   2   1   1   2   2   2   2   2   1   2   1   1   2   2   2   1   2   1   2   2   2   2   1   2   2   2   2   1   2   1   1   2   1   2   1   1   2   1   2   1   1   1   1   2   2   1   2   1   2   2   1   1   1   2   1   2   1   2   1   2   2   2   1   2   1   2   2   1   1   1   1   1   1   1   2   2   2   1   2   1   2   1   2   2   1   2   1   2   2   2   1   2   1   2   2   1   1   1   2   2   2   2   1   1   1   2   1   2   2   1   1   2   2   2   2   1   1   2   1   2   2   1   2   1   2   1   1   2   1   2   2   1   1   1   2
 MK-3-7                 2   1   1   2   1   1   2   2   1   2   1   1   1   1   1   2   1   2   2   2   2   2   2   2   1   2   1   2   2   1   2   1   1   1   1   2   2   1   1   1   1   1   2   1   1   1   1   2   2   1   2   2   2   2   1   1   1   1   2   1   1   2   1   1   2   2   2   1   2   2   2   2   2   1   2   1   1   1   1   2   1   1   1   2   2   2   2   1   2   2   2   2   1   2   1   1   2   2   2   1   1   2   1   2   1   1   1   1   2   2   1   1   1   2   2   1   1   1   1   1   2   1   2   1   2   2   2   1   2   1   2   2   1   1   1   1   1   1   1   2   2   2   1   2   1   2   1   2   2   1   2   1   2   2   1   1   2   1   2   2   1   1   1   2   2   2   1   1   1   1   2   1   2   2   1   1   2   2   2   2   2   1   2   1   2   2   1   2   1   2   1   1   2   1   2   2   1   1   1   2
 MK-3-8                 2   1   1   2   1   1   2   2   1   2   1   2   1   1   1   2   1   2   2   2   2   2   2   2   2   2   1   2   2   2   2   1   1   1   1   1   2   1   2   1   1   1   1   1   1   1   2   2   2   1   2   2   2   2   1   1   1   1   2   1   1   2   1   1   2   2   2   1   2   1   2   2   2   1   1   1   1   1   1   2   1   1   1   2   2   2   2   1   2   2   1   2   2   2   2   1   2   2   2   2   2   2   2   2   1   1   1   1   2   2   1   1   1   2   2   1   1   1   1   1   2   1   2   1   2   2   2   2   2   1   2   2   1   1   1   2   1   2   1   2   2   2   1   2   1   1   1   1   2   2   2   1   2   2   1   1   1   1   2   2   1   1   1   2   2   2   1   1   1   1   2   1   2   1   1   1   1   2   2   2   2   1   2   1   2   2   1   2   1   1   1   1   2   1   2   2   1   2   1   2
 MK-3-9                 1   1   1   2   1   1   2   2   1   2   1   1   1   1   1   2   1   2   2   2   2   2   2   2   2   2   1   1   2   2   2   1   1   1   1   1   2   1   2   2   1   1   1   1   1   1   2   2   2   1   2   2   2   1   1   1   2   1   1   1   1   2   1   1   1   2   2   2   2   1   2   2   2   2   1   2   1   1   1   2   1   1   1   2   2   2   2   1   2   2   1   2   2   1   2   1   2   2   2   2   2   2   2   2   2   1   1   1   2   2   1   1   1   2   2   1   1   1   1   1   2   1   2   1   2   2   2   1   2   1   2   1   1   1   1   2   1   2   1   2   2   1   1   2   1   1   1   1   2   2   2   1   2   2   1   1   1   2   2   2   1   1   1   2   2   2   1   1   1   1   2   1   2   1   1   1   1   2   2   2   2   1   2   1   2   2   1   2   1   1   1   1   2   2   2   2   1   2   1   2
 MK-3-10                1   1   1   2   1   1   2   2   1   2   2   1   1   1   1   2   1   2   2   2   2   2   1   2   2   2   1   1   2   2   2   1   1   1   1   1   2   1   2   2   1   1   1   1   1   1   2   2   2   1   2   2   2   1   1   1   2   1   1   1   1   2   1   1   1   2   2   2   2   2   2   1   2   2   1   2   1   1   1   2   1   1   2   2   1   2   2   1   2   2   1   2   2   1   2   1   2   2   1   2   2   2   2   1   2   2   1   1   2   2   2   1   1   2   1   1   1   1   1   1   1   1   2   2   2   2   2   1   2   1   2   1   1   1   1   2   1   2   1   2   2   1   1   2   2   1   1   1   2   2   2   1   2   2   1   1   1   1   2   2   1   2   1   1   1   2   1   1   1   1   2   1   2   1   2   1   1   2   2   2   2   1   1   1   2   2   1   2   1   1   1   1   2   2   2   2   1   2   1   2
 MK-3-11                2   1   1   2   1   1   2   2   1   1   1   2   1   1   1   2   1   2   2   2   1   2   1   2   1   2   1   1   2   2   2   1   1   1   1   1   2   1   2   2   2   1   1   1   1   1   2   2   1   1   2   2   2   1   1   1   1   1   1   1   2   2   1   1   1   1   2   2   2   2   1   1   2   2   2   2   1   1   1   2   1   1   2   2   1   2   2   1   2   2   1   2   2   2   2   1   2   2   2   2   2   2   2   1   2   2   1   1   2   2   2   1   2   2   1   1   1   1   1   1   1   2   2   2   1   1   2   1   2   1   2   1   1   1   1   2   1   2   1   2   2   1   2   2   2   1   2   1   2   2   2   1   2   2   1   1   1   1   2   2   1   2   1   1   1   2   1   1   1   1   2   2   2   1   2   1   1   2   2   2   2   1   1   1   2   2   1   2   1   1   1   1   2   2   1   2   1   2   1   2
 MK-3-12                2   1   1   2   1   1   2   1   1   2   1   2   1   1   2   2   2   1   2   2   1   2   1   2   1   2   1   1   2   2   2   1   1   1   1   1   2   1   2   2   2   1   1   2   1   1   2   2   2   1   2   2   2   1   1   1   1   1   1   1   2   2   1   1   2   1   2   2   2   2   2   1   2   1   2   2   1   1   2   1   1   1   2   2   1   2   2   1   2   2   1   1   2   2   2   1   2   2   2   2   2   2   2   1   2   2   2   1   2   2   2   1   2   2   2   1   1   2   1   1   1   2   2   2   1   1   2   1   1   1   2   1   1   1   1   2   2   2   2   2   2   2   2   2   1   1   2   1   2   2   2   1   1   2   1   1   1   1   2   2   1   2   1   1   1   1   1   1   2   1   2   1   2   1   1   2   1   2   2   2   2   2   1   1   2   2   1   2   1   1   1   1   2   2   1   1   1   2   1   2
 MK-3-13                2   1   1   2   1   1   2   1   1   2   1   2   1   1   2   2   2   2   2   2   1   2   1   2   1   2   1   2   2   2   2   1   1   1   1   1   2   1   1   2   2   1   1   2   1   1   2   2   2   2   2   2   2   1   1   1   1   1   1   1   2   2   1   1   2   1   2   2   2   2   2   1   2   1   2   2   1   2   2   1   1   1   2   2   1   2   2   1   2   2   2   1   2   2   1   1   1   2   2   2   1   2   2   1   2   1   2   1   2   2   2   1   2   2   2   1   1   2   1   1   1   2   2   2   1   1   2   1   1   1   2   1   1   1   1   2   2   2   2   2   2   2   2   2   2   1   2   1   2   2   2   1   1   2   1   2   1   1   2   2   1   2   2   1   1   2   1   1   2   1   2   1   2   1   1   2   1   1   2   2   1   1   1   1   1   2   1   2   1   2   1   1   2   2   1   1   1   2   1   2
 MK-3-14                1   1   1   2   2   1   2   1   1   2   2   1   1   1   2   2   2   2   2   2   2   2   1   2   2   2   1   2   2   2   2   1   1   1   1   2   2   2   1   2   2   1   1   1   1   1   1   2   2   2   2   2   2   1   1   1   1   1   1   1   2   2   1   1   2   2   2   2   2   2   2   1   2   1   1   2   1   1   2   1   1   2   2   2   1   2   2   1   2   2   2   1   2   2   1   1   2   2   2   1   1   2   2   1   2   1   2   1   2   2   2   1   2   1   2   1   1   2   1   1   1   2   2   2   1   1   2   1   1   1   2   1   1   1   1   2   2   1   2   2   2   2   2   2   2   1   2   1   2   2   2   1   1   2   1   1   1   1   2   2   1   2   2   1   1   2   1   1   2   1   2   1   2   1   1   2   1   1   1   2   1   2   1   1   1   2   1   2   1   2   1   1   2   2   1   1   1   2   1   2
 MK-3-15                1   1   1   2   2   1   1   1   1   1   2   1   1   2   2   2   2   2   2   1   1   2   2   2   2   2   1   2   2   2   2   1   2   1   1   2   2   2   1   2   2   1   1   1   1   1   1   2   2   2   1   2   1   1   1   1   1   1   1   1   2   2   1   1   2   2   2   2   1   2   2   1   2   1   1   2   1   1   2   1   1   2   2   2   1   2   2   1   2   1   2   1   2   2   2   1   2   2   2   1   1   2   2   1   2   1   2   1   2   2   2   1   2   1   2   1   2   2   2   1   2   2   2   2   1   1   2   1   1   2   2   1   1   1   1   2   2   1   2   2   2   2   2   2   2   1   2   1   2   2   2   1   1   2   1   1   1   1   2   2   1   2   2   1   1   2   1   2   2   1   2   1   2   1   1   2   1   1   1   2   1   2   2   1   1   2   1   2   1   2   1   1   2   2   1   1   1   2   1   2
 MK-3-16                1   1   1   2   2   2   1   1   1   1   2   1   1   2   2   2   2   2   2   2   1   2   1   2   2   2   1   2   1   2   2   1   2   2   1   2   2   2   1   2   2   1   1   1   2   1   1   2   2   2   1   2   1   1   1   1   1   1   1   1   1   2   1   1   2   2   2   1   1   1   2   1   2   2   1   2   1   1   2   1   1   2   2   2   1   2   2   1   2   1   2   1   2   2   2   1   2   1   2   1   1   2   2   1   2   1   2   1   2   2   2   2   2   1   2   1   2   2   2   1   2   2   2   2   1   1   2   1   1   2   2   1   1   1   1   2   2   1   2   2   2   2   2   2   2   1   2   1   2   2   2   1   1   2   1   1   2   1   2   2   1   2   2   1   1   2   1   2   1   2   2   1   2   1   1   2   1   2   2   2   1   2   2   2   1   2   1   2   2   2   1   1   2   2   1   1   1   2   2   2
 MK-4-1                 1   2   2   2   2   2   2   1   1   1   2   2   2   1   2   1   1   1   1   2   2   1   2   1   1   1   2   1   1   1   2   2   1   2   1   1   1   1   2   1   1   1   2   1   1   2   2   2   2   1   1   2   1   1   1   1   2   2   2   1   2   1   2   1   1   2   1   1   2   1   2   1   2   1   2   1   1   2   1   2   2   1   1   2   2   1   2   2   1   1   1   1   2   2   1   1   2   2   2   2   2   2   1   1   2   1   2   1   1   1   2   2   2   2   1   2   2   1   2   1   2   2   1   1   2   1   1   1   2   1   1   2   1   2   2   1   2   1   1   1   1   1   2   1   1   1   2   2   2   1   2   1   2   1   1   2   1   2   2   1   2   1   2   2   2   2   2   2   1   2   1   1   1   1   1   2   2   2   2   2   1   1   2   2   2   1   1   2   2   1   1   2   1   1   2   1   1   2   1   1
 MK-4-2                 1   2   2   2   2   2   2   1   1   1   2   2   2   1   2   2   1   1   1   2   2   2   2   1   2   1   2   1   1   1   2   2   1   2   1   1   1   1   2   1   1   1   2   1   1   2   2   2   2   1   1   2   1   1   1   1   2   2   1   2   2   1   2   1   1   2   1   1   2   1   2   1   2   1   2   1   1   2   1   2   2   1   1   2   2   1   2   2   1   1   1   1   2   2   2   1   2   2   2   2   2   2   1   2   2   1   2   1   1   1   2   2   2   2   1   2   2   1   2   1   1   1   1   1   2   1   1   1   2   1   1   2   1   2   2   2   2   1   1   1   2   2   2   1   1   1   2   1   2   1   2   1   2   1   1   2   1   2   2   1   2   1   2   2   2   2   1   2   1   2   1   1   1   1   1   2   2   2   1   1   1   1   2   2   2   1   1   1   2   1   1   2   1   1   2   2   1   1   1   1
 MK-4-3                 1   2   2   2   2   2   2   1   1   1   2   2   2   1   2   2   1   1   1   2   2   2   2   1   2   1   2   1   1   1   2   2   1   2   1   2   1   1   2   2   1   1   2   1   1   2   2   2   2   1   1   2   1   1   1   2   2   2   1   2   2   1   2   2   1   2   1   1   2   1   1   1   2   1   2   1   1   2   1   2   2   1   1   2   2   1   2   2   2   1   1   1   2   1   2   1   2   2   2   2   2   2   1   2   2   1   2   1   2   1   2   2   2   2   1   2   2   1   2   1   1   1   1   1   2   1   1   1   2   2   1   2   2   2   2   2   2   1   2   1   2   2   2   1   1   1   2   2   2   1   1   1   2   1   1   2   1   2   2   1   2   1   2   2   1   2   1   2   1   2   1   1   1   1   1   2   2   2   1   2   1   1   2   2   2   1   1   1   2   1   1   2   1   1   2   2   1   1   1   1
 MK-4-4                 1   1   2   2   2   2   1   1   1   1   2   2   2   1   1   2   1   1   1   2   2   2   2   1   2   1   2   1   1   1   2   2   1   2   1   2   1   1   2   2   1   1   2   1   1   2   2   2   2   1   1   2   1   1   1   2   2   2   1   2   2   1   2   2   1   2   1   1   2   1   1   1   2   1   2   1   1   2   1   2   2   1   1   2   2   2   1   2   1   1   1   1   2   1   2   1   2   2   2   2   2   2   1   2   2   1   2   1   2   1   2   2   2   2   1   2   2   1   1   1   2   1   1   1   2   1   1   1   2   2   1   2   2   2   2   2   2   1   2   1   2   2   2   2   2   1   2   1   2   1   1   2   2   1   1   2   1   2   2   1   2   2   2   2   1   2   2   2   1   2   1   1   1   1   1   2   1   2   1   2   1   2   2   2   2   1   1   1   2   1   1   2   1   2   2   2   1   1   2   1
 MK-4-5                 1   1   2   2   1   2   1   2   1   1   2   2   2   1   1   2   1   2   1   2   2   2   2   1   1   1   1   1   1   1   1   2   1   2   1   2   1   1   2   2   1   1   2   1   1   2   2   2   2   1   1   2   1   1   1   2   1   2   1   1   2   1   2   2   1   2   1   1   2   2   2   1   2   1   2   1   1   2   1   2   2   1   1   2   2   2   1   2   1   1   1   2   2   1   2   2   2   2   2   2   2   2   1   2   2   1   2   1   2   1   2   2   2   2   1   1   2   2   1   2   2   1   1   1   2   1   2   1   2   2   1   1   2   2   2   2   2   1   1   1   1   2   2   2   2   1   2   1   2   1   2   1   1   1   1   2   1   2   2   1   2   2   2   2   1   1   2   2   1   2   1   1   1   1   2   2   1   1   1   2   1   2   2   2   2   1   1   1   2   1   1   2   1   2   2   2   1   1   2   1
 MK-4-6                 1   1   2   2   1   2   1   2   1   1   2   2   2   1   1   2   1   1   1   2   2   2   1   1   2   1   1   1   1   1   1   1   1   2   1   2   1   1   1   2   1   1   2   1   1   2   2   2   2   1   1   2   1   1   1   1   1   2   1   1   2   1   1   2   1   2   1   1   2   2   2   1   1   1   2   1   1   2   1   2   2   1   1   2   2   2   1   2   1   1   1   2   2   1   1   2   2   2   2   2   2   2   1   2   2   1   2   1   2   1   2   2   1   2   1   1   2   2   1   2   2   1   1   1   2   1   2   1   2   2   1   1   2   2   2   2   2   1   1   1   1   2   2   2   2   1   2   1   2   1   2   2   1   1   1   2   1   2   2   1   2   2   1   2   1   1   2   2   1   2   1   1   1   1   2   2   1   2   1   2   1   2   1   2   1   1   1   1   2   1   1   2   1   1   2   2   1   1   2   1
 MK-4-7                 1   2   1   2   1   1   1   2   1   1   2   2   2   1   1   2   1   1   1   2   2   2   1   1   1   1   1   1   1   1   1   1   1   2   1   2   1   2   1   2   1   1   2   1   1   2   2   2   2   1   1   2   1   1   2   1   2   2   1   1   2   1   1   2   1   2   2   1   2   2   2   1   1   1   1   1   1   2   1   2   2   1   1   2   2   2   1   2   1   1   1   2   2   1   1   2   2   2   2   2   2   2   1   2   2   1   2   2   2   1   2   2   1   2   1   1   2   2   1   2   2   1   1   1   2   2   2   1   2   1   1   1   1   2   2   2   2   1   1   2   1   2   2   2   2   1   2   2   1   1   2   2   1   1   1   1   1   2   2   1   2   2   1   1   1   1   2   2   1   2   1   1   2   1   2   2   1   2   1   2   1   2   1   2   1   1   1   1   2   2   1   2   2   1   2   2   1   1   1   1
 MK-4-8                 1   2   1   1   1   1   1   2   1   1   2   2   2   1   1   2   1   1   1   2   2   1   1   1   1   1   1   1   1   1   1   2   1   2   1   2   1   2   1   2   1   1   2   1   1   2   2   2   2   2   1   1   1   1   2   1   1   2   1   1   2   1   1   2   1   2   2   1   2   2   2   2   1   1   1   1   1   2   1   2   1   1   1   2   1   2   1   2   1   1   1   1   2   1   1   2   2   2   2   2   2   2   1   2   2   1   1   2   2   1   2   1   1   2   1   1   2   2   1   2   2   1   1   1   2   2   1   1   2   2   2   1   1   2   2   1   2   1   1   2   1   2   2   2   2   1   2   2   1   1   2   2   1   1   2   1   1   2   2   1   2   1   2   2   1   1   2   2   1   2   1   2   2   1   2   2   1   2   2   2   1   2   1   2   1   1   2   1   2   2   1   2   2   2   2   2   1   1   1   1
 MK-4-9                 1   2   1   1   1   1   2   2   1   1   2   2   2   1   1   2   1   1   1   2   1   1   1   1   1   1   1   1   1   1   2   2   2   2   1   2   1   2   1   2   1   1   2   1   1   2   2   2   2   2   1   1   1   1   2   1   1   2   1   1   2   1   1   2   1   2   2   1   2   2   2   2   1   1   1   1   1   2   1   2   1   1   1   2   1   2   1   2   1   2   1   1   2   1   2   2   1   2   2   2   1   2   1   2   2   1   1   1   2   2   2   1   1   2   1   1   2   2   1   2   2   1   1   1   2   1   1   1   2   2   2   2   1   2   1   1   2   1   1   2   1   2   2   2   2   1   2   2   1   1   2   2   1   1   2   2   1   2   2   1   2   1   1   2   1   1   2   2   1   2   1   2   2   1   2   2   1   2   2   2   1   2   1   2   1   1   2   2   2   2   1   2   2   1   2   2   1   1   1   1
 MK-4-10                1   2   1   1   1   1   2   2   1   1   2   2   2   1   1   2   1   1   2   2   1   1   1   1   2   1   1   1   1   1   2   2   2   2   1   2   1   2   1   2   1   1   2   1   1   2   2   2   1   2   1   1   1   1   2   2   1   2   1   1   2   1   1   2   1   2   2   1   2   2   2   2   1   1   1   1   1   2   1   2   1   1   1   2   1   2   2   2   1   2   1   1   2   1   2   2   1   2   2   2   1   2   1   2   2   1   1   1   2   2   2   1   1   2   1   1   2   2   1   2   1   2   1   1   2   1   1   2   2   2   2   2   1   2   1   1   1   1   1   1   1   2   1   2   2   1   2   2   1   1   2   2   1   1   2   2   1   2   2   1   2   1   1   2   1   1   2   2   1   2   1   2   1   1   2   2   1   2   2   2   1   2   1   2   1   1   2   2   2   2   1   2   1   2   1   2   1   1   1   1
 MK-4-11                1   2   1   1   1   1   2   2   1   1   2   2   2   1   1   2   1   2   2   2   1   1   1   1   2   1   1   1   2   1   2   2   2   2   1   2   1   2   1   2   1   1   2   1   1   2   2   2   1   2   1   1   1   1   2   2   1   2   1   1   2   1   1   2   1   2   2   1   2   2   2   2   1   1   1   1   1   2   1   2   1   1   1   2   1   2   2   1   1   2   1   1   2   2   1   2   1   2   2   2   1   2   1   2   2   1   2   1   2   1   2   1   1   2   1   1   2   2   1   2   1   2   1   1   2   1   1   1   2   2   2   2   1   2   1   1   1   1   1   1   1   2   2   2   2   1   2   2   1   2   2   2   1   1   2   2   1   1   2   1   2   1   2   2   1   1   2   2   1   2   1   2   1   1   2   2   1   2   2   2   1   2   1   2   1   1   2   2   2   2   1   2   1   2   1   2   1   1   1   1
 MK-4-12                1   2   1   1   1   1   2   2   1   1   2   1   1   1   1   2   1   2   1   2   1   1   1   1   2   1   1   1   2   1   2   2   2   2   1   2   1   2   1   2   1   1   2   1   1   2   2   2   1   2   1   1   1   1   2   2   1   2   1   1   2   1   1   2   1   2   2   1   2   2   2   2   2   1   1   1   1   2   1   1   1   2   1   2   1   2   2   1   1   2   1   1   2   2   1   2   1   2   2   2   1   2   1   2   1   1   2   1   2   1   2   1   1   1   1   1   2   2   1   2   1   2   1   1   2   1   2   2   2   2   2   2   1   2   1   1   1   1   1   1   1   2   2   2   2   1   1   2   1   1   2   2   1   1   2   2   1   2   2   1   2   2   2   2   2   1   2   2   1   2   1   2   1   1   2   1   1   2   1   2   1   2   1   2   1   1   2   2   2   2   1   2   1   2   1   2   1   1   2   1
 MK-4-13                1   2   1   1   1   1   2   2   1   1   2   1   1   1   1   1   1   2   1   2   1   1   1   1   1   1   1   2   2   1   2   2   2   2   1   2   1   2   1   2   1   1   2   1   1   2   2   2   1   2   1   1   1   1   2   2   1   2   1   1   2   1   1   2   1   2   2   1   2   2   2   1   2   2   1   1   1   2   1   1   1   2   1   1   1   2   2   1   1   2   1   1   2   2   1   2   1   2   2   2   1   2   1   2   1   1   2   1   2   1   2   1   2   1   1   1   2   2   1   2   1   2   1   1   2   1   2   2   2   2   2   2   1   2   1   1   1   1   1   1   1   2   2   2   2   1   1   2   1   1   2   2   1   1   2   2   1   1   2   1   2   2   1   2   2   1   2   2   1   1   1   2   1   1   2   1   1   2   1   2   1   2   1   2   1   1   2   1   2   2   1   2   1   2   1   2   1   1   2   1
 MK-4-14                1   1   1   1   1   2   2   2   1   1   2   1   1   1   1   2   1   2   1   2   1   2   1   1   1   1   1   2   2   1   1   1   2   2   1   1   1   1   1   2   1   1   1   1   1   2   2   1   1   2   1   1   1   2   2   2   1   2   1   1   2   1   1   2   1   2   1   1   2   2   2   1   2   2   1   1   2   2   1   1   1   2   1   1   1   2   2   1   1   1   1   1   2   2   1   2   1   1   2   2   1   2   1   2   1   1   2   2   2   2   2   1   2   2   1   1   2   2   2   2   1   2   1   1   2   1   2   2   2   1   2   2   1   2   1   1   1   1   1   1   1   2   2   1   2   1   1   2   1   1   2   2   1   1   2   2   1   2   2   1   2   2   1   2   2   2   2   2   2   1   1   2   1   1   2   1   1   2   1   2   1   1   2   2   1   1   2   1   2   2   1   2   1   2   1   2   1   1   2   1
 MK-4-15                1   1   1   1   1   2   2   2   1   1   2   1   1   1   1   2   1   2   1   2   1   2   1   1   1   1   1   2   2   1   1   1   2   2   1   1   2   1   1   2   1   1   1   1   1   1   1   1   1   2   1   1   1   2   2   2   2   2   1   1   2   1   1   2   1   2   1   1   2   2   2   1   2   2   1   1   2   2   1   1   1   2   2   1   1   2   1   1   2   1   1   1   2   2   1   2   1   1   2   2   1   2   1   2   1   1   2   2   2   2   2   1   2   1   1   1   2   2   2   2   2   2   1   2   2   1   2   1   2   1   2   2   1   2   1   1   1   1   1   1   1   2   2   1   1   1   1   2   1   1   2   2   2   1   2   2   1   2   2   1   2   2   1   2   2   2   2   2   2   1   1   1   1   1   2   1   1   2   1   1   1   1   2   2   1   1   2   1   2   2   1   2   1   2   1   2   1   1   2   2
 MK-4-16                1   1   1   1   1   2   2   2   2   1   2   1   2   1   2   2   1   1   1   2   1   2   1   1   1   1   1   2   2   1   1   1   2   2   1   1   2   1   1   1   1   1   1   1   1   1   1   1   2   2   1   1   1   1   2   2   2   2   1   1   2   1   1   2   2   2   1   1   2   2   2   1   2   2   1   2   2   2   1   1   1   2   2   2   1   2   2   1   2   1   1   1   2   2   1   2   1   1   2   2   1   2   1   2   1   1   2   2   2   2   2   1   2   1   1   1   1   2   2   2   2   2   1   2   2   1   2   1   2   1   2   2   1   2   1   1   1   1   1   1   1   2   2   1   1   1   1   2   1   1   2   2   1   1   2   2   1   1   2   1   2   2   1   2   2   2   2   2   1   1   1   1   1   1   2   1   1   2   1   1   1   1   2   2   1   1   2   1   1   2   1   2   1   2   1   2   1   1   2   2
 MK-5-1                 2   2   2   2   1   1   1   1   2   2   2   2   1   2   1   1   2   1   2   1   1   2   2   2   2   1   1   1   1   2   1   2   1   1   1   2   1   1   2   2   2   2   2   1   1   2   2   2   2   2   1   1   2   2   1   2   1   2   2   2   2   1   2   1   2   1   2   2   2   2   2   2   2   1   1   1   2   1   1   2   1   2   1   2   2   2   2   1   2   2   1   1   2   1   2   1   1   1   2   2   2   2   1   2   2   1   1   2   2   1   2   2   2   1   1   2   2   2   1   2   1   2   2   1   2   1   1   1   2   2   1   2   1   1   2   2   1   2   1   1   2   2   1   2   2   2   1   2   2   1   1   1   1   2   2   2   2   1   2   2   2   2   1   1   2   1   1   1   1   1   1   1   2   1   1   2   1   1   1   1   2   1   2   2   2   1   2   2   2   1   2   1   1   2   2   2   1   1   2   2
 MK-5-2                 2   2   2   2   1   1   1   1   2   1   2   2   1   2   1   1   2   1   2   1   1   2   2   2   2   1   1   1   1   2   1   1   1   2   1   2   1   1   2   2   2   2   2   1   1   2   2   1   2   2   1   1   2   2   1   2   1   1   2   2   1   1   2   1   2   1   2   2   2   1   2   2   2   1   2   1   2   2   1   2   1   1   1   2   1   2   2   2   2   2   1   2   2   1   2   1   1   1   2   2   2   2   1   2   2   1   1   2   2   1   2   2   2   1   1   2   2   2   1   2   1   2   2   1   2   1   1   1   2   2   1   2   1   1   2   2   2   2   1   1   2   2   1   2   2   2   1   1   2   1   1   1   1   1   2   2   2   1   2   2   2   2   1   1   2   1   1   1   1   1   2   1   2   1   1   2   1   1   1   1   2   2   2   2   1   1   1   2   2   1   2   1   1   2   2   2   1   1   2   2
 MK-5-3                 2   2   1   1   1   1   1   1   2   1   2   2   1   2   1   1   2   2   2   1   1   2   2   2   2   1   1   1   1   2   1   1   1   2   1   2   1   1   2   2   2   2   2   1   1   2   2   1   2   2   1   1   2   2   1   2   1   1   2   2   1   1   2   1   2   1   2   2   2   1   2   2   2   1   1   1   1   2   2   2   1   1   1   2   1   2   2   1   2   2   1   2   2   2   2   1   1   1   2   2   2   2   1   2   2   1   1   2   2   1   2   2   2   2   1   2   2   2   1   2   1   2   2   1   2   2   1   1   2   2   2   2   1   1   2   2   2   2   1   1   2   1   1   2   2   1   2   1   2   1   1   1   1   1   1   1   2   1   2   2   2   2   1   1   1   1   1   1   1   1   2   1   2   1   1   2   2   1   1   1   2   1   2   2   1   1   1   2   2   1   2   1   1   2   2   2   1   1   2   2
 MK-5-4                 2   2   1   1   1   1   1   2   2   1   2   2   1   2   1   1   2   2   2   1   1   1   2   2   2   1   2   1   1   2   1   1   1   2   1   2   1   1   2   2   2   2   2   1   1   2   2   1   1   2   1   1   2   2   1   2   1   1   2   2   1   1   2   1   2   1   1   2   2   1   2   2   2   1   1   1   1   1   2   2   1   1   1   2   1   2   2   1   2   2   2   2   2   2   2   2   1   2   2   2   1   2   1   1   2   1   1   2   2   1   2   2   2   2   1   2   2   1   1   1   1   1   2   1   2   2   1   1   2   2   2   2   1   1   2   2   2   2   1   1   2   1   1   2   2   2   2   1   2   1   1   1   1   2   1   2   2   1   2   2   2   2   1   1   2   1   1   1   1   1   2   1   2   1   1   2   2   1   1   1   1   1   2   1   1   1   1   2   2   1   2   1   1   2   2   2   1   1   1   2
 MK-5-5                 2   2   1   1   1   1   2   2   2   1   2   2   2   1   1   1   2   2   2   1   1   1   2   2   2   1   2   1   1   2   1   1   1   2   1   2   1   1   2   2   2   2   2   1   1   2   2   1   2   2   1   1   2   2   1   2   1   1   2   1   1   1   2   1   2   1   1   2   2   1   2   1   2   1   1   1   1   1   2   2   2   1   1   2   1   2   2   1   2   2   2   2   2   2   2   2   1   2   2   2   1   2   1   1   2   1   1   2   2   1   2   2   2   1   2   2   1   1   2   1   1   1   2   1   2   2   1   1   2   2   2   2   1   1   2   2   2   2   1   1   2   1   1   2   2   2   2   1   2   1   1   1   1   2   1   2   2   2   2   2   2   2   1   1   2   1   1   1   1   1   2   1   2   1   1   1   2   1   1   1   1   1   2   2   1   1   1   2   2   1   2   1   1   2   2   2   1   1   1   2
 MK-5-6                 2   2   1   1   1   1   2   2   2   1   2   2   2   1   1   1   2   2   1   1   1   1   2   2   2   1   2   2   1   2   1   1   1   2   1   1   1   1   2   2   2   1   2   1   1   2   1   1   2   2   1   1   2   1   2   1   2   1   2   1   1   1   2   2   2   1   1   2   2   1   2   1   2   1   1   1   1   1   2   2   2   1   1   2   1   2   2   1   2   2   1   2   2   1   2   2   1   2   2   2   1   2   1   1   2   1   1   2   2   1   2   2   2   1   1   2   1   1   2   1   1   1   1   1   2   2   1   1   2   2   2   2   1   1   2   2   2   2   1   1   2   1   1   2   2   2   2   1   2   1   1   1   1   2   1   2   2   2   2   2   2   2   1   1   2   1   1   1   1   1   1   1   2   1   1   1   1   1   1   2   1   1   2   2   1   1   1   2   2   2   2   1   2   2   2   2   1   1   1   2
 MK-5-7                 2   2   1   1   1   1   2   2   2   1   2   2   1   1   1   1   2   2   1   1   1   1   2   1   2   1   2   2   1   2   1   1   1   2   1   1   1   1   2   2   2   1   2   2   1   2   1   1   2   2   1   1   2   2   2   1   2   1   1   1   1   1   2   2   2   1   1   2   2   2   2   1   2   1   1   1   1   1   2   2   2   1   1   1   1   2   2   1   1   2   1   1   2   1   2   2   1   2   2   2   1   2   1   2   2   1   1   2   2   1   2   2   2   1   1   2   1   1   1   2   1   1   2   1   1   2   1   1   2   2   2   2   1   1   2   2   2   2   1   1   2   1   1   2   2   2   2   1   2   1   1   1   1   1   1   2   2   2   1   2   2   2   1   1   2   1   1   1   1   1   1   1   2   1   1   2   1   1   1   2   1   1   2   2   2   1   1   2   2   2   2   1   2   2   2   2   2   1   1   2
 MK-5-8                 2   2   1   1   1   1   2   1   2   1   2   2   1   1   1   1   2   2   1   1   1   1   2   1   2   1   2   1   1   2   1   1   1   2   1   1   1   1   2   2   2   1   2   2   1   2   1   1   2   1   1   1   1   2   2   1   2   2   1   2   1   1   2   2   2   1   1   2   2   2   2   1   2   1   1   1   1   1   2   2   2   2   1   1   1   2   2   1   1   1   2   1   2   1   2   2   2   2   2   2   1   1   1   2   2   1   1   2   2   2   1   2   2   1   1   2   2   1   1   2   1   1   2   1   1   1   1   1   2   2   2   2   1   1   2   2   2   2   1   1   2   1   1   2   2   2   2   1   2   1   1   1   1   1   1   2   2   2   1   2   2   2   1   2   2   1   1   1   1   1   1   1   2   1   1   2   1   1   1   2   1   1   2   2   2   1   1   2   2   2   2   1   2   2   2   2   2   1   1   2
 MK-5-9                 2   2   1   1   1   1   2   1   2   1   2   2   1   1   1   1   2   2   1   1   2   1   2   1   2   1   2   1   1   2   1   1   1   2   1   1   1   1   2   2   2   1   2   2   1   2   1   1   2   1   1   1   1   2   2   1   2   1   1   2   1   1   2   2   2   1   1   2   2   2   2   1   2   1   1   2   1   1   2   2   2   2   1   1   1   2   1   1   2   1   2   1   2   1   2   2   2   2   2   2   1   1   2   2   2   1   1   2   2   2   1   2   1   1   1   2   2   1   1   2   1   1   2   1   1   1   1   1   2   2   2   1   1   1   2   2   2   2   1   1   2   1   1   2   2   2   2   1   2   1   1   2   1   1   1   2   2   2   2   2   1   2   1   2   1   1   1   1   1   1   1   1   2   1   1   2   1   1   1   1   1   1   2   2   2   1   1   2   1   1   2   1   2   2   1   2   2   1   1   2
 MK-5-10                2   2   1   1   1   1   2   1   2   1   2   1   1   1   2   2   2   2   1   1   2   1   1   1   2   1   2   1   1   2   1   1   1   2   1   1   1   1   2   2   2   1   2   2   1   1   1   1   2   1   1   1   1   1   2   1   2   1   1   1   1   2   2   2   2   1   1   2   2   2   2   1   2   1   1   2   1   2   2   2   1   2   1   1   1   2   1   1   2   1   2   1   2   1   1   2   2   2   2   2   1   1   2   1   2   1   1   2   2   2   1   2   2   1   1   2   2   1   1   2   1   1   2   1   1   1   1   1   2   2   2   2   1   1   1   1   2   2   1   1   2   2   1   1   1   2   2   2   2   1   1   2   2   1   1   2   2   2   2   2   1   2   1   2   1   1   1   1   1   1   1   1   2   1   2   2   1   1   1   1   1   1   2   2   2   1   1   2   1   1   2   1   2   2   1   2   2   1   2   2
 MK-5-11                2   2   1   1   2   1   2   1   2   1   2   1   1   1   2   2   2   2   1   1   2   1   1   1   2   2   2   1   1   2   1   1   1   2   1   1   1   1   2   2   2   1   2   2   1   1   1   1   2   1   1   1   1   1   2   1   2   1   1   1   1   2   2   2   2   1   1   2   2   2   2   1   2   1   1   2   1   2   2   2   1   2   1   1   1   1   1   2   2   1   2   1   2   1   1   2   2   2   2   1   1   1   2   1   2   1   1   2   2   2   1   2   1   1   1   2   2   1   1   2   1   1   2   1   1   1   1   1   2   2   2   2   1   1   1   1   2   2   1   1   1   2   1   2   1   2   2   2   2   1   1   2   2   1   1   2   2   2   2   2   1   2   1   2   1   1   1   1   1   2   1   1   2   2   2   2   1   1   2   1   1   1   2   2   2   1   1   2   1   1   2   1   2   2   1   2   2   1   1   2
 MK-5-12                2   2   1   1   2   1   1   1   2   1   2   1   1   1   2   2   2   2   1   1   2   1   1   1   1   2   2   1   1   2   1   1   1   2   1   1   1   1   2   2   2   1   2   2   1   1   1   1   2   2   1   1   1   1   2   1   2   1   1   1   1   2   2   2   2   1   1   2   2   2   2   1   2   1   1   2   1   1   2   2   1   2   1   1   2   1   1   2   2   1   2   1   2   1   1   2   2   2   1   1   1   1   2   1   2   1   2   2   2   2   1   2   1   1   1   2   2   1   1   2   1   1   2   1   1   1   1   1   2   2   2   2   1   1   2   1   2   2   1   1   1   1   2   2   1   2   2   2   2   1   1   2   2   1   1   2   2   2   2   2   1   2   2   2   1   1   1   1   2   2   1   2   2   2   2   2   1   2   2   1   1   1   2   2   2   1   1   2   1   1   2   1   2   2   1   2   2   1   1   2
 MK-5-13                2   2   1   1   2   2   1   1   2   1   2   2   1   1   2   1   2   2   1   1   2   1   1   1   1   2   2   1   2   2   1   1   1   2   1   1   1   2   2   2   2   1   2   2   1   1   1   1   2   2   1   1   1   1   2   1   2   2   1   1   1   2   2   2   2   1   1   2   2   2   2   1   2   1   1   2   2   1   2   2   1   2   1   1   2   1   1   1   2   1   2   1   2   2   1   2   2   2   1   1   1   1   2   1   2   1   2   2   2   2   1   2   1   1   1   2   2   2   2   2   1   1   2   1   1   1   1   1   2   1   2   2   1   2   2   1   2   2   1   1   2   1   2   2   1   2   2   2   2   1   2   2   2   1   1   2   2   2   2   2   1   1   2   2   1   1   1   1   2   2   1   2   2   2   2   2   1   2   2   1   1   1   2   2   2   1   2   2   1   1   2   1   2   2   1   2   2   1   1   2
 MK-5-14                2   2   2   1   2   2   1   1   2   1   2   2   1   1   2   1   2   2   1   1   2   1   1   1   2   2   2   1   2   2   1   1   2   2   1   1   2   2   2   2   2   1   2   2   1   1   1   1   2   2   1   1   1   1   2   1   2   2   1   1   1   2   2   2   2   1   1   2   2   2   2   2   2   1   1   1   2   1   2   2   1   2   1   1   2   1   1   1   2   1   2   1   2   2   1   2   2   2   2   1   1   1   2   1   2   1   2   2   2   2   1   2   1   1   1   2   2   2   2   2   1   1   2   2   1   1   1   1   2   1   2   2   1   2   2   1   2   2   1   1   2   1   2   2   1   2   2   2   2   1   2   2   2   1   1   2   2   2   2   2   1   1   2   2   1   1   1   1   2   2   1   2   2   2   2   2   1   2   2   1   1   1   2   2   1   1   2   2   1   1   2   2   2   2   2   2   2   1   1   2
 MK-5-15                2   2   2   1   2   2   1   1   2   1   2   2   1   1   2   1   2   2   1   1   1   1   1   1   2   2   2   1   2   2   1   2   2   2   1   1   2   2   2   2   2   1   2   2   1   1   1   1   2   2   1   1   1   1   2   1   2   2   1   1   1   2   2   2   2   1   1   2   2   2   2   2   2   1   1   1   2   1   2   2   1   2   1   2   2   1   1   1   2   2   1   1   2   2   1   2   2   2   2   1   1   1   2   1   2   1   2   2   2   2   1   2   1   1   1   2   2   2   2   2   1   1   2   2   1   1   1   1   2   1   2   1   1   2   2   1   2   2   1   1   2   1   2   2   2   2   2   2   2   1   2   2   2   1   1   1   2   2   2   2   1   1   2   2   1   1   1   2   2   2   1   2   2   2   2   2   2   2   2   1   1   2   2   1   1   1   2   1   1   1   2   2   2   2   2   2   2   1   1   2
 MK-5-16                2   2   2   1   2   2   1   1   2   1   2   2   1   1   2   1   2   2   1   1   1   1   1   1   2   1   2   1   2   2   1   2   2   2   1   1   2   2   2   2   2   1   2   2   1   1   1   1   2   2   1   1   1   1   2   1   2   2   1   1   1   2   2   2   2   1   1   2   2   2   2   2   2   1   1   1   2   1   2   2   1   2   1   2   2   1   1   1   2   2   1   2   2   2   1   2   2   2   2   1   1   2   2   1   1   1   2   2   2   2   1   2   1   1   1   2   2   2   2   2   1   1   2   2   1   1   1   1   2   1   2   1   1   2   2   1   2   2   1   1   2   1   2   2   2   2   2   2   2   1   2   2   2   2   1   1   2   2   2   2   1   1   2   2   1   1   1   2   2   2   1   2   1   2   1   2   2   2   2   1   1   2   1   1   1   1   2   1   1   1   2   2   2   2   2   1   2   1   2   1
 MK-6-1                 1   2   1   2   1   2   2   1   2   1   1   1   2   1   2   1   2   1   2   1   1   1   1   1   1   1   1   2   1   2   1   1   1   1   2   2   1   1   2   2   2   1   2   2   2   1   1   1   1   2   2   2   2   2   2   1   2   2   2   1   2   2   2   1   1   2   2   1   1   2   2   2   1   2   2   1   1   2   2   1   1   1   2   1   2   2   2   1   1   2   2   2   1   2   2   1   2   1   2   1   2   1   2   1   2   2   2   2   2   2   2   2   1   2   1   2   1   2   2   2   2   2   1   1   1   2   2   2   1   2   1   2   2   2   1   1   1   1   2   2   2   2   2   2   1   2   2   2   1   1   2   2   1   1   2   1   1   2   2   1   1   1   2   2   2   2   2   2   2   2   2   1   2   2   2   1   2   1   2   2   1   2   1   2   2   2   2   1   2   2   2   1   2   1   1   2   2   2   2   1
 MK-6-2                 1   1   1   2   1   2   2   2   1   1   1   1   2   2   2   1   2   1   2   2   1   1   1   1   1   1   1   2   1   2   2   2   2   1   2   2   1   1   2   2   2   1   2   2   2   1   2   1   1   2   2   1   2   2   2   1   1   2   2   1   2   1   2   1   1   2   2   1   1   2   2   2   1   2   1   1   1   2   2   1   1   1   2   1   2   2   2   1   1   2   2   2   1   2   2   1   2   1   2   1   2   1   2   1   2   2   2   2   2   2   2   2   1   2   1   2   1   1   2   2   2   2   1   1   2   2   2   2   1   2   1   2   2   2   1   1   1   1   2   2   2   2   2   2   1   2   2   2   1   1   2   2   1   1   2   1   1   2   2   1   1   1   2   2   1   2   1   2   2   2   2   2   2   1   2   2   2   1   2   2   2   1   1   1   2   2   2   1   2   1   2   1   2   1   2   2   2   1   2   1
 MK-6-3                 1   1   1   2   1   2   1   2   1   1   1   1   2   2   2   1   2   1   2   2   1   1   1   1   1   1   1   2   1   2   2   2   2   1   2   2   1   1   2   2   2   1   2   2   2   1   2   2   1   1   2   1   2   2   2   1   1   1   2   1   2   1   2   1   1   2   2   1   1   2   2   2   1   2   1   1   1   2   2   1   1   1   1   1   2   2   2   1   1   2   2   2   1   2   2   1   2   1   2   2   2   2   2   1   2   2   2   2   2   2   2   2   1   2   1   2   1   1   2   2   2   2   1   1   2   2   1   2   1   2   1   2   1   2   1   1   1   1   2   2   2   2   2   2   1   2   2   2   1   1   2   2   1   1   2   1   1   2   2   1   1   1   2   2   1   2   1   2   2   2   2   2   2   1   2   2   2   1   2   2   1   1   1   1   2   2   1   1   2   1   2   2   2   1   2   2   1   1   2   1
 MK-6-4                 1   1   1   2   2   2   1   2   1   1   2   1   2   2   2   1   1   1   2   2   1   1   1   1   1   1   1   2   1   2   2   2   2   1   2   2   1   1   2   2   2   1   2   2   2   1   1   2   1   1   2   1   2   2   2   1   1   1   2   1   2   1   2   2   1   2   2   1   2   2   2   2   1   2   1   1   1   2   1   1   2   1   1   1   2   2   2   1   1   2   2   2   1   2   2   1   2   1   2   2   2   1   2   1   2   2   2   2   2   2   2   2   1   2   1   2   1   1   2   2   2   2   1   1   1   2   1   2   1   1   1   2   1   2   1   1   1   1   2   2   2   2   2   2   1   2   2   2   1   1   2   2   1   1   2   1   2   2   2   2   1   1   2   2   1   1   1   2   2   2   2   2   2   1   2   2   2   1   1   2   1   1   1   1   2   2   1   1   2   1   2   1   2   2   2   2   1   1   2   1
 MK-6-5                 1   1   1   2   2   1   1   2   1   1   2   1   2   2   2   1   1   1   2   1   1   1   2   1   1   1   1   2   1   2   2   2   2   1   2   2   1   1   2   2   2   1   2   2   2   1   1   2   1   1   2   1   2   2   2   1   1   1   2   1   2   1   2   2   1   2   1   1   2   2   2   2   1   2   1   1   1   2   1   1   2   1   1   1   1   2   2   1   1   2   2   2   1   2   2   2   2   1   2   2   1   1   1   1   2   2   2   2   2   2   2   2   1   2   1   2   2   1   2   2   2   2   1   2   1   2   1   1   2   1   1   2   2   2   1   2   1   1   2   2   2   2   2   2   2   2   2   1   1   1   2   2   1   1   1   1   1   2   2   2   1   1   2   2   1   1   2   2   2   2   2   2   1   1   2   2   2   1   1   2   2   1   1   1   2   2   1   1   2   1   2   1   2   2   2   2   1   1   2   1
 MK-6-6                 1   1   1   2   2   1   1   2   1   1   2   1   2   2   2   2   2   1   2   1   1   1   2   1   1   1   1   2   2   1   2   2   2   1   2   2   1   1   2   2   2   1   2   2   2   1   1   2   1   1   2   2   2   2   2   1   2   1   2   2   2   1   2   2   1   2   1   1   2   2   2   2   1   2   1   1   1   2   1   1   2   1   1   1   1   2   2   1   1   2   2   2   2   2   2   2   2   1   2   2   1   1   1   1   2   2   2   2   2   2   2   2   1   2   2   2   2   1   2   2   2   2   2   2   1   2   1   2   2   1   1   2   2   2   1   2   1   1   2   2   2   2   2   2   2   1   2   1   2   1   2   2   1   1   1   1   1   2   2   1   1   1   2   2   1   1   1   2   2   2   2   2   1   1   2   2   2   1   1   1   1   1   1   1   2   2   1   1   2   1   2   1   2   2   1   2   1   2   2   1
 MK-6-7                 2   1   1   2   2   1   1   2   1   1   2   1   2   2   2   2   2   1   2   1   1   1   1   1   2   1   1   2   2   2   2   2   2   1   2   2   2   1   2   2   2   1   2   2   2   1   1   2   1   2   2   2   2   2   2   1   2   1   2   2   2   1   2   2   1   2   1   1   2   2   2   1   1   2   1   1   2   1   1   1   2   1   1   1   1   2   2   1   1   2   1   2   1   2   2   2   2   1   2   2   1   1   1   1   1   2   2   2   2   2   2   2   2   2   2   2   2   1   2   2   2   2   2   1   2   2   1   2   2   1   1   2   2   2   1   2   1   1   2   2   2   1   2   2   2   1   2   1   2   1   2   2   1   1   1   1   1   2   2   1   2   1   2   2   1   1   1   2   2   1   2   2   1   1   2   2   2   1   1   1   1   1   2   1   2   2   1   1   2   2   2   1   2   2   1   1   1   2   2   1
 MK-6-8                 2   1   1   2   2   1   1   2   1   1   2   1   2   2   2   2   1   1   2   1   1   1   1   1   2   1   1   2   2   2   2   2   2   1   1   2   2   1   2   2   2   1   2   2   2   1   1   2   1   2   2   2   2   2   2   1   2   1   2   2   2   1   2   2   1   2   1   1   2   2   2   1   1   1   1   1   2   1   1   1   2   1   1   1   2   2   2   1   2   2   1   2   1   2   2   2   2   1   2   2   1   1   1   1   1   2   2   2   2   2   2   1   2   1   2   2   2   1   2   2   2   2   2   2   2   2   1   2   2   1   1   2   2   2   1   2   1   1   2   2   2   1   2   2   2   1   2   1   1   1   2   2   1   1   1   1   1   2   2   1   2   1   2   2   1   1   1   2   2   1   2   2   1   1   2   2   2   1   1   1   1   1   2   2   2   2   1   1   2   2   2   1   2   2   2   1   1   1   2   1
 MK-6-9                 1   1   1   2   2   1   1   1   1   1   2   1   2   2   2   2   1   1   2   1   1   1   1   1   2   1   1   1   2   2   2   2   2   1   1   2   1   1   2   2   1   1   2   2   2   1   1   2   1   2   2   2   2   1   2   1   2   1   2   2   2   1   2   2   1   2   1   1   2   2   2   1   2   1   1   1   2   1   1   1   2   2   1   1   2   2   2   1   2   1   1   2   1   2   2   2   2   1   2   2   1   1   1   1   1   2   2   2   2   2   2   1   2   1   2   2   2   1   2   2   2   1   2   2   2   1   1   2   2   2   1   1   2   2   1   2   1   1   2   2   2   1   2   2   2   1   2   1   1   1   2   2   1   2   1   1   1   2   2   1   2   1   2   2   1   1   1   2   2   1   2   2   1   1   2   1   2   2   1   1   1   1   2   2   2   2   1   1   2   1   2   1   2   2   2   2   2   1   2   1
 MK-6-10                1   1   1   2   2   1   1   1   2   1   2   1   1   2   2   2   1   1   2   1   1   1   1   1   2   1   1   1   1   2   2   2   2   1   1   2   1   1   2   1   1   1   2   2   2   1   1   2   1   2   2   2   2   1   1   1   2   1   2   2   2   1   2   2   1   2   1   1   2   2   2   1   2   1   1   1   2   1   1   1   2   2   1   1   2   2   2   1   2   1   1   2   1   2   1   2   2   1   2   2   1   1   1   1   1   2   2   2   2   2   2   1   2   1   2   2   2   1   1   2   2   1   2   1   2   1   1   2   2   2   1   1   2   2   1   2   1   1   2   2   2   1   2   2   2   1   1   1   1   1   1   2   1   2   1   2   1   2   2   1   2   1   2   2   1   1   1   2   1   1   2   2   1   1   2   1   2   2   1   1   1   1   2   2   2   2   1   1   1   1   2   1   2   2   2   2   2   2   2   1
 MK-6-11                1   1   1   2   2   1   1   1   2   1   2   1   1   2   2   2   1   1   2   1   1   1   1   1   1   2   1   1   1   2   2   2   2   1   1   2   1   1   2   1   1   1   2   2   2   1   1   2   1   2   2   2   2   1   1   1   2   1   1   2   2   1   2   2   1   2   1   1   2   2   2   1   1   1   1   2   2   2   1   1   2   2   1   1   2   2   2   1   2   1   1   2   2   2   1   2   2   1   2   2   1   1   2   1   1   2   2   2   2   2   2   2   2   1   2   2   2   1   1   2   2   1   2   2   2   2   1   2   2   2   1   1   2   2   1   2   1   1   2   1   2   1   2   2   2   1   1   1   2   1   1   2   1   2   2   2   1   2   2   1   2   1   2   2   1   1   1   2   1   1   2   2   2   1   2   1   2   2   1   1   1   1   2   1   2   2   1   1   1   2   2   1   2   2   2   2   2   2   2   1
 MK-6-12                1   1   1   2   2   1   1   1   2   1   2   1   1   2   2   2   1   1   2   1   1   1   1   1   2   2   1   1   1   2   2   2   1   2   1   1   1   1   2   1   1   1   2   2   1   1   1   2   1   2   2   2   2   1   1   1   2   1   1   1   2   1   2   2   1   2   1   1   2   2   2   1   1   1   2   2   2   2   1   1   2   2   1   1   1   2   2   1   2   1   1   2   1   2   1   2   2   1   2   2   1   1   2   1   1   2   2   2   2   2   2   2   2   1   2   2   2   1   1   2   2   1   2   2   2   2   1   2   2   2   1   1   2   2   1   1   1   1   2   1   2   2   2   2   2   1   1   1   2   1   1   2   1   2   2   2   1   2   2   1   2   1   2   2   1   1   1   2   1   2   2   2   2   2   2   1   2   2   1   1   1   1   2   1   2   2   1   1   1   2   2   1   2   2   2   1   2   2   2   1
 MK-6-13                1   2   1   2   2   1   1   1   2   1   2   1   1   2   1   2   2   1   2   1   1   1   1   1   2   2   2   1   1   2   2   1   1   2   1   2   1   2   2   1   1   1   1   2   1   1   1   2   1   2   2   2   2   1   1   1   2   2   1   1   2   1   2   2   1   2   1   1   2   2   2   1   1   1   2   2   2   2   1   1   2   2   2   1   1   2   2   1   2   1   1   2   1   2   2   2   2   2   2   2   1   1   2   1   1   2   2   2   2   2   2   2   2   1   2   1   2   1   1   2   2   1   2   2   2   2   1   2   2   2   1   1   2   2   1   1   1   1   2   1   2   2   2   2   2   1   1   1   2   1   1   2   1   2   2   2   1   2   2   1   2   1   2   2   1   1   1   2   1   2   2   2   2   2   2   1   2   2   1   2   1   1   1   1   2   2   1   1   1   2   2   1   2   2   2   1   2   2   2   1
 MK-6-14                1   2   1   2   2   1   1   1   2   1   1   1   1   2   1   2   2   1   2   1   1   1   1   1   2   2   2   1   1   2   2   1   1   2   1   2   1   2   2   2   1   1   1   2   1   1   1   2   1   2   2   2   1   1   1   1   2   2   1   1   2   1   2   2   1   1   1   1   2   1   1   1   1   1   2   2   2   2   1   1   2   1   2   1   1   2   2   1   1   1   1   2   1   2   2   2   2   2   2   2   1   1   2   1   1   1   2   2   2   2   2   2   2   1   2   1   2   1   1   2   2   2   2   2   2   1   1   2   2   2   1   1   2   2   1   1   1   1   2   1   2   2   2   2   2   1   1   1   2   1   1   2   1   2   2   2   1   2   2   1   2   2   2   2   1   1   1   2   1   1   2   2   2   2   2   1   2   2   1   2   1   1   1   1   2   2   1   1   1   2   2   1   1   2   2   1   1   2   2   1
 MK-6-15                1   2   1   2   2   1   1   1   2   1   1   1   1   2   1   2   2   1   1   1   1   1   1   1   2   2   2   1   1   2   2   1   1   2   1   2   1   2   1   2   1   1   1   2   1   1   1   2   1   2   2   2   1   1   1   1   1   2   1   2   2   1   2   2   1   1   1   1   2   1   1   1   2   1   2   2   2   2   1   1   2   1   2   1   1   2   2   1   1   1   1   2   1   2   2   2   1   2   2   2   1   1   2   1   1   2   2   2   2   2   2   2   2   2   2   1   2   1   1   2   2   2   2   2   2   1   1   2   2   2   2   1   2   2   1   1   1   1   2   1   2   2   2   2   2   1   1   1   2   1   1   2   1   2   2   2   1   2   2   1   2   2   2   2   1   1   2   2   1   2   2   1   2   2   2   1   2   2   1   2   1   1   1   1   2   2   1   1   1   2   2   1   1   2   2   1   1   2   2   1
 MK-6-16                1   2   1   2   2   1   1   1   2   1   1   1   1   2   1   2   2   1   1   1   1   1   1   1   2   2   2   1   1   2   1   1   1   2   2   1   1   2   1   2   1   1   1   2   1   1   1   2   1   2   2   1   1   2   1   1   1   2   2   2   2   1   2   2   1   1   1   1   2   1   1   1   2   1   1   2   2   2   1   1   2   1   1   1   1   2   2   1   1   1   1   1   1   2   2   2   1   2   2   2   1   1   2   1   1   2   2   2   2   2   2   2   2   2   1   1   2   1   1   2   2   2   2   2   2   1   1   2   2   2   2   1   2   2   1   1   1   1   2   1   2   2   2   2   2   2   1   1   2   1   1   2   1   2   2   2   1   2   2   1   2   2   2   2   1   1   2   2   1   2   2   1   2   2   2   1   2   2   1   1   1   1   1   1   2   2   2   1   1   2   2   1   1   1   2   1   1   2   1   1
 
!****************************************** Phenotypic Data **********************************************************
!-100.0 is resevred for missing phenotype
SimulatedTrait1         9.6802    9.1675   10.4962   10.4021   10.7082   11.8680    9.1160    8.3478    8.9850   10.9214   10.3333   10.4819    9.7361   10.4359   10.0550   11.5445    9.6512    9.1150    9.8091   10.0168    9.7576   10.0349    9.1946    9.0345   10.4146   12.1497    9.8746    9.4929   10.0368   10.5113   11.1751    9.1296    9.8048   10.8089    9.8004   10.2876   10.2555    9.2261   10.1772    9.5521    8.5676   10.6137   10.4282   11.0833   10.6768   10.0237    9.4527    9.8970   10.5276   10.8927    9.2149    7.6154   10.3583    9.2141   10.0520   10.3609    8.8759   10.4703    9.9172    9.4242    9.5951   10.0740   10.4586    9.0005    9.2257    8.5061   10.6684    9.1800    9.5733    8.4835    9.4859    7.4296   10.6959   10.0670   10.5530    8.8494    8.3673   10.4206   10.0995    9.2969   10.5023   11.3365    9.3837    9.7454   10.6653   11.2128    9.2977    9.9645   10.7356    9.5919    9.3751   10.1534   11.5022    9.9202    7.1108   10.4081   10.8526    9.6567    9.8499    9.7515   11.2929   10.0223   11.7098   10.7040    7.0897   11.2501   12.5721   10.1237   11.2740   10.3851   11.0506   10.4614   11.2231    8.6275    8.9285    8.9413    8.6359   10.4206    8.7849    7.7521    8.4004    9.4761   10.6095   10.1936    9.6422   10.5251    9.9146   10.9800   11.0806    8.4736   10.6171   10.6771    8.3451    9.8683   10.6628   11.5834   10.8636   10.3916   10.9777    9.1401    7.7911    8.8164   10.4199    9.8638    8.9512    9.9808   11.2716   11.3060    8.4211    9.5694    9.1194   10.6554    9.4751   13.0261    8.5586    8.5409   10.7883   10.0646   10.9637    9.1320   10.9008   11.2719    7.9297    9.1685   10.7532    9.4441   12.0354    9.6190    9.4157    8.4255   10.4372    9.6792   10.9904   10.5489    9.2168   11.4958   10.5902    9.6680   12.0183   10.3097   10.5765   10.7656   10.2227   10.7731   10.4021    9.5402   10.6560   10.2136   11.9571   11.4653    8.9107   10.3309   10.5164    9.7480   10.6686   10.9309   12.3611    9.0863   11.7175    9.6185
 
