# Supplementary material for: Inclusive Composite Interval Mapping of QTL by Environment Interactions in Biparental Populations
Source: PLoS One. 2015 Jul 10;10(7):e0132414. doi: 10.1371/journal.pone.0132414 (PMC4498613; doi:10.1371/journal.pone.0132414)
Supplement: S1 File — (ZIP) [file pone.0132414.s001.zip › BC1 population/e=1/run_00107.met]

!**********************Note: lines staring with "!" are remarks and will be ignored in the program********************
!*********************************General Information**********************************
!Assuming F1 = P1 x P2, populations available in QTL IciMapping are: 
!  1, P1BC1F1 = P1 x F1, the first backcrossing where P1 is used as the recurrent parent;
!  2, P2BC1F1 = P2 x F1, the first backcrossing where P2 is used as the recurrent parent;
!  3, F1DH, F1-derived doubled haploids; 
!  4, RIL or F1RIL, recombination inbred lines through the repeated selfing of F1;
!  5, P1BC1RIL, recombination inbred lines through the repeated selfing of P1BC1F1;
!  6, P2BC1RIL, recombination inbred lines through the repeated selfing of P2BC1F1;
!  7, F2, the selfing generation of F1;
!  8, F3, the selfing generation of F2;
!  9, P1BC2F1, the second backcrossing where P1 is used as the recurrent parent; 
! 10, P2BC2F1, the second backcrossing where P2 is used as the recurrent parent;
! 11, P1BC2RIL, recombination inred lines through the repeated selfing of P1BC2F1; 
! 12, P2BC2RIL, recombination inred lines through the repeated selfing of P2BC2F1; 
! 13, P1BC1F2, the selfing generation of P1BC1F1; 
! 14, P2BC1F2, the selfing generation of P2BC1F1; 
! 15, P1BC2F2, the selfing generation of P1BC2F1; 
! 16, P2BC2F2, the selfing generation of P2BC2F1; 
! 17, P1BC1DH, P1BC1F1-derived doubled haploids; 
! 18, P2BC1DH, P2BC1F1-derived doubled haploids; 
! 19, P1BC2DH, P1BC2F1-derived doubled haploids; 
! 20, P2BC2DH, P2BC2F1-derived doubled haploids; 
   1      !Mapping Population (see remarks above)
   2      !Mapping Function (1 for Kosambi; 2 for Haldane; 3 for Morgan)
   2      !Marker Space Type (1 for intervals; 2 for positions)
   1      !Marker Space Unit(1 for centiMorgans; 2 for Morgan)
   6      !Number of Chromosomes (or Linkage Groups)
 200      !Size of the mapping population
   1      !Number of environments
 
!***************************************** Chromosomes and Linkage Maps **********************************************
!Chromosome                 NumMarkers
-CH1                        16
-CH2                        16
-CH3                        16
-CH4                        16
-CH5                        16
-CH6                        16
!Linkage map (Marker name followed by position or the interval length)
 MK-1-1                1     0.000
 MK-1-2                1    10.000
 MK-1-3                1    20.000
 MK-1-4                1    30.000
 MK-1-5                1    40.000
 MK-1-6                1    50.000
 MK-1-7                1    60.000
 MK-1-8                1    70.000
 MK-1-9                1    80.000
 MK-1-10               1    90.000
 MK-1-11               1   100.000
 MK-1-12               1   110.000
 MK-1-13               1   120.000
 MK-1-14               1   130.000
 MK-1-15               1   140.000
 MK-1-16               1   150.000
 MK-2-1                2     0.000
 MK-2-2                2    10.000
 MK-2-3                2    20.000
 MK-2-4                2    30.000
 MK-2-5                2    40.000
 MK-2-6                2    50.000
 MK-2-7                2    60.000
 MK-2-8                2    70.000
 MK-2-9                2    80.000
 MK-2-10               2    90.000
 MK-2-11               2   100.000
 MK-2-12               2   110.000
 MK-2-13               2   120.000
 MK-2-14               2   130.000
 MK-2-15               2   140.000
 MK-2-16               2   150.000
 MK-3-1                3     0.000
 MK-3-2                3    10.000
 MK-3-3                3    20.000
 MK-3-4                3    30.000
 MK-3-5                3    40.000
 MK-3-6                3    50.000
 MK-3-7                3    60.000
 MK-3-8                3    70.000
 MK-3-9                3    80.000
 MK-3-10               3    90.000
 MK-3-11               3   100.000
 MK-3-12               3   110.000
 MK-3-13               3   120.000
 MK-3-14               3   130.000
 MK-3-15               3   140.000
 MK-3-16               3   150.000
 MK-4-1                4     0.000
 MK-4-2                4    10.000
 MK-4-3                4    20.000
 MK-4-4                4    30.000
 MK-4-5                4    40.000
 MK-4-6                4    50.000
 MK-4-7                4    60.000
 MK-4-8                4    70.000
 MK-4-9                4    80.000
 MK-4-10               4    90.000
 MK-4-11               4   100.000
 MK-4-12               4   110.000
 MK-4-13               4   120.000
 MK-4-14               4   130.000
 MK-4-15               4   140.000
 MK-4-16               4   150.000
 MK-5-1                5     0.000
 MK-5-2                5    10.000
 MK-5-3                5    20.000
 MK-5-4                5    30.000
 MK-5-5                5    40.000
 MK-5-6                5    50.000
 MK-5-7                5    60.000
 MK-5-8                5    70.000
 MK-5-9                5    80.000
 MK-5-10               5    90.000
 MK-5-11               5   100.000
 MK-5-12               5   110.000
 MK-5-13               5   120.000
 MK-5-14               5   130.000
 MK-5-15               5   140.000
 MK-5-16               5   150.000
 MK-6-1                6     0.000
 MK-6-2                6    10.000
 MK-6-3                6    20.000
 MK-6-4                6    30.000
 MK-6-5                6    40.000
 MK-6-6                6    50.000
 MK-6-7                6    60.000
 MK-6-8                6    70.000
 MK-6-9                6    80.000
 MK-6-10               6    90.000
 MK-6-11               6   100.000
 MK-6-12               6   110.000
 MK-6-13               6   120.000
 MK-6-14               6   130.000
 MK-6-15               6   140.000
 MK-6-16               6   150.000
!*********************************** Marker Types ********************************************************************
!Co-dominant marker: When heterozygote F1 is present, P1 is coded as 2, F1 is coded as 1, and P2 is coded as 0; Otherwise, P1 is coded as 2, and P2 is coded as 0. 
!Dominant marker: When heterozygote F1 is present, P1 and F1 are coded as 12, and P2 is coded as 0; Otherwise, P1 is coded as 2, and P2 is coded as 0.  
!Recessive markers: When heterozygote F1 is present, P1 is coded as 2, and F1 and P2 are coded as 10; Otherwise, P1 is coded as 2, and P2 is coded as 0. 
!Missing marker is coded as -1. 
 MK-1-1                 1   2   1   1   2   2   2   1   1   2   2   2   2   1   1   1   2   2   1   2   2   1   1   2   2   2   2   1   1   2   1   2   2   2   2   1   1   2   1   1   1   2   2   1   1   1   1   1   1   2   1   2   2   2   1   1   2   2   2   1   1   1   1   2   1   1   1   1   1   2   1   1   2   2   2   1   1   2   2   2   2   1   2   2   2   2   1   1   2   2   2   2   1   2   2   1   2   1   1   1   1   2   2   1   1   2   1   1   2   2   2   1   2   1   1   1   1   2   2   1   1   2   2   2   1   1   1   1   1   1   1   2   2   2   2   1   2   1   1   2   2   1   1   2   2   1   2   2   2   1   2   2   1   2   2   2   1   1   1   2   1   1   1   2   2   1   2   2   1   2   2   2   2   1   2   1   1   1   2   1   2   1   2   2   1   2   1   1   2   2   1   1   1   2   2   1   1   1   1   2
 MK-1-2                 2   2   1   1   2   2   2   1   1   2   2   2   2   1   1   1   1   2   1   2   2   1   1   2   2   2   2   1   1   2   1   2   2   2   2   1   1   2   1   1   1   2   2   1   2   1   1   1   1   1   1   2   2   2   1   1   2   2   2   1   1   1   1   1   1   1   1   1   2   2   1   1   2   2   2   1   1   2   2   2   2   1   2   2   2   2   1   1   2   2   2   2   1   2   2   1   2   1   1   1   2   2   2   1   1   2   1   2   2   2   2   1   2   1   1   1   1   2   2   1   1   2   2   2   1   1   1   1   1   1   2   2   2   2   2   1   2   1   1   2   2   1   1   2   1   1   2   2   2   2   2   2   1   2   2   2   1   1   1   2   2   1   1   2   1   1   2   2   1   2   2   2   2   1   2   1   1   1   2   1   2   1   1   2   1   2   1   1   2   2   1   2   1   2   2   1   1   2   1   2
 MK-1-3                 2   2   1   1   2   1   2   1   1   2   2   2   2   1   1   2   1   2   1   2   2   1   1   2   2   2   1   1   2   2   1   2   2   2   2   1   1   1   1   1   1   2   2   2   2   1   1   1   1   1   1   1   2   2   1   1   2   2   2   1   1   1   1   1   1   2   1   1   2   2   1   1   2   2   2   1   1   2   2   2   1   1   2   2   1   2   1   1   2   1   2   2   1   1   1   1   2   1   1   1   2   2   2   1   1   2   1   1   1   2   2   1   2   2   1   1   1   2   2   1   1   2   2   1   1   1   1   1   1   1   2   2   2   2   1   2   2   1   2   2   2   1   1   2   2   1   2   2   2   2   2   2   1   2   2   2   1   1   1   1   2   2   1   2   1   1   2   2   1   2   1   2   2   1   2   1   2   1   2   1   2   1   1   2   2   2   1   1   1   2   1   2   2   2   2   1   1   2   1   2
 MK-1-4                 2   2   1   1   2   1   2   1   2   1   2   2   2   1   1   2   1   2   1   2   2   1   1   2   2   2   1   1   2   2   1   2   2   2   2   1   1   1   1   1   1   1   2   2   2   2   1   1   1   1   1   1   2   2   2   1   2   2   2   1   1   1   1   1   1   2   1   1   2   2   2   1   2   2   2   1   1   2   2   2   1   1   1   2   1   2   1   1   2   1   2   2   1   1   1   1   2   1   1   1   2   2   2   1   1   2   1   1   1   2   2   1   2   2   1   1   1   1   2   1   1   2   2   1   1   1   1   1   1   1   2   1   2   1   1   2   2   1   2   2   2   1   1   2   2   1   2   2   2   2   2   2   1   1   2   2   1   1   1   1   2   2   1   2   1   1   2   2   1   1   1   2   2   2   2   1   2   1   2   1   1   1   1   1   2   2   1   1   1   2   1   2   2   2   2   1   1   2   1   2
 MK-1-5                 2   2   1   1   2   1   2   1   2   1   2   2   2   1   1   2   1   2   1   2   2   2   1   2   2   2   1   1   2   2   1   2   2   2   2   1   1   1   1   1   2   1   2   2   2   2   1   1   1   1   1   1   1   2   2   1   2   2   2   1   1   1   1   1   1   2   1   1   1   2   2   1   2   2   2   1   1   1   2   1   1   1   2   2   2   2   1   2   2   1   2   2   1   2   1   1   2   1   1   1   1   2   2   1   1   2   1   2   1   2   2   1   2   1   1   1   1   1   2   1   1   2   2   1   1   1   1   1   2   1   2   1   2   1   1   2   2   1   2   2   2   1   2   2   2   1   1   2   2   2   2   2   1   1   2   2   1   1   1   1   2   2   1   2   1   1   2   2   1   2   1   2   2   2   2   1   2   1   2   1   1   1   1   1   2   2   1   1   2   2   1   1   2   2   2   1   2   2   1   1
 MK-1-6                 2   2   1   1   2   1   2   1   2   1   1   2   2   1   1   2   1   2   1   2   2   2   1   2   2   2   1   1   2   2   1   2   2   2   2   1   1   1   1   1   2   1   2   2   2   2   1   1   1   1   1   1   1   2   2   1   2   2   2   1   1   1   1   1   1   2   1   1   1   2   2   1   2   1   2   1   1   1   2   1   1   1   2   1   2   2   1   2   2   2   2   2   1   2   1   1   2   1   1   1   1   2   2   1   1   2   1   2   1   2   2   1   2   1   1   1   1   1   2   1   1   1   2   1   1   2   1   1   2   1   2   1   2   1   1   2   2   1   2   2   1   1   2   2   2   1   1   2   2   2   2   2   1   1   2   2   1   1   1   1   2   2   1   2   1   1   2   2   1   2   2   2   2   2   1   1   2   1   2   1   1   1   1   1   1   2   1   2   2   2   1   1   2   2   1   1   2   2   1   1
 MK-1-7                 2   2   1   1   2   1   2   1   2   1   1   2   2   1   1   2   2   2   1   2   2   2   1   2   2   2   1   1   2   2   1   2   2   1   2   1   1   1   1   1   1   1   2   2   2   2   1   1   1   1   1   1   1   2   2   1   2   2   2   1   1   1   1   1   2   2   1   2   1   2   2   2   2   1   2   1   1   1   2   1   1   1   2   2   2   2   1   2   2   2   2   2   1   2   2   1   2   1   1   1   1   2   2   2   1   2   1   1   1   1   2   1   1   1   1   1   1   1   2   1   1   1   2   1   1   1   1   1   2   1   2   1   2   1   1   2   2   1   2   2   1   1   2   2   2   1   2   2   2   2   2   1   1   1   2   2   2   1   1   1   2   2   1   2   1   1   2   2   1   2   2   2   2   2   1   1   2   1   2   1   1   1   1   1   1   2   2   1   2   2   1   1   2   1   1   1   2   2   1   2
 MK-1-8                 2   2   1   1   2   1   2   1   2   1   1   2   2   1   2   2   2   2   1   2   2   2   1   2   1   2   1   1   2   2   1   2   1   1   2   1   1   1   1   1   1   1   2   2   2   2   1   1   1   2   1   1   1   2   2   1   2   2   2   1   2   1   1   1   2   2   1   2   1   2   2   2   2   1   1   1   1   1   2   1   1   1   2   2   1   2   2   2   2   2   2   2   1   2   2   1   2   1   1   1   1   2   2   2   1   2   1   1   1   1   2   2   1   1   2   1   1   2   2   1   1   1   2   1   1   1   1   1   1   1   2   1   2   1   1   2   2   1   2   2   1   1   2   2   2   1   2   2   1   1   1   1   1   1   1   2   2   1   1   1   2   2   1   2   1   1   2   2   1   2   2   2   2   2   1   1   2   1   2   1   1   1   1   1   2   1   2   1   2   1   2   1   2   1   1   1   2   2   1   2
 MK-1-9                 1   2   1   1   2   1   2   1   2   1   1   1   2   1   2   2   2   2   1   2   2   2   1   2   1   2   1   1   2   2   1   2   1   1   2   2   1   1   1   1   1   1   2   2   2   2   1   1   1   2   1   1   1   2   2   1   2   2   1   1   1   1   1   1   2   1   1   2   2   2   2   2   2   2   1   1   2   1   2   1   1   1   2   2   1   2   2   2   2   2   2   2   1   2   2   1   2   1   1   2   1   2   2   2   1   2   2   1   1   1   2   2   1   1   2   1   1   1   2   1   1   1   2   1   1   1   1   1   1   1   1   1   2   1   1   2   2   1   2   2   1   1   2   2   2   1   2   2   1   1   2   1   2   1   2   2   2   1   1   2   2   2   1   2   1   1   2   2   2   2   2   2   2   2   1   1   2   1   2   1   1   1   1   2   1   1   2   1   2   1   2   1   2   1   1   2   2   2   1   2
 MK-1-10                1   2   1   1   2   1   2   1   2   1   2   1   2   1   2   2   2   2   1   2   2   2   1   2   1   2   1   1   2   1   1   2   1   2   2   2   1   1   2   1   1   1   2   2   2   1   1   1   1   2   1   1   1   2   2   1   2   2   1   1   1   1   1   1   2   1   1   2   2   2   2   2   2   2   2   2   2   1   2   1   1   1   2   2   1   2   2   2   1   2   2   2   1   2   2   1   2   1   1   2   2   2   2   2   1   2   2   1   1   1   2   2   1   1   2   2   1   1   2   1   1   1   2   1   1   1   1   1   1   1   1   1   2   1   2   2   2   1   2   2   1   1   2   2   2   1   2   2   1   2   2   1   2   1   2   2   2   2   1   2   2   2   1   2   1   1   2   2   2   2   2   2   2   2   1   1   2   1   2   1   1   1   1   2   1   1   2   2   1   1   2   1   2   2   2   2   2   2   1   2
 MK-1-11                1   2   1   1   2   1   2   1   2   1   2   2   2   1   2   2   2   2   1   2   1   2   1   2   2   2   1   1   2   1   2   2   1   2   2   2   1   1   2   2   1   1   2   2   1   1   2   1   1   2   1   1   1   2   2   1   1   2   1   1   1   1   1   1   2   1   2   2   2   2   1   2   2   2   2   2   2   1   2   1   1   1   2   2   1   2   2   2   1   2   2   2   2   2   2   1   2   1   1   2   2   2   1   2   1   2   2   1   1   1   2   2   1   2   2   2   1   1   2   2   1   1   2   1   1   1   1   2   1   1   1   1   2   1   2   2   2   1   2   2   1   2   2   2   2   1   2   2   1   2   2   1   2   1   2   2   2   2   2   2   2   2   1   2   2   1   2   2   2   2   2   2   2   2   1   1   2   1   2   1   1   1   1   2   1   1   2   2   2   1   2   1   2   2   1   2   2   2   1   2
 MK-1-12                1   2   2   1   2   1   1   1   2   1   2   2   2   1   2   2   2   2   1   1   1   2   1   2   2   2   1   1   1   1   2   2   1   2   2   2   1   1   2   2   1   1   2   2   1   1   2   1   1   2   1   1   1   2   2   1   1   2   1   1   1   2   1   1   2   1   2   2   1   1   1   2   2   2   2   2   2   1   2   1   1   1   2   2   1   2   2   2   1   2   2   2   2   2   2   1   1   1   2   2   2   2   2   2   1   2   2   1   1   1   2   2   1   2   1   2   1   1   1   2   2   1   2   1   1   1   1   2   1   1   1   1   2   1   2   2   2   1   2   2   1   2   2   2   2   1   2   2   1   2   2   1   1   1   2   2   2   2   2   2   2   2   1   1   2   1   2   2   2   2   2   2   2   2   1   1   2   1   2   1   1   1   1   2   1   1   2   2   2   1   2   1   2   2   1   2   2   2   1   2
 MK-1-13                1   2   1   1   2   1   1   1   2   1   2   2   2   1   2   2   2   2   1   1   1   2   2   2   2   2   1   2   1   1   2   2   1   2   2   2   1   1   2   2   1   1   2   1   1   1   2   2   1   2   1   1   1   2   2   1   1   2   1   1   1   2   1   1   2   1   2   2   1   1   1   2   2   2   2   2   2   1   2   1   1   1   2   2   1   2   2   2   1   1   2   1   2   2   2   2   1   1   2   2   2   2   2   2   2   2   2   1   1   2   2   2   1   2   1   2   1   1   1   2   2   1   2   1   1   1   1   2   1   1   1   2   2   1   2   2   2   1   2   2   1   2   2   2   1   1   2   2   1   2   2   1   1   1   2   2   2   2   2   1   2   2   1   1   2   1   2   2   1   2   1   2   2   2   1   1   2   1   2   1   1   2   1   2   1   1   1   1   2   1   2   2   2   2   1   2   2   2   1   2
 MK-1-14                1   2   1   1   2   1   2   1   2   2   2   2   2   1   2   2   2   2   1   1   1   2   2   2   2   2   1   2   1   1   2   2   1   2   2   2   1   1   1   2   1   1   2   1   1   1   2   2   1   2   1   1   1   2   2   1   1   2   1   1   1   2   1   1   2   2   2   2   1   1   1   2   2   2   2   2   2   1   2   1   1   1   2   2   1   2   2   2   1   1   2   1   2   2   2   2   1   1   2   2   2   2   2   2   2   2   2   1   1   2   2   2   2   2   1   2   1   1   1   2   1   1   2   1   1   1   1   2   2   1   1   2   2   1   1   2   2   1   2   2   1   2   2   2   1   2   2   2   1   2   2   1   1   1   2   2   2   2   2   1   2   2   1   1   2   1   2   2   1   2   1   2   2   2   1   2   2   1   2   1   1   2   1   2   2   1   1   1   2   1   2   2   2   2   1   2   2   2   1   2
 MK-1-15                2   2   2   1   2   1   2   1   2   2   2   1   2   1   2   2   2   2   1   1   1   2   2   2   2   2   1   2   1   1   2   2   1   2   2   2   1   1   1   2   1   1   2   1   1   1   2   2   1   2   1   1   1   2   2   1   1   2   1   1   1   2   1   1   2   2   2   2   1   1   1   2   2   2   2   1   2   1   2   1   1   1   2   2   1   2   1   2   1   1   2   1   2   2   2   2   1   1   2   2   2   2   2   2   2   2   2   1   1   2   2   2   2   2   2   2   1   1   1   2   1   2   2   1   2   1   1   2   2   1   1   2   2   1   1   2   2   1   2   1   1   2   2   2   1   2   2   2   1   2   2   2   1   1   2   2   2   2   2   1   2   2   1   1   2   1   2   2   1   2   1   2   2   2   1   2   2   1   1   1   1   2   2   2   2   1   1   1   2   1   2   2   2   2   1   2   2   2   1   1
 MK-1-16                2   2   2   1   2   1   2   1   2   2   2   1   2   1   2   2   2   2   2   1   1   2   2   2   2   2   1   2   1   1   2   2   1   2   2   2   1   1   1   2   1   1   2   1   1   1   2   1   1   2   1   1   1   2   2   1   1   2   1   1   1   2   1   1   2   2   2   2   1   1   1   2   2   2   2   1   2   1   2   1   1   1   2   2   1   2   1   2   1   1   2   1   2   2   2   2   1   1   2   2   2   2   2   2   2   2   1   1   2   2   2   2   2   2   2   2   1   1   1   1   1   2   2   1   2   1   1   2   2   1   1   2   2   1   1   2   2   2   2   1   1   2   2   2   1   1   2   2   1   2   2   2   1   1   2   2   2   2   2   1   1   1   1   2   2   2   2   2   1   2   1   2   2   2   1   2   2   1   1   1   1   2   2   1   2   2   1   1   2   1   1   2   2   2   1   2   2   2   1   1
 MK-2-1                 2   1   1   2   2   2   1   2   2   1   1   2   1   2   1   2   2   2   1   1   2   1   1   2   2   2   2   2   1   2   1   1   1   1   1   2   1   2   2   2   1   2   1   1   1   2   2   2   2   2   2   1   2   2   1   2   2   2   2   1   2   1   2   1   2   2   2   2   1   2   2   1   1   2   1   2   1   2   1   1   2   1   2   2   2   2   2   2   1   2   2   2   2   2   1   1   1   2   2   2   2   2   2   2   2   1   2   1   2   2   1   1   1   1   1   1   1   2   1   1   2   2   1   2   1   2   2   1   1   2   1   1   2   1   1   1   2   1   2   1   2   2   2   2   2   2   1   2   1   1   1   1   2   2   2   1   2   2   1   1   2   1   1   2   2   2   1   2   1   2   1   1   1   2   1   1   2   1   2   2   1   2   2   1   1   2   1   1   1   2   1   2   1   2   2   2   2   2   2   2
 MK-2-2                 2   1   1   2   2   2   1   2   2   1   1   2   1   2   1   2   2   2   2   1   2   1   1   2   2   2   2   2   1   2   1   1   2   2   1   2   1   2   2   2   1   2   1   1   1   2   1   2   2   2   2   1   2   2   1   2   2   2   2   1   2   1   2   1   2   1   2   2   1   2   2   1   1   2   1   2   1   2   1   2   2   2   2   2   2   2   2   2   1   2   2   2   2   2   1   1   1   1   2   2   2   2   2   2   2   1   1   2   2   2   1   1   1   1   1   1   1   2   1   1   1   2   1   1   1   1   2   1   1   2   1   1   2   2   1   1   1   1   2   1   2   2   2   2   2   2   1   1   1   1   1   1   2   2   2   1   2   2   1   1   2   1   1   1   1   2   1   2   1   2   1   1   1   2   2   1   1   1   2   2   1   2   2   2   1   2   1   1   1   2   1   1   1   2   2   2   2   2   2   2
 MK-2-3                 2   1   1   2   2   2   1   2   2   1   1   2   1   2   1   2   2   2   2   1   2   1   1   2   2   2   2   1   1   2   1   1   2   2   2   2   1   2   2   1   1   2   1   2   1   2   1   2   2   2   2   1   2   2   1   2   2   2   2   1   2   1   2   1   2   1   2   2   1   2   2   1   1   2   1   1   1   2   1   2   2   2   2   2   1   2   2   2   1   2   2   1   2   2   1   1   1   2   2   2   2   2   2   2   2   1   1   1   2   2   1   1   1   1   1   1   1   2   1   1   1   2   1   1   1   2   2   1   1   2   1   1   2   2   1   1   1   1   2   1   2   2   2   2   2   2   2   1   1   1   1   1   2   2   2   1   2   2   1   1   2   1   1   2   1   2   1   2   2   2   1   1   1   2   2   1   1   1   2   1   1   2   1   1   2   2   1   2   1   2   1   1   1   2   1   2   2   2   2   2
 MK-2-4                 2   1   1   2   2   2   1   2   2   1   1   2   1   2   1   2   2   2   2   2   2   1   1   2   2   2   2   1   1   2   1   1   2   2   2   2   1   2   2   1   1   2   1   2   1   2   1   2   2   2   2   1   2   2   1   2   2   2   2   2   2   2   2   1   2   1   2   2   1   2   2   1   1   2   1   1   1   2   1   2   2   1   2   2   1   2   2   2   2   1   2   1   2   2   1   2   1   2   2   2   1   2   2   2   2   1   1   1   2   2   1   1   1   1   1   1   2   2   2   1   1   1   1   1   1   1   2   1   1   2   1   1   1   2   1   1   1   2   2   1   2   1   2   2   2   2   2   1   1   1   1   1   2   2   2   1   1   2   1   1   1   1   1   2   1   1   1   1   2   2   1   1   1   2   2   1   1   1   2   1   1   2   1   2   2   2   1   2   1   2   1   1   1   2   1   1   2   2   2   2
 MK-2-5                 2   1   1   2   2   2   1   2   2   1   1   1   1   2   1   2   2   2   2   1   2   1   1   2   2   2   2   1   1   2   1   1   2   2   2   2   1   2   2   1   1   2   1   2   1   2   1   2   2   2   2   1   2   2   2   2   2   2   2   2   1   2   1   1   2   1   2   2   1   2   2   1   1   2   1   1   1   2   1   2   2   1   2   2   1   2   2   2   2   1   2   1   2   2   1   2   1   2   2   2   1   1   2   2   2   1   1   1   2   2   1   1   1   1   1   1   2   1   1   1   1   2   1   1   1   1   2   1   1   2   1   1   1   2   1   1   1   2   2   1   2   1   2   2   2   2   2   1   1   1   1   1   2   2   2   1   1   2   1   1   2   1   1   2   1   2   1   2   2   2   1   1   1   2   2   1   1   1   2   1   1   2   1   2   2   2   1   2   1   1   1   1   1   2   2   1   1   2   2   2
 MK-2-6                 2   1   1   2   2   2   1   2   1   1   1   1   1   2   1   2   2   2   2   1   2   1   1   2   2   1   2   1   1   2   1   1   2   2   1   2   2   2   2   1   1   2   1   2   1   2   1   2   2   2   2   1   2   2   2   2   2   2   2   2   1   2   1   1   2   1   2   2   1   2   2   1   1   2   2   1   1   2   2   2   2   1   2   2   1   2   2   2   2   1   2   1   2   2   1   2   1   2   1   2   1   1   1   2   2   1   1   1   2   2   2   2   1   1   1   1   2   1   1   1   1   2   1   1   1   1   2   1   1   2   1   2   1   2   1   1   1   2   2   2   2   2   2   1   2   2   2   1   1   2   1   2   2   2   2   1   1   2   1   2   2   1   1   2   1   2   1   2   2   2   1   1   1   2   2   1   1   2   2   1   1   2   1   2   2   2   1   2   1   1   1   2   1   2   2   1   1   2   2   1
 MK-2-7                 2   1   1   2   2   2   1   2   1   1   1   1   1   2   1   2   2   2   2   1   1   1   1   1   2   1   2   1   1   2   1   1   2   2   1   2   1   2   2   1   1   2   1   2   1   2   1   2   2   2   2   1   2   2   2   2   2   2   2   2   1   2   1   1   2   2   2   1   1   1   2   1   1   2   2   1   1   2   2   2   2   1   2   2   1   2   2   2   2   1   2   1   2   2   1   2   1   2   1   2   1   1   1   2   2   1   2   1   2   2   2   1   1   1   1   2   2   1   1   1   1   2   1   1   1   1   2   1   1   2   1   2   1   2   1   1   1   2   2   2   2   2   1   1   2   2   2   1   1   2   1   2   2   2   2   1   1   2   2   2   2   1   1   2   1   2   1   2   2   1   1   1   1   2   2   1   1   2   2   1   1   2   1   2   2   2   2   2   1   1   1   2   1   2   2   1   1   2   2   1
 MK-2-8                 2   1   1   2   2   2   1   2   1   1   1   2   1   2   1   2   2   2   2   1   1   1   1   2   1   1   2   2   1   2   2   2   2   2   1   2   1   2   2   1   1   2   1   2   1   2   1   2   2   2   2   1   2   2   2   2   1   2   2   2   1   1   1   1   2   2   2   1   1   2   2   1   1   1   2   1   1   2   2   2   2   1   2   2   1   2   2   2   2   1   1   1   2   2   1   2   1   2   1   2   1   1   1   1   2   1   2   1   2   2   2   1   1   1   1   1   2   1   1   1   1   1   1   1   1   1   2   1   1   2   1   2   1   2   1   1   1   2   2   2   2   1   1   1   2   2   2   1   1   2   1   2   2   2   2   1   1   1   2   2   2   1   1   2   1   2   1   2   2   1   1   1   1   2   2   1   1   2   2   1   1   2   1   2   2   2   2   2   1   1   2   2   1   2   2   1   1   2   2   1
 MK-2-9                 2   1   1   2   2   2   1   2   1   1   1   2   1   2   1   2   2   2   2   1   1   1   1   2   1   1   2   2   1   2   2   2   1   2   1   1   1   2   2   1   1   2   1   1   1   2   1   2   2   2   1   1   2   2   2   2   1   2   2   2   1   1   1   1   2   2   2   1   2   2   2   1   1   1   2   1   1   2   2   2   2   1   2   2   1   2   2   2   2   1   1   1   2   1   1   2   1   1   1   2   1   1   1   1   2   1   2   1   2   2   2   1   1   1   1   1   2   1   1   2   1   1   1   1   1   2   2   1   1   2   1   2   1   2   1   1   1   2   2   2   2   1   1   1   2   2   2   1   1   2   1   2   2   1   2   1   1   1   2   2   2   1   1   2   1   2   1   2   2   1   1   1   1   1   2   1   1   2   2   1   1   2   1   2   2   1   2   2   1   1   2   2   1   2   2   1   1   2   2   1
 MK-2-10                2   1   1   2   2   2   1   2   1   1   1   1   1   2   1   2   2   2   2   1   1   1   2   2   1   1   2   2   1   2   2   2   1   2   1   1   1   2   2   1   1   2   1   1   1   2   1   2   1   2   1   1   2   2   2   2   1   2   2   2   1   1   1   1   2   2   2   1   2   2   2   1   1   1   2   1   1   2   2   2   2   1   2   2   1   2   2   2   2   1   1   2   2   1   1   2   1   1   1   2   2   2   1   1   2   1   1   1   2   1   2   1   1   1   1   2   2   1   1   2   1   1   1   1   1   2   2   1   1   2   1   2   1   2   1   1   1   2   2   2   2   1   1   1   2   2   2   1   1   2   2   2   2   1   2   1   1   1   2   2   2   1   1   1   1   2   1   2   2   1   1   1   2   1   2   1   1   2   2   1   1   2   1   2   2   1   2   2   1   1   2   2   1   2   2   1   1   2   2   1
 MK-2-11                2   1   1   2   1   2   1   2   1   1   1   1   1   2   1   2   2   2   2   1   1   1   2   1   1   1   2   2   1   2   2   2   1   2   1   2   1   2   1   1   1   2   1   1   1   1   1   2   1   2   1   1   2   2   2   2   1   2   2   2   1   1   1   1   2   2   2   2   1   2   1   1   1   1   2   2   1   1   2   2   2   1   2   2   1   1   2   2   2   1   1   1   2   1   1   2   1   1   1   2   2   2   1   1   2   1   1   1   2   1   2   1   1   1   1   2   2   1   2   2   1   1   1   1   1   2   2   1   1   2   1   2   1   2   1   1   1   1   2   2   2   1   1   1   2   2   2   1   1   2   2   2   2   1   2   1   1   1   2   2   2   1   1   1   1   2   1   1   1   1   1   1   2   2   2   1   2   2   2   1   1   2   1   2   2   1   1   2   1   1   2   2   1   2   2   1   1   2   2   1
 MK-2-12                2   1   1   2   1   2   2   2   1   1   1   1   1   2   1   2   2   2   2   1   1   1   2   2   1   1   2   2   1   2   2   2   1   2   1   2   1   2   1   1   1   2   1   1   1   1   2   2   1   2   1   1   2   2   2   2   1   2   2   2   1   1   1   1   2   2   2   2   2   2   1   1   1   2   2   2   1   1   2   2   2   1   2   1   1   1   2   2   2   2   1   1   2   1   1   2   1   1   1   2   2   2   1   1   2   1   1   1   2   2   2   1   1   1   1   2   2   1   2   2   2   1   1   1   1   2   2   1   1   2   1   1   1   2   1   1   2   1   2   2   2   1   1   1   2   2   1   1   1   2   2   2   2   1   2   1   1   1   2   2   2   1   1   1   1   2   1   1   1   1   1   1   2   1   1   1   2   2   2   1   1   2   1   2   1   1   1   2   1   1   2   2   1   2   2   1   1   2   2   1
 MK-2-13                2   1   1   2   1   2   2   2   1   2   1   1   1   2   1   2   2   1   2   1   1   1   2   2   1   1   2   2   1   2   2   2   1   2   1   2   1   2   1   1   1   2   1   1   1   1   2   1   1   2   1   1   2   2   2   2   1   2   2   1   1   1   1   1   2   2   2   2   2   2   2   1   1   2   2   2   1   1   2   2   2   1   2   1   1   1   2   2   2   2   1   1   2   1   1   2   1   1   1   2   2   2   1   2   2   1   1   1   2   2   2   1   1   1   1   2   2   1   2   2   2   1   1   1   1   2   2   1   1   2   1   1   2   1   1   1   2   1   2   2   2   1   1   1   1   2   1   1   1   2   2   2   2   1   2   1   1   1   2   2   2   1   1   1   1   2   1   1   1   1   1   2   2   1   1   1   2   2   2   2   1   2   1   1   1   1   1   2   1   1   2   2   1   2   2   1   1   2   2   2
 MK-2-14                2   1   1   2   1   2   2   2   1   1   1   1   1   2   1   2   2   1   2   1   1   1   2   2   1   1   2   2   1   2   2   2   1   2   2   2   1   2   1   1   1   2   1   1   1   1   2   1   1   2   1   1   2   2   1   2   1   1   2   1   2   1   1   2   2   2   2   2   2   2   2   1   1   2   2   1   1   1   2   2   2   1   2   2   1   1   2   2   2   1   1   1   2   1   1   2   1   1   1   2   2   2   1   2   1   1   1   1   2   2   2   1   2   1   1   2   2   1   2   2   2   1   1   1   1   2   2   1   1   2   1   1   2   1   2   1   2   1   2   2   1   1   1   1   1   2   1   1   1   2   2   2   2   1   2   1   1   1   2   2   2   1   1   1   1   2   1   1   2   1   1   2   2   1   1   1   2   1   2   2   1   2   1   1   1   1   1   2   1   1   2   2   1   2   2   1   1   2   2   2
 MK-2-15                2   1   1   2   1   1   2   2   1   1   1   1   1   2   1   2   1   1   2   2   1   1   2   2   1   1   2   2   1   2   2   2   2   2   2   2   1   2   1   1   1   2   1   1   1   1   2   1   1   2   1   1   2   2   1   2   1   1   2   1   2   2   1   2   2   2   2   2   2   2   2   1   1   2   2   1   1   1   2   2   2   1   2   2   1   1   2   2   2   1   1   2   2   1   1   2   1   1   1   2   2   2   1   2   1   1   1   1   2   2   2   1   2   1   1   2   2   1   2   2   2   1   1   1   1   2   2   1   1   2   1   1   1   1   2   1   2   1   2   2   1   2   1   1   2   2   1   1   1   2   2   2   2   1   2   2   1   1   2   2   2   1   1   1   1   2   1   1   2   1   1   2   2   1   2   1   2   2   2   2   1   2   1   1   1   1   1   2   2   1   2   2   1   2   2   1   2   2   2   2
 MK-2-16                2   1   1   2   1   1   2   2   1   1   1   1   1   1   1   2   1   1   2   2   1   1   2   2   1   1   2   2   1   2   2   2   2   2   2   2   1   2   1   1   1   2   2   1   1   1   2   2   2   2   1   1   2   2   1   2   1   1   2   1   2   2   1   1   2   2   2   2   2   2   2   1   1   2   2   1   1   1   2   2   2   1   2   2   1   1   2   2   2   1   2   2   2   1   1   2   1   1   2   2   2   1   1   2   1   1   1   1   2   2   1   1   1   1   2   2   2   1   2   2   2   1   1   1   1   2   2   1   1   2   1   1   1   1   2   1   2   1   2   2   1   2   1   1   2   2   1   1   1   2   2   1   2   1   2   2   2   1   2   2   2   1   1   1   1   2   1   1   2   1   1   2   2   2   2   1   2   2   2   2   1   2   1   1   2   1   1   2   2   1   2   2   1   2   2   1   2   2   2   2
 MK-3-1                 2   1   1   2   2   2   1   2   2   2   2   2   1   1   2   1   1   2   2   1   1   1   2   2   1   2   1   1   1   2   2   1   2   2   1   2   2   1   1   2   2   2   2   2   2   2   2   2   2   2   2   1   1   2   2   2   1   1   1   1   2   1   2   1   2   2   1   1   1   2   2   2   1   2   1   1   2   2   2   1   2   1   1   2   2   1   2   1   1   2   1   2   2   1   1   1   2   1   1   1   1   2   2   2   2   2   2   2   2   1   1   1   2   1   1   2   1   2   1   1   2   2   1   1   2   1   2   2   1   2   1   2   1   1   2   2   1   2   2   1   2   2   1   1   2   2   1   2   1   1   1   1   2   2   1   2   2   1   2   2   1   2   2   2   2   1   1   1   1   2   2   2   2   2   1   2   1   2   1   2   2   1   2   1   2   1   1   1   1   2   2   2   2   2   2   2   2   2   2   1
 MK-3-2                 2   2   1   2   2   2   1   2   2   2   1   2   1   1   2   1   2   1   2   1   1   1   2   2   1   2   1   1   1   2   2   1   2   2   1   2   2   1   1   1   2   2   2   2   2   2   2   2   2   1   2   1   1   2   2   2   1   1   1   1   2   1   2   1   2   2   1   1   1   2   2   2   2   2   1   1   1   2   2   1   2   1   1   2   2   1   2   1   1   2   1   2   2   1   1   1   2   2   1   1   1   2   2   1   2   2   2   2   2   1   1   1   2   1   1   2   1   2   2   1   2   2   1   1   2   1   2   2   1   2   1   2   1   1   2   1   1   2   2   1   2   2   1   1   2   2   1   2   1   1   1   1   2   2   1   2   2   1   2   2   1   2   2   2   2   1   1   1   1   2   2   2   2   2   1   2   1   2   1   2   2   1   2   1   2   1   1   1   1   2   2   2   2   2   2   2   2   2   2   1
 MK-3-3                 2   2   1   2   2   2   1   2   2   2   1   2   1   1   2   1   2   1   2   1   2   1   2   2   1   1   1   1   1   2   2   1   2   2   1   2   1   1   1   1   1   2   2   2   2   2   2   2   2   1   2   1   2   2   2   2   1   1   1   1   1   1   2   1   2   2   1   1   1   2   2   2   2   2   1   1   1   2   2   1   2   1   1   2   2   1   2   1   1   2   1   2   2   1   2   1   2   2   1   1   1   2   2   1   1   2   2   2   1   2   1   2   2   1   1   2   1   2   2   1   2   2   1   1   2   1   2   2   1   2   1   2   1   1   2   1   1   2   2   1   2   2   1   1   2   2   1   2   1   1   1   1   2   2   1   2   2   1   2   2   1   2   2   2   2   1   1   1   1   2   2   2   1   2   1   2   1   2   1   2   2   1   2   1   2   1   1   1   1   2   2   2   2   2   2   2   1   2   2   1
 MK-3-4                 1   1   1   2   2   1   1   2   1   2   1   2   1   1   2   1   2   1   2   1   2   1   2   2   1   2   1   1   1   2   2   1   2   2   1   2   1   1   1   1   1   2   2   2   1   1   2   2   2   2   2   1   2   2   2   2   1   1   1   1   1   1   1   1   2   2   1   1   2   2   2   2   2   2   1   1   2   2   2   1   2   1   1   2   1   1   2   1   1   2   1   1   2   1   2   1   2   2   1   1   1   2   2   1   1   2   2   2   1   2   1   2   2   1   1   2   1   1   2   1   2   2   2   1   2   1   2   2   1   2   1   2   1   1   2   1   1   2   2   1   2   2   1   1   2   2   1   2   1   1   1   1   2   1   1   2   2   1   2   2   1   2   2   2   2   1   1   2   2   2   2   2   1   2   1   2   1   2   2   1   2   1   2   1   2   1   2   1   1   2   1   2   2   2   2   2   1   2   2   1
 MK-3-5                 1   1   1   2   2   1   2   2   1   2   1   2   1   1   2   1   2   1   2   1   2   1   1   2   1   2   1   1   1   2   2   1   2   2   1   2   1   1   1   1   1   2   2   2   2   1   2   1   1   2   2   1   2   2   1   2   1   1   1   1   1   1   2   1   1   2   1   1   2   2   2   2   2   2   1   1   2   2   2   1   1   1   1   2   1   1   2   1   1   2   1   1   2   1   2   1   2   2   1   1   1   2   1   1   1   2   2   2   1   2   1   2   2   1   1   2   1   1   2   1   2   2   2   1   2   1   2   2   1   1   1   2   2   1   2   1   1   2   1   2   2   2   1   1   2   2   1   2   2   1   1   1   2   1   1   2   2   1   1   2   2   2   2   2   2   1   1   2   2   2   2   2   1   2   1   2   1   2   2   1   2   1   2   1   2   1   2   1   1   2   1   2   2   2   2   2   1   2   2   2
 MK-3-6                 1   1   1   2   2   1   2   2   2   2   1   2   1   1   1   1   2   1   2   1   2   1   1   2   1   1   2   1   1   2   2   1   2   2   1   1   1   1   1   1   1   2   1   2   2   1   1   1   2   1   2   1   2   2   1   2   1   1   1   1   1   1   2   1   1   2   1   1   2   2   2   2   2   2   1   1   2   2   2   1   1   1   1   2   1   1   2   1   1   1   1   1   2   2   2   1   2   2   1   1   1   2   1   2   1   2   2   1   1   2   1   2   1   1   1   2   2   1   2   2   2   2   2   1   2   1   1   2   1   1   1   2   2   1   2   1   1   2   2   2   2   2   1   2   1   1   1   2   2   1   1   1   2   1   2   2   2   1   1   2   2   2   2   2   2   2   1   2   1   2   2   2   1   2   1   2   1   2   2   1   2   1   2   1   2   1   2   2   1   2   1   2   2   2   2   2   2   2   2   2
 MK-3-7                 1   1   1   2   2   1   2   2   2   1   1   2   1   1   1   1   1   1   2   1   2   1   2   1   1   1   2   1   1   1   2   1   2   2   1   1   2   1   1   2   1   2   1   2   2   2   1   2   2   1   2   1   2   2   1   2   1   1   1   1   1   1   2   1   1   2   1   1   2   2   2   2   1   2   1   1   2   2   2   1   1   1   1   2   1   1   1   1   1   2   1   1   2   1   2   1   2   2   1   1   1   2   1   2   1   2   2   1   2   2   1   2   1   1   1   2   2   1   1   2   2   2   2   1   2   1   1   2   2   1   1   2   2   1   2   1   1   2   2   2   1   2   1   2   1   1   1   2   2   1   1   1   2   1   2   2   2   1   2   2   2   2   2   2   2   2   1   2   2   2   2   1   1   2   1   2   1   1   1   2   1   1   2   2   2   1   2   1   1   2   1   2   2   2   2   2   2   2   2   2
 MK-3-8                 1   1   1   2   2   1   2   2   2   1   1   2   2   1   1   1   1   1   2   1   2   1   2   1   1   2   2   1   1   1   2   1   1   2   1   1   2   1   1   2   1   2   1   2   2   2   1   2   2   1   2   2   2   2   1   1   1   1   1   1   1   1   2   1   1   2   1   1   1   2   2   1   1   2   1   1   2   2   1   1   1   1   1   2   1   1   1   1   1   1   1   1   2   1   2   1   1   2   1   1   2   2   1   2   2   2   2   1   2   2   2   2   2   1   1   2   2   1   1   2   2   1   2   1   2   1   2   2   2   1   1   2   2   1   1   1   1   2   2   1   1   2   1   2   1   1   1   2   2   1   1   1   2   2   2   2   2   1   2   2   2   2   2   2   2   2   1   2   2   2   2   2   1   1   1   2   1   2   1   2   1   1   2   2   2   1   2   1   1   2   1   2   2   2   1   2   2   2   2   2
 MK-3-9                 1   1   1   2   2   1   2   2   2   1   1   2   2   1   2   1   1   1   2   1   2   1   1   2   1   1   2   1   2   1   1   1   1   2   1   1   2   1   1   2   1   2   1   2   2   2   1   2   2   1   2   2   2   2   1   1   1   1   1   1   1   1   2   1   1   2   1   1   1   2   2   1   2   2   1   1   2   2   1   1   1   1   1   2   1   1   1   1   1   1   1   1   2   2   2   1   1   2   1   1   2   1   1   2   2   2   1   1   2   2   2   2   2   1   1   2   1   1   2   2   2   1   2   1   2   1   1   2   2   1   1   2   1   1   1   1   1   2   1   1   1   2   1   2   1   1   1   1   2   1   1   1   2   2   2   2   2   1   1   2   2   2   2   1   1   2   1   2   2   2   2   1   1   1   1   2   2   2   1   2   1   1   1   2   2   1   1   1   1   2   1   2   1   2   1   2   2   2   2   1
 MK-3-10                1   1   1   2   2   2   2   2   2   2   1   2   2   1   2   1   1   1   2   1   2   1   1   1   1   1   2   1   2   1   1   1   1   2   1   1   2   1   1   2   1   2   1   2   2   2   1   2   2   1   2   2   2   2   1   1   1   1   1   2   1   1   2   1   1   2   1   1   1   2   1   2   2   2   1   1   2   2   1   2   1   1   1   2   1   2   1   1   1   1   1   1   2   1   1   2   1   2   1   1   2   1   1   2   2   2   1   1   2   2   2   2   2   1   1   2   1   2   1   2   2   1   2   1   2   2   1   2   2   1   1   2   1   2   2   1   1   2   1   1   1   2   2   2   1   1   1   1   2   1   1   1   1   2   1   2   2   2   1   2   2   2   2   1   1   2   1   2   2   2   2   1   1   1   1   2   2   2   1   1   1   1   1   2   2   1   1   1   1   2   1   1   1   2   1   2   2   1   2   1
 MK-3-11                1   1   1   2   2   2   2   2   2   1   1   2   2   1   1   1   1   1   2   1   2   1   1   1   1   1   2   1   2   1   1   1   1   2   1   1   2   1   1   2   1   2   1   2   1   2   1   2   2   1   2   2   2   2   1   1   1   1   1   2   1   1   2   2   1   2   1   1   1   2   2   1   2   2   1   1   1   2   1   2   1   1   1   2   1   2   2   1   1   1   1   1   2   1   2   2   1   2   1   1   2   1   1   2   2   1   1   1   2   1   2   2   2   1   1   2   1   1   1   1   2   1   2   1   2   2   1   2   2   1   1   2   1   2   2   2   1   2   1   1   1   2   2   1   1   2   1   1   2   1   2   1   1   2   1   1   2   2   1   2   2   2   2   2   1   2   1   2   2   2   2   1   1   1   1   2   2   2   1   1   1   1   1   2   2   1   1   1   1   2   1   1   1   2   1   2   2   1   2   1
 MK-3-12                1   1   1   2   2   2   2   2   1   1   1   2   2   1   1   1   2   1   2   1   1   1   1   2   1   1   2   1   1   1   1   1   1   2   1   1   2   1   1   2   1   2   2   2   1   2   1   1   2   1   2   2   2   2   1   1   1   1   1   2   1   1   2   2   1   2   1   2   1   2   2   1   2   2   1   1   2   2   1   2   1   1   1   2   1   2   2   1   1   1   1   1   2   1   2   2   1   1   1   1   2   1   1   1   2   1   1   1   2   1   2   2   2   1   1   2   1   2   1   1   2   1   2   1   2   2   1   2   1   1   1   2   1   2   1   2   1   2   2   1   1   2   2   1   1   2   1   1   2   1   2   1   1   2   1   1   2   2   1   2   2   1   2   2   1   2   1   2   2   2   2   1   1   1   1   2   2   2   1   1   1   1   1   2   2   1   2   1   1   2   1   1   2   2   1   2   2   1   2   2
 MK-3-13                1   1   1   2   1   2   2   2   1   1   1   1   2   1   1   1   2   1   2   1   1   1   2   2   1   1   2   1   1   1   2   1   2   2   1   2   2   1   1   1   1   2   2   2   1   2   1   1   2   1   2   2   2   2   1   1   1   1   1   2   1   1   2   2   1   2   1   2   1   2   1   1   2   2   1   1   2   1   1   2   1   2   2   1   1   2   2   1   1   1   2   1   2   1   2   2   1   1   1   1   2   2   1   1   2   1   1   1   2   1   2   2   2   1   1   2   1   2   1   2   2   1   2   1   2   2   1   2   1   1   1   1   2   2   1   2   1   2   2   1   1   2   2   2   1   2   1   1   2   1   2   1   1   2   1   1   2   2   1   2   2   2   2   2   1   2   1   2   2   2   2   1   1   1   1   2   2   2   1   1   1   1   1   2   2   1   2   1   2   1   1   1   2   2   1   2   2   1   2   2
 MK-3-14                1   1   1   2   1   2   1   2   1   1   1   1   2   1   1   1   2   1   2   1   1   1   2   2   1   1   2   1   1   1   2   1   1   2   1   2   2   1   2   1   1   2   2   2   1   2   1   1   2   1   2   2   1   2   1   1   1   1   1   2   1   1   2   2   1   2   1   2   1   2   1   2   2   2   1   1   2   1   1   2   1   2   1   1   2   2   2   1   1   1   2   1   2   1   2   2   2   1   1   1   2   2   1   1   2   1   1   1   2   1   2   2   2   1   1   2   1   2   2   2   2   1   2   1   2   2   1   2   1   1   1   1   2   2   1   1   1   2   2   1   2   2   2   2   2   2   1   1   2   1   2   1   1   2   1   1   2   2   1   2   2   2   2   2   1   2   2   2   2   1   2   1   1   1   1   1   2   2   1   1   1   1   1   2   2   1   2   1   2   1   1   1   2   2   1   2   2   1   2   2
 MK-3-15                1   1   1   2   1   2   1   1   1   1   1   1   2   1   1   1   2   1   1   1   1   1   2   2   1   1   2   1   1   1   2   1   2   2   1   2   2   1   1   1   1   2   2   2   1   2   1   1   1   1   2   2   2   1   1   1   1   1   1   2   1   1   2   2   1   1   1   2   1   2   1   2   2   1   1   1   2   1   1   2   1   2   1   1   2   1   2   2   1   1   2   1   2   1   2   2   2   1   1   1   2   2   1   1   2   1   1   1   2   1   1   2   2   1   1   2   1   2   2   2   2   1   2   1   2   2   2   2   1   1   2   1   2   2   1   1   1   2   2   2   2   2   2   2   2   2   1   1   2   1   2   1   2   2   1   1   2   2   1   2   2   2   2   2   1   2   2   2   2   1   2   1   1   1   1   1   2   2   1   2   1   1   1   2   2   1   2   1   2   1   1   1   2   2   1   2   2   1   2   1
 MK-3-16                1   1   1   2   1   2   2   1   1   1   1   1   2   1   1   1   2   2   1   1   1   1   2   2   1   1   2   1   1   1   2   1   2   2   1   2   2   1   1   1   1   2   2   2   2   2   1   1   1   1   1   2   2   1   1   1   1   1   1   2   1   1   2   2   2   1   1   2   1   2   1   2   2   1   1   1   2   1   1   2   1   2   1   1   2   1   2   2   2   1   2   1   2   1   2   2   1   1   1   1   2   2   1   1   2   1   1   1   2   1   1   2   2   1   1   2   1   2   2   2   2   1   2   1   2   2   2   2   1   1   2   1   2   2   1   1   2   2   2   2   2   2   2   2   1   2   1   1   2   1   2   1   2   2   2   1   2   2   1   2   2   2   2   2   1   2   2   2   1   1   2   1   1   1   1   1   2   2   1   2   1   1   2   2   2   2   2   1   2   1   1   1   2   2   1   2   2   1   2   1
 MK-4-1                 1   2   1   2   1   1   2   2   2   1   2   2   2   1   2   1   1   2   2   2   2   2   1   2   1   1   1   2   1   2   2   2   1   1   2   1   2   1   2   1   1   2   2   2   2   1   1   2   2   2   2   2   1   1   2   1   1   2   2   2   1   1   1   2   1   2   1   1   2   2   2   2   2   1   1   1   2   2   2   2   2   2   2   2   1   1   2   1   2   1   1   1   2   2   1   1   1   2   1   2   1   1   1   1   1   2   1   2   1   2   2   1   1   2   1   1   2   1   2   2   1   2   2   2   1   2   1   1   2   1   2   2   2   2   2   2   2   1   1   1   2   1   2   2   2   2   1   2   1   1   1   1   1   1   2   2   1   2   2   1   2   2   1   2   1   2   1   1   1   2   1   1   2   1   1   1   1   1   2   1   1   1   2   1   2   2   1   2   2   1   2   2   2   1   1   2   2   2   2   1
 MK-4-2                 1   2   1   2   1   2   2   2   1   1   2   2   2   1   2   1   1   2   2   2   2   2   1   2   1   1   1   2   1   1   2   2   1   1   2   2   2   1   2   1   1   2   2   2   1   2   1   2   2   2   2   2   1   1   2   1   2   2   2   2   1   1   1   1   2   2   1   1   2   2   2   2   2   1   1   1   2   2   2   2   2   2   2   2   1   1   2   1   2   1   1   1   1   2   1   1   1   1   2   2   1   1   1   1   1   2   2   2   1   2   2   1   1   2   1   1   2   1   2   2   1   2   2   2   1   2   1   1   2   1   2   2   2   2   2   2   2   1   1   1   1   1   1   1   1   2   1   2   1   1   1   1   1   1   2   2   1   2   2   1   2   2   1   2   1   2   1   1   1   2   1   1   2   1   1   1   1   1   2   1   1   1   2   1   2   1   1   2   2   1   2   2   2   1   1   2   2   2   2   1
 MK-4-3                 1   2   1   2   1   2   2   2   1   1   2   2   2   1   2   1   1   2   2   2   2   2   1   2   2   1   1   2   1   1   1   2   1   1   2   2   2   1   2   2   1   2   2   2   1   2   1   2   2   1   2   2   1   2   2   1   2   2   2   2   2   1   1   1   2   2   1   1   2   2   2   2   2   2   1   1   2   2   2   2   2   1   2   2   1   1   2   1   2   1   1   1   1   2   1   1   1   1   2   2   1   1   2   1   1   2   2   2   1   1   2   1   1   2   1   1   2   1   1   2   1   2   2   2   1   2   1   2   2   1   1   2   2   2   2   2   2   2   1   2   1   1   1   1   1   2   1   2   1   1   1   1   2   2   2   2   1   2   2   1   2   2   1   2   2   2   1   1   1   2   1   1   1   1   1   1   1   1   2   1   1   1   2   1   2   1   1   2   2   1   2   2   2   1   1   1   2   2   2   1
 MK-4-4                 1   2   1   2   1   2   2   2   1   1   2   2   2   1   2   1   1   2   2   2   2   2   1   2   2   1   1   2   1   1   1   2   2   1   1   2   2   2   2   2   1   1   2   2   1   2   1   2   2   1   2   2   2   2   2   1   1   2   2   2   2   1   1   2   2   1   1   1   2   2   2   2   2   2   1   1   2   2   2   2   1   1   2   2   1   1   2   1   2   1   1   1   1   2   1   1   1   1   2   2   1   1   2   1   1   2   2   2   1   1   2   1   2   2   1   2   2   1   1   2   2   2   2   2   1   2   1   2   2   1   2   2   2   2   1   2   2   2   1   2   1   1   1   1   1   2   1   2   1   1   1   1   2   2   2   2   1   2   2   1   2   2   1   2   2   2   1   1   1   2   1   1   1   1   1   1   1   1   2   1   1   1   2   2   2   1   1   2   2   1   2   2   2   2   1   2   2   2   1   1
 MK-4-5                 1   2   1   1   1   2   2   2   1   1   1   2   2   1   2   1   2   2   2   2   1   2   1   2   2   1   1   2   1   1   1   2   2   1   1   2   1   2   2   2   1   1   2   2   1   1   1   2   2   1   2   2   2   2   2   2   1   2   2   2   2   1   1   2   1   1   1   1   2   2   2   2   2   2   1   1   2   1   2   2   1   1   2   2   1   1   2   1   2   1   1   1   1   2   1   1   1   1   2   2   1   1   2   1   1   2   2   2   2   1   2   1   2   2   1   2   2   1   1   2   2   2   2   2   1   2   1   1   2   1   2   2   2   2   1   2   2   1   1   2   1   1   1   1   1   2   1   1   1   1   1   2   2   2   2   2   1   2   2   2   2   2   1   2   2   2   1   1   1   1   1   1   2   1   1   1   1   1   2   1   1   1   2   2   2   1   1   2   2   1   2   2   2   2   1   2   2   2   2   1
 MK-4-6                 1   2   1   1   1   2   2   2   2   1   1   2   2   1   2   2   2   1   2   2   1   2   1   2   1   1   1   2   2   1   1   1   2   2   1   2   1   2   1   2   1   1   2   2   1   1   1   2   2   1   1   2   1   2   1   2   1   2   2   2   2   1   1   2   1   1   1   1   2   2   2   2   1   2   1   1   2   1   2   2   1   1   2   2   1   1   2   1   1   1   1   1   1   2   1   1   1   1   2   2   1   1   1   1   1   2   2   2   1   1   2   1   2   2   1   2   2   1   1   2   1   2   2   2   1   2   1   1   1   2   2   2   2   2   2   2   2   1   1   2   1   1   1   1   1   2   1   1   1   1   1   2   2   2   2   2   1   2   2   2   2   2   1   1   1   1   1   1   1   1   1   1   2   1   1   1   1   1   2   2   1   1   2   2   2   1   1   2   2   1   2   1   1   1   1   2   2   2   2   1
 MK-4-7                 1   2   1   1   1   2   2   2   2   1   1   2   2   2   2   2   2   1   2   2   1   2   1   1   2   1   2   2   2   1   1   1   2   2   1   2   2   2   1   2   1   1   2   2   2   1   1   2   2   1   1   2   1   2   1   2   1   2   2   2   2   1   1   2   1   1   1   2   2   2   2   1   1   2   1   1   2   1   2   2   1   1   2   2   1   1   2   1   1   1   1   1   1   2   1   1   1   1   2   2   1   1   1   1   1   2   2   2   1   1   2   1   2   2   1   2   2   1   1   2   1   2   2   2   1   2   1   2   1   2   2   2   2   1   2   2   2   1   1   1   1   1   1   1   1   2   1   1   1   1   1   2   2   1   2   2   1   1   1   2   2   2   1   1   1   1   1   1   1   1   1   1   1   1   1   1   1   1   2   2   2   2   2   2   2   1   1   2   2   1   2   1   1   1   1   2   2   2   2   1
 MK-4-8                 1   2   1   1   1   2   2   1   2   1   1   2   2   2   2   2   2   1   1   2   2   2   1   1   2   1   2   2   2   1   1   1   2   2   1   1   2   1   1   2   1   1   1   2   2   1   1   2   2   1   1   2   1   2   1   2   1   2   2   2   2   1   1   2   1   1   2   1   2   2   2   1   1   2   1   1   2   1   2   2   1   1   2   2   1   1   2   1   1   1   1   1   1   2   2   1   1   1   2   2   1   1   1   1   1   2   2   2   1   1   2   2   2   2   1   2   2   2   1   2   1   2   2   2   1   2   1   2   1   2   2   2   2   1   2   2   2   1   2   1   2   1   1   1   1   2   2   1   1   1   1   2   2   2   2   2   1   1   1   2   2   2   1   1   1   1   1   1   1   1   1   1   2   1   1   2   1   1   2   2   2   2   2   2   2   1   1   2   2   2   2   2   1   1   1   2   2   2   2   1
 MK-4-9                 2   2   2   1   1   2   2   1   2   1   1   1   1   2   2   2   2   1   1   2   2   2   2   1   2   1   2   2   2   1   1   1   2   2   1   1   1   1   1   2   1   1   1   1   2   1   1   2   2   1   1   2   1   2   1   1   2   2   2   2   2   1   1   2   1   1   2   1   1   2   2   1   1   2   1   2   2   1   2   2   1   1   2   2   1   1   2   1   1   1   1   1   1   2   2   1   1   1   2   2   1   1   1   1   1   2   2   2   1   1   1   2   1   1   2   2   2   2   1   2   1   2   2   2   1   2   1   2   1   2   2   1   2   1   2   2   2   1   2   1   2   1   1   1   1   2   2   1   1   1   1   2   2   2   2   2   1   1   1   2   2   2   1   1   1   1   1   2   1   1   1   2   2   1   1   2   1   1   1   2   2   2   2   2   2   1   1   2   2   2   2   2   1   2   1   2   2   2   2   1
 MK-4-10                2   2   2   1   1   2   2   1   1   1   1   1   1   2   2   2   2   1   1   2   2   2   2   1   2   1   2   2   2   1   1   1   2   2   1   1   1   1   1   2   1   1   1   1   2   1   1   2   2   1   1   2   1   2   1   1   2   2   2   2   2   2   1   2   1   1   2   1   1   1   2   1   1   2   1   2   1   1   2   2   1   1   2   2   1   1   2   1   1   1   1   1   1   2   2   1   1   1   2   2   1   1   2   1   2   2   1   2   2   1   2   2   1   1   2   2   2   2   1   2   1   2   2   2   1   2   1   2   1   2   2   1   2   2   2   2   2   1   2   1   2   1   1   1   1   2   2   1   2   1   2   2   2   2   1   2   1   1   1   2   2   1   1   1   1   1   1   2   1   1   1   1   2   1   1   2   2   1   1   2   2   2   2   1   2   1   1   2   2   2   2   2   2   2   1   2   2   2   2   1
 MK-4-11                2   1   2   1   1   2   2   1   1   1   1   1   1   2   2   2   2   1   1   2   2   2   2   1   2   1   1   2   2   1   1   1   2   2   1   1   1   1   1   2   1   1   1   1   1   1   2   2   2   1   1   2   1   1   1   1   2   2   1   2   2   2   1   1   1   2   2   2   1   1   2   1   1   2   2   2   1   2   2   2   1   2   2   2   1   1   2   1   1   1   1   1   1   2   2   1   1   1   2   2   1   1   2   2   2   2   1   2   2   1   2   2   1   1   2   2   2   2   1   2   1   2   2   2   1   2   1   2   1   1   2   1   2   2   2   2   2   1   2   1   2   1   1   1   1   2   2   1   2   1   2   1   2   2   1   2   1   1   1   2   2   1   1   1   1   1   1   2   1   2   1   1   2   1   1   2   2   1   1   2   2   2   2   2   2   1   1   2   2   2   2   2   2   2   1   2   2   2   2   1
 MK-4-12                2   1   2   1   1   2   2   1   1   1   1   1   1   2   2   2   1   1   1   1   1   2   2   1   2   1   1   2   2   1   1   1   2   2   1   2   1   1   1   2   1   1   1   1   1   1   2   2   2   1   1   2   1   1   1   1   2   2   1   2   1   2   1   1   1   2   2   2   1   1   2   1   1   2   2   2   1   2   2   2   1   2   2   2   1   1   2   1   1   1   1   1   1   2   2   1   1   1   1   2   1   1   2   2   2   2   1   2   2   1   2   2   1   1   2   2   2   2   1   2   1   2   2   2   1   2   1   2   1   1   1   1   2   2   2   2   2   1   2   1   1   1   1   1   1   2   2   1   1   1   2   1   2   1   1   2   1   1   1   2   2   1   2   1   1   1   1   2   1   2   1   1   2   1   1   2   2   1   1   2   2   1   2   2   2   1   2   1   2   2   2   2   2   2   2   2   2   2   2   1
 MK-4-13                2   1   2   1   1   2   2   1   1   1   1   1   1   2   2   2   1   1   1   1   1   2   2   1   2   2   1   2   2   1   1   1   2   1   1   2   1   1   1   2   1   1   1   1   1   1   2   2   2   1   1   2   1   1   1   1   2   2   1   2   1   2   1   1   2   2   2   2   1   2   2   1   1   2   1   2   1   2   2   2   1   2   2   2   1   1   2   1   1   1   1   1   1   2   2   1   1   1   1   2   1   1   2   2   2   1   1   2   2   1   2   2   1   1   2   2   2   2   2   2   1   2   2   2   2   2   1   2   1   1   1   1   2   2   2   2   2   1   2   1   1   1   1   2   1   2   2   1   1   1   2   1   2   1   1   2   1   2   1   2   2   1   2   1   1   2   1   2   1   2   1   1   2   2   1   2   2   1   1   2   2   1   1   2   2   1   2   2   2   2   2   2   2   2   2   2   2   2   2   1
 MK-4-14                2   1   2   2   1   2   2   1   1   1   1   2   1   2   2   2   1   1   1   1   1   2   2   1   2   2   2   2   2   1   1   1   2   1   1   2   2   2   1   2   1   1   1   1   1   1   2   2   2   1   2   2   1   1   1   2   2   2   1   1   1   2   1   1   2   2   2   2   1   2   2   1   1   2   1   2   1   2   2   2   1   1   2   2   1   1   2   1   2   2   1   1   1   1   1   1   1   1   1   2   1   1   2   2   1   1   2   2   2   1   2   2   1   1   2   2   2   2   2   2   1   2   2   2   2   1   1   2   1   1   1   1   2   2   2   2   2   1   2   1   2   1   1   2   1   2   2   1   2   1   2   1   2   1   1   2   1   2   1   2   2   1   1   1   1   2   1   2   1   2   1   1   2   2   1   2   2   1   1   2   2   1   1   2   2   2   2   2   2   2   2   2   2   2   1   2   2   2   2   1
 MK-4-15                2   1   2   2   1   2   2   1   1   1   1   2   1   2   2   2   2   1   1   1   1   2   2   1   2   2   2   2   2   2   1   1   2   1   1   2   2   2   1   2   1   1   1   1   1   1   2   1   2   1   2   2   1   2   1   2   2   2   1   1   2   2   1   1   2   2   2   2   1   2   2   1   1   2   1   2   1   2   2   2   1   1   2   2   2   1   2   2   2   2   1   1   2   1   1   1   1   1   1   2   1   1   1   2   1   1   2   2   2   1   2   1   1   1   2   2   2   2   2   2   1   2   2   2   2   1   1   2   1   1   1   1   2   2   2   2   2   1   2   1   2   1   1   2   1   2   2   1   2   1   2   1   2   1   1   2   1   2   1   1   2   1   1   1   1   2   1   2   1   2   1   1   2   2   1   2   2   1   1   2   2   1   2   2   2   1   1   2   2   2   1   2   2   2   1   2   2   2   2   1
 MK-4-16                2   1   2   1   1   2   2   1   1   1   2   2   1   2   1   2   2   1   2   1   1   2   2   1   2   2   2   1   2   2   1   1   2   1   1   2   2   2   1   2   1   1   1   1   1   1   2   1   2   1   2   2   1   2   1   2   2   2   1   1   1   2   1   1   2   2   2   2   1   2   2   1   1   2   1   2   1   2   1   2   1   1   1   2   2   1   2   2   2   1   1   1   2   1   1   2   1   1   1   2   1   1   1   2   1   1   2   2   2   1   2   1   1   1   1   2   2   1   2   2   1   2   1   2   2   1   1   2   1   1   1   1   1   2   2   2   2   1   2   1   2   1   1   2   1   2   2   1   2   1   2   1   2   1   1   2   1   2   1   1   2   1   1   1   1   2   1   2   1   1   1   1   2   2   1   2   2   2   1   2   2   1   2   2   2   2   1   2   2   2   1   2   2   2   2   2   2   2   2   1
 MK-5-1                 2   2   2   2   2   1   1   1   2   2   1   1   2   2   2   1   2   2   2   2   2   1   2   1   2   2   2   2   1   1   2   2   2   2   1   2   1   2   2   2   1   2   2   2   2   2   2   2   2   2   1   1   2   1   2   1   1   1   1   1   2   2   2   1   2   1   2   1   2   1   2   2   1   2   1   2   2   1   1   1   1   1   2   1   1   1   1   2   1   2   1   2   1   2   1   1   1   1   2   2   1   2   1   2   1   1   2   1   2   1   2   2   1   2   1   2   2   1   1   1   1   2   2   1   2   1   2   1   2   2   2   2   1   1   1   1   2   2   2   1   2   1   1   2   1   1   2   2   2   1   2   1   2   1   2   1   2   2   2   2   1   1   2   2   1   2   1   2   2   1   2   2   1   1   2   1   1   2   1   1   1   1   1   2   2   1   1   2   1   2   1   2   2   1   2   1   2   1   2   2
 MK-5-2                 2   2   2   2   2   2   1   1   2   2   1   1   2   2   2   1   2   2   2   2   1   1   2   1   2   2   1   2   1   1   2   2   2   2   1   2   1   2   2   1   1   2   2   2   2   2   2   2   2   2   1   1   2   1   2   1   1   2   1   1   2   2   2   1   2   1   2   1   2   1   2   2   1   2   1   2   2   1   1   1   2   1   2   1   1   1   1   2   1   2   1   2   1   2   1   2   1   1   2   2   1   2   1   2   1   2   2   1   2   1   2   2   1   2   1   2   2   1   1   1   1   2   2   1   2   1   1   1   2   2   2   2   1   1   1   1   2   2   1   1   2   1   1   2   1   1   2   2   2   1   2   1   2   1   2   1   2   2   2   2   1   1   2   1   1   1   1   2   2   1   2   2   1   1   2   2   2   2   1   1   1   2   1   2   2   1   1   1   1   2   1   2   2   1   2   1   2   1   2   2
 MK-5-3                 2   2   2   2   2   2   1   1   2   1   1   1   2   2   1   1   2   2   2   2   1   1   2   2   1   2   1   2   1   2   2   2   1   2   1   2   1   2   2   1   1   2   2   2   2   2   2   2   1   2   1   1   1   1   2   2   1   2   1   1   2   2   2   1   2   1   1   2   2   1   2   2   1   2   2   2   2   1   1   1   2   1   2   1   2   1   1   2   1   2   1   2   1   2   2   2   1   1   2   2   1   2   1   2   1   2   2   1   2   1   2   2   1   2   1   2   2   1   1   1   1   2   2   1   2   1   1   1   2   2   2   2   1   2   1   1   2   2   1   1   2   1   1   2   1   1   2   2   2   1   2   1   2   1   2   1   2   2   1   2   1   2   2   1   1   1   1   2   1   1   2   2   1   1   2   2   2   2   1   1   1   1   1   2   2   1   1   1   1   2   1   2   2   1   2   2   2   1   2   2
 MK-5-4                 2   2   2   2   2   2   1   1   2   1   1   1   2   2   1   1   1   2   2   2   1   1   2   2   1   2   1   2   1   2   1   2   1   2   1   2   1   1   2   1   1   2   1   2   1   2   2   2   1   2   1   1   1   1   2   2   1   2   1   1   2   1   2   1   2   1   1   2   2   1   2   2   1   1   2   2   2   1   1   1   2   1   2   2   2   1   1   2   1   2   1   2   1   1   2   2   1   2   2   2   1   2   1   2   1   2   2   1   2   1   2   1   1   2   1   2   2   1   2   1   1   2   1   1   2   1   1   1   2   2   2   2   1   2   1   1   2   2   1   1   2   1   1   2   1   1   2   2   2   1   1   1   2   1   2   1   2   2   1   2   1   2   2   1   1   1   2   2   2   1   2   2   1   1   2   2   2   2   1   2   1   1   1   2   2   2   1   1   1   2   1   2   2   1   2   2   2   1   2   2
 MK-5-5                 2   2   2   2   2   2   1   1   2   1   1   1   2   2   1   1   1   2   2   1   1   1   2   2   1   2   1   2   1   2   1   2   1   2   1   2   1   1   2   1   1   2   1   2   1   2   2   2   1   2   1   1   2   1   2   2   1   2   1   1   2   1   2   1   2   1   1   2   2   1   2   1   1   1   2   2   2   2   1   1   1   2   2   2   2   1   1   2   1   2   1   2   1   2   2   2   1   2   2   2   1   2   1   2   1   2   2   1   1   1   2   1   1   2   2   2   2   2   2   1   1   2   1   1   2   1   1   1   2   1   2   2   1   1   1   1   2   2   1   2   2   1   1   2   1   1   2   2   2   1   1   1   2   1   2   1   2   2   1   2   1   2   2   2   1   1   2   2   2   1   2   2   1   1   2   1   2   2   1   2   1   1   1   1   2   1   1   1   1   2   1   2   2   1   2   2   2   1   2   2
 MK-5-6                 2   2   2   2   2   2   1   1   2   1   1   1   1   1   1   1   1   2   2   1   1   1   2   2   1   2   1   2   1   2   1   2   1   2   1   2   2   1   2   1   1   2   1   2   1   2   2   2   1   2   1   1   2   1   2   2   1   2   1   1   2   1   2   1   2   1   1   1   2   1   2   1   1   1   2   2   2   2   1   1   1   2   2   2   2   1   1   1   1   2   2   2   1   2   2   2   1   2   2   2   1   2   2   2   1   2   2   1   1   1   1   1   1   2   1   2   2   2   2   1   1   2   1   1   2   1   1   1   1   1   2   2   1   1   1   2   2   2   1   2   2   1   1   2   1   1   2   2   2   1   2   1   1   1   2   1   2   2   1   2   1   2   2   2   1   1   2   2   2   1   2   2   1   1   1   1   2   2   1   2   1   2   1   1   1   1   1   1   1   2   1   1   2   1   2   2   2   1   2   2
 MK-5-7                 2   2   1   1   2   2   1   1   2   1   1   1   2   1   1   1   1   2   2   1   1   1   2   2   1   2   1   2   1   2   1   2   1   2   1   1   2   1   2   1   2   2   1   1   1   2   2   2   1   2   1   1   2   1   2   2   1   2   1   1   2   1   1   1   2   1   1   1   2   1   2   1   1   1   2   2   2   1   1   2   1   2   2   2   2   1   1   2   1   2   2   2   1   1   2   2   1   2   2   2   1   1   2   2   1   2   2   1   1   1   1   1   1   1   1   2   2   2   2   1   1   1   1   1   2   1   1   1   1   1   2   2   1   1   1   2   2   1   2   2   2   1   1   2   1   1   2   1   2   1   2   1   2   1   2   1   2   1   1   2   1   2   2   2   1   1   2   2   1   1   2   2   1   1   1   1   2   2   1   2   1   2   1   1   1   1   1   1   1   1   1   2   2   1   2   2   2   1   2   2
 MK-5-8                 2   2   1   1   2   2   2   1   2   1   1   1   2   1   1   1   1   2   2   1   1   1   2   2   1   2   1   2   1   2   1   2   1   2   1   1   1   2   2   1   2   2   2   1   1   2   1   2   1   2   1   1   2   1   2   1   1   2   1   1   2   1   1   1   2   1   1   1   2   1   2   1   1   1   2   1   1   1   1   2   1   2   2   2   1   1   1   2   1   2   2   2   2   1   2   2   1   2   2   2   1   1   2   2   1   2   2   1   1   1   1   1   1   1   1   2   2   2   2   1   1   1   1   1   2   1   1   1   1   1   2   2   1   1   1   2   2   1   2   1   1   2   1   2   1   1   1   1   2   1   2   1   1   2   2   1   2   1   1   2   1   2   1   2   1   1   1   2   1   1   2   2   2   1   1   1   2   2   1   2   1   2   1   1   1   1   1   1   1   2   1   2   2   1   2   2   2   1   2   2
 MK-5-9                 1   2   1   1   2   2   2   1   2   1   1   1   2   1   1   1   1   2   2   1   1   1   2   2   1   2   1   2   1   2   1   2   1   2   1   1   2   2   2   1   2   2   2   1   1   2   1   2   2   2   2   1   2   1   2   1   1   2   1   1   2   1   1   1   2   1   1   1   2   1   2   1   1   1   2   1   1   1   1   2   1   1   2   2   1   1   1   2   1   2   1   1   2   1   2   2   1   1   1   1   1   1   2   2   1   2   2   1   1   1   2   1   1   1   1   2   2   2   2   1   1   1   1   1   2   1   1   1   1   2   2   2   1   1   1   2   2   1   2   1   1   2   1   2   1   1   1   1   2   1   2   1   1   2   2   1   2   1   1   2   1   2   1   2   1   1   1   2   1   1   2   2   1   1   1   1   1   2   1   2   1   2   1   1   1   2   2   1   1   1   1   2   1   1   2   2   2   1   2   2
 MK-5-10                1   2   1   1   2   2   2   1   2   1   1   1   2   1   1   1   1   1   2   1   1   1   2   2   1   2   1   2   1   2   1   2   1   2   1   1   2   2   2   1   2   2   2   1   1   2   1   2   2   1   2   1   2   2   2   2   1   2   1   1   2   1   1   1   2   1   2   1   1   1   2   1   1   1   2   1   1   1   1   2   2   1   2   2   1   1   1   2   1   1   1   2   2   1   1   2   1   1   1   1   1   1   2   2   1   2   2   1   1   2   2   1   1   1   1   2   2   2   2   1   2   1   2   2   2   1   1   1   1   2   2   2   1   1   1   2   2   1   2   1   1   2   1   2   1   1   2   1   2   2   2   1   1   1   2   1   2   1   1   2   1   2   1   2   1   1   1   2   1   1   2   2   1   1   1   1   1   2   1   2   1   2   1   1   1   2   1   1   1   1   1   2   2   1   2   2   2   1   2   2
 MK-5-11                1   2   1   1   2   2   2   1   1   1   2   1   2   1   1   1   1   1   2   1   1   1   2   2   1   2   1   1   1   2   1   2   1   2   2   1   2   2   2   1   2   2   2   1   1   2   1   1   2   1   2   1   2   2   2   2   1   2   1   2   2   1   1   1   2   1   2   2   1   1   2   1   1   1   2   1   1   1   1   2   2   1   2   2   1   1   1   2   1   1   1   2   2   1   1   2   1   1   1   1   1   1   2   1   1   2   2   1   1   2   2   1   1   1   1   2   2   2   2   1   2   1   2   2   2   1   1   1   1   2   2   2   1   1   1   2   2   1   2   1   1   2   1   2   1   1   2   1   2   2   2   1   1   1   2   1   2   1   1   2   2   1   1   2   1   1   2   2   1   1   2   2   1   1   1   1   1   2   1   1   1   2   1   1   1   2   1   1   1   1   1   2   2   1   2   2   2   1   2   2
 MK-5-12                1   2   1   1   2   2   2   1   1   1   2   1   2   1   1   1   1   1   2   1   1   2   2   2   1   2   1   1   1   2   1   2   1   2   2   1   2   2   2   1   2   2   2   1   1   2   1   1   2   1   2   1   2   2   2   2   1   2   1   2   2   1   1   1   1   1   2   2   1   1   2   1   1   1   2   1   1   1   1   2   2   2   2   2   1   1   1   2   1   1   1   2   2   1   2   2   1   1   1   1   1   1   2   1   1   2   2   1   1   1   2   1   1   1   1   2   2   2   2   1   2   1   2   2   2   1   1   1   1   2   2   1   1   1   1   2   2   1   2   1   2   1   1   2   1   1   2   1   2   2   2   1   1   1   2   1   2   1   1   2   2   1   1   2   1   1   2   2   1   1   2   2   1   1   2   1   1   2   1   1   1   2   1   1   1   1   1   1   1   1   2   1   2   1   2   2   2   1   2   2
 MK-5-13                1   1   1   1   2   2   2   1   1   1   2   1   2   1   1   1   1   1   2   1   1   2   2   2   1   2   1   1   1   2   1   2   2   2   2   1   2   2   1   1   2   2   2   1   1   2   1   1   2   1   2   2   2   2   2   2   2   2   1   2   1   1   1   1   1   1   1   2   1   1   2   1   1   1   2   1   2   1   1   2   2   2   2   2   1   1   1   2   1   1   1   2   2   1   2   2   1   1   1   1   2   1   1   1   1   2   2   1   1   1   2   1   1   1   1   2   2   2   2   1   2   1   2   2   2   1   1   1   1   2   2   1   1   1   1   2   2   1   2   1   2   1   1   1   1   1   2   1   2   2   2   1   1   1   1   1   2   1   1   2   2   1   1   2   1   1   1   1   2   1   2   2   1   1   2   1   1   2   1   1   1   2   1   1   1   1   1   1   1   1   2   1   2   1   2   2   2   1   2   2
 MK-5-14                2   1   1   1   2   2   2   1   1   1   2   2   2   1   1   1   1   1   2   1   1   2   2   2   1   2   1   1   1   2   1   2   2   2   2   1   2   2   1   1   2   2   2   1   1   2   2   1   2   1   2   2   2   2   2   2   2   2   1   2   1   1   2   2   1   1   1   2   1   1   2   1   1   1   2   1   2   1   1   2   2   2   2   2   1   1   1   2   1   1   1   2   2   1   2   1   1   1   1   1   2   1   1   1   1   2   1   1   1   1   2   1   1   1   1   2   2   2   2   1   2   1   2   2   2   1   1   1   1   1   2   1   1   1   1   2   2   1   2   1   2   1   1   2   1   1   2   1   2   2   2   1   1   1   1   1   2   1   1   2   2   1   1   2   1   1   1   1   2   1   2   2   1   1   2   1   1   2   1   1   1   2   1   1   1   1   1   1   1   1   2   2   1   1   2   2   2   1   2   2
 MK-5-15                2   1   1   1   2   2   2   2   2   1   2   2   2   1   1   1   1   1   2   1   1   2   2   2   1   2   1   1   1   2   1   2   2   2   2   1   2   2   1   1   1   2   2   1   1   1   2   2   2   1   2   2   2   2   2   2   2   2   1   2   2   1   2   1   1   1   1   2   1   1   1   1   1   1   2   1   2   1   1   1   2   2   2   2   1   1   1   2   1   1   1   2   1   1   2   1   1   1   1   1   2   1   1   1   1   2   1   2   1   1   2   1   1   1   1   2   2   2   2   1   2   1   2   2   1   1   1   1   1   2   2   1   1   1   1   2   1   1   2   1   2   1   1   2   1   2   2   1   2   2   2   1   2   1   1   2   2   1   1   1   2   1   1   2   1   1   1   1   2   1   1   2   1   1   2   1   1   2   1   1   1   2   1   1   1   1   2   1   1   1   1   2   1   1   2   2   2   1   2   2
 MK-5-16                2   2   1   1   1   2   2   2   2   1   2   2   2   1   1   1   1   1   2   1   1   2   2   2   1   2   1   1   2   2   1   2   1   1   2   1   2   2   1   1   1   2   2   1   1   1   2   2   2   1   2   1   2   2   2   2   2   2   1   2   2   1   2   1   1   1   2   2   2   1   1   1   1   1   2   2   2   1   2   2   2   2   2   2   1   2   1   2   1   1   2   2   1   1   2   1   1   1   1   1   2   1   1   1   1   2   1   2   1   1   2   1   1   1   1   2   2   2   1   1   2   2   2   2   1   2   1   1   2   2   2   1   1   1   2   2   1   1   2   1   2   1   1   2   1   1   2   1   2   2   2   1   2   1   1   2   2   2   1   1   2   1   1   2   1   1   1   1   2   2   1   2   1   1   2   1   1   1   1   1   1   2   1   1   1   2   2   1   1   1   1   2   1   2   2   2   2   1   2   2
 MK-6-1                 2   2   2   2   2   1   1   1   1   1   1   2   1   2   2   2   1   2   2   2   2   1   2   2   2   1   1   1   2   2   2   1   1   1   2   2   2   1   2   1   2   1   1   1   2   2   1   1   2   2   2   1   1   2   1   2   1   1   2   1   2   1   2   1   1   1   2   2   1   1   2   1   1   1   2   1   2   2   1   1   1   1   1   2   2   1   1   2   2   2   1   1   1   1   2   2   1   2   2   2   2   1   2   2   2   1   2   2   1   1   1   1   2   2   2   2   1   1   2   2   2   2   1   1   2   2   2   1   1   2   2   1   1   2   1   1   2   1   1   1   2   2   2   1   2   1   1   2   2   2   2   1   1   2   1   1   2   1   2   1   2   2   1   2   1   2   1   1   2   2   2   1   1   1   2   1   2   1   1   2   2   1   2   2   1   1   1   2   1   2   1   1   2   2   1   1   1   1   1   1
 MK-6-2                 2   2   2   2   2   1   1   1   1   1   1   2   1   2   2   1   1   1   2   2   2   1   1   2   2   1   1   1   2   2   2   1   1   2   2   2   2   1   2   1   2   1   2   1   2   2   1   1   2   2   2   1   1   2   1   2   1   1   2   2   2   1   2   1   1   1   2   2   1   1   2   1   1   1   2   1   2   2   1   1   1   1   1   2   1   1   1   2   2   2   2   1   2   1   2   2   1   2   2   2   2   1   2   2   2   1   2   2   1   1   1   1   2   2   2   2   2   1   2   2   1   2   1   1   2   2   2   1   1   2   2   1   1   1   1   1   2   1   1   1   2   1   2   1   2   1   1   2   2   2   2   1   2   2   1   1   2   1   2   1   2   2   1   2   1   2   1   1   2   1   1   1   1   1   2   1   2   1   1   2   2   1   1   2   1   1   1   2   1   2   1   1   2   2   1   1   1   1   1   2
 MK-6-3                 1   2   2   2   2   1   1   1   1   1   1   2   1   1   2   1   1   1   2   2   2   1   1   2   2   1   1   1   2   2   2   1   1   1   2   2   2   2   2   1   2   1   2   1   2   2   1   1   2   2   2   1   2   2   1   2   1   1   2   2   1   1   2   1   1   1   2   2   1   1   2   2   1   1   2   1   2   2   1   2   1   1   1   2   1   1   1   2   2   2   2   1   2   1   2   2   1   2   2   2   2   2   2   1   2   1   2   2   1   1   1   1   2   1   2   2   2   1   2   2   1   2   1   1   2   2   1   1   1   2   2   1   1   1   1   1   2   1   1   1   2   1   2   1   2   1   1   2   2   1   1   1   1   2   1   1   2   2   2   1   2   2   2   2   1   2   1   1   2   2   1   1   1   1   2   1   2   1   1   2   2   1   1   2   1   1   1   2   2   1   1   1   2   2   1   1   1   1   1   2
 MK-6-4                 1   2   2   2   2   1   1   1   1   1   1   2   1   1   1   1   1   1   2   1   2   1   2   2   2   1   1   2   2   2   2   1   1   1   2   2   2   2   2   1   2   1   2   2   2   2   1   1   2   2   2   1   2   2   1   2   1   1   2   2   1   1   2   1   1   1   2   1   1   1   2   2   1   1   2   1   2   2   1   2   1   1   1   2   1   1   1   2   1   2   2   1   2   1   2   2   1   2   2   2   2   2   2   1   2   1   1   1   1   1   1   1   2   1   2   2   2   2   2   1   1   2   1   2   2   2   1   1   1   2   2   1   1   1   2   1   2   1   1   1   2   1   2   1   2   1   1   2   2   1   1   1   1   2   2   1   2   2   2   1   2   2   2   2   1   2   2   1   2   1   1   1   1   1   2   2   2   1   1   2   2   2   1   2   1   1   1   2   2   1   1   1   2   2   1   1   1   1   1   2
 MK-6-5                 2   2   2   2   2   2   1   1   1   1   1   2   1   1   1   1   1   2   2   1   2   1   2   2   2   1   1   2   2   2   2   1   1   2   2   2   2   2   2   1   2   1   2   2   2   2   1   2   2   2   2   1   2   2   1   2   1   1   2   2   1   1   2   1   1   1   1   1   1   1   2   2   2   1   2   2   1   2   2   2   1   1   1   2   1   1   1   2   1   2   2   1   2   1   2   2   1   2   2   2   2   2   2   1   2   1   1   1   1   1   1   1   2   1   2   2   2   2   2   1   1   2   1   2   2   2   1   1   1   2   2   2   1   1   2   1   2   1   1   1   2   2   2   1   2   1   1   2   2   1   1   1   1   2   1   1   2   1   2   1   2   1   2   2   1   1   2   1   2   2   2   2   1   1   2   2   2   1   1   2   2   2   1   2   2   1   1   2   2   1   1   1   2   2   1   1   1   1   2   2
 MK-6-6                 2   2   2   2   2   2   1   1   1   1   1   2   1   1   1   1   1   2   2   1   2   1   2   2   2   1   1   2   2   2   2   1   1   2   2   2   2   2   2   1   2   1   2   2   2   2   1   2   2   1   2   1   2   2   1   2   1   2   2   2   1   1   2   1   1   1   1   2   1   1   2   2   2   1   1   2   1   2   2   2   1   1   1   2   1   1   1   2   1   2   2   2   2   1   2   2   1   2   2   2   2   2   2   1   2   1   1   1   1   1   1   1   2   1   1   2   2   2   2   1   1   2   1   2   2   2   2   1   1   2   2   2   1   1   2   1   2   1   1   1   2   2   2   1   2   1   1   2   2   1   1   1   1   2   1   2   2   1   2   2   2   1   1   2   1   1   2   1   2   1   2   1   1   1   1   2   2   1   1   2   2   2   1   2   2   1   1   2   2   1   1   1   2   1   1   1   1   1   2   1
 MK-6-7                 2   2   2   2   2   2   1   1   1   1   1   2   1   1   1   1   1   2   2   1   1   1   2   2   2   1   1   2   2   1   2   2   1   2   2   2   2   2   2   1   2   1   2   1   2   2   1   2   1   1   2   1   2   2   1   2   1   2   2   2   2   1   2   1   1   1   1   2   1   1   2   2   2   2   1   2   1   2   2   1   1   1   1   2   1   1   2   1   1   2   2   2   2   1   2   2   1   2   2   2   2   2   2   1   2   2   1   1   1   1   2   1   2   1   1   2   2   2   2   1   1   2   1   2   1   2   2   1   1   2   2   2   1   1   2   1   2   1   1   1   2   2   2   1   2   1   1   2   2   2   1   2   1   2   1   2   2   1   2   2   2   1   1   2   1   1   2   1   2   1   2   1   1   1   1   2   2   1   1   2   2   2   1   2   1   1   1   2   2   1   1   1   2   1   2   1   1   2   2   1
 MK-6-8                 2   2   2   2   2   2   1   1   1   1   1   2   1   1   1   1   1   1   1   1   1   1   2   2   2   1   1   2   2   1   2   2   1   2   2   2   2   2   2   1   1   1   2   1   1   2   1   2   1   1   2   1   2   2   1   2   1   2   2   2   2   1   2   1   2   1   1   2   2   1   2   2   2   2   1   2   1   2   2   1   1   1   1   2   1   1   2   1   1   2   2   2   2   1   2   2   1   2   2   2   2   2   1   2   2   2   1   1   2   1   2   1   2   1   1   1   2   2   2   1   1   2   1   2   1   2   2   1   1   2   2   2   1   1   2   1   2   2   2   1   2   2   2   2   2   1   1   2   2   2   1   2   1   2   1   1   2   1   1   2   2   1   1   2   1   1   2   1   2   1   2   1   1   1   1   1   2   1   1   2   2   2   1   2   1   1   1   1   2   1   1   1   2   1   2   1   2   2   2   1
 MK-6-9                 2   1   2   2   2   2   2   1   1   1   1   2   1   1   1   2   1   1   1   1   1   1   2   2   2   2   1   2   2   1   2   1   1   2   2   2   2   2   2   1   1   1   2   1   1   2   1   2   1   1   2   1   2   2   1   2   1   2   2   2   2   1   1   1   2   1   1   2   2   2   2   2   2   2   1   2   1   1   2   1   1   1   1   2   2   2   2   1   2   2   2   2   2   1   2   2   1   2   2   1   2   2   1   2   2   2   1   1   2   1   2   1   2   1   1   2   2   2   2   1   1   2   1   2   1   1   2   1   1   2   1   2   1   1   1   1   1   2   2   1   2   2   2   2   2   1   1   1   2   2   1   2   1   2   1   2   2   1   1   2   2   1   1   2   1   1   2   1   2   1   2   2   1   1   1   1   2   1   1   2   2   2   1   2   1   1   1   1   2   2   1   1   2   1   2   1   2   1   2   1
 MK-6-10                2   1   1   1   1   1   2   1   1   2   1   2   1   2   2   2   1   1   2   1   1   1   2   2   2   2   2   2   2   1   2   1   1   2   2   2   2   2   2   1   1   1   2   1   2   2   1   2   1   2   2   1   2   2   1   2   1   2   2   2   2   1   1   1   2   1   2   2   2   2   2   2   2   2   2   2   1   1   2   2   1   1   1   2   2   2   2   1   2   2   2   2   2   1   2   2   1   2   2   2   2   2   1   2   2   2   1   1   2   1   2   1   1   1   1   2   2   2   2   1   1   2   1   1   1   1   2   2   1   2   1   2   1   1   1   2   1   2   1   1   2   2   2   2   2   2   1   1   2   2   1   1   1   2   1   2   2   1   1   2   2   1   1   2   1   1   2   1   2   1   2   2   1   1   1   1   2   2   1   2   2   2   1   1   1   1   1   1   2   2   1   1   2   2   2   2   2   1   2   1
 MK-6-11                2   1   1   1   1   1   2   1   1   1   1   2   1   2   2   2   1   1   2   1   1   1   2   2   2   2   2   2   1   2   1   1   1   1   2   2   1   2   1   1   2   1   2   1   2   2   1   2   1   2   2   1   2   1   1   2   1   2   2   2   2   1   1   1   2   2   2   2   2   1   2   2   2   2   1   2   2   1   2   2   1   1   1   2   2   2   2   1   2   2   2   2   1   1   2   2   1   2   2   1   2   2   1   2   2   2   1   1   2   1   2   1   1   1   1   2   2   2   2   1   1   2   1   1   1   1   2   2   1   2   1   2   1   1   1   2   1   2   1   1   2   2   2   2   1   2   1   1   2   2   2   1   1   2   1   2   2   1   1   2   2   1   1   2   1   1   2   1   2   1   2   1   1   1   1   1   2   2   1   2   2   2   1   1   1   1   1   2   2   2   1   2   2   2   2   2   2   1   2   1
 MK-6-12                2   1   1   1   1   2   1   1   1   1   1   2   2   2   2   2   1   1   2   1   2   1   2   2   2   2   2   2   2   2   1   1   1   1   2   2   2   2   1   1   2   1   2   1   2   2   1   2   1   2   2   1   2   1   1   2   1   2   2   2   2   1   1   1   1   2   2   2   2   1   2   2   2   2   1   2   2   1   2   2   1   2   1   2   2   2   2   1   2   2   2   2   1   1   2   2   1   2   2   1   1   1   1   2   2   2   1   1   2   1   2   2   1   1   1   1   2   2   2   1   1   1   1   1   1   1   2   1   1   2   1   2   1   1   1   2   2   2   1   1   2   2   2   2   1   2   2   1   2   2   2   1   1   2   1   2   1   1   1   2   2   1   1   2   1   1   1   1   2   1   1   1   1   1   1   1   2   2   2   2   2   2   1   1   1   1   1   2   2   2   1   2   2   2   2   2   2   1   2   2
 MK-6-13                2   1   1   1   1   2   1   1   1   1   1   2   2   2   2   2   1   1   2   1   2   1   2   2   2   2   2   2   2   2   1   1   1   1   2   2   2   2   1   1   2   2   2   1   2   2   1   2   1   2   2   2   2   1   1   2   1   2   2   2   2   1   2   1   1   2   2   2   2   1   2   2   2   2   1   1   2   1   2   2   1   2   1   2   1   2   1   1   2   2   2   2   1   1   1   2   1   2   2   1   2   1   2   2   2   1   1   1   2   1   1   2   1   1   1   1   2   2   1   1   1   1   1   1   1   1   2   1   1   2   1   2   1   1   1   2   2   2   1   2   1   2   2   2   1   2   2   2   2   2   2   1   2   2   1   2   1   1   2   2   2   1   1   2   2   1   1   2   2   2   1   1   2   1   1   1   2   2   2   2   2   2   1   1   1   1   1   2   2   2   1   2   1   2   2   2   1   1   2   2
 MK-6-14                2   1   1   1   1   2   1   1   2   1   2   2   2   2   2   2   1   2   2   1   2   1   2   2   2   2   1   2   2   2   2   1   1   1   2   2   2   2   1   1   2   2   2   1   2   1   1   2   2   2   2   2   1   1   1   2   1   2   2   2   2   1   2   1   1   2   2   2   2   1   2   2   1   2   1   1   2   1   1   2   1   2   1   2   1   2   1   1   2   2   2   2   1   1   1   2   1   2   1   1   1   1   2   2   2   1   1   1   2   1   1   2   2   1   1   1   2   2   2   1   1   1   1   1   1   1   2   1   1   2   1   2   1   1   1   1   2   2   1   2   1   2   2   1   1   2   2   2   2   2   2   1   2   2   1   2   1   1   2   2   2   1   1   2   2   1   1   2   2   2   1   1   2   1   1   1   2   2   2   1   2   2   1   1   1   1   1   2   2   1   1   1   1   2   1   2   1   1   2   2
 MK-6-15                2   1   1   1   1   2   1   1   2   1   2   2   2   2   2   2   1   2   1   1   2   1   2   2   2   2   1   2   2   2   2   1   1   1   2   2   2   2   1   1   2   2   2   1   2   2   1   2   2   1   2   2   1   1   1   2   1   1   1   2   2   1   2   1   1   2   2   2   2   1   2   2   1   2   1   1   2   1   1   2   2   2   1   2   1   2   2   2   2   2   2   2   1   1   1   2   1   2   2   1   2   2   2   2   2   1   2   1   2   2   1   2   2   1   1   1   2   2   2   2   1   1   1   1   1   1   1   1   1   2   1   2   1   1   1   1   2   2   1   2   1   2   2   1   2   2   2   2   1   2   2   1   2   2   1   2   2   1   2   1   2   1   1   2   2   1   1   2   2   1   1   1   2   1   1   1   2   2   2   1   2   2   1   1   1   1   1   2   1   1   1   1   1   2   1   2   1   1   2   2
 MK-6-16                2   1   1   1   1   2   1   1   2   1   2   2   2   2   2   2   1   2   1   1   2   1   2   2   2   2   1   2   1   2   2   1   1   1   2   2   2   2   1   2   2   2   2   1   2   1   1   2   2   1   2   2   1   1   1   2   1   1   1   2   2   2   2   1   1   2   2   2   2   1   2   1   1   2   1   1   1   1   1   2   2   2   1   2   1   2   2   2   2   2   2   2   1   1   1   1   1   2   2   1   2   2   2   2   2   1   2   1   2   2   1   2   2   1   1   1   2   2   2   2   2   1   1   1   1   1   1   1   1   2   2   1   1   1   1   1   2   2   1   2   1   2   2   1   2   2   2   2   1   1   2   1   2   2   1   2   2   1   2   1   2   1   2   2   2   1   1   2   2   1   1   2   2   1   1   1   2   2   2   1   2   2   1   1   1   1   1   2   1   1   1   1   2   2   2   2   1   1   2   2
 
!****************************************** Phenotypic Data **********************************************************
!-100.0 is resevred for missing phenotype
SimulatedTrait1        12.4874   10.2242    8.4104    9.4264    8.9390   10.5981    9.5526    9.8807    8.6585    9.7271    8.4119    9.7562   10.2904   10.4274    8.5437    9.3057   10.4575    7.4973    9.8433   10.1976   11.0561    9.4351   10.0813   10.1925   10.4802   10.8834    8.9124    8.3946    9.5260   10.8526    9.2892   11.1378    8.9888    9.5452   10.0209    9.0688    8.8293    8.0203   11.4936    9.5911   10.7455   10.3064   10.2339    8.8438   10.5216   10.1233    9.2371   10.6268   11.4734    9.3662    6.7295   10.1792    9.1724   10.6132    8.8151   10.0894   10.7852    9.9688   10.2385    9.8793   11.1744   10.7352    9.0964    9.1447   10.0572    9.4425    7.8849    9.5968   10.0100    9.8440    8.5114    9.4980    9.3146    9.2814    8.6505   11.6167   10.4627   10.1472    9.5735    9.7986   10.7140    9.1550    9.5686   10.4773   11.5512   10.5753    9.2353   10.7802    9.3401   11.0847   10.4875   10.0589    8.8065    9.6394    9.0292   11.2121    9.6427   10.9061   10.7457   10.3066   10.9763   10.3861    9.6137   10.2712   11.1771    7.9636    9.5139   10.1117    9.4678    8.9780   10.7668    9.5047   10.2754   10.2275    8.6993    8.2342    9.9152   10.5731    9.4680   10.4012    9.6885   10.4030   10.1811   10.2168   11.0625   10.8669    9.1003   10.6101   10.7582   10.4804   10.9443    8.1292   10.6258    9.7177    8.8561    9.0999    9.7291   11.5759   11.3528    9.9490    9.8094   10.8366    9.0550    9.5783   10.0960   10.6467   10.3123    8.6196    9.6744   10.1939   10.2610   11.7974   10.6102    9.1826    8.6676    8.6567    9.4841   10.5362    8.7243   10.4132    8.6008   10.9273    8.5434   10.7648   10.5400   10.8647   10.6157    9.0365   11.4923    8.9208   10.2122   10.1707    9.9696   10.4727   11.4382   10.8873   10.3934    9.6799    9.6824    8.4179    9.0864    9.5610   10.0806   11.4638    9.2397   10.9119    9.9697    9.0989   10.1265    9.3618    9.8336   11.0121    9.9093    8.6252    9.1601   11.1638   10.3947   10.3548   10.5762   11.0554
 
