# Supplementary material for: Inclusive Composite Interval Mapping of QTL by Environment Interactions in Biparental Populations
Source: PLoS One. 2015 Jul 10;10(7):e0132414. doi: 10.1371/journal.pone.0132414 (PMC4498613; doi:10.1371/journal.pone.0132414)
Supplement: S1 File — (ZIP) [file pone.0132414.s001.zip › BC1 population/e=1/run_00108.met]

!**********************Note: lines staring with "!" are remarks and will be ignored in the program********************
!*********************************General Information**********************************
!Assuming F1 = P1 x P2, populations available in QTL IciMapping are: 
!  1, P1BC1F1 = P1 x F1, the first backcrossing where P1 is used as the recurrent parent;
!  2, P2BC1F1 = P2 x F1, the first backcrossing where P2 is used as the recurrent parent;
!  3, F1DH, F1-derived doubled haploids; 
!  4, RIL or F1RIL, recombination inbred lines through the repeated selfing of F1;
!  5, P1BC1RIL, recombination inbred lines through the repeated selfing of P1BC1F1;
!  6, P2BC1RIL, recombination inbred lines through the repeated selfing of P2BC1F1;
!  7, F2, the selfing generation of F1;
!  8, F3, the selfing generation of F2;
!  9, P1BC2F1, the second backcrossing where P1 is used as the recurrent parent; 
! 10, P2BC2F1, the second backcrossing where P2 is used as the recurrent parent;
! 11, P1BC2RIL, recombination inred lines through the repeated selfing of P1BC2F1; 
! 12, P2BC2RIL, recombination inred lines through the repeated selfing of P2BC2F1; 
! 13, P1BC1F2, the selfing generation of P1BC1F1; 
! 14, P2BC1F2, the selfing generation of P2BC1F1; 
! 15, P1BC2F2, the selfing generation of P1BC2F1; 
! 16, P2BC2F2, the selfing generation of P2BC2F1; 
! 17, P1BC1DH, P1BC1F1-derived doubled haploids; 
! 18, P2BC1DH, P2BC1F1-derived doubled haploids; 
! 19, P1BC2DH, P1BC2F1-derived doubled haploids; 
! 20, P2BC2DH, P2BC2F1-derived doubled haploids; 
   1      !Mapping Population (see remarks above)
   2      !Mapping Function (1 for Kosambi; 2 for Haldane; 3 for Morgan)
   2      !Marker Space Type (1 for intervals; 2 for positions)
   1      !Marker Space Unit(1 for centiMorgans; 2 for Morgan)
   6      !Number of Chromosomes (or Linkage Groups)
 200      !Size of the mapping population
   1      !Number of environments
 
!***************************************** Chromosomes and Linkage Maps **********************************************
!Chromosome                 NumMarkers
-CH1                        16
-CH2                        16
-CH3                        16
-CH4                        16
-CH5                        16
-CH6                        16
!Linkage map (Marker name followed by position or the interval length)
 MK-1-1                1     0.000
 MK-1-2                1    10.000
 MK-1-3                1    20.000
 MK-1-4                1    30.000
 MK-1-5                1    40.000
 MK-1-6                1    50.000
 MK-1-7                1    60.000
 MK-1-8                1    70.000
 MK-1-9                1    80.000
 MK-1-10               1    90.000
 MK-1-11               1   100.000
 MK-1-12               1   110.000
 MK-1-13               1   120.000
 MK-1-14               1   130.000
 MK-1-15               1   140.000
 MK-1-16               1   150.000
 MK-2-1                2     0.000
 MK-2-2                2    10.000
 MK-2-3                2    20.000
 MK-2-4                2    30.000
 MK-2-5                2    40.000
 MK-2-6                2    50.000
 MK-2-7                2    60.000
 MK-2-8                2    70.000
 MK-2-9                2    80.000
 MK-2-10               2    90.000
 MK-2-11               2   100.000
 MK-2-12               2   110.000
 MK-2-13               2   120.000
 MK-2-14               2   130.000
 MK-2-15               2   140.000
 MK-2-16               2   150.000
 MK-3-1                3     0.000
 MK-3-2                3    10.000
 MK-3-3                3    20.000
 MK-3-4                3    30.000
 MK-3-5                3    40.000
 MK-3-6                3    50.000
 MK-3-7                3    60.000
 MK-3-8                3    70.000
 MK-3-9                3    80.000
 MK-3-10               3    90.000
 MK-3-11               3   100.000
 MK-3-12               3   110.000
 MK-3-13               3   120.000
 MK-3-14               3   130.000
 MK-3-15               3   140.000
 MK-3-16               3   150.000
 MK-4-1                4     0.000
 MK-4-2                4    10.000
 MK-4-3                4    20.000
 MK-4-4                4    30.000
 MK-4-5                4    40.000
 MK-4-6                4    50.000
 MK-4-7                4    60.000
 MK-4-8                4    70.000
 MK-4-9                4    80.000
 MK-4-10               4    90.000
 MK-4-11               4   100.000
 MK-4-12               4   110.000
 MK-4-13               4   120.000
 MK-4-14               4   130.000
 MK-4-15               4   140.000
 MK-4-16               4   150.000
 MK-5-1                5     0.000
 MK-5-2                5    10.000
 MK-5-3                5    20.000
 MK-5-4                5    30.000
 MK-5-5                5    40.000
 MK-5-6                5    50.000
 MK-5-7                5    60.000
 MK-5-8                5    70.000
 MK-5-9                5    80.000
 MK-5-10               5    90.000
 MK-5-11               5   100.000
 MK-5-12               5   110.000
 MK-5-13               5   120.000
 MK-5-14               5   130.000
 MK-5-15               5   140.000
 MK-5-16               5   150.000
 MK-6-1                6     0.000
 MK-6-2                6    10.000
 MK-6-3                6    20.000
 MK-6-4                6    30.000
 MK-6-5                6    40.000
 MK-6-6                6    50.000
 MK-6-7                6    60.000
 MK-6-8                6    70.000
 MK-6-9                6    80.000
 MK-6-10               6    90.000
 MK-6-11               6   100.000
 MK-6-12               6   110.000
 MK-6-13               6   120.000
 MK-6-14               6   130.000
 MK-6-15               6   140.000
 MK-6-16               6   150.000
!*********************************** Marker Types ********************************************************************
!Co-dominant marker: When heterozygote F1 is present, P1 is coded as 2, F1 is coded as 1, and P2 is coded as 0; Otherwise, P1 is coded as 2, and P2 is coded as 0. 
!Dominant marker: When heterozygote F1 is present, P1 and F1 are coded as 12, and P2 is coded as 0; Otherwise, P1 is coded as 2, and P2 is coded as 0.  
!Recessive markers: When heterozygote F1 is present, P1 is coded as 2, and F1 and P2 are coded as 10; Otherwise, P1 is coded as 2, and P2 is coded as 0. 
!Missing marker is coded as -1. 
 MK-1-1                 1   2   2   2   2   1   2   2   1   1   2   2   1   1   2   1   2   2   1   1   1   2   2   2   1   1   1   2   1   2   1   2   2   2   1   1   1   2   1   1   1   1   1   1   1   2   1   2   2   2   1   1   1   2   2   2   2   1   1   1   1   2   2   1   1   2   2   2   2   1   2   2   2   1   2   2   1   1   1   1   2   1   2   2   1   2   1   2   1   2   2   1   1   1   2   1   2   2   1   1   1   2   1   1   2   2   1   2   1   1   2   1   2   2   2   1   1   2   2   1   1   1   1   2   1   1   2   1   2   2   2   2   2   2   1   1   2   2   2   2   2   2   2   1   2   2   2   2   1   1   2   1   2   1   2   2   1   2   2   1   2   2   1   2   2   1   2   1   2   1   2   2   2   2   2   1   1   1   1   2   1   1   2   1   1   2   2   2   1   1   1   2   2   1   2   2   1   2   1   2
 MK-1-2                 1   2   2   2   2   1   2   2   1   1   2   2   1   1   1   1   2   2   1   1   1   2   2   2   2   1   1   2   1   2   1   2   2   2   1   1   1   2   1   1   1   1   1   1   1   2   1   2   2   2   1   2   1   2   2   1   2   2   1   1   1   2   2   1   2   2   2   2   1   1   2   2   2   1   2   2   1   1   1   1   2   1   2   2   1   2   1   2   1   2   2   1   1   1   2   1   2   2   1   1   1   2   1   2   2   2   1   2   2   1   2   1   2   2   2   1   1   2   2   1   1   1   1   2   1   1   2   1   2   2   2   2   2   2   1   1   1   2   2   2   2   2   2   1   2   2   2   2   1   1   2   1   2   1   2   2   1   2   2   1   2   2   1   2   2   1   2   1   2   1   2   2   2   2   2   1   1   1   1   1   1   1   2   1   1   2   2   2   1   1   1   2   2   1   2   2   1   2   1   2
 MK-1-3                 2   2   2   2   2   1   2   2   1   1   2   2   1   1   1   1   2   2   1   1   1   2   2   2   2   1   1   2   1   2   1   2   2   2   1   1   1   1   1   2   1   1   1   1   2   2   1   2   2   2   1   2   1   2   2   1   2   2   1   1   1   2   2   1   2   2   2   2   2   1   2   2   2   1   2   2   1   1   1   1   2   1   1   1   1   1   1   2   1   2   2   1   1   1   2   1   2   2   1   1   1   2   1   2   2   2   2   1   2   1   2   1   2   2   2   1   1   2   2   1   1   1   1   2   2   1   2   1   2   2   2   2   2   2   1   1   1   2   2   2   1   2   2   2   2   2   2   1   1   1   2   1   2   1   2   2   1   2   2   1   1   2   1   2   1   1   2   1   2   1   2   2   2   2   2   1   1   1   2   1   1   1   2   1   1   2   2   2   1   1   1   2   2   1   1   2   1   2   1   2
 MK-1-4                 2   2   2   1   2   1   2   2   1   1   1   2   1   2   1   1   2   1   1   1   2   2   2   2   2   1   1   2   1   2   1   2   2   2   1   1   1   1   1   2   1   1   1   1   2   2   1   2   2   2   1   2   1   2   2   1   2   2   1   1   1   2   2   1   2   2   2   2   2   1   2   2   2   2   2   2   1   1   1   1   2   1   1   1   1   1   1   2   1   2   2   1   1   1   2   1   2   2   1   1   1   1   1   2   2   2   2   1   1   1   2   1   2   2   2   1   1   2   2   1   1   1   1   2   2   1   2   1   1   2   2   2   2   2   1   1   1   2   2   2   1   2   2   2   2   2   2   1   1   2   2   1   2   1   2   2   1   2   2   1   1   2   1   2   1   2   1   1   2   1   1   2   2   2   1   1   1   1   2   1   1   2   2   1   1   2   2   2   1   1   2   2   1   1   1   2   1   2   1   2
 MK-1-5                 2   2   2   1   2   1   1   2   1   1   1   2   1   2   1   1   2   1   1   2   2   2   2   2   2   1   1   1   2   2   1   2   1   2   1   1   1   1   1   2   1   1   1   1   2   2   1   2   2   2   1   2   1   2   2   1   2   1   1   1   1   2   2   2   2   2   2   2   2   1   1   2   2   2   2   2   1   1   1   1   2   2   1   2   1   1   1   1   1   2   2   1   1   1   2   1   2   2   1   1   1   1   1   1   2   2   2   1   1   1   2   1   2   2   2   1   1   2   2   1   1   1   1   2   2   1   2   1   1   2   2   2   2   2   1   1   1   2   2   2   1   2   2   2   2   2   1   1   1   2   2   2   2   1   2   2   2   2   2   1   1   1   1   2   1   2   1   1   2   2   1   2   2   2   2   1   1   1   2   2   1   2   2   1   1   2   1   2   1   1   2   2   1   1   1   2   1   2   1   2
 MK-1-6                 2   2   2   1   2   1   2   2   1   1   1   2   1   2   1   1   2   1   1   2   2   2   2   2   2   1   1   1   2   2   1   2   1   2   1   2   1   1   1   2   1   2   1   1   2   2   1   2   2   2   1   2   1   2   2   1   2   2   1   1   1   2   2   2   1   2   2   2   2   1   1   2   2   2   2   2   1   1   1   1   2   1   1   2   1   1   1   1   1   2   2   1   1   1   2   1   2   2   1   1   1   1   2   1   2   2   2   1   1   1   2   1   2   2   2   1   1   2   2   1   1   1   2   2   2   1   2   2   1   2   2   2   2   2   1   1   1   2   2   1   1   2   2   2   2   1   1   1   1   2   1   2   2   1   2   2   2   2   2   1   1   1   1   1   1   2   1   1   2   1   1   2   2   1   2   1   1   2   2   2   1   2   2   1   1   2   1   2   1   1   2   2   1   1   1   2   1   2   1   2
 MK-1-7                 2   2   2   2   2   1   2   2   1   1   1   2   2   2   1   1   2   1   1   2   2   2   2   2   2   1   1   1   2   2   1   2   1   2   1   1   1   1   1   2   1   2   1   2   2   1   1   2   2   2   1   2   1   2   2   1   2   2   1   1   1   1   2   2   1   2   1   2   2   1   1   2   2   1   2   2   1   1   1   1   2   1   1   2   1   1   1   1   2   2   2   1   1   1   2   1   2   2   2   1   1   2   2   1   2   2   2   1   1   1   2   2   2   1   2   1   1   2   2   1   1   1   2   1   2   1   2   2   1   2   2   2   2   2   1   1   1   1   2   1   2   2   2   2   2   1   1   1   1   2   1   2   2   1   2   2   2   2   2   2   1   1   1   1   2   2   1   1   2   1   1   2   2   1   2   1   2   2   2   2   1   2   2   1   1   2   1   2   1   1   2   2   1   1   1   2   1   2   1   2
 MK-1-8                 2   2   2   2   1   1   2   2   1   2   1   2   1   2   2   1   2   1   1   2   2   2   2   2   2   1   1   1   2   2   1   2   1   2   1   1   1   1   2   2   1   2   1   2   2   1   1   2   1   2   1   2   1   2   2   1   2   1   1   1   1   1   2   2   1   2   1   2   2   1   1   2   2   2   2   2   1   1   1   1   2   2   1   2   1   1   1   1   2   2   2   1   1   1   2   2   2   2   2   1   1   2   2   1   2   2   1   1   1   1   2   2   2   1   2   1   1   2   2   1   1   2   2   1   2   1   2   2   1   1   2   1   2   2   1   1   1   1   2   1   2   2   2   2   2   1   1   1   1   2   1   2   2   1   2   2   2   2   2   2   1   1   1   1   2   2   1   1   2   1   1   2   2   1   2   2   2   2   2   2   1   2   2   1   1   2   1   2   1   2   2   2   1   1   1   2   2   1   1   2
 MK-1-9                 1   2   2   2   1   1   2   2   1   2   1   2   1   2   2   1   2   1   1   2   2   2   2   2   2   1   1   1   2   2   1   2   1   2   1   1   1   1   2   2   1   1   1   1   2   1   1   2   1   2   1   2   1   2   2   1   2   1   1   1   1   1   2   2   1   2   1   2   2   1   1   2   2   1   2   2   2   1   1   1   2   2   1   2   1   1   2   1   2   2   2   1   1   1   2   2   2   2   2   1   2   2   2   1   2   2   1   1   1   1   2   2   2   1   2   1   1   2   2   1   1   2   2   1   2   1   1   2   1   1   2   1   2   2   1   1   1   1   2   1   2   2   2   2   2   1   1   1   1   2   1   2   2   1   2   2   2   2   2   2   2   1   1   1   2   2   1   1   2   1   1   2   2   1   2   2   2   1   2   2   1   2   2   1   1   1   1   2   1   2   2   2   1   1   1   2   2   1   1   2
 MK-1-10                1   2   2   2   1   2   2   2   1   2   1   2   1   2   2   2   2   1   1   2   2   2   2   1   2   1   1   1   2   2   2   2   2   2   1   2   1   1   2   2   1   1   1   1   2   1   1   2   1   1   1   1   1   2   2   1   2   1   1   2   1   1   2   2   1   2   1   2   1   2   1   1   2   1   2   2   2   1   1   1   2   2   1   2   1   1   2   1   2   2   2   1   1   2   2   2   2   2   2   1   2   2   1   1   2   2   1   1   2   1   2   2   2   1   2   2   1   1   2   1   1   2   2   1   2   2   2   2   1   1   2   1   2   2   2   1   1   1   2   1   2   2   2   2   2   1   1   1   1   2   1   2   2   1   2   2   2   2   2   2   2   1   1   1   2   2   1   1   2   1   1   2   1   1   2   2   2   1   1   2   1   2   2   1   1   1   1   2   1   2   2   2   2   1   1   2   2   1   1   2
 MK-1-11                1   2   2   1   2   2   2   2   1   2   1   2   1   2   2   1   1   1   1   2   2   2   2   2   2   1   1   1   2   2   1   2   2   1   1   2   1   1   2   2   1   1   1   1   2   1   1   2   1   1   1   1   1   2   2   1   2   1   1   1   1   1   2   2   1   2   1   2   1   2   1   2   2   1   2   2   2   1   1   2   2   1   1   2   1   1   1   1   2   2   2   1   1   2   2   1   2   2   2   1   2   2   1   1   2   2   1   1   2   1   1   1   2   1   2   2   1   1   2   1   1   2   2   1   2   2   2   2   1   1   2   1   2   2   2   1   1   1   2   1   2   2   2   1   1   1   1   1   1   2   1   2   2   1   2   1   1   2   1   2   2   1   1   1   2   2   1   1   2   1   1   2   1   1   2   2   1   2   1   2   1   2   2   1   1   1   1   2   1   2   2   2   2   1   1   2   2   1   1   2
 MK-1-12                1   2   2   1   1   2   2   2   1   2   1   2   2   2   2   1   1   1   1   2   2   2   1   2   2   1   1   1   2   2   1   2   2   2   1   2   1   1   2   2   1   1   2   1   2   1   1   2   1   1   1   1   1   2   1   1   2   1   1   1   1   1   2   2   1   2   2   2   1   2   1   2   2   1   2   2   2   1   1   2   2   1   1   1   1   1   1   1   1   1   2   1   1   1   2   1   2   2   1   1   2   2   1   2   1   1   1   1   2   1   1   1   2   1   2   2   1   1   2   1   2   2   2   1   2   2   1   2   1   1   2   1   2   2   2   1   1   1   1   1   2   2   2   1   1   1   2   1   1   2   1   2   2   1   2   1   1   2   1   2   2   1   1   1   1   2   1   1   2   1   1   2   1   1   2   2   1   2   1   2   1   2   2   1   1   1   1   2   1   2   2   2   2   1   1   2   2   1   1   2
 MK-1-13                1   2   2   1   1   2   2   2   2   2   1   2   2   2   2   1   1   1   2   1   2   2   1   2   2   1   1   1   2   2   1   2   1   2   1   2   1   1   2   2   1   1   2   1   1   1   1   2   1   1   2   1   1   2   1   1   2   1   1   1   1   1   1   2   1   2   2   2   1   2   2   2   2   1   2   2   2   2   2   2   2   1   1   1   1   1   1   2   1   1   2   1   1   1   2   1   2   2   2   1   2   2   1   2   1   1   1   1   2   1   1   1   2   1   2   2   1   1   2   1   2   2   2   1   2   2   1   2   1   1   2   1   2   1   2   1   2   1   2   1   2   2   2   1   1   1   2   1   1   2   1   2   2   1   2   2   1   2   1   2   2   1   2   1   1   1   1   1   1   2   1   2   1   1   2   2   1   2   1   2   1   2   2   1   1   1   1   2   1   2   2   2   2   1   1   2   2   1   2   2
 MK-1-14                1   2   2   1   1   2   2   2   2   2   1   2   2   2   2   1   1   1   2   1   2   2   1   2   2   1   1   1   2   2   1   2   1   2   2   2   2   1   2   2   1   1   2   1   1   1   2   2   1   1   2   1   1   2   1   1   2   1   1   1   2   1   1   2   1   2   2   2   1   2   2   2   2   2   2   2   1   2   2   1   2   1   1   1   1   1   1   2   1   1   2   1   1   1   2   2   2   2   2   1   2   2   1   2   1   1   1   1   1   1   1   1   2   1   2   2   1   2   2   1   2   2   2   1   2   1   1   2   1   1   2   1   2   1   2   1   2   1   2   1   2   2   2   1   1   1   2   1   1   2   1   2   1   1   2   2   2   2   1   2   2   1   2   1   1   1   2   1   1   2   1   2   1   1   1   2   1   2   2   2   1   2   1   1   1   1   1   2   1   2   2   2   2   1   2   2   2   1   1   2
 MK-1-15                1   2   2   1   1   1   2   2   2   2   1   2   2   2   2   1   1   1   2   1   2   2   1   2   2   1   1   1   2   2   1   2   1   2   2   2   2   1   2   2   1   1   2   1   1   2   2   2   1   1   2   1   1   2   1   1   2   2   1   1   2   1   1   2   1   2   2   2   2   2   2   2   2   2   2   2   2   2   2   1   2   2   1   1   1   1   1   1   1   1   2   2   1   1   2   2   2   2   2   1   2   2   1   2   1   1   1   1   1   1   1   1   1   1   2   2   2   2   2   1   2   2   2   1   2   1   1   2   1   2   2   1   2   1   2   2   2   1   2   1   2   2   2   1   1   2   2   1   1   2   1   2   1   1   2   2   2   2   1   2   1   1   2   1   2   1   2   1   1   2   1   2   1   1   1   2   1   2   2   2   1   2   1   1   1   1   1   2   1   2   2   2   2   1   2   1   2   2   1   2
 MK-1-16                1   2   1   1   1   1   2   2   2   1   1   2   2   2   2   2   1   1   2   2   2   1   1   2   2   1   2   1   2   2   1   2   1   2   2   1   2   1   2   2   1   1   2   1   2   2   2   2   2   1   2   1   2   2   2   1   2   2   1   1   2   1   1   2   1   2   2   2   2   2   2   2   2   2   2   2   2   2   2   1   2   2   1   1   1   1   1   1   1   1   2   2   1   1   2   2   2   2   2   1   2   2   1   2   1   1   1   1   1   1   1   1   1   1   1   2   2   2   2   1   2   2   2   1   2   1   1   2   1   2   2   2   2   1   2   2   2   1   2   1   2   2   2   1   1   2   2   1   1   2   1   2   1   1   2   2   2   2   1   2   1   1   2   1   2   1   1   1   1   2   1   2   1   1   1   2   1   2   2   2   1   1   1   1   1   1   1   2   1   2   2   2   2   1   2   1   2   2   1   2
 MK-2-1                 2   1   2   2   2   2   1   2   1   1   1   2   1   2   1   2   1   2   2   2   2   2   2   2   2   1   2   2   2   2   1   2   2   1   1   2   2   2   1   2   1   2   2   1   2   2   2   2   2   2   1   2   1   2   2   2   1   2   1   2   1   1   1   2   1   2   2   1   2   2   1   2   2   2   2   2   1   2   1   2   2   1   2   1   1   2   1   1   2   2   1   2   2   1   1   1   2   2   1   2   1   2   1   1   2   1   1   1   2   1   2   1   1   2   1   2   1   2   2   2   2   1   1   2   1   1   2   1   2   1   1   2   1   1   2   2   1   1   1   1   1   2   1   1   2   1   1   2   2   2   1   1   2   2   2   1   1   2   2   1   1   1   2   1   1   2   1   1   1   1   1   2   2   1   1   2   2   2   1   1   1   1   2   2   2   1   2   1   2   2   1   1   1   1   2   2   2   2   2   2
 MK-2-2                 2   1   2   2   2   2   1   2   1   1   1   2   1   2   1   2   1   2   2   2   2   2   1   2   2   1   2   2   2   2   2   2   2   1   1   2   2   2   1   2   1   2   2   1   2   2   2   2   2   2   1   2   1   2   2   2   1   2   1   2   1   1   1   2   1   2   2   1   2   1   1   2   2   2   2   2   1   2   1   2   2   2   2   1   1   2   1   1   2   2   1   1   2   1   1   1   2   2   1   2   2   2   1   1   2   1   1   2   2   1   2   1   1   2   1   2   1   2   2   2   2   1   1   2   1   2   2   1   2   1   1   2   1   1   2   2   1   1   1   1   1   2   1   1   2   1   1   2   2   2   1   1   2   2   2   2   1   2   2   1   1   1   2   2   1   2   1   1   1   1   1   2   1   1   2   2   2   2   1   1   1   1   2   2   2   1   2   1   2   1   2   1   1   1   1   2   2   1   2   2
 MK-2-3                 2   1   2   2   2   2   1   2   1   1   1   2   1   2   1   2   1   2   2   2   2   1   1   2   2   1   2   2   2   2   2   2   2   1   1   2   2   2   1   2   1   2   2   1   2   2   2   2   2   2   1   2   2   1   2   2   1   2   1   2   1   1   1   2   1   2   2   1   2   1   2   2   1   2   2   2   1   2   1   2   2   2   2   1   1   2   1   2   2   1   1   1   2   1   1   1   2   2   1   2   2   2   1   1   2   1   1   1   2   1   2   2   2   2   2   2   1   2   2   2   2   1   1   2   1   2   2   1   2   1   1   2   1   1   2   2   1   1   1   1   1   2   1   1   2   1   1   2   2   2   1   1   2   2   2   1   1   2   2   2   2   1   2   2   2   2   1   1   1   1   1   2   1   1   1   2   2   1   1   1   1   1   2   2   2   1   2   1   2   1   2   1   1   1   2   1   2   1   2   2
 MK-2-4                 2   1   2   1   2   2   1   2   1   1   2   2   1   2   1   2   1   2   2   2   2   2   1   2   2   1   2   2   2   2   2   2   2   2   2   2   2   2   1   2   1   2   2   1   2   1   2   2   2   2   1   2   2   1   2   2   1   2   1   2   1   1   1   1   1   2   2   1   2   2   2   2   1   2   2   2   1   2   1   2   2   2   2   1   1   1   1   2   2   1   1   1   2   1   1   1   2   2   1   2   2   2   1   1   2   2   1   1   2   1   2   2   2   1   2   2   1   2   2   2   2   1   1   2   1   2   2   1   2   1   1   2   1   1   2   2   1   1   1   1   1   2   1   1   2   1   1   2   2   2   1   1   2   2   2   1   1   1   2   2   2   1   2   2   2   2   1   1   1   1   1   2   1   2   1   1   2   1   2   1   1   1   2   2   2   1   1   2   2   1   2   1   1   1   2   1   2   1   2   2
 MK-2-5                 2   1   1   1   1   2   1   2   1   1   2   2   1   2   1   2   1   2   2   2   2   2   1   2   2   1   2   2   2   2   2   2   1   1   2   2   2   2   2   2   1   2   2   1   2   1   2   2   2   2   1   2   2   1   2   2   1   2   1   2   1   1   1   1   1   2   2   1   2   2   2   2   1   2   2   2   1   2   1   2   2   2   2   1   1   1   1   2   2   1   1   2   2   1   2   1   2   2   2   2   2   2   1   1   2   2   1   1   2   1   2   2   2   1   2   2   2   2   2   1   2   1   1   2   1   2   1   1   2   2   1   2   1   1   2   2   1   1   1   1   1   2   1   1   2   1   1   2   2   2   1   1   2   2   2   1   2   2   2   2   2   1   2   2   2   2   1   1   1   1   1   2   1   2   1   1   2   1   2   1   1   1   2   2   2   1   1   2   2   1   2   1   1   1   2   1   2   2   1   1
 MK-2-6                 2   1   2   2   1   2   1   2   1   1   2   2   1   2   1   2   1   2   2   2   2   2   1   2   2   1   2   2   2   1   2   2   1   1   2   2   2   2   2   2   1   1   2   2   2   1   2   2   2   2   2   2   2   1   2   2   1   2   1   2   1   1   1   1   1   2   2   1   2   1   2   2   1   2   2   2   2   2   1   2   1   1   2   1   1   1   2   2   2   1   1   2   2   1   2   2   2   2   2   1   1   2   1   2   2   2   1   1   1   1   2   2   2   1   2   1   2   2   2   1   2   1   1   2   1   2   1   1   2   2   1   2   1   1   2   2   1   1   1   1   1   2   1   1   2   1   1   2   2   2   1   1   2   1   2   1   1   2   2   2   2   1   2   2   1   2   2   1   1   1   1   2   1   2   1   1   2   1   2   1   1   1   2   2   2   1   1   2   2   1   2   1   1   1   2   1   2   2   1   2
 MK-2-7                 2   1   2   2   1   2   1   2   1   1   2   2   1   2   1   2   1   1   2   2   2   2   1   2   2   1   2   2   2   1   2   2   1   1   2   2   2   2   2   2   1   1   2   2   2   1   1   2   2   2   2   2   2   1   2   2   1   2   1   2   1   1   1   1   1   2   2   1   2   1   2   2   1   2   2   2   1   2   1   2   1   2   2   2   1   1   1   2   1   1   1   2   2   2   2   2   2   2   2   1   1   2   1   2   2   2   1   1   1   2   2   2   2   1   2   1   2   2   2   1   2   1   1   2   1   2   1   1   2   2   1   2   1   1   2   2   1   1   1   1   1   2   1   1   2   1   1   2   2   2   1   1   2   2   2   1   1   2   2   2   2   1   2   2   1   2   2   1   1   2   1   2   1   2   1   1   2   1   2   1   1   2   1   1   2   1   2   2   2   1   2   1   1   1   2   1   2   2   1   2
 MK-2-8                 2   1   2   2   1   2   1   2   1   1   1   2   1   2   1   2   2   1   2   2   2   2   1   2   2   1   2   2   2   1   2   1   1   1   2   2   2   2   1   2   1   1   2   2   2   1   1   2   2   2   2   2   2   1   2   2   2   2   1   2   1   1   1   1   1   2   2   1   2   1   2   2   1   2   2   2   1   2   1   2   1   2   2   1   1   1   1   1   1   1   1   2   2   2   2   2   2   2   2   1   1   1   1   2   2   2   1   1   1   2   2   2   2   1   2   1   2   2   2   1   2   1   1   2   1   2   1   1   2   2   1   2   1   1   2   2   1   1   1   1   1   2   1   1   2   1   2   2   2   2   1   1   2   2   2   2   1   2   1   2   2   1   2   2   2   2   2   1   1   2   1   2   1   2   1   1   2   1   2   2   1   1   1   1   1   1   2   2   2   1   2   1   2   1   2   1   2   2   2   2
 MK-2-9                 2   1   2   2   1   2   1   2   1   1   2   2   1   2   1   2   2   1   2   2   2   2   2   2   2   1   2   1   2   1   2   1   1   1   2   2   2   2   1   2   1   1   1   2   2   1   1   1   2   2   2   2   2   1   2   2   1   2   2   2   1   1   1   1   1   2   1   1   2   1   2   2   1   2   2   2   1   2   1   2   1   2   2   1   1   2   1   1   1   1   1   2   2   2   2   2   2   2   2   1   1   1   1   2   2   2   1   1   1   2   2   1   2   1   2   1   1   2   2   1   2   1   1   2   2   2   1   2   1   2   1   2   1   1   2   1   1   1   1   1   2   2   1   1   1   2   2   2   2   2   1   1   2   2   2   2   1   2   1   2   2   1   2   2   2   2   2   1   1   2   2   2   1   2   1   1   2   2   1   2   1   1   1   2   1   1   2   2   2   1   2   1   2   1   2   2   2   2   2   1
 MK-2-10                1   1   2   2   2   2   1   2   1   1   2   2   1   2   1   2   2   2   2   2   1   2   2   2   2   1   2   1   1   1   2   1   1   1   2   2   2   2   2   2   1   1   1   2   2   2   1   1   2   2   2   2   2   1   2   1   2   2   2   2   1   1   1   1   1   2   1   1   2   1   2   1   1   2   2   2   1   2   1   2   1   2   2   1   1   2   1   1   1   2   1   2   2   2   1   1   2   2   2   1   1   2   1   2   2   2   2   1   1   2   1   1   2   1   2   1   1   2   2   1   2   1   1   2   2   2   1   2   1   2   1   2   1   1   2   1   1   1   1   1   2   2   1   1   1   2   2   2   2   2   1   1   1   2   2   2   1   2   1   2   2   1   2   2   2   2   2   1   2   2   2   2   1   2   1   1   1   2   1   2   1   1   1   2   1   1   2   2   2   1   2   1   2   1   2   2   2   2   2   1
 MK-2-11                1   1   2   2   2   2   1   2   1   1   2   2   1   2   1   1   2   2   2   2   1   2   2   1   2   1   2   1   1   1   1   1   1   1   2   2   2   2   2   2   1   2   2   2   2   2   1   1   2   2   2   2   2   1   2   1   2   2   2   2   1   1   1   1   1   2   1   1   2   1   2   1   1   2   2   2   1   2   1   2   1   1   2   1   1   2   1   1   2   2   1   2   2   2   1   1   2   2   2   1   1   2   1   2   2   2   2   1   1   2   1   1   2   1   2   1   1   2   2   1   2   1   1   2   2   2   1   2   1   2   1   2   1   1   1   1   1   1   1   1   2   2   1   1   1   2   2   2   2   2   1   1   2   2   2   2   1   2   1   2   2   1   2   2   2   2   2   1   2   2   2   2   1   1   1   1   1   2   1   2   1   1   1   2   1   1   2   2   2   1   1   1   2   1   2   2   2   2   2   1
 MK-2-12                1   1   2   2   2   2   2   2   1   1   2   2   1   2   1   1   2   2   2   2   1   2   2   1   1   1   2   1   1   1   1   1   1   1   2   2   1   2   2   2   1   2   2   2   2   2   1   1   2   2   2   2   2   1   2   1   2   2   1   2   1   2   1   1   1   2   1   1   2   1   2   1   1   2   1   2   1   2   1   2   1   1   2   1   1   2   1   1   2   2   1   2   2   2   1   1   2   2   2   1   1   2   1   2   2   1   2   1   2   2   2   1   2   1   2   1   1   2   2   1   2   1   1   2   2   1   2   2   1   2   1   2   1   2   1   1   1   2   1   1   2   2   2   1   1   2   2   1   2   2   1   1   1   2   2   1   1   2   1   2   2   1   2   2   2   1   2   1   2   2   2   2   1   1   1   1   1   2   1   2   1   1   1   2   2   1   2   2   2   1   2   1   2   1   2   2   2   2   1   1
 MK-2-13                2   1   2   2   2   2   2   2   1   1   2   2   2   2   1   1   2   2   2   2   1   2   2   1   1   1   1   1   1   1   1   1   1   1   2   2   1   2   2   2   1   2   2   2   2   2   1   1   2   2   2   2   2   1   2   1   1   2   1   2   1   2   1   1   1   1   1   1   2   1   2   1   1   2   1   2   1   2   1   2   1   1   2   1   1   2   1   1   2   2   1   1   2   2   1   1   2   2   2   1   1   2   2   2   2   1   2   2   2   2   2   1   2   1   2   1   1   2   2   1   2   1   1   2   2   1   2   2   1   2   1   2   1   2   1   1   1   2   1   1   2   2   2   1   1   2   1   1   2   2   1   1   2   2   2   1   1   2   1   1   2   2   2   2   2   1   2   1   2   2   2   2   1   1   1   2   1   1   1   1   1   1   1   2   2   1   2   2   2   1   2   1   2   1   2   2   2   2   1   1
 MK-2-14                2   1   2   2   2   2   2   2   2   1   2   2   2   2   1   1   2   2   2   2   1   2   2   1   1   1   1   1   2   1   1   1   1   1   2   2   1   2   2   2   1   1   2   2   2   2   1   1   2   2   2   2   2   1   1   1   1   2   1   2   1   2   1   2   1   1   1   1   2   1   2   1   1   2   1   2   1   2   1   2   1   1   2   2   2   2   1   1   2   2   1   1   1   2   1   1   2   2   2   2   2   2   1   2   2   1   2   2   2   2   2   1   2   2   2   1   1   2   1   2   2   1   1   2   2   1   2   1   1   2   1   2   1   2   1   1   1   2   1   1   2   2   1   1   1   2   1   2   2   2   1   1   2   2   2   1   1   2   1   1   2   2   2   2   2   1   2   1   2   2   2   2   1   1   1   2   2   1   1   1   1   1   1   2   2   2   2   2   2   1   2   1   2   1   2   1   1   2   1   1
 MK-2-15                2   1   2   2   2   2   2   2   2   1   2   2   2   2   2   1   2   2   2   2   1   2   2   1   2   1   2   1   2   1   1   1   1   1   2   2   1   2   2   2   1   1   2   2   2   2   2   1   2   2   1   2   2   1   1   1   1   2   2   2   1   2   1   2   1   1   1   1   2   1   2   1   2   2   1   2   1   2   1   2   1   1   2   2   2   2   1   1   2   2   1   1   1   2   1   1   2   2   2   2   2   2   1   2   2   1   2   2   2   2   2   1   2   2   2   2   1   2   1   2   1   1   1   2   2   1   2   1   1   1   1   2   1   1   1   1   2   2   1   1   2   2   1   1   1   2   1   2   2   2   1   1   2   2   1   1   1   2   1   2   1   2   2   2   2   1   2   1   2   2   2   2   2   2   1   2   2   1   1   1   1   1   1   2   1   2   2   2   2   2   2   1   2   1   2   1   1   2   1   2
 MK-2-16                2   1   2   2   2   2   2   2   2   1   2   2   2   2   1   1   2   2   2   2   1   2   2   1   1   1   2   1   2   1   1   1   1   1   2   2   1   2   2   2   1   1   2   2   2   2   2   1   2   2   1   2   2   1   1   1   1   2   2   2   1   1   1   2   1   1   1   1   2   1   2   2   2   2   1   2   1   1   1   2   1   1   2   2   2   2   1   1   2   1   1   1   1   2   1   1   2   2   2   1   2   2   1   2   2   1   2   2   1   2   1   1   2   2   2   2   1   2   1   2   1   1   1   2   2   1   2   1   1   2   1   2   1   2   1   1   2   2   1   1   2   2   1   1   1   2   1   2   2   2   1   1   2   1   1   1   1   2   1   2   2   2   2   2   2   1   2   1   2   2   2   2   2   2   1   1   2   1   1   1   1   1   1   2   1   1   2   2   2   2   2   1   2   1   2   1   1   2   1   2
 MK-3-1                 1   1   1   2   1   2   1   1   2   1   2   1   2   2   2   2   2   2   2   2   1   2   2   2   1   1   2   2   2   2   1   2   2   2   2   2   2   2   2   2   2   1   2   2   1   2   2   2   2   1   2   2   1   2   1   1   2   1   2   2   1   1   1   2   1   1   2   1   2   1   1   1   1   1   1   2   1   1   2   2   1   2   1   2   2   1   1   2   1   2   1   1   2   2   2   1   1   2   1   1   2   1   2   1   1   1   2   1   2   2   1   2   1   1   1   1   2   2   2   1   2   2   2   1   1   1   1   2   1   2   2   2   1   1   2   2   2   2   1   2   2   1   2   2   2   1   1   1   2   2   2   1   1   2   1   2   1   1   1   2   1   1   1   2   1   1   1   1   2   2   1   1   2   2   1   2   1   1   1   1   2   1   2   1   1   1   2   2   1   1   2   1   1   2   1   1   1   2   2   2
 MK-3-2                 1   1   1   2   2   2   1   1   2   1   2   1   2   2   2   2   2   2   2   2   1   2   1   2   1   1   2   2   2   2   1   2   2   2   2   2   2   1   2   2   2   1   2   2   1   2   2   2   2   1   1   2   1   2   1   2   2   1   2   2   2   1   1   2   1   1   2   1   2   1   2   2   1   1   1   2   1   1   2   2   1   2   1   2   1   1   1   2   1   2   1   1   2   2   2   1   1   1   2   1   2   1   2   1   1   1   2   1   2   2   1   2   1   1   1   1   2   2   2   1   2   2   2   1   1   1   1   2   1   2   2   2   1   1   2   1   2   2   1   2   2   1   2   2   2   1   1   1   1   2   2   1   1   1   1   2   1   1   1   2   1   1   2   2   1   1   1   1   1   2   1   1   1   2   1   2   1   1   1   2   2   1   2   1   1   1   2   2   1   1   2   1   1   2   1   2   1   2   2   2
 MK-3-3                 1   1   1   2   2   2   1   1   2   1   2   1   2   1   2   2   2   2   2   2   1   2   1   2   1   1   2   2   1   2   1   1   2   2   2   2   2   1   2   2   2   1   2   2   1   2   2   2   2   1   1   2   1   1   1   2   2   1   1   2   2   1   1   2   1   1   2   1   2   1   2   2   1   1   1   2   1   2   2   2   1   2   1   2   1   1   1   2   1   2   1   1   2   2   2   1   1   1   2   1   2   1   2   1   1   1   2   1   2   2   1   2   1   1   1   1   2   2   2   1   2   2   2   1   1   2   1   2   1   2   2   2   1   1   2   2   2   2   1   1   2   1   2   2   2   1   1   1   1   2   1   1   2   1   1   2   2   1   1   2   1   1   2   2   1   1   1   1   1   2   1   1   1   2   1   2   1   1   1   2   2   2   2   1   1   1   2   2   1   1   2   1   2   2   1   1   1   2   2   2
 MK-3-4                 1   1   1   2   2   2   1   1   2   1   2   1   2   1   2   2   2   2   2   2   1   2   1   2   1   1   2   2   1   2   1   1   2   2   2   2   2   1   2   2   2   1   2   2   1   2   2   2   2   1   1   2   1   1   1   2   2   1   1   2   2   1   2   2   1   1   2   1   2   2   2   2   1   1   2   2   1   1   2   2   1   2   1   2   1   1   1   2   1   2   1   1   2   2   2   1   1   1   2   1   2   1   2   1   1   2   2   1   2   2   1   2   1   1   1   1   2   2   2   1   2   2   2   2   1   1   1   2   1   2   2   2   1   1   2   2   2   2   1   2   2   1   2   2   2   1   1   2   1   1   1   1   2   1   2   2   2   1   1   2   1   1   2   2   1   1   1   1   1   2   1   1   1   2   1   2   1   1   1   2   2   2   2   1   1   1   2   2   1   1   2   1   2   1   1   1   1   2   2   2
 MK-3-5                 2   1   1   2   2   2   1   1   2   1   2   1   2   1   2   2   2   2   1   1   1   1   1   2   1   1   2   2   1   2   2   1   2   2   2   2   2   1   2   2   2   2   2   2   1   2   2   2   2   1   1   2   1   1   1   2   2   1   1   2   2   2   2   2   1   1   2   1   1   2   2   1   1   1   2   2   1   1   2   2   1   2   1   2   1   1   1   1   1   2   1   1   1   2   2   1   1   1   2   1   2   1   2   1   1   2   2   1   2   2   1   1   1   1   1   1   2   1   2   1   2   2   2   2   1   1   1   2   1   2   2   2   1   1   2   2   2   2   1   2   2   1   2   2   2   1   1   2   1   1   1   1   2   2   2   2   2   1   1   2   1   1   2   2   1   1   1   1   1   2   1   1   2   1   1   2   1   2   1   2   2   2   2   1   1   1   2   2   1   1   2   2   2   1   2   1   1   2   2   2
 MK-3-6                 2   1   1   2   2   2   1   1   2   1   2   2   2   1   2   2   1   2   1   2   2   1   1   2   2   1   2   2   1   2   2   1   2   2   2   2   2   1   2   2   2   2   2   2   1   2   2   2   2   1   1   1   1   1   1   1   2   1   1   2   2   2   2   2   1   1   1   1   1   2   2   1   1   1   2   2   1   1   2   2   1   2   1   2   1   1   1   1   1   2   1   1   1   2   2   1   1   1   2   1   2   2   2   1   1   2   2   1   2   2   1   2   1   2   1   1   2   1   2   1   2   2   2   2   1   1   1   2   1   2   2   2   1   1   2   2   2   2   1   1   2   1   1   2   2   1   1   2   1   1   1   1   2   2   2   2   2   1   1   2   2   1   2   2   1   1   1   1   1   2   1   1   2   1   1   2   2   2   1   2   2   2   2   1   1   1   2   2   1   2   2   2   2   1   2   1   1   2   2   1
 MK-3-7                 1   1   1   2   2   2   1   1   2   1   1   2   1   1   2   2   1   2   2   1   2   1   1   1   2   1   2   2   1   2   2   2   2   2   2   2   2   1   2   1   2   2   2   2   1   2   2   2   2   1   1   1   1   1   1   1   2   1   1   2   2   2   2   2   1   1   1   1   1   2   2   1   1   1   2   2   1   1   2   1   1   2   1   2   1   1   1   1   1   1   1   1   1   2   2   2   1   1   2   1   2   1   2   1   1   2   2   1   2   2   1   2   1   2   1   1   2   1   2   1   2   2   2   2   1   1   1   2   1   2   2   2   1   1   1   2   2   2   1   1   2   1   1   2   2   1   1   2   2   1   1   1   2   1   2   2   2   1   1   2   2   1   2   2   1   1   1   1   1   2   1   1   2   2   1   2   2   2   1   2   2   2   2   2   1   1   2   2   1   2   2   1   2   1   2   1   1   2   2   1
 MK-3-8                 1   1   1   2   2   2   1   1   2   1   1   2   1   1   2   2   1   2   2   1   2   1   2   1   2   1   2   2   2   2   2   2   2   2   2   2   2   1   2   1   2   2   2   2   1   2   2   2   2   1   1   1   1   1   1   1   2   1   1   2   2   2   2   2   1   1   1   1   1   2   2   2   2   1   2   2   2   1   2   1   1   2   1   2   1   2   2   1   1   2   1   1   1   2   2   2   1   1   1   1   2   1   2   1   2   1   2   1   2   2   1   2   1   2   2   1   2   1   1   1   2   2   2   2   1   1   1   1   1   2   1   2   1   1   1   2   2   2   1   1   2   1   1   2   2   1   1   2   2   1   1   1   2   1   2   2   2   1   1   2   2   1   2   2   1   1   1   1   1   2   1   1   1   2   1   2   2   2   1   2   2   2   2   2   1   1   2   2   1   2   2   1   1   1   2   1   1   2   2   1
 MK-3-9                 1   1   1   1   2   2   1   1   2   1   1   2   1   1   2   2   1   2   2   1   2   1   2   1   2   1   2   2   2   2   2   2   2   2   2   2   2   1   2   1   2   2   2   2   1   1   2   2   2   1   1   1   1   1   1   1   2   1   1   2   2   2   2   2   1   1   1   1   1   2   2   2   2   2   2   1   2   1   2   1   2   2   1   2   1   2   2   1   1   1   1   1   2   1   1   2   1   1   1   1   2   1   2   1   2   2   2   1   2   2   1   1   1   2   2   1   2   1   1   1   2   2   2   1   1   1   1   2   1   2   1   2   2   1   1   2   2   1   1   1   2   1   1   2   2   1   1   2   1   2   1   1   2   1   2   1   2   1   1   2   2   1   2   2   1   1   1   1   1   2   1   1   1   2   1   2   2   2   1   2   2   2   2   2   1   1   2   2   1   2   2   1   1   2   2   1   1   2   2   1
 MK-3-10                1   1   1   1   1   2   1   2   2   1   1   2   1   1   1   2   1   2   2   1   2   1   2   1   1   1   2   2   2   2   2   1   2   2   2   2   1   1   1   1   2   2   2   2   1   1   2   2   1   1   2   2   1   2   1   1   2   1   1   2   2   1   2   2   1   1   1   2   1   2   2   2   2   2   2   1   2   1   2   1   2   2   1   2   1   2   2   1   1   1   1   1   1   1   1   2   1   1   1   1   2   1   2   1   2   2   2   1   2   2   1   1   1   2   1   1   2   1   1   1   2   2   1   2   1   1   1   2   1   1   1   1   2   1   1   2   2   1   1   1   1   1   1   2   2   1   1   1   2   1   1   1   2   1   2   1   2   1   1   2   2   1   2   2   1   1   1   1   1   2   1   1   1   2   1   2   2   2   1   2   2   2   2   2   2   1   2   1   1   2   1   1   2   2   2   1   1   2   2   1
 MK-3-11                1   1   2   1   1   2   1   2   2   1   1   2   1   1   2   1   1   2   2   2   2   1   2   1   1   1   2   2   2   2   2   1   2   2   2   2   1   1   1   1   2   1   2   2   1   2   2   2   1   1   1   2   1   2   1   1   2   1   1   2   2   1   2   2   1   1   1   2   1   2   2   2   2   2   2   1   2   1   2   1   2   2   1   2   1   2   2   1   1   1   1   1   1   1   1   2   1   1   1   1   2   1   1   1   2   2   2   1   2   2   2   1   1   2   1   1   2   1   1   1   2   2   1   2   1   2   2   2   1   1   1   2   2   1   1   2   2   1   1   1   1   1   1   2   1   1   1   1   2   1   1   1   2   1   2   2   2   1   1   2   2   1   2   2   1   1   1   1   1   2   1   1   1   2   1   2   2   2   1   2   1   2   2   2   2   1   2   1   1   2   1   1   2   2   2   1   1   2   2   1
 MK-3-12                1   1   1   1   1   2   1   2   2   1   1   2   1   1   2   1   1   2   2   2   2   1   2   1   1   1   2   2   2   2   2   1   2   2   2   2   1   1   1   1   1   1   2   2   1   2   2   2   1   1   1   2   1   2   1   2   2   2   1   2   2   1   2   2   1   2   1   2   1   1   2   2   2   2   2   1   2   1   2   1   2   2   1   2   1   2   2   1   1   1   1   1   1   1   1   2   1   1   1   1   1   1   1   1   2   1   2   1   2   2   2   2   2   2   2   1   2   1   1   2   2   2   1   1   1   2   2   2   1   1   1   2   2   1   1   2   2   1   1   1   1   1   1   2   1   1   1   1   2   1   1   1   2   1   2   2   2   1   1   2   2   1   2   2   1   1   1   1   1   2   1   1   1   2   1   1   2   2   1   2   1   2   2   2   1   1   2   1   1   2   1   1   1   2   2   2   1   2   1   1
 MK-3-13                1   1   1   1   1   2   1   2   2   1   1   2   1   1   2   1   1   2   2   2   2   2   2   1   1   1   2   2   2   2   2   1   2   2   2   2   1   1   1   1   1   1   2   1   1   2   2   2   1   1   1   2   1   2   1   2   2   2   1   2   2   1   2   2   1   2   1   2   1   1   2   2   2   2   2   1   2   1   2   1   1   2   1   1   1   2   2   2   1   2   1   1   1   1   1   2   1   1   1   1   1   1   1   1   2   1   2   1   2   2   2   2   2   2   2   1   2   1   1   2   2   1   1   1   2   1   2   2   1   1   2   2   2   1   1   2   2   1   1   1   1   1   2   2   1   1   2   1   2   1   1   1   2   2   2   2   2   1   1   2   2   1   2   2   1   2   1   2   2   2   1   1   1   2   1   1   2   2   1   2   1   2   2   2   1   1   2   1   1   2   1   2   1   2   2   2   1   2   1   1
 MK-3-14                1   2   1   1   1   2   1   2   2   1   1   2   1   1   2   1   1   2   2   2   2   2   2   1   2   1   2   1   2   2   2   1   2   2   1   2   1   1   1   1   1   1   2   1   1   2   2   2   2   1   1   2   1   2   1   2   2   2   1   1   2   1   2   2   1   1   1   2   1   1   2   2   2   2   2   1   2   1   2   1   2   2   1   2   1   2   2   1   1   2   1   1   2   1   1   2   1   1   2   1   1   1   1   1   2   1   2   1   1   2   2   2   2   2   2   2   2   2   1   2   2   1   1   1   2   1   2   2   2   1   2   2   1   1   2   2   2   1   2   1   1   1   2   2   2   1   2   1   2   2   1   1   2   1   2   2   2   1   1   2   2   1   2   2   1   2   1   2   2   2   1   1   1   2   1   1   2   1   1   2   1   2   2   2   1   1   2   1   1   2   1   2   1   2   2   2   1   2   1   1
 MK-3-15                1   2   1   1   1   2   1   1   2   1   1   1   1   1   2   1   1   2   2   2   1   2   2   1   2   1   2   1   2   2   2   1   2   1   1   2   1   1   1   1   1   1   2   1   1   2   2   2   2   1   2   2   1   2   1   2   2   2   1   1   2   1   1   2   1   1   1   2   1   1   2   2   2   2   2   2   1   1   2   2   2   2   1   2   1   2   2   1   1   2   1   1   2   1   1   2   1   1   1   1   1   1   1   1   2   1   2   1   1   2   2   1   2   1   2   1   2   2   1   2   2   1   1   1   2   1   2   2   2   1   2   1   1   1   2   2   2   2   2   1   1   1   2   2   2   1   2   1   2   2   1   1   2   1   2   2   2   1   1   2   2   2   2   2   1   2   1   2   1   2   1   1   1   2   1   1   2   1   1   2   1   2   2   2   1   1   2   1   1   2   1   2   1   1   2   2   1   2   2   1
 MK-3-16                1   2   1   1   1   2   1   1   2   1   1   1   1   1   2   1   2   2   2   2   1   2   2   1   2   1   2   1   2   2   2   1   2   1   1   2   1   1   2   1   1   1   2   1   1   2   2   2   2   1   2   2   1   2   1   2   2   2   1   1   2   1   1   2   2   1   1   2   1   1   2   2   2   2   2   1   1   1   2   2   2   2   1   2   1   2   2   1   1   1   1   1   2   1   2   2   1   1   1   1   1   1   1   1   2   1   2   2   1   2   2   1   2   1   2   1   2   2   2   2   1   1   1   1   2   1   1   2   1   1   2   1   1   2   2   2   1   2   2   1   1   1   2   2   2   1   2   1   2   2   1   1   2   1   1   2   2   1   1   2   1   2   2   2   1   1   1   2   1   2   1   1   1   2   1   1   2   1   1   2   1   2   2   2   1   1   2   1   1   2   1   2   1   1   2   2   1   1   2   1
 MK-4-1                 1   2   2   2   1   1   1   1   2   2   2   2   2   2   2   1   2   1   2   2   2   2   1   2   1   1   2   1   2   1   2   2   2   1   1   2   2   1   1   1   2   2   1   1   1   2   1   2   2   1   1   2   1   1   1   1   1   1   2   1   1   2   1   2   1   2   2   2   2   2   2   2   1   2   1   1   1   1   2   1   2   2   2   1   1   2   1   2   1   2   1   1   1   2   1   2   2   1   1   1   1   1   1   1   2   1   1   2   2   1   2   2   1   1   2   2   2   2   2   2   2   1   1   1   2   1   1   2   1   1   1   1   1   2   2   1   1   1   1   1   1   1   1   2   2   1   1   2   2   1   2   2   1   2   2   1   1   2   2   1   2   2   2   1   1   2   1   1   1   1   1   1   1   2   2   2   2   1   2   1   1   2   1   2   1   2   1   2   1   1   1   1   2   1   2   1   2   1   2   2
 MK-4-2                 1   2   2   2   1   1   1   2   2   2   2   2   2   2   2   1   2   1   2   2   2   2   1   2   1   1   2   1   2   1   2   2   2   1   1   2   2   1   1   1   2   2   1   1   1   2   1   2   2   2   1   2   1   1   1   1   1   1   2   1   1   2   1   2   1   2   2   2   2   2   2   2   1   2   1   2   1   1   2   2   2   2   2   1   1   2   1   2   1   2   1   1   1   2   1   1   2   1   1   1   1   1   2   1   2   1   1   2   2   1   1   2   1   1   2   2   2   2   2   2   2   1   1   1   2   1   1   2   1   1   1   1   1   2   2   1   1   1   1   1   1   1   1   2   2   1   1   2   2   1   2   2   1   2   2   1   1   2   2   2   2   2   2   1   1   2   1   1   1   1   1   1   1   2   1   2   2   1   2   1   1   2   1   2   2   2   1   2   2   1   1   1   1   1   2   1   2   1   1   2
 MK-4-3                 1   2   2   2   1   1   1   1   2   2   2   2   2   2   2   1   1   1   2   2   2   2   1   2   1   1   2   1   1   1   2   2   2   2   1   2   2   1   1   1   2   2   1   1   2   2   2   2   2   2   1   2   2   1   1   1   1   1   2   1   1   2   1   2   1   2   2   2   2   2   2   2   1   2   1   2   1   1   2   2   2   2   2   1   1   2   1   1   2   2   2   1   1   2   1   1   2   2   2   1   1   1   1   1   1   1   1   2   2   1   1   2   1   1   2   2   2   2   2   2   2   1   1   1   2   1   1   2   1   1   1   1   1   2   2   1   1   1   1   2   1   1   1   1   2   1   1   2   2   1   2   2   1   2   2   1   1   2   2   2   2   2   2   1   1   2   1   1   1   1   1   2   1   2   1   2   1   1   2   1   1   2   1   2   2   2   2   2   2   1   1   1   1   1   2   1   2   1   1   1
 MK-4-4                 1   2   1   2   1   1   1   1   2   2   2   2   2   2   2   2   1   1   2   2   1   2   1   2   1   1   2   1   1   1   2   2   2   2   1   2   2   1   1   1   1   2   1   1   2   2   2   2   2   2   1   2   2   1   1   1   1   1   2   1   1   1   1   2   1   2   1   2   1   2   2   2   1   1   1   2   1   1   2   2   2   2   2   1   1   2   1   1   2   2   2   2   1   2   1   1   2   2   2   1   1   1   1   1   1   1   1   2   2   1   1   2   1   1   2   1   2   2   2   2   2   1   1   1   2   2   1   2   1   1   1   2   1   2   2   2   1   1   1   2   1   1   1   1   2   1   1   2   2   1   2   2   1   2   2   1   1   1   2   2   2   2   2   1   1   2   1   1   1   1   1   2   1   2   1   2   1   1   2   1   2   2   2   2   2   2   1   2   2   1   1   1   1   1   2   1   1   1   1   1
 MK-4-5                 1   2   2   2   1   1   1   1   2   2   2   2   2   2   2   2   1   1   2   2   1   2   1   1   1   1   2   1   1   2   2   2   2   2   2   2   2   1   2   1   1   2   2   1   2   2   2   2   1   2   1   2   2   1   1   1   1   2   2   1   1   1   1   1   1   2   2   2   1   2   2   2   1   1   2   2   1   1   2   2   2   2   2   1   1   2   1   1   2   2   2   2   2   2   1   1   1   2   2   1   1   1   1   2   1   1   1   2   2   1   1   2   1   1   2   1   2   2   2   2   1   1   1   1   2   2   1   2   1   1   1   2   1   2   2   2   1   1   1   2   1   1   1   1   2   1   1   2   2   1   2   2   1   2   2   2   1   1   2   2   2   2   2   1   1   2   1   1   1   1   1   2   1   2   1   2   1   1   2   1   2   2   2   2   2   1   1   2   2   2   1   1   1   1   2   1   1   1   1   1
 MK-4-6                 1   2   2   2   1   1   1   1   2   1   2   1   2   2   2   2   1   1   2   2   1   2   1   1   1   1   2   2   1   2   2   2   2   2   2   2   2   1   1   1   1   2   2   1   2   2   2   2   1   2   2   1   2   1   1   1   2   2   2   2   1   1   2   2   2   2   2   2   1   2   2   2   1   1   2   2   1   1   2   2   2   2   2   1   1   2   1   1   2   2   2   2   2   2   1   1   1   2   2   1   1   1   1   2   1   1   1   2   2   1   1   2   1   1   2   1   2   2   2   2   1   1   1   1   2   2   1   2   2   1   1   2   1   2   2   2   1   2   2   2   1   1   1   1   2   2   1   2   2   2   2   2   1   2   2   2   1   2   2   2   2   2   2   1   1   2   1   1   1   1   1   1   1   2   2   1   1   1   2   1   2   2   2   2   2   1   1   2   1   2   1   1   1   1   1   1   1   2   1   1
 MK-4-7                 1   2   2   2   1   1   1   1   2   1   2   1   1   2   2   1   1   1   2   2   1   1   1   1   2   1   2   2   2   2   2   2   2   2   2   2   2   1   1   2   1   2   2   1   2   2   2   2   1   2   2   1   2   1   1   1   2   2   2   2   1   1   2   2   2   2   2   2   1   2   2   2   1   1   2   2   2   1   2   1   2   2   1   1   1   2   1   2   2   2   2   2   2   2   1   1   1   2   2   1   1   1   1   2   2   1   1   2   2   1   1   2   1   1   2   1   2   2   2   2   1   1   1   1   2   2   1   2   2   2   1   2   1   2   2   2   1   2   2   2   1   1   2   1   2   2   1   2   2   2   1   2   2   2   2   2   1   1   2   2   2   2   2   1   1   2   1   2   2   1   1   1   1   2   2   1   2   1   2   1   2   2   2   2   2   1   1   2   1   2   1   1   1   1   1   1   2   1   1   1
 MK-4-8                 1   2   2   2   1   1   1   1   2   1   1   2   1   2   1   1   1   1   2   2   1   1   1   1   1   2   2   2   2   2   2   2   2   1   2   2   2   2   1   1   1   2   2   1   2   2   2   2   1   2   2   1   2   1   1   1   2   2   2   2   1   1   2   1   2   2   2   1   1   2   2   2   1   1   2   2   2   1   2   1   2   2   1   1   1   2   1   2   2   2   2   2   1   2   1   1   1   2   1   1   1   1   1   2   2   1   2   2   2   1   1   2   1   1   2   2   2   2   2   2   1   1   2   1   1   2   2   2   2   2   1   2   1   2   2   1   1   2   2   2   1   1   2   1   2   2   1   2   2   2   1   2   2   1   2   2   1   1   2   2   2   2   2   1   1   2   1   2   2   1   1   1   1   2   2   1   2   1   2   1   2   2   2   1   2   1   1   2   1   2   1   1   1   1   1   1   2   1   2   1
 MK-4-9                 1   2   2   2   1   1   1   1   2   1   1   2   1   2   1   1   1   1   1   2   1   1   2   1   1   2   2   2   2   2   2   2   2   1   2   2   2   2   1   1   1   2   2   1   1   2   2   2   1   1   2   1   2   1   1   1   2   2   2   2   1   1   2   1   2   2   2   1   1   2   2   2   1   1   2   2   2   1   2   2   2   2   1   2   1   2   1   2   2   2   2   2   1   2   1   2   1   2   1   1   2   1   1   2   2   1   2   2   2   1   1   2   1   1   2   2   2   2   2   2   1   1   2   1   1   2   2   2   2   2   2   2   1   2   2   1   1   2   2   2   1   1   2   1   2   2   2   2   2   2   1   2   2   1   2   2   2   1   2   2   2   2   2   1   1   2   1   2   2   1   1   1   1   2   2   1   2   1   2   1   2   2   1   1   2   1   1   2   1   2   1   1   2   1   1   1   2   1   2   1
 MK-4-10                1   2   2   2   1   1   1   1   2   1   1   2   1   2   1   1   1   1   1   2   2   1   2   1   2   1   2   2   1   2   2   2   2   1   2   2   2   2   1   1   1   2   1   1   1   2   2   2   1   1   2   1   2   1   1   1   2   2   2   2   1   1   2   1   2   2   2   1   1   1   2   2   1   1   2   1   2   1   2   1   2   2   1   2   1   2   1   2   2   2   2   2   1   1   1   2   1   2   1   1   2   1   1   2   2   1   1   2   2   1   1   2   1   1   2   2   2   2   2   2   1   1   2   1   1   2   2   2   2   2   2   2   1   2   2   1   1   2   2   2   1   1   2   1   2   2   2   2   2   2   1   2   2   1   2   2   2   1   2   2   2   2   2   1   1   2   2   2   2   1   1   1   2   1   2   1   2   1   2   1   2   2   1   2   2   1   1   2   1   2   1   1   2   1   1   2   2   1   2   1
 MK-4-11                1   2   2   2   1   1   1   1   2   1   1   2   1   2   1   1   1   2   1   2   1   1   2   2   2   1   2   2   1   2   2   2   1   1   2   2   2   2   1   1   1   2   1   1   1   2   2   2   1   1   2   1   2   1   1   1   2   2   1   2   2   1   2   1   2   2   2   1   1   1   2   2   1   1   2   1   2   1   2   1   2   1   1   2   1   2   1   2   2   2   2   2   1   1   1   2   1   2   1   1   2   1   1   2   2   1   1   2   2   1   1   2   2   1   2   2   1   2   2   2   1   1   1   1   2   2   2   2   2   2   2   2   1   2   1   2   1   2   2   2   1   1   2   1   2   1   2   2   2   2   1   2   2   1   2   2   2   1   2   2   1   1   2   1   1   2   2   2   2   1   1   1   2   1   2   1   2   2   1   1   2   2   1   2   2   1   1   2   1   2   1   1   2   1   1   2   2   1   2   1
 MK-4-12                1   2   2   2   1   1   1   1   1   1   1   2   1   2   1   1   1   2   2   2   1   1   2   2   1   1   2   2   1   2   2   2   1   1   2   2   2   2   1   1   1   2   1   1   1   2   2   2   1   1   1   1   2   1   1   1   2   2   1   2   2   2   2   1   2   2   2   1   1   1   2   2   2   1   2   1   2   1   2   1   1   1   1   2   1   1   1   2   1   2   2   2   1   1   1   2   1   2   1   1   2   1   1   2   2   2   2   1   2   1   1   2   2   2   2   2   2   2   2   2   1   1   1   2   1   2   2   1   2   2   2   2   1   2   1   1   1   2   2   1   1   1   2   1   1   1   2   2   2   1   1   2   2   2   1   2   2   1   2   2   1   1   2   1   1   2   1   2   2   1   1   1   2   1   2   1   2   2   1   1   2   2   1   2   2   1   1   2   1   2   1   1   2   1   1   2   2   1   2   1
 MK-4-13                1   2   2   2   1   1   2   1   1   1   1   2   1   2   1   1   1   2   2   2   1   1   2   2   1   1   2   1   1   2   2   1   1   1   2   2   1   2   1   1   1   2   1   1   1   2   2   2   1   1   1   1   2   2   1   1   2   2   1   2   2   2   2   1   2   2   2   1   1   1   2   2   2   1   2   1   2   2   2   1   1   1   2   2   1   1   1   2   1   2   2   2   1   1   2   1   1   2   2   1   2   1   1   2   2   2   2   1   2   1   1   2   2   2   2   2   2   2   2   2   1   1   2   2   1   1   2   1   2   2   2   2   1   2   1   1   1   2   2   1   1   1   2   1   1   1   2   2   1   1   1   2   2   2   2   2   2   2   2   2   1   1   2   1   1   2   1   2   2   1   1   1   2   1   2   1   2   2   1   1   2   2   1   1   2   1   1   1   1   2   1   1   2   2   1   2   2   1   2   1
 MK-4-14                1   2   2   2   1   1   2   1   1   1   1   2   1   2   1   1   1   2   2   1   1   1   2   2   2   2   2   1   1   2   2   1   1   2   2   2   2   2   1   2   1   2   1   1   1   2   2   1   1   1   2   1   2   1   1   1   2   2   1   2   2   2   2   1   2   2   2   1   1   1   2   1   2   1   2   1   2   2   2   2   2   1   2   1   1   1   1   2   1   2   2   2   1   1   2   1   1   2   2   1   2   1   1   2   2   2   2   1   2   1   1   2   2   2   2   2   2   2   2   2   1   1   2   2   1   1   2   1   2   2   2   2   1   2   1   1   1   1   2   1   1   1   1   1   1   2   2   2   1   1   1   2   2   1   2   2   2   2   2   2   1   1   2   1   2   2   1   2   2   2   1   1   2   1   2   2   2   2   1   1   2   2   2   1   2   1   1   1   1   1   1   1   2   2   1   2   2   1   2   1
 MK-4-15                1   1   2   2   1   1   2   1   1   1   1   2   1   2   1   1   1   1   1   1   2   1   2   2   2   2   1   1   1   2   2   1   1   2   2   2   2   1   1   2   1   2   1   1   1   2   2   1   1   1   2   1   2   1   1   1   2   2   1   1   2   2   1   1   2   2   2   1   1   1   2   1   2   1   2   1   1   2   2   2   2   1   2   2   1   1   1   2   1   2   2   2   1   1   2   1   1   2   2   1   2   1   1   2   2   2   2   1   2   1   1   2   1   2   2   2   2   2   2   2   1   1   2   2   1   1   2   1   2   1   2   2   1   2   1   1   2   1   2   1   1   1   1   2   1   2   2   2   1   1   1   2   2   1   2   2   2   2   2   2   2   1   2   1   2   2   1   2   2   2   1   1   2   1   2   2   2   2   1   1   2   2   2   1   1   2   1   1   1   1   1   1   2   1   1   2   2   1   1   1
 MK-4-16                1   1   2   2   1   1   2   1   1   1   1   2   2   2   1   1   1   1   1   1   2   1   2   2   2   2   1   1   1   2   2   1   1   2   2   2   2   1   1   2   1   2   1   1   1   2   2   1   1   1   2   1   2   1   1   1   2   2   1   1   2   1   1   1   2   2   2   1   1   1   2   1   2   1   2   1   1   1   2   2   2   1   2   2   1   1   1   2   1   2   2   2   1   1   2   2   2   2   2   1   2   2   1   2   2   2   2   1   2   1   1   2   1   1   2   2   2   2   2   2   1   1   2   2   1   1   2   1   2   1   2   2   1   1   1   1   2   1   2   1   1   1   1   2   1   1   2   2   1   1   1   2   2   1   2   2   2   2   2   2   2   1   2   1   2   2   1   2   2   2   1   1   2   1   2   2   2   2   1   1   2   2   2   2   1   2   1   1   1   1   1   1   2   1   1   2   2   1   1   1
 MK-5-1                 2   2   2   1   2   1   1   1   1   2   2   1   2   1   2   2   2   2   1   1   2   1   1   1   1   2   1   2   1   1   1   1   1   1   1   2   2   1   2   1   2   2   2   1   2   2   2   1   2   1   2   1   2   2   2   2   1   1   1   1   1   1   1   2   2   2   1   1   1   2   1   1   2   1   2   1   2   1   2   1   2   1   1   2   2   1   1   1   2   2   2   2   1   2   1   1   1   2   1   1   1   1   2   2   1   1   1   2   2   1   1   1   2   1   1   1   1   2   1   2   1   2   1   2   1   1   1   1   2   2   2   1   1   2   1   1   2   2   1   1   1   1   1   2   1   2   2   1   2   1   1   1   2   2   2   2   1   2   1   2   2   2   2   2   1   1   2   2   1   2   2   1   1   2   1   2   2   2   1   2   2   2   2   2   2   1   1   2   1   2   1   1   1   1   2   2   2   1   1   1
 MK-5-2                 2   2   2   1   2   1   1   1   1   2   2   1   2   1   2   2   2   1   1   1   2   1   1   1   1   2   1   2   1   1   1   1   1   1   1   2   2   1   2   1   2   2   1   1   2   2   2   1   2   1   1   1   2   2   2   2   1   1   1   1   1   1   2   2   2   2   1   1   2   2   1   1   2   1   2   1   2   1   2   1   2   2   1   2   1   1   1   1   2   2   2   2   1   2   1   1   1   2   1   1   1   1   2   1   1   1   1   2   2   1   1   1   2   1   1   1   1   2   2   2   1   2   1   2   1   1   1   1   2   2   2   1   1   2   1   1   2   2   1   1   1   1   1   2   1   2   2   1   2   1   1   1   2   2   2   2   2   2   1   2   2   2   2   2   1   1   2   2   1   2   2   1   2   2   1   2   2   2   1   2   2   2   2   2   2   1   1   2   1   2   2   1   1   1   2   2   2   1   1   1
 MK-5-3                 2   2   2   1   2   1   1   2   1   2   2   1   2   1   2   2   2   1   2   1   2   1   1   1   1   2   1   2   1   1   1   1   1   1   1   2   2   1   1   1   1   1   1   1   2   2   2   1   2   1   1   1   2   2   1   2   1   1   1   1   1   1   2   2   2   2   1   1   2   2   1   1   2   1   2   1   1   1   2   2   1   1   1   1   1   1   1   1   2   2   2   2   1   1   1   1   1   2   2   1   1   1   2   1   1   1   1   2   2   1   1   1   2   1   1   1   1   2   2   2   1   2   1   2   1   1   1   1   2   2   2   1   1   1   1   1   2   2   1   1   1   1   1   2   1   2   2   1   2   2   1   1   2   2   2   2   2   2   2   2   2   1   2   2   1   2   2   2   1   2   2   1   2   2   1   2   2   2   1   2   2   2   1   1   1   1   1   2   1   2   2   1   2   1   2   2   2   1   1   1
 MK-5-4                 1   2   2   1   2   1   1   2   1   2   2   2   2   1   2   2   2   1   2   1   2   1   1   1   1   2   1   2   1   1   1   1   1   1   1   2   2   1   1   1   1   1   1   1   2   2   2   2   2   1   1   1   2   2   1   2   1   1   1   1   1   1   1   2   2   2   1   2   1   2   1   1   2   1   2   2   1   1   2   2   2   1   2   1   2   1   1   1   2   2   2   2   1   1   1   1   1   2   1   1   1   1   2   1   1   1   1   2   2   1   2   1   2   1   1   1   2   2   2   2   1   2   1   2   1   1   1   1   2   2   2   1   1   2   1   1   2   2   1   1   1   1   1   2   1   2   2   1   1   2   2   1   2   2   1   2   2   1   2   2   2   1   2   2   1   2   2   2   1   2   2   1   1   2   1   2   2   2   1   2   2   2   1   1   1   1   1   2   1   2   2   1   2   1   2   2   1   1   1   1
 MK-5-5                 1   2   2   1   2   1   1   1   1   2   2   2   1   1   2   1   2   1   2   1   2   1   1   2   2   2   1   1   1   1   1   1   1   1   1   2   2   1   1   1   1   1   2   1   2   2   2   2   1   1   1   1   2   2   2   2   1   1   1   1   1   1   1   2   1   2   1   2   1   2   1   1   2   1   2   2   1   1   2   2   2   1   2   1   2   1   1   1   1   2   2   1   1   2   1   1   1   2   1   1   1   1   2   1   1   1   1   2   2   1   2   1   2   1   1   1   2   2   1   1   1   2   1   2   1   1   1   1   2   2   2   1   1   2   1   1   2   2   1   1   1   1   1   2   1   1   2   1   1   2   2   1   2   2   1   2   2   1   2   2   2   1   2   2   1   2   2   2   1   2   2   1   1   2   1   2   2   2   1   2   2   2   1   1   2   1   1   2   1   2   2   2   2   1   2   2   1   1   1   1
 MK-5-6                 1   2   2   1   2   2   1   1   1   2   2   2   1   1   2   1   2   1   2   1   2   1   1   2   2   2   1   2   1   1   1   1   1   1   2   1   2   1   1   1   1   1   2   1   2   2   2   2   1   1   1   1   2   2   2   2   1   2   1   1   2   1   1   2   1   2   1   2   1   1   1   1   2   1   2   2   1   1   2   2   1   1   2   1   1   1   1   2   1   2   2   2   1   2   1   2   1   2   1   1   1   1   2   2   1   1   1   2   2   1   2   1   2   1   1   1   2   2   1   1   2   2   2   2   1   1   1   1   2   2   2   1   1   2   1   1   2   2   1   1   1   1   1   2   1   1   2   1   1   2   2   1   2   2   1   2   2   1   1   2   2   1   2   1   1   1   2   2   1   1   2   1   1   2   1   2   2   2   1   2   2   2   1   1   2   1   1   2   2   2   2   2   2   1   2   2   1   1   1   1
 MK-5-7                 1   2   2   1   2   2   1   1   1   2   2   1   1   1   1   1   2   1   2   1   2   1   1   1   2   1   1   2   1   2   2   1   1   1   2   1   2   1   1   1   1   1   2   1   2   2   2   2   1   1   1   2   2   2   2   2   1   2   1   2   2   1   1   2   1   2   2   2   1   1   1   1   2   2   2   2   1   1   2   2   1   1   2   1   1   1   1   2   1   2   2   2   2   2   1   1   1   2   1   1   2   1   1   2   1   1   1   2   2   1   2   1   2   1   1   1   2   2   1   1   2   2   2   2   1   1   1   1   2   2   2   1   2   2   1   1   2   2   1   1   1   1   1   2   1   1   2   1   1   2   2   1   2   2   1   2   2   1   1   2   2   1   2   1   1   1   2   2   1   1   1   1   1   2   2   2   2   2   1   1   2   2   1   1   2   1   1   2   2   2   2   2   2   1   2   2   1   1   1   1
 MK-5-8                 1   2   2   1   2   2   1   2   1   2   2   1   1   1   1   1   2   1   2   1   2   1   1   1   2   1   2   2   1   2   2   1   1   1   1   1   2   1   1   1   1   1   2   1   2   2   1   2   1   1   1   2   2   2   2   2   1   2   1   2   2   1   1   2   1   1   2   2   1   1   1   1   2   2   2   2   1   1   2   2   1   1   2   1   2   1   2   2   1   2   2   2   2   2   1   2   1   2   1   1   2   1   1   1   1   1   1   1   2   1   2   1   2   1   1   1   1   2   2   1   2   2   2   2   1   1   1   1   2   2   2   1   2   2   1   1   2   2   1   2   1   1   1   2   1   1   1   1   1   2   2   1   2   2   1   2   2   2   1   2   2   1   2   1   1   1   2   2   1   2   1   1   2   2   2   2   2   2   1   1   2   2   1   1   2   1   1   2   1   2   2   2   2   1   2   2   1   1   2   1
 MK-5-9                 1   1   2   1   2   1   1   2   1   2   2   1   1   1   1   2   2   1   2   1   2   2   2   1   2   1   2   2   1   2   2   1   1   1   1   1   2   1   1   1   1   1   2   1   2   2   2   2   1   1   2   2   2   2   2   2   1   2   1   2   2   1   1   2   2   1   2   2   1   1   1   1   2   2   2   2   1   1   2   2   1   1   2   1   2   1   2   2   1   2   2   2   2   1   1   2   1   2   1   1   2   1   1   1   1   1   1   1   2   1   2   1   2   1   1   1   1   2   2   1   2   2   2   2   1   1   1   1   2   2   2   1   2   2   1   1   2   2   1   1   1   1   1   2   1   1   2   1   1   2   2   1   2   2   1   2   2   2   1   2   2   1   2   1   1   1   2   2   1   2   1   1   2   2   2   2   2   1   1   1   2   2   1   1   2   2   2   2   1   2   2   2   1   1   2   2   1   1   2   1
 MK-5-10                1   2   2   2   2   1   2   2   1   2   2   2   1   1   1   2   2   1   2   1   2   2   2   1   2   1   2   2   1   2   2   1   1   1   1   1   2   1   1   1   1   1   2   1   2   1   2   2   1   1   2   2   2   2   2   2   1   2   1   2   2   1   1   2   1   1   2   2   1   1   1   1   2   2   2   2   1   1   2   2   1   2   2   1   2   1   1   2   1   2   2   2   2   1   1   2   1   2   1   1   2   1   1   1   2   1   1   1   2   2   2   1   2   1   1   1   2   2   2   1   2   2   2   2   1   1   1   1   2   2   2   2   2   2   1   1   2   2   1   1   1   1   1   2   1   1   2   1   1   2   2   1   2   2   1   1   2   2   1   2   2   2   2   1   1   1   2   2   1   2   2   1   2   2   2   2   2   1   1   1   2   1   1   1   2   2   2   2   1   2   2   2   1   1   1   1   2   1   2   1
 MK-5-11                1   2   2   2   2   1   2   2   1   2   2   2   1   1   1   2   2   1   2   1   2   2   2   1   2   2   2   2   1   2   2   1   1   1   2   1   2   1   1   1   1   1   2   1   2   1   2   2   1   1   2   1   2   2   1   2   1   2   1   2   2   1   2   2   1   1   2   2   1   2   1   1   2   2   2   2   1   1   2   2   1   2   2   1   2   1   1   2   1   2   2   1   2   1   1   2   1   2   1   1   1   1   1   2   2   1   1   1   2   1   2   1   2   1   1   1   1   2   2   1   2   2   2   2   1   1   1   1   2   2   2   2   2   2   1   1   2   2   1   1   1   1   1   2   1   1   2   1   1   2   2   1   2   2   1   1   2   2   1   1   2   2   2   2   1   1   2   2   2   2   2   1   1   2   2   2   2   1   1   1   2   1   1   1   2   2   2   2   1   2   2   1   1   1   1   1   2   1   2   1
 MK-5-12                1   2   2   2   2   1   2   2   1   2   2   2   2   1   1   2   2   1   1   1   2   2   2   2   2   2   2   2   1   2   2   1   1   1   2   2   2   2   1   1   1   2   2   1   2   1   2   2   1   2   2   1   2   2   1   2   1   2   2   2   2   1   2   2   1   1   2   2   1   2   1   1   2   2   2   2   1   1   2   2   1   2   1   1   2   1   1   2   1   2   2   1   2   1   1   2   1   2   1   1   1   1   1   2   1   1   1   1   2   1   2   1   2   1   1   1   1   2   2   1   2   2   2   2   2   1   1   1   2   2   2   2   2   2   1   1   2   1   1   1   1   1   2   2   1   1   2   1   1   1   2   1   2   2   1   2   2   2   1   1   2   2   2   2   1   1   2   2   2   2   2   1   1   1   2   1   2   1   1   1   2   1   1   1   2   2   2   2   1   2   2   2   1   1   1   2   1   1   2   2
 MK-5-13                2   2   2   2   2   1   2   2   1   2   2   2   2   2   1   2   2   1   1   1   2   2   2   2   2   2   2   2   1   2   2   1   1   1   2   2   1   2   1   1   1   2   1   1   2   1   2   2   1   2   2   1   2   2   1   2   2   1   2   2   2   1   2   2   1   1   1   2   1   2   1   1   2   2   2   2   2   1   2   2   1   2   1   1   2   1   1   2   2   2   2   1   2   1   1   2   1   2   1   1   1   1   1   2   2   1   1   1   2   1   2   1   2   1   1   1   1   2   2   1   2   2   2   2   2   1   1   1   2   2   2   2   2   2   1   1   2   1   1   1   1   1   2   2   1   1   2   1   1   1   2   1   2   2   1   2   2   2   1   1   2   2   2   2   1   1   2   2   2   2   2   1   1   2   2   1   1   1   1   2   2   1   1   1   2   2   2   2   1   2   2   2   1   1   1   2   1   2   2   2
 MK-5-14                2   2   2   2   2   1   2   2   1   2   2   2   2   2   1   2   2   1   1   2   2   2   2   2   1   2   2   2   1   2   2   1   1   1   2   2   1   2   1   1   1   2   1   1   2   1   2   2   1   2   2   1   2   2   1   2   2   1   2   2   2   1   2   2   1   1   2   2   1   2   1   1   2   2   2   1   2   1   2   2   1   2   1   1   2   1   1   2   2   2   2   2   2   2   1   2   1   2   1   1   1   1   1   2   2   1   1   1   2   1   1   1   2   1   1   1   1   2   2   1   1   2   2   2   2   1   1   1   2   2   2   2   2   2   1   1   2   1   1   1   1   1   2   2   1   1   2   2   1   1   2   2   2   2   1   2   2   2   1   1   2   2   2   2   1   2   2   2   2   2   2   1   2   2   2   1   1   1   1   2   2   1   1   1   2   2   2   2   1   2   2   2   1   1   2   2   1   2   2   2
 MK-5-15                2   2   2   2   1   2   2   2   2   2   2   2   2   2   1   2   2   1   2   2   2   2   2   2   1   1   2   2   2   2   2   1   1   1   2   2   1   2   1   1   2   2   1   1   2   1   2   2   1   2   2   1   2   2   1   2   2   1   2   2   2   1   2   2   1   1   1   2   1   2   1   1   2   2   2   1   2   1   1   2   1   2   2   1   2   1   1   1   2   2   2   1   2   2   1   2   1   1   1   1   1   1   1   2   2   1   1   1   1   1   1   1   1   1   1   1   1   2   2   1   1   2   1   2   2   1   1   1   2   2   2   2   2   2   1   1   2   1   1   1   1   1   2   2   1   2   1   2   2   1   2   2   2   1   2   2   2   2   1   2   2   2   2   2   1   2   2   1   1   2   2   1   2   2   2   2   1   1   1   2   1   2   1   1   2   2   2   2   1   2   2   2   1   1   2   2   1   2   2   2
 MK-5-16                2   2   2   2   1   2   2   2   2   2   1   1   1   2   1   2   2   1   2   2   2   1   2   2   1   1   2   2   2   2   2   1   1   1   2   2   1   2   1   1   2   2   1   1   2   1   2   2   2   1   2   1   1   1   2   2   1   1   2   2   2   1   2   2   1   1   1   1   1   2   2   1   2   2   2   1   2   1   1   2   1   2   2   1   2   1   1   1   2   2   2   1   2   2   1   2   1   1   1   1   1   1   1   2   2   1   1   1   1   1   1   1   1   2   1   1   1   2   2   1   1   2   2   2   2   1   1   1   2   2   2   2   2   2   1   2   2   1   1   1   1   1   2   2   1   2   1   2   2   1   2   2   1   1   1   1   2   2   1   1   1   1   2   2   1   1   2   1   1   1   2   1   2   2   2   2   1   1   1   2   1   2   1   1   2   2   2   2   1   2   2   2   2   1   2   2   1   2   2   2
 MK-6-1                 2   2   1   2   2   2   2   2   2   2   2   2   2   2   1   2   2   1   2   2   2   2   2   1   1   2   1   1   1   1   1   1   1   2   2   1   2   1   1   1   1   1   2   2   2   2   2   2   1   1   2   1   2   1   1   2   1   2   2   2   1   1   1   1   2   1   1   2   1   1   1   1   1   2   2   2   1   2   2   2   1   1   2   1   1   1   1   2   1   2   1   2   1   1   2   1   1   1   1   1   1   1   2   1   1   1   2   2   2   1   1   1   2   2   2   1   2   2   1   2   1   2   1   2   1   1   2   1   1   1   1   2   1   2   2   1   1   1   1   1   2   1   2   1   1   1   1   2   1   1   1   2   1   2   1   1   1   1   2   1   2   2   2   2   1   1   2   2   2   2   2   2   1   1   1   2   2   2   1   2   1   2   1   2   2   2   2   1   1   1   1   2   1   1   1   1   2   1   2   1
 MK-6-2                 2   2   2   2   2   2   2   2   2   2   2   2   2   2   1   2   2   2   2   2   2   2   2   1   1   2   1   1   1   1   1   2   1   2   2   1   2   1   2   1   1   1   2   1   2   1   2   2   1   1   2   1   2   1   1   2   1   2   2   2   1   1   1   1   2   1   1   2   1   1   1   1   1   2   2   2   1   2   2   2   1   1   2   1   1   1   1   2   1   2   1   2   1   1   2   1   1   1   1   1   1   1   2   1   1   1   2   2   2   1   1   1   2   1   2   1   2   2   1   2   1   2   1   2   1   2   2   1   2   1   1   2   1   2   2   1   1   1   1   1   2   1   2   1   1   1   1   2   1   1   1   2   1   2   1   1   1   1   2   2   2   2   2   2   1   1   2   2   2   2   2   1   1   1   2   2   2   1   1   2   1   2   1   2   2   2   1   1   1   1   1   2   1   2   1   1   2   1   2   1
 MK-6-3                 2   2   2   2   2   2   2   2   2   2   2   1   2   2   1   2   2   2   2   2   2   2   2   2   1   2   1   1   1   1   2   2   1   2   2   2   2   1   2   1   2   1   2   1   2   1   2   2   1   2   2   1   1   1   1   2   1   2   2   2   1   1   1   1   2   1   1   2   1   1   1   1   1   2   2   2   1   2   2   2   1   1   2   1   1   1   1   2   1   1   1   2   1   1   2   1   1   1   2   1   2   1   2   1   1   1   2   2   2   1   1   1   2   1   2   1   2   2   1   2   1   2   1   2   1   2   2   1   2   1   2   2   1   2   2   1   1   1   1   1   2   1   2   1   1   1   1   2   1   1   1   1   2   2   2   1   1   1   2   2   2   2   2   2   1   1   2   1   2   2   1   1   1   1   2   2   2   1   1   2   1   1   1   2   2   2   1   1   1   1   1   2   2   2   1   1   2   1   2   1
 MK-6-4                 2   2   2   2   2   2   2   2   2   1   2   1   2   2   1   2   2   1   2   2   2   2   2   2   1   2   1   1   1   1   2   2   1   2   1   2   2   1   2   1   2   1   2   1   1   1   2   2   1   2   2   1   1   1   1   2   1   2   2   1   1   1   1   1   2   1   1   2   1   2   1   2   1   2   2   2   1   2   2   2   1   1   2   1   1   1   1   2   1   1   1   2   1   1   2   1   1   1   1   1   2   2   2   1   1   1   1   1   1   1   1   1   2   1   2   1   1   2   1   2   1   2   2   2   1   2   2   1   2   1   2   2   1   2   2   1   1   1   1   1   2   1   2   1   2   1   1   2   1   1   1   1   2   1   2   1   1   1   2   2   2   2   2   2   1   1   2   1   2   2   1   1   1   1   2   2   2   1   1   2   1   1   1   2   2   2   1   1   1   1   2   2   2   2   1   1   1   1   2   1
 MK-6-5                 2   2   2   2   2   2   1   2   2   2   2   1   2   1   1   2   2   1   2   2   2   2   2   2   1   2   1   1   1   1   2   2   1   2   1   2   2   1   2   1   2   1   2   1   1   1   2   2   1   2   1   1   1   1   1   2   1   2   2   2   1   1   1   1   2   1   1   1   1   2   1   2   1   2   2   2   1   1   2   2   1   1   2   2   1   1   1   2   1   1   1   2   2   1   2   1   1   1   1   1   2   2   2   1   1   1   1   1   1   1   1   1   2   1   2   2   1   2   1   2   1   2   2   2   1   2   2   1   1   1   2   2   1   2   2   1   1   1   2   1   1   1   2   1   2   1   1   2   1   1   1   1   2   1   1   1   1   1   2   2   2   2   2   2   1   1   2   2   2   2   1   1   1   1   2   2   2   1   1   2   1   1   1   2   2   2   1   1   1   2   2   2   2   2   1   1   1   1   1   1
 MK-6-6                 2   2   2   2   2   2   1   2   2   2   2   1   2   1   1   2   2   2   2   2   2   2   2   2   1   2   1   1   2   1   2   2   2   2   1   2   2   1   2   1   2   1   2   2   2   1   2   2   1   2   1   1   1   1   1   2   1   2   1   2   1   1   1   1   2   1   1   1   1   2   1   2   1   2   2   2   2   1   2   2   1   1   2   2   1   1   1   2   1   1   1   2   1   1   2   1   1   1   2   1   2   2   2   1   1   1   1   1   1   1   1   1   2   1   2   2   1   1   1   2   1   2   2   2   1   2   2   1   1   2   2   2   1   2   2   1   1   1   2   1   1   1   2   1   2   1   1   2   1   1   1   1   2   1   1   1   1   1   2   2   2   2   1   2   1   1   2   2   2   2   1   1   1   1   2   2   2   1   1   2   1   1   1   2   2   2   2   1   1   2   2   2   2   2   1   1   1   1   1   1
 MK-6-7                 1   2   2   1   2   2   1   2   2   2   2   1   1   1   1   2   2   2   2   2   2   2   2   2   1   2   2   1   2   1   2   2   2   2   1   2   2   1   2   1   2   1   2   2   2   1   2   2   1   2   2   1   1   2   1   2   1   2   1   2   1   1   1   1   2   1   1   1   1   2   1   2   1   1   2   2   2   2   2   2   2   1   2   2   1   1   1   2   1   1   1   2   1   1   2   1   1   1   2   1   2   2   2   1   1   2   1   1   1   2   1   1   2   1   2   2   1   1   1   2   1   2   2   2   1   2   2   1   1   2   2   2   1   2   2   1   1   1   2   1   1   1   2   2   2   1   1   2   1   1   1   1   2   1   1   1   1   1   1   2   1   2   1   1   1   1   1   2   2   2   1   1   1   1   2   2   2   1   1   2   1   2   2   1   1   2   2   1   1   2   2   2   2   2   1   1   1   1   1   1
 MK-6-8                 1   2   2   2   2   2   1   2   2   2   2   1   1   1   1   2   2   2   2   2   2   2   2   1   1   2   2   1   2   1   1   2   2   2   1   2   2   1   2   1   2   1   2   2   2   1   2   2   1   2   2   1   1   2   1   2   1   2   1   2   1   1   1   1   2   1   2   1   1   2   1   2   1   1   1   2   2   2   2   1   2   1   2   2   1   1   1   2   1   1   1   2   1   1   2   1   1   1   2   1   2   1   2   1   1   2   1   1   1   2   1   1   2   1   2   2   1   1   1   2   1   2   2   1   1   2   2   1   1   2   1   1   1   1   2   1   1   1   2   2   1   1   2   2   2   1   1   2   1   1   1   1   2   1   1   1   1   2   1   2   1   2   1   1   1   1   1   2   2   2   1   1   1   1   2   2   2   1   1   2   1   2   2   1   1   2   2   1   1   2   2   2   2   2   1   1   1   1   1   1
 MK-6-9                 1   2   2   2   2   2   1   2   2   2   2   1   2   1   1   2   2   2   1   2   2   2   1   2   1   1   2   1   2   1   2   2   2   2   1   2   2   1   2   1   2   1   2   2   2   1   2   2   1   1   2   1   1   2   1   2   1   2   2   2   1   1   1   1   2   1   2   1   1   2   1   1   1   1   1   2   2   2   2   1   2   1   2   2   1   1   1   1   1   1   1   2   1   1   2   1   1   1   2   1   2   1   1   1   1   2   1   1   1   2   1   1   2   1   2   2   1   1   1   1   1   2   2   1   1   2   2   1   1   2   1   1   1   1   2   1   1   1   2   2   1   1   2   2   2   1   2   2   1   2   2   1   2   1   1   1   1   2   1   2   1   2   1   1   1   1   1   2   2   2   1   1   1   1   2   2   2   1   1   2   1   2   2   1   1   2   2   1   1   2   2   2   2   1   1   1   1   1   1   1
 MK-6-10                1   2   2   2   1   2   1   2   2   2   2   1   2   1   2   2   2   2   1   2   2   2   1   2   1   1   2   1   2   1   2   2   2   2   1   1   2   1   2   1   2   1   2   2   2   1   2   2   1   2   2   1   1   2   1   2   1   2   1   2   1   1   1   1   2   1   2   1   1   2   1   2   1   1   1   2   1   2   2   2   2   1   2   2   2   1   1   1   1   1   2   2   1   1   2   1   1   1   2   1   2   1   1   1   1   2   1   1   1   2   2   1   2   2   2   2   1   1   1   1   1   1   2   1   1   2   2   2   1   2   1   1   1   1   2   1   1   1   2   2   1   1   2   1   2   1   2   2   1   1   2   1   2   1   1   1   1   2   1   2   1   2   1   1   2   1   1   2   2   2   1   1   1   2   2   2   2   1   1   2   1   2   2   1   1   2   1   2   1   2   2   2   2   1   1   1   1   1   1   1
 MK-6-11                1   2   2   1   1   2   1   2   2   2   1   1   1   1   2   2   1   2   1   2   2   2   1   2   2   1   2   1   2   1   1   2   2   2   1   1   2   1   2   1   2   1   1   2   1   1   2   2   1   2   2   2   1   2   1   2   1   2   1   2   1   1   1   1   2   1   2   1   1   2   1   2   1   1   1   2   1   2   2   2   1   1   2   2   2   1   1   1   1   2   2   2   1   1   2   1   1   1   2   1   2   1   1   1   1   2   1   1   1   2   2   1   2   2   2   2   1   1   1   1   1   1   2   1   1   2   2   2   2   2   1   1   2   1   1   1   1   1   2   1   1   1   2   1   2   1   2   1   1   1   2   1   2   1   1   1   2   2   1   2   1   2   1   1   2   2   1   2   1   2   1   1   1   2   1   2   2   1   1   2   1   2   2   1   1   2   1   2   1   2   2   2   2   1   1   1   1   1   1   1
 MK-6-12                1   2   2   1   1   2   1   2   1   2   1   1   2   1   2   2   2   2   1   2   2   2   1   2   2   1   2   1   2   1   1   2   2   2   2   1   2   1   2   1   2   1   1   2   1   1   2   2   1   2   2   2   1   2   1   1   1   2   1   2   1   1   1   1   1   1   2   1   1   2   1   2   1   1   1   2   1   2   2   2   1   1   2   2   2   1   1   1   1   2   2   2   1   1   2   1   1   1   1   1   2   1   2   1   1   2   1   1   1   2   1   1   2   2   2   2   1   1   1   1   1   1   2   1   1   1   2   2   2   2   1   1   2   1   1   1   1   1   2   1   1   1   1   1   2   1   2   1   1   1   2   1   2   1   1   1   2   2   1   2   2   2   1   1   2   2   1   2   1   2   1   1   1   2   1   2   2   1   2   1   1   1   2   1   1   2   1   2   1   2   2   2   2   1   1   1   1   1   1   1
 MK-6-13                1   2   2   2   1   2   1   2   1   2   1   1   2   1   2   2   2   2   1   2   2   2   1   2   1   1   2   1   2   1   2   1   2   2   2   1   2   1   2   1   2   1   1   2   1   1   2   2   1   2   2   2   1   2   1   1   1   2   1   2   1   1   1   1   1   1   2   1   1   2   1   2   1   1   2   2   1   2   2   1   1   1   2   1   2   1   2   1   1   2   2   2   1   1   2   1   1   1   1   1   2   2   2   2   2   1   1   2   1   2   1   1   2   2   2   2   1   2   1   1   1   1   2   1   1   1   2   2   2   2   1   1   2   1   1   1   1   1   2   1   1   2   2   1   2   1   2   1   1   1   2   1   2   1   1   1   2   2   1   2   2   2   1   1   2   2   1   2   2   2   1   1   1   2   1   2   2   1   2   1   1   1   2   1   1   2   1   2   1   1   2   2   2   1   1   1   1   1   1   1
 MK-6-14                1   1   2   2   1   2   1   2   1   2   1   1   2   1   2   2   2   2   1   1   2   2   2   2   1   1   2   1   2   1   2   2   2   2   2   1   1   1   2   1   2   1   1   2   1   1   2   2   2   2   2   2   2   2   2   1   1   2   1   2   1   1   1   1   1   1   2   1   1   2   2   2   1   1   2   2   1   2   2   1   1   1   2   1   2   1   2   1   1   2   2   2   1   2   2   1   1   1   1   1   2   2   2   2   2   1   1   2   1   2   1   1   1   2   1   2   1   1   2   1   1   1   2   1   1   1   2   2   2   2   1   1   1   1   1   1   1   2   2   1   1   2   2   1   2   1   2   1   1   1   2   1   2   1   1   1   2   2   1   2   2   2   1   1   2   2   1   2   2   1   2   1   1   2   1   2   2   1   2   1   1   1   2   1   1   2   1   2   1   1   2   2   1   1   1   1   1   1   1   1
 MK-6-15                1   1   2   2   1   2   1   2   1   2   1   2   2   1   2   2   2   2   1   2   2   2   2   2   1   1   1   1   2   1   2   2   2   2   2   1   1   1   2   1   2   1   2   2   1   1   2   2   2   2   2   2   2   2   2   1   2   2   1   2   1   1   1   1   1   1   2   1   1   2   2   2   1   1   2   2   1   2   2   1   1   1   2   1   2   1   2   1   1   2   2   2   1   2   2   1   1   1   1   1   2   2   2   2   2   2   1   2   1   2   1   1   2   2   1   2   1   1   2   1   1   1   2   1   1   1   2   2   2   1   1   1   2   1   1   1   1   2   2   1   1   2   1   1   2   1   2   1   1   1   2   1   2   1   2   1   2   2   1   2   1   2   1   1   1   2   1   2   2   1   2   2   1   2   1   2   1   1   2   1   1   1   2   2   1   2   1   2   1   1   1   2   1   1   1   1   1   1   1   1
 MK-6-16                1   1   2   2   1   2   1   2   1   2   1   2   2   1   1   2   2   2   1   2   2   1   2   2   1   1   1   1   2   1   2   2   2   2   2   1   2   1   2   1   2   2   2   2   1   1   2   2   2   2   2   2   2   2   2   1   2   2   1   2   1   2   1   1   1   1   2   1   1   2   2   2   1   1   2   2   1   2   2   1   1   1   2   1   2   1   2   1   1   2   2   2   1   2   2   2   1   1   1   1   2   2   2   2   2   2   1   2   1   2   1   1   2   2   1   2   2   1   2   1   2   1   1   1   1   1   2   2   2   2   1   1   2   2   1   1   1   2   2   1   1   2   1   1   2   2   2   1   1   2   2   1   2   1   2   1   2   2   1   2   1   2   1   1   1   2   1   2   2   1   2   2   1   2   1   2   1   1   2   1   1   1   2   2   1   2   1   1   1   1   1   2   1   2   1   1   1   2   1   1
 
!****************************************** Phenotypic Data **********************************************************
!-100.0 is resevred for missing phenotype
SimulatedTrait1         9.7600   10.0981    9.1835    9.3998    8.8689    8.5157   11.2394   11.5738   10.5957   10.0633   10.7278   11.3341    8.4460   10.4125   10.1623   12.5135   10.9861    8.4625    9.9575    9.3101    9.4145    9.5122    9.7017   10.7730    9.6897   10.2148    9.9134   11.5774   11.6147    9.3113    8.9047   10.5694    9.8410   11.0286   10.9140   10.5536    9.4240   10.7309   12.1210   10.8782   10.0015   10.2883   11.0876    9.5153   10.6345    9.8628    8.2994   11.2896   10.0652    7.9859    9.2889   11.7927   10.6967    8.7394   10.6093   10.3473   10.8599    8.7154    9.6895   11.4986   11.0300   10.0331    7.6050   10.0063    9.7769   10.7655   10.1368    8.2580   10.5536   10.5266    8.6463    8.9163    9.8361   10.0430    8.7016    8.5118   10.1928   12.3105    8.5669   11.1558    8.8800    9.9398    9.4432   10.4053    9.9193    8.9215    9.5429    8.6435   10.8932   10.2888   10.0074   10.2404   10.1637   11.7777    8.7685    8.5134    9.7713    7.5696   10.8327   10.8414   10.0754   10.3410   10.5561   10.3962    8.7104    8.7489   10.7979   11.0169    8.7684    9.1036    9.0024   10.5002   11.3371   11.8914    8.0551    9.7705    9.6318    9.5451    9.2093    8.7640    9.9158   10.7684   10.8254    9.8355   11.1745    9.5096    9.5319   12.4504   10.2013   11.1673    9.9446    8.5209   10.0710   10.6092    9.6271    6.2323    9.0186   11.3165    9.0044   10.5774   10.3165    7.5909    8.4660   11.8858    7.9868   10.0096    9.7735   10.1172   10.9379   10.7313   10.3052    8.9879    8.8267   10.7623   11.3920    9.7898    9.2822   10.7517    8.1443    8.7374    9.0642   11.8878    7.7543   11.2669    8.7543    8.9960   10.9501   10.6600   11.0517   10.6062    8.6963    9.5907   10.8655    9.7796   10.1397    9.9020    9.1464   10.4394    8.0444   10.4623    8.3340   11.2436   11.2784   10.9459   11.4644   10.8312    9.8281   11.6001   10.9935   11.2751   10.6524   11.5424   10.9654   11.4065    9.4061    9.8921    9.3047    8.9925   11.5517    8.8144
 
