# Supplementary material for: Inclusive Composite Interval Mapping of QTL by Environment Interactions in Biparental Populations
Source: PLoS One. 2015 Jul 10;10(7):e0132414. doi: 10.1371/journal.pone.0132414 (PMC4498613; doi:10.1371/journal.pone.0132414)
Supplement: S1 File — (ZIP) [file pone.0132414.s001.zip › BC1 population/e=1/run_00109.met]

!**********************Note: lines staring with "!" are remarks and will be ignored in the program********************
!*********************************General Information**********************************
!Assuming F1 = P1 x P2, populations available in QTL IciMapping are: 
!  1, P1BC1F1 = P1 x F1, the first backcrossing where P1 is used as the recurrent parent;
!  2, P2BC1F1 = P2 x F1, the first backcrossing where P2 is used as the recurrent parent;
!  3, F1DH, F1-derived doubled haploids; 
!  4, RIL or F1RIL, recombination inbred lines through the repeated selfing of F1;
!  5, P1BC1RIL, recombination inbred lines through the repeated selfing of P1BC1F1;
!  6, P2BC1RIL, recombination inbred lines through the repeated selfing of P2BC1F1;
!  7, F2, the selfing generation of F1;
!  8, F3, the selfing generation of F2;
!  9, P1BC2F1, the second backcrossing where P1 is used as the recurrent parent; 
! 10, P2BC2F1, the second backcrossing where P2 is used as the recurrent parent;
! 11, P1BC2RIL, recombination inred lines through the repeated selfing of P1BC2F1; 
! 12, P2BC2RIL, recombination inred lines through the repeated selfing of P2BC2F1; 
! 13, P1BC1F2, the selfing generation of P1BC1F1; 
! 14, P2BC1F2, the selfing generation of P2BC1F1; 
! 15, P1BC2F2, the selfing generation of P1BC2F1; 
! 16, P2BC2F2, the selfing generation of P2BC2F1; 
! 17, P1BC1DH, P1BC1F1-derived doubled haploids; 
! 18, P2BC1DH, P2BC1F1-derived doubled haploids; 
! 19, P1BC2DH, P1BC2F1-derived doubled haploids; 
! 20, P2BC2DH, P2BC2F1-derived doubled haploids; 
   1      !Mapping Population (see remarks above)
   2      !Mapping Function (1 for Kosambi; 2 for Haldane; 3 for Morgan)
   2      !Marker Space Type (1 for intervals; 2 for positions)
   1      !Marker Space Unit(1 for centiMorgans; 2 for Morgan)
   6      !Number of Chromosomes (or Linkage Groups)
 200      !Size of the mapping population
   1      !Number of environments
 
!***************************************** Chromosomes and Linkage Maps **********************************************
!Chromosome                 NumMarkers
-CH1                        16
-CH2                        16
-CH3                        16
-CH4                        16
-CH5                        16
-CH6                        16
!Linkage map (Marker name followed by position or the interval length)
 MK-1-1                1     0.000
 MK-1-2                1    10.000
 MK-1-3                1    20.000
 MK-1-4                1    30.000
 MK-1-5                1    40.000
 MK-1-6                1    50.000
 MK-1-7                1    60.000
 MK-1-8                1    70.000
 MK-1-9                1    80.000
 MK-1-10               1    90.000
 MK-1-11               1   100.000
 MK-1-12               1   110.000
 MK-1-13               1   120.000
 MK-1-14               1   130.000
 MK-1-15               1   140.000
 MK-1-16               1   150.000
 MK-2-1                2     0.000
 MK-2-2                2    10.000
 MK-2-3                2    20.000
 MK-2-4                2    30.000
 MK-2-5                2    40.000
 MK-2-6                2    50.000
 MK-2-7                2    60.000
 MK-2-8                2    70.000
 MK-2-9                2    80.000
 MK-2-10               2    90.000
 MK-2-11               2   100.000
 MK-2-12               2   110.000
 MK-2-13               2   120.000
 MK-2-14               2   130.000
 MK-2-15               2   140.000
 MK-2-16               2   150.000
 MK-3-1                3     0.000
 MK-3-2                3    10.000
 MK-3-3                3    20.000
 MK-3-4                3    30.000
 MK-3-5                3    40.000
 MK-3-6                3    50.000
 MK-3-7                3    60.000
 MK-3-8                3    70.000
 MK-3-9                3    80.000
 MK-3-10               3    90.000
 MK-3-11               3   100.000
 MK-3-12               3   110.000
 MK-3-13               3   120.000
 MK-3-14               3   130.000
 MK-3-15               3   140.000
 MK-3-16               3   150.000
 MK-4-1                4     0.000
 MK-4-2                4    10.000
 MK-4-3                4    20.000
 MK-4-4                4    30.000
 MK-4-5                4    40.000
 MK-4-6                4    50.000
 MK-4-7                4    60.000
 MK-4-8                4    70.000
 MK-4-9                4    80.000
 MK-4-10               4    90.000
 MK-4-11               4   100.000
 MK-4-12               4   110.000
 MK-4-13               4   120.000
 MK-4-14               4   130.000
 MK-4-15               4   140.000
 MK-4-16               4   150.000
 MK-5-1                5     0.000
 MK-5-2                5    10.000
 MK-5-3                5    20.000
 MK-5-4                5    30.000
 MK-5-5                5    40.000
 MK-5-6                5    50.000
 MK-5-7                5    60.000
 MK-5-8                5    70.000
 MK-5-9                5    80.000
 MK-5-10               5    90.000
 MK-5-11               5   100.000
 MK-5-12               5   110.000
 MK-5-13               5   120.000
 MK-5-14               5   130.000
 MK-5-15               5   140.000
 MK-5-16               5   150.000
 MK-6-1                6     0.000
 MK-6-2                6    10.000
 MK-6-3                6    20.000
 MK-6-4                6    30.000
 MK-6-5                6    40.000
 MK-6-6                6    50.000
 MK-6-7                6    60.000
 MK-6-8                6    70.000
 MK-6-9                6    80.000
 MK-6-10               6    90.000
 MK-6-11               6   100.000
 MK-6-12               6   110.000
 MK-6-13               6   120.000
 MK-6-14               6   130.000
 MK-6-15               6   140.000
 MK-6-16               6   150.000
!*********************************** Marker Types ********************************************************************
!Co-dominant marker: When heterozygote F1 is present, P1 is coded as 2, F1 is coded as 1, and P2 is coded as 0; Otherwise, P1 is coded as 2, and P2 is coded as 0. 
!Dominant marker: When heterozygote F1 is present, P1 and F1 are coded as 12, and P2 is coded as 0; Otherwise, P1 is coded as 2, and P2 is coded as 0.  
!Recessive markers: When heterozygote F1 is present, P1 is coded as 2, and F1 and P2 are coded as 10; Otherwise, P1 is coded as 2, and P2 is coded as 0. 
!Missing marker is coded as -1. 
 MK-1-1                 2   2   2   1   1   1   2   1   1   2   2   2   1   2   1   1   2   2   2   1   1   1   1   1   2   2   1   1   1   1   2   2   1   2   2   2   1   2   1   2   2   2   1   1   1   1   2   1   1   1   2   1   1   2   1   2   1   1   1   1   1   1   2   2   2   2   2   2   2   1   2   1   1   2   2   1   1   2   2   2   1   2   1   1   1   2   2   1   1   1   1   2   2   1   1   1   2   2   1   1   2   2   1   1   1   1   1   2   2   1   1   1   2   2   1   2   2   1   1   1   1   2   2   2   2   1   2   1   2   1   2   1   1   1   2   1   1   2   2   2   1   1   2   1   1   2   1   1   1   1   1   2   1   1   2   1   2   2   2   1   1   2   2   2   1   1   1   2   1   1   1   2   1   2   1   1   1   2   2   2   2   1   1   2   2   1   1   2   2   1   2   1   2   1   2   2   1   2   2   2
 MK-1-2                 2   2   2   1   1   1   2   1   1   2   2   2   1   2   1   1   2   2   2   1   1   1   2   1   2   1   2   1   1   1   2   2   1   2   2   2   1   2   1   2   2   2   1   1   1   1   2   1   1   1   2   1   1   2   1   2   2   1   2   1   1   1   2   2   2   2   2   2   2   1   2   1   1   2   2   1   1   2   2   2   1   2   1   2   1   2   2   2   2   1   2   2   2   1   1   1   2   1   1   1   2   2   1   1   1   1   1   2   2   1   1   1   2   1   1   2   2   1   1   1   1   2   2   2   2   1   2   1   2   1   2   2   1   1   2   2   1   2   2   2   1   1   2   1   1   2   1   1   1   2   1   2   1   1   2   1   1   2   2   1   1   1   2   2   1   1   1   2   1   1   1   2   2   2   1   1   1   2   2   2   2   1   1   2   2   1   1   2   2   1   2   1   2   1   1   2   1   2   2   2
 MK-1-3                 1   2   2   1   1   1   2   1   1   2   2   2   1   2   1   1   2   2   2   1   1   1   2   1   2   1   2   1   1   2   2   2   1   2   2   2   1   2   1   2   2   2   1   1   1   2   2   1   1   1   2   1   1   2   1   2   2   1   2   1   1   1   1   2   2   2   1   2   2   1   2   1   2   2   2   1   1   2   2   2   1   2   1   2   1   2   2   2   2   1   1   2   2   1   1   1   2   1   1   1   2   2   2   1   1   1   2   2   2   1   1   1   2   1   1   2   2   2   1   1   1   2   2   2   2   1   2   1   2   1   2   2   1   1   2   2   1   2   2   2   1   1   2   1   1   1   1   1   1   2   1   2   1   1   2   1   1   2   2   1   1   1   2   2   1   1   1   2   1   1   2   2   2   2   1   1   1   2   2   1   2   1   1   2   2   1   1   2   2   1   2   1   1   1   2   2   1   2   2   2
 MK-1-4                 1   2   2   1   1   1   2   1   1   2   1   2   1   2   2   1   2   2   1   1   1   1   2   1   2   1   2   1   1   2   2   2   1   2   2   2   1   2   2   2   2   2   2   1   2   1   2   1   1   1   2   1   1   1   2   2   2   1   2   1   1   1   1   2   2   2   1   2   2   2   2   2   2   1   2   1   1   2   2   2   1   2   1   2   1   2   2   1   2   1   1   2   2   1   1   1   2   1   1   1   2   2   2   1   1   1   2   2   2   1   1   1   2   1   1   1   2   2   1   2   1   2   2   1   2   1   2   1   2   1   2   2   1   1   2   1   1   2   2   2   1   1   2   1   1   1   1   1   1   1   1   2   1   1   2   1   1   2   2   2   1   1   2   2   1   1   1   2   1   1   2   2   2   2   1   1   1   1   2   1   2   1   1   2   1   2   1   2   2   1   2   1   1   1   2   2   1   2   2   1
 MK-1-5                 1   2   2   1   1   1   2   1   1   2   1   2   1   2   2   1   1   2   1   2   2   1   2   1   1   1   2   1   2   1   2   2   1   2   2   2   1   2   2   2   2   2   2   2   2   1   2   1   1   1   2   1   1   1   2   2   2   1   2   1   1   1   1   2   2   2   1   2   2   2   2   2   2   1   2   1   1   2   2   2   2   2   1   1   1   2   2   1   2   1   1   2   2   1   1   1   2   1   1   1   2   2   2   1   1   1   2   2   2   1   1   1   2   1   1   1   2   2   1   2   1   2   2   1   2   1   2   1   2   1   2   2   1   1   2   1   1   2   2   1   1   2   2   1   1   1   1   1   1   1   1   1   1   1   2   1   1   2   2   2   1   1   2   2   1   1   1   2   1   1   1   2   2   2   1   1   1   1   2   1   2   1   1   2   1   2   1   2   1   1   2   1   1   1   2   2   1   2   2   1
 MK-1-6                 1   2   2   1   1   1   2   1   1   2   1   2   1   2   2   1   1   2   1   2   2   1   1   1   1   1   2   1   2   1   2   2   1   2   2   2   1   1   2   2   2   2   2   2   2   1   1   2   1   1   2   1   1   1   2   2   1   1   2   1   2   1   1   2   2   2   1   2   2   2   2   2   1   1   1   2   1   2   2   2   2   2   1   1   1   2   1   1   2   1   1   2   2   1   1   1   2   2   1   1   2   1   2   1   1   1   2   2   2   2   2   1   2   1   2   1   2   2   1   2   2   1   2   1   2   1   1   1   2   1   2   2   1   1   2   1   1   2   2   1   1   2   2   1   1   1   1   1   1   1   1   1   1   1   2   1   1   2   2   1   1   1   2   2   1   1   2   2   1   1   1   2   1   2   1   1   1   1   2   1   2   1   1   2   2   2   1   2   1   1   2   1   1   1   2   2   1   2   2   1
 MK-1-7                 1   2   2   1   1   1   2   1   1   2   1   2   1   2   2   1   1   2   1   2   2   1   1   2   1   2   2   1   1   1   2   2   2   1   2   2   1   1   1   2   2   2   2   2   2   1   1   2   1   1   2   1   1   1   2   2   1   1   2   1   2   1   1   2   2   2   2   2   2   2   2   1   1   1   1   2   1   2   1   2   2   2   1   1   1   2   2   1   2   1   1   2   2   1   1   1   2   2   1   1   2   1   2   1   1   1   2   2   1   2   2   1   2   1   2   1   2   2   2   2   2   1   2   2   2   2   1   1   2   1   2   2   1   1   2   1   1   2   2   1   1   2   2   1   1   1   1   1   1   1   1   1   1   1   2   1   2   2   2   2   1   2   2   2   1   1   2   2   1   1   1   2   1   1   2   1   1   1   2   1   2   1   1   2   2   2   1   2   1   1   2   1   1   1   2   2   1   2   2   2
 MK-1-8                 1   2   2   1   1   1   2   2   1   2   1   2   1   2   2   1   1   2   2   2   2   1   1   2   1   2   2   1   1   1   2   2   2   1   2   2   1   1   1   2   2   2   1   2   2   1   1   2   1   1   2   1   1   1   2   2   1   2   2   1   2   1   1   2   2   2   1   2   2   2   2   1   1   1   1   2   1   2   1   2   2   2   1   1   1   1   2   1   2   1   1   2   1   1   1   1   2   2   2   1   2   1   2   1   1   1   2   2   1   2   2   1   2   2   2   1   2   2   2   2   2   2   2   2   2   2   2   2   2   1   2   2   1   1   2   1   1   2   2   1   1   2   2   1   2   1   1   1   1   2   1   1   1   1   2   1   2   2   2   2   1   2   1   2   1   1   2   1   1   1   1   2   1   1   2   1   1   1   2   1   2   1   1   2   2   2   1   2   1   1   2   1   1   1   2   1   1   2   2   2
 MK-1-9                 1   2   2   1   1   1   2   2   1   2   1   2   1   2   2   1   1   1   2   2   2   1   1   2   1   2   2   1   1   1   2   2   2   1   2   2   1   1   1   2   2   2   1   1   2   1   1   2   1   1   2   1   1   1   2   2   1   2   2   1   2   1   1   1   2   2   1   2   2   2   1   1   1   1   1   2   1   2   1   2   2   2   2   1   1   1   2   2   2   1   1   2   2   1   1   1   2   2   2   2   2   2   2   2   2   1   2   2   1   2   2   1   2   2   2   1   2   2   2   2   2   2   2   2   2   2   2   2   2   2   2   2   1   1   2   1   1   2   2   1   1   2   2   1   2   1   1   1   1   2   1   1   1   1   2   1   2   2   2   2   1   2   1   2   1   1   2   1   1   1   1   2   1   1   1   1   1   2   2   1   2   1   1   2   1   2   1   2   1   1   2   1   1   1   2   2   1   2   2   2
 MK-1-10                1   2   2   2   1   1   2   2   1   2   1   2   1   2   2   1   1   1   2   2   2   1   1   2   1   2   2   1   1   1   2   2   2   1   2   1   1   1   1   2   2   2   1   1   1   1   1   2   1   1   2   1   1   1   2   2   1   2   2   1   2   2   1   1   2   2   1   2   2   2   1   1   1   1   1   2   1   2   1   1   2   2   2   1   1   1   2   2   2   2   1   2   2   1   1   1   2   2   2   2   2   1   2   2   2   2   2   2   1   2   2   1   1   2   2   1   1   1   2   2   2   2   2   2   2   2   2   2   2   2   2   2   1   1   2   1   1   2   2   1   1   2   2   1   2   1   1   1   2   2   1   1   1   1   1   1   2   2   2   2   2   2   1   2   1   1   1   1   1   1   1   2   1   1   1   1   1   2   2   1   2   1   1   2   1   2   1   2   1   1   2   1   1   1   2   2   1   2   2   2
 MK-1-11                1   2   2   2   1   1   2   2   1   2   1   2   1   1   2   2   1   1   2   2   2   1   1   2   1   2   2   1   1   1   2   2   2   1   1   1   1   1   1   2   2   2   1   1   1   1   1   2   1   1   2   1   1   1   2   2   1   2   2   1   2   2   1   1   2   2   1   2   2   2   1   1   1   1   1   2   1   2   1   1   2   2   2   1   1   1   2   1   2   2   1   2   2   1   1   1   2   2   2   2   2   1   2   2   1   2   1   2   1   2   2   1   1   2   2   1   1   1   2   2   2   2   2   2   2   2   2   2   2   2   2   2   1   1   2   1   1   2   2   1   1   2   2   1   2   1   2   1   2   2   2   1   1   1   2   1   2   2   2   2   1   2   2   2   1   1   1   1   1   2   1   2   1   1   1   1   1   2   2   1   1   1   1   2   1   2   1   2   1   1   2   1   1   1   2   1   1   1   2   1
 MK-1-12                1   2   1   2   1   1   2   2   1   2   1   2   1   1   2   2   1   1   1   2   2   1   2   2   1   2   1   1   1   1   2   2   2   1   1   1   1   1   1   2   2   2   1   1   2   1   1   2   1   1   2   1   1   1   2   2   1   2   2   1   2   2   1   1   2   2   1   2   2   2   1   1   1   1   1   2   1   2   2   1   2   2   2   1   1   1   2   1   2   2   1   2   1   1   1   1   2   2   2   2   2   1   2   2   1   2   1   2   1   2   2   1   1   2   1   1   1   1   2   2   1   2   2   2   2   2   2   2   2   1   2   2   1   1   2   1   1   2   2   1   1   2   2   1   2   1   2   1   2   2   2   2   1   1   2   1   2   2   2   2   1   2   2   2   1   1   1   1   1   2   1   2   1   1   1   1   1   2   2   2   1   1   1   2   1   2   1   2   1   2   2   1   1   1   2   1   1   1   2   1
 MK-1-13                2   2   2   1   1   1   2   2   1   1   1   2   1   1   2   2   1   1   1   2   2   1   2   2   2   2   1   1   1   2   2   2   2   2   1   1   1   1   1   2   2   2   1   1   2   1   2   2   1   1   2   1   1   1   2   2   1   2   2   1   2   2   2   1   2   2   1   2   2   2   1   1   1   1   1   2   1   2   2   2   1   2   2   2   1   1   2   1   2   2   1   2   1   1   2   1   2   2   2   2   2   1   2   2   1   2   1   2   1   2   2   1   1   2   1   2   2   1   2   1   1   2   2   2   2   2   2   2   2   1   2   2   1   1   2   1   1   2   2   1   1   2   2   1   2   1   1   1   2   2   2   2   1   1   2   1   2   2   2   2   1   2   2   2   1   1   1   1   2   2   1   2   1   1   1   1   1   2   2   2   1   1   1   2   1   2   1   2   1   2   2   2   1   1   2   2   1   1   2   1
 MK-1-14                1   2   2   1   1   1   2   2   1   1   1   2   1   1   2   2   1   1   1   2   2   1   2   2   2   2   1   1   1   2   2   2   2   2   1   2   2   1   1   2   1   2   1   2   1   1   2   2   1   1   1   1   1   1   2   2   1   2   2   1   2   2   2   1   2   2   1   1   2   2   1   1   1   1   1   2   1   2   2   2   1   2   2   2   1   1   2   1   2   2   1   2   1   1   2   1   2   2   2   2   2   1   2   2   1   2   1   2   1   2   2   1   1   2   1   2   2   1   2   1   1   2   2   2   2   1   2   2   1   1   2   2   1   1   2   1   1   1   2   1   1   2   2   1   1   1   1   1   2   2   1   2   1   1   2   1   2   2   2   1   1   2   2   2   1   1   1   1   2   2   1   2   1   1   1   1   1   2   2   2   1   1   1   2   1   2   1   2   1   2   2   2   1   2   2   1   1   1   2   1
 MK-1-15                2   2   2   1   1   1   2   2   1   1   1   2   1   1   2   2   1   1   1   2   2   1   2   1   2   2   1   1   1   2   2   2   2   2   1   2   2   1   2   2   1   2   1   2   1   1   2   2   1   1   1   1   1   1   1   2   1   2   2   1   2   2   2   1   2   2   1   1   2   2   2   1   2   1   2   2   1   2   2   2   2   2   2   1   1   1   2   1   2   1   1   2   1   1   2   1   2   2   2   2   2   1   2   2   2   2   1   2   1   1   2   1   2   2   1   2   2   1   2   1   1   2   2   1   2   1   2   2   1   1   2   1   1   1   2   1   1   1   2   1   1   2   2   1   1   1   1   1   2   2   1   2   1   1   2   2   2   1   2   1   1   2   2   2   1   1   1   1   2   2   1   2   1   1   1   1   2   2   2   2   1   1   1   2   1   2   1   2   2   2   2   2   1   1   2   1   1   1   2   1
 MK-1-16                2   2   2   1   1   1   2   2   1   1   1   2   2   1   2   2   1   1   1   2   1   1   2   1   2   2   2   1   1   2   2   2   2   2   2   2   2   1   2   2   1   2   1   2   1   1   2   2   1   1   1   1   1   1   1   2   1   2   2   1   2   2   2   1   2   2   1   1   2   1   1   1   1   1   2   1   1   2   2   1   2   2   1   1   1   1   2   1   2   1   1   2   1   1   2   1   2   2   2   2   2   1   1   2   2   2   1   2   1   1   2   1   1   2   1   2   2   1   2   1   1   2   2   1   2   1   2   2   1   1   2   1   1   1   2   1   1   1   2   1   1   2   2   1   1   1   2   1   2   2   1   2   1   1   2   1   2   2   2   1   1   1   2   2   2   1   1   1   2   2   1   1   2   1   1   1   2   2   2   2   1   1   1   2   1   1   1   2   2   2   2   2   1   1   2   1   1   1   2   2
 MK-2-1                 1   2   2   2   2   1   2   1   2   2   1   1   2   1   1   2   1   2   2   1   2   2   1   2   2   1   2   2   1   1   2   1   2   2   2   2   2   2   1   2   1   1   1   2   1   2   2   2   2   2   2   1   2   2   1   2   1   2   2   2   1   2   2   2   1   2   1   1   2   1   2   2   1   2   1   1   2   2   1   2   2   1   1   2   1   2   1   2   2   2   1   2   2   2   2   2   2   1   1   2   2   1   2   2   2   2   1   1   1   1   2   2   2   1   2   1   2   2   1   2   1   1   2   1   1   2   2   1   2   2   1   2   2   2   2   2   2   2   1   2   2   1   2   2   1   2   1   1   2   1   1   1   1   2   2   2   1   2   2   2   1   1   1   2   1   2   2   2   2   1   1   1   1   2   2   2   2   1   2   1   1   2   2   1   2   2   1   2   1   2   2   2   1   1   2   1   2   2   2   2
 MK-2-2                 1   2   2   2   2   1   2   1   1   2   2   1   2   1   1   2   1   2   1   1   2   2   1   2   2   1   2   2   1   1   2   1   2   2   2   2   2   2   1   2   1   1   1   2   1   2   1   2   2   2   1   1   2   2   1   1   1   2   2   2   1   2   2   2   1   2   1   1   2   1   2   2   1   2   1   1   2   2   1   2   2   1   2   2   1   2   1   2   2   2   2   2   2   2   2   2   2   2   1   2   2   1   2   2   2   2   1   1   1   1   2   2   2   1   2   2   2   2   1   1   1   1   2   1   1   2   2   1   2   2   1   2   2   2   2   2   2   2   1   2   1   1   2   2   1   2   1   1   2   1   1   1   1   2   2   2   1   1   2   2   1   2   1   2   1   2   1   2   2   1   1   2   1   2   2   2   2   1   2   1   1   2   2   1   2   2   1   2   2   2   2   2   1   1   1   2   2   2   2   2
 MK-2-3                 2   2   2   2   2   1   1   1   1   2   2   1   1   1   1   2   2   2   1   1   2   2   1   2   1   1   2   2   1   1   2   1   2   2   2   2   2   2   1   2   1   1   1   2   1   2   1   1   2   2   1   1   1   2   1   1   1   1   2   2   1   2   2   2   1   2   1   1   2   1   2   2   1   2   1   1   2   2   1   2   2   1   1   2   1   2   1   2   2   2   2   2   2   2   2   2   2   2   1   2   2   1   2   2   2   2   1   1   1   1   2   2   2   1   2   2   2   2   1   1   1   1   2   1   1   2   2   1   2   2   1   2   2   2   2   2   2   2   1   2   1   1   2   2   1   2   1   1   2   1   1   1   1   2   1   2   2   1   2   1   1   2   1   2   1   2   1   2   2   1   1   2   1   2   1   1   2   1   2   2   1   2   2   1   2   2   1   2   1   2   2   2   2   1   1   2   2   2   2   2
 MK-2-4                 2   2   2   2   2   1   1   1   1   2   2   1   1   1   1   2   2   2   1   1   2   2   1   2   1   2   2   2   1   1   2   1   2   2   2   2   1   2   1   2   1   1   1   2   1   2   1   1   2   2   1   1   1   2   1   1   1   1   2   2   2   2   1   2   2   2   1   1   2   1   2   2   2   2   1   2   1   2   1   2   2   1   1   2   1   2   1   2   2   2   2   2   2   2   2   2   1   2   1   2   2   1   2   2   2   2   1   1   1   1   2   2   2   1   2   2   2   1   1   1   1   1   2   1   1   2   2   1   2   2   2   2   2   2   2   2   2   2   1   2   1   1   2   2   2   2   1   2   1   1   1   1   1   1   1   2   2   2   2   1   1   1   1   2   1   2   1   2   2   1   1   2   1   2   1   2   1   1   2   2   1   2   2   1   2   2   1   2   1   2   2   2   2   1   1   2   2   2   2   2
 MK-2-5                 2   2   2   2   2   2   2   1   1   2   2   1   1   1   1   1   2   2   1   1   2   2   1   1   1   2   2   2   1   1   2   1   2   2   2   2   1   2   1   2   1   1   1   2   1   2   1   1   2   2   1   1   1   1   1   1   1   1   2   2   2   2   2   1   2   1   1   1   1   1   2   2   2   2   2   2   1   2   1   2   2   1   1   2   2   1   1   2   2   2   2   2   2   2   2   2   1   2   1   2   2   1   2   2   2   2   1   1   2   1   1   2   2   1   2   2   1   1   1   1   1   1   2   2   1   2   1   1   2   2   2   2   2   2   2   2   2   2   2   2   1   2   1   2   2   2   1   2   1   1   1   1   1   2   1   2   2   2   2   1   1   1   1   2   1   2   1   2   2   1   1   2   1   1   1   2   1   1   2   2   1   2   1   1   2   2   1   2   1   2   1   2   2   1   1   2   2   2   2   1
 MK-2-6                 2   2   2   2   2   2   2   1   1   2   2   1   1   1   2   1   2   2   1   1   2   2   1   1   1   2   2   2   1   1   2   1   2   2   2   2   1   2   1   2   1   1   2   2   1   2   1   1   2   2   1   1   1   1   1   1   1   1   2   2   2   2   1   1   1   1   2   1   1   2   2   2   2   2   2   2   1   2   2   2   2   1   1   2   2   1   1   2   2   2   2   2   2   2   2   2   1   2   1   2   2   1   2   2   2   2   1   2   2   1   1   2   1   2   2   2   1   1   1   2   1   1   2   2   2   2   1   1   2   2   2   2   2   2   2   2   2   2   2   2   1   1   1   2   2   2   2   1   1   1   1   1   1   2   2   2   2   2   1   1   1   1   1   2   1   2   1   2   2   1   2   2   1   1   1   2   1   1   2   2   1   2   1   1   2   1   1   2   2   1   1   2   2   1   1   2   2   2   2   1
 MK-2-7                 2   2   2   2   2   1   2   1   1   2   2   1   1   1   2   1   2   2   1   1   2   1   1   1   2   2   2   1   2   2   2   1   2   2   2   2   1   2   1   2   1   1   2   2   1   2   1   1   2   1   1   1   1   1   1   1   2   1   2   2   2   2   1   1   1   1   1   1   1   2   2   2   2   1   2   2   1   1   2   2   2   1   1   2   2   1   2   2   1   2   2   2   2   2   2   2   1   2   1   2   2   1   2   2   2   2   1   2   2   1   1   2   1   1   2   2   1   1   1   2   1   1   2   2   1   2   1   1   1   2   2   2   2   2   2   2   2   2   2   2   2   1   1   2   2   2   2   1   1   1   1   1   1   2   2   2   1   2   1   1   1   1   1   2   1   2   1   2   2   1   2   1   1   1   1   2   1   1   2   2   1   2   1   1   2   1   1   2   2   1   1   2   2   2   1   2   2   2   2   1
 MK-2-8                 2   2   2   2   2   1   2   1   1   2   2   1   1   1   2   1   2   2   1   1   2   1   1   2   2   2   2   1   2   2   2   1   2   2   2   2   1   2   1   2   1   1   2   2   1   2   2   1   2   1   1   1   1   1   1   1   2   1   2   2   2   2   1   1   1   1   1   1   1   2   2   2   2   1   2   2   1   1   2   2   2   1   1   2   2   1   2   2   1   2   2   2   2   2   2   2   1   1   1   1   2   1   2   2   1   2   1   2   2   1   1   2   2   1   1   2   1   1   1   2   1   1   2   2   1   2   1   1   1   2   2   2   2   2   1   2   2   2   2   2   2   1   1   1   2   2   2   2   1   1   1   1   1   2   1   2   1   2   1   1   1   2   1   2   1   2   1   2   2   1   2   1   1   1   1   2   1   1   2   2   1   2   1   1   2   1   2   2   2   1   1   2   2   2   1   2   2   2   2   2
 MK-2-9                 2   2   2   2   2   1   2   1   1   2   2   1   1   1   2   1   2   2   1   1   2   1   2   2   2   2   2   1   2   2   2   1   1   2   2   2   1   2   1   2   1   1   1   2   1   2   1   2   2   1   1   1   1   1   1   1   2   1   2   2   2   2   1   1   1   1   1   1   1   1   2   2   1   1   2   2   1   1   2   2   2   1   1   2   2   1   1   2   1   2   2   2   2   2   2   2   1   1   1   1   2   1   2   2   1   2   1   2   2   1   1   2   2   1   1   2   1   1   1   2   1   1   2   2   1   2   1   2   1   2   2   2   2   2   1   2   2   2   2   2   2   1   1   1   2   2   1   2   1   1   1   1   1   2   1   2   1   2   1   1   2   2   1   2   1   2   1   2   2   1   1   2   1   1   1   2   2   1   2   1   1   2   1   1   2   1   2   2   2   1   1   2   2   2   1   2   2   2   1   2
 MK-2-10                2   2   2   2   2   2   2   1   1   2   2   1   1   1   2   1   2   2   1   1   2   1   2   2   2   2   2   1   2   2   2   1   1   2   1   2   1   2   1   2   1   1   1   2   1   2   1   2   2   1   1   1   1   1   1   1   2   1   2   2   2   2   1   1   2   1   1   2   1   1   2   2   1   1   2   2   1   1   2   2   2   1   2   2   2   1   1   2   1   2   2   2   2   2   2   2   1   1   1   1   2   1   2   1   1   2   1   2   2   1   1   2   2   1   1   2   1   1   2   1   1   1   2   1   1   1   1   2   1   2   2   2   2   2   1   2   2   2   2   2   2   1   1   1   2   2   2   2   2   1   1   2   1   2   1   2   1   2   1   1   2   2   1   2   1   2   1   2   2   1   1   1   1   1   1   1   2   1   2   1   1   2   1   1   2   1   2   2   2   1   1   2   2   2   1   2   2   2   1   2
 MK-2-11                2   2   2   2   2   2   2   1   1   2   2   1   1   1   2   1   2   2   2   1   2   1   2   1   2   2   2   1   1   2   2   1   1   1   1   1   1   2   1   2   1   1   1   2   2   2   1   2   2   1   2   1   1   1   1   1   1   1   2   2   2   1   1   1   2   1   1   2   1   1   2   2   1   1   2   2   1   1   2   2   1   1   2   1   2   1   1   2   2   2   2   2   2   2   2   2   1   1   1   1   2   1   2   1   1   2   1   2   2   1   1   2   2   1   1   2   1   1   2   1   1   1   1   1   1   1   1   2   1   2   2   1   2   2   1   2   2   2   2   2   2   1   1   1   2   1   2   2   2   1   1   2   1   2   2   2   1   2   1   2   2   2   1   2   1   2   1   2   2   1   1   1   1   1   2   1   2   1   2   1   1   1   1   1   2   1   2   2   2   1   1   2   2   2   1   2   2   2   1   2
 MK-2-12                1   1   1   1   2   2   2   1   1   2   1   1   1   1   2   1   2   2   2   1   2   1   2   1   2   2   2   1   1   2   1   1   1   1   1   1   1   2   2   2   1   1   1   2   2   2   1   2   2   1   2   1   1   2   1   1   1   2   2   2   2   1   1   2   2   1   1   2   1   1   2   2   1   1   2   2   1   1   2   2   1   1   2   1   2   1   1   2   2   2   2   2   2   2   1   2   1   1   1   1   2   1   2   1   1   2   2   2   2   1   1   1   2   1   1   2   1   1   2   1   1   1   2   1   1   1   2   2   1   2   2   1   2   2   1   2   2   2   2   2   2   1   1   1   2   1   2   2   2   1   1   2   1   2   2   2   1   2   2   2   2   2   1   2   1   2   1   2   2   1   1   1   1   2   1   1   2   1   2   1   1   2   1   1   2   1   2   2   1   1   1   2   2   2   1   2   2   2   1   1
 MK-2-13                2   1   1   1   2   2   2   1   1   2   1   1   1   1   2   1   1   2   2   2   2   1   2   1   2   2   2   1   1   2   1   1   1   1   1   1   1   2   1   2   1   1   2   2   2   2   1   2   2   1   2   1   1   2   1   1   1   2   2   2   2   1   1   2   2   1   1   2   1   1   2   1   1   1   2   2   1   1   1   2   1   1   1   1   2   1   1   2   2   2   2   2   2   2   2   2   1   1   1   1   2   2   1   1   1   2   2   2   2   1   1   1   2   1   2   2   1   1   2   1   2   1   2   1   1   1   2   1   1   2   2   1   2   2   1   2   2   2   2   2   1   1   1   1   2   1   2   2   2   1   1   2   1   2   2   2   1   2   2   2   2   2   1   2   1   2   1   2   2   2   1   2   1   2   1   1   2   1   2   1   2   2   1   1   2   1   2   2   1   1   1   1   2   2   1   2   2   2   1   1
 MK-2-14                2   1   1   1   2   2   2   1   1   2   1   1   1   1   2   1   1   2   2   2   2   1   2   1   2   2   2   1   1   2   1   2   1   1   1   1   1   2   1   2   1   1   2   2   2   2   1   2   2   1   2   1   1   2   1   1   1   2   2   2   2   1   1   2   2   1   1   2   1   1   2   1   1   1   2   2   1   1   1   2   1   1   1   1   2   2   2   2   2   2   2   2   2   2   2   2   1   1   1   1   2   2   1   1   1   2   2   2   2   1   1   1   2   1   2   2   1   1   2   1   2   1   2   1   1   1   2   1   1   2   2   1   2   2   2   2   2   1   2   2   2   1   1   1   1   2   2   2   2   2   1   2   1   2   2   2   1   2   2   2   2   2   1   2   1   2   1   2   1   2   1   2   1   2   1   1   2   1   2   1   2   1   2   1   2   1   2   2   1   1   2   1   2   2   1   2   2   2   1   1
 MK-2-15                2   1   2   2   2   2   2   1   2   2   1   1   1   1   1   1   1   2   2   2   1   1   2   1   2   2   1   1   1   2   1   2   1   1   2   1   1   2   1   2   1   1   2   2   2   2   1   1   2   1   2   1   1   2   1   1   1   2   2   2   2   1   1   2   2   1   1   2   1   2   1   1   1   1   1   2   1   1   1   2   1   1   2   2   2   2   2   2   2   2   2   2   2   2   2   2   1   1   1   1   2   2   1   1   1   2   2   2   2   1   1   1   2   1   1   2   1   1   2   1   2   1   2   1   1   1   2   1   1   1   2   1   2   2   2   2   2   1   2   2   2   1   1   1   1   2   2   2   2   2   1   2   1   2   2   2   1   2   2   2   2   2   1   2   1   2   1   1   1   2   1   2   2   2   1   1   2   1   2   1   2   1   2   1   2   1   2   2   1   1   2   1   2   2   1   2   2   2   1   2
 MK-2-16                2   1   2   2   2   2   2   1   2   2   1   1   1   1   1   2   1   2   2   2   1   1   2   1   2   2   2   1   1   2   1   2   1   1   1   1   2   2   2   2   1   1   2   2   2   2   1   1   2   1   2   1   1   2   1   1   1   2   2   2   2   1   2   2   2   1   1   1   1   2   1   2   1   1   1   2   1   1   1   1   1   1   2   2   2   2   2   1   2   2   2   2   2   2   2   2   1   1   1   1   2   1   1   1   1   2   2   2   2   1   1   1   2   2   1   2   1   1   2   1   2   1   2   1   1   1   1   1   1   1   1   1   2   2   2   2   2   1   2   2   2   1   1   1   1   2   2   2   2   2   1   2   1   1   2   2   1   2   2   2   2   2   1   2   1   2   1   1   1   1   2   2   2   2   1   1   2   1   2   2   2   1   2   1   2   2   2   2   1   1   2   1   2   2   1   2   2   2   1   2
 MK-3-1                 2   2   1   1   2   2   1   1   2   2   1   1   2   2   2   1   2   1   2   1   2   2   2   1   1   2   2   1   2   1   1   2   1   1   1   2   2   1   1   2   1   2   2   1   2   1   1   1   2   2   1   1   1   2   1   2   1   1   2   2   2   1   1   1   2   2   1   2   1   2   1   2   2   2   1   2   2   1   1   1   1   2   2   2   2   2   2   1   2   1   1   2   1   2   2   1   1   2   1   1   2   1   2   1   1   2   1   1   2   1   2   2   2   1   2   2   1   1   1   1   1   1   1   1   2   1   2   2   2   2   2   1   1   1   2   1   1   1   1   1   2   1   2   1   1   1   2   2   2   2   2   2   2   1   2   1   1   1   1   2   2   1   1   1   2   1   1   2   1   1   1   2   1   1   2   1   2   1   2   1   1   2   2   2   1   1   1   2   1   2   2   1   2   1   2   1   2   2   2   2
 MK-3-2                 2   2   1   1   2   2   1   1   2   2   1   1   2   2   2   1   2   1   2   1   2   2   2   1   1   2   2   1   2   1   1   2   1   1   1   2   2   2   1   2   1   2   2   1   2   1   1   2   2   2   1   1   1   2   1   2   1   1   2   2   2   2   1   1   2   2   1   2   1   2   2   2   2   2   1   2   2   1   1   1   1   2   1   2   2   2   2   1   2   2   1   2   2   2   2   1   1   2   1   1   2   1   2   2   2   2   1   1   2   1   2   2   2   1   2   2   1   1   2   1   1   1   1   1   2   1   2   1   2   2   2   1   1   1   2   1   1   1   2   1   2   1   2   1   1   2   1   2   2   2   2   2   2   1   1   1   1   1   1   2   2   1   1   1   2   1   1   2   1   1   1   2   1   2   2   1   2   1   2   1   1   2   2   2   1   1   2   1   1   2   2   1   1   1   2   2   1   2   2   2
 MK-3-3                 1   2   1   1   2   2   1   1   2   2   1   1   2   2   2   1   2   1   2   1   1   2   2   1   1   2   1   1   2   1   1   1   1   1   2   2   1   2   1   2   1   2   1   1   2   2   1   2   2   2   1   1   1   2   1   2   1   1   2   1   2   2   2   1   2   2   1   2   1   2   2   2   2   1   1   2   2   2   1   1   1   2   1   2   2   2   2   1   2   2   1   2   2   1   2   1   1   2   1   1   2   1   2   2   2   2   1   1   2   1   2   2   2   1   1   2   1   1   1   1   1   1   1   1   2   1   2   1   2   2   2   1   1   1   2   1   1   1   2   1   2   1   2   1   1   2   1   2   2   2   2   2   2   1   1   1   1   1   1   2   2   1   1   2   2   1   1   2   1   1   1   2   1   2   1   1   2   1   2   1   1   2   2   2   1   1   1   1   1   2   2   1   1   2   2   2   1   2   2   2
 MK-3-4                 1   2   1   1   2   2   1   1   1   2   1   1   2   2   2   1   2   1   2   1   1   2   2   1   1   2   1   1   2   1   1   1   2   1   2   1   1   1   1   2   2   2   1   1   1   2   1   2   2   2   1   1   1   2   1   2   1   1   2   1   2   2   1   1   2   2   1   2   1   2   2   2   2   2   1   2   2   1   1   1   1   2   1   1   2   2   2   1   2   2   1   2   2   1   2   2   1   2   1   1   2   1   1   1   2   2   2   1   2   1   2   2   1   1   1   2   1   1   1   1   1   2   2   1   1   2   2   2   2   1   2   1   1   1   2   1   1   2   2   1   2   1   2   1   1   2   1   2   2   2   2   1   2   1   1   1   2   1   1   2   2   1   1   2   2   1   2   2   1   1   1   1   1   2   1   1   2   1   2   2   1   2   2   2   1   1   1   2   1   2   2   1   2   2   2   2   1   2   2   2
 MK-3-5                 1   2   1   1   2   2   1   1   1   2   1   1   2   2   2   1   2   1   2   1   1   2   2   1   1   2   1   1   2   1   1   1   2   1   2   1   1   1   1   2   2   2   1   1   1   2   1   2   2   2   1   1   1   2   1   1   1   1   1   1   2   2   1   1   2   2   1   2   1   1   2   2   2   2   1   2   2   1   2   1   1   2   1   1   2   2   2   1   2   2   1   2   2   1   2   2   2   2   1   1   2   1   1   1   2   2   2   1   2   1   2   2   1   2   1   2   1   1   1   1   1   2   2   1   1   2   2   2   2   1   2   1   1   1   2   1   1   2   2   1   2   1   2   1   1   2   2   1   2   1   2   2   2   1   1   1   2   2   1   2   2   1   1   2   2   1   2   2   1   1   1   1   1   1   1   2   2   1   2   2   1   2   2   2   2   1   2   2   1   1   2   1   1   2   2   2   1   2   2   2
 MK-3-6                 1   1   1   1   1   2   1   1   1   2   1   1   2   2   2   1   2   1   2   1   1   2   2   1   1   2   1   1   2   2   1   1   2   1   2   1   2   1   1   2   2   2   1   1   1   2   1   2   2   1   1   2   1   2   1   1   1   1   1   2   2   2   1   1   2   2   1   2   1   1   2   2   2   2   1   2   2   1   2   1   1   2   1   1   2   2   2   1   2   1   1   2   2   2   2   2   2   2   1   1   2   1   1   1   2   2   2   1   2   1   2   2   1   2   1   2   1   1   1   1   1   2   2   1   1   2   2   2   2   1   2   1   1   1   2   1   1   2   2   2   2   1   2   1   1   2   2   1   2   1   2   1   2   1   1   1   2   2   1   2   2   1   2   2   2   1   2   2   1   1   2   1   1   1   1   2   2   1   2   2   1   2   2   2   2   1   2   1   1   1   2   1   2   2   2   2   1   2   2   2
 MK-3-7                 1   1   2   1   1   2   1   1   1   2   1   1   2   2   2   1   2   1   2   1   1   2   2   1   1   2   1   2   2   2   1   1   2   1   2   1   2   1   1   2   2   2   1   1   1   2   1   2   2   1   1   2   1   1   1   1   1   1   1   2   2   2   2   1   2   2   1   2   1   1   2   2   2   2   1   2   2   1   2   1   1   2   1   2   2   2   2   1   2   1   1   2   2   2   2   2   2   2   1   1   2   1   1   1   2   2   2   1   2   1   2   2   1   1   1   2   1   1   1   1   1   2   2   1   1   2   2   2   2   2   2   1   2   1   2   1   1   2   1   2   2   1   2   2   1   2   2   1   2   1   1   1   2   1   1   1   2   2   1   2   2   1   1   2   1   1   2   2   1   1   2   1   1   1   1   2   2   1   2   2   1   2   2   1   2   1   2   1   1   1   1   1   2   2   2   1   1   2   2   2
 MK-3-8                 1   1   2   1   1   2   1   1   1   2   1   1   2   2   2   1   2   1   2   1   1   2   2   1   1   2   1   1   1   2   1   1   2   1   2   1   2   2   2   1   2   2   1   1   1   2   1   2   2   1   1   2   1   1   1   1   1   1   1   2   1   2   2   1   2   1   1   2   1   1   2   2   2   2   1   2   2   1   2   1   1   2   1   2   2   2   2   1   2   1   1   2   1   2   2   2   2   2   1   1   2   1   1   1   2   2   2   1   2   1   2   2   1   1   1   2   1   1   1   1   1   2   2   1   2   2   2   2   2   2   2   1   2   1   2   1   1   2   1   2   2   1   2   2   2   2   2   1   2   1   1   1   2   1   1   1   1   2   1   1   1   1   1   2   1   1   2   2   2   1   2   1   1   1   1   2   2   1   2   2   1   2   2   2   2   1   2   1   1   1   1   1   2   1   2   1   1   2   2   2
 MK-3-9                 1   1   2   1   1   2   1   1   1   2   1   1   2   2   2   1   2   1   2   1   1   2   2   1   1   2   1   2   1   2   1   1   1   1   2   1   2   2   2   1   2   2   1   1   1   2   1   2   2   1   1   1   1   1   1   1   1   1   1   2   1   2   2   1   2   1   2   2   1   1   2   2   2   2   1   2   2   1   2   2   1   2   1   2   2   2   2   1   2   1   1   2   1   2   2   2   2   2   2   2   2   1   1   1   1   2   2   2   2   1   1   1   1   2   1   2   1   1   1   1   1   2   1   1   2   2   2   1   2   2   2   1   2   1   2   1   1   2   1   2   2   1   2   2   2   2   2   1   2   1   1   1   2   1   1   1   1   2   1   2   1   1   1   2   1   1   2   2   2   1   2   2   1   1   1   2   2   1   2   2   1   1   2   2   2   1   2   1   1   1   1   2   1   1   2   2   2   2   2   1
 MK-3-10                1   1   2   1   1   2   1   1   1   2   1   1   2   2   2   1   2   1   2   1   1   1   2   1   2   2   1   2   1   2   1   1   1   1   2   2   2   2   2   1   2   2   2   2   1   2   1   2   2   1   1   1   1   1   1   1   1   1   1   2   1   1   2   1   2   1   2   2   1   1   2   2   2   2   1   2   2   1   2   2   1   2   1   2   2   2   2   1   2   1   1   2   1   2   2   2   2   2   2   2   2   1   1   1   1   2   2   2   2   1   1   1   2   2   1   2   1   1   1   1   1   2   2   1   2   2   2   1   2   2   2   1   2   1   2   1   1   2   1   2   2   1   2   2   2   2   2   1   2   1   1   1   2   1   1   2   1   2   1   2   1   1   1   2   1   2   2   2   2   1   2   1   1   1   2   2   2   2   2   2   1   1   2   2   2   1   2   1   1   2   1   2   2   1   2   2   2   2   2   1
 MK-3-11                2   2   2   1   1   2   1   1   1   1   1   1   2   1   2   1   1   1   2   1   1   1   2   1   2   2   1   2   1   1   1   1   1   1   2   2   2   2   2   1   2   2   2   2   1   2   1   2   2   1   1   1   1   1   1   1   1   1   1   2   1   1   2   1   2   1   2   2   1   1   2   2   2   2   1   1   2   1   2   2   1   2   1   2   2   2   2   1   2   2   1   2   1   2   1   2   2   1   2   2   2   2   1   2   1   2   2   2   2   1   1   1   2   2   1   1   1   1   1   1   2   2   1   1   2   1   2   1   2   2   2   1   2   1   2   1   1   2   1   2   2   1   2   1   2   1   2   1   2   1   1   1   2   1   2   1   1   1   1   2   1   1   1   2   1   2   2   2   2   1   2   1   1   1   2   2   2   2   2   2   1   2   2   2   2   1   2   1   1   1   1   2   2   1   2   2   1   2   2   2
 MK-3-12                2   2   2   1   1   2   1   1   1   1   1   1   2   1   2   2   1   1   2   2   1   1   2   1   2   2   1   1   1   1   2   1   1   2   2   2   2   2   2   1   1   1   2   2   2   2   1   2   2   1   1   1   1   1   1   1   1   1   2   2   1   1   2   1   2   1   2   2   1   1   2   2   2   2   1   1   2   1   2   2   1   2   1   2   2   2   2   1   2   1   2   2   1   2   1   2   2   1   2   2   2   1   1   2   1   2   2   2   2   1   1   1   2   2   1   1   1   1   1   1   2   2   1   1   2   1   2   1   2   2   2   1   2   1   2   1   2   2   1   2   2   1   2   1   2   1   2   2   2   1   1   1   2   1   2   1   1   1   1   2   2   1   1   2   1   1   2   2   2   2   1   1   1   2   2   2   2   2   2   2   1   2   2   2   2   1   2   1   1   2   1   2   2   1   2   2   1   2   2   2
 MK-3-13                2   2   2   1   2   2   1   1   1   1   1   1   2   1   2   2   1   1   2   2   1   1   2   1   2   2   1   2   2   1   2   1   2   2   2   2   2   2   2   1   2   1   2   2   2   2   1   2   2   1   1   1   1   1   1   1   1   1   2   2   1   1   2   1   2   1   2   2   1   1   2   2   1   2   2   1   2   1   1   2   1   2   1   2   1   2   2   1   2   1   1   2   1   1   1   2   2   2   2   2   2   1   1   2   1   1   2   2   2   1   1   1   2   2   1   1   1   1   1   1   2   2   1   1   2   1   2   1   2   2   1   1   1   1   2   1   2   2   1   2   2   1   2   1   2   1   2   2   2   1   1   1   2   1   2   1   1   1   1   2   2   1   1   2   1   1   2   1   2   1   1   1   1   1   2   2   2   2   2   2   1   2   2   2   2   2   2   2   1   2   1   2   2   1   2   2   1   2   2   2
 MK-3-14                2   2   1   1   2   2   1   1   1   1   1   2   2   1   2   2   1   1   2   2   1   1   2   1   2   2   1   2   2   1   2   1   2   2   2   2   2   2   2   1   2   1   2   2   2   1   1   2   1   1   1   1   1   1   1   1   1   1   2   2   1   1   2   1   2   1   2   2   1   1   2   2   1   2   2   1   2   1   1   2   1   1   1   2   1   2   2   1   2   1   1   2   1   1   1   2   2   1   2   2   2   1   1   2   1   1   2   1   2   1   1   1   2   2   1   1   1   1   2   1   2   2   1   1   2   1   2   1   1   2   1   1   1   1   2   1   2   1   1   2   2   1   2   1   2   1   2   2   2   1   2   1   2   1   2   1   1   2   1   2   2   1   1   2   1   2   2   1   2   1   1   1   1   1   2   1   2   2   2   2   1   2   2   2   2   2   2   2   1   2   1   2   2   1   2   2   1   2   2   2
 MK-3-15                2   2   1   1   2   2   1   1   1   1   1   2   2   1   2   2   1   1   2   2   2   1   2   1   2   2   1   2   2   1   2   1   2   2   2   1   2   2   2   1   2   1   2   2   1   1   1   2   1   1   1   1   1   1   1   1   1   1   2   2   1   1   2   1   2   1   2   2   1   1   1   1   1   2   2   2   2   1   1   2   1   1   1   2   1   2   2   2   2   1   1   2   1   1   2   2   2   1   2   2   2   1   1   2   1   2   2   1   1   1   1   1   1   2   1   1   1   1   2   2   2   2   1   1   2   1   1   1   1   2   1   1   1   1   2   1   2   1   1   2   1   1   2   1   2   1   1   2   2   1   2   1   2   1   2   1   1   2   1   2   2   1   1   2   1   2   2   1   2   1   1   1   1   1   1   1   2   2   2   2   1   2   2   2   2   2   2   2   1   2   1   2   2   1   2   2   1   1   2   2
 MK-3-16                2   2   2   1   2   2   1   1   1   2   2   1   2   1   2   2   1   2   2   2   2   1   2   1   2   2   1   2   2   1   2   2   2   2   2   1   2   2   2   1   2   1   2   2   1   1   1   2   1   1   1   1   1   1   1   1   1   1   2   1   1   1   2   1   2   1   2   2   1   1   1   1   1   1   2   2   2   1   1   2   1   1   1   2   1   1   2   2   2   2   1   2   1   1   2   2   2   1   2   2   2   1   1   2   1   2   1   1   1   1   1   1   1   2   1   1   1   1   2   2   2   2   2   1   2   1   1   1   1   2   1   1   1   1   2   1   2   1   1   2   1   1   2   1   1   1   1   2   2   1   2   1   2   1   1   1   1   2   1   2   2   1   1   2   1   2   2   1   2   2   1   1   2   1   1   1   2   2   2   2   1   2   2   2   2   1   2   2   1   2   2   2   2   1   2   2   1   1   2   1
 MK-4-1                 2   2   2   1   1   1   2   2   1   1   1   1   1   1   2   1   1   2   1   2   2   2   1   1   2   2   1   1   1   1   1   2   1   2   1   2   2   1   2   1   2   2   1   2   2   2   1   2   1   2   1   1   1   1   1   2   1   2   1   1   2   1   2   2   1   2   2   1   2   2   2   2   1   2   1   1   1   2   2   1   1   2   1   2   1   1   2   2   2   1   2   2   1   1   2   2   1   1   2   1   1   2   1   1   2   2   2   2   1   1   1   1   1   2   2   1   1   1   1   2   2   1   2   2   2   1   1   2   1   2   2   1   1   1   2   1   2   1   1   1   1   2   1   1   2   2   2   1   1   2   2   1   1   1   1   1   1   1   1   2   2   1   2   2   2   2   1   2   1   1   1   2   2   1   2   2   2   2   2   2   2   2   1   1   1   2   1   2   1   2   2   2   1   1   1   2   1   2   2   1
 MK-4-2                 2   1   2   1   1   1   2   1   1   2   2   1   1   1   2   1   1   1   1   2   2   2   1   1   1   2   1   1   1   1   1   2   1   2   1   2   2   1   2   1   2   2   1   2   2   2   1   2   1   2   1   1   1   1   1   2   1   2   1   2   2   1   2   2   1   2   2   1   2   2   2   2   1   2   1   2   1   2   2   1   1   2   1   2   1   2   2   2   2   1   2   2   1   1   2   2   1   1   2   1   1   2   1   1   2   2   2   2   1   1   1   1   1   2   2   1   1   1   1   2   2   1   2   2   2   1   1   2   1   1   2   1   1   1   2   1   2   1   1   1   1   2   1   2   2   2   2   2   1   2   2   2   1   1   1   1   1   1   1   2   2   1   2   2   2   2   1   2   1   1   1   1   2   1   2   2   2   2   2   1   2   2   1   1   1   2   1   2   1   2   2   2   1   1   2   2   1   2   2   2
 MK-4-3                 2   1   2   2   1   1   2   1   1   2   2   1   1   1   2   1   1   1   1   2   1   2   1   1   1   2   1   1   1   1   1   2   1   2   1   2   2   1   2   1   2   1   1   2   2   1   1   2   1   2   1   1   1   2   1   2   1   2   1   2   1   1   2   2   1   2   2   1   2   2   2   1   1   2   1   2   2   2   2   1   1   2   1   2   1   2   2   2   2   1   2   1   1   2   2   2   1   1   2   1   1   2   1   1   1   2   2   2   1   1   1   1   1   1   2   2   1   1   1   2   2   1   2   2   2   1   1   2   1   2   2   1   1   1   1   1   2   1   1   1   1   2   1   2   2   2   2   2   1   2   2   2   1   1   1   1   2   1   1   2   1   1   1   2   1   2   1   2   1   2   1   1   2   2   2   2   2   2   1   1   2   2   1   1   1   2   1   2   1   2   2   2   1   1   1   2   1   2   2   2
 MK-4-4                 2   1   2   2   1   1   2   2   1   2   2   1   1   1   2   1   1   1   1   2   1   2   1   1   1   2   1   1   1   1   1   2   1   2   2   2   2   1   2   1   1   1   1   2   2   1   1   2   1   2   1   1   1   2   2   2   1   2   1   1   1   1   2   2   1   2   2   1   1   2   2   1   1   2   1   2   1   2   2   1   1   2   1   2   1   2   2   1   1   1   2   1   1   1   2   2   1   1   2   1   1   2   2   1   1   2   2   2   1   1   1   1   1   1   2   2   1   1   1   2   2   1   2   1   2   1   1   2   1   2   2   1   1   1   1   1   2   1   1   2   1   2   1   1   2   2   2   2   1   2   2   2   1   1   1   1   2   1   1   2   2   1   1   2   1   2   1   2   1   2   1   1   1   2   2   2   2   2   1   1   2   2   1   1   1   2   1   2   1   2   2   2   1   2   1   2   1   2   2   1
 MK-4-5                 2   1   2   2   1   1   2   2   1   2   2   2   1   1   2   1   2   1   1   2   1   1   1   1   1   2   1   1   2   1   1   2   1   1   2   2   2   1   2   1   2   1   1   1   2   2   1   2   2   2   1   1   1   2   2   2   1   2   1   1   1   1   2   2   1   1   2   1   1   2   2   1   1   2   1   1   1   2   2   1   1   2   1   2   1   2   2   1   1   1   2   1   1   1   2   2   1   1   2   1   1   2   2   2   1   2   2   2   1   1   1   1   1   2   2   2   1   1   1   2   2   1   1   1   2   1   1   2   1   1   2   1   2   1   2   1   1   1   1   2   1   2   1   2   2   2   2   2   1   1   2   2   1   1   1   1   2   2   2   2   2   1   1   2   1   2   1   1   1   2   1   1   1   2   2   2   2   2   1   1   1   2   1   1   2   1   1   2   1   1   2   2   1   2   1   2   1   2   2   1
 MK-4-6                 2   1   2   2   1   2   2   2   1   2   2   2   1   1   2   1   2   1   2   2   1   1   1   1   1   2   1   1   2   1   1   2   1   1   2   2   2   1   2   1   2   1   1   1   2   2   1   2   2   2   1   1   1   2   2   1   1   2   1   1   1   1   2   2   1   1   2   1   1   2   2   1   1   2   1   1   1   2   2   1   1   2   1   2   1   2   2   1   1   2   2   1   1   1   2   2   1   1   2   2   1   2   2   2   1   2   2   2   2   1   2   1   1   2   2   2   1   1   1   2   2   1   1   1   2   1   2   1   1   1   2   1   2   1   2   1   1   2   1   2   1   2   1   2   1   2   2   2   1   1   2   2   1   1   1   1   2   2   2   2   2   1   1   2   2   2   1   2   1   2   2   1   1   2   2   2   2   2   1   1   2   2   1   1   2   1   2   2   1   1   2   2   2   2   1   2   1   2   2   2
 MK-4-7                 2   1   2   2   1   2   2   2   1   2   2   2   1   1   2   1   2   1   2   2   1   1   1   1   1   2   1   1   2   1   1   2   1   1   2   2   2   1   1   1   2   1   1   1   2   2   1   2   2   2   1   1   1   2   2   2   2   2   2   1   1   1   2   2   1   1   2   1   1   2   2   1   1   2   1   1   1   2   2   1   1   2   1   2   1   2   2   1   1   2   2   1   1   1   2   2   1   1   2   2   1   2   2   2   1   2   2   2   2   1   2   1   1   2   2   2   1   1   1   2   2   1   1   1   2   1   2   2   1   1   2   1   2   1   2   1   1   2   1   2   1   2   2   2   1   2   2   2   1   1   2   2   1   1   1   1   2   2   2   2   2   1   1   2   2   2   1   2   1   2   2   1   1   2   2   2   2   2   1   1   2   2   2   1   2   1   2   2   1   1   2   2   2   2   1   2   1   2   2   2
 MK-4-8                 2   1   2   2   1   2   2   2   1   2   2   2   1   2   2   2   2   1   2   2   1   1   1   1   1   2   1   1   2   1   1   2   1   1   2   2   1   1   1   1   2   2   1   1   2   1   1   2   2   2   1   1   1   2   2   2   2   2   2   1   1   1   2   2   1   1   2   1   1   2   2   1   1   2   1   1   1   2   2   1   1   2   1   2   1   2   2   1   1   2   2   1   1   1   2   1   1   1   2   1   1   2   2   2   1   2   2   2   2   1   2   1   1   2   1   2   1   1   1   2   2   1   1   1   2   1   2   2   1   1   2   2   2   1   2   1   1   2   1   2   1   2   2   2   1   2   2   2   1   2   2   2   2   1   1   1   2   2   2   2   1   1   1   2   1   2   2   2   1   1   2   1   1   2   2   2   2   2   1   1   2   2   2   1   2   1   2   2   1   1   2   2   1   2   1   2   1   2   2   2
 MK-4-9                 2   1   2   2   1   2   2   2   1   2   2   2   1   2   1   2   2   1   2   2   1   1   1   1   1   2   1   2   2   1   1   2   1   1   2   2   1   1   1   1   2   2   1   1   2   2   1   2   2   1   1   1   1   2   2   1   2   2   2   1   1   1   2   2   2   1   2   1   1   2   2   1   2   2   1   1   1   2   2   1   2   2   1   2   1   1   2   1   1   2   2   1   1   1   2   1   1   1   2   1   1   2   2   2   1   2   2   2   2   1   2   1   1   2   1   2   2   1   1   2   2   1   1   1   2   1   2   1   1   1   2   2   1   1   2   1   1   2   1   1   2   2   2   2   2   2   2   2   1   2   2   2   2   1   1   1   2   2   2   2   1   1   1   2   1   2   2   2   2   1   2   1   1   2   2   2   2   2   1   1   2   2   2   1   2   1   2   2   1   1   2   2   1   2   1   2   1   2   2   2
 MK-4-10                2   1   2   1   1   2   2   2   1   2   2   2   1   2   1   2   1   1   2   1   2   1   1   1   1   2   1   2   1   1   2   2   1   1   2   2   1   1   1   1   2   2   1   1   1   2   1   2   2   1   1   1   1   2   2   1   2   1   2   1   1   1   2   2   2   1   2   1   2   2   1   1   2   2   1   1   1   2   2   1   2   2   1   2   1   1   2   1   1   2   2   1   1   2   2   1   1   1   2   1   1   2   2   2   1   1   2   2   1   1   2   1   1   2   1   2   2   1   1   2   2   1   1   1   2   1   2   1   1   1   2   2   1   1   2   1   1   2   1   1   2   2   2   2   2   2   1   2   1   2   2   2   2   1   1   1   2   2   2   2   1   1   1   2   2   2   2   2   2   1   2   1   1   2   2   2   2   2   1   1   2   2   2   1   1   2   2   2   1   1   2   2   1   2   1   2   1   2   2   2
 MK-4-11                2   1   2   1   1   2   2   2   1   2   2   2   1   2   1   2   1   1   2   1   2   1   1   1   1   2   1   2   1   1   1   2   1   1   2   2   1   1   1   1   2   2   1   1   1   2   1   2   2   1   2   1   1   2   2   1   2   1   2   1   2   2   2   2   2   1   2   1   1   1   1   1   1   1   1   1   1   2   2   1   2   2   1   2   1   1   2   1   1   2   2   2   1   2   2   1   1   2   2   1   1   2   2   2   1   1   2   2   1   2   1   1   1   2   1   2   2   1   1   2   2   1   2   2   2   1   2   2   1   1   2   2   1   1   2   1   1   2   1   1   2   2   2   1   2   2   1   2   1   2   2   2   2   1   1   1   1   1   1   2   1   1   1   2   2   2   2   2   2   1   2   2   1   2   2   2   2   2   2   1   2   2   2   1   1   2   2   2   1   1   2   1   1   2   1   2   1   2   2   2
 MK-4-12                2   1   1   1   1   2   2   2   2   2   2   2   1   2   1   2   1   1   1   1   2   1   2   1   1   2   1   2   1   1   1   1   1   1   2   1   1   1   1   1   2   2   1   1   1   2   2   2   2   1   2   1   1   2   2   1   2   1   2   1   2   2   2   2   2   1   2   1   2   1   1   1   1   1   1   1   1   2   2   1   2   2   1   2   1   2   2   1   1   2   2   2   1   2   2   2   1   2   2   1   1   2   2   1   1   2   1   2   1   2   1   1   1   2   2   2   1   1   1   2   2   1   2   2   2   1   2   2   1   1   2   2   2   1   2   1   1   2   1   2   2   2   1   1   2   2   1   2   1   2   2   2   2   1   1   1   1   1   1   1   2   1   1   2   2   2   2   2   2   1   1   2   1   2   2   2   2   2   1   1   2   2   2   1   1   2   2   2   1   1   2   1   1   2   1   2   1   2   2   2
 MK-4-13                2   2   1   2   1   2   2   2   2   1   1   2   1   2   1   2   2   1   1   1   2   2   2   1   2   2   2   2   1   1   1   1   1   1   2   2   1   1   1   1   2   2   1   1   1   2   2   2   2   1   2   1   1   2   2   1   2   1   1   1   2   2   2   2   2   1   2   1   2   1   1   1   2   1   1   1   1   2   2   1   2   2   1   1   1   2   2   1   1   2   2   1   2   2   2   2   1   2   2   1   1   2   2   1   1   2   1   2   1   2   1   1   1   2   2   2   1   1   1   1   2   1   2   2   2   1   2   2   1   1   2   2   2   1   2   1   1   2   1   2   2   2   1   1   2   2   1   2   1   2   2   2   2   1   2   1   1   1   1   1   2   1   1   2   2   2   2   1   2   1   1   2   1   2   2   1   2   2   1   1   1   2   2   1   1   2   2   2   1   1   2   1   1   2   2   2   1   2   2   2
 MK-4-14                2   2   1   2   1   2   2   2   2   1   1   2   1   2   1   2   2   1   1   1   2   2   2   1   2   2   2   2   1   1   1   1   1   1   2   2   1   1   1   1   2   2   1   1   1   2   2   2   2   1   2   2   1   2   2   1   2   1   2   1   2   2   2   1   2   2   2   1   2   1   2   1   2   1   1   1   1   2   2   1   2   2   1   1   1   2   2   1   1   2   2   1   2   2   2   2   1   2   2   1   2   2   1   1   1   2   1   2   1   2   1   1   1   2   2   2   1   1   1   1   2   1   2   2   2   1   2   2   2   1   2   2   2   1   2   1   1   2   1   2   2   2   1   1   2   2   1   1   1   2   2   2   2   1   2   1   1   1   1   1   2   1   1   2   2   2   2   1   2   1   1   1   1   2   2   1   2   2   1   1   1   1   1   1   1   2   2   2   1   2   2   1   1   2   2   2   1   1   2   2
 MK-4-15                2   1   1   2   1   1   1   2   1   1   1   2   1   2   1   2   2   1   1   1   2   2   2   1   2   2   2   2   1   1   1   1   1   1   2   2   1   1   1   1   2   2   1   1   1   2   2   2   2   1   2   2   1   2   2   1   2   1   2   1   2   2   2   1   2   2   1   2   2   1   1   1   2   1   1   1   1   2   2   1   2   2   1   1   1   2   2   2   1   2   2   1   1   2   2   2   1   2   2   1   2   1   1   1   1   2   1   2   1   2   1   2   1   2   2   2   1   1   1   1   1   1   2   2   2   1   2   2   2   1   2   2   2   1   2   1   1   2   2   2   2   2   1   1   2   2   1   1   1   1   2   2   2   1   2   2   1   1   1   1   2   1   1   2   2   2   2   1   2   1   1   1   1   2   2   1   2   2   2   1   1   1   1   1   1   2   2   2   1   2   2   1   1   2   2   2   1   1   2   2
 MK-4-16                2   1   1   2   1   1   1   2   1   1   1   2   1   2   1   2   1   1   1   1   2   2   2   1   2   2   2   2   1   1   1   1   1   1   2   2   1   1   1   1   2   2   1   1   1   2   2   2   2   1   2   2   1   2   2   1   2   1   2   1   2   2   1   1   2   2   1   2   2   1   1   1   2   1   1   1   1   1   2   1   2   2   1   1   1   2   2   2   1   2   2   1   1   2   2   1   2   2   2   1   2   1   1   1   1   2   1   2   1   1   1   2   1   2   1   2   1   2   2   1   1   1   2   2   2   2   1   1   2   1   1   2   2   1   2   1   1   2   2   2   2   2   1   1   2   2   1   1   1   1   2   2   2   1   2   2   1   2   1   1   2   1   1   2   2   2   2   1   2   2   1   1   2   2   2   1   1   2   2   1   1   2   1   2   1   2   2   2   1   2   2   1   1   2   2   2   2   1   2   2
 MK-5-1                 1   1   1   1   2   2   2   2   2   2   1   2   1   1   2   1   2   1   1   1   2   1   1   2   1   1   1   1   1   1   2   2   2   2   2   1   2   1   1   2   2   2   1   2   1   2   1   2   2   2   1   2   2   1   1   1   1   1   1   1   1   1   1   2   2   1   2   1   2   1   2   1   2   1   1   1   2   2   1   2   1   2   1   1   2   2   2   2   1   2   2   1   2   2   2   2   1   2   1   2   1   2   2   2   1   1   1   2   1   2   2   2   2   2   2   1   2   2   1   1   2   1   1   2   2   1   2   2   2   1   2   2   1   1   1   1   2   2   2   1   2   2   1   2   1   1   2   2   1   2   1   2   1   1   1   1   2   2   1   1   2   2   1   2   2   1   1   1   1   2   1   2   1   1   1   1   1   2   1   1   2   2   1   1   2   2   1   1   1   1   1   1   2   2   2   2   1   2   2   2
 MK-5-2                 1   1   1   1   2   2   2   2   2   2   1   2   1   1   2   1   2   1   1   1   2   1   1   1   1   1   1   1   1   1   2   2   2   2   1   1   2   1   1   2   2   2   1   1   1   2   1   2   2   2   1   2   2   1   1   2   1   1   1   1   1   1   1   2   2   1   1   2   1   1   2   1   2   2   1   1   2   2   1   2   1   2   1   1   2   2   2   2   1   2   1   1   2   1   2   2   1   2   2   2   1   2   2   2   1   1   1   2   1   2   2   2   2   2   2   1   2   2   1   1   2   1   1   2   2   1   2   2   2   1   2   2   1   1   1   1   2   2   1   1   2   2   1   2   1   1   2   2   1   2   1   2   1   1   1   2   2   2   1   1   2   2   1   2   2   1   1   1   1   2   1   2   1   1   1   1   1   2   1   1   2   2   1   2   2   1   1   1   1   1   1   1   2   2   2   2   1   2   2   2
 MK-5-3                 1   1   1   1   2   2   2   2   2   2   1   2   1   1   2   1   2   1   1   1   2   1   1   1   1   1   1   1   2   1   2   2   2   2   1   1   2   1   1   2   2   1   1   1   1   2   1   2   2   1   1   2   2   1   1   2   1   1   1   1   1   1   1   2   2   2   1   1   1   1   2   1   2   2   1   1   2   2   1   1   1   2   2   1   2   2   2   2   1   2   1   1   2   1   2   2   1   2   2   2   1   2   2   2   1   1   1   2   1   1   2   2   2   2   1   1   2   2   1   1   2   1   1   2   2   1   2   2   2   1   2   2   1   1   1   1   2   2   1   1   2   2   1   2   1   2   2   2   1   2   1   2   1   1   2   2   2   1   1   1   2   2   1   2   2   1   2   1   1   2   1   2   1   1   1   1   1   2   1   1   2   2   1   1   2   1   1   1   1   1   1   1   2   2   2   2   1   2   2   2
 MK-5-4                 1   1   1   1   2   2   2   2   2   2   1   2   1   1   1   1   2   1   1   1   2   1   1   1   1   1   1   1   2   1   2   2   2   2   1   1   2   1   1   2   2   1   1   1   1   1   1   2   2   1   1   2   2   1   1   2   1   1   1   2   2   1   2   2   2   2   1   1   1   1   2   1   2   1   1   1   2   2   1   1   1   2   2   1   1   2   2   2   1   1   1   1   2   1   2   2   1   2   2   2   1   2   2   2   1   1   1   2   1   1   2   2   1   2   1   1   2   2   1   1   2   1   1   2   2   1   2   1   2   1   2   2   1   1   1   1   2   2   1   1   1   2   1   2   1   2   2   2   1   2   1   2   1   1   2   2   2   2   1   1   2   2   2   2   2   1   2   1   1   2   1   2   1   1   1   2   1   2   2   1   2   1   1   2   2   1   1   1   1   1   1   1   2   2   2   2   1   2   2   2
 MK-5-5                 1   1   1   1   2   2   2   2   2   2   1   2   1   2   1   1   2   1   1   1   2   1   1   1   1   1   1   1   2   1   2   2   2   2   1   1   2   1   1   2   2   1   1   1   1   1   1   2   1   1   1   2   1   1   1   2   1   1   1   2   2   1   2   2   2   2   2   2   1   2   2   2   2   1   1   1   2   2   1   1   1   1   2   1   1   2   2   2   1   1   1   1   2   2   2   2   1   1   1   2   1   1   2   2   1   1   1   2   1   1   2   2   1   2   1   1   2   2   1   1   2   1   1   2   2   1   2   1   2   1   2   2   1   1   1   1   2   2   1   1   1   2   1   2   1   2   2   2   1   2   1   1   1   1   2   2   2   2   1   1   2   2   2   2   2   1   2   1   1   2   1   2   1   2   2   2   1   2   2   1   2   2   1   2   2   2   1   1   1   1   1   1   2   2   2   2   2   2   2   2
 MK-5-6                 1   1   1   1   2   2   1   1   2   2   1   2   1   2   1   1   2   1   1   1   2   1   1   1   1   1   2   2   2   1   2   2   2   2   1   1   2   1   1   2   2   1   1   1   1   1   2   2   1   1   1   2   1   1   1   2   1   1   1   2   2   1   2   2   2   2   2   2   2   2   2   2   1   1   1   1   2   2   1   2   2   1   2   1   1   2   2   2   1   1   1   1   2   2   2   2   1   1   1   2   1   1   2   2   1   1   1   2   1   1   2   2   1   2   1   1   2   2   1   1   2   1   1   2   2   1   2   1   2   1   2   2   1   2   2   1   2   2   1   1   1   2   1   2   1   2   2   2   1   2   1   1   1   1   2   2   2   1   2   2   1   2   2   2   2   1   2   1   1   2   1   2   1   2   1   2   2   2   2   1   2   2   1   2   2   2   1   1   1   1   1   1   2   2   2   2   2   1   2   2
 MK-5-7                 1   1   1   1   2   2   1   2   2   2   1   1   1   2   1   1   2   2   1   1   2   1   2   1   1   2   2   2   2   1   2   2   2   2   1   1   2   1   1   2   2   1   1   1   1   2   2   2   2   1   1   2   1   1   1   2   1   1   1   2   1   1   2   2   2   2   2   2   2   2   2   2   1   1   1   1   2   2   1   2   2   1   2   1   1   2   1   2   1   1   1   1   2   2   1   2   1   2   1   1   1   2   2   2   1   1   1   2   1   1   2   1   1   2   1   1   2   2   1   1   2   1   1   2   2   1   2   1   2   1   2   2   1   2   2   1   2   2   1   1   1   2   1   2   1   2   2   1   1   2   1   1   1   2   2   2   2   1   2   2   1   2   2   2   2   1   2   1   1   2   1   1   2   2   1   2   2   2   2   1   2   2   1   2   2   2   1   1   1   1   1   1   2   2   2   2   2   2   2   2
 MK-5-8                 1   1   1   1   1   2   1   2   2   2   1   1   1   2   2   1   1   2   1   1   2   1   2   1   1   2   2   2   2   1   1   2   2   2   1   1   2   1   1   2   2   1   1   1   1   2   2   2   2   1   1   2   2   1   1   2   1   1   1   2   1   1   2   2   1   2   2   2   2   1   2   2   1   1   1   2   2   2   1   2   2   2   2   1   1   1   1   2   1   1   1   1   2   2   1   2   1   2   1   1   2   2   1   2   1   1   1   2   1   1   2   1   2   2   1   1   2   2   1   1   2   1   1   2   2   1   1   1   2   1   2   2   1   2   2   1   2   2   1   1   1   2   1   2   1   2   2   2   1   2   2   1   1   2   2   1   2   1   2   2   1   2   2   2   2   1   2   2   1   2   1   1   2   2   1   2   2   2   2   1   2   2   1   2   2   2   1   1   1   1   1   1   2   2   2   2   2   2   2   2
 MK-5-9                 1   1   2   1   2   2   1   2   2   2   1   1   1   2   2   1   1   2   2   1   2   1   1   1   1   2   2   2   2   1   1   2   2   2   1   2   2   1   1   1   2   1   1   1   1   2   2   2   2   1   1   2   2   2   1   2   1   1   1   2   1   1   2   2   2   2   2   2   2   1   2   2   1   1   1   2   2   2   1   2   2   2   2   1   2   1   1   2   1   2   2   1   1   2   1   2   1   2   1   1   2   2   1   2   1   1   2   2   1   1   2   1   2   2   1   1   2   2   1   1   2   1   1   2   2   1   1   1   2   1   2   2   1   2   2   2   2   2   1   1   1   2   1   2   1   1   1   1   1   2   2   1   1   2   2   1   2   2   2   2   1   2   2   2   2   2   2   2   1   1   1   1   1   1   2   2   2   2   2   1   2   2   1   2   2   2   1   1   2   1   1   1   2   2   2   2   2   2   2   2
 MK-5-10                1   1   2   1   2   2   1   2   2   2   1   1   1   2   2   1   1   2   2   1   2   2   1   1   1   2   2   2   2   1   2   2   2   2   1   2   2   1   1   2   2   1   1   2   2   2   2   2   2   1   1   2   2   1   1   2   2   1   1   2   1   2   2   1   2   2   2   2   2   1   2   2   1   1   2   1   2   2   1   2   2   2   2   1   2   1   2   2   1   2   2   1   2   2   1   2   1   2   1   1   2   2   1   2   1   1   2   2   1   1   2   1   2   2   1   1   2   2   1   1   2   2   1   2   2   1   1   1   2   1   2   2   1   2   2   2   2   2   1   1   2   2   2   2   1   1   1   1   1   2   2   1   1   2   2   1   2   2   1   1   1   2   2   2   2   2   2   2   1   1   1   1   1   1   2   2   2   2   1   1   2   2   1   2   2   2   1   1   2   1   1   1   2   2   2   2   2   2   2   2
 MK-5-11                1   1   2   1   2   2   1   2   2   2   1   1   1   2   2   1   1   1   2   1   2   2   1   1   1   2   2   2   2   1   2   2   2   2   1   2   2   1   1   2   2   1   1   2   2   2   2   1   2   2   1   1   2   1   1   2   2   1   1   2   1   2   2   1   2   2   2   1   2   1   1   1   1   1   2   1   2   2   1   2   2   2   2   1   2   1   2   2   1   2   2   1   2   2   2   2   1   2   1   1   2   2   1   2   1   1   2   2   1   1   2   1   2   2   2   1   2   2   1   1   2   2   1   2   2   1   1   1   2   1   2   2   1   2   2   2   2   2   1   1   2   2   2   2   1   1   2   1   2   2   2   1   1   1   1   1   2   2   2   1   1   2   2   2   2   2   2   2   1   2   1   1   1   1   2   2   2   2   1   2   2   2   1   2   2   2   1   1   2   1   1   1   1   1   2   2   2   1   1   2
 MK-5-12                1   2   2   1   2   2   1   2   2   2   1   1   1   2   2   1   1   1   2   1   2   2   1   1   1   2   2   2   2   1   2   2   2   2   1   2   2   1   1   2   1   1   1   2   2   2   2   1   2   2   1   1   2   1   1   2   1   1   1   2   1   2   2   1   2   2   2   1   1   1   1   1   2   1   2   1   2   2   1   2   2   2   2   1   2   1   2   2   1   2   2   1   2   2   2   2   1   2   1   1   2   2   1   2   1   1   2   2   1   2   2   2   2   2   2   1   2   2   1   1   1   2   1   2   2   1   1   1   2   1   2   2   1   2   2   2   2   2   1   1   2   1   2   2   1   1   2   1   2   2   2   1   1   1   1   1   2   2   2   1   1   2   2   1   2   2   2   2   1   2   1   1   1   1   2   2   2   2   1   1   2   2   1   2   1   2   1   2   2   1   1   2   1   1   2   2   2   1   1   2
 MK-5-13                1   2   2   1   2   2   1   2   2   2   1   1   1   2   1   1   1   1   2   1   2   2   1   1   1   2   2   2   2   1   2   1   2   2   1   2   2   1   1   1   1   1   1   2   2   2   1   1   2   2   1   1   2   2   1   2   2   1   1   1   1   2   2   1   2   2   2   1   1   1   1   1   2   1   2   1   2   2   1   2   2   2   2   2   2   1   2   2   1   2   2   1   2   2   2   2   2   2   1   1   2   2   1   2   1   1   2   2   1   2   2   2   2   2   2   1   2   2   1   1   1   2   1   2   2   1   1   1   2   1   2   2   1   2   2   2   2   2   1   1   2   1   2   2   1   1   2   1   2   2   2   1   1   1   1   1   2   2   2   1   2   2   2   1   2   2   2   2   1   1   1   2   1   1   2   2   2   2   1   1   2   2   1   2   1   2   1   2   2   1   1   2   1   1   2   1   2   1   2   1
 MK-5-14                1   1   2   1   2   2   1   2   2   2   1   1   2   2   1   1   1   1   2   1   2   2   1   1   1   2   2   2   2   1   2   1   2   2   1   2   2   2   1   1   1   2   1   2   2   2   2   1   2   1   1   1   2   2   1   2   2   1   1   1   1   2   2   1   2   2   2   2   1   1   1   1   2   1   2   1   2   2   1   2   2   2   2   2   1   1   2   2   2   2   2   1   2   2   2   2   1   2   1   1   2   2   1   2   2   1   2   2   1   2   2   2   2   2   2   1   2   2   1   1   1   2   1   2   2   1   1   1   2   2   2   2   1   1   2   2   2   2   1   1   2   1   2   2   1   1   2   1   2   2   2   1   1   1   1   1   2   2   2   1   2   2   2   1   2   1   2   2   1   1   1   2   1   1   2   2   2   2   1   1   2   2   1   2   1   2   1   2   2   2   1   2   1   1   2   1   2   1   2   2
 MK-5-15                1   1   2   1   2   2   2   2   2   2   1   1   2   2   1   1   1   1   2   1   2   1   1   1   1   2   2   2   2   1   2   1   2   2   1   2   2   2   1   1   1   2   1   2   2   2   2   2   2   1   1   1   2   2   1   2   2   1   1   1   1   1   2   1   2   2   2   2   1   1   1   2   2   1   2   1   2   2   1   2   2   2   2   2   1   1   2   2   2   2   2   1   1   2   2   2   1   2   1   1   2   2   1   2   2   1   2   2   2   2   2   2   2   2   2   1   2   2   2   1   1   2   1   2   2   1   1   1   2   2   2   2   1   1   1   2   2   2   2   2   2   2   2   2   2   1   2   1   2   2   2   2   1   1   1   1   2   2   2   1   2   2   2   1   1   1   2   2   2   1   1   2   1   1   2   2   2   2   1   1   2   2   2   2   1   2   1   2   2   2   1   2   1   1   2   1   2   1   2   2
 MK-5-16                1   1   2   1   1   2   2   2   2   2   1   1   2   2   1   1   1   1   2   1   2   1   1   1   1   1   2   2   2   1   2   1   2   2   1   2   2   2   1   1   1   2   1   2   2   2   2   2   2   1   1   1   1   2   1   2   2   1   1   1   1   1   2   1   2   2   1   2   1   1   1   2   2   1   2   1   2   2   1   2   2   2   2   2   1   1   2   2   2   2   1   1   1   1   2   2   1   2   1   1   2   2   1   2   2   1   2   2   2   2   2   2   2   2   1   2   2   2   2   1   2   2   1   2   1   1   1   1   2   2   2   2   1   1   1   2   2   2   2   2   1   2   2   2   2   1   2   1   2   2   2   2   1   1   1   1   2   2   2   1   2   2   2   1   1   1   2   2   2   1   1   2   1   1   1   2   2   2   1   1   2   2   2   2   1   2   1   2   2   2   1   2   1   1   2   1   2   1   2   2
 MK-6-1                 2   1   1   2   1   2   1   2   1   2   1   1   1   1   1   1   2   2   2   2   1   2   2   2   2   1   1   1   2   1   1   1   2   2   2   1   1   2   2   2   2   1   1   2   2   2   2   1   2   2   1   2   2   1   2   1   1   2   1   1   2   2   2   2   1   1   1   1   2   1   2   2   2   1   1   1   2   1   1   2   1   1   1   2   2   2   1   2   2   1   2   1   1   1   2   1   2   2   1   2   2   2   1   2   1   2   2   2   1   2   1   1   1   1   1   2   2   2   2   2   2   1   2   1   2   1   1   1   2   2   2   2   1   2   2   2   1   1   2   1   1   2   2   1   1   1   1   2   2   2   1   2   1   2   2   2   2   1   2   2   2   2   1   1   1   2   1   1   2   2   1   2   1   1   1   2   2   2   2   1   1   1   1   1   2   1   1   2   2   1   2   2   1   2   2   2   1   2   2   1
 MK-6-2                 1   1   1   2   1   2   1   2   1   2   1   1   1   1   1   1   2   2   2   2   1   2   1   2   2   1   1   1   2   1   1   1   1   2   2   1   1   2   2   2   2   2   1   2   2   2   2   1   2   2   2   2   2   1   2   2   1   2   1   1   2   2   2   2   1   1   1   1   2   1   1   2   2   1   1   1   2   1   1   2   1   1   1   2   2   2   1   2   2   1   2   1   1   1   2   1   2   2   1   2   2   2   1   2   1   2   2   1   1   2   1   1   1   1   1   2   2   1   2   2   1   1   2   2   2   1   1   1   2   2   2   2   1   1   2   2   1   2   2   1   1   2   2   1   1   1   2   2   2   2   1   2   1   2   2   2   2   1   2   2   2   2   1   1   1   2   1   1   2   2   1   2   1   1   1   2   2   2   2   1   1   1   1   1   2   1   1   2   2   1   2   2   1   2   2   2   1   2   2   1
 MK-6-3                 1   1   2   2   2   2   1   2   1   2   1   2   1   1   2   1   2   2   1   2   1   2   1   2   2   1   1   1   2   1   1   1   1   2   2   1   1   2   2   2   2   2   1   2   2   1   2   1   2   2   2   2   2   1   2   2   1   2   1   1   2   2   2   2   1   1   1   1   2   1   2   2   2   1   1   1   2   2   1   2   2   1   2   2   2   2   2   2   2   1   2   1   1   2   2   1   2   1   1   2   2   2   1   2   1   2   2   1   1   2   1   1   1   2   1   2   2   1   2   2   1   1   2   2   2   1   1   1   2   2   1   2   1   2   2   2   1   2   2   1   1   2   2   1   1   1   2   2   2   1   1   2   1   2   2   2   2   1   2   2   1   2   1   1   1   2   1   1   1   2   1   2   1   1   1   2   2   2   2   2   1   1   1   1   2   1   1   2   2   1   2   2   1   2   2   2   2   2   2   1
 MK-6-4                 1   1   1   2   1   2   1   2   1   2   1   2   1   1   2   1   2   1   1   2   1   2   1   2   2   1   1   1   2   1   1   1   1   2   2   1   1   2   2   1   2   2   1   2   2   1   2   1   2   2   2   2   2   1   2   2   2   2   1   1   2   2   1   2   1   1   1   1   2   1   2   2   1   1   1   1   2   2   2   1   2   1   2   2   2   1   2   2   2   1   2   1   1   2   2   1   2   1   1   2   2   2   1   2   1   2   2   2   1   2   1   1   2   2   1   2   2   1   2   2   1   1   2   2   2   1   2   1   2   2   1   2   1   2   2   2   2   2   2   1   1   2   2   1   1   1   2   2   2   1   1   2   1   2   2   2   2   1   2   2   1   2   1   1   1   2   1   1   1   2   1   2   1   2   1   2   1   2   2   2   1   1   1   1   2   2   1   1   2   1   2   2   1   2   2   2   2   1   2   1
 MK-6-5                 1   1   1   2   1   2   1   2   1   2   1   2   1   1   2   1   2   2   1   1   2   2   1   2   2   1   1   2   2   1   1   1   1   2   2   1   1   2   2   1   2   2   1   2   2   1   2   1   2   2   2   2   2   1   2   2   2   2   1   1   2   2   1   2   1   2   1   1   2   1   2   2   1   2   1   1   2   1   1   1   2   1   2   2   2   1   2   2   2   1   2   2   1   2   2   2   1   1   1   2   2   2   1   2   1   2   2   1   1   2   1   1   1   2   1   2   2   1   2   2   2   1   2   2   2   1   2   1   2   2   1   2   1   2   2   2   2   2   2   1   1   2   2   1   1   1   2   2   2   1   1   1   1   2   1   2   2   1   2   2   1   2   1   1   1   1   1   1   1   2   1   1   1   2   1   2   1   2   2   1   1   1   1   2   2   2   1   1   2   1   2   2   1   2   2   2   2   1   2   1
 MK-6-6                 1   1   1   2   1   1   1   2   1   2   1   2   1   1   2   1   2   2   1   1   2   2   1   1   2   1   1   2   2   1   1   1   1   2   2   1   1   2   2   1   2   2   1   2   2   1   2   1   2   2   2   2   2   1   2   2   2   2   1   1   1   2   1   2   1   2   1   1   2   1   2   2   1   2   1   1   2   1   1   1   2   1   2   2   2   1   2   2   2   1   1   2   1   2   2   2   1   1   1   2   2   2   1   2   1   2   2   2   2   2   1   2   1   2   1   2   1   1   2   2   2   1   2   2   2   1   2   1   2   2   1   2   1   2   2   2   1   2   2   1   1   2   2   1   1   2   2   2   2   1   1   2   1   2   1   2   2   1   2   2   2   2   1   1   1   1   1   1   1   1   2   1   1   2   1   1   1   2   2   1   1   1   1   2   2   2   1   1   2   1   1   2   1   2   2   2   2   1   2   1
 MK-6-7                 1   1   1   2   1   1   1   2   1   1   1   2   1   1   2   1   2   2   1   1   2   2   1   1   2   1   1   2   2   1   1   2   1   2   2   2   1   2   2   1   2   2   2   2   2   1   2   1   2   2   2   2   2   1   2   2   2   2   1   1   1   2   1   1   1   2   1   1   2   1   1   2   2   2   1   1   2   1   1   1   2   1   2   2   2   1   2   2   2   1   2   2   1   2   2   1   2   2   1   2   2   1   1   2   1   2   2   2   2   1   2   2   1   2   1   2   1   1   2   2   2   1   2   2   1   1   2   1   2   2   1   2   1   2   2   2   1   2   2   1   1   2   2   1   1   2   2   1   2   1   2   2   1   2   1   2   2   1   2   2   2   2   1   2   1   2   1   1   1   2   2   1   1   2   1   2   1   1   2   1   1   1   1   2   2   2   1   1   2   1   1   2   1   2   2   2   2   1   2   1
 MK-6-8                 1   2   1   2   1   1   1   2   1   2   1   2   2   2   1   1   2   2   1   1   1   2   2   2   2   1   1   2   2   1   1   2   1   2   1   2   1   2   2   1   2   2   2   2   2   1   2   1   2   2   2   2   2   1   2   2   2   2   1   2   1   2   2   1   1   2   1   1   2   1   1   2   2   2   2   1   2   1   1   1   2   1   2   2   2   1   1   2   2   1   2   2   1   2   2   1   2   2   1   2   2   1   1   2   1   2   2   2   2   2   1   2   1   2   1   2   1   1   2   2   2   1   2   2   1   1   1   1   2   2   1   2   1   1   2   2   1   2   2   2   1   2   2   1   1   2   2   1   2   1   2   2   1   2   1   2   2   1   2   2   2   2   1   2   1   2   1   1   1   2   2   1   1   2   1   2   1   1   2   1   1   2   2   2   2   2   1   1   2   1   1   2   2   2   2   2   2   1   2   1
 MK-6-9                 1   2   1   2   1   2   2   1   1   2   1   2   2   2   1   1   2   2   2   1   1   2   2   1   2   1   1   2   1   1   1   2   1   2   1   1   1   2   2   1   2   2   2   2   1   1   2   1   2   2   2   2   2   2   2   2   2   2   1   2   1   2   2   1   1   2   1   1   2   1   1   2   2   2   2   1   2   1   1   1   1   1   1   2   2   1   1   2   2   1   2   2   1   2   1   1   2   2   1   2   2   1   1   2   1   2   2   1   1   2   1   2   1   2   1   2   1   1   2   2   2   1   2   2   1   1   1   1   2   2   1   2   1   1   2   2   1   1   2   2   1   2   2   1   1   2   1   1   2   1   2   2   2   2   1   2   1   1   2   2   2   2   1   2   1   2   2   1   1   2   2   1   2   2   1   2   1   1   2   1   1   2   2   2   2   2   1   1   2   1   1   2   2   2   2   2   2   1   2   1
 MK-6-10                1   2   1   1   1   2   2   1   1   1   1   2   2   2   1   1   2   2   2   1   1   2   2   1   2   1   1   2   1   1   1   2   1   2   1   1   1   2   1   1   2   2   2   2   1   1   2   1   2   1   2   2   2   2   2   1   2   2   1   2   1   1   2   1   1   2   1   1   2   1   1   2   1   2   2   1   2   1   1   1   1   1   1   2   2   1   1   2   2   1   2   2   1   1   1   1   1   2   1   2   2   1   1   1   1   1   2   1   1   2   1   1   1   1   1   2   1   1   2   2   2   2   2   2   1   1   2   1   2   2   1   2   1   1   2   2   1   1   2   2   1   2   2   2   1   2   1   1   2   1   2   2   2   2   1   2   1   1   2   2   2   2   1   2   1   2   2   2   1   2   2   1   1   2   1   2   1   1   2   1   1   2   2   2   2   2   1   1   2   1   1   2   2   2   2   1   2   1   2   1
 MK-6-11                1   2   1   1   1   2   2   1   1   1   1   2   2   2   1   1   2   2   2   1   1   2   1   1   2   1   2   1   1   1   1   2   1   2   1   1   1   2   1   1   2   2   2   2   1   1   2   1   2   1   2   2   2   2   2   1   2   2   2   2   1   1   2   1   1   2   1   1   2   1   1   2   1   2   2   1   2   1   1   1   1   2   1   2   2   2   1   2   2   1   2   2   1   1   1   1   1   1   1   1   2   1   1   1   1   1   2   1   1   2   2   1   2   1   1   2   1   1   2   2   1   2   2   2   1   1   2   2   2   2   1   2   1   1   2   2   1   1   2   2   1   2   2   2   1   1   1   1   2   2   2   2   2   2   1   2   1   1   2   2   1   2   1   2   1   2   1   2   1   2   2   1   1   2   1   2   1   1   2   1   1   2   2   2   2   2   1   1   2   1   1   2   2   2   2   1   2   1   2   1
 MK-6-12                1   2   1   2   1   2   2   1   1   1   1   2   2   2   1   1   2   2   2   1   2   2   2   2   2   2   2   2   1   1   2   2   1   2   1   1   1   2   2   1   2   2   2   2   1   1   2   1   2   1   2   2   2   2   2   1   2   1   2   2   1   1   2   1   1   2   1   1   2   2   1   2   1   2   2   1   2   1   1   1   1   2   1   2   2   2   1   2   2   1   2   2   2   1   1   1   1   1   1   2   2   1   1   1   1   1   2   1   1   1   2   1   2   1   1   2   1   1   2   2   1   2   2   2   1   1   2   2   1   2   1   2   1   1   1   2   1   1   2   2   1   2   1   2   1   1   1   1   2   2   2   2   2   2   1   2   1   1   2   2   1   2   1   2   1   2   1   2   1   2   2   1   1   2   1   2   1   1   2   2   1   2   2   2   2   2   1   1   2   1   1   2   2   2   2   1   2   1   2   1
 MK-6-13                1   2   1   2   1   1   2   1   1   1   1   2   2   2   1   1   2   2   2   1   2   2   2   2   2   2   2   2   1   1   2   2   1   1   1   1   1   2   1   1   2   2   2   2   1   1   2   2   1   1   2   2   2   2   2   1   2   1   2   1   1   1   2   1   1   2   1   1   2   2   2   2   1   2   2   1   2   1   1   1   1   2   1   2   2   2   2   2   2   1   2   2   2   1   1   1   1   1   1   2   2   1   1   1   1   1   2   1   1   1   2   1   2   2   2   1   2   1   2   2   1   2   2   2   2   1   2   2   1   2   1   2   1   1   1   2   1   1   2   2   1   1   1   2   1   1   2   1   2   2   2   2   2   2   1   2   1   1   2   2   1   2   1   1   1   2   1   1   1   2   2   1   1   2   1   2   1   1   2   2   1   2   2   2   2   2   1   1   2   1   1   2   2   2   2   1   2   1   2   1
 MK-6-14                1   2   1   2   1   1   2   1   1   1   1   2   2   1   1   1   1   2   2   1   1   2   2   2   2   2   2   2   1   1   2   2   1   1   1   1   1   2   1   1   2   2   2   2   1   1   2   2   1   2   1   2   2   2   2   1   2   1   2   1   1   1   2   1   1   2   1   1   2   2   2   2   1   2   2   1   2   1   1   1   1   2   1   2   2   2   2   2   1   1   2   2   2   1   1   1   2   1   1   2   2   1   1   1   1   1   2   1   1   1   2   1   2   2   2   1   2   1   1   2   1   2   2   1   2   1   2   2   2   2   1   2   1   1   1   2   1   1   2   2   1   1   1   2   1   1   2   1   2   2   2   2   2   2   1   2   1   1   2   2   1   2   1   1   1   2   1   1   1   2   2   1   1   2   1   2   1   1   2   2   1   1   2   2   2   2   1   1   2   1   1   2   2   2   2   1   2   1   2   1
 MK-6-15                1   2   1   2   1   1   2   1   1   1   1   2   2   1   1   1   1   2   2   1   1   2   1   2   2   2   1   2   1   1   2   2   2   2   1   1   1   2   1   1   2   2   2   2   1   1   2   1   1   2   1   2   2   2   2   1   2   1   2   1   1   1   2   1   1   2   1   1   2   2   2   2   1   2   2   1   2   1   1   1   1   2   1   2   2   2   2   2   1   1   2   2   2   1   1   1   2   2   1   2   2   1   1   1   1   2   1   1   1   1   2   1   2   2   2   1   2   1   1   2   1   2   2   1   2   1   2   2   2   2   2   2   1   1   1   2   1   1   2   2   1   1   1   2   1   1   1   2   2   2   2   2   2   2   1   2   1   1   1   2   1   2   1   1   1   2   1   1   1   2   2   1   1   2   1   2   1   2   2   2   1   1   2   2   2   2   1   1   2   1   1   2   2   2   2   1   2   1   2   1
 MK-6-16                1   2   1   2   1   1   2   1   1   1   1   2   2   1   1   1   1   2   2   1   1   2   2   2   2   2   2   2   1   1   2   2   2   2   1   1   1   2   1   1   2   2   2   2   2   1   2   1   1   2   1   2   1   1   2   2   1   1   2   1   1   1   2   1   1   2   2   1   2   2   2   1   1   1   2   1   2   1   1   1   2   1   1   2   2   2   2   1   1   1   2   2   2   1   1   2   1   2   1   2   2   1   1   2   1   2   1   1   1   1   2   1   2   1   2   1   2   1   1   2   1   2   2   1   2   1   2   2   2   2   2   2   1   1   1   2   1   1   2   2   1   1   2   2   1   1   1   2   2   2   2   2   2   2   1   2   1   1   1   2   1   2   1   1   1   2   1   1   1   2   2   1   1   2   1   2   2   2   1   2   1   1   2   2   2   2   1   1   2   1   1   2   2   2   2   1   2   1   2   1
 
!****************************************** Phenotypic Data **********************************************************
!-100.0 is resevred for missing phenotype
SimulatedTrait1        10.3990    9.8340    9.7180   11.1389    9.9086   10.9148   11.5031   11.0138    9.5400    8.8513   10.5240   10.5622    9.5504    9.9027   11.1628    8.6350    9.6253    8.6957    9.1652    9.8487   11.1275    9.7547   10.3157   11.4165    9.5900    9.1695   10.2944    9.3305    9.1352   11.7696    9.0495    9.6837   10.2918    9.9364   10.9373    9.8623   10.7460   10.7508   10.3609    9.7728    9.2463    9.1938   11.2749    8.2218    9.7578   10.0706    9.7448    9.3310    9.5968   10.1337    9.6646   10.3742    9.3404    9.6196   10.2605    9.4370    7.9009    8.4352    9.6609   10.9376   11.3840   11.5604    9.7545    9.6141    9.8698    9.5481   10.1213   11.1279   10.1388   10.3673   10.7993   10.2526    9.2983   10.2638   10.9673    8.4878    7.1861    8.1567    9.7990    9.8777    9.5032    9.1161   10.1417    9.8531   10.8786    9.7748   10.6414    9.9720   10.4162    9.2627   11.3217    9.9109    9.9771    9.0957   10.1569   11.7367   11.4920   10.0366    9.0742    8.7291   10.2940    8.8432   10.1913   10.1791    9.9777    9.5470   10.8939    7.1504   10.7818   11.8549   10.2072   10.1959   10.3818    7.5252    9.7366    9.6507    9.5658    9.2313   10.3741   11.3093    8.3276   11.2195    9.1692    9.4754   11.1298   10.5314    9.5942    8.9776   11.0637   10.5278   12.4693    9.8592    9.8453   11.5999    8.5871   10.9278    8.8161    9.3737   11.0461   10.2581   11.2610    8.9982    9.7255   11.5242   10.3432    9.0310    9.4416    8.8039   10.3490   11.0722    7.4550   10.3256   11.4162    9.0369   10.9646    9.9507   10.0562    9.7231    9.4860    9.4139    9.0739    9.6419   11.6554   11.5931   10.0869    9.9313    9.6003    9.2364   10.4554    8.0887   11.7591    9.3785    9.6291   10.1021   10.6934    9.1474   10.6242    9.9205   11.1307    9.4617   10.3018   11.2532   11.2954    8.2200    9.4188   10.8600    9.9263    8.7973   12.0287    9.0544    7.9489    9.8656   10.3180    9.4513    9.7400   10.7765   10.3179   10.1663   10.2715    9.8317
 
