# Supplementary material for: Inclusive Composite Interval Mapping of QTL by Environment Interactions in Biparental Populations
Source: PLoS One. 2015 Jul 10;10(7):e0132414. doi: 10.1371/journal.pone.0132414 (PMC4498613; doi:10.1371/journal.pone.0132414)
Supplement: S1 File — (ZIP) [file pone.0132414.s001.zip › BC1 population/e=1/run_00110.met]

!**********************Note: lines staring with "!" are remarks and will be ignored in the program********************
!*********************************General Information**********************************
!Assuming F1 = P1 x P2, populations available in QTL IciMapping are: 
!  1, P1BC1F1 = P1 x F1, the first backcrossing where P1 is used as the recurrent parent;
!  2, P2BC1F1 = P2 x F1, the first backcrossing where P2 is used as the recurrent parent;
!  3, F1DH, F1-derived doubled haploids; 
!  4, RIL or F1RIL, recombination inbred lines through the repeated selfing of F1;
!  5, P1BC1RIL, recombination inbred lines through the repeated selfing of P1BC1F1;
!  6, P2BC1RIL, recombination inbred lines through the repeated selfing of P2BC1F1;
!  7, F2, the selfing generation of F1;
!  8, F3, the selfing generation of F2;
!  9, P1BC2F1, the second backcrossing where P1 is used as the recurrent parent; 
! 10, P2BC2F1, the second backcrossing where P2 is used as the recurrent parent;
! 11, P1BC2RIL, recombination inred lines through the repeated selfing of P1BC2F1; 
! 12, P2BC2RIL, recombination inred lines through the repeated selfing of P2BC2F1; 
! 13, P1BC1F2, the selfing generation of P1BC1F1; 
! 14, P2BC1F2, the selfing generation of P2BC1F1; 
! 15, P1BC2F2, the selfing generation of P1BC2F1; 
! 16, P2BC2F2, the selfing generation of P2BC2F1; 
! 17, P1BC1DH, P1BC1F1-derived doubled haploids; 
! 18, P2BC1DH, P2BC1F1-derived doubled haploids; 
! 19, P1BC2DH, P1BC2F1-derived doubled haploids; 
! 20, P2BC2DH, P2BC2F1-derived doubled haploids; 
   1      !Mapping Population (see remarks above)
   2      !Mapping Function (1 for Kosambi; 2 for Haldane; 3 for Morgan)
   2      !Marker Space Type (1 for intervals; 2 for positions)
   1      !Marker Space Unit(1 for centiMorgans; 2 for Morgan)
   6      !Number of Chromosomes (or Linkage Groups)
 200      !Size of the mapping population
   1      !Number of environments
 
!***************************************** Chromosomes and Linkage Maps **********************************************
!Chromosome                 NumMarkers
-CH1                        16
-CH2                        16
-CH3                        16
-CH4                        16
-CH5                        16
-CH6                        16
!Linkage map (Marker name followed by position or the interval length)
 MK-1-1                1     0.000
 MK-1-2                1    10.000
 MK-1-3                1    20.000
 MK-1-4                1    30.000
 MK-1-5                1    40.000
 MK-1-6                1    50.000
 MK-1-7                1    60.000
 MK-1-8                1    70.000
 MK-1-9                1    80.000
 MK-1-10               1    90.000
 MK-1-11               1   100.000
 MK-1-12               1   110.000
 MK-1-13               1   120.000
 MK-1-14               1   130.000
 MK-1-15               1   140.000
 MK-1-16               1   150.000
 MK-2-1                2     0.000
 MK-2-2                2    10.000
 MK-2-3                2    20.000
 MK-2-4                2    30.000
 MK-2-5                2    40.000
 MK-2-6                2    50.000
 MK-2-7                2    60.000
 MK-2-8                2    70.000
 MK-2-9                2    80.000
 MK-2-10               2    90.000
 MK-2-11               2   100.000
 MK-2-12               2   110.000
 MK-2-13               2   120.000
 MK-2-14               2   130.000
 MK-2-15               2   140.000
 MK-2-16               2   150.000
 MK-3-1                3     0.000
 MK-3-2                3    10.000
 MK-3-3                3    20.000
 MK-3-4                3    30.000
 MK-3-5                3    40.000
 MK-3-6                3    50.000
 MK-3-7                3    60.000
 MK-3-8                3    70.000
 MK-3-9                3    80.000
 MK-3-10               3    90.000
 MK-3-11               3   100.000
 MK-3-12               3   110.000
 MK-3-13               3   120.000
 MK-3-14               3   130.000
 MK-3-15               3   140.000
 MK-3-16               3   150.000
 MK-4-1                4     0.000
 MK-4-2                4    10.000
 MK-4-3                4    20.000
 MK-4-4                4    30.000
 MK-4-5                4    40.000
 MK-4-6                4    50.000
 MK-4-7                4    60.000
 MK-4-8                4    70.000
 MK-4-9                4    80.000
 MK-4-10               4    90.000
 MK-4-11               4   100.000
 MK-4-12               4   110.000
 MK-4-13               4   120.000
 MK-4-14               4   130.000
 MK-4-15               4   140.000
 MK-4-16               4   150.000
 MK-5-1                5     0.000
 MK-5-2                5    10.000
 MK-5-3                5    20.000
 MK-5-4                5    30.000
 MK-5-5                5    40.000
 MK-5-6                5    50.000
 MK-5-7                5    60.000
 MK-5-8                5    70.000
 MK-5-9                5    80.000
 MK-5-10               5    90.000
 MK-5-11               5   100.000
 MK-5-12               5   110.000
 MK-5-13               5   120.000
 MK-5-14               5   130.000
 MK-5-15               5   140.000
 MK-5-16               5   150.000
 MK-6-1                6     0.000
 MK-6-2                6    10.000
 MK-6-3                6    20.000
 MK-6-4                6    30.000
 MK-6-5                6    40.000
 MK-6-6                6    50.000
 MK-6-7                6    60.000
 MK-6-8                6    70.000
 MK-6-9                6    80.000
 MK-6-10               6    90.000
 MK-6-11               6   100.000
 MK-6-12               6   110.000
 MK-6-13               6   120.000
 MK-6-14               6   130.000
 MK-6-15               6   140.000
 MK-6-16               6   150.000
!*********************************** Marker Types ********************************************************************
!Co-dominant marker: When heterozygote F1 is present, P1 is coded as 2, F1 is coded as 1, and P2 is coded as 0; Otherwise, P1 is coded as 2, and P2 is coded as 0. 
!Dominant marker: When heterozygote F1 is present, P1 and F1 are coded as 12, and P2 is coded as 0; Otherwise, P1 is coded as 2, and P2 is coded as 0.  
!Recessive markers: When heterozygote F1 is present, P1 is coded as 2, and F1 and P2 are coded as 10; Otherwise, P1 is coded as 2, and P2 is coded as 0. 
!Missing marker is coded as -1. 
 MK-1-1                 1   2   2   2   2   2   2   1   2   1   1   2   2   1   1   2   2   1   1   1   1   1   1   2   2   2   2   2   1   2   1   2   2   1   1   2   2   2   1   2   2   2   1   2   2   1   1   2   2   2   1   1   2   1   1   2   1   1   2   1   2   1   2   1   2   1   1   2   1   2   1   2   2   1   1   1   1   1   2   1   2   1   1   2   1   1   1   2   2   2   2   2   2   2   2   2   1   2   1   1   2   2   2   1   1   1   1   2   1   1   1   1   2   2   2   1   1   1   2   1   2   2   1   2   2   1   1   2   2   1   1   2   1   2   1   1   2   2   2   2   2   2   2   1   2   2   1   1   2   1   1   1   1   2   2   2   1   2   2   2   1   2   2   2   2   2   1   2   1   2   1   1   1   2   1   1   1   1   1   2   2   2   2   1   2   2   2   2   2   1   2   2   1   1   1   2   1   2   2   1
 MK-1-2                 1   2   2   2   2   2   2   1   2   1   1   2   2   1   1   2   2   1   1   2   2   1   1   2   2   2   2   2   1   2   1   2   2   1   1   2   2   2   1   2   2   2   1   2   2   1   1   2   2   2   1   1   2   2   1   1   1   1   2   1   2   1   2   2   2   1   1   2   2   2   1   2   1   1   1   1   2   1   2   1   2   1   1   2   1   2   1   2   2   1   2   2   1   2   2   1   1   2   1   1   1   2   1   1   2   1   1   2   1   1   1   1   2   2   2   1   1   1   2   1   2   2   1   2   2   1   2   2   1   1   1   2   1   2   2   1   2   2   2   2   2   2   1   1   2   2   1   1   2   1   2   1   1   2   1   2   1   2   1   2   1   1   1   2   2   2   1   2   1   2   1   1   1   1   1   1   1   1   1   1   2   2   2   1   2   2   2   1   2   1   2   2   1   1   1   2   1   2   2   1
 MK-1-3                 2   2   2   2   2   2   2   1   2   1   1   2   2   2   1   2   2   1   1   2   2   1   1   1   2   2   2   2   1   2   1   2   2   1   1   2   2   2   1   2   2   2   1   2   2   1   1   2   2   2   2   1   2   2   1   1   1   1   2   1   2   1   2   2   2   2   1   2   2   2   2   2   1   2   2   1   2   1   2   2   2   2   1   2   1   2   1   2   2   1   2   2   1   2   2   1   1   2   1   1   1   2   1   1   2   1   1   2   1   1   1   1   2   2   2   1   1   1   2   1   2   2   1   2   2   1   1   2   1   1   1   2   2   2   2   1   2   2   1   2   2   2   1   1   2   2   1   1   2   1   2   1   1   2   1   2   1   2   1   2   1   1   1   1   2   2   1   1   1   2   1   1   1   1   1   1   1   2   1   1   2   2   2   1   2   2   2   1   2   1   1   1   1   1   1   1   1   1   1   1
 MK-1-4                 2   2   2   2   2   2   2   1   2   1   1   2   2   2   1   2   2   1   1   2   2   1   1   1   2   2   2   2   1   2   1   1   2   1   1   2   2   2   1   2   2   2   1   2   2   1   1   2   2   2   2   2   2   2   1   1   1   1   2   1   2   1   1   2   2   2   1   2   2   2   2   2   1   2   2   1   2   2   2   2   2   2   1   2   1   2   1   2   2   1   2   2   1   2   2   1   2   2   1   1   1   2   2   1   2   1   1   2   1   1   1   1   2   2   2   1   1   1   2   1   1   2   1   2   2   1   1   2   2   1   2   2   2   2   2   1   2   2   1   2   2   2   1   2   2   2   1   1   2   1   2   1   1   2   1   2   1   2   1   2   1   1   1   1   2   2   1   1   1   2   1   1   1   1   1   1   1   2   1   1   2   2   2   1   2   2   2   1   2   1   1   1   1   1   1   1   1   1   1   1
 MK-1-5                 2   2   1   2   2   2   2   1   2   1   1   2   2   2   1   2   2   1   1   2   2   1   1   1   2   1   2   1   1   2   1   1   1   1   1   2   2   2   1   2   2   2   2   2   1   1   1   2   2   2   2   2   2   2   1   2   1   1   2   1   2   1   1   2   2   2   1   2   2   2   2   1   1   2   2   1   1   2   2   2   2   2   1   1   1   2   1   2   2   1   2   2   1   1   2   1   1   2   1   1   1   2   2   1   2   2   1   2   1   1   1   1   2   2   1   1   1   1   2   1   2   1   1   2   2   1   1   2   2   2   2   1   2   2   2   1   2   2   1   2   2   2   1   2   2   2   1   1   1   1   2   1   1   2   1   2   1   2   1   2   1   1   1   1   2   2   1   1   1   2   1   1   1   1   1   1   1   2   2   1   2   2   2   1   2   2   2   1   2   1   1   1   1   1   1   1   2   2   1   1
 MK-1-6                 2   2   1   2   1   1   2   1   1   1   1   2   2   2   1   2   2   2   1   2   2   2   2   1   2   1   1   1   1   2   1   1   1   1   1   2   2   2   2   2   2   2   1   1   1   1   1   2   2   2   2   2   2   2   1   2   1   1   2   1   2   1   1   2   2   1   1   2   1   2   2   1   1   2   2   1   1   2   2   2   2   1   1   1   2   2   1   2   2   1   2   2   1   2   2   1   1   2   1   1   1   2   2   1   2   2   1   2   1   1   1   1   2   1   1   1   1   1   2   1   2   1   1   2   2   1   2   2   1   2   2   1   2   2   2   1   1   2   1   2   2   1   1   2   2   1   1   2   1   1   2   1   1   2   1   2   1   2   1   2   1   1   1   2   2   1   1   1   2   2   1   1   1   2   1   1   1   1   2   1   2   2   2   1   2   2   2   1   2   1   1   1   1   1   1   2   2   2   1   1
 MK-1-7                 2   2   2   2   1   2   2   1   1   1   2   2   2   2   1   2   2   2   1   2   2   1   2   1   2   1   1   1   1   2   1   1   1   1   1   2   2   2   2   2   2   2   2   1   1   1   1   2   2   2   1   2   2   2   1   2   1   1   2   1   2   1   2   2   2   1   1   2   1   1   2   1   1   2   2   1   1   2   2   2   2   1   1   1   2   2   1   2   2   1   2   2   1   1   2   1   1   2   1   1   1   2   2   1   2   2   1   2   1   1   1   1   1   1   1   2   1   1   1   1   1   1   1   1   2   1   2   2   1   2   2   2   2   2   2   1   1   2   1   2   2   2   1   2   2   2   1   2   1   1   2   1   1   1   2   2   1   2   1   2   1   1   1   2   2   1   1   2   1   2   1   2   1   2   1   1   1   2   2   1   2   2   2   1   2   2   2   1   2   1   1   1   1   1   1   2   2   2   1   1
 MK-1-8                 2   2   2   2   1   2   2   1   1   1   2   2   2   2   1   1   2   1   1   2   2   1   2   1   2   1   1   2   1   2   1   1   1   1   2   2   2   2   2   2   2   2   2   1   1   1   1   2   2   2   1   2   2   2   1   2   1   1   2   1   2   1   2   2   2   1   1   2   1   1   2   2   1   2   2   1   1   2   2   2   2   1   1   1   2   2   2   1   2   1   2   2   1   1   2   1   1   2   1   1   1   2   1   1   2   2   1   2   1   1   1   1   1   1   1   2   1   1   1   1   1   1   2   1   2   1   2   2   1   2   2   2   2   2   2   1   1   2   1   2   1   2   1   2   2   2   1   2   1   1   2   1   1   1   1   2   1   2   1   2   1   1   2   1   2   2   1   2   1   2   1   2   1   2   1   1   1   2   2   1   2   2   2   1   2   2   2   1   2   1   1   2   1   1   2   2   2   2   1   1
 MK-1-9                 2   2   2   2   1   2   2   1   1   1   2   2   2   2   1   1   2   2   1   2   2   2   2   1   2   1   1   2   1   2   1   1   1   1   2   2   2   2   2   2   2   2   2   1   1   1   1   2   2   2   1   2   2   2   2   2   1   1   2   1   1   1   2   2   2   1   1   2   1   1   2   2   1   2   1   1   1   2   2   2   2   1   1   1   2   2   2   1   2   1   2   2   1   1   2   1   1   2   2   1   1   1   1   1   2   2   1   2   1   2   1   1   1   1   1   2   1   1   1   1   1   1   2   1   2   1   2   2   1   2   2   1   2   2   2   1   1   1   1   2   1   2   1   2   2   2   1   2   1   1   2   1   2   2   1   2   2   2   2   2   1   1   2   2   2   1   1   2   1   1   1   2   1   2   1   1   1   2   2   1   2   2   2   1   2   2   1   1   2   1   1   1   1   1   2   2   2   2   1   1
 MK-1-10                1   2   2   2   1   2   2   1   1   1   1   2   1   2   1   1   2   2   1   2   2   2   2   2   2   1   2   2   2   1   1   1   1   1   2   2   2   2   2   1   2   2   2   1   1   1   1   2   2   2   1   2   2   2   2   2   1   1   2   1   1   1   2   2   1   1   1   2   1   1   2   2   1   2   1   1   1   2   2   2   2   1   1   1   2   2   2   1   2   1   2   2   2   1   2   1   1   2   2   1   1   1   2   1   2   2   1   2   1   2   1   1   1   1   1   1   1   1   1   1   1   1   1   1   1   1   2   2   1   2   2   1   1   2   2   2   1   1   1   2   1   2   1   2   2   2   1   2   1   1   2   2   2   2   1   2   2   2   2   2   1   2   2   2   1   1   1   2   1   1   1   2   1   2   1   2   1   2   2   1   2   2   2   1   2   2   1   1   2   1   1   1   1   1   2   2   2   2   1   1
 MK-1-11                1   2   2   2   1   2   2   1   1   2   1   2   1   2   1   1   2   2   1   1   2   2   2   2   2   1   2   1   2   1   1   2   1   1   1   2   2   2   2   1   2   2   2   1   1   1   1   2   2   2   2   2   2   2   2   2   1   1   2   1   1   2   2   2   1   1   1   2   1   1   2   2   1   2   1   2   1   2   1   2   2   1   1   1   2   2   2   1   2   1   2   2   2   1   2   1   1   2   1   1   1   1   2   1   2   2   1   2   1   2   1   1   1   1   1   1   1   1   1   2   2   1   2   2   1   1   2   2   1   2   2   1   1   2   2   1   1   1   1   1   2   2   1   2   2   2   1   2   1   1   2   2   2   2   1   2   2   2   1   1   1   2   2   2   1   1   1   2   1   1   1   2   1   2   1   2   1   2   2   1   2   2   2   1   2   2   1   1   2   1   2   1   1   1   2   2   2   1   1   1
 MK-1-12                1   2   2   1   1   2   2   1   1   2   1   2   1   2   2   1   2   2   1   1   2   2   1   2   2   1   2   1   2   1   1   2   2   1   1   2   2   2   2   1   2   2   2   1   1   1   1   2   2   2   2   2   2   2   1   2   1   1   2   1   1   2   2   2   1   1   1   2   1   1   2   2   1   2   1   2   1   2   1   2   2   1   1   1   2   2   2   1   2   1   2   2   2   1   2   1   1   2   1   1   1   1   2   1   2   1   1   2   1   2   1   1   1   1   1   1   1   1   1   2   2   2   2   2   1   1   2   2   1   1   2   1   1   2   2   2   1   1   2   1   2   2   1   2   1   2   1   1   1   1   2   2   2   2   1   2   2   2   1   2   1   1   2   2   1   1   1   2   1   1   1   2   1   2   1   2   1   2   2   1   1   2   2   1   1   2   2   1   2   1   2   1   1   1   2   2   2   1   1   2
 MK-1-13                1   2   2   1   1   2   1   1   1   2   1   2   2   2   2   1   2   2   1   1   2   2   1   2   2   1   2   1   2   1   1   2   2   1   1   2   2   2   2   1   2   2   2   1   2   1   1   2   2   2   2   2   1   2   1   2   1   1   2   1   1   2   1   2   1   1   1   2   1   1   2   2   1   2   1   2   1   2   1   2   2   1   1   1   2   2   2   2   2   1   2   2   2   1   2   1   1   2   1   1   1   1   2   1   2   1   1   2   1   2   1   1   1   1   1   1   1   1   2   2   2   2   2   2   1   1   2   1   1   1   2   1   1   2   2   2   1   1   2   2   2   2   1   2   1   2   1   1   2   1   2   2   2   2   1   2   2   2   1   2   1   2   1   2   1   1   1   2   1   1   2   2   1   2   1   2   1   2   2   1   1   2   2   1   1   2   2   1   2   1   2   1   1   1   2   2   2   1   1   2
 MK-1-14                1   2   2   2   1   2   1   1   2   2   1   2   2   2   2   1   2   2   1   1   2   2   1   2   2   1   2   1   2   1   1   2   2   1   1   2   2   2   1   1   2   2   2   2   2   1   2   2   2   2   2   2   1   2   1   2   1   1   2   2   1   2   1   2   1   1   2   2   1   1   2   2   1   2   1   2   1   2   1   2   2   1   1   1   2   2   2   2   1   1   1   2   2   2   2   1   1   2   1   1   1   2   2   1   2   1   1   2   1   2   2   1   1   1   1   1   1   1   2   2   2   2   2   2   1   2   2   1   1   1   2   1   1   2   2   2   1   1   2   2   2   1   1   2   1   2   1   1   2   1   2   2   2   2   2   2   2   2   1   2   1   2   1   2   1   1   1   2   1   1   2   2   2   2   1   2   1   2   2   1   1   2   2   1   1   2   2   1   2   1   1   1   1   1   2   2   2   1   1   2
 MK-1-15                1   2   1   2   1   2   1   1   2   2   1   2   2   2   2   1   2   2   1   1   2   2   1   2   2   1   2   1   2   1   1   2   1   1   1   2   2   2   1   1   2   2   2   2   2   1   2   2   2   2   2   2   1   2   1   2   1   1   2   2   1   2   1   2   1   2   2   2   1   1   2   2   1   2   1   2   1   2   1   2   2   1   1   1   1   2   1   2   1   1   2   2   2   2   2   1   2   2   1   1   1   2   2   1   2   1   1   1   1   2   2   1   1   2   1   1   2   1   2   2   2   2   2   2   1   2   2   1   1   1   2   1   1   2   2   2   1   1   2   2   2   1   1   2   1   2   1   1   2   1   2   2   2   2   2   2   2   2   1   2   1   2   1   2   1   1   1   2   1   1   2   2   2   2   1   2   1   2   2   1   1   2   2   1   1   2   2   1   2   1   1   1   1   1   2   2   2   1   1   1
 MK-1-16                1   1   1   2   1   1   1   1   2   2   1   2   2   1   2   1   2   2   1   1   2   2   1   2   2   1   2   1   2   1   1   2   1   1   1   2   2   2   1   1   2   1   2   2   2   1   2   2   2   2   2   2   1   2   1   2   1   1   2   2   1   2   1   2   2   1   2   2   2   1   2   2   1   2   2   2   1   1   1   2   2   1   1   1   1   2   1   2   1   1   2   2   2   2   2   1   2   2   1   1   1   2   2   1   2   2   1   2   1   2   2   1   1   2   1   1   2   2   2   2   2   2   2   2   1   2   2   1   1   1   2   1   1   2   2   2   1   1   2   1   2   1   1   2   1   2   1   1   2   1   2   2   2   2   2   1   2   2   1   2   1   2   1   2   1   1   1   2   1   1   1   2   2   2   2   2   1   2   2   1   1   2   2   1   1   1   2   1   2   1   1   1   1   1   2   2   2   1   1   1
 MK-2-1                 2   1   2   1   1   2   2   1   1   1   1   1   1   1   1   2   2   2   2   1   1   1   2   2   2   1   2   2   2   1   2   1   2   1   2   2   2   1   2   2   2   1   1   1   2   1   2   2   2   2   1   1   1   1   1   1   2   1   1   2   2   1   1   1   1   2   2   1   1   2   1   1   1   2   1   2   1   2   1   1   2   1   1   2   1   2   1   1   1   2   1   2   1   2   2   1   1   2   2   2   2   2   2   1   1   2   1   1   1   2   2   2   2   2   2   2   1   1   1   2   2   1   1   2   2   1   2   2   1   2   2   1   1   2   1   1   1   1   2   1   1   1   2   2   2   2   1   1   2   1   1   2   2   2   2   2   1   1   1   2   1   2   2   2   1   1   1   2   1   2   1   2   1   1   1   1   1   1   2   1   2   1   1   2   1   1   1   1   1   2   2   1   2   1   1   2   2   1   2   1
 MK-2-2                 2   1   2   1   2   2   2   1   1   1   1   1   1   1   1   2   2   2   2   1   1   1   1   2   1   1   2   2   2   2   2   1   2   1   2   1   2   1   2   2   2   1   1   1   2   1   2   2   2   2   1   1   2   1   1   1   2   1   2   2   2   1   1   1   1   2   2   1   1   2   1   2   1   2   1   2   2   2   1   1   2   1   1   2   1   2   1   1   1   2   1   2   1   2   2   1   1   2   2   2   2   2   1   1   1   2   1   1   1   2   2   2   2   2   2   2   1   1   1   2   2   1   1   2   2   1   2   2   1   2   2   1   1   2   1   1   1   1   2   1   1   1   1   2   2   2   1   1   2   1   2   2   2   2   2   2   1   1   1   2   1   2   1   2   2   1   1   1   1   2   1   2   1   1   1   2   1   1   2   2   2   1   1   2   1   1   1   2   1   2   2   1   2   1   1   2   1   1   2   2
 MK-2-3                 2   1   2   1   2   2   2   1   1   1   1   1   1   1   1   2   2   2   2   1   1   2   1   2   1   1   2   2   2   2   2   1   2   1   2   2   2   1   2   2   2   1   1   1   2   1   2   2   1   2   1   1   2   1   1   1   2   1   2   2   2   1   1   1   1   2   2   1   1   2   2   2   1   2   1   2   2   2   1   1   2   1   1   2   1   2   1   1   1   2   1   2   1   2   2   1   1   2   2   2   2   2   1   1   1   2   1   1   1   2   2   2   2   1   2   2   1   1   1   2   2   1   1   2   1   1   2   2   1   2   2   1   1   2   1   1   1   1   2   1   2   1   1   2   2   2   1   1   2   1   2   2   2   2   2   2   1   1   1   1   1   2   1   2   2   1   1   1   2   2   1   2   1   1   1   2   1   1   2   2   2   2   1   2   1   1   1   2   1   2   2   1   2   1   1   2   1   1   2   2
 MK-2-4                 1   1   1   1   2   2   2   1   1   1   1   1   1   2   1   2   2   2   1   1   1   2   1   2   1   1   2   2   2   2   2   1   2   1   2   2   2   1   2   2   2   1   2   1   2   1   2   2   1   2   1   1   2   1   1   1   2   1   2   2   2   1   2   1   1   2   2   1   2   2   2   1   1   2   1   2   2   2   1   1   2   1   1   2   1   1   1   1   2   2   1   2   2   2   1   1   1   2   2   2   2   2   1   1   1   2   1   1   1   2   2   2   2   1   2   1   1   1   2   2   2   1   2   2   1   1   2   2   1   1   2   1   1   2   1   1   1   1   2   1   1   1   1   2   2   2   1   1   2   1   2   2   2   2   2   2   1   2   1   1   2   2   1   2   1   1   1   1   2   2   1   2   1   1   1   2   1   1   2   2   2   2   1   2   1   1   1   2   1   2   2   1   2   1   2   2   1   1   2   2
 MK-2-5                 1   1   1   1   2   2   2   1   1   1   1   1   1   2   1   2   2   2   1   1   1   2   1   2   1   1   2   1   2   1   2   1   2   1   2   2   2   1   2   2   2   1   2   2   2   1   2   2   1   2   1   1   2   2   1   1   2   1   2   2   2   1   2   1   1   2   2   2   2   2   2   1   1   2   1   2   2   1   1   1   2   1   1   2   1   1   1   1   2   2   1   2   2   2   1   1   1   2   2   2   2   2   1   1   1   2   1   1   1   2   2   2   2   1   2   1   1   2   2   1   2   1   2   2   1   1   2   2   1   1   2   1   1   1   1   1   1   2   1   1   1   1   1   2   2   2   1   1   2   1   1   2   2   2   2   1   2   2   1   1   2   2   1   2   1   1   1   1   2   2   1   1   1   1   1   2   2   1   2   2   2   2   1   2   1   1   1   2   1   2   2   1   2   1   1   2   1   1   2   2
 MK-2-6                 1   1   1   1   2   2   2   1   1   1   1   1   1   2   1   2   2   2   1   1   1   2   1   2   1   1   2   1   2   2   2   1   2   2   2   2   2   1   2   2   2   1   2   2   2   2   2   2   1   1   1   1   2   2   2   2   1   1   2   2   2   1   2   1   1   2   2   2   2   2   2   1   1   2   1   2   2   1   1   2   2   1   1   1   1   1   1   1   2   2   1   2   2   2   1   1   1   2   1   1   2   2   1   1   1   2   1   1   1   2   2   2   2   1   2   1   1   2   1   1   2   1   2   2   1   2   2   2   1   1   2   1   2   1   1   1   1   2   1   1   1   1   1   2   1   2   2   1   2   1   1   2   2   2   2   1   2   2   1   1   2   2   1   2   1   1   1   1   2   2   1   1   1   1   1   2   2   2   1   2   2   2   1   2   1   1   1   2   1   2   2   1   2   1   1   2   1   1   2   2
 MK-2-7                 1   1   1   1   2   2   2   1   1   2   1   1   1   2   1   2   2   2   2   1   1   2   1   2   1   1   2   1   2   2   2   1   2   2   2   2   2   1   2   2   2   1   2   2   2   2   2   2   1   1   1   1   2   2   2   1   1   1   2   2   2   1   2   1   1   2   2   2   2   2   2   1   1   2   1   2   2   1   1   1   2   1   1   1   1   1   1   1   2   2   1   2   2   2   1   2   1   2   2   1   2   2   1   1   1   2   1   1   1   2   2   2   2   1   2   2   1   2   1   1   2   1   2   2   2   2   2   2   1   1   2   1   2   1   1   1   1   2   1   1   1   1   1   2   1   2   2   1   2   1   1   2   1   2   2   1   2   2   1   1   1   2   1   2   1   1   1   1   2   2   1   1   1   1   1   2   2   2   1   2   2   2   1   2   1   1   1   2   1   2   2   1   2   1   2   2   2   1   2   2
 MK-2-8                 2   1   1   1   2   2   2   2   2   2   1   1   1   2   1   2   2   2   2   1   1   2   1   2   1   2   2   1   2   2   2   1   2   2   2   2   2   1   2   2   1   1   2   2   2   2   2   1   1   1   1   2   2   2   2   1   1   1   2   2   2   1   2   1   1   2   2   2   2   2   2   1   1   2   1   1   2   1   1   1   2   1   1   1   1   1   1   1   2   1   1   2   2   2   1   2   1   2   2   1   2   1   1   1   1   2   1   1   1   2   1   2   2   1   2   2   1   2   1   1   2   1   2   2   2   2   2   2   1   1   1   1   2   1   2   1   1   2   1   2   1   1   1   2   1   2   2   1   2   1   1   2   1   2   2   1   2   1   1   2   1   2   2   1   1   1   1   1   2   2   1   1   1   1   1   2   2   2   1   2   2   2   1   2   1   1   1   2   1   2   2   1   2   1   2   2   2   1   2   2
 MK-2-9                 2   1   1   1   2   2   2   2   2   2   1   1   1   2   1   2   2   2   2   2   1   2   1   2   1   2   2   1   2   2   2   1   2   2   2   2   2   1   2   2   1   1   2   1   1   2   2   1   1   1   1   1   2   2   1   1   2   1   2   2   2   1   2   1   1   2   2   2   2   2   2   1   1   1   2   1   2   1   1   1   2   1   1   2   1   1   1   1   2   1   2   2   2   2   1   2   1   2   2   1   2   1   2   1   1   2   1   1   1   2   1   2   2   1   2   2   1   2   1   1   2   1   2   2   2   2   2   1   1   1   1   1   1   1   2   1   1   2   1   2   1   1   1   2   1   2   2   1   2   1   1   2   2   2   2   1   2   1   1   2   1   2   2   1   1   1   1   1   2   2   1   1   1   2   2   2   2   2   1   2   2   2   1   2   1   1   1   2   1   2   2   1   2   2   2   2   2   1   2   2
 MK-2-10                2   1   1   1   1   2   2   2   2   2   1   1   1   2   1   2   1   2   2   2   2   2   1   1   1   2   2   1   2   2   2   1   2   2   2   2   2   1   1   2   1   1   2   1   1   2   2   1   1   1   1   1   2   2   1   1   2   1   2   2   2   1   2   1   1   1   2   1   2   2   2   1   1   1   2   2   1   1   1   1   2   1   1   2   1   2   1   1   2   1   2   2   2   2   1   2   1   2   1   1   2   1   2   1   1   2   1   1   1   2   1   2   2   1   2   1   1   2   1   1   2   1   2   1   2   2   2   1   1   1   2   1   1   1   2   1   1   2   2   2   1   1   1   1   1   2   2   1   2   1   1   2   2   2   2   1   2   1   1   2   1   2   2   1   1   1   1   1   2   2   1   1   1   2   2   2   2   2   1   2   2   2   1   2   1   2   1   2   1   2   2   2   2   2   2   1   2   2   2   2
 MK-2-11                2   1   1   1   1   1   2   1   2   2   1   2   1   2   1   2   1   2   2   2   2   2   1   1   1   2   2   1   2   2   2   1   2   2   2   2   2   1   1   1   1   1   2   1   1   1   2   1   1   1   1   1   2   2   1   1   2   1   2   2   2   1   2   1   1   1   2   1   2   2   2   1   1   1   2   2   1   1   1   1   2   1   1   2   1   2   1   1   2   1   2   2   2   2   1   1   1   2   1   1   2   2   2   2   1   2   1   1   1   2   1   2   2   1   2   1   2   2   1   2   2   1   2   1   2   2   2   1   1   1   2   2   1   1   2   2   1   1   2   2   1   1   1   2   1   2   2   1   2   1   1   2   2   2   2   2   2   1   1   2   1   2   2   1   1   1   1   1   1   1   1   1   1   2   2   2   2   2   1   2   2   2   2   2   2   2   1   2   2   2   2   2   1   2   2   1   2   2   2   2
 MK-2-12                1   1   1   1   1   2   2   2   1   2   1   2   1   2   1   2   1   2   2   2   1   2   1   1   1   2   2   1   2   2   2   1   2   2   2   2   2   1   1   1   2   1   2   1   1   1   2   2   1   1   1   1   2   2   1   1   2   1   1   2   2   1   2   1   1   1   1   1   2   2   2   1   2   1   2   2   1   1   1   1   2   1   2   2   1   2   1   1   2   1   2   2   2   2   1   1   1   2   1   1   2   1   2   2   1   2   1   1   1   2   1   2   2   1   2   2   2   2   1   2   2   1   2   2   2   2   2   1   1   1   2   2   1   1   2   2   1   1   2   2   1   1   1   2   1   2   2   1   2   1   1   2   2   2   2   2   2   2   1   2   1   2   2   1   1   1   1   1   1   2   2   1   1   2   2   2   2   2   1   2   2   2   2   2   2   2   1   2   2   2   2   2   1   2   2   1   2   2   2   2
 MK-2-13                1   1   1   1   1   2   2   1   2   2   1   2   1   2   1   2   2   2   2   2   1   2   1   1   1   2   2   1   2   2   2   2   2   2   1   2   2   1   1   1   2   1   2   1   1   1   2   2   1   1   1   1   2   2   1   1   2   1   1   2   2   1   2   1   1   2   1   1   2   1   2   1   2   1   2   2   1   1   1   1   2   1   2   2   1   2   1   1   2   1   2   2   2   2   1   1   2   1   1   1   2   1   2   2   1   2   1   1   1   2   1   2   2   2   2   2   2   2   1   2   2   1   2   2   2   2   2   1   1   1   1   2   1   2   2   2   1   1   2   2   1   1   1   2   1   2   2   1   2   1   1   1   2   2   2   2   2   2   1   2   2   2   2   1   1   1   1   1   1   2   2   1   1   2   2   1   2   1   1   2   2   2   2   2   2   2   2   2   1   2   2   2   1   2   2   1   2   2   2   2
 MK-2-14                1   1   1   1   1   2   2   1   2   2   2   2   1   2   1   2   2   2   2   2   2   2   1   1   1   2   2   2   2   2   2   2   2   1   1   2   2   1   1   1   2   1   1   1   1   1   2   2   1   1   1   1   2   2   1   1   2   1   1   2   2   1   2   1   1   2   1   1   2   1   2   1   2   2   2   2   2   1   1   1   2   1   2   2   1   2   1   1   2   1   1   1   2   2   1   1   2   1   1   1   2   1   1   2   1   2   1   1   1   2   1   2   2   2   2   2   2   2   2   1   2   1   2   2   2   2   2   1   1   1   1   2   1   1   2   2   1   1   2   2   1   1   1   1   1   1   1   1   2   1   1   1   2   2   2   2   1   1   1   2   2   2   2   1   1   1   1   1   1   2   2   1   2   2   2   2   2   1   1   2   2   2   2   2   2   2   2   2   1   2   2   2   1   2   2   1   2   2   1   2
 MK-2-15                1   1   1   1   1   2   2   1   1   2   2   2   1   1   1   2   2   2   1   2   2   2   1   1   1   2   2   2   2   2   2   2   2   1   1   1   2   1   1   1   2   1   1   1   1   1   2   2   1   1   1   1   2   2   1   1   2   1   1   2   2   1   2   1   1   2   1   1   2   1   2   2   2   1   2   2   2   1   1   1   2   1   2   2   2   2   1   1   2   1   1   1   2   2   1   1   2   1   1   1   1   1   1   2   1   2   1   1   1   2   1   2   2   2   1   2   2   2   1   1   2   1   2   2   2   1   1   1   1   1   1   2   1   1   2   2   1   1   2   2   1   1   1   1   1   1   1   1   2   1   1   1   2   2   2   2   1   1   1   2   2   1   2   1   1   1   1   2   1   2   2   1   2   2   2   2   2   1   1   2   2   2   2   2   2   2   2   2   1   2   2   2   1   2   2   1   2   2   1   2
 MK-2-16                1   1   2   2   1   2   2   1   1   2   1   2   1   1   1   2   2   2   1   2   1   2   2   1   2   2   2   2   2   2   2   2   2   1   1   2   2   1   1   1   2   1   1   1   2   1   2   2   1   1   1   1   2   2   1   1   2   1   1   2   2   2   2   1   1   2   1   1   2   1   2   2   2   1   2   2   2   1   2   2   2   1   2   2   1   2   1   1   2   2   1   1   2   1   2   1   2   1   1   1   2   1   1   2   1   2   1   1   1   2   1   2   2   2   1   2   2   2   1   1   2   2   2   2   2   1   2   1   1   1   1   2   1   1   2   1   1   1   2   1   1   1   1   1   2   1   1   1   2   1   1   1   2   2   2   2   1   1   1   2   2   1   2   2   1   1   1   2   1   2   2   1   2   2   2   2   2   1   1   2   2   2   2   2   2   2   2   2   1   2   2   2   1   2   2   2   2   2   1   2
 MK-3-1                 2   1   1   2   2   1   1   1   2   2   1   1   2   1   2   1   2   2   1   2   2   1   1   1   1   2   1   1   2   2   2   1   1   1   2   1   2   2   1   2   1   1   1   2   1   1   1   1   2   1   1   2   1   2   2   1   1   2   2   2   1   2   2   2   2   2   1   2   1   2   1   2   1   1   1   2   2   1   1   1   2   1   1   1   1   1   2   1   2   2   1   1   1   1   1   1   1   2   2   2   2   2   2   1   2   2   1   1   1   1   2   2   1   2   1   2   1   1   1   1   1   2   2   2   2   2   2   1   2   2   1   1   1   1   1   2   1   2   1   1   2   1   1   1   1   2   2   1   1   2   2   1   2   2   2   1   2   1   2   1   2   1   2   1   2   2   2   1   2   1   2   2   2   1   2   1   2   2   2   2   1   1   2   2   2   1   2   1   2   2   2   2   1   2   2   2   2   2   2   1
 MK-3-2                 2   1   1   2   2   1   1   2   2   2   1   1   2   1   2   1   2   2   1   2   2   1   2   1   2   2   1   1   2   2   2   1   1   1   2   1   2   2   1   2   1   1   1   2   1   1   1   1   2   1   1   2   1   2   2   1   2   2   1   2   1   2   2   2   2   2   1   2   1   2   1   2   1   1   1   2   2   1   1   1   1   1   1   1   1   2   2   1   2   2   1   1   1   1   1   1   1   1   2   2   2   2   2   1   2   2   2   1   1   1   2   2   1   2   1   2   2   1   1   1   1   2   2   2   2   2   2   2   2   2   2   1   2   2   1   2   1   1   1   1   2   1   1   1   1   1   2   1   1   2   2   1   2   2   2   1   1   1   2   1   2   1   2   1   2   2   2   1   1   2   2   2   2   1   2   1   2   2   2   2   1   1   2   2   2   1   2   1   2   2   2   2   1   2   2   2   2   2   2   1
 MK-3-3                 2   1   1   2   2   1   1   2   2   2   1   1   2   1   1   1   2   2   1   2   2   1   2   1   2   1   1   1   2   2   2   1   1   1   2   1   2   2   1   2   1   1   1   2   1   1   1   1   2   1   1   2   1   2   1   1   2   2   1   2   1   2   2   2   2   2   1   2   2   2   1   2   1   1   2   2   2   1   1   1   1   2   1   1   2   2   2   1   2   2   1   1   1   1   2   1   1   1   2   2   2   2   1   1   2   2   2   2   1   1   2   2   1   2   1   2   1   1   1   1   1   2   2   2   2   2   2   2   2   2   2   1   2   2   1   2   1   1   1   1   2   1   1   1   1   1   2   1   1   2   2   1   2   2   2   1   1   1   1   1   2   1   2   1   2   2   2   2   1   2   2   2   2   1   2   1   2   2   2   2   1   1   1   2   2   1   2   1   2   2   2   2   1   2   2   2   2   2   2   1
 MK-3-4                 2   1   1   2   2   2   2   2   2   2   1   1   2   1   1   1   2   2   1   2   2   1   2   1   2   1   1   1   2   2   2   1   1   1   2   2   2   2   1   2   1   1   1   2   2   1   1   1   2   1   1   2   1   2   1   1   2   2   1   2   1   2   2   2   2   1   1   2   2   2   1   2   1   1   2   2   2   1   2   1   1   2   1   1   2   2   2   1   2   2   1   2   1   1   2   1   1   1   2   2   1   2   2   2   1   1   2   2   1   2   2   2   1   2   1   2   1   1   1   1   1   2   2   2   2   2   2   2   2   2   2   1   1   2   1   2   1   1   1   1   2   1   1   1   1   1   2   2   2   2   1   1   2   2   2   1   1   1   1   1   1   1   2   1   2   2   2   2   1   2   2   2   2   1   2   1   2   2   2   2   2   2   1   2   2   1   2   1   2   2   2   2   1   2   2   2   2   2   2   1
 MK-3-5                 2   1   1   2   2   2   1   2   2   2   1   1   2   1   1   1   2   2   1   2   2   1   2   1   2   1   1   1   2   2   2   1   1   1   2   2   2   2   1   2   1   1   1   2   2   1   2   1   2   1   1   2   1   1   1   1   2   2   1   2   2   1   2   2   2   1   1   2   2   2   1   2   1   2   2   1   1   1   2   1   1   2   1   1   2   2   2   1   2   2   1   2   1   1   2   1   1   1   2   1   1   2   2   2   1   1   2   1   1   2   2   2   1   2   1   2   1   1   1   1   1   2   2   2   2   2   2   2   2   2   2   1   1   2   2   1   1   1   1   1   2   2   1   1   1   1   2   2   2   2   2   1   2   2   2   1   1   1   2   2   1   1   2   1   2   2   2   2   1   2   2   2   2   1   2   1   2   1   2   2   1   2   1   2   2   1   2   1   2   2   2   2   1   2   2   2   2   2   2   1
 MK-3-6                 2   1   1   2   2   2   1   1   2   1   2   1   2   1   1   1   2   1   1   2   2   1   2   2   2   1   2   2   1   2   1   1   1   1   2   2   2   2   1   2   1   1   1   2   2   1   2   1   1   1   1   2   1   2   2   1   2   2   1   2   2   1   2   1   2   1   1   2   2   1   1   2   2   2   2   1   1   1   2   1   1   2   1   1   2   2   2   1   2   2   1   2   1   1   2   1   1   1   2   1   1   2   2   2   2   1   2   1   1   2   2   1   1   2   1   2   1   1   1   1   1   2   2   2   2   2   2   2   2   2   2   1   1   2   2   1   1   1   1   1   1   2   1   1   1   1   2   2   2   1   2   1   2   2   2   1   1   1   2   2   1   1   2   1   2   2   2   2   1   2   2   2   2   1   2   1   2   1   1   2   1   2   1   2   2   1   2   1   2   2   2   2   2   1   2   2   2   2   2   1
 MK-3-7                 2   1   1   2   2   2   1   2   2   1   2   1   2   1   1   1   2   1   2   2   2   1   2   2   2   1   2   2   1   2   1   1   1   1   2   2   2   2   1   2   1   1   1   2   2   2   2   1   1   1   1   2   1   1   2   1   2   2   1   2   2   1   2   2   2   1   1   2   2   1   1   2   2   2   2   1   1   1   2   1   1   2   1   1   2   1   1   1   1   2   1   2   1   1   2   1   1   1   2   1   1   2   2   2   2   2   2   1   1   2   2   1   2   2   1   2   1   1   1   1   1   2   2   2   2   2   1   2   2   2   2   2   1   2   2   2   1   2   1   1   1   2   1   1   1   1   2   2   2   1   2   1   2   2   2   1   1   1   2   2   1   1   1   1   2   2   2   2   2   2   2   1   2   1   2   2   2   2   2   2   1   2   1   2   2   1   2   1   2   2   2   2   2   1   2   2   1   2   2   1
 MK-3-8                 2   1   2   2   1   2   1   2   2   1   2   1   1   1   1   1   2   1   2   2   2   2   2   2   2   1   2   2   1   2   1   1   1   1   2   2   2   2   1   2   1   1   1   2   2   2   2   1   1   1   1   2   1   1   2   1   2   2   1   2   2   2   2   2   2   1   1   2   2   1   1   2   2   2   2   1   1   1   1   1   1   2   1   1   2   1   1   1   1   2   1   2   1   1   2   1   1   1   2   1   1   2   2   2   2   2   2   1   1   2   2   1   2   1   1   2   1   1   1   1   1   2   2   1   2   2   1   2   2   2   2   2   1   2   2   2   1   2   1   1   2   2   1   1   2   1   2   2   2   1   2   1   2   2   2   1   2   1   2   1   1   1   1   1   2   2   2   2   2   2   2   1   2   1   2   2   2   2   2   1   1   2   1   2   2   1   2   1   2   2   2   2   2   2   2   2   1   2   2   1
 MK-3-9                 2   1   2   2   2   1   1   1   2   1   2   1   1   1   1   1   2   1   2   2   2   1   2   2   1   1   2   2   2   2   1   1   1   1   2   2   2   2   1   2   1   1   1   2   2   2   2   1   1   1   1   2   1   1   2   1   2   2   1   2   1   2   2   2   2   1   1   2   2   2   2   2   2   2   2   1   1   1   1   1   1   2   1   1   2   1   1   1   1   1   1   2   1   1   1   1   2   1   2   1   1   1   2   2   2   2   2   1   2   2   2   1   2   1   1   2   1   1   1   1   1   2   2   2   2   2   1   2   1   2   2   2   1   2   2   2   2   2   1   1   2   2   1   1   2   1   2   2   1   1   2   1   2   2   2   1   2   2   2   2   1   1   1   1   2   2   2   2   2   2   2   1   2   1   2   2   2   2   2   2   1   2   1   2   1   1   2   1   2   2   2   2   2   2   2   2   1   2   1   2
 MK-3-10                2   1   2   2   2   1   1   1   2   1   2   1   1   1   1   2   2   2   2   2   2   2   2   2   1   1   2   2   2   2   2   1   1   1   2   2   2   2   1   2   1   1   1   2   2   2   2   1   1   1   1   2   1   1   2   1   1   2   1   2   2   2   2   2   2   1   1   2   1   1   2   2   2   2   2   1   1   1   1   1   1   2   1   1   2   1   1   1   2   1   1   2   1   1   1   1   2   1   2   1   1   1   2   2   2   2   2   1   2   2   2   1   2   1   1   2   2   1   1   1   1   2   2   1   2   2   1   2   1   2   2   2   1   2   2   2   2   2   2   1   2   2   1   2   2   1   1   2   1   1   2   1   2   2   2   1   2   1   2   2   1   1   1   1   2   2   2   2   2   2   1   1   2   1   2   2   2   2   2   2   1   2   1   2   1   1   2   1   2   2   2   2   2   2   2   2   1   2   1   2
 MK-3-11                1   1   2   2   2   2   1   1   2   1   2   1   1   2   1   2   2   2   2   2   2   1   2   2   1   1   2   2   2   2   2   1   1   1   2   2   2   2   2   2   1   1   1   2   2   2   2   1   1   1   1   2   1   1   2   1   1   2   1   2   2   2   2   2   2   1   2   2   1   1   2   2   2   2   1   1   1   1   1   1   1   2   1   1   2   1   1   1   1   1   1   2   1   1   1   1   2   1   2   1   2   1   2   2   2   2   2   1   2   2   2   1   2   1   1   2   2   1   2   2   1   2   2   1   2   1   1   2   1   2   2   2   1   2   2   2   1   2   2   2   2   2   2   2   2   1   1   2   1   1   2   1   2   2   2   1   2   1   2   2   1   1   2   1   2   2   2   2   2   2   1   1   1   1   2   2   2   2   2   2   1   2   1   2   2   2   2   1   2   2   2   2   2   2   2   2   1   1   1   2
 MK-3-12                1   1   2   2   2   2   1   1   2   1   2   1   1   2   1   2   2   2   2   2   1   1   2   2   1   1   2   2   2   2   1   1   1   1   1   2   2   2   2   2   1   1   1   2   2   2   2   1   2   1   1   2   1   1   2   1   1   2   1   2   2   2   1   2   2   1   2   2   1   1   2   2   2   2   1   2   1   1   1   1   1   2   1   1   2   1   1   1   1   1   1   2   2   1   1   1   1   1   2   1   2   1   2   2   2   2   2   1   1   2   2   2   2   1   1   2   2   2   2   1   1   2   2   1   2   1   1   2   1   2   2   2   1   2   2   2   1   2   2   2   2   2   2   2   2   1   1   2   1   1   2   1   2   2   2   1   2   1   2   2   1   1   2   1   2   2   2   2   2   2   1   1   2   1   2   2   2   2   2   2   1   2   1   2   2   2   2   1   2   2   2   2   2   2   2   2   2   1   1   2
 MK-3-13                1   2   2   2   2   2   1   1   2   1   2   1   1   2   2   2   2   2   2   2   2   1   2   2   1   1   2   2   2   2   1   1   1   1   1   2   2   2   2   2   1   1   2   2   2   2   2   2   2   1   1   2   2   2   1   1   1   2   1   2   2   2   2   2   2   1   2   2   2   1   2   2   2   2   1   2   1   1   1   1   1   2   1   1   2   1   1   1   1   1   1   2   2   1   1   1   1   1   2   1   2   1   2   2   2   2   2   2   1   2   2   2   2   1   1   2   2   1   2   1   1   2   2   2   2   1   1   2   1   1   2   2   1   2   2   1   1   2   2   1   1   2   2   2   2   1   1   2   1   1   2   1   2   2   2   1   2   1   2   2   1   1   2   1   2   2   2   2   2   2   1   1   1   1   2   1   2   2   2   2   1   2   1   2   2   1   2   1   2   1   2   2   2   2   2   2   2   1   1   2
 MK-3-14                1   2   2   2   2   2   1   1   2   1   1   1   1   2   2   2   2   2   2   2   2   1   2   2   1   1   2   2   2   1   1   1   1   1   1   2   2   2   2   2   1   1   2   2   2   2   2   2   2   1   1   2   2   1   2   1   2   2   1   2   1   2   2   2   2   1   2   2   2   1   2   2   2   2   1   2   1   1   1   1   1   2   1   2   2   2   1   1   1   1   1   2   1   1   2   2   1   1   2   1   2   1   2   2   2   1   2   2   1   2   2   2   2   1   1   2   2   1   2   1   1   2   2   2   2   1   1   2   1   1   2   2   1   2   2   1   2   2   2   1   1   2   1   1   2   2   1   2   1   1   2   1   2   2   2   1   2   1   2   2   1   1   2   1   2   1   2   2   2   2   1   1   1   1   2   1   2   2   2   2   1   2   1   2   2   1   2   1   2   2   2   2   2   2   2   1   2   1   1   2
 MK-3-15                2   2   2   2   2   2   1   1   2   1   1   1   1   2   1   2   2   2   2   2   1   1   2   2   1   1   2   2   2   1   1   1   1   1   1   2   2   2   2   2   1   1   2   1   2   2   2   2   2   1   2   1   2   2   2   1   2   2   1   2   1   2   2   1   2   1   2   2   2   1   2   1   1   2   1   2   1   1   1   1   1   2   1   2   2   1   1   1   1   1   1   2   1   1   2   1   1   2   2   1   2   1   2   2   2   2   2   2   1   2   2   2   2   1   2   1   2   1   2   1   1   2   2   2   2   1   1   2   1   1   2   2   1   2   2   1   2   2   2   1   1   2   1   1   2   2   1   1   2   1   2   2   2   2   2   1   2   1   2   2   1   1   2   1   2   1   2   2   2   2   1   1   2   1   2   1   2   2   2   2   2   2   1   2   2   1   2   1   2   2   2   2   2   2   2   1   2   1   1   2
 MK-3-16                2   2   2   2   2   2   1   1   2   1   1   1   2   2   1   2   2   2   2   2   1   1   1   2   1   1   2   2   1   1   1   2   1   1   1   2   2   2   2   2   1   2   2   1   2   2   2   2   2   1   2   2   2   2   2   1   2   2   2   2   1   1   2   1   2   1   2   2   2   1   2   1   1   2   1   2   1   1   1   1   2   2   1   2   2   1   2   1   1   1   1   2   1   1   2   1   2   2   2   1   1   2   2   2   2   2   2   2   1   2   2   2   2   1   2   1   2   1   2   1   1   2   2   2   2   1   2   2   1   1   2   2   1   2   2   1   1   2   2   2   1   2   1   1   2   2   1   2   2   1   2   2   2   2   2   1   2   1   2   2   1   1   2   1   2   1   2   2   2   2   1   2   2   1   2   1   2   2   2   2   2   2   1   2   2   1   2   1   2   2   2   2   2   2   2   1   2   1   1   2
 MK-4-1                 1   2   1   2   1   2   2   2   1   1   2   1   2   1   2   2   2   1   1   1   2   1   1   1   1   2   1   2   1   1   2   1   1   2   2   2   2   2   2   2   2   1   1   1   1   1   2   2   2   2   1   1   1   2   1   2   2   2   1   1   1   2   2   2   1   1   2   1   1   2   2   1   2   2   2   2   1   2   2   2   2   1   1   1   1   2   2   2   2   2   2   2   1   2   1   2   2   1   1   2   2   2   1   2   2   1   1   1   2   1   2   2   1   1   1   2   1   2   1   2   2   1   1   2   1   2   1   1   2   2   2   1   1   2   2   2   1   1   1   2   2   1   2   1   2   2   1   1   1   2   2   1   1   1   1   2   1   2   2   1   1   2   2   1   2   1   2   2   2   1   1   2   2   1   2   2   2   1   1   2   1   2   1   1   2   2   1   2   1   1   2   2   1   2   1   2   2   1   2   1
 MK-4-2                 1   2   1   2   1   2   2   2   1   1   2   1   2   1   2   2   2   1   1   1   2   1   1   2   1   2   1   1   1   1   2   1   1   2   2   2   2   2   2   2   2   1   1   1   1   1   2   2   2   2   1   1   1   2   1   2   2   2   1   1   1   2   2   2   1   1   2   1   1   2   2   1   2   1   2   2   1   2   2   2   2   2   1   1   1   2   2   2   2   2   2   2   1   2   1   2   2   1   1   2   2   2   1   2   2   1   1   1   2   1   2   2   1   1   1   2   1   2   1   2   2   1   1   2   1   2   1   1   1   2   2   1   1   2   2   2   1   1   2   2   1   1   2   1   2   2   1   1   1   2   2   1   1   1   2   2   1   2   1   1   1   2   2   1   2   1   2   2   2   1   1   1   2   1   2   2   2   1   1   2   1   2   1   1   2   2   2   2   1   1   2   2   1   2   1   2   2   1   2   1
 MK-4-3                 2   2   1   2   1   2   2   2   1   1   2   1   1   1   2   1   2   1   1   1   2   2   1   2   1   2   1   1   1   1   2   1   1   1   2   2   2   2   2   2   2   1   1   1   1   1   2   2   2   2   1   1   1   1   1   2   2   1   1   1   1   2   2   2   2   1   2   1   1   2   2   1   2   1   2   2   1   2   2   2   2   2   1   1   1   2   2   2   2   2   2   2   1   1   1   2   2   1   1   2   2   2   1   2   2   1   1   2   2   1   2   2   1   1   1   2   2   1   2   1   1   1   1   2   1   1   2   1   1   2   2   1   1   2   2   2   1   1   2   2   1   1   2   1   2   2   1   1   1   2   2   1   1   1   2   2   1   2   2   2   1   2   2   1   2   1   2   2   2   1   1   1   2   1   2   2   2   1   1   2   1   2   1   1   2   2   2   2   1   1   2   2   1   2   1   2   2   1   2   1
 MK-4-4                 2   2   2   2   1   2   2   2   1   1   2   1   1   1   2   1   2   1   1   2   2   1   1   2   1   2   1   1   1   1   2   2   1   1   2   2   2   2   2   2   2   1   1   1   1   1   2   2   2   2   1   1   1   1   1   2   2   1   1   1   1   2   2   2   2   1   2   1   1   2   1   1   2   1   2   2   1   2   2   2   2   2   1   1   2   2   2   2   2   2   2   2   1   1   1   2   2   1   1   2   2   2   1   2   1   1   1   2   2   1   2   2   1   1   1   2   2   1   2   1   2   1   2   2   1   1   2   1   1   2   1   1   2   2   2   2   1   1   2   2   1   1   2   1   2   1   1   1   1   2   2   1   1   1   2   2   1   1   2   2   1   1   2   1   2   1   2   2   2   1   1   1   2   1   2   2   2   2   2   2   1   2   1   1   2   2   2   2   1   1   2   2   1   2   1   2   2   1   2   1
 MK-4-5                 1   2   2   2   1   2   2   2   1   1   1   1   1   1   2   1   2   1   1   2   1   2   1   2   1   2   1   1   1   1   2   2   2   1   2   2   2   2   1   2   2   2   2   1   1   1   2   2   2   2   1   2   1   2   1   2   2   1   1   1   1   2   2   2   2   1   2   1   1   2   1   1   2   1   2   2   1   1   2   2   2   2   1   1   2   2   2   2   1   2   2   1   1   1   2   2   2   2   1   2   1   2   1   2   2   1   1   2   2   1   2   2   1   1   1   2   2   1   2   1   2   1   2   2   1   2   1   1   1   2   1   1   2   1   2   1   1   1   2   2   1   1   2   1   2   1   1   1   1   2   2   2   1   1   2   2   1   1   1   2   1   2   2   2   2   1   2   2   2   1   1   1   2   1   2   2   2   2   2   1   1   2   1   2   2   1   2   2   1   1   2   2   1   2   1   1   2   1   2   2
 MK-4-6                 1   1   2   2   1   2   2   2   1   1   1   1   1   1   2   1   2   1   1   2   1   2   1   2   1   2   1   1   1   1   2   2   2   1   2   2   2   2   1   2   2   2   2   1   1   1   2   1   2   2   1   2   1   2   1   1   2   1   1   1   1   2   2   2   2   1   2   1   1   2   1   1   2   1   2   2   1   2   2   2   2   2   1   1   1   2   2   2   1   2   2   1   1   1   2   2   2   2   1   2   1   2   1   2   2   1   1   2   2   1   2   2   1   1   1   1   2   1   2   2   2   1   2   2   1   2   1   1   1   2   1   1   2   1   2   1   1   1   2   2   1   1   2   1   2   1   1   1   1   2   2   2   1   1   2   2   1   1   1   2   1   2   2   2   2   1   2   2   2   1   1   2   2   1   2   2   2   2   2   1   1   2   1   2   2   1   2   2   1   1   2   1   1   2   1   1   2   1   1   2
 MK-4-7                 1   1   2   2   1   2   2   2   1   1   1   1   2   1   2   1   2   1   1   1   1   1   1   2   1   2   1   1   1   1   2   1   1   1   1   2   2   2   1   2   2   2   2   1   1   1   2   1   2   1   1   2   1   2   1   1   2   1   2   1   1   2   2   2   2   1   2   1   1   2   1   1   1   1   2   2   1   1   2   2   2   2   1   2   1   2   2   2   1   2   1   1   1   1   2   2   2   2   1   2   1   1   1   1   1   1   1   2   2   1   2   2   1   1   1   1   1   1   2   1   2   1   2   2   2   1   1   1   1   1   1   1   2   1   2   1   1   1   2   1   1   1   2   1   2   1   1   1   1   2   2   2   1   1   2   1   1   1   1   2   1   2   2   2   2   1   2   2   2   1   1   2   2   1   2   1   2   2   2   1   1   2   1   2   2   1   2   2   1   1   2   1   1   2   2   2   2   1   1   2
 MK-4-8                 1   1   2   2   1   2   2   2   1   1   1   1   2   1   2   1   1   1   1   1   1   1   1   2   1   2   1   1   2   1   2   1   1   1   2   2   2   1   1   2   2   2   2   1   1   1   2   1   1   1   1   2   1   2   1   1   2   1   2   1   1   2   2   2   2   1   2   1   1   2   1   1   1   1   1   2   1   1   2   1   2   2   1   1   1   2   2   2   1   2   2   1   1   1   2   2   2   2   1   1   1   1   1   1   2   1   1   2   2   1   2   2   1   1   1   1   1   1   2   1   2   1   2   2   1   1   1   2   2   1   1   1   2   1   2   2   1   1   2   1   1   1   2   1   2   1   1   1   1   2   1   2   1   2   2   1   1   2   1   2   1   2   2   2   2   1   2   2   1   1   1   2   2   1   2   1   2   2   2   1   1   2   1   2   2   1   2   1   1   1   2   1   1   2   2   2   2   1   1   2
 MK-4-9                 1   1   2   2   1   2   2   2   1   1   1   1   2   2   2   2   1   1   1   1   1   1   1   2   1   2   1   1   2   1   2   1   1   1   2   2   1   1   1   2   2   2   2   1   1   1   1   1   1   2   1   2   1   2   1   1   2   1   2   1   1   2   2   2   2   1   2   1   1   2   1   1   2   1   2   2   1   1   2   1   2   2   1   1   1   2   2   2   1   1   2   1   1   1   1   2   2   2   2   1   2   1   1   1   2   1   1   2   2   1   2   2   1   1   1   1   1   1   2   1   2   2   2   2   1   1   1   1   2   2   1   1   2   1   2   2   1   1   2   1   1   1   2   1   2   1   1   1   1   2   1   2   1   2   1   1   1   1   1   1   1   2   2   1   2   1   2   2   1   1   1   2   2   2   2   1   2   2   2   1   2   2   1   2   2   1   1   1   1   1   2   1   1   2   2   2   2   1   1   2
 MK-4-10                1   1   2   2   1   2   2   2   2   1   2   1   2   2   2   2   1   1   2   1   1   1   1   2   1   2   1   1   2   2   2   1   1   1   2   2   1   1   1   2   2   2   2   1   1   1   1   1   1   2   1   2   1   2   1   1   2   1   2   1   1   2   2   2   1   1   1   1   1   2   1   1   2   1   2   1   1   1   2   1   2   2   1   1   1   2   1   2   1   1   2   1   1   1   1   2   1   2   1   1   2   1   1   1   1   1   1   2   2   1   2   2   1   1   1   1   1   1   2   1   2   1   2   2   1   1   1   1   2   2   1   1   2   1   2   1   1   1   2   1   1   2   2   1   2   1   2   1   1   2   1   2   1   2   1   1   1   1   1   1   1   1   2   1   2   1   2   2   2   1   1   2   1   1   2   1   2   1   1   1   2   2   1   2   2   1   1   1   2   1   2   1   1   2   2   2   2   1   1   2
 MK-4-11                1   1   1   2   1   2   2   2   2   1   2   1   2   2   2   2   1   1   2   1   1   2   1   2   1   2   1   1   2   2   2   1   1   1   2   2   1   1   1   2   2   2   2   2   1   2   2   1   1   2   1   2   2   2   1   1   2   1   2   1   1   2   2   2   1   1   2   1   1   2   1   1   1   1   2   1   1   1   2   1   2   2   1   1   1   2   1   2   1   1   2   1   1   2   1   2   1   2   1   1   2   2   1   1   1   1   1   2   2   1   2   2   1   1   1   1   1   2   2   1   2   1   2   2   1   1   1   1   2   1   1   1   1   1   2   1   1   1   2   1   1   2   2   1   2   1   2   1   1   2   1   2   1   2   2   1   1   2   1   1   2   1   2   1   1   1   2   2   2   1   1   2   1   2   1   1   2   1   1   1   2   2   1   2   2   1   1   1   2   1   2   1   1   2   2   2   2   1   1   2
 MK-4-12                1   1   1   2   1   2   2   2   2   1   2   1   2   2   2   2   1   1   2   2   1   2   1   2   1   2   2   1   2   2   2   1   1   1   2   2   1   1   1   2   2   1   2   2   2   2   2   1   1   2   1   2   2   2   1   1   2   1   2   1   1   2   2   2   1   1   2   2   1   2   1   1   1   1   2   1   1   1   2   1   2   2   1   1   1   2   1   2   1   2   1   1   1   1   2   2   1   2   2   1   2   2   1   1   1   1   1   2   2   2   2   2   1   1   1   1   1   2   2   1   2   1   1   1   1   1   1   1   2   1   1   1   1   1   1   1   1   1   2   1   2   2   2   1   2   1   2   2   2   2   1   2   1   2   2   1   1   2   1   1   2   1   2   1   1   1   2   2   2   1   1   2   1   2   1   1   2   1   1   1   1   2   1   2   2   1   1   1   2   1   2   1   2   2   2   2   2   1   1   2
 MK-4-13                1   1   2   2   1   2   2   1   1   1   2   1   2   2   2   2   1   1   2   2   1   2   1   2   1   2   2   1   2   2   2   1   1   1   2   2   1   1   1   2   2   2   2   2   2   2   1   1   1   2   1   2   2   2   1   2   2   1   1   1   1   1   2   1   1   1   1   2   2   2   1   1   1   1   2   1   1   1   2   1   2   2   1   1   1   2   1   2   1   2   1   1   1   1   2   2   1   2   2   1   2   2   1   1   1   1   1   2   2   2   2   2   1   1   1   1   1   2   2   1   2   1   1   1   1   1   1   1   1   1   1   1   1   1   1   1   1   1   2   1   2   1   2   2   1   1   2   1   1   2   1   2   1   2   2   1   1   1   1   1   2   1   1   1   1   1   2   2   2   1   1   2   1   2   1   1   2   1   1   1   1   2   1   2   2   1   1   1   2   2   2   1   2   2   2   2   2   1   1   2
 MK-4-14                1   1   2   2   2   2   2   1   1   1   2   1   2   2   2   2   1   1   2   2   1   2   1   2   1   2   2   1   2   2   2   1   1   1   2   2   1   1   1   2   2   2   2   2   2   2   1   1   1   2   1   2   2   2   1   1   2   1   1   1   1   1   2   1   1   1   1   2   1   2   1   1   1   1   1   1   1   1   2   1   2   2   1   1   1   2   1   2   1   2   1   1   1   1   2   2   1   2   2   1   1   2   2   1   1   1   1   1   2   2   2   2   1   1   1   1   1   1   2   1   2   1   1   1   1   1   1   1   1   1   2   1   1   1   1   1   1   1   2   1   2   1   2   1   1   1   2   1   1   2   1   2   1   2   2   2   1   1   1   1   2   1   2   1   1   1   2   2   2   1   1   1   1   2   1   1   2   2   2   1   1   2   1   2   2   1   1   1   2   2   2   1   2   2   1   2   2   1   1   2
 MK-4-15                1   1   2   2   2   1   2   1   1   1   1   1   2   2   2   2   2   2   2   2   1   2   1   2   1   2   2   1   1   2   2   1   1   1   2   2   1   1   1   2   2   2   2   2   2   2   1   1   1   2   2   2   2   2   1   1   2   1   1   1   2   2   2   2   1   1   1   2   1   2   1   1   1   1   1   2   1   2   2   1   2   2   1   1   1   2   1   2   1   2   1   1   1   1   2   1   1   2   2   1   1   2   2   1   1   1   1   1   2   2   2   2   2   1   1   1   1   1   2   1   2   1   1   1   1   1   1   1   1   1   1   1   1   1   1   1   1   1   2   1   2   1   2   1   1   1   2   1   1   2   1   2   1   2   2   2   1   1   1   1   1   1   2   1   1   1   2   2   2   1   1   1   1   2   1   1   1   2   2   1   1   2   1   2   2   1   1   1   2   2   2   1   2   2   1   2   2   1   1   2
 MK-4-16                1   1   2   2   2   1   2   2   1   1   1   1   2   2   2   2   2   2   2   2   1   2   1   2   2   2   2   1   1   2   2   1   1   2   2   2   1   2   1   2   2   2   2   2   2   2   1   1   1   2   1   1   2   2   1   1   2   1   1   1   2   2   2   2   1   1   1   2   1   2   1   1   1   1   1   2   2   2   2   1   2   2   1   1   1   2   1   2   1   2   1   1   1   1   2   1   1   2   2   2   1   2   1   1   1   1   1   1   2   2   2   2   2   1   1   1   1   1   2   1   2   1   1   1   1   1   1   1   1   1   1   1   2   1   1   1   1   2   2   1   2   1   2   1   1   1   2   1   1   2   2   2   1   2   1   2   1   1   1   1   1   1   2   1   1   1   2   2   2   1   1   1   1   2   1   1   1   2   2   1   2   2   1   2   2   1   1   1   2   2   2   1   2   2   1   2   2   1   1   2
 MK-5-1                 2   2   2   2   1   1   1   2   1   1   2   1   1   2   2   2   1   2   2   1   2   1   2   2   2   1   1   1   2   1   1   1   1   1   1   2   2   2   1   1   2   1   1   1   1   1   2   1   2   1   2   2   2   2   2   2   1   2   2   1   1   1   2   2   2   2   1   2   2   1   1   1   2   2   2   2   1   1   1   2   1   2   1   2   1   2   2   1   2   2   1   2   2   2   1   1   1   2   1   2   1   2   1   2   2   1   2   2   2   2   1   1   1   1   2   1   2   2   1   1   1   2   2   1   2   2   1   1   1   2   2   2   2   2   2   2   1   2   2   2   2   2   2   1   1   2   2   2   2   2   1   2   2   2   1   1   2   2   1   2   1   2   1   2   1   2   2   1   1   2   1   2   2   1   1   2   1   2   2   1   1   2   2   1   2   2   1   1   2   1   2   2   1   1   1   1   2   2   2   2
 MK-5-2                 2   2   2   2   1   2   1   2   1   1   2   1   1   2   2   2   1   2   2   1   2   1   2   2   2   1   1   1   2   1   1   1   1   1   1   2   2   2   1   1   2   1   1   1   1   1   2   1   2   1   1   2   2   2   2   2   1   2   2   2   1   1   2   2   2   2   1   2   2   1   1   1   2   2   2   1   1   1   1   2   1   2   1   2   1   2   2   1   2   2   1   2   2   2   1   1   1   2   2   2   1   2   2   2   2   1   2   2   2   2   1   1   1   1   1   1   2   2   1   1   1   2   1   1   2   2   1   1   1   2   2   2   2   2   2   2   2   2   2   2   2   2   1   1   2   2   2   2   2   2   2   2   1   1   1   1   2   2   1   2   1   2   1   2   1   2   2   2   1   2   1   2   2   2   2   2   1   2   2   1   1   2   2   1   2   2   1   1   2   1   2   2   1   1   1   1   2   2   2   2
 MK-5-3                 2   2   2   2   1   2   1   1   1   1   2   1   1   2   2   2   1   2   2   1   2   1   2   2   2   1   1   1   2   1   1   1   1   1   1   2   2   2   1   1   1   1   1   1   2   1   2   1   2   1   1   2   2   2   2   2   1   2   2   2   1   1   2   2   1   2   2   2   2   1   1   1   2   2   2   1   1   1   1   2   2   2   1   2   2   2   2   1   2   2   1   2   2   2   1   1   1   2   1   2   1   2   2   2   1   1   2   2   1   2   1   1   1   1   1   2   2   2   1   1   1   1   1   1   2   2   1   1   1   1   2   2   2   2   2   2   2   1   2   2   2   2   1   1   2   2   2   2   2   1   2   2   1   1   1   1   2   2   1   2   1   2   1   2   1   2   2   2   1   2   1   2   2   2   2   2   1   2   2   1   1   2   2   2   2   2   1   1   2   1   2   2   2   1   1   1   2   2   1   1
 MK-5-4                 2   2   2   2   1   2   1   1   1   1   2   1   1   2   2   2   1   2   2   1   2   1   2   2   2   1   1   1   2   2   1   1   1   2   2   2   2   2   2   1   1   1   1   1   2   1   2   1   2   1   1   2   2   2   2   2   1   1   2   2   1   1   2   2   1   2   2   2   2   1   1   1   2   2   2   1   1   1   1   2   1   2   1   2   2   2   2   1   2   2   1   2   1   2   1   1   1   1   1   2   1   2   2   2   1   1   2   2   1   2   1   2   1   1   1   2   2   2   1   1   1   1   1   1   2   2   1   1   1   1   2   2   2   2   1   1   2   1   2   2   2   2   1   1   2   2   2   2   2   1   2   2   1   1   2   1   2   2   1   2   1   2   1   2   1   2   2   2   1   2   1   2   2   2   2   2   2   2   2   1   1   2   2   2   1   2   1   1   2   1   2   2   2   1   1   1   2   2   1   1
 MK-5-5                 2   2   2   2   1   2   1   1   1   1   2   2   1   2   2   2   1   2   2   1   2   1   2   2   2   1   1   2   2   2   1   1   1   2   2   2   2   2   1   1   2   1   1   1   2   1   2   1   1   1   1   2   2   2   2   2   1   2   2   2   1   1   2   2   1   2   2   2   2   1   1   1   2   2   2   1   1   1   1   2   1   2   1   2   2   2   1   1   1   2   2   2   1   2   1   1   1   1   1   2   1   2   2   2   1   1   2   2   1   2   1   2   1   1   1   2   2   2   1   1   1   1   1   1   2   2   1   1   1   1   2   1   2   2   1   1   1   1   2   2   2   2   1   1   2   2   2   2   2   1   2   2   1   1   2   1   2   2   1   2   1   2   1   2   1   2   2   2   1   2   1   2   2   2   2   1   1   2   2   1   1   2   2   2   1   2   1   1   2   1   2   2   2   1   1   1   1   2   1   1
 MK-5-6                 2   2   2   1   1   2   1   1   1   1   2   2   1   2   2   2   1   2   2   1   2   1   2   2   1   1   2   2   2   2   1   1   1   2   2   2   2   2   1   1   1   1   2   1   2   1   2   1   1   1   1   2   2   2   2   2   1   2   2   2   1   1   2   2   1   2   2   2   2   1   1   1   2   2   2   1   1   1   1   2   1   2   1   2   2   2   1   1   1   2   1   2   2   2   1   1   1   1   1   2   1   2   2   2   1   1   1   2   1   2   1   2   1   1   1   2   2   2   1   1   1   1   1   1   2   2   1   1   1   1   2   1   1   2   1   1   1   1   2   2   2   2   1   1   2   2   2   2   2   2   2   2   1   1   2   1   2   2   1   2   1   2   1   2   1   2   2   2   1   2   1   2   2   2   2   1   1   2   2   1   1   2   1   2   1   2   1   1   2   1   2   1   2   1   1   1   1   2   1   1
 MK-5-7                 2   2   2   1   1   2   1   1   1   1   2   2   1   2   2   2   1   2   2   1   1   1   2   2   1   1   2   2   2   2   1   1   1   2   2   2   2   1   1   1   1   1   1   1   2   1   2   1   2   1   1   2   2   2   2   2   1   2   2   2   1   1   2   2   1   2   2   2   2   1   1   1   2   2   2   1   1   1   1   2   1   2   1   2   2   2   1   2   1   2   1   2   2   2   1   1   1   1   1   2   1   2   2   2   2   1   1   2   1   2   1   2   1   2   1   1   2   2   1   1   2   1   1   1   2   1   1   1   1   2   2   2   1   2   1   1   1   1   2   2   2   2   1   1   2   2   2   2   2   1   2   2   1   1   2   1   2   2   1   2   1   2   2   2   1   2   2   1   1   2   1   2   2   2   2   1   1   2   2   1   1   2   2   2   1   2   1   2   2   1   2   1   2   1   1   1   1   2   1   1
 MK-5-8                 2   2   2   1   1   2   1   1   1   1   2   2   1   2   2   2   1   2   2   1   1   1   2   2   1   1   2   2   2   2   1   1   1   2   2   2   2   1   1   1   1   1   2   1   2   1   2   1   1   1   1   2   2   2   2   2   1   2   2   2   1   1   2   2   1   2   1   2   2   1   1   1   2   2   2   2   2   2   1   2   1   2   1   2   2   2   1   2   1   2   1   2   2   2   1   1   1   1   1   2   1   2   2   2   2   1   2   2   1   2   1   2   1   2   1   1   2   2   1   1   2   1   1   1   2   1   1   2   1   2   2   2   1   2   1   2   1   1   2   2   2   2   1   1   2   2   2   2   1   1   2   2   1   1   2   1   2   2   1   2   1   2   2   2   1   2   2   1   1   2   1   2   2   2   2   1   2   2   2   1   1   2   2   2   1   2   1   2   1   1   2   1   2   2   1   2   2   1   1   1
 MK-5-9                 2   2   2   1   1   2   1   1   2   1   1   2   1   2   2   1   1   2   2   2   1   1   2   2   1   2   2   2   2   1   1   1   1   2   2   2   2   1   1   1   1   1   2   1   2   1   2   1   1   1   1   2   1   2   2   2   1   1   2   2   1   1   1   2   1   2   1   2   2   1   1   1   2   2   2   2   2   2   1   2   1   2   1   2   2   2   1   2   1   2   1   2   2   2   1   1   1   1   1   2   1   2   2   2   2   1   2   2   2   1   1   2   1   2   2   1   1   2   1   1   2   1   1   1   2   1   2   2   1   2   2   2   1   2   1   1   1   1   2   2   2   2   1   1   2   2   2   2   2   1   2   2   1   1   2   1   2   2   1   2   1   1   2   2   1   2   2   1   1   2   1   2   2   2   2   1   2   2   2   1   1   2   1   2   1   2   1   2   1   1   2   1   2   2   1   2   2   1   1   1
 MK-5-10                2   2   2   1   1   2   1   1   2   1   1   2   2   1   2   1   1   2   2   1   1   2   1   2   2   1   2   2   2   1   1   1   2   2   2   2   2   1   2   1   1   1   2   1   2   1   2   1   1   1   1   1   1   2   2   2   1   1   2   2   1   1   1   2   1   2   1   2   1   1   1   2   2   2   2   2   2   2   1   2   1   2   1   2   2   2   1   2   1   2   1   2   2   2   1   1   1   1   1   2   1   2   2   2   2   1   2   2   2   1   1   2   1   2   2   1   1   2   1   1   2   1   1   1   1   1   2   2   1   2   2   2   2   2   1   1   1   1   1   2   2   1   1   2   1   2   2   2   2   1   2   2   1   1   2   1   2   2   1   2   1   1   2   2   1   2   2   1   2   2   2   2   2   2   2   1   2   2   2   1   1   2   1   2   1   2   1   2   1   1   2   1   2   2   1   2   2   1   1   1
 MK-5-11                2   2   1   1   1   2   1   2   2   1   1   1   2   1   1   1   1   1   2   1   2   2   1   2   2   1   2   2   2   1   1   1   2   2   2   2   2   1   2   1   1   1   2   1   2   1   2   1   1   1   1   1   1   2   2   1   1   1   2   2   2   1   1   2   1   2   1   2   1   1   1   2   2   2   2   2   2   2   2   2   2   2   1   2   2   2   1   2   1   2   1   2   2   2   1   1   1   1   1   2   1   2   2   2   2   1   2   2   1   2   1   2   1   2   2   1   1   2   1   1   2   1   1   1   1   1   2   2   1   2   2   2   2   2   1   1   1   1   1   2   2   1   1   2   1   2   2   2   2   1   2   2   1   2   2   1   2   2   1   1   1   1   2   2   1   2   2   1   2   2   1   2   2   1   2   1   2   2   1   1   1   2   1   2   1   2   1   2   1   1   1   1   2   2   1   1   2   1   1   1
 MK-5-12                2   2   1   1   1   2   1   2   2   1   1   1   2   1   1   1   1   1   2   2   2   2   2   2   2   1   2   2   1   1   1   1   2   2   2   2   2   1   1   1   1   2   2   1   1   1   2   1   1   1   1   1   1   2   2   1   1   1   2   1   2   1   1   2   2   2   1   2   1   1   1   2   2   2   2   2   2   1   2   2   2   2   1   2   2   2   2   2   1   2   1   2   2   2   1   1   1   1   1   2   1   2   2   2   2   1   2   1   1   2   1   2   1   2   2   1   1   2   1   1   2   2   1   2   1   2   2   2   2   2   2   2   2   2   1   1   1   1   1   2   2   1   1   2   1   2   2   2   2   1   2   2   2   2   2   1   2   2   1   2   2   1   2   2   1   2   2   1   1   2   1   2   2   1   2   1   2   2   1   1   1   2   1   2   1   1   1   2   1   2   1   1   2   2   1   2   2   1   1   2
 MK-5-13                2   2   1   1   1   2   1   2   2   1   1   1   2   1   1   1   1   1   1   2   2   2   2   2   2   1   2   2   1   1   1   1   2   2   2   2   2   1   1   1   1   2   2   1   1   1   2   2   1   1   1   1   1   2   1   2   1   1   2   1   2   1   1   2   2   2   1   2   1   1   1   2   2   2   1   1   2   1   2   2   2   2   1   1   1   2   2   1   1   2   1   2   2   2   1   1   1   1   1   2   1   2   2   2   2   1   2   1   1   2   1   2   1   2   2   1   1   2   1   1   2   2   1   2   1   2   1   2   2   2   2   2   2   2   2   2   1   1   1   2   2   1   1   2   1   2   2   2   2   2   2   2   2   2   2   1   2   2   2   2   2   1   2   2   1   2   2   1   1   2   1   2   2   1   2   1   2   2   1   1   2   2   1   2   1   1   1   1   1   2   1   1   2   2   1   2   1   1   2   2
 MK-5-14                2   2   1   1   2   2   1   2   2   1   1   1   2   1   1   1   1   1   1   2   2   1   2   2   2   1   2   2   1   1   1   1   2   2   2   2   2   1   1   1   1   2   2   1   1   1   2   2   1   1   1   1   1   2   2   2   2   1   2   2   1   2   1   2   2   2   1   2   1   1   1   2   2   2   1   1   2   1   2   1   2   2   1   2   1   2   2   2   1   2   1   2   2   2   1   2   1   2   1   2   1   2   2   2   2   1   2   1   1   2   1   2   1   2   2   1   1   2   1   1   2   2   1   2   1   2   1   2   2   2   2   2   1   2   2   1   1   1   1   2   2   1   1   2   2   1   2   2   2   2   2   2   2   2   2   1   2   2   2   2   2   1   1   2   2   2   2   1   1   2   1   2   2   1   2   2   2   2   1   1   2   2   1   1   1   1   1   2   1   2   2   1   2   2   1   1   1   1   2   2
 MK-5-15                2   2   1   1   2   2   1   2   2   1   2   1   2   1   2   1   1   1   1   2   1   1   2   2   2   1   2   2   1   1   1   1   2   1   2   2   2   1   1   1   1   2   2   1   1   1   2   2   1   1   1   1   1   2   2   2   2   1   2   2   1   1   2   1   2   2   1   2   1   1   1   2   2   2   2   1   2   1   2   1   2   2   1   2   1   2   2   2   1   2   1   2   2   2   1   2   1   2   1   2   1   2   2   2   2   1   2   1   2   2   1   2   1   2   2   1   2   2   1   1   2   1   1   2   1   2   1   2   1   2   2   2   1   2   2   1   1   1   1   1   2   1   1   2   2   1   2   2   2   2   2   2   2   2   2   1   2   2   2   2   2   1   1   1   2   2   2   2   1   2   1   2   2   1   2   2   2   2   1   1   2   2   1   1   1   1   1   2   1   2   2   1   2   2   1   1   2   1   2   2
 MK-5-16                2   2   1   1   1   2   1   2   2   1   2   2   2   1   2   1   1   1   1   2   1   1   2   2   1   1   2   1   1   1   1   1   2   1   2   2   2   1   1   1   1   2   1   1   1   2   2   2   1   1   1   1   1   2   1   2   2   1   1   2   1   2   1   1   2   2   1   2   1   1   1   2   2   2   2   1   2   1   2   1   2   2   1   2   2   2   2   1   1   2   1   2   2   2   1   2   1   2   1   1   1   2   2   2   1   1   2   1   2   2   1   2   2   2   2   1   2   2   1   1   2   1   1   2   1   2   1   2   1   2   2   2   1   2   2   1   1   1   1   1   2   1   1   2   2   1   2   2   1   2   2   2   2   2   2   1   2   2   2   2   2   1   1   1   2   2   2   2   1   2   1   2   2   1   2   1   2   2   1   2   2   2   1   1   1   2   1   2   1   2   2   1   2   2   1   1   2   1   2   2
 MK-6-1                 1   1   2   2   1   1   2   2   2   2   1   1   2   2   1   1   1   1   1   1   2   1   2   2   1   2   1   2   2   1   2   1   2   2   2   2   1   2   2   1   2   2   1   1   1   1   1   2   2   1   1   1   1   2   2   1   2   1   2   2   2   1   1   2   1   2   1   2   2   2   1   1   2   1   1   1   1   2   1   2   2   1   1   1   2   2   2   1   2   1   2   2   1   2   2   1   1   1   1   2   1   1   2   2   2   1   1   1   2   1   2   1   1   1   1   2   1   1   2   2   1   1   1   1   1   1   2   2   1   1   1   1   1   2   1   2   1   1   2   1   1   1   1   1   2   1   1   1   1   2   2   1   2   1   2   1   2   2   1   1   2   1   2   1   2   1   2   1   1   1   1   2   2   2   2   1   1   2   2   2   1   1   2   2   2   2   1   1   1   1   2   2   1   2   2   1   1   1   1   2
 MK-6-2                 1   1   2   2   1   1   2   2   2   2   1   1   2   2   1   1   1   1   1   1   2   1   2   2   1   2   1   2   2   1   2   1   2   2   2   2   1   2   2   1   2   2   1   1   1   1   1   2   2   1   1   2   1   2   2   1   2   1   2   2   2   1   1   2   1   2   1   2   2   2   1   1   2   1   1   1   1   2   1   1   2   1   1   1   1   2   2   1   2   1   2   2   1   2   2   1   1   1   1   2   1   2   2   2   1   1   1   1   2   1   2   1   1   2   1   2   2   1   2   2   1   1   1   1   1   1   2   2   1   2   1   1   1   2   1   2   1   1   2   1   1   1   1   1   2   1   1   1   1   2   2   2   2   1   2   1   1   2   1   1   2   1   2   1   2   1   2   1   1   1   1   1   2   1   2   1   1   2   1   2   1   2   1   2   2   2   1   1   1   1   2   2   1   2   2   1   1   1   1   1
 MK-6-3                 1   1   2   2   1   1   2   1   2   2   1   1   2   2   1   1   1   2   1   1   2   1   1   2   1   2   2   2   2   1   2   1   2   2   2   2   1   2   2   1   2   2   1   1   1   2   1   2   2   1   1   2   1   2   2   1   2   1   2   2   2   1   1   2   1   2   1   2   2   2   1   1   2   1   1   1   1   2   1   1   2   1   1   1   1   2   2   1   2   1   2   2   1   2   2   1   1   1   1   2   1   2   2   2   2   1   1   1   1   1   2   1   1   2   1   2   2   1   2   2   1   1   1   1   1   1   1   2   1   2   1   1   1   2   1   2   1   1   2   1   1   1   1   1   2   1   1   1   1   2   2   2   2   1   2   1   1   2   1   1   1   1   2   1   2   1   2   1   1   1   1   1   2   2   2   1   1   2   1   2   1   2   1   2   2   2   1   1   1   1   2   2   1   2   2   1   1   1   1   1
 MK-6-4                 1   1   2   2   1   1   2   1   1   2   1   1   2   2   1   1   1   2   1   1   2   1   1   2   1   2   2   2   2   1   2   1   2   1   2   2   1   2   1   1   2   2   1   1   1   2   1   2   1   1   1   2   1   2   2   1   2   1   2   2   2   1   1   2   1   2   1   2   2   2   1   2   2   1   1   1   1   1   1   1   2   1   1   1   1   2   2   1   2   1   2   2   1   2   2   1   1   1   1   2   1   1   2   2   2   1   1   1   1   1   2   1   1   1   1   2   2   1   2   2   1   1   1   1   1   2   1   2   1   2   1   1   1   2   1   2   1   1   2   1   1   1   1   1   2   1   1   1   1   2   2   2   2   1   1   1   1   1   1   1   2   2   2   1   2   1   2   1   1   1   1   1   2   2   2   1   1   2   1   2   1   2   1   2   2   2   1   2   1   1   1   2   1   1   2   2   1   1   1   1
 MK-6-5                 1   1   2   2   2   1   2   1   1   2   1   1   2   2   1   1   1   1   1   1   2   1   1   2   1   2   2   2   2   1   2   2   2   1   2   2   2   2   1   1   2   2   2   2   1   1   1   2   1   1   1   2   1   2   2   1   2   1   2   2   2   1   1   2   1   2   1   2   2   2   1   2   2   1   1   1   1   1   1   2   2   1   1   1   2   2   2   1   2   1   2   1   1   2   2   2   1   1   1   2   1   1   2   1   2   1   1   2   2   1   2   1   1   2   1   2   2   1   2   2   1   2   1   1   1   2   1   2   1   2   1   1   1   2   1   2   1   1   2   2   1   1   2   1   2   1   1   1   2   2   2   2   2   1   1   1   1   2   1   1   2   1   2   1   2   2   2   1   1   1   1   1   2   2   2   1   2   2   1   2   1   2   2   2   2   2   1   2   1   1   1   2   1   1   2   2   1   2   1   1
 MK-6-6                 1   1   2   2   2   1   2   1   2   2   1   1   2   2   1   1   1   1   1   1   2   1   1   2   1   2   2   2   2   1   1   1   2   1   2   2   2   2   1   1   1   2   2   2   1   2   1   2   1   1   1   2   1   1   2   1   2   1   2   2   2   1   1   2   1   2   2   2   2   2   1   2   2   1   1   1   1   1   2   2   2   1   1   1   1   2   2   2   2   1   1   1   1   2   2   2   2   1   1   2   1   1   1   1   2   1   1   2   2   1   2   1   1   2   1   2   2   2   2   2   1   2   2   1   1   2   1   2   1   2   1   1   1   2   1   2   1   1   2   1   1   1   2   1   2   1   1   1   2   2   2   1   2   1   1   1   1   2   1   2   2   2   2   1   2   2   2   2   1   2   1   1   2   2   2   1   2   2   1   2   1   2   2   2   2   2   1   2   1   1   2   2   1   2   1   1   1   2   1   1
 MK-6-7                 1   2   2   2   2   1   2   1   2   2   1   1   2   2   1   1   1   1   1   1   1   1   1   2   1   2   2   2   2   1   1   1   2   1   2   2   2   1   2   1   1   2   2   2   1   2   1   2   1   1   1   2   1   1   1   1   2   1   2   2   2   1   1   2   1   2   1   2   2   2   1   2   2   1   1   1   1   1   2   2   2   1   1   1   1   2   2   2   2   1   2   2   1   2   2   1   2   1   1   2   1   2   1   1   2   1   2   2   2   1   2   1   1   2   1   2   2   2   2   2   1   2   2   1   1   2   1   2   1   2   1   1   1   2   1   1   1   1   2   1   1   1   2   1   2   1   1   1   2   2   2   1   2   1   1   1   1   2   1   2   2   2   2   1   2   2   2   2   1   2   1   1   1   2   1   1   2   2   1   2   1   1   2   2   2   2   1   1   1   2   2   2   1   2   1   2   1   2   1   1
 MK-6-8                 1   1   2   2   2   1   2   1   2   1   1   1   2   2   1   1   1   1   1   1   1   1   1   2   1   2   2   2   2   1   1   2   2   1   2   1   1   1   2   1   1   2   2   2   1   2   1   2   1   1   1   2   2   1   1   1   2   1   2   2   2   1   1   2   1   2   1   2   2   2   1   2   2   1   1   1   1   1   2   2   2   1   1   1   1   2   2   2   2   2   2   2   1   1   2   1   2   1   1   2   1   2   2   1   2   1   2   2   2   1   2   1   1   2   1   2   2   2   2   2   1   2   2   2   1   2   1   2   1   2   1   1   1   2   2   1   1   1   2   1   1   1   2   1   2   1   1   1   2   2   2   1   2   2   1   1   2   2   1   2   2   2   2   1   2   2   2   2   1   2   1   1   1   2   1   1   2   1   1   2   1   1   2   2   2   2   2   1   1   2   2   2   1   2   1   2   2   2   1   1
 MK-6-9                 1   1   1   2   2   1   2   2   2   1   1   1   2   2   1   1   1   1   1   1   1   1   2   1   1   2   2   2   2   1   1   2   2   1   2   2   1   1   2   1   1   2   2   2   1   2   1   2   1   1   1   2   2   1   1   1   2   1   2   2   2   1   1   1   1   2   1   2   2   2   1   2   2   1   1   1   1   1   2   2   2   1   1   1   1   2   2   2   1   2   2   2   2   1   2   1   2   1   1   2   1   2   1   1   2   1   2   2   2   1   2   1   1   2   1   1   2   2   2   2   1   2   2   2   1   2   1   1   1   2   1   1   1   2   2   2   1   2   2   1   1   1   2   1   2   1   1   1   2   2   2   1   2   1   2   1   2   2   1   2   2   2   2   1   1   2   1   2   2   2   1   1   2   2   1   1   2   2   1   1   1   1   2   1   2   2   2   1   1   2   2   2   1   1   2   1   2   2   1   1
 MK-6-10                1   1   2   2   2   1   2   1   2   1   1   1   2   2   1   1   1   1   1   1   2   1   2   1   1   2   2   2   2   1   1   2   2   1   1   2   1   1   2   1   1   2   2   2   1   2   1   2   2   1   1   2   2   1   1   1   2   1   2   2   2   1   1   1   1   2   1   2   2   2   1   2   2   1   1   1   1   1   2   2   2   1   1   1   1   2   2   2   1   2   1   2   2   1   2   1   2   1   1   2   1   2   1   1   2   2   2   2   2   1   1   1   1   1   1   1   1   2   2   2   1   2   2   2   1   2   1   1   1   2   1   1   1   2   2   2   1   2   1   1   1   2   1   1   2   1   1   1   2   2   2   1   2   2   2   1   2   2   1   2   2   2   2   1   1   2   1   2   2   2   1   1   2   2   1   1   2   2   1   1   2   1   2   1   2   2   2   1   1   2   2   1   1   1   2   1   2   2   1   1
 MK-6-11                1   1   2   2   2   1   2   1   2   1   1   2   2   2   1   1   1   1   2   2   2   1   2   1   1   1   2   2   2   1   1   2   1   1   1   2   1   1   1   1   1   2   2   2   1   2   1   1   2   1   1   2   2   1   1   1   2   1   2   2   2   1   1   1   1   2   1   2   1   2   1   2   2   1   1   1   1   1   2   2   2   2   1   1   1   2   1   2   1   2   1   2   2   2   2   1   2   1   1   2   1   2   1   1   2   2   2   2   2   1   1   2   1   1   1   1   1   2   2   2   1   2   2   2   1   1   1   1   1   2   1   2   1   2   2   2   1   2   1   2   2   2   1   1   2   1   1   1   2   2   2   1   2   2   2   1   2   2   1   2   2   2   2   1   1   2   1   2   2   2   1   1   2   2   1   1   2   2   1   1   2   1   2   1   2   2   2   1   1   2   2   1   1   1   2   1   2   2   1   1
 MK-6-12                1   2   2   2   2   1   2   1   2   1   1   2   2   1   1   1   1   1   2   2   2   1   2   1   1   1   2   2   2   1   1   2   1   1   1   1   2   1   1   1   1   2   2   2   1   2   1   1   2   1   1   2   2   1   1   1   2   1   1   2   2   2   2   1   1   2   1   2   1   2   1   2   2   1   1   1   1   1   2   1   2   2   1   1   1   2   1   1   2   2   1   2   2   2   2   1   2   1   1   2   1   2   1   1   2   2   2   2   2   1   1   2   2   1   1   1   1   2   2   2   1   2   2   2   1   1   1   1   1   2   1   2   1   2   1   2   1   2   1   2   2   2   1   1   2   2   1   1   2   2   2   1   2   2   2   1   1   2   1   2   2   2   2   1   1   2   2   2   2   2   1   1   2   2   1   1   1   2   1   1   2   1   2   1   2   2   2   1   1   2   2   1   1   1   2   1   2   2   1   1
 MK-6-13                1   2   2   2   2   1   2   1   2   1   1   2   2   1   2   1   1   1   2   2   2   1   1   1   1   1   2   2   1   1   1   2   1   1   1   1   2   1   1   1   2   2   2   2   1   2   2   1   2   1   1   1   2   1   1   1   2   1   1   2   1   2   2   1   1   2   1   2   1   2   1   1   2   1   1   1   1   1   2   2   2   2   1   1   2   2   1   1   2   2   2   2   2   2   2   1   2   1   1   2   1   2   1   2   2   2   1   2   2   1   1   2   2   1   1   1   1   2   2   1   1   1   2   2   1   1   2   1   1   2   1   2   1   2   1   2   1   1   1   2   2   2   1   1   2   2   1   1   2   2   2   1   2   2   2   2   1   1   1   2   2   2   2   1   1   2   2   2   2   2   1   1   2   2   1   1   1   2   1   1   2   1   2   1   2   2   1   1   1   2   2   1   1   1   2   1   2   2   1   1
 MK-6-14                1   2   2   2   2   1   2   1   2   1   1   2   2   2   2   1   1   1   2   2   2   1   2   1   1   1   2   2   1   1   1   2   1   2   1   1   2   1   1   1   2   2   2   2   2   2   2   1   2   2   1   1   2   1   1   1   2   1   1   2   1   2   2   1   1   2   1   2   1   2   1   1   2   1   1   1   2   1   2   2   2   2   1   1   2   2   1   1   2   2   1   2   2   2   2   1   2   1   1   2   1   2   1   2   2   2   1   2   2   1   1   2   2   1   1   1   1   2   2   1   1   1   2   2   1   1   2   1   1   1   1   2   1   1   1   2   2   1   1   2   2   2   1   1   2   2   1   1   2   2   2   1   2   2   2   2   1   1   1   2   2   2   2   1   1   2   2   2   2   2   1   1   2   2   1   1   1   2   1   1   2   1   2   1   2   1   1   1   1   2   2   2   1   1   2   1   2   2   1   2
 MK-6-15                1   2   2   2   2   1   2   1   2   2   1   2   2   2   2   1   2   1   2   2   2   1   2   2   1   1   2   2   1   1   1   2   1   2   1   1   1   1   2   1   2   2   2   1   2   2   2   1   2   2   2   1   2   1   1   1   2   2   1   2   1   2   2   1   2   1   1   1   1   2   1   1   2   2   1   1   2   1   2   2   2   2   1   1   2   2   1   1   2   2   1   1   2   2   2   1   2   1   1   2   2   2   1   2   1   2   1   2   2   2   1   2   2   1   1   1   1   2   2   1   1   1   2   2   1   1   2   1   1   1   1   2   1   1   1   2   2   1   1   2   2   1   1   1   2   2   1   1   2   2   2   1   1   2   2   2   2   1   1   2   2   2   1   1   1   2   2   1   2   2   1   1   2   2   1   1   1   1   1   1   2   1   2   1   1   1   1   2   1   1   2   2   2   1   2   1   2   2   1   2
 MK-6-16                2   2   2   2   2   1   2   1   2   2   1   2   2   2   2   1   2   1   2   2   2   1   1   2   1   2   2   2   1   1   1   2   1   2   1   1   2   1   2   1   2   2   2   1   2   2   2   1   2   2   2   1   2   1   1   1   2   2   1   2   1   2   2   2   2   1   1   1   1   2   1   1   2   1   2   1   2   2   2   2   2   2   1   1   2   2   1   1   2   2   1   1   2   2   2   1   2   1   1   2   2   2   1   1   1   2   1   2   2   2   1   2   2   1   1   1   1   2   2   1   1   1   2   2   1   1   2   1   1   1   1   2   1   1   1   2   2   1   1   2   2   1   1   2   1   2   1   1   2   2   2   1   2   2   2   2   2   1   1   1   2   2   1   1   1   1   2   1   2   2   2   1   2   2   1   1   1   1   1   1   2   1   2   1   1   1   1   2   1   1   2   1   2   2   2   1   2   2   1   2
 
!****************************************** Phenotypic Data **********************************************************
!-100.0 is resevred for missing phenotype
SimulatedTrait1         9.2447    7.6499    9.8919   10.0388    9.3047    9.2331   10.1945    9.3103    9.7670    9.0533    8.8420    8.6042    8.9266   11.5359   10.3543    9.5201    9.6083   10.6822   11.4027   10.0771   10.2746    8.6583   11.5660   10.2957   10.6908    9.6114   11.3654    8.2953    8.9059    9.0482    8.3852   11.2140    9.8978    9.5783    7.7585    9.0865   12.7827    9.4365   10.6927    9.6922   10.3929   10.8706   10.7835   11.7251   10.7373   11.8662   10.0232   11.0959    9.5553   10.2241   11.2295    9.0352   10.6072   12.2076    8.8407    9.1160   10.2588    9.3985    8.6666   10.6625   10.5027   10.8016   10.4645   12.0373    9.2297   10.2411    8.4813    8.6690    8.4066    9.6389   10.7472   10.1905   11.4484   10.7556   10.2075   10.4089   10.2942    7.8780   10.6361   11.1563   11.0606    9.0586   10.6423   10.4625   11.2826    8.8151    9.5359   11.3176    9.2208    9.0200    9.2526   10.2488    9.2419   10.9199    9.8270    9.1332   10.3814    9.6958   10.3126   10.8800   10.4435    9.5046   10.1702    9.9028    8.8253   10.0154    7.8963    7.7599   10.2524    8.9601    9.9244    9.5288   10.4760    9.2314    9.4121    9.8621    9.5970    8.9567    9.5078    9.9848   11.3758    9.2429    8.5734   10.8978    9.4644    9.4960   10.6150   10.4616    8.9643   10.2920    9.1061    8.5407   11.4001    9.2717    9.7373    9.6545   10.7815   11.1644    8.3645   11.3566    9.5663   10.4142    9.6104   10.3030    9.7889    9.9599    9.2361    9.3464    9.8403   10.2145    9.8108   10.2096    9.4305   10.8412   11.5206   10.1363    9.0690   10.8796   10.1774   10.8554    9.5785   10.6483    9.6181   10.0577    9.7714    8.9173    9.8729    9.7906   11.0601   11.2206   10.2556    9.1682    8.9832   10.3174    7.6662    8.2088   10.6598   11.8407   10.4919   10.5068   10.0856   10.7465    9.5504    7.8890   10.7683   10.3016   10.1806    9.5249    9.8884    8.4930    9.0301   10.1621   10.2567    9.1676    9.6610    8.8400    9.6174   10.0847   10.4398   10.2316
 
