# Supplementary material for: Inclusive Composite Interval Mapping of QTL by Environment Interactions in Biparental Populations
Source: PLoS One. 2015 Jul 10;10(7):e0132414. doi: 10.1371/journal.pone.0132414 (PMC4498613; doi:10.1371/journal.pone.0132414)
Supplement: S1 File — (ZIP) [file pone.0132414.s001.zip › BC1 population/e=1/run_00111.met]

!**********************Note: lines staring with "!" are remarks and will be ignored in the program********************
!*********************************General Information**********************************
!Assuming F1 = P1 x P2, populations available in QTL IciMapping are: 
!  1, P1BC1F1 = P1 x F1, the first backcrossing where P1 is used as the recurrent parent;
!  2, P2BC1F1 = P2 x F1, the first backcrossing where P2 is used as the recurrent parent;
!  3, F1DH, F1-derived doubled haploids; 
!  4, RIL or F1RIL, recombination inbred lines through the repeated selfing of F1;
!  5, P1BC1RIL, recombination inbred lines through the repeated selfing of P1BC1F1;
!  6, P2BC1RIL, recombination inbred lines through the repeated selfing of P2BC1F1;
!  7, F2, the selfing generation of F1;
!  8, F3, the selfing generation of F2;
!  9, P1BC2F1, the second backcrossing where P1 is used as the recurrent parent; 
! 10, P2BC2F1, the second backcrossing where P2 is used as the recurrent parent;
! 11, P1BC2RIL, recombination inred lines through the repeated selfing of P1BC2F1; 
! 12, P2BC2RIL, recombination inred lines through the repeated selfing of P2BC2F1; 
! 13, P1BC1F2, the selfing generation of P1BC1F1; 
! 14, P2BC1F2, the selfing generation of P2BC1F1; 
! 15, P1BC2F2, the selfing generation of P1BC2F1; 
! 16, P2BC2F2, the selfing generation of P2BC2F1; 
! 17, P1BC1DH, P1BC1F1-derived doubled haploids; 
! 18, P2BC1DH, P2BC1F1-derived doubled haploids; 
! 19, P1BC2DH, P1BC2F1-derived doubled haploids; 
! 20, P2BC2DH, P2BC2F1-derived doubled haploids; 
   1      !Mapping Population (see remarks above)
   2      !Mapping Function (1 for Kosambi; 2 for Haldane; 3 for Morgan)
   2      !Marker Space Type (1 for intervals; 2 for positions)
   1      !Marker Space Unit(1 for centiMorgans; 2 for Morgan)
   6      !Number of Chromosomes (or Linkage Groups)
 200      !Size of the mapping population
   1      !Number of environments
 
!***************************************** Chromosomes and Linkage Maps **********************************************
!Chromosome                 NumMarkers
-CH1                        16
-CH2                        16
-CH3                        16
-CH4                        16
-CH5                        16
-CH6                        16
!Linkage map (Marker name followed by position or the interval length)
 MK-1-1                1     0.000
 MK-1-2                1    10.000
 MK-1-3                1    20.000
 MK-1-4                1    30.000
 MK-1-5                1    40.000
 MK-1-6                1    50.000
 MK-1-7                1    60.000
 MK-1-8                1    70.000
 MK-1-9                1    80.000
 MK-1-10               1    90.000
 MK-1-11               1   100.000
 MK-1-12               1   110.000
 MK-1-13               1   120.000
 MK-1-14               1   130.000
 MK-1-15               1   140.000
 MK-1-16               1   150.000
 MK-2-1                2     0.000
 MK-2-2                2    10.000
 MK-2-3                2    20.000
 MK-2-4                2    30.000
 MK-2-5                2    40.000
 MK-2-6                2    50.000
 MK-2-7                2    60.000
 MK-2-8                2    70.000
 MK-2-9                2    80.000
 MK-2-10               2    90.000
 MK-2-11               2   100.000
 MK-2-12               2   110.000
 MK-2-13               2   120.000
 MK-2-14               2   130.000
 MK-2-15               2   140.000
 MK-2-16               2   150.000
 MK-3-1                3     0.000
 MK-3-2                3    10.000
 MK-3-3                3    20.000
 MK-3-4                3    30.000
 MK-3-5                3    40.000
 MK-3-6                3    50.000
 MK-3-7                3    60.000
 MK-3-8                3    70.000
 MK-3-9                3    80.000
 MK-3-10               3    90.000
 MK-3-11               3   100.000
 MK-3-12               3   110.000
 MK-3-13               3   120.000
 MK-3-14               3   130.000
 MK-3-15               3   140.000
 MK-3-16               3   150.000
 MK-4-1                4     0.000
 MK-4-2                4    10.000
 MK-4-3                4    20.000
 MK-4-4                4    30.000
 MK-4-5                4    40.000
 MK-4-6                4    50.000
 MK-4-7                4    60.000
 MK-4-8                4    70.000
 MK-4-9                4    80.000
 MK-4-10               4    90.000
 MK-4-11               4   100.000
 MK-4-12               4   110.000
 MK-4-13               4   120.000
 MK-4-14               4   130.000
 MK-4-15               4   140.000
 MK-4-16               4   150.000
 MK-5-1                5     0.000
 MK-5-2                5    10.000
 MK-5-3                5    20.000
 MK-5-4                5    30.000
 MK-5-5                5    40.000
 MK-5-6                5    50.000
 MK-5-7                5    60.000
 MK-5-8                5    70.000
 MK-5-9                5    80.000
 MK-5-10               5    90.000
 MK-5-11               5   100.000
 MK-5-12               5   110.000
 MK-5-13               5   120.000
 MK-5-14               5   130.000
 MK-5-15               5   140.000
 MK-5-16               5   150.000
 MK-6-1                6     0.000
 MK-6-2                6    10.000
 MK-6-3                6    20.000
 MK-6-4                6    30.000
 MK-6-5                6    40.000
 MK-6-6                6    50.000
 MK-6-7                6    60.000
 MK-6-8                6    70.000
 MK-6-9                6    80.000
 MK-6-10               6    90.000
 MK-6-11               6   100.000
 MK-6-12               6   110.000
 MK-6-13               6   120.000
 MK-6-14               6   130.000
 MK-6-15               6   140.000
 MK-6-16               6   150.000
!*********************************** Marker Types ********************************************************************
!Co-dominant marker: When heterozygote F1 is present, P1 is coded as 2, F1 is coded as 1, and P2 is coded as 0; Otherwise, P1 is coded as 2, and P2 is coded as 0. 
!Dominant marker: When heterozygote F1 is present, P1 and F1 are coded as 12, and P2 is coded as 0; Otherwise, P1 is coded as 2, and P2 is coded as 0.  
!Recessive markers: When heterozygote F1 is present, P1 is coded as 2, and F1 and P2 are coded as 10; Otherwise, P1 is coded as 2, and P2 is coded as 0. 
!Missing marker is coded as -1. 
 MK-1-1                 2   2   1   2   1   2   2   1   2   1   2   2   2   2   1   1   1   1   1   1   2   1   1   1   2   2   1   1   1   1   2   1   1   1   1   2   1   1   2   1   1   1   1   2   2   2   2   2   1   2   2   1   1   2   2   1   2   2   2   2   1   1   1   1   2   2   1   2   1   2   1   1   2   2   2   2   2   1   1   2   1   1   1   2   1   2   2   2   1   1   2   1   1   1   1   2   1   2   1   2   2   1   2   1   1   1   1   2   1   2   1   1   1   2   2   1   1   2   1   2   1   1   2   1   1   1   2   1   1   1   1   1   1   1   2   1   2   2   2   1   1   2   2   1   1   2   1   2   1   2   2   1   1   2   1   2   1   2   2   1   2   2   1   2   2   1   1   1   2   1   2   2   1   1   1   2   2   1   1   1   1   2   1   2   2   2   2   2   1   2   1   1   2   2   2   1   1   1   2   1
 MK-1-2                 2   2   1   2   1   2   2   1   2   1   2   2   2   1   1   1   1   1   1   1   2   1   2   1   2   1   1   1   1   1   2   1   1   1   1   2   1   1   2   1   1   1   1   2   2   1   2   2   2   2   2   1   1   2   2   1   2   2   1   1   1   1   1   1   2   2   1   2   1   2   1   1   2   2   2   2   2   1   1   1   1   1   1   2   1   1   2   2   1   1   2   2   1   1   1   2   1   2   1   2   2   1   2   1   1   2   1   2   1   2   1   1   1   2   1   1   1   2   1   2   2   1   2   1   1   1   2   1   1   1   1   1   1   1   2   1   2   2   2   1   1   2   2   1   1   2   1   2   2   2   2   1   1   2   2   2   1   2   2   2   2   2   1   2   2   1   1   2   2   1   1   1   1   1   1   2   2   1   1   1   1   2   1   2   2   2   2   2   2   2   1   1   2   2   1   1   1   2   2   1
 MK-1-3                 2   2   1   2   1   2   2   2   2   1   2   2   2   1   1   1   1   1   2   1   2   1   1   1   2   1   2   1   1   1   2   1   1   1   1   2   1   2   2   1   1   1   1   2   2   1   2   2   2   2   2   1   2   2   2   1   2   2   1   1   1   1   1   1   2   2   1   2   1   2   1   1   2   2   2   2   2   1   1   1   1   1   1   2   1   1   2   2   2   1   2   2   1   1   1   2   1   2   1   2   2   1   2   1   1   2   2   2   1   1   1   2   1   2   1   1   1   2   1   2   2   2   2   1   1   2   1   1   1   1   1   1   1   1   2   1   2   2   2   1   1   2   2   1   1   1   2   2   2   2   1   1   1   2   2   2   1   2   2   2   2   2   1   1   1   1   1   2   2   1   1   1   1   1   1   2   2   1   1   1   1   2   1   2   2   1   2   2   2   2   1   1   2   2   1   1   1   2   2   1
 MK-1-4                 2   2   1   2   1   2   2   2   2   1   2   2   2   1   1   1   1   1   2   1   2   1   1   1   2   1   2   1   1   1   2   1   1   1   1   2   1   1   2   1   1   1   1   2   2   1   2   2   2   2   1   1   2   2   2   1   2   2   1   1   1   1   1   1   2   2   1   2   1   2   1   1   1   2   2   2   2   2   1   1   1   1   1   2   1   1   2   1   1   1   2   2   1   2   1   2   1   2   1   2   2   1   2   1   1   2   2   2   1   1   1   2   1   2   1   1   1   2   1   2   2   2   2   1   2   2   1   1   1   1   1   1   1   1   2   2   2   2   1   1   1   2   2   2   1   1   2   2   2   1   1   1   1   2   1   2   1   2   2   2   2   2   1   2   1   1   2   2   2   1   1   1   1   1   1   2   2   1   1   1   2   2   1   2   2   1   2   2   2   2   2   1   1   2   1   1   1   2   2   1
 MK-1-5                 2   2   1   2   1   2   2   2   2   1   2   2   2   1   1   1   1   1   2   1   2   1   2   1   2   1   2   1   1   2   2   1   1   1   1   2   1   1   1   1   1   1   2   2   2   1   2   2   2   2   1   1   2   1   2   1   1   2   1   1   1   2   1   1   1   2   1   2   1   2   1   1   1   2   2   2   2   2   1   1   1   1   1   2   1   1   2   1   1   1   2   2   1   2   1   2   1   2   2   1   2   1   2   1   1   2   2   2   1   1   1   2   1   2   1   1   1   2   1   2   1   2   1   2   2   2   1   1   1   1   1   1   1   1   2   2   2   2   1   1   1   2   2   2   1   1   2   2   2   1   1   1   1   2   1   2   1   2   2   2   2   2   1   2   2   1   2   2   2   1   1   1   1   1   1   2   2   1   1   1   2   2   1   2   1   1   2   2   2   2   2   1   1   2   1   1   1   2   2   1
 MK-1-6                 2   2   1   2   1   2   2   2   2   1   1   2   1   1   1   1   1   1   2   1   2   1   2   1   2   1   2   1   1   2   2   1   2   1   1   2   1   1   1   1   1   1   1   2   2   1   2   2   2   2   1   1   2   1   2   1   1   2   1   1   1   2   1   1   1   2   1   2   1   1   2   1   1   2   2   2   2   2   2   1   2   1   1   2   1   1   2   1   2   1   2   2   1   2   2   2   1   2   2   1   2   1   2   1   1   2   2   2   1   1   1   2   1   2   1   1   1   2   1   2   1   2   1   2   2   2   1   1   1   1   1   1   1   1   2   2   2   2   1   1   2   2   2   2   1   1   2   2   2   1   2   2   1   1   2   2   2   1   2   2   2   2   1   2   2   1   2   2   2   1   1   1   1   1   2   2   2   1   1   1   2   2   1   2   1   1   2   2   2   2   2   1   1   2   1   1   1   1   2   1
 MK-1-7                 2   2   1   2   1   2   2   2   2   1   2   2   2   2   1   1   1   1   1   1   2   1   2   1   2   2   2   1   1   2   2   1   2   1   1   2   1   2   1   1   2   1   1   2   2   1   2   2   2   2   1   1   2   1   2   1   1   2   1   1   1   2   1   1   2   2   1   2   1   1   2   1   2   2   2   2   2   2   2   1   2   2   1   2   1   1   2   1   2   1   2   2   1   2   2   2   1   2   2   1   2   1   2   1   1   1   2   2   1   1   1   2   1   2   1   1   1   2   1   2   1   2   1   2   2   2   1   1   1   2   1   1   1   1   2   2   2   2   1   2   2   1   2   2   1   1   2   1   2   1   2   2   1   1   2   2   2   1   2   1   2   1   1   2   2   1   2   1   2   1   1   1   1   1   2   2   2   2   1   1   2   1   1   2   2   1   2   2   2   2   2   1   1   2   1   1   1   1   2   1
 MK-1-8                 2   2   1   2   2   2   2   1   2   1   2   2   2   1   1   2   1   1   1   1   2   1   2   1   2   2   2   1   1   2   2   1   2   1   2   2   1   2   1   1   2   1   1   2   2   1   2   2   2   2   1   1   2   1   2   1   1   2   1   1   1   2   1   1   2   2   1   1   1   1   1   1   2   2   2   2   2   1   2   1   1   2   1   2   1   1   2   1   2   1   2   2   1   1   2   2   1   1   1   2   2   1   1   1   2   1   2   2   1   1   1   2   1   2   1   1   2   1   1   2   1   2   1   2   2   2   1   1   1   1   1   1   1   1   2   2   2   2   1   2   2   1   2   2   1   1   2   1   2   1   2   2   1   1   2   1   2   1   2   1   2   1   1   2   2   1   2   1   2   1   1   2   1   1   1   2   2   2   1   1   2   1   1   2   2   1   2   2   2   2   1   1   1   2   1   1   1   1   2   1
 MK-1-9                 1   2   1   2   2   2   2   1   2   1   2   2   2   1   1   2   2   1   1   1   2   1   2   1   2   2   1   1   1   2   2   2   2   1   2   2   1   2   1   1   2   1   1   2   2   1   2   2   2   2   1   1   2   1   2   1   1   2   1   1   1   2   1   1   2   2   1   1   1   1   1   1   2   2   2   2   2   1   2   2   1   2   1   2   1   1   2   1   2   1   2   2   1   1   2   2   1   1   1   2   2   1   1   1   2   1   2   2   1   1   1   2   1   2   1   1   1   1   1   2   1   2   1   2   2   2   1   1   1   1   1   1   2   1   1   2   2   2   1   2   2   1   1   2   1   1   2   1   2   2   2   2   1   1   2   1   2   1   2   1   2   1   1   2   2   1   2   1   2   1   1   2   1   1   1   2   2   2   1   2   2   1   1   2   2   1   2   2   2   1   1   1   1   2   1   1   1   1   2   1
 MK-1-10                1   2   1   2   2   2   2   1   1   1   2   2   2   1   1   2   2   1   1   1   1   2   2   1   2   2   1   1   1   2   2   2   2   1   2   2   1   2   1   1   2   2   1   2   2   1   2   2   2   2   1   1   1   1   2   1   1   1   1   1   1   1   2   1   2   2   1   1   1   2   1   1   2   2   2   2   2   1   2   2   1   2   1   2   1   1   2   1   2   2   2   2   1   1   2   2   1   1   1   2   2   1   1   2   1   1   2   2   1   1   1   2   1   2   2   1   1   1   1   2   1   2   1   2   2   2   1   1   1   1   1   1   2   1   1   2   2   1   2   1   2   1   1   2   1   1   1   1   2   2   2   2   1   1   2   1   2   1   2   1   2   1   1   1   2   1   2   1   2   1   1   2   1   1   1   2   2   2   1   1   2   1   1   2   2   1   2   2   1   1   1   1   1   1   1   1   1   1   2   1
 MK-1-11                1   2   1   2   2   2   2   1   1   1   2   2   2   1   1   2   2   1   1   1   1   2   2   1   2   2   1   1   1   2   1   2   2   1   2   2   1   2   1   1   2   2   1   2   2   2   2   2   2   1   1   1   1   1   2   1   1   1   1   1   1   1   1   1   2   2   1   1   1   2   2   1   1   2   2   2   2   1   2   2   1   2   2   2   1   1   2   1   2   2   2   2   1   1   2   2   1   1   1   2   2   1   1   2   1   1   2   2   1   1   1   2   1   2   2   1   1   1   1   1   1   2   1   2   2   2   1   2   1   2   1   1   2   1   1   2   2   2   2   1   2   1   1   2   1   1   1   1   2   2   2   2   1   1   2   1   2   1   2   1   2   1   1   1   2   1   2   2   1   1   1   2   1   1   1   1   2   2   1   1   2   1   1   2   2   1   2   2   1   1   1   2   1   1   1   1   1   1   2   1
 MK-1-12                1   2   1   2   2   2   2   1   1   1   2   2   2   1   1   2   2   1   1   1   1   2   2   2   2   2   1   1   1   2   1   2   2   1   2   2   1   2   1   1   1   1   2   2   2   1   2   2   2   1   1   1   2   1   2   1   1   1   1   1   1   1   1   2   2   2   1   1   1   2   2   1   1   2   2   2   2   1   2   2   2   2   2   2   1   1   2   1   2   2   1   2   1   1   2   2   1   1   2   2   1   1   1   2   1   2   1   2   1   1   1   2   1   2   2   1   1   1   1   1   1   2   1   2   2   2   1   2   1   2   1   1   2   1   1   2   2   2   2   1   1   1   2   2   1   1   1   1   2   2   2   2   1   1   2   1   2   1   2   1   2   1   1   1   2   1   2   2   1   1   1   2   1   1   1   1   2   2   1   1   2   2   1   2   2   1   2   2   1   1   1   2   1   1   1   1   1   1   2   1
 MK-1-13                1   2   2   2   2   2   2   2   1   1   2   2   2   1   1   1   2   1   1   2   1   2   2   1   2   2   1   1   1   2   1   2   2   1   2   2   1   2   1   1   1   1   2   2   2   2   2   2   2   1   1   1   2   1   2   1   1   1   2   1   1   1   1   2   1   2   1   1   1   2   2   1   1   2   2   2   2   1   2   2   2   2   2   2   1   1   2   1   1   2   1   2   1   1   2   2   1   1   2   2   1   2   1   2   1   2   1   2   1   1   1   2   1   2   2   1   1   1   1   1   1   2   1   2   1   2   1   2   2   2   1   2   2   1   1   2   2   1   2   1   1   1   2   2   1   1   1   1   2   2   2   2   1   1   2   1   2   1   2   1   2   1   2   1   1   1   2   2   1   1   1   2   2   1   2   1   2   2   2   1   2   2   1   2   2   1   1   2   1   1   1   2   1   1   1   1   1   1   2   1
 MK-1-14                1   2   2   2   2   2   2   2   1   1   2   2   2   1   1   1   2   1   1   2   1   2   1   1   2   2   1   1   1   2   1   2   2   1   2   1   2   2   2   1   1   1   2   2   1   2   2   1   2   1   1   1   2   1   2   1   1   1   2   1   1   1   1   2   1   2   1   2   1   2   2   1   1   2   2   2   2   1   2   2   2   2   2   2   1   1   2   1   1   2   1   1   1   1   2   2   1   1   2   2   1   2   1   2   1   2   1   2   1   1   2   2   1   2   2   1   1   1   1   1   1   2   1   2   1   2   1   1   2   2   1   2   2   1   1   2   2   1   2   1   1   1   2   2   1   1   1   1   2   1   2   2   1   1   2   2   1   1   2   1   2   1   2   1   1   1   2   2   2   1   1   2   2   1   2   1   2   2   2   1   2   2   1   2   1   1   1   2   1   1   1   2   1   1   1   1   1   1   2   1
 MK-1-15                2   1   1   2   2   2   2   1   1   1   2   2   2   2   1   1   2   1   2   2   1   2   1   1   2   2   1   1   1   2   1   2   2   1   2   1   1   2   2   1   1   2   2   2   1   2   2   1   2   1   2   1   2   1   1   1   1   1   2   1   1   1   1   1   2   2   1   2   1   2   2   1   2   1   2   1   2   1   2   2   2   2   2   2   2   1   2   1   1   2   2   2   1   1   2   2   1   1   2   1   1   2   1   2   1   2   1   2   1   1   2   2   1   2   2   1   1   1   1   1   2   2   1   2   1   1   1   1   2   2   1   2   2   1   1   2   2   1   2   1   1   1   1   2   1   1   1   1   2   1   1   2   1   1   2   2   2   1   2   1   2   1   2   1   1   1   2   1   2   2   1   2   2   1   2   1   2   2   2   1   2   2   1   2   1   1   1   2   1   1   1   2   1   1   1   1   1   1   2   1
 MK-1-16                2   1   1   2   2   2   2   1   2   1   1   2   2   2   1   1   1   1   2   2   1   2   1   1   2   2   1   1   2   2   1   2   2   2   2   1   1   2   2   1   1   2   2   2   1   2   2   1   2   2   2   1   2   1   1   1   1   1   2   1   1   2   1   1   1   2   2   2   1   1   2   1   2   1   2   1   2   1   2   1   2   2   2   2   2   1   2   1   1   2   2   2   1   1   2   1   1   1   2   1   1   2   1   2   1   2   1   2   1   1   1   2   1   2   2   1   1   1   1   1   2   2   1   2   1   1   1   1   2   2   1   2   2   1   1   2   2   1   2   1   1   1   1   2   1   1   1   1   2   1   1   2   1   1   2   2   2   1   2   2   2   1   2   1   1   1   2   1   2   2   1   1   2   1   2   1   2   2   1   1   1   2   1   2   1   1   1   2   1   1   1   2   1   1   1   1   1   1   2   2
 MK-2-1                 1   2   2   1   1   1   2   1   1   1   1   2   1   1   1   2   2   1   2   2   1   1   2   1   2   2   1   2   2   2   1   1   1   1   1   2   1   2   1   1   1   1   1   2   2   2   2   1   1   1   1   1   2   1   1   2   1   2   1   2   2   1   1   2   1   1   1   2   2   1   2   1   2   1   1   1   1   2   1   2   1   2   2   2   2   2   1   1   1   1   2   1   1   1   1   2   1   1   2   1   1   1   2   2   2   2   2   2   1   1   1   1   2   2   1   1   1   2   2   2   1   1   1   1   2   2   1   1   1   2   1   2   1   1   2   1   2   1   1   2   2   2   2   2   1   2   1   2   2   1   1   2   1   2   1   1   2   1   2   1   2   2   2   1   2   1   1   2   1   2   1   2   2   2   2   1   2   1   2   2   1   1   1   1   1   2   2   1   1   1   2   2   1   1   2   1   1   1   1   1
 MK-2-2                 1   2   2   1   1   1   2   1   1   1   1   2   1   1   2   2   2   1   2   1   1   2   2   1   2   1   1   1   2   2   1   1   1   1   1   1   1   2   1   2   1   1   1   2   2   2   2   1   1   1   1   1   1   1   1   2   1   2   1   2   2   1   1   2   1   1   1   2   2   1   2   2   2   1   1   1   2   2   1   2   1   2   2   2   2   2   1   1   1   2   2   1   1   1   1   2   1   1   2   1   1   1   2   2   2   2   2   2   2   1   1   1   2   1   1   1   1   2   2   2   1   2   1   1   2   2   2   1   1   2   1   2   1   1   2   1   2   1   1   2   1   1   1   2   1   1   1   2   2   1   1   2   1   2   1   1   2   1   2   1   2   2   2   1   2   1   1   2   1   2   1   2   2   2   2   1   2   1   2   2   1   1   2   1   1   2   2   1   1   1   1   2   1   1   2   1   1   1   1   1
 MK-2-3                 1   2   2   1   1   2   2   1   2   1   1   2   1   1   2   2   2   1   2   1   1   2   2   1   2   1   1   1   2   2   1   2   1   1   1   1   1   2   1   2   1   1   1   2   2   2   2   2   1   1   1   1   1   2   1   2   1   2   1   2   1   1   1   2   1   1   1   1   2   1   2   2   2   1   1   1   2   2   1   2   1   2   2   2   2   2   1   1   1   2   2   1   2   1   1   2   1   1   2   1   1   1   2   2   1   2   2   2   2   1   1   1   2   2   1   1   1   2   2   2   1   2   1   1   1   2   1   1   2   2   1   2   1   1   2   1   2   1   2   2   1   1   1   2   1   1   2   1   2   1   1   2   1   2   1   1   2   1   2   1   2   2   2   1   2   1   2   2   1   2   1   2   2   2   2   1   2   1   2   2   1   1   2   1   1   2   2   1   1   2   1   2   1   1   1   1   1   2   1   1
 MK-2-4                 1   2   2   1   1   2   2   1   2   1   1   2   1   1   2   2   2   1   2   1   1   2   2   1   2   1   1   1   2   2   1   2   1   1   1   1   1   2   1   2   1   1   1   2   2   2   2   2   1   1   2   1   1   2   1   2   1   2   1   2   1   1   1   2   1   1   1   1   2   1   2   1   2   1   1   1   2   1   1   1   1   2   2   2   2   2   1   2   1   2   2   1   2   1   1   2   1   1   2   1   1   1   2   2   1   2   2   2   2   1   1   1   1   2   1   1   1   2   2   2   1   2   1   1   1   2   1   1   2   2   1   2   1   2   2   1   1   1   2   2   1   1   1   2   2   1   1   1   2   1   1   1   1   2   1   1   2   1   2   1   2   2   2   1   2   1   2   2   1   2   1   2   2   2   2   1   2   2   2   2   1   1   2   1   1   2   2   1   1   2   1   2   1   1   1   1   1   2   1   1
 MK-2-5                 1   2   2   1   1   2   2   2   2   1   1   2   1   1   2   2   2   2   2   1   1   1   2   1   2   1   1   1   2   2   1   2   1   1   1   1   1   2   1   2   1   1   1   2   2   2   2   1   1   1   2   1   2   2   1   2   1   2   1   2   1   1   1   1   1   1   1   1   2   1   2   1   2   1   1   1   2   2   2   1   1   2   2   2   2   2   1   2   1   2   2   1   2   1   1   2   1   1   1   1   1   1   2   2   1   2   2   2   2   1   1   2   1   2   1   1   1   2   2   1   1   2   1   2   1   2   1   1   2   2   1   2   1   2   2   2   1   1   2   2   1   1   1   2   2   1   1   2   2   1   1   1   1   2   1   1   2   1   2   1   2   2   2   1   2   1   2   2   2   2   1   2   2   2   2   1   2   2   2   2   1   1   1   1   1   2   2   2   1   2   1   2   1   1   1   1   1   2   2   1
 MK-2-6                 1   2   2   1   1   2   2   2   2   1   2   2   1   1   2   2   2   1   2   1   1   1   1   1   2   2   1   1   2   2   1   2   1   2   1   1   1   2   1   2   1   1   2   1   2   2   2   1   1   1   2   1   2   2   1   2   1   2   1   2   1   1   2   1   1   1   1   1   2   1   2   1   1   1   1   1   2   2   2   1   1   2   2   2   2   2   1   2   1   2   2   1   1   1   1   2   1   1   1   1   1   1   2   2   1   2   2   1   1   1   1   2   1   1   1   2   1   2   1   1   1   2   1   2   1   2   1   1   2   2   1   2   1   2   2   2   1   1   2   2   1   1   1   2   2   1   1   2   2   1   1   1   1   2   1   1   2   1   1   1   1   2   2   1   2   1   2   2   2   2   1   2   1   2   1   2   2   2   2   2   1   1   1   1   1   2   2   2   1   2   1   2   1   1   1   1   1   2   2   1
 MK-2-7                 1   2   2   1   1   2   1   2   2   1   1   2   1   1   2   2   2   1   2   1   1   1   1   1   2   2   1   1   1   1   1   2   2   2   1   1   1   1   1   2   1   1   2   1   2   2   2   1   1   1   2   1   2   2   1   2   1   2   1   2   1   1   2   1   1   2   1   1   2   1   1   1   1   1   1   1   2   2   2   1   1   2   2   2   2   2   2   1   1   2   2   1   1   1   1   2   1   1   1   2   1   1   2   1   1   2   2   1   1   1   1   2   1   1   1   2   1   2   1   1   1   2   1   2   1   2   1   1   2   2   1   2   1   1   2   2   1   1   2   2   1   1   1   2   1   1   1   2   2   1   1   1   1   2   1   1   2   1   1   1   1   2   2   2   2   2   2   2   2   2   1   2   1   1   1   2   2   2   2   2   1   1   1   1   1   2   2   2   1   2   1   1   1   2   1   1   2   2   1   1
 MK-2-8                 1   2   2   1   1   2   1   2   2   1   1   2   1   1   2   2   2   2   2   1   2   1   1   1   2   2   1   1   1   1   1   2   1   2   1   1   1   2   1   2   1   1   1   1   2   2   2   1   1   1   2   1   2   2   1   2   1   1   1   2   1   1   2   1   1   2   1   1   2   1   1   1   1   1   1   1   2   1   2   1   1   2   2   2   2   2   2   1   1   2   1   1   1   1   1   2   1   1   1   2   1   1   2   1   1   2   2   1   1   1   1   2   2   1   2   2   1   2   2   1   1   1   1   2   1   2   1   1   2   2   2   2   1   1   2   2   1   1   2   2   1   1   2   2   1   1   1   2   2   1   1   1   1   2   1   1   2   1   1   1   2   2   2   2   2   2   2   2   2   2   1   2   1   1   1   2   2   2   2   2   1   1   1   1   1   2   2   2   1   2   1   1   2   2   1   1   2   2   1   1
 MK-2-9                 1   2   2   1   1   2   1   2   2   1   1   2   2   1   2   2   2   2   2   1   2   1   1   1   2   1   1   1   1   1   1   2   1   1   2   1   1   2   1   2   1   1   2   1   2   2   2   1   1   1   2   1   2   2   1   2   2   1   1   1   1   1   1   1   1   1   1   1   2   1   2   1   1   1   1   1   2   1   1   1   1   2   2   2   2   2   2   1   1   2   1   1   2   1   1   2   1   1   1   2   1   1   2   1   1   2   2   2   1   2   1   2   2   1   2   2   1   2   2   1   1   1   1   2   1   1   1   1   2   2   2   2   1   1   2   2   1   1   2   2   1   2   2   2   1   1   1   2   2   1   1   2   2   2   1   1   2   1   1   1   2   2   2   2   2   2   2   2   2   2   2   2   1   1   1   2   2   1   2   2   1   1   2   1   1   2   2   2   1   2   1   1   2   2   1   1   2   2   1   1
 MK-2-10                1   2   2   1   1   2   1   2   2   1   1   2   2   1   1   2   2   2   2   1   2   1   1   1   2   1   1   1   1   1   1   2   1   1   2   1   1   2   1   2   1   1   2   1   2   2   2   1   1   1   2   1   2   2   1   2   2   1   1   1   1   1   1   1   1   1   1   1   1   1   2   1   1   1   1   1   2   1   1   1   2   2   1   2   2   2   2   1   1   2   1   1   2   1   2   2   1   2   1   2   1   1   2   1   1   2   2   2   1   2   1   2   2   2   2   2   1   1   2   1   1   1   1   2   1   1   1   1   2   2   2   2   1   1   1   2   1   1   2   2   1   2   2   2   1   1   1   2   2   1   1   2   2   2   1   1   2   1   2   2   2   2   2   2   2   2   2   2   2   2   2   2   1   1   1   2   2   1   2   1   1   1   2   1   1   2   2   2   1   2   1   1   2   2   1   1   2   2   1   1
 MK-2-11                1   2   2   1   1   2   2   2   1   1   1   2   2   1   1   1   2   2   2   1   2   1   1   1   2   1   1   2   1   1   1   2   1   1   2   1   1   2   1   2   1   1   2   1   2   2   2   1   1   1   2   1   2   2   1   2   2   1   1   1   1   1   1   1   1   1   1   1   1   1   2   1   1   2   1   1   2   1   1   1   2   2   1   2   2   2   2   1   2   2   1   1   2   1   2   2   1   2   1   2   1   1   2   1   1   2   2   2   1   2   1   2   2   2   2   2   1   1   2   1   1   1   1   2   2   2   1   1   2   2   2   2   1   1   1   2   1   1   2   2   1   2   2   2   1   1   2   2   2   1   1   2   2   2   1   1   2   1   2   2   2   2   2   2   2   2   2   2   2   2   2   2   1   1   1   2   2   1   2   1   2   1   2   1   1   2   2   2   1   2   1   1   2   2   1   1   2   1   1   1
 MK-2-12                1   2   2   1   2   2   2   2   1   1   1   2   2   1   1   1   2   2   2   1   2   1   1   1   2   1   2   2   1   1   1   1   1   1   1   1   1   2   1   2   1   2   2   1   2   1   2   1   1   1   2   1   2   2   1   2   1   2   1   1   2   2   1   1   1   1   2   1   1   1   2   1   1   2   1   1   2   1   1   2   2   2   1   2   2   2   2   1   2   2   2   1   2   1   2   2   1   2   1   2   1   1   2   1   1   2   2   2   1   2   1   2   2   1   2   2   1   1   2   1   1   1   1   2   2   2   1   1   2   2   2   2   2   1   1   2   1   1   2   2   1   2   2   2   2   1   2   2   2   1   1   2   2   2   1   1   2   2   2   1   2   2   2   1   2   2   2   2   2   2   2   2   1   1   1   2   2   1   2   1   2   1   2   1   1   1   2   2   1   2   1   1   2   1   1   1   2   1   1   1
 MK-2-13                1   2   2   1   1   2   2   2   1   1   1   1   2   1   1   1   2   2   2   1   2   1   1   1   2   1   2   2   1   1   1   1   1   1   1   1   1   2   1   1   1   2   2   1   1   1   2   1   1   1   2   1   2   2   2   2   1   2   1   1   2   2   1   1   1   2   2   1   1   1   1   2   1   2   2   1   2   1   1   2   2   2   1   2   2   2   2   2   2   2   2   1   2   2   2   2   1   2   2   2   1   1   1   1   1   2   2   2   1   2   1   2   1   2   2   2   1   1   2   1   1   1   1   1   2   2   2   1   2   2   2   2   2   1   1   2   1   1   1   1   2   2   1   1   2   1   2   2   2   1   1   2   2   2   1   1   2   2   2   1   2   1   2   1   2   1   2   2   1   2   2   2   1   1   1   2   2   1   2   1   2   1   1   2   1   1   2   2   1   2   1   2   2   1   1   1   2   2   1   1
 MK-2-14                1   2   2   1   1   2   2   2   1   1   1   1   2   1   2   1   2   2   2   1   2   1   1   1   1   1   2   2   1   2   1   1   2   1   1   1   1   2   1   1   1   2   2   1   1   1   2   2   1   1   2   1   2   2   2   2   1   2   1   1   2   2   1   1   2   2   2   1   1   1   1   2   1   2   2   1   2   1   1   1   2   2   1   2   2   2   2   1   2   2   2   1   2   2   2   2   1   2   2   2   1   1   1   1   1   2   1   2   1   2   1   2   1   2   2   2   1   2   2   1   1   1   1   1   1   2   2   1   2   1   2   2   2   1   2   2   1   1   1   1   2   2   1   2   2   1   2   2   2   1   1   2   2   2   1   1   1   2   2   1   2   1   2   1   2   1   2   2   1   2   2   2   1   1   1   1   2   1   2   1   2   1   1   2   1   1   2   1   1   2   1   2   2   1   1   1   2   1   1   1
 MK-2-15                1   2   2   2   1   2   2   2   1   1   1   1   2   2   2   1   2   2   2   1   1   1   1   1   1   1   2   2   1   2   1   1   2   1   1   2   1   2   1   1   1   2   2   1   1   1   1   2   1   1   2   1   2   2   2   2   1   2   1   1   2   2   1   1   2   2   2   2   1   1   1   2   1   2   1   1   2   1   2   1   2   1   1   2   2   2   2   1   1   2   1   1   2   2   1   1   1   1   2   2   1   1   2   1   1   2   1   2   1   2   1   1   1   2   2   2   1   2   2   1   1   1   1   1   1   2   2   1   2   2   2   2   2   1   1   2   1   1   1   1   2   2   1   1   2   1   1   2   1   2   2   2   2   2   1   1   1   2   2   1   2   1   2   1   2   1   2   2   1   2   2   2   1   1   1   1   2   1   1   1   2   1   1   2   2   1   2   1   1   2   1   2   2   1   1   1   2   2   1   1
 MK-2-16                1   2   2   2   1   2   1   2   1   1   1   2   2   2   2   1   2   2   2   1   1   1   1   1   1   1   2   2   1   1   1   1   2   1   1   2   1   2   1   2   1   2   2   1   1   1   1   2   1   1   1   1   2   2   2   1   1   2   1   1   2   2   1   1   2   2   2   2   1   1   1   2   1   2   1   1   2   1   2   1   2   2   2   2   2   2   2   2   1   2   1   2   2   2   1   1   1   1   2   2   1   1   2   1   1   2   1   1   1   1   2   1   1   2   2   2   1   2   2   1   1   1   1   1   1   2   1   1   2   1   2   2   1   1   1   2   1   1   1   2   2   2   1   1   2   1   1   1   1   1   2   2   2   2   1   1   1   2   2   1   2   1   2   1   2   2   2   1   1   2   2   2   1   1   1   1   2   1   1   1   2   1   1   2   2   1   2   1   1   2   1   2   2   1   1   1   2   1   1   2
 MK-3-1                 2   1   2   2   2   2   1   1   2   2   1   2   1   2   2   2   2   2   2   1   2   2   2   1   2   2   1   1   1   2   1   1   2   1   2   2   2   1   1   1   2   2   1   1   2   2   2   2   2   2   2   1   2   2   2   2   1   2   1   2   2   2   1   1   1   2   1   1   1   1   1   1   1   2   1   2   2   2   2   1   2   2   2   2   1   1   2   1   2   1   1   2   2   2   2   2   1   1   2   1   1   2   1   1   2   1   2   2   2   1   1   1   2   1   2   1   2   2   2   1   1   1   2   1   2   2   1   1   1   1   2   1   2   2   1   1   1   2   2   2   1   2   2   1   2   1   1   2   2   2   1   1   2   2   2   1   2   2   2   1   2   2   2   1   1   2   1   1   1   2   2   1   1   2   2   1   1   2   1   1   1   2   2   2   1   2   1   2   2   1   2   1   2   2   2   2   1   2   1   2
 MK-3-2                 1   1   2   2   2   2   1   1   2   2   1   2   1   2   2   2   2   2   2   1   2   2   1   1   2   2   1   1   1   1   2   1   2   2   2   2   2   1   1   1   2   2   1   1   2   2   2   2   2   2   1   1   2   2   2   2   1   2   1   2   2   2   2   1   1   2   1   1   1   1   1   1   1   2   1   2   1   2   2   1   2   1   2   1   1   1   2   1   2   1   1   2   2   2   2   2   2   1   2   1   1   2   1   1   2   1   2   2   2   2   1   1   2   1   2   1   1   2   2   1   1   1   2   1   2   2   2   1   1   1   2   1   2   2   1   1   1   2   2   2   1   2   2   1   2   1   2   2   2   2   1   1   2   2   2   1   2   2   2   1   2   2   2   1   1   2   1   1   1   2   2   1   1   2   2   1   1   1   2   1   1   2   2   2   1   2   1   2   2   1   2   2   1   2   2   2   1   2   1   1
 MK-3-3                 1   1   2   1   2   2   1   1   2   2   1   2   1   2   2   2   2   1   2   1   2   1   1   2   2   2   1   1   1   1   2   1   2   2   2   2   2   1   1   1   1   2   1   1   2   2   2   2   2   2   1   1   2   2   2   2   1   2   2   2   2   2   2   1   1   2   1   1   1   1   1   1   1   2   1   2   1   2   2   1   2   1   2   1   1   1   2   1   2   1   1   2   1   1   2   2   2   1   2   1   1   2   1   2   2   1   2   2   2   2   2   1   2   1   2   1   1   2   2   1   1   1   1   1   2   2   2   1   1   1   2   1   2   2   1   1   1   2   2   2   2   2   2   1   2   1   2   2   2   1   1   1   2   2   1   1   2   2   2   1   2   2   2   1   1   2   1   1   1   2   2   1   1   2   2   1   1   1   2   2   2   2   2   2   1   2   1   2   2   1   2   2   1   2   2   2   1   2   1   1
 MK-3-4                 1   1   2   1   2   2   1   1   2   2   2   2   1   2   2   2   2   1   2   1   2   1   2   2   2   2   1   1   1   1   2   1   2   2   2   2   2   1   1   2   1   1   1   1   1   2   2   2   2   2   1   1   2   2   2   2   1   2   2   1   2   1   2   1   1   2   1   1   1   1   1   1   1   2   2   2   1   2   2   1   2   1   2   1   1   1   2   1   2   1   1   2   1   1   2   2   2   1   2   2   1   2   1   2   2   1   2   2   2   2   2   1   2   1   2   2   1   2   2   1   1   1   1   1   2   2   2   1   1   1   2   2   2   2   2   1   1   2   2   2   2   2   2   1   2   1   2   2   2   1   1   1   2   2   1   1   2   2   2   1   2   2   2   1   1   2   1   1   1   2   2   1   1   2   2   1   1   1   2   2   2   2   2   2   1   2   1   2   2   1   2   2   1   2   2   2   2   2   1   1
 MK-3-5                 1   1   2   1   2   2   1   1   2   2   1   2   1   2   2   1   2   1   2   1   2   1   2   2   2   2   1   1   1   1   2   1   2   2   2   2   2   2   1   2   1   1   1   2   1   2   2   2   2   2   1   1   2   2   2   2   1   2   2   1   1   1   2   1   2   2   1   2   1   1   1   1   1   2   2   1   1   2   2   2   2   1   2   1   1   1   2   1   1   1   1   2   1   1   2   2   2   1   2   2   1   2   1   2   2   1   2   2   2   2   2   1   1   1   2   2   1   2   2   1   1   1   1   1   2   2   2   1   1   1   2   2   1   2   2   1   1   2   2   2   2   2   2   1   2   1   2   2   2   2   1   1   2   2   1   1   2   2   2   1   2   2   2   1   1   2   1   1   1   2   2   1   1   2   2   1   1   1   2   2   2   2   2   2   1   2   1   2   2   1   2   2   1   2   2   2   2   2   1   1
 MK-3-6                 1   1   2   1   2   2   1   2   2   2   2   1   1   2   2   1   2   1   1   1   1   2   2   2   2   2   1   1   1   2   2   1   2   2   2   2   2   2   1   2   1   1   1   2   1   2   2   2   2   2   1   1   2   2   2   2   1   2   2   1   2   1   2   1   1   2   1   2   2   1   1   1   2   2   2   1   1   2   2   2   2   1   2   1   1   1   2   1   1   1   1   1   1   2   2   2   2   1   2   2   1   2   2   2   2   1   1   2   1   2   2   1   1   1   1   2   1   2   2   1   1   1   1   1   2   2   2   2   1   1   2   2   2   1   2   1   1   1   2   2   2   2   2   1   1   1   2   1   2   2   1   1   2   2   1   1   2   2   2   1   1   2   2   1   1   2   1   1   1   2   2   1   1   2   2   1   1   1   2   2   2   2   2   2   2   2   1   2   2   1   2   2   1   2   2   2   2   2   1   1
 MK-3-7                 1   1   2   1   2   2   1   1   2   2   2   1   1   2   2   1   2   1   1   1   1   2   2   2   2   2   1   1   1   2   2   1   2   2   1   2   2   2   1   2   1   1   1   2   1   2   2   2   1   2   2   1   2   2   2   2   1   2   1   1   2   1   2   2   1   2   1   2   2   1   1   1   2   2   2   1   1   2   1   2   1   1   2   1   1   1   2   1   1   1   1   1   1   2   2   2   2   1   2   2   1   1   2   2   2   1   1   2   1   2   2   1   1   1   1   1   1   1   2   1   1   1   1   1   2   2   2   2   1   1   2   2   2   1   1   1   1   1   2   2   2   2   2   1   1   1   2   1   2   2   1   1   2   2   1   1   2   2   2   1   1   2   2   1   1   2   1   1   1   2   2   1   1   2   2   2   1   1   1   2   2   2   2   2   2   2   1   2   2   1   2   2   1   2   2   2   2   2   1   1
 MK-3-8                 1   1   2   1   2   2   1   1   1   2   1   1   1   2   2   2   2   1   1   1   1   2   2   2   2   1   2   1   2   2   1   1   2   2   1   2   2   2   1   2   2   1   1   2   1   2   2   2   2   2   2   1   2   2   2   2   1   2   1   1   2   1   2   2   1   2   1   2   2   1   2   1   2   2   2   1   1   2   1   2   2   1   2   1   1   1   2   1   1   1   1   1   1   2   2   2   2   1   2   2   1   1   2   2   2   1   1   2   1   2   2   1   1   1   1   1   1   1   2   1   1   1   1   1   2   2   2   2   1   1   2   2   2   1   1   1   2   1   2   2   2   2   2   2   1   1   1   1   2   2   2   1   1   2   1   1   2   1   2   1   2   2   2   1   1   1   1   2   1   2   2   1   1   2   2   2   1   1   1   2   1   2   2   2   2   2   2   2   2   1   2   2   1   2   2   2   2   2   1   1
 MK-3-9                 1   1   2   1   2   2   1   1   1   1   1   1   1   2   2   2   2   1   1   1   2   2   2   2   2   1   2   1   1   2   1   1   2   2   1   2   2   1   1   2   2   1   1   2   1   2   2   2   2   2   2   1   1   2   2   1   1   1   1   1   2   1   2   2   1   2   1   1   2   2   2   1   2   2   2   1   2   2   1   2   2   1   2   1   1   1   2   1   1   1   1   1   1   2   2   2   2   1   1   2   1   1   2   1   2   1   1   2   1   2   2   1   1   1   1   1   1   1   2   1   1   1   1   1   2   2   2   2   1   1   2   1   2   1   1   1   2   1   2   2   2   2   2   1   1   1   2   1   2   2   2   1   1   1   1   1   2   1   2   1   2   2   2   1   1   1   1   2   1   1   2   2   2   2   2   2   1   1   1   2   1   1   2   2   2   2   2   1   1   1   2   2   1   2   2   2   2   2   1   1
 MK-3-10                1   1   2   2   2   2   2   1   1   1   1   1   1   2   1   2   2   2   1   1   2   2   2   2   2   1   2   1   1   2   1   1   1   2   1   2   1   2   1   2   2   1   1   2   1   2   2   2   2   1   2   1   1   2   2   1   1   1   1   1   2   1   2   1   1   2   1   2   2   2   2   1   2   2   2   1   2   2   1   2   1   1   2   1   1   1   2   1   1   1   1   1   1   2   2   2   2   1   1   2   1   1   2   1   2   2   1   2   2   2   2   1   1   1   1   1   2   1   1   1   1   1   1   2   2   2   2   1   2   1   2   1   2   1   1   1   2   1   2   2   2   2   2   1   1   2   2   2   2   2   2   1   1   1   1   1   2   1   2   1   2   2   1   1   1   1   2   2   1   1   2   2   2   1   2   2   2   1   1   2   1   1   2   2   1   2   2   1   1   1   2   2   1   2   2   2   2   2   1   1
 MK-3-11                1   1   2   2   2   1   2   1   1   1   1   1   1   2   1   1   1   2   1   1   2   2   2   2   2   1   2   1   1   2   1   1   1   2   1   2   1   2   1   2   2   1   1   2   1   1   2   2   2   1   2   1   1   1   2   1   1   1   1   1   2   1   2   1   1   1   1   2   2   2   2   1   2   1   2   1   2   2   1   2   1   1   1   1   1   1   2   1   1   1   1   1   1   2   2   1   2   1   1   2   2   1   2   1   2   2   1   2   2   2   2   1   1   2   1   2   2   1   1   2   1   1   1   2   2   2   2   2   1   1   2   1   2   2   1   2   2   1   2   2   2   2   2   1   2   2   2   2   2   2   2   1   1   1   1   1   2   1   2   1   1   2   1   1   1   1   2   2   1   1   2   2   2   1   2   2   2   1   1   2   1   1   1   2   1   2   2   1   1   1   2   2   1   2   2   2   2   2   1   1
 MK-3-12                1   1   2   2   2   1   1   1   1   1   1   2   2   2   1   1   1   2   1   1   2   2   2   1   1   1   2   1   1   2   1   1   1   2   1   2   1   2   1   2   2   1   1   2   1   1   2   2   2   1   1   1   1   1   2   2   1   1   1   1   1   1   2   1   1   2   1   2   2   2   2   1   2   1   2   2   1   2   1   2   1   1   1   1   1   1   1   1   1   1   1   1   1   2   2   1   2   1   2   2   2   1   2   1   2   2   1   2   1   2   1   1   1   2   1   2   2   2   1   2   1   1   1   2   2   2   2   2   1   1   2   1   2   2   1   2   2   1   2   2   2   2   2   1   2   2   1   2   2   2   2   1   1   1   1   1   2   1   2   1   1   2   1   1   1   1   2   2   1   1   2   2   2   2   2   2   2   1   1   1   1   1   1   2   1   2   2   1   1   1   2   2   1   2   2   2   2   2   1   2
 MK-3-13                1   1   1   2   2   1   1   2   2   1   1   2   2   2   1   1   1   2   2   1   2   2   2   1   1   1   2   1   1   2   1   1   1   2   1   1   1   2   1   2   2   1   1   2   1   1   2   2   2   1   1   2   1   1   2   1   1   1   1   2   1   1   2   1   1   2   1   2   2   2   2   1   2   1   2   2   1   2   1   2   1   1   1   1   1   1   1   1   2   2   1   1   2   2   2   1   2   1   2   2   1   1   2   1   2   2   2   2   1   2   1   2   1   2   1   2   2   2   1   2   1   1   1   2   2   2   2   2   1   1   2   1   2   2   1   2   2   1   2   2   1   2   2   2   2   2   1   2   1   2   2   1   1   1   1   1   2   1   2   1   1   1   1   1   1   1   2   2   1   1   2   2   1   2   2   2   2   1   1   1   1   1   1   2   1   2   2   1   2   2   2   2   1   2   2   2   2   2   1   2
 MK-3-14                1   1   1   2   1   1   1   2   2   1   1   2   2   2   1   1   1   2   2   1   2   1   2   1   1   1   2   2   1   2   1   1   1   1   1   1   1   2   1   2   2   1   1   2   1   1   2   2   2   1   1   2   1   1   2   1   1   1   1   2   2   1   2   1   1   2   1   2   2   2   2   1   2   1   2   2   1   2   1   2   1   1   2   1   1   1   1   1   1   2   1   1   1   2   2   2   2   1   2   2   1   2   2   1   2   2   2   1   1   2   1   2   1   2   1   2   2   2   1   2   1   2   1   2   2   2   2   2   1   2   2   1   2   2   1   2   1   1   2   2   1   2   2   2   2   2   1   2   1   2   2   1   1   1   1   1   1   1   2   1   1   1   2   1   1   1   2   2   1   1   2   2   2   1   2   2   2   1   1   1   1   1   1   2   1   1   2   1   2   2   2   2   1   2   2   2   2   2   1   2
 MK-3-15                1   1   1   2   1   1   1   2   2   1   1   2   2   2   1   1   1   2   2   1   2   1   2   1   1   1   2   2   1   2   1   2   1   1   1   1   1   2   1   2   2   1   1   2   1   1   2   2   2   1   1   2   1   2   2   1   1   1   1   2   2   1   2   1   1   2   1   2   2   2   1   1   2   2   2   2   1   2   1   2   1   1   2   1   1   1   1   1   1   2   1   1   1   2   2   2   2   1   2   1   1   2   2   1   2   2   2   1   1   2   1   1   1   2   1   2   2   2   1   2   1   2   1   2   2   2   2   2   1   2   2   1   2   2   1   1   1   1   2   2   1   2   2   2   2   2   1   2   1   1   2   1   1   1   2   2   1   1   2   1   1   1   2   1   1   1   2   2   1   1   2   2   2   1   1   2   2   1   1   1   1   1   1   2   1   1   2   1   2   2   1   2   1   2   2   2   2   2   1   2
 MK-3-16                1   1   1   2   1   1   2   2   2   1   1   2   2   2   1   1   1   2   2   1   2   1   2   1   1   1   2   2   1   2   1   2   2   1   1   1   1   2   1   2   2   1   1   1   1   1   2   2   2   1   1   2   1   2   2   1   1   1   1   2   2   1   2   1   1   1   1   2   2   2   1   1   2   1   1   2   1   2   1   2   1   1   2   1   1   1   1   1   1   2   1   1   1   2   2   2   2   1   2   1   1   2   2   1   2   2   2   1   1   2   1   1   1   2   1   2   2   2   1   2   1   2   1   2   2   2   2   2   1   2   2   1   2   2   2   1   1   1   2   2   1   2   2   1   2   1   1   2   1   2   2   2   2   1   1   2   1   2   2   2   1   1   1   1   1   1   1   2   1   2   2   1   2   1   1   2   2   1   1   1   1   1   1   2   1   2   2   1   2   2   1   2   1   2   2   2   2   2   1   2
 MK-4-1                 2   2   1   2   1   2   1   2   1   1   2   1   1   1   1   2   2   2   1   1   2   1   2   1   1   1   2   1   2   1   1   2   1   1   1   2   2   2   1   2   2   1   2   1   2   2   1   1   1   2   2   2   2   2   2   2   1   1   1   2   1   2   1   1   1   2   2   2   1   2   2   2   1   1   2   2   2   1   1   2   2   1   1   1   1   2   2   2   1   1   2   1   2   2   1   1   1   2   1   1   1   1   2   2   1   2   2   1   1   1   1   2   1   1   1   1   1   2   1   2   1   2   1   1   1   2   2   1   2   2   2   1   2   1   1   1   1   1   2   2   1   2   1   1   1   1   1   2   1   1   1   2   1   2   1   2   1   2   2   1   2   1   1   1   1   2   2   2   1   2   2   2   1   2   2   1   1   1   1   2   1   2   1   2   2   1   2   1   2   1   2   2   1   2   1   1   1   1   2   2
 MK-4-2                 2   2   1   2   1   2   1   2   1   1   2   1   1   1   1   2   2   2   1   1   2   1   1   1   1   1   2   1   2   1   1   2   1   1   1   2   2   2   1   2   1   1   2   2   2   2   1   1   2   1   2   2   2   2   2   2   1   1   1   2   2   2   1   1   1   2   2   1   1   2   2   2   1   1   2   2   2   1   2   2   2   1   1   1   1   1   2   2   1   1   2   2   1   2   1   1   1   1   1   1   1   1   2   2   1   2   1   2   1   1   1   2   1   1   1   1   1   2   1   2   1   2   2   1   1   2   2   1   2   1   2   1   2   1   2   1   1   1   2   2   1   2   1   1   2   1   1   2   1   1   1   2   1   2   1   2   2   2   2   1   2   1   1   1   1   2   2   2   1   2   2   1   1   2   2   1   1   1   1   2   1   2   1   2   2   1   2   1   2   1   2   2   1   2   1   1   1   1   2   2
 MK-4-3                 2   2   1   2   1   2   1   2   1   1   2   1   2   1   1   2   2   2   1   1   2   2   1   1   1   1   2   1   2   1   2   2   1   1   2   2   2   2   2   2   2   1   2   2   2   2   1   1   2   1   2   1   2   2   2   1   1   1   1   2   2   2   1   1   1   2   2   1   1   2   2   2   1   1   2   2   2   1   1   2   2   2   1   1   1   1   2   2   1   1   2   2   1   2   1   1   2   2   1   1   1   1   2   2   1   2   1   2   1   1   1   2   2   1   1   1   1   2   2   2   1   2   2   1   1   2   2   2   2   1   2   1   2   1   1   1   1   1   2   2   1   2   1   1   2   1   1   2   1   1   1   2   1   2   1   2   2   2   2   1   2   1   1   1   1   2   2   2   1   2   2   1   1   2   2   1   1   1   1   2   1   2   1   2   2   1   1   1   2   1   2   2   1   2   1   1   1   1   2   2
 MK-4-4                 2   2   2   2   1   2   1   2   1   2   2   1   2   2   1   2   2   2   1   1   2   2   1   1   1   1   2   1   2   1   2   2   1   1   2   1   2   2   2   2   2   1   2   2   2   2   1   1   1   1   2   1   2   2   2   1   1   1   1   1   2   2   1   1   1   2   2   1   1   2   2   2   2   1   2   2   2   1   2   2   2   2   1   1   1   1   2   2   1   2   2   2   1   2   1   1   2   1   1   1   1   2   2   2   1   2   1   2   1   1   2   2   2   1   1   1   1   2   2   2   1   2   2   1   1   2   2   2   2   1   2   1   2   1   1   1   2   1   2   2   1   2   1   2   2   1   1   2   1   1   1   2   1   2   1   2   1   2   2   1   2   1   1   1   1   2   2   2   1   2   2   1   1   2   2   1   2   1   1   2   1   2   1   2   2   1   1   1   1   1   2   2   1   2   1   1   1   1   2   2
 MK-4-5                 2   2   2   2   1   2   1   2   1   2   2   1   2   2   1   2   2   2   1   1   2   2   1   1   1   1   2   1   2   1   2   2   1   1   2   1   2   2   2   2   2   1   2   2   2   2   1   1   1   1   2   2   1   1   2   1   1   1   1   1   2   2   1   1   1   2   2   1   1   2   2   2   1   1   2   2   2   1   2   2   2   2   1   1   1   1   2   2   1   2   2   2   1   2   1   1   2   1   1   1   1   2   2   2   1   2   1   2   1   1   2   2   2   1   2   1   1   2   2   2   2   2   2   1   1   2   2   2   2   1   2   1   2   1   1   1   2   1   2   2   1   2   1   2   2   1   1   2   1   1   1   2   2   2   1   2   1   2   2   2   2   1   1   1   1   2   2   2   1   2   2   1   1   2   1   1   2   1   1   1   1   2   1   2   2   1   1   1   1   1   2   2   1   2   1   1   1   2   2   2
 MK-4-6                 2   2   2   2   1   1   1   2   1   2   2   1   2   2   1   2   2   2   1   1   2   2   1   1   1   1   2   1   2   1   2   2   1   1   2   2   2   2   2   2   2   1   2   2   2   2   1   1   1   1   2   2   1   1   2   1   1   1   1   1   2   2   1   1   1   2   2   1   2   2   2   2   1   1   2   2   2   1   1   2   2   2   1   1   1   1   2   2   1   2   2   2   1   2   1   1   2   1   1   1   1   2   2   2   1   2   1   2   1   1   2   2   2   1   2   2   1   2   2   1   2   1   2   1   1   2   2   2   2   1   2   1   2   1   1   1   2   1   2   2   2   2   1   2   2   1   1   2   1   1   1   2   2   2   1   2   2   2   2   1   2   1   1   1   1   2   2   2   1   2   2   1   2   2   1   1   1   1   1   1   1   2   1   2   2   1   1   1   1   1   2   2   1   2   1   1   1   2   2   2
 MK-4-7                 2   2   2   2   1   1   1   2   1   2   2   2   2   1   1   2   2   2   1   1   2   2   1   2   1   1   2   1   2   1   1   2   1   1   2   2   2   2   2   2   2   1   2   2   2   1   1   1   1   1   2   2   1   1   2   1   1   1   1   1   2   2   2   2   1   2   2   1   2   1   1   2   1   1   2   2   1   1   1   2   1   2   1   1   1   1   2   2   1   2   2   2   1   2   2   1   2   1   1   1   1   2   2   1   1   2   1   2   1   1   2   2   1   1   2   2   1   2   2   1   2   1   2   1   1   2   2   2   2   2   2   1   2   1   1   1   2   1   2   2   2   2   1   2   2   1   1   2   1   1   1   1   2   2   1   2   2   2   2   1   2   1   1   1   1   2   2   2   1   2   2   1   2   2   2   1   1   1   2   1   2   2   1   2   2   1   1   1   1   1   1   2   1   2   1   1   2   1   2   2
 MK-4-8                 1   2   2   2   2   1   1   2   1   2   2   2   2   1   1   2   2   2   1   1   2   2   1   2   1   1   2   1   2   1   1   2   1   1   2   2   2   2   2   2   2   1   2   1   2   1   1   1   1   1   2   2   1   2   1   1   2   1   1   1   1   2   2   2   1   2   2   1   2   1   1   2   2   1   2   2   2   1   1   2   1   2   2   1   1   2   2   2   1   2   2   2   1   2   2   1   2   1   1   1   1   2   2   1   1   2   1   1   1   1   2   2   1   1   2   2   1   2   2   1   2   1   2   2   1   2   2   2   2   2   2   1   2   1   1   1   2   2   2   2   2   2   1   2   2   1   1   2   2   1   1   1   2   2   1   1   2   2   2   1   2   1   1   2   1   2   2   2   1   2   2   1   2   2   2   1   1   1   1   1   2   2   1   2   2   1   1   1   1   1   1   2   1   2   1   1   2   1   2   2
 MK-4-9                 1   2   2   2   2   1   1   2   1   2   2   2   2   1   1   2   2   2   1   1   1   2   1   2   1   1   2   1   2   1   1   2   1   1   2   2   1   2   2   2   2   2   2   1   2   1   1   1   1   1   2   2   2   2   1   1   2   1   2   1   1   2   2   2   1   2   2   2   2   1   1   2   2   1   2   2   2   1   1   2   1   2   2   1   1   1   2   2   1   1   2   2   1   2   2   2   2   1   1   1   1   2   2   2   2   2   1   1   1   1   2   2   1   1   2   2   1   2   2   1   1   1   2   2   1   2   2   2   2   2   2   1   2   2   1   1   2   2   2   2   2   2   1   2   2   1   1   2   2   1   1   1   2   2   1   1   2   2   2   1   2   2   1   1   2   1   2   2   1   2   2   1   2   2   2   1   1   1   1   1   2   2   2   1   2   1   1   2   2   1   1   2   1   2   1   1   2   1   2   2
 MK-4-10                1   2   2   2   2   1   1   1   1   2   2   2   2   1   1   2   2   2   1   1   1   2   1   2   1   1   2   2   2   1   1   2   2   1   2   2   1   2   2   2   2   2   2   1   2   1   1   1   1   1   2   2   2   2   1   1   2   1   2   1   1   2   2   2   1   2   1   2   2   1   1   2   2   1   2   1   2   1   1   2   1   1   2   1   1   1   1   2   1   1   2   2   1   2   2   2   2   1   1   1   2   2   2   2   2   2   1   1   1   1   1   2   2   1   2   1   1   2   2   1   2   1   2   2   1   2   2   2   2   2   2   1   2   2   2   1   2   2   2   2   2   2   1   2   1   2   1   2   2   1   1   1   2   2   1   2   2   2   2   1   2   1   1   1   2   1   2   2   1   2   2   1   2   2   2   1   1   1   1   2   2   2   2   1   1   1   1   2   2   2   1   2   1   1   1   2   2   1   2   2
 MK-4-11                1   2   2   2   2   1   1   1   1   2   2   2   2   1   1   2   2   2   1   1   2   2   2   2   1   1   2   2   2   1   1   2   1   1   2   2   1   2   1   2   2   2   2   1   2   1   1   1   1   1   2   2   2   2   1   1   2   2   2   1   1   2   2   2   1   1   1   2   2   1   1   1   1   1   1   1   2   1   1   1   1   1   2   1   1   1   1   2   2   1   2   2   1   2   2   2   2   1   1   1   2   2   2   2   2   2   1   1   1   1   1   2   2   1   2   1   1   2   2   1   2   1   2   2   1   2   2   2   2   2   2   1   2   2   2   1   2   2   2   2   2   2   1   2   1   2   1   2   1   1   1   1   2   1   2   2   2   2   1   1   2   1   1   1   2   1   2   2   1   2   2   1   2   2   2   1   1   2   1   2   2   2   2   1   1   1   2   2   2   2   1   2   1   1   2   2   2   1   2   2
 MK-4-12                1   2   2   2   2   1   1   1   1   1   2   2   2   1   2   2   2   1   1   1   2   2   2   2   1   1   2   1   2   1   1   2   1   1   2   2   1   2   1   2   1   2   2   1   2   1   1   1   1   1   2   2   2   2   1   1   1   2   2   1   1   2   2   2   1   1   1   2   1   1   2   1   2   1   1   1   2   1   1   1   1   1   2   1   1   1   1   2   2   1   2   2   1   2   2   2   2   2   1   1   2   2   1   2   2   2   1   2   1   1   1   1   2   1   1   2   1   2   2   1   2   2   2   2   1   2   2   2   2   2   2   1   2   2   2   1   2   2   2   2   2   2   1   2   1   2   1   1   1   1   1   1   2   1   2   2   2   2   1   1   2   1   1   1   2   1   2   1   2   2   2   1   2   2   2   1   1   1   2   2   2   2   2   1   1   1   1   2   2   2   1   1   1   1   2   2   2   1   2   1
 MK-4-13                1   2   2   2   2   2   1   1   1   1   1   2   2   1   2   2   2   1   1   1   2   2   2   2   1   1   2   1   2   1   1   2   1   1   2   2   1   2   1   2   1   2   2   2   2   1   1   1   1   1   2   2   2   2   2   1   1   1   1   1   1   2   2   2   1   1   1   2   1   1   2   1   2   1   2   2   2   1   1   1   1   1   2   1   1   1   1   2   2   1   1   2   1   2   2   2   1   2   1   1   2   2   1   2   2   2   1   1   1   1   1   1   2   1   1   2   1   2   2   2   2   2   2   2   1   2   2   2   2   2   2   1   2   2   2   1   2   2   2   2   2   2   1   2   1   2   1   1   1   1   2   1   1   1   2   2   2   2   1   1   2   1   1   1   2   1   2   1   2   2   2   1   2   2   1   1   1   1   2   2   2   2   2   1   1   1   1   2   2   2   1   1   1   1   2   2   2   1   2   2
 MK-4-14                1   2   2   2   2   2   1   1   1   2   2   2   2   1   2   2   2   1   1   1   2   1   2   2   1   1   2   1   2   1   1   2   1   1   2   2   1   2   1   1   2   2   2   2   2   1   1   1   1   1   2   2   2   2   2   1   1   1   1   1   2   2   2   2   1   1   1   2   1   1   2   1   2   1   2   2   2   1   1   1   1   1   2   2   1   1   1   2   2   1   1   1   2   2   2   2   1   2   1   1   2   1   1   1   2   2   1   1   1   1   1   2   2   1   1   1   1   2   2   2   2   2   2   2   1   2   2   2   1   2   2   1   2   2   2   1   2   2   1   2   2   2   1   2   1   2   1   1   1   1   2   1   1   1   2   2   2   2   1   1   2   1   1   2   2   1   2   1   1   2   2   1   2   2   2   1   1   1   2   2   2   2   2   1   1   1   2   2   2   2   1   1   2   1   2   2   2   1   2   2
 MK-4-15                1   2   2   2   2   2   1   1   1   2   2   2   2   1   2   2   2   1   1   1   2   1   2   2   1   1   2   2   2   1   1   1   1   1   2   1   1   2   1   1   2   2   2   2   2   1   1   1   1   1   2   2   2   2   2   1   1   1   1   1   2   2   2   2   2   1   1   2   1   1   2   1   2   1   2   2   2   1   1   1   1   1   2   2   1   1   2   2   2   1   1   1   2   1   2   2   1   2   1   1   1   1   1   1   2   2   1   1   1   1   1   2   2   1   1   1   1   2   2   2   2   2   2   2   1   2   2   2   1   2   2   1   2   1   2   1   2   1   1   2   2   1   2   1   2   2   1   1   1   1   2   2   1   1   2   2   2   2   1   1   2   1   1   2   1   1   1   1   1   2   2   1   2   2   2   1   1   1   1   2   2   2   2   1   1   1   2   2   2   1   1   1   2   1   2   2   2   2   2   2
 MK-4-16                1   2   2   2   2   2   1   1   1   2   2   1   1   1   2   2   2   1   1   1   2   1   2   2   1   1   2   2   2   1   1   1   2   1   2   1   1   2   1   1   2   2   2   2   1   2   1   1   1   1   2   2   2   2   2   1   1   1   1   1   1   2   2   2   2   1   1   2   1   1   2   1   1   1   1   2   2   2   2   1   1   1   2   2   2   1   1   2   2   2   2   1   2   1   2   2   2   2   1   1   1   1   1   1   2   2   2   1   1   1   1   2   2   1   1   1   1   2   2   2   2   2   2   2   1   2   2   2   1   1   2   1   1   1   2   2   2   1   1   2   2   1   2   1   2   2   1   1   1   1   2   2   1   2   1   2   2   2   1   2   2   1   1   2   2   1   1   1   1   2   2   1   2   1   2   1   1   1   1   1   1   2   2   1   1   1   1   2   2   1   1   1   2   1   1   2   2   2   2   2
 MK-5-1                 2   2   2   1   2   1   2   2   2   2   2   2   1   2   2   1   2   1   1   2   1   1   2   2   1   2   1   1   1   2   2   1   1   1   2   1   2   1   1   2   1   2   1   2   2   2   1   2   2   1   1   2   1   2   1   1   2   2   2   2   1   1   1   2   2   2   1   1   1   1   2   1   1   2   2   1   1   1   2   1   2   2   1   2   1   1   2   1   2   1   2   1   1   2   2   2   2   2   2   1   2   1   2   2   2   1   2   2   1   2   1   2   1   1   2   1   2   1   2   1   2   1   1   2   1   1   1   2   2   2   2   1   2   1   1   2   1   1   1   1   1   1   2   1   2   2   2   2   1   2   1   2   2   2   1   1   1   1   1   1   1   2   1   1   2   2   1   1   2   2   2   2   1   2   2   1   1   1   1   2   1   1   1   1   2   1   2   1   1   1   2   2   2   1   1   2   2   2   1   2
 MK-5-2                 2   2   2   1   2   1   2   2   2   2   2   2   1   2   2   1   2   1   1   2   1   1   2   2   1   2   1   1   1   2   2   1   1   1   2   1   2   1   1   2   1   2   1   2   2   2   1   2   2   1   1   2   1   1   1   1   2   2   2   2   1   1   1   1   2   2   1   1   1   1   1   2   1   2   2   1   1   1   2   1   2   2   1   2   1   1   2   1   2   1   2   1   1   2   1   2   1   2   1   1   2   2   2   2   2   1   2   2   1   2   1   2   2   1   1   1   2   1   2   1   2   1   1   2   1   1   1   2   2   2   2   1   2   2   1   2   1   1   1   1   1   2   2   1   2   2   2   2   1   2   1   1   2   1   1   1   2   1   1   1   1   2   1   2   2   2   1   2   2   2   2   2   1   2   2   1   1   1   1   1   1   1   1   1   2   1   2   1   1   2   2   2   1   1   1   2   2   2   1   2
 MK-5-3                 2   2   2   1   2   1   2   2   2   2   2   2   1   2   2   1   2   1   1   2   1   1   2   2   1   2   1   1   1   2   2   1   1   1   2   1   2   1   1   1   1   2   2   2   2   2   1   2   2   1   1   2   1   1   1   2   2   2   2   2   1   2   1   1   1   2   1   1   1   2   1   2   2   1   2   1   1   1   2   2   2   2   1   2   1   1   2   1   2   1   2   1   1   1   1   2   1   2   1   1   2   1   2   2   2   1   2   2   1   2   1   2   2   1   1   1   2   1   2   1   2   1   1   2   1   2   1   2   2   2   2   1   2   2   1   2   1   1   1   1   1   2   2   1   2   2   1   2   1   2   1   1   2   1   1   1   2   1   1   1   1   2   1   2   2   2   1   2   2   2   2   2   1   2   2   1   1   1   1   1   1   2   1   1   2   2   2   1   2   2   2   2   1   2   1   2   2   2   1   2
 MK-5-4                 2   2   2   2   2   1   2   2   2   2   2   2   2   2   2   1   2   1   1   2   1   1   2   2   1   2   1   2   1   2   2   1   1   1   2   1   2   1   1   2   1   2   2   2   2   2   1   2   2   1   2   2   1   1   2   2   2   2   2   2   1   2   1   1   1   2   1   1   1   2   1   2   2   1   2   1   1   2   2   2   2   2   1   2   1   1   2   1   2   1   2   1   1   1   1   1   1   2   1   1   2   1   2   2   2   1   2   2   2   2   1   2   2   1   1   1   2   1   2   1   2   1   1   2   1   2   1   2   2   2   2   1   2   2   1   2   1   1   1   1   1   2   2   2   2   2   1   2   2   2   1   1   2   1   1   1   2   1   1   1   2   2   1   2   2   2   2   2   1   2   2   2   1   2   2   1   1   1   1   1   1   2   1   1   2   2   2   1   2   2   2   2   2   2   1   2   2   2   1   1
 MK-5-5                 2   1   1   2   2   1   2   2   2   2   2   2   2   2   2   1   2   1   1   2   1   1   2   2   1   2   1   2   1   2   2   1   1   2   2   1   1   1   1   2   1   2   2   2   2   2   1   2   2   1   2   2   1   2   2   1   2   2   2   2   1   2   1   1   2   2   1   1   1   2   1   2   1   1   2   1   1   2   2   2   2   2   1   2   1   2   1   1   2   2   2   1   1   1   1   1   1   2   2   1   2   1   2   2   2   1   2   2   2   2   1   2   2   1   1   1   2   1   2   1   2   1   1   2   1   1   1   2   2   2   2   1   2   2   1   2   2   1   1   1   1   2   2   2   2   2   1   2   2   2   1   1   2   1   1   1   2   1   1   1   2   2   1   2   2   2   2   2   1   1   1   2   1   2   2   1   1   1   1   1   1   2   1   1   2   2   2   1   2   2   2   1   1   2   1   1   2   2   1   1
 MK-5-6                 2   1   1   2   2   1   2   2   2   2   2   2   2   2   2   1   2   1   1   2   1   1   2   1   2   2   1   2   1   2   2   1   1   2   2   1   1   1   2   2   2   2   2   2   2   1   1   2   2   1   2   2   1   2   2   1   2   2   2   2   1   1   1   1   2   2   1   1   2   2   1   2   1   1   2   1   2   2   2   2   2   2   1   2   1   2   1   1   2   2   2   1   1   1   1   1   1   2   2   1   2   1   2   2   2   2   2   2   1   2   1   2   2   2   1   1   2   1   2   1   2   1   1   2   1   1   1   2   2   2   2   1   2   2   1   2   2   1   1   1   1   2   2   2   2   2   1   2   2   2   1   1   2   1   2   1   2   1   2   1   2   2   1   2   2   2   2   1   2   1   1   1   1   2   2   1   1   1   2   1   1   2   1   1   1   2   2   1   2   2   2   1   1   1   1   2   2   2   1   1
 MK-5-7                 2   1   1   2   2   1   2   2   2   1   2   2   2   2   2   1   2   1   1   2   1   1   1   2   2   2   1   2   1   2   2   1   1   2   2   2   1   1   2   2   2   2   2   2   2   1   1   2   2   1   2   2   1   2   2   1   2   2   2   1   1   1   2   1   2   2   1   1   2   2   1   2   1   1   2   1   2   2   2   2   2   2   2   2   1   2   1   1   2   2   2   1   1   1   1   1   1   2   1   1   2   1   2   2   2   2   2   2   1   2   1   2   2   2   2   1   2   1   2   1   2   1   1   2   1   1   1   2   2   2   1   1   2   2   1   2   2   1   1   2   1   2   2   2   1   2   1   2   2   2   1   2   2   1   2   1   2   1   2   1   2   2   1   2   2   2   2   1   2   1   1   1   1   2   1   1   1   1   2   1   1   2   1   1   1   2   2   1   2   2   2   1   1   1   1   2   2   2   1   2
 MK-5-8                 2   1   1   2   1   1   2   2   2   1   2   2   2   2   2   1   2   1   1   2   1   1   1   1   2   2   1   2   1   2   2   1   1   2   2   2   1   1   2   2   2   2   2   2   2   1   1   2   2   1   2   2   1   2   1   1   2   2   2   1   1   1   2   1   2   2   1   1   2   2   1   2   1   1   2   1   2   2   2   2   2   2   2   2   1   2   1   1   2   1   2   1   1   1   1   2   1   2   1   2   2   1   2   2   2   2   2   2   1   2   1   2   2   2   2   1   2   1   2   1   1   1   1   2   1   1   1   2   2   2   1   1   2   2   1   2   2   1   1   2   1   2   2   2   1   2   1   2   2   2   1   2   2   1   2   1   2   1   1   1   1   2   1   2   2   2   2   1   1   1   1   1   1   2   1   1   1   2   2   1   1   1   1   1   1   2   2   1   2   2   2   1   2   1   1   2   1   2   1   2
 MK-5-9                 2   1   1   1   1   1   2   2   2   1   2   2   2   2   2   1   2   1   1   2   1   1   1   1   2   2   1   2   1   2   2   1   1   2   2   2   1   1   2   2   2   2   2   2   2   1   1   2   2   1   2   2   2   2   1   1   2   2   2   1   1   1   2   1   2   2   1   1   2   2   1   2   1   1   2   2   2   2   1   2   2   2   2   2   1   2   1   1   2   1   2   2   1   1   1   2   1   2   1   2   2   1   2   2   2   2   2   2   1   2   1   2   2   2   1   1   2   1   2   1   1   1   1   2   1   1   1   2   2   2   1   1   2   2   1   1   2   1   1   2   1   2   2   2   1   2   1   2   2   2   1   2   2   1   2   1   2   1   2   1   1   2   1   2   2   2   2   1   1   1   1   1   1   2   1   1   1   2   2   1   1   1   2   1   1   2   2   1   2   1   2   1   2   1   1   2   1   2   1   2
 MK-5-10                2   1   2   1   1   1   2   2   2   1   2   2   2   2   2   1   2   1   1   2   1   1   2   1   2   2   1   2   1   2   2   1   2   2   2   1   1   1   2   2   2   2   2   2   2   1   1   2   2   1   2   2   2   2   1   1   2   2   2   1   1   1   2   1   1   2   1   1   2   2   1   2   1   1   2   2   2   2   1   2   2   2   2   2   1   2   1   2   1   2   2   2   1   1   1   2   1   2   1   1   2   1   2   2   2   2   2   1   1   2   1   2   2   2   1   2   1   1   2   1   1   1   1   2   1   1   1   1   2   2   1   1   2   2   1   1   2   2   1   2   1   2   2   2   1   2   2   2   1   2   1   2   2   1   2   1   2   1   2   1   1   2   1   2   2   2   2   1   1   1   1   1   1   2   1   1   1   2   2   1   1   1   2   2   1   2   1   2   2   1   2   1   2   1   1   2   1   1   1   2
 MK-5-11                2   1   2   1   1   1   1   2   2   1   2   2   2   1   2   1   2   2   1   2   1   1   2   1   2   2   1   2   1   2   2   1   2   2   1   1   1   1   2   2   2   2   2   2   2   1   1   2   2   1   1   2   2   1   1   2   2   2   2   1   1   1   2   1   1   2   1   1   2   2   1   2   1   2   2   1   2   1   1   2   2   2   2   2   1   2   1   2   1   2   2   2   1   1   1   2   1   2   1   1   2   1   1   2   2   2   2   1   1   2   1   2   2   2   1   1   2   1   2   1   1   1   1   2   1   1   1   2   2   2   1   2   2   2   1   1   2   2   1   2   1   2   2   2   1   1   2   2   1   1   1   1   2   1   2   1   2   1   1   1   1   1   1   2   2   2   2   1   1   1   1   1   1   2   1   1   2   2   2   1   1   2   2   2   1   2   1   2   2   1   2   1   2   1   1   2   2   1   1   2
 MK-5-12                2   1   2   2   1   1   1   2   2   1   1   2   2   1   1   1   2   2   1   2   2   2   1   1   2   2   1   2   1   2   2   1   2   2   1   1   1   1   2   2   2   2   2   2   2   1   1   2   2   1   1   2   2   1   1   2   2   2   2   1   2   1   2   1   1   2   1   1   2   2   1   2   1   2   2   1   2   1   1   1   1   2   2   2   1   2   2   2   1   2   2   2   1   1   2   2   1   2   2   1   2   1   1   2   2   1   2   1   1   2   1   2   2   2   1   1   2   1   2   1   1   1   1   2   1   1   1   2   2   2   1   2   2   2   2   1   2   2   1   2   1   2   2   1   1   1   2   2   1   1   1   1   1   1   2   1   2   1   1   1   1   1   1   2   2   2   2   1   1   1   1   1   1   2   1   1   2   2   2   1   1   2   2   2   1   2   1   2   2   2   2   2   2   1   2   2   2   1   2   2
 MK-5-13                2   1   2   2   1   1   2   2   2   1   1   1   2   1   1   1   2   2   1   2   2   2   1   1   2   2   1   2   1   2   2   1   2   2   1   1   1   1   2   2   2   2   2   2   2   1   1   2   2   1   1   2   2   1   1   2   2   2   2   1   2   1   2   1   1   2   1   1   2   2   1   2   1   2   2   2   2   2   2   1   1   2   2   2   1   2   2   2   1   2   1   2   1   1   2   2   1   2   2   1   2   1   1   2   2   1   2   1   1   2   1   2   2   2   1   1   1   1   2   1   1   1   1   2   1   1   1   2   2   2   1   2   2   1   2   1   2   2   2   1   1   2   2   1   1   1   2   2   1   1   1   1   1   1   2   1   2   1   2   1   1   1   1   2   2   2   2   1   1   1   1   1   1   2   1   1   2   2   2   2   1   2   2   2   1   2   1   2   2   2   2   2   2   1   2   2   2   1   1   2
 MK-5-14                2   1   2   2   1   1   2   2   2   2   1   1   2   1   1   2   2   2   1   2   2   2   1   1   2   2   2   2   2   2   2   1   2   2   1   1   1   1   2   2   1   2   2   2   2   1   1   2   2   1   1   2   2   1   1   2   2   2   2   1   2   1   2   1   1   2   1   1   2   2   1   2   1   2   2   2   2   2   2   1   1   1   2   2   1   2   2   2   1   1   1   2   1   1   2   2   1   1   2   1   2   1   1   2   2   1   2   1   1   2   1   1   2   1   1   1   1   1   2   1   1   1   1   2   1   1   1   2   1   2   1   2   2   1   2   1   1   2   2   1   1   2   2   1   1   1   2   2   1   1   1   2   1   1   2   1   2   2   2   1   1   1   1   2   2   2   2   1   1   1   1   1   1   2   1   1   2   2   2   2   1   1   2   2   1   1   1   2   2   2   2   2   2   1   2   2   2   1   1   1
 MK-5-15                2   2   2   2   1   1   2   2   2   2   2   2   2   1   1   2   2   2   1   2   2   2   2   1   2   2   2   1   2   1   2   1   2   2   1   1   1   1   2   2   1   2   2   2   2   1   1   2   2   1   1   2   2   1   1   2   2   2   2   2   1   2   2   1   1   1   1   1   2   1   2   2   1   1   2   2   2   2   2   1   1   1   2   2   1   2   2   2   1   1   1   2   1   1   2   1   1   1   2   1   2   1   1   2   2   1   2   1   1   2   1   1   2   1   1   1   1   1   2   1   1   1   1   2   2   1   2   2   1   2   1   2   2   1   2   1   1   2   2   1   1   1   2   1   1   1   2   2   1   1   1   2   1   2   2   1   2   2   2   1   1   2   1   2   2   2   2   1   1   1   2   1   1   2   2   1   2   2   2   2   1   1   2   2   1   2   1   2   2   2   2   2   2   1   1   2   2   1   1   1
 MK-5-16                2   2   2   2   1   1   2   2   2   2   2   2   2   2   2   2   2   1   1   2   2   2   2   1   2   2   2   1   2   1   2   1   2   2   1   1   1   1   2   2   1   2   2   2   2   2   1   2   1   1   1   2   2   1   1   2   2   2   2   2   1   2   2   1   1   1   1   1   2   1   2   2   1   1   2   2   2   2   2   2   1   1   2   2   1   2   2   2   1   1   1   1   1   1   2   1   1   1   2   1   2   2   1   2   2   1   2   1   1   2   1   1   1   1   1   1   1   1   2   1   1   1   1   2   2   1   2   2   1   2   1   2   2   1   1   1   1   2   2   1   1   2   2   1   1   1   2   2   1   1   2   2   1   2   2   1   2   1   2   2   1   2   1   2   2   2   2   1   2   1   2   1   1   2   2   1   2   2   2   2   1   1   2   2   1   1   1   2   2   2   1   2   2   1   1   2   1   1   1   1
 MK-6-1                 2   1   2   1   1   1   2   1   1   2   1   1   1   1   1   1   2   2   2   1   1   2   1   2   1   1   2   1   2   2   1   2   1   1   2   2   2   2   2   2   1   2   2   2   1   2   2   1   2   2   1   2   1   1   2   1   2   1   2   2   1   2   2   1   2   2   1   2   1   1   2   1   1   1   1   1   2   1   2   2   2   2   1   2   2   1   2   2   2   1   1   1   2   1   1   2   2   1   1   2   2   1   2   1   2   1   2   2   1   1   2   1   1   2   2   1   1   1   2   1   2   2   1   1   2   1   1   1   2   2   2   1   1   2   1   2   1   2   2   2   1   2   2   2   1   2   2   1   1   1   2   1   2   1   1   2   2   1   1   2   1   1   2   2   1   1   2   1   1   1   2   2   2   1   1   2   1   2   2   1   2   1   2   2   1   1   1   1   1   1   1   2   1   1   2   1   1   2   2   1
 MK-6-2                 2   1   2   1   1   1   2   1   1   2   1   1   1   2   1   1   2   2   2   2   1   2   1   2   1   1   1   1   2   2   1   2   1   1   2   2   1   1   2   2   1   2   2   2   2   1   2   1   2   1   1   2   1   1   1   1   2   1   2   2   1   2   2   1   2   2   2   2   2   1   2   1   1   1   1   2   2   1   2   2   2   2   1   2   2   1   2   2   1   1   1   2   2   1   2   2   2   1   2   2   2   1   2   1   2   1   2   2   2   1   2   1   1   2   2   1   1   1   2   1   2   2   1   2   2   1   1   1   2   2   2   1   1   2   1   2   1   2   2   2   1   2   2   2   1   2   2   1   1   1   2   1   2   1   1   2   2   1   1   2   1   1   2   2   1   1   2   1   1   1   2   2   2   1   1   2   1   2   2   1   2   1   2   2   1   1   1   1   1   1   1   2   1   1   2   1   1   2   1   1
 MK-6-3                 2   2   2   1   1   1   2   1   1   2   1   1   1   2   1   1   2   2   2   2   1   2   2   2   1   2   1   1   2   2   1   2   1   1   2   2   1   1   2   1   1   2   2   2   2   1   2   1   2   1   1   2   2   2   1   1   2   1   2   2   1   2   2   1   2   2   2   2   2   1   2   1   1   2   1   2   2   1   1   2   2   2   1   2   2   1   2   2   1   1   1   2   2   1   2   2   2   1   1   2   2   1   2   2   2   1   2   2   2   1   2   1   1   2   1   1   1   1   2   1   2   2   1   2   2   1   1   1   2   2   2   1   1   1   1   2   1   2   2   1   1   2   2   2   1   2   2   1   1   1   1   1   2   1   1   2   2   1   1   2   2   1   2   1   1   1   2   1   1   1   2   2   2   2   2   1   1   2   2   1   1   1   2   2   1   1   1   1   1   1   1   2   1   2   2   2   1   2   1   1
 MK-6-4                 2   2   2   1   1   1   2   2   1   2   1   1   1   2   1   2   2   2   2   2   1   2   2   2   1   2   1   1   2   2   1   2   1   1   2   2   1   1   2   1   1   2   2   2   2   1   2   1   2   1   1   2   2   2   1   1   2   1   2   2   1   2   2   2   2   2   2   2   2   1   2   1   1   1   1   2   2   1   1   1   2   2   1   2   2   1   2   2   1   1   1   2   2   1   2   2   2   1   1   2   2   1   2   2   2   1   1   2   2   1   1   1   1   2   1   1   1   1   1   1   2   2   1   1   2   1   1   1   2   2   2   1   2   2   1   2   1   2   2   1   1   2   2   2   1   2   2   1   1   1   1   1   2   1   1   1   2   1   1   2   2   1   2   1   1   1   2   1   1   1   2   2   2   2   2   1   2   2   2   1   1   1   2   2   1   1   1   1   1   1   1   2   2   2   2   2   1   2   1   1
 MK-6-5                 2   2   2   1   2   1   2   2   1   2   2   1   1   2   1   2   2   2   2   2   1   2   1   2   1   1   1   1   2   2   1   2   1   1   1   2   1   1   2   1   1   2   2   1   1   1   2   1   2   1   1   2   2   2   1   1   2   1   2   2   1   2   2   2   2   1   2   2   2   1   2   1   1   1   1   2   2   1   1   1   2   2   1   2   2   1   2   2   1   1   1   2   2   1   2   2   2   1   1   2   2   1   2   2   2   1   1   2   2   1   1   1   1   2   1   1   1   1   1   1   2   2   1   1   2   1   1   1   2   2   2   1   2   2   1   2   1   2   2   1   1   2   2   2   1   2   2   1   1   1   2   1   2   1   1   1   2   1   1   2   2   1   2   1   2   1   1   1   1   1   2   2   2   2   2   1   2   2   2   1   1   2   1   2   1   1   1   2   1   1   1   2   2   2   2   2   1   2   1   1
 MK-6-6                 2   1   2   1   2   1   2   2   1   2   2   1   1   2   2   2   2   2   2   2   2   2   1   1   1   1   1   1   2   2   1   2   1   1   1   2   1   1   2   1   1   2   2   1   1   1   2   1   2   1   1   2   2   2   1   1   2   2   2   2   1   2   2   2   1   1   2   2   2   1   2   1   1   1   1   2   2   1   1   1   2   2   2   2   2   1   2   2   1   1   1   2   2   1   1   2   2   1   1   2   2   1   2   2   2   1   1   2   2   1   1   1   1   1   1   1   1   1   2   1   2   2   1   1   2   1   1   1   2   2   2   1   2   1   1   2   1   2   2   1   1   2   2   2   1   2   2   1   1   1   2   1   2   1   1   1   2   1   1   2   2   1   2   1   2   1   1   1   1   2   2   2   2   2   2   1   1   2   2   1   1   2   1   2   1   2   2   2   1   1   1   2   2   2   2   2   1   2   1   1
 MK-6-7                 2   1   2   1   2   1   2   1   1   2   2   1   2   2   2   2   2   2   1   2   2   2   1   1   1   1   2   2   2   2   2   2   1   1   1   2   1   2   2   1   1   2   2   1   1   1   2   1   2   1   1   2   2   2   1   1   2   2   2   2   1   2   2   2   1   1   2   2   2   1   2   1   1   1   1   2   2   1   1   1   2   2   2   2   2   1   1   1   1   1   1   2   2   1   1   2   2   1   1   1   2   1   2   2   2   1   1   2   2   1   1   1   2   1   1   1   1   1   2   1   2   1   1   1   2   1   1   1   2   2   2   1   2   2   1   2   1   2   2   1   1   2   2   2   1   2   2   1   1   1   2   1   2   1   1   1   2   1   1   2   1   1   2   1   2   1   2   1   1   2   2   2   2   2   2   1   1   2   2   1   1   2   1   2   1   2   2   2   2   1   1   2   2   2   2   2   1   2   1   1
 MK-6-8                 2   1   2   1   2   1   2   1   2   2   2   1   2   2   2   2   2   2   1   2   2   2   1   1   1   1   2   2   2   2   2   2   1   1   1   2   1   1   2   1   1   2   2   1   1   1   2   1   2   1   1   2   2   2   1   1   2   1   2   2   1   2   2   2   1   2   2   2   2   1   2   1   1   1   1   2   2   1   1   1   2   2   2   2   2   1   1   1   1   1   1   2   2   1   1   2   2   1   1   1   2   1   2   2   2   1   1   2   2   1   2   1   2   1   1   2   2   1   1   1   2   1   1   1   2   1   2   1   2   2   2   1   2   2   1   2   1   2   2   1   1   2   2   2   1   2   2   1   2   1   2   1   2   1   1   2   2   1   1   2   1   1   2   1   1   2   1   1   1   2   1   2   2   2   2   1   1   2   2   1   1   2   1   2   1   2   2   2   2   2   1   2   2   2   2   2   1   2   1   2
 MK-6-9                 2   1   1   1   2   1   2   1   2   2   2   1   2   2   1   2   1   2   1   2   2   2   1   1   1   1   2   2   2   2   2   2   1   1   1   2   1   1   2   1   1   2   2   1   1   1   2   1   2   1   1   2   2   2   1   1   2   1   2   2   1   2   2   2   1   2   2   1   1   1   2   1   1   1   1   1   1   1   1   2   2   2   2   2   2   1   1   1   1   1   1   2   2   1   1   2   2   1   1   1   2   1   2   2   2   1   1   2   1   1   2   1   2   2   1   2   2   1   1   1   2   1   1   1   2   1   2   1   2   2   2   1   2   2   1   2   1   2   2   1   1   2   1   2   1   2   2   1   2   1   2   1   1   2   1   2   2   1   1   2   1   1   2   2   1   1   2   1   1   2   1   2   2   2   2   1   1   1   2   1   1   2   1   2   1   2   2   1   2   2   1   2   1   2   2   2   2   2   1   2
 MK-6-10                2   1   1   2   2   1   2   1   1   2   2   1   1   2   2   2   1   1   1   2   2   2   1   1   1   2   2   2   2   2   2   2   1   1   1   2   1   1   2   1   1   2   2   1   1   1   2   1   2   1   1   2   2   2   1   1   2   1   2   1   1   2   2   2   1   2   1   1   2   1   2   1   1   1   1   1   1   1   1   2   2   1   1   2   2   2   1   2   1   1   1   1   2   2   1   2   2   1   1   1   2   1   2   2   2   1   1   2   1   1   2   1   2   2   1   2   2   1   2   1   2   1   1   1   2   1   2   1   2   2   2   1   2   2   1   2   1   2   2   1   1   2   1   2   1   2   2   1   2   1   2   1   1   2   1   2   2   1   2   2   1   1   2   2   2   1   2   1   2   2   1   2   2   2   2   1   1   1   1   1   1   1   1   2   1   2   2   1   2   2   1   2   1   2   2   2   2   2   1   2
 MK-6-11                2   2   1   2   2   1   2   1   1   2   2   1   1   2   2   2   1   1   1   2   2   2   1   1   1   2   2   2   2   2   2   2   1   1   1   2   1   1   2   1   2   2   2   1   1   1   2   1   2   1   1   2   2   2   1   1   2   1   1   1   1   2   2   2   1   2   1   1   2   1   2   1   1   1   1   1   1   2   2   2   2   1   1   2   1   2   2   2   1   1   2   1   2   2   1   2   2   1   1   1   2   1   2   2   1   2   1   2   1   1   1   1   1   2   1   2   2   1   2   1   2   1   1   1   2   1   2   1   2   1   2   1   2   2   1   2   1   2   2   1   1   2   1   1   1   2   2   1   2   1   2   1   1   2   2   2   2   1   2   2   1   1   2   2   2   1   2   1   2   2   1   2   2   2   2   1   1   1   1   1   1   1   1   2   1   2   2   1   2   1   1   2   1   2   2   2   2   2   1   2
 MK-6-12                2   2   1   2   2   1   2   1   1   2   2   1   1   1   2   2   1   1   1   2   2   2   1   1   1   2   1   2   2   2   2   2   1   1   1   2   1   2   2   1   2   2   2   1   1   1   2   1   1   1   1   1   2   2   1   1   2   1   1   2   1   2   2   2   1   2   1   1   2   1   2   1   1   1   1   1   1   2   2   2   2   1   1   2   1   2   2   2   1   2   2   1   2   2   1   2   2   1   1   1   1   1   2   2   1   2   1   2   1   1   1   1   1   2   1   2   2   1   2   1   1   1   1   1   2   1   2   1   2   1   2   1   2   2   1   2   1   2   2   1   1   2   1   1   1   2   2   2   2   1   2   1   1   2   2   2   2   1   2   2   1   2   2   2   2   2   2   1   2   2   1   2   2   2   2   1   1   1   1   1   1   1   1   2   1   2   2   1   2   1   1   2   1   2   1   2   2   2   1   2
 MK-6-13                2   2   1   2   2   1   1   1   1   2   2   1   1   1   1   2   1   1   1   2   2   1   1   1   2   2   1   2   2   2   2   2   1   1   1   2   1   2   2   1   2   2   2   1   1   1   2   1   1   1   1   1   2   2   1   1   2   1   2   2   1   2   2   2   1   2   1   1   1   1   2   1   1   1   2   1   1   2   2   2   2   1   2   2   1   2   2   2   1   2   2   1   1   2   1   2   1   1   1   1   1   2   2   2   1   1   1   2   1   1   1   1   1   2   1   2   2   1   2   1   1   1   1   1   2   1   2   1   2   1   2   1   2   2   1   1   1   2   2   1   1   2   1   1   1   2   2   2   2   2   2   1   1   2   2   2   2   1   2   1   1   2   1   2   1   2   2   1   2   2   1   2   2   2   2   2   1   1   1   1   1   1   1   1   1   2   2   1   2   1   2   2   1   2   2   2   2   2   1   2
 MK-6-14                2   2   1   2   2   1   1   2   1   2   2   2   1   1   1   2   1   1   1   2   2   1   1   1   2   2   1   1   2   2   2   2   2   1   1   2   1   2   2   1   2   2   1   1   1   1   2   2   1   1   1   1   2   2   1   1   2   2   1   2   1   2   2   2   1   2   1   1   1   1   2   1   1   1   2   1   2   2   2   2   2   1   2   2   1   2   2   2   1   2   2   1   1   2   1   2   1   1   1   1   1   2   2   2   1   1   1   2   1   1   1   1   1   1   1   2   1   1   2   1   2   1   1   1   2   1   2   1   2   1   2   1   2   2   2   1   1   1   2   1   1   2   1   1   1   2   2   2   2   2   2   1   1   2   2   1   2   1   2   1   1   2   1   1   1   2   2   1   2   2   1   2   2   1   2   2   1   1   1   1   1   1   1   1   1   1   2   2   2   1   2   2   1   2   2   2   2   1   1   2
 MK-6-15                2   2   1   2   2   1   1   2   1   2   1   2   1   1   1   2   1   1   1   2   2   1   1   1   2   2   2   1   2   2   2   2   1   1   1   2   1   1   2   1   2   2   2   1   1   1   1   2   1   1   1   1   1   2   1   1   2   2   1   2   1   2   2   2   1   1   1   1   1   1   1   1   1   1   2   1   2   2   2   2   2   1   2   2   1   2   2   2   1   2   2   1   1   2   1   2   1   1   2   1   1   2   2   1   1   2   1   2   1   1   1   1   1   1   2   2   1   1   2   1   2   1   1   1   2   1   2   1   2   1   2   1   2   2   2   1   1   1   2   1   1   2   1   1   1   2   2   2   2   2   2   1   1   2   2   1   2   1   2   1   1   2   1   1   2   2   2   2   2   2   1   1   2   1   2   2   1   1   1   1   1   1   1   1   1   1   2   2   2   1   2   1   1   2   2   2   2   1   1   2
 MK-6-16                2   2   1   2   2   1   1   2   1   2   1   2   1   1   1   1   1   1   1   2   2   1   1   1   2   2   2   1   2   2   2   1   1   1   1   2   1   1   2   1   2   2   2   1   1   1   1   2   1   1   1   1   2   2   1   1   2   1   1   2   1   2   2   2   1   1   1   1   1   1   1   1   2   1   2   1   2   2   2   2   2   1   2   1   1   2   2   2   1   2   1   1   1   2   2   2   1   1   2   1   1   2   2   1   1   2   1   2   1   1   1   1   1   1   1   2   1   1   2   2   2   1   1   1   2   1   1   1   2   1   2   1   2   2   2   1   1   1   2   1   1   1   1   2   1   1   2   2   2   2   2   1   1   2   2   1   2   1   2   1   1   2   1   1   2   2   2   1   2   2   1   1   2   1   2   2   1   1   2   1   1   1   1   1   1   2   2   2   2   1   2   1   1   2   2   2   1   1   1   2
 
!****************************************** Phenotypic Data **********************************************************
!-100.0 is resevred for missing phenotype
SimulatedTrait1         9.7053   11.1449   11.3713    9.4827    9.4814   11.1664    8.6634   10.4720    9.6490   10.1425    8.4171   11.5671    9.1460    9.8720   10.2288    9.6508    9.4180    9.3538    9.7995   10.4195   10.5212    9.2608    9.9149   11.2094    9.8319    8.7109    9.2891   10.8252    9.2440   10.6270    8.4179   10.7414   10.1315    9.3476   10.7958    9.5413    9.1293   11.2679    8.2499   10.1529    9.5111    9.3278    9.8893    8.8940   10.3436   10.9902    9.2127    7.6918   10.8241    9.9688    8.8243   10.4698   10.4286    9.7571   10.7589   10.8956    9.8072   10.4960   11.7290    8.9707    9.4463   11.0515   10.7852    9.9205    7.8573   10.2861    9.9450   11.1812   11.0533    9.4491   10.0094    9.6076    7.8646   10.5813    9.9779   10.3131   10.2358   10.4671    9.9339   10.3287   11.4516   10.6458   10.2753    8.9125    9.8761   10.2889   10.4768    9.5781    9.4748   11.1892   10.0245   10.9663    9.3564    8.4352    9.0175    9.4841    9.9320    8.8075    9.8533    9.2557   11.5045    9.4628    8.8047   11.1109    8.1337    9.3326   10.0850   10.2755    8.6367    9.4937   10.9947    9.3296   10.3664    9.1035    9.9912    8.8788   10.1018   10.6333   11.0854    9.7518    7.9269    8.1643    9.4069    9.2990   10.6377    7.6043   10.1550    8.9489   10.1178   11.0542    9.0279    9.1721   10.3641   10.2855    8.7518   12.0501    7.8448    8.3672    9.7252    9.9678   10.5249   10.0891   10.8298   10.2985   10.2376    7.8463   11.4641    9.3171    8.9204   10.8768   12.1535   10.4052   10.6445    9.7162   10.9811   10.5748   10.2473    9.8210   10.2687   11.5748   12.1778   11.3780   10.3965   11.9019    9.0646    9.3114    9.0124   10.8562    9.5962    8.6968   10.4240   10.2826    9.9805   10.0804   11.3697   10.2872   10.7061   10.1255   12.0210   10.6774   10.4854    8.6743   10.5421   11.6720   10.7090    9.4419    8.7644   10.8521    9.1399   10.5183   10.4559   10.0835   10.9088   10.3642    8.6634    9.7775   11.0805    9.5722   11.1463    8.9663
 
