# Supplementary material for: Inclusive Composite Interval Mapping of QTL by Environment Interactions in Biparental Populations
Source: PLoS One. 2015 Jul 10;10(7):e0132414. doi: 10.1371/journal.pone.0132414 (PMC4498613; doi:10.1371/journal.pone.0132414)
Supplement: S1 File — (ZIP) [file pone.0132414.s001.zip › BC1 population/e=1/run_00112.met]

!**********************Note: lines staring with "!" are remarks and will be ignored in the program********************
!*********************************General Information**********************************
!Assuming F1 = P1 x P2, populations available in QTL IciMapping are: 
!  1, P1BC1F1 = P1 x F1, the first backcrossing where P1 is used as the recurrent parent;
!  2, P2BC1F1 = P2 x F1, the first backcrossing where P2 is used as the recurrent parent;
!  3, F1DH, F1-derived doubled haploids; 
!  4, RIL or F1RIL, recombination inbred lines through the repeated selfing of F1;
!  5, P1BC1RIL, recombination inbred lines through the repeated selfing of P1BC1F1;
!  6, P2BC1RIL, recombination inbred lines through the repeated selfing of P2BC1F1;
!  7, F2, the selfing generation of F1;
!  8, F3, the selfing generation of F2;
!  9, P1BC2F1, the second backcrossing where P1 is used as the recurrent parent; 
! 10, P2BC2F1, the second backcrossing where P2 is used as the recurrent parent;
! 11, P1BC2RIL, recombination inred lines through the repeated selfing of P1BC2F1; 
! 12, P2BC2RIL, recombination inred lines through the repeated selfing of P2BC2F1; 
! 13, P1BC1F2, the selfing generation of P1BC1F1; 
! 14, P2BC1F2, the selfing generation of P2BC1F1; 
! 15, P1BC2F2, the selfing generation of P1BC2F1; 
! 16, P2BC2F2, the selfing generation of P2BC2F1; 
! 17, P1BC1DH, P1BC1F1-derived doubled haploids; 
! 18, P2BC1DH, P2BC1F1-derived doubled haploids; 
! 19, P1BC2DH, P1BC2F1-derived doubled haploids; 
! 20, P2BC2DH, P2BC2F1-derived doubled haploids; 
   1      !Mapping Population (see remarks above)
   2      !Mapping Function (1 for Kosambi; 2 for Haldane; 3 for Morgan)
   2      !Marker Space Type (1 for intervals; 2 for positions)
   1      !Marker Space Unit(1 for centiMorgans; 2 for Morgan)
   6      !Number of Chromosomes (or Linkage Groups)
 200      !Size of the mapping population
   1      !Number of environments
 
!***************************************** Chromosomes and Linkage Maps **********************************************
!Chromosome                 NumMarkers
-CH1                        16
-CH2                        16
-CH3                        16
-CH4                        16
-CH5                        16
-CH6                        16
!Linkage map (Marker name followed by position or the interval length)
 MK-1-1                1     0.000
 MK-1-2                1    10.000
 MK-1-3                1    20.000
 MK-1-4                1    30.000
 MK-1-5                1    40.000
 MK-1-6                1    50.000
 MK-1-7                1    60.000
 MK-1-8                1    70.000
 MK-1-9                1    80.000
 MK-1-10               1    90.000
 MK-1-11               1   100.000
 MK-1-12               1   110.000
 MK-1-13               1   120.000
 MK-1-14               1   130.000
 MK-1-15               1   140.000
 MK-1-16               1   150.000
 MK-2-1                2     0.000
 MK-2-2                2    10.000
 MK-2-3                2    20.000
 MK-2-4                2    30.000
 MK-2-5                2    40.000
 MK-2-6                2    50.000
 MK-2-7                2    60.000
 MK-2-8                2    70.000
 MK-2-9                2    80.000
 MK-2-10               2    90.000
 MK-2-11               2   100.000
 MK-2-12               2   110.000
 MK-2-13               2   120.000
 MK-2-14               2   130.000
 MK-2-15               2   140.000
 MK-2-16               2   150.000
 MK-3-1                3     0.000
 MK-3-2                3    10.000
 MK-3-3                3    20.000
 MK-3-4                3    30.000
 MK-3-5                3    40.000
 MK-3-6                3    50.000
 MK-3-7                3    60.000
 MK-3-8                3    70.000
 MK-3-9                3    80.000
 MK-3-10               3    90.000
 MK-3-11               3   100.000
 MK-3-12               3   110.000
 MK-3-13               3   120.000
 MK-3-14               3   130.000
 MK-3-15               3   140.000
 MK-3-16               3   150.000
 MK-4-1                4     0.000
 MK-4-2                4    10.000
 MK-4-3                4    20.000
 MK-4-4                4    30.000
 MK-4-5                4    40.000
 MK-4-6                4    50.000
 MK-4-7                4    60.000
 MK-4-8                4    70.000
 MK-4-9                4    80.000
 MK-4-10               4    90.000
 MK-4-11               4   100.000
 MK-4-12               4   110.000
 MK-4-13               4   120.000
 MK-4-14               4   130.000
 MK-4-15               4   140.000
 MK-4-16               4   150.000
 MK-5-1                5     0.000
 MK-5-2                5    10.000
 MK-5-3                5    20.000
 MK-5-4                5    30.000
 MK-5-5                5    40.000
 MK-5-6                5    50.000
 MK-5-7                5    60.000
 MK-5-8                5    70.000
 MK-5-9                5    80.000
 MK-5-10               5    90.000
 MK-5-11               5   100.000
 MK-5-12               5   110.000
 MK-5-13               5   120.000
 MK-5-14               5   130.000
 MK-5-15               5   140.000
 MK-5-16               5   150.000
 MK-6-1                6     0.000
 MK-6-2                6    10.000
 MK-6-3                6    20.000
 MK-6-4                6    30.000
 MK-6-5                6    40.000
 MK-6-6                6    50.000
 MK-6-7                6    60.000
 MK-6-8                6    70.000
 MK-6-9                6    80.000
 MK-6-10               6    90.000
 MK-6-11               6   100.000
 MK-6-12               6   110.000
 MK-6-13               6   120.000
 MK-6-14               6   130.000
 MK-6-15               6   140.000
 MK-6-16               6   150.000
!*********************************** Marker Types ********************************************************************
!Co-dominant marker: When heterozygote F1 is present, P1 is coded as 2, F1 is coded as 1, and P2 is coded as 0; Otherwise, P1 is coded as 2, and P2 is coded as 0. 
!Dominant marker: When heterozygote F1 is present, P1 and F1 are coded as 12, and P2 is coded as 0; Otherwise, P1 is coded as 2, and P2 is coded as 0.  
!Recessive markers: When heterozygote F1 is present, P1 is coded as 2, and F1 and P2 are coded as 10; Otherwise, P1 is coded as 2, and P2 is coded as 0. 
!Missing marker is coded as -1. 
 MK-1-1                 2   2   2   1   2   2   1   1   2   2   1   1   2   2   2   2   2   2   2   1   1   2   1   1   2   2   2   1   2   2   1   2   2   1   1   1   1   2   1   2   2   2   1   2   2   1   2   2   1   2   1   2   2   1   1   1   1   2   1   2   1   1   2   1   2   1   1   2   2   1   2   1   2   2   2   2   1   1   1   2   2   2   1   1   2   1   2   1   1   2   2   2   1   2   2   1   2   2   1   2   2   1   2   1   1   1   1   2   1   1   2   2   2   1   1   1   2   2   1   2   2   1   1   1   1   1   1   2   1   1   1   1   1   1   2   2   1   1   2   1   1   1   2   1   2   1   2   1   1   1   2   2   2   2   2   1   2   1   2   2   1   1   2   2   1   1   1   1   1   2   2   2   2   2   1   2   2   2   2   1   1   1   1   2   1   1   1   1   2   2   1   2   2   2   2   1   1   2   2   2
 MK-1-2                 2   2   2   1   2   2   1   1   2   2   1   1   2   2   2   2   2   2   2   1   1   2   1   1   2   2   2   1   2   2   1   2   2   1   1   1   1   2   1   2   2   2   1   2   2   1   2   2   1   2   1   2   2   1   1   1   1   2   1   2   1   1   2   1   2   1   1   2   2   1   1   1   2   1   2   2   1   1   1   1   2   2   1   1   2   1   2   1   1   2   2   2   1   2   2   1   2   2   1   2   2   1   2   1   1   1   1   1   1   1   2   2   2   1   1   1   2   2   1   2   2   1   1   1   1   1   1   2   1   1   2   1   1   1   2   2   1   1   2   1   1   1   2   2   2   1   2   1   1   1   2   2   2   2   2   1   2   1   2   2   1   1   2   2   1   1   1   1   1   2   2   2   2   2   1   2   1   2   2   1   1   2   1   1   1   2   1   1   2   1   1   1   2   1   1   1   1   2   2   2
 MK-1-3                 2   2   2   1   2   2   1   1   2   2   1   1   2   2   2   2   2   2   2   1   1   2   1   1   2   2   2   1   2   2   1   2   2   1   1   1   1   2   1   1   2   2   2   2   2   1   2   2   1   2   1   2   2   1   1   1   2   2   1   2   1   1   2   1   2   1   1   2   2   1   1   1   2   1   2   2   1   1   2   1   2   2   1   1   2   1   2   1   1   2   1   2   1   2   2   2   1   2   1   1   2   1   2   1   1   1   1   1   1   1   2   2   2   1   1   1   2   2   1   2   2   1   2   1   1   1   1   2   1   1   2   1   1   1   2   2   1   1   2   1   1   1   1   2   1   1   2   1   1   1   2   2   2   2   2   1   2   1   2   2   1   1   2   2   1   1   1   1   1   1   2   2   2   2   1   2   2   2   2   1   1   2   1   1   1   2   1   1   1   1   2   1   2   1   1   1   1   2   2   2
 MK-1-4                 2   2   2   1   2   2   1   2   2   2   1   1   2   2   2   2   2   2   2   1   1   2   1   1   2   2   2   1   2   2   1   2   2   1   1   2   1   2   1   1   2   2   1   2   2   1   2   2   1   2   1   2   2   1   1   1   2   2   1   1   1   1   2   1   2   1   1   2   2   1   1   1   2   1   2   2   1   1   2   1   2   2   1   1   2   1   2   1   1   2   2   2   1   1   2   2   1   2   2   1   2   1   2   1   1   1   1   1   1   1   2   2   2   1   2   1   2   2   2   2   1   1   2   1   1   1   1   2   1   2   2   1   2   1   2   2   1   1   2   1   1   1   1   2   1   1   2   1   1   1   2   2   2   2   2   1   2   1   2   2   2   1   2   2   1   1   1   1   1   1   1   2   1   2   1   2   2   2   2   1   1   2   1   1   1   2   1   1   1   1   2   1   2   1   1   2   1   2   2   2
 MK-1-5                 2   2   2   1   2   2   1   2   2   2   1   1   2   2   2   2   2   2   2   1   2   2   1   1   2   2   2   1   2   2   1   2   2   1   1   2   1   2   1   1   2   2   1   2   2   1   2   2   1   2   1   2   1   1   1   1   2   2   1   1   1   1   2   1   1   1   1   2   2   1   1   1   2   1   1   2   1   1   2   1   2   2   1   1   2   1   2   1   1   2   2   2   1   1   2   2   1   2   2   1   2   1   2   2   1   1   2   1   1   1   2   2   2   1   2   2   2   2   1   2   1   1   2   1   1   1   2   2   1   2   1   1   2   1   2   2   1   1   2   1   1   1   1   1   1   1   2   1   1   1   2   2   2   2   2   1   2   1   2   2   2   1   2   1   1   1   2   1   2   1   1   2   2   2   1   2   2   2   2   1   1   2   1   1   1   2   1   1   1   1   2   1   2   1   1   2   1   2   2   2
 MK-1-6                 2   2   2   1   2   1   1   2   2   2   1   1   2   2   2   2   2   2   2   1   1   2   1   1   2   2   2   1   2   2   1   1   2   1   1   2   2   2   1   1   2   2   1   2   2   1   2   2   1   2   1   2   1   1   1   1   2   2   1   1   1   1   2   1   1   1   1   2   2   2   1   1   2   1   1   2   1   1   2   1   2   2   1   1   2   1   2   1   1   1   2   2   1   1   2   2   1   2   2   1   2   1   2   2   1   1   2   2   1   1   1   2   2   1   2   1   2   1   2   2   1   1   2   1   1   2   2   2   1   2   1   1   1   1   2   2   1   1   2   1   1   1   1   1   1   1   1   1   1   1   2   2   1   1   2   1   2   1   2   2   2   1   2   1   1   1   2   1   2   1   1   2   2   1   1   1   2   2   2   1   1   2   1   1   1   2   1   2   1   2   2   1   2   1   1   1   1   2   2   1
 MK-1-7                 2   2   2   1   2   1   1   2   2   2   1   1   2   2   2   2   2   2   2   1   1   2   1   1   2   2   2   1   2   2   1   1   2   1   1   2   2   2   1   1   2   2   1   2   2   1   2   1   1   2   1   2   1   2   1   1   2   2   1   1   1   1   2   1   1   1   2   2   2   1   1   1   2   1   1   2   1   1   2   1   2   2   1   1   1   1   1   2   1   1   1   2   1   1   2   2   1   2   2   1   2   1   2   2   1   1   2   1   1   1   1   2   2   1   2   1   1   1   2   2   1   1   1   2   1   1   2   2   1   2   1   1   1   1   2   2   1   1   2   1   1   1   1   1   1   1   1   1   1   1   2   2   1   1   2   1   2   1   2   2   2   1   2   1   1   1   2   1   2   1   1   2   2   1   1   1   2   2   2   1   1   2   1   1   1   2   1   2   1   2   2   1   1   1   1   1   1   2   2   1
 MK-1-8                 2   2   1   1   2   1   1   1   2   2   1   1   2   2   2   2   2   1   2   1   1   2   1   1   1   2   1   1   1   2   1   1   2   1   1   2   1   2   1   1   1   2   1   2   2   1   2   1   2   2   2   1   1   2   1   1   2   2   1   1   1   1   1   1   1   1   2   2   2   1   1   1   2   1   1   1   1   1   2   1   2   2   1   1   1   1   2   2   1   1   2   2   1   1   1   2   1   2   2   1   2   1   2   2   1   2   2   1   1   1   1   2   2   1   2   1   1   1   2   2   1   1   2   2   1   1   2   2   1   2   1   2   1   1   2   2   1   1   2   1   1   1   1   1   1   1   1   1   1   2   2   2   1   1   2   1   2   1   1   2   2   1   1   1   1   1   2   1   2   1   1   2   1   2   1   1   2   2   2   1   2   2   1   1   1   2   1   2   1   2   2   1   1   1   1   1   1   2   2   2
 MK-1-9                 2   2   1   1   2   1   1   1   2   2   1   1   2   2   2   2   2   1   2   1   2   2   1   1   1   2   1   1   1   2   1   2   2   2   1   2   1   2   1   1   1   2   1   2   2   1   2   1   2   2   2   1   2   2   2   1   2   2   1   1   1   1   1   1   1   1   2   2   2   1   1   1   2   1   1   1   1   1   2   1   2   2   1   1   1   1   2   2   1   1   2   2   1   1   1   2   1   2   2   1   2   1   2   2   1   2   2   1   2   1   2   2   2   1   2   1   2   1   2   2   1   1   2   2   1   1   2   2   1   2   1   2   2   1   2   2   1   1   2   2   1   1   1   1   1   1   1   1   1   2   1   2   2   1   2   1   2   1   1   2   2   1   1   2   1   1   2   1   2   1   1   2   1   1   1   1   1   2   2   1   1   2   1   1   1   2   1   2   1   2   2   1   1   1   2   1   1   2   2   2
 MK-1-10                2   2   1   1   2   1   1   1   2   2   1   1   2   2   2   2   2   2   2   1   2   1   1   1   1   2   1   2   2   2   1   2   2   2   1   2   1   2   1   1   1   2   1   2   2   2   2   1   2   2   2   1   2   2   2   1   2   2   1   1   1   1   1   1   2   1   2   2   2   2   1   1   2   1   1   1   1   1   2   2   2   2   1   1   1   2   2   2   1   1   2   2   1   1   1   2   2   2   2   1   2   1   2   2   1   2   2   1   2   2   2   2   1   1   2   1   2   1   2   2   1   1   1   2   1   1   2   2   2   2   1   2   2   1   1   2   1   1   2   2   1   1   1   1   1   1   1   1   1   2   2   2   2   1   2   1   1   1   1   1   2   1   1   2   2   1   2   1   2   1   1   2   1   1   1   1   1   1   2   1   1   2   1   1   2   2   1   2   1   2   2   1   1   1   2   1   1   2   2   2
 MK-1-11                2   2   1   1   2   1   2   1   2   2   1   1   2   2   2   2   2   2   2   2   2   1   1   1   1   2   1   1   2   2   1   2   1   2   1   2   1   2   2   2   1   2   1   2   1   2   1   1   1   1   2   1   2   2   1   2   2   2   1   1   1   1   1   1   2   1   2   2   2   1   1   2   2   1   1   1   1   1   2   2   2   2   1   1   1   2   2   2   1   1   1   2   1   1   1   2   2   2   2   1   1   1   2   2   1   2   2   1   2   1   2   2   1   1   2   1   2   1   2   2   1   1   1   2   1   1   2   1   2   2   1   2   2   1   1   2   1   1   2   2   1   1   1   1   1   1   1   1   1   2   2   1   2   1   2   1   1   1   2   1   1   1   1   1   2   1   2   1   2   2   1   2   1   1   1   1   1   1   2   1   1   2   1   1   2   2   1   2   1   1   2   1   1   1   2   1   1   2   2   2
 MK-1-12                2   2   1   1   2   1   2   1   2   2   1   1   2   2   1   2   2   2   2   2   2   1   2   1   1   2   1   1   2   2   1   2   2   2   1   2   1   2   2   1   1   2   1   2   1   2   1   1   2   1   2   1   2   2   1   1   2   2   1   1   1   1   1   2   1   1   2   2   2   2   1   2   2   1   1   1   1   1   2   2   2   2   1   1   1   2   2   2   1   1   1   2   1   1   1   2   1   2   2   1   1   1   1   1   1   2   2   1   2   1   2   2   1   1   2   1   2   1   2   2   1   1   1   2   1   1   2   1   2   1   1   2   2   1   1   2   2   1   2   2   1   1   1   1   1   1   1   1   1   2   2   1   2   1   2   1   1   1   1   1   1   1   1   1   2   2   2   1   2   2   1   2   1   1   1   1   1   1   2   1   1   2   1   1   2   2   1   1   1   2   1   1   1   1   2   1   1   2   2   1
 MK-1-13                2   2   1   1   2   1   1   1   2   2   1   1   2   2   1   2   2   2   2   2   2   1   2   1   1   2   1   1   2   2   1   2   2   2   1   2   1   2   2   1   1   2   1   2   1   2   1   1   2   2   2   1   2   2   1   1   2   2   1   1   1   1   1   2   2   1   2   2   2   2   2   2   2   1   1   1   1   1   2   1   2   2   1   1   1   2   2   2   1   1   1   2   1   1   1   2   1   2   2   1   1   1   2   1   1   2   2   1   2   1   2   2   1   1   2   1   2   1   2   2   1   1   1   2   1   1   2   1   2   1   1   2   2   1   1   2   2   1   2   2   1   1   1   1   1   1   1   2   1   2   1   1   2   1   2   1   1   1   1   1   1   1   1   1   2   1   2   1   2   2   1   2   1   1   1   1   1   1   2   1   1   2   1   1   2   2   1   1   1   2   1   1   1   1   2   1   2   2   1   1
 MK-1-14                2   2   2   1   2   2   1   1   2   2   2   1   2   2   1   2   2   2   2   2   2   1   2   1   1   1   1   1   2   2   1   2   2   2   1   2   1   2   2   1   1   1   1   2   1   2   1   1   2   2   2   1   2   2   1   1   2   2   1   2   1   1   1   2   2   1   2   2   2   2   2   2   1   2   1   1   1   1   2   1   2   2   2   2   1   2   2   1   1   1   1   2   1   1   1   2   1   2   2   1   1   1   2   1   1   1   2   1   2   1   1   2   1   1   2   2   2   1   2   2   1   1   1   2   1   1   2   1   2   1   1   2   2   1   1   2   2   1   2   2   1   1   1   1   1   1   2   2   1   2   1   1   2   1   2   1   1   1   1   1   1   1   1   1   2   1   2   1   2   2   1   2   1   1   1   1   1   1   1   1   1   2   1   1   2   2   1   1   1   1   1   1   1   1   2   1   2   2   1   1
 MK-1-15                1   2   2   1   2   1   1   1   2   2   2   1   2   2   1   2   2   2   2   1   2   2   2   1   1   2   1   1   2   1   1   2   2   2   2   2   1   1   2   1   1   1   1   2   1   1   1   1   2   2   2   1   2   2   1   1   2   2   1   2   1   1   1   2   2   1   1   2   2   2   2   2   1   2   1   1   1   1   2   1   2   2   2   2   1   2   2   1   1   1   1   2   1   1   1   2   1   2   2   1   1   1   2   1   1   1   2   1   2   1   1   2   1   1   2   2   2   1   2   1   1   1   1   2   1   1   2   1   2   1   1   2   2   1   1   2   2   1   2   2   1   1   1   1   1   1   1   2   1   2   1   1   2   1   2   1   1   1   2   1   1   1   1   2   2   1   2   1   2   2   1   2   1   1   1   1   1   1   1   1   1   2   1   1   2   2   1   1   1   1   1   1   1   1   2   1   2   2   1   1
 MK-1-16                1   2   2   1   2   1   1   1   2   2   2   1   1   2   1   1   2   1   2   1   2   2   2   1   1   2   1   1   2   1   1   2   2   2   2   2   1   1   2   1   1   1   1   2   1   1   1   1   2   2   2   1   2   2   1   1   2   1   1   2   1   1   1   2   2   1   2   2   2   2   2   2   1   2   1   1   1   1   2   1   1   2   2   2   1   2   2   1   1   1   1   2   1   1   2   2   1   2   2   1   1   2   2   1   2   1   2   1   1   1   1   2   1   1   2   2   2   1   2   1   1   1   1   2   1   1   2   1   2   1   1   2   2   1   2   2   2   1   2   2   1   1   1   1   1   1   1   2   1   2   1   1   2   1   2   1   1   1   2   1   1   1   1   2   2   1   2   1   2   2   2   2   1   1   1   1   1   1   2   1   1   2   1   1   2   2   1   1   1   1   1   1   1   2   2   1   1   2   1   1
 MK-2-1                 2   1   1   2   1   2   2   2   2   1   1   2   1   2   2   1   1   2   1   1   2   2   2   2   2   2   2   1   2   1   2   1   1   2   1   2   2   1   1   1   2   2   1   2   1   2   1   2   2   2   2   2   2   2   2   1   1   2   2   2   1   2   2   1   2   2   1   1   2   1   1   2   1   2   1   1   1   2   2   2   2   2   1   1   1   2   2   2   2   1   2   1   2   2   2   2   1   2   1   1   2   2   1   2   2   1   1   2   2   1   2   1   1   1   2   1   1   2   1   1   2   2   1   1   2   1   1   2   1   1   2   1   1   2   1   2   1   2   1   1   1   2   1   2   1   2   2   1   2   2   2   2   1   2   2   2   1   2   2   2   1   2   2   2   2   1   2   1   1   1   1   2   2   1   2   2   1   1   1   2   1   1   1   2   2   2   2   1   1   2   2   2   1   1   2   1   2   2   1   1
 MK-2-2                 2   1   1   2   1   1   2   2   2   1   1   2   1   2   2   1   1   2   1   1   2   2   2   2   2   2   2   1   2   1   2   1   1   2   1   2   2   1   1   1   2   2   1   2   1   2   1   2   2   2   2   2   2   2   2   1   1   1   2   2   1   2   2   1   2   2   1   1   1   1   1   1   1   2   1   1   2   1   2   2   2   2   1   1   1   1   2   2   2   1   2   1   2   2   2   2   1   2   1   1   2   2   1   1   2   1   1   2   2   1   2   1   2   1   2   1   1   2   1   1   2   2   1   1   2   1   1   2   1   1   2   1   2   1   1   2   1   1   1   2   1   2   1   2   1   2   2   1   2   2   2   2   1   2   2   1   2   2   2   2   1   2   2   2   2   1   2   1   1   1   1   1   2   1   2   2   1   1   1   2   2   1   1   2   1   2   1   1   1   2   2   2   2   1   2   1   2   2   1   1
 MK-2-3                 1   1   1   2   1   1   2   2   2   1   1   2   1   1   1   1   1   2   1   1   2   2   2   2   2   2   2   1   2   1   2   1   1   2   1   2   2   1   1   1   2   2   1   2   1   2   2   2   2   2   2   2   2   2   1   1   1   1   1   1   1   2   2   1   2   2   1   1   1   1   2   1   2   2   1   1   2   2   2   2   2   2   1   2   1   1   1   2   2   1   2   1   2   2   2   1   2   2   2   1   2   2   1   1   2   1   2   2   2   1   2   1   2   1   2   1   1   2   2   1   2   2   1   2   2   1   1   2   1   1   2   1   2   1   1   2   1   1   2   2   1   2   2   2   1   2   2   1   2   2   1   2   1   2   2   1   2   2   2   1   2   2   2   2   2   1   2   1   1   2   1   1   2   1   2   2   1   1   2   2   2   1   2   2   1   2   1   1   1   2   2   2   2   1   2   1   2   1   1   1
 MK-2-4                 1   2   1   2   2   1   2   1   2   1   1   2   1   1   1   1   1   2   1   1   2   2   2   2   2   2   2   1   2   1   2   1   1   2   1   2   2   1   1   1   2   2   1   2   1   2   2   2   2   2   2   2   2   2   2   1   1   1   1   1   1   2   2   1   2   2   1   2   1   1   2   1   2   2   1   1   2   2   2   2   2   1   1   2   1   1   1   1   2   1   2   1   2   2   2   2   2   1   1   1   2   2   1   1   2   1   1   2   2   1   2   1   1   1   1   1   1   2   2   1   2   1   1   2   2   1   1   2   1   1   2   1   2   1   1   2   1   1   2   2   1   2   2   2   1   2   2   1   2   2   1   2   1   2   2   1   2   2   2   1   2   2   2   2   2   1   2   1   1   2   1   2   2   1   2   2   1   1   2   2   2   1   2   2   1   2   1   1   1   2   1   2   2   2   2   1   2   1   1   1
 MK-2-5                 1   2   1   2   1   1   2   1   2   1   1   2   1   1   1   1   1   2   1   1   2   2   2   2   2   2   2   1   2   1   2   1   1   2   1   2   2   1   1   1   1   2   1   1   1   2   2   2   2   2   1   2   2   2   1   2   1   1   1   1   1   2   2   1   2   2   1   2   1   1   1   1   1   1   1   1   2   2   2   2   2   1   1   2   1   1   1   1   2   1   1   1   2   2   2   2   2   1   1   1   2   2   1   1   1   1   1   2   2   1   2   1   1   1   1   1   1   2   2   1   2   1   1   2   1   1   1   2   1   1   2   1   2   1   1   1   1   1   2   2   2   2   2   2   1   2   2   1   1   2   1   2   1   2   1   1   2   2   2   1   2   2   1   2   2   1   1   1   1   2   1   2   2   1   2   2   1   1   2   2   2   1   2   2   2   1   1   1   1   2   1   2   2   2   2   1   2   1   2   1
 MK-2-6                 1   2   1   2   1   1   2   1   2   1   1   2   1   1   1   2   1   2   1   1   2   2   2   2   2   2   2   1   2   1   2   1   1   2   1   2   1   1   1   1   1   2   1   1   1   2   2   2   2   2   1   2   2   2   2   2   1   1   1   1   2   2   2   1   2   2   1   2   1   1   1   1   1   1   1   1   2   2   2   2   2   1   1   2   2   1   1   2   2   1   1   1   1   1   2   2   2   1   1   1   2   2   1   1   1   1   2   2   2   2   2   1   1   1   1   1   2   2   2   1   2   2   1   2   1   2   2   2   1   1   2   1   2   1   1   1   1   1   2   2   2   2   2   2   1   2   2   1   1   1   1   2   1   2   1   1   2   2   2   1   2   1   1   2   2   1   1   2   1   2   1   1   2   1   2   2   1   1   2   2   2   1   2   2   2   1   1   1   1   1   1   2   2   2   2   1   2   1   2   1
 MK-2-7                 1   2   1   2   1   2   2   1   2   1   2   2   2   1   1   2   2   2   1   1   2   2   1   2   2   2   2   1   2   2   2   1   1   2   2   2   2   1   1   1   1   2   1   2   1   2   2   2   2   2   1   2   2   2   2   2   1   1   1   1   2   2   2   1   2   2   1   2   1   1   1   1   1   1   1   1   2   2   2   2   2   1   1   2   2   1   1   2   2   1   2   1   1   1   2   2   2   1   1   1   2   1   1   1   1   1   2   1   2   2   2   1   1   1   1   1   2   2   2   1   2   2   1   2   1   1   2   2   1   1   2   1   2   1   1   1   1   1   2   2   2   2   2   1   1   2   2   1   1   1   1   2   1   2   1   1   1   2   2   1   2   1   1   2   2   1   2   2   1   2   1   1   2   1   2   1   1   1   2   1   2   1   2   1   2   1   1   1   1   1   1   2   2   1   2   1   2   1   2   1
 MK-2-8                 1   2   1   2   1   2   2   1   2   1   2   2   1   1   1   2   2   2   1   1   2   2   2   2   2   2   1   1   2   2   2   1   1   2   2   2   2   1   1   1   1   2   1   2   1   2   1   2   1   2   1   2   2   2   2   2   1   2   1   1   2   2   2   1   2   2   1   2   1   1   1   1   1   1   1   1   2   2   2   2   2   1   1   2   2   1   1   2   2   1   2   1   1   2   2   1   2   1   1   1   2   1   1   1   1   1   1   1   2   2   1   1   1   1   1   1   2   2   2   1   2   2   1   2   1   1   2   2   2   2   2   1   2   1   1   1   1   1   2   2   2   2   2   1   1   2   2   1   1   1   1   2   1   2   1   1   1   2   1   1   2   1   1   2   2   1   2   2   1   2   1   1   2   1   2   1   1   1   1   1   2   1   2   2   2   1   1   1   1   2   1   2   2   1   2   2   1   1   2   1
 MK-2-9                 1   2   1   2   1   2   2   1   2   1   2   2   1   1   2   2   2   2   1   1   2   2   2   2   2   2   1   1   2   2   2   1   2   2   2   2   2   1   2   1   1   2   1   2   1   2   1   2   1   2   1   2   1   1   1   2   2   2   1   1   2   2   2   1   1   2   1   2   1   1   1   1   1   1   1   1   2   2   2   2   2   1   1   2   2   1   1   2   2   1   2   1   1   2   2   1   2   1   1   1   2   1   1   1   1   1   1   1   2   2   1   1   1   1   1   1   2   2   2   1   2   2   1   2   1   1   2   2   2   2   2   1   2   1   1   1   1   1   2   2   2   2   2   1   1   2   2   1   1   1   1   2   2   2   1   1   1   2   1   2   2   1   1   2   2   1   2   2   1   2   1   1   2   1   2   1   1   1   1   1   2   1   2   2   1   1   1   1   1   2   1   2   2   1   2   2   1   1   2   1
 MK-2-10                1   2   1   2   1   2   2   1   2   1   2   2   1   1   2   2   2   1   1   1   2   2   2   2   2   2   1   2   2   2   2   1   1   2   2   2   2   1   2   1   1   2   1   2   1   2   1   2   1   2   1   2   1   2   1   2   2   2   1   1   2   2   2   1   1   1   1   2   1   1   1   1   1   1   1   1   2   2   2   2   2   1   1   2   2   1   1   2   2   1   2   1   1   2   2   1   2   1   1   1   2   1   2   1   2   1   1   1   2   2   1   1   1   1   1   1   1   1   1   1   2   2   1   2   1   1   2   2   1   2   2   2   2   1   1   1   1   1   2   2   2   2   2   1   1   2   1   1   1   1   1   2   2   2   1   1   1   2   1   2   2   1   1   1   2   1   2   2   1   2   1   1   2   1   2   1   1   1   1   1   2   1   2   2   1   1   1   1   1   2   1   2   1   1   2   2   1   2   1   2
 MK-2-11                1   2   1   2   1   2   2   1   1   1   2   2   1   1   2   2   2   1   1   1   2   2   1   2   2   2   1   2   2   2   2   1   1   2   2   2   2   1   2   1   1   2   1   2   1   2   1   2   1   2   1   2   1   2   1   2   2   1   1   1   2   2   2   1   1   1   1   2   1   1   1   1   1   1   1   1   2   2   2   2   2   1   1   2   2   1   1   2   2   2   2   1   2   2   2   1   2   1   1   1   2   1   1   1   2   1   1   1   2   2   1   1   1   2   1   1   1   1   1   1   2   2   1   2   1   1   2   2   1   2   2   2   2   2   1   1   1   1   2   2   2   2   2   1   1   2   1   1   1   1   1   2   2   2   1   1   1   2   1   2   2   1   1   1   2   1   2   2   1   2   1   1   2   1   2   1   1   1   1   1   2   1   2   2   1   1   1   2   1   2   1   2   2   1   2   2   1   2   1   2
 MK-2-12                1   2   1   2   1   2   1   1   1   1   2   2   1   1   2   2   2   1   1   2   1   2   1   1   2   2   1   2   2   2   2   1   1   2   2   2   2   1   2   1   1   2   1   2   1   2   1   1   1   2   1   1   1   2   1   2   1   1   1   1   2   2   2   1   1   1   1   2   1   1   1   1   1   1   1   1   2   2   2   2   2   1   1   1   2   1   2   2   2   2   2   1   2   2   2   1   2   1   1   1   2   1   1   1   2   1   1   1   1   2   1   1   1   2   1   1   2   1   1   1   2   2   1   2   1   2   2   2   1   2   2   2   2   2   1   1   2   1   2   1   2   2   2   1   1   2   1   2   1   1   1   2   2   2   1   1   1   2   1   2   2   2   1   1   2   2   2   2   1   2   1   1   2   2   2   1   1   1   1   1   2   1   2   2   1   1   1   2   2   2   1   2   2   1   2   1   1   2   1   2
 MK-2-13                1   2   1   2   1   2   1   1   1   1   2   2   2   1   2   2   2   1   1   1   1   2   1   1   2   2   1   2   2   2   1   1   1   2   2   2   2   1   2   1   1   2   2   2   1   2   1   1   1   1   1   1   1   2   2   2   1   1   1   1   2   2   2   1   1   2   1   2   1   2   1   1   1   1   1   1   2   2   2   2   2   1   1   1   2   1   2   2   2   2   2   1   2   2   2   1   2   1   1   1   2   1   1   1   2   1   1   2   1   2   2   1   1   2   1   1   2   1   1   1   2   2   1   2   1   2   1   2   1   2   2   2   2   2   1   1   2   1   2   2   2   1   2   1   1   1   1   2   2   1   1   2   1   2   1   1   1   2   1   2   2   2   1   1   2   2   2   2   1   2   1   2   2   2   2   2   1   1   1   1   2   1   2   2   1   1   1   2   2   2   1   2   2   1   2   1   1   2   1   2
 MK-2-14                1   2   1   2   2   2   1   1   2   1   2   2   2   1   2   2   2   1   1   1   2   2   1   1   2   2   1   2   1   1   2   1   1   2   2   2   2   1   2   1   1   2   2   2   1   2   1   1   1   1   1   1   1   1   2   2   1   1   1   1   1   2   2   1   1   2   1   2   1   2   1   1   2   1   1   1   2   2   2   1   2   1   2   1   2   2   2   2   2   2   2   1   2   2   1   1   2   1   1   1   2   1   1   1   2   1   1   2   1   2   2   1   1   2   1   1   2   1   1   1   2   2   1   2   1   2   1   2   1   2   2   2   2   2   1   2   2   1   2   2   2   1   2   2   1   1   1   2   2   1   2   1   1   1   2   1   1   2   1   2   2   2   1   1   2   2   2   2   1   2   2   1   1   2   2   2   1   1   1   1   2   1   2   2   1   2   1   2   1   2   1   2   2   1   2   1   1   2   1   2
 MK-2-15                1   2   1   2   2   2   1   1   2   1   1   2   2   1   2   2   2   1   1   1   2   2   1   2   2   1   1   2   1   1   1   1   1   2   1   1   2   1   2   1   1   2   2   2   1   2   1   1   1   1   2   1   1   1   2   2   1   1   1   1   1   2   2   1   1   2   1   2   1   2   2   1   2   1   2   1   2   1   2   2   2   2   2   1   2   2   2   2   2   2   1   1   2   2   1   1   2   1   1   1   2   1   1   1   2   1   1   2   1   2   2   1   1   2   1   1   2   1   1   1   2   2   1   2   1   2   1   2   1   2   2   2   2   2   1   2   2   1   2   2   2   1   2   2   1   1   1   2   2   1   1   1   1   1   2   1   1   2   1   2   2   2   1   1   2   2   2   2   1   2   2   1   1   2   2   1   1   1   1   1   1   1   2   2   1   2   2   2   2   2   1   2   2   1   2   1   1   1   1   2
 MK-2-16                1   2   1   2   2   2   1   1   2   1   1   2   2   1   2   2   2   1   1   1   2   2   1   2   2   1   1   2   1   1   1   1   1   2   1   2   2   1   2   2   1   2   2   2   1   2   1   1   1   1   2   1   1   1   2   2   1   1   1   1   1   2   2   1   1   2   1   2   1   2   1   1   2   1   1   1   2   1   2   2   2   2   2   1   2   2   1   2   2   2   1   1   2   2   1   1   2   1   1   2   1   2   1   1   2   1   1   1   1   2   2   1   2   2   1   1   2   1   1   1   2   2   1   2   1   2   1   2   1   2   2   2   2   2   1   2   2   1   1   2   2   2   2   2   1   1   1   1   2   2   2   1   1   1   2   1   1   2   1   1   2   2   1   1   2   2   2   2   1   2   1   1   2   2   2   1   1   1   2   1   1   1   2   2   1   2   2   2   2   1   1   2   2   1   2   1   1   1   1   2
 MK-3-1                 2   1   2   1   2   2   1   1   2   2   2   1   1   1   1   2   2   1   2   2   1   2   1   1   1   2   1   2   2   1   1   1   1   1   2   1   2   2   2   2   2   1   1   2   2   2   2   2   2   1   1   2   2   1   2   1   1   1   1   2   2   2   1   1   1   2   1   1   1   2   1   2   1   2   1   2   1   2   2   1   2   1   1   1   1   2   2   1   2   2   1   2   1   1   2   2   2   2   1   1   2   1   1   1   2   1   2   2   2   2   2   1   2   1   2   2   2   2   1   2   1   2   2   1   1   2   1   1   2   2   2   1   2   2   1   1   1   1   2   2   1   2   2   1   2   1   2   1   2   1   1   1   2   2   2   1   1   2   1   2   2   2   1   2   1   2   2   2   2   2   2   1   1   2   1   2   1   1   2   2   2   2   1   1   2   1   1   2   2   1   2   2   1   1   2   1   1   1   1   2
 MK-3-2                 2   1   2   1   2   2   1   1   1   2   2   1   1   1   1   1   2   1   2   2   1   2   2   1   2   2   1   2   2   1   1   1   1   1   2   1   2   2   2   1   1   1   2   2   2   2   2   2   1   1   1   2   2   1   2   1   1   1   1   2   2   2   1   1   1   2   1   1   1   2   1   2   1   2   1   2   1   2   2   2   2   1   1   1   1   2   2   1   2   2   1   2   1   1   2   2   2   2   1   1   1   1   1   1   1   1   2   2   2   1   2   1   2   1   2   2   2   2   1   2   1   2   2   1   1   2   1   1   2   2   2   1   2   2   1   1   1   1   2   2   1   2   1   1   2   1   2   1   1   1   1   1   2   2   2   1   1   2   2   2   2   2   1   2   1   2   2   1   2   2   2   1   1   2   1   2   2   2   2   2   2   2   1   1   2   1   1   2   2   1   2   1   1   1   2   1   1   1   1   2
 MK-3-3                 2   1   2   1   2   2   1   1   1   2   2   1   1   1   1   1   2   1   2   2   2   2   1   1   2   2   1   2   1   1   1   2   1   1   2   1   2   2   2   1   1   1   2   2   2   2   2   2   1   1   1   2   2   1   2   1   1   2   2   2   2   2   1   1   1   2   1   1   1   2   1   2   1   2   1   2   1   2   2   1   2   1   1   1   1   2   2   1   2   2   1   2   1   1   2   1   2   2   1   1   1   1   1   1   1   1   2   1   2   1   2   1   2   1   2   2   1   1   1   2   1   2   2   2   1   2   1   1   2   2   2   2   2   2   1   1   1   1   2   2   1   2   1   2   2   1   2   1   1   1   1   2   2   2   2   1   1   2   2   2   1   2   1   2   1   2   2   1   2   2   2   1   1   2   1   2   2   2   2   2   2   2   1   1   1   1   1   2   2   1   1   1   2   1   2   1   1   1   1   2
 MK-3-4                 2   1   2   1   2   2   1   1   1   2   2   1   1   1   1   1   2   1   2   2   2   2   1   1   2   2   1   2   1   1   1   1   1   1   2   2   2   2   2   2   1   2   2   2   2   2   2   2   2   1   1   2   2   1   2   1   1   2   1   2   2   2   1   1   1   2   1   1   2   1   1   2   1   2   1   2   1   2   2   1   2   1   1   1   1   2   2   1   2   2   1   2   1   1   2   1   2   2   1   1   1   1   1   1   1   1   2   1   2   1   2   1   2   1   2   2   2   1   1   2   2   2   1   2   1   2   1   1   2   2   2   2   2   2   1   1   1   1   2   2   1   2   1   2   2   1   2   1   1   1   1   2   1   2   2   1   2   2   2   2   1   2   2   2   1   1   2   1   1   2   2   1   1   2   1   2   2   2   2   2   2   1   1   1   1   1   1   2   2   1   1   1   2   1   2   1   2   2   2   2
 MK-3-5                 2   1   2   1   2   2   1   1   1   2   2   1   1   1   1   1   2   1   2   2   1   2   1   1   2   2   1   2   1   1   1   1   1   2   2   2   2   2   2   2   1   2   2   2   2   2   2   2   1   1   1   2   2   1   2   1   1   2   1   2   2   2   1   1   1   2   1   1   2   1   1   2   1   2   1   2   1   2   2   1   2   1   1   1   1   2   2   1   2   2   1   2   1   1   2   1   1   2   1   1   2   1   1   1   1   1   2   1   2   1   2   1   2   1   2   2   2   1   1   2   2   2   1   2   1   2   1   1   2   2   2   2   1   2   2   1   1   1   2   2   1   2   1   2   2   1   2   2   1   2   1   2   2   2   2   1   2   2   1   2   1   2   2   2   1   1   2   1   1   2   2   1   1   2   1   2   2   2   1   2   2   2   1   1   1   1   1   2   2   1   1   1   2   1   2   1   2   2   2   2
 MK-3-6                 2   1   2   1   2   2   1   1   1   2   2   1   1   2   2   1   2   1   2   2   2   2   1   2   2   2   1   2   2   1   1   1   1   1   2   2   2   2   2   2   1   2   2   2   2   2   2   1   1   1   1   2   2   1   2   1   2   2   1   2   2   2   1   1   1   2   1   1   2   1   1   2   1   2   1   2   2   2   2   1   2   1   1   1   1   2   2   1   2   2   1   2   1   1   2   1   1   2   1   2   2   1   1   1   1   1   2   1   2   1   2   1   2   1   2   2   1   1   1   1   1   2   1   2   1   2   1   1   2   2   2   2   1   2   2   1   1   1   2   2   2   2   1   2   2   1   2   2   1   2   1   2   2   2   2   2   2   2   2   2   1   2   1   2   1   1   2   1   1   2   2   1   1   2   1   2   2   2   1   2   2   2   1   1   1   1   1   2   2   1   1   1   2   1   2   2   2   2   2   2
 MK-3-7                 2   1   2   1   2   2   1   1   1   1   2   1   1   2   2   1   2   1   2   2   2   1   1   2   2   2   1   2   2   1   1   1   1   1   1   2   2   2   2   2   1   2   2   2   2   2   2   2   1   1   1   2   2   1   2   1   2   2   1   2   1   2   1   1   1   2   1   1   2   1   1   2   1   2   1   2   2   1   1   1   2   1   1   1   1   2   2   1   2   1   1   2   1   1   2   1   1   2   1   2   2   1   1   1   1   1   2   2   2   1   2   1   2   1   2   2   1   1   1   1   1   2   1   2   1   2   1   1   2   2   2   2   1   2   2   1   1   1   2   2   2   2   1   2   2   1   2   2   1   2   1   2   2   2   2   1   2   2   2   2   1   2   1   2   1   1   2   1   1   1   2   1   1   2   1   1   2   2   1   2   2   2   1   1   1   1   1   2   2   1   1   1   2   1   2   2   2   2   2   2
 MK-3-8                 2   1   2   1   2   2   1   1   1   1   2   1   1   2   2   1   2   1   2   2   2   1   1   1   2   2   1   2   2   1   1   1   1   1   1   2   2   2   2   1   1   2   2   2   2   2   2   2   2   1   2   2   2   1   2   1   2   2   1   2   1   2   1   1   1   1   1   1   2   1   1   1   1   2   1   2   2   1   1   1   2   1   1   1   1   2   2   1   2   1   1   2   1   1   2   1   1   2   1   2   2   1   1   1   1   2   2   2   2   1   2   1   2   1   2   2   1   1   1   1   1   1   1   2   1   2   1   1   2   2   2   2   1   2   2   1   1   1   2   2   2   2   1   1   2   1   2   1   1   2   1   2   2   2   2   1   1   2   2   2   2   2   1   2   1   2   1   1   1   1   2   1   1   2   1   1   2   1   1   2   2   2   1   1   1   2   1   2   2   1   1   1   2   1   2   2   2   2   2   2
 MK-3-9                 2   1   2   1   2   2   1   1   1   1   2   1   1   2   2   1   2   1   2   2   2   2   1   1   2   2   1   2   1   1   1   2   1   1   1   2   2   1   2   2   1   2   2   2   2   2   2   2   2   1   2   2   1   1   2   1   2   2   1   1   1   2   1   1   1   1   1   1   2   1   1   1   1   2   1   2   2   1   1   1   2   1   1   1   1   2   2   1   2   1   1   2   1   1   2   1   1   2   1   2   2   1   1   1   1   2   2   1   2   1   2   1   1   1   2   2   1   1   1   1   1   1   1   2   1   2   1   1   2   2   2   2   1   2   2   1   1   1   2   2   2   2   1   2   2   1   1   1   1   2   1   2   2   2   2   1   1   2   2   1   2   2   1   2   1   2   1   1   1   1   2   2   1   2   2   1   1   1   1   2   2   2   2   1   1   2   1   2   1   1   1   1   2   1   2   2   2   2   2   2
 MK-3-10                2   1   2   1   2   2   1   2   1   1   2   1   1   2   2   2   2   1   2   2   2   2   1   1   2   2   1   2   1   1   1   2   1   1   1   2   2   1   1   2   1   2   2   2   1   2   1   2   2   1   2   2   1   1   2   1   2   2   1   2   1   2   1   1   1   1   1   1   2   1   1   1   1   2   1   1   1   1   1   1   1   1   1   2   1   2   2   1   2   1   1   1   2   1   2   1   1   2   1   2   2   1   1   1   1   2   2   1   2   1   1   1   1   1   2   1   1   1   1   1   1   1   1   2   1   2   1   1   2   1   2   2   2   2   2   1   1   2   2   2   2   2   1   2   2   1   1   1   1   1   1   2   2   2   2   1   1   1   1   1   2   1   1   2   1   2   1   1   1   1   2   2   1   2   2   1   1   1   2   2   2   2   2   1   1   2   1   2   1   1   1   1   2   1   2   2   2   2   2   2
 MK-3-11                2   1   2   1   2   2   1   2   1   1   2   2   1   2   2   2   2   1   2   1   2   2   1   1   2   2   1   2   1   1   1   2   1   2   1   2   2   1   2   2   1   2   2   2   1   2   1   2   2   1   2   2   2   2   2   1   2   2   1   2   1   1   1   1   1   1   1   1   2   1   1   1   1   2   1   1   1   1   1   1   1   1   1   2   2   2   2   1   2   1   1   1   2   2   2   1   1   2   1   2   2   1   1   1   1   2   2   1   2   1   1   1   1   1   2   1   1   1   1   1   1   1   1   2   1   2   1   1   2   1   2   1   2   2   2   1   1   2   2   2   2   1   1   2   2   1   1   1   1   1   1   2   1   2   2   1   1   1   1   1   2   1   1   2   1   2   1   1   1   1   2   2   1   2   2   2   1   1   2   2   2   2   2   1   1   1   1   2   1   1   1   1   2   1   2   2   2   2   2   2
 MK-3-12                2   1   2   1   2   2   2   2   1   2   2   1   1   2   2   2   2   1   2   1   2   2   1   1   2   2   1   2   1   1   1   2   2   2   1   2   2   1   2   2   1   2   2   2   1   2   1   2   2   1   2   2   2   2   2   2   2   1   1   2   1   1   1   1   1   1   1   1   2   1   1   1   1   2   1   2   2   2   1   1   1   1   1   2   2   2   1   1   2   1   1   1   1   2   2   1   1   2   2   2   2   1   1   1   2   2   2   1   2   1   1   1   1   1   2   1   1   1   1   1   1   1   2   2   1   2   1   1   2   1   2   1   2   2   2   1   1   2   2   2   2   1   1   2   2   1   1   1   1   1   1   1   1   2   2   1   1   1   1   2   2   1   1   2   1   2   1   1   1   2   2   2   1   2   2   2   1   1   2   2   2   2   2   1   1   1   1   2   1   1   1   2   2   1   2   2   1   2   2   2
 MK-3-13                2   1   2   1   2   2   2   2   1   2   2   1   1   2   2   2   2   1   2   1   1   2   1   1   2   2   1   2   1   1   1   2   2   2   2   2   2   2   2   2   1   1   2   2   1   2   1   2   2   2   2   2   2   2   2   2   2   1   1   1   1   1   1   1   1   1   2   1   2   1   1   1   1   1   1   2   2   2   1   1   1   1   1   2   2   2   1   2   2   1   1   1   1   1   2   1   1   2   2   2   2   1   1   1   2   2   1   1   2   1   1   2   1   1   2   1   1   2   1   1   1   1   2   2   1   2   1   1   2   1   2   1   2   2   2   1   1   2   2   2   2   1   1   2   1   1   1   1   1   1   1   1   1   2   2   1   1   1   1   1   2   1   1   2   1   2   1   1   1   2   2   2   1   2   2   2   2   1   2   2   2   2   2   1   1   1   1   2   1   1   1   2   2   1   2   2   1   2   2   2
 MK-3-14                2   1   2   1   2   2   1   2   1   2   2   1   1   2   2   1   2   1   2   1   1   2   2   1   2   2   1   2   1   1   1   2   2   2   2   2   2   2   2   2   1   1   2   2   1   2   1   2   2   2   2   2   2   2   2   2   2   1   1   1   1   1   1   1   1   2   2   1   1   1   1   1   1   1   1   2   2   2   1   1   1   1   1   2   2   2   1   2   2   1   1   1   1   1   2   1   1   2   2   2   2   1   1   1   1   2   1   1   2   1   1   2   1   1   2   1   1   2   1   1   1   1   2   2   1   2   1   1   2   2   2   1   2   2   2   1   1   2   2   2   2   1   1   2   1   1   1   1   1   1   1   1   1   1   2   1   1   1   1   1   2   2   1   1   1   2   1   1   1   2   1   2   1   2   2   2   2   1   2   2   2   2   1   1   1   1   1   1   1   1   1   2   2   1   2   2   1   2   2   2
 MK-3-15                2   1   2   1   2   2   1   2   1   2   2   2   1   2   2   1   2   2   2   1   1   2   2   1   2   2   1   2   1   1   1   2   2   1   2   1   2   2   2   2   2   1   2   2   1   2   1   2   2   1   2   2   2   2   2   2   1   1   1   2   2   1   1   1   2   2   2   1   1   1   1   1   1   1   1   2   2   2   1   1   1   1   1   2   2   2   1   2   2   1   1   1   1   2   2   1   1   1   2   2   2   1   2   1   1   2   1   1   2   1   1   2   1   1   2   1   1   2   1   1   1   1   2   2   1   2   1   1   2   1   2   1   2   2   2   1   1   2   2   2   2   1   1   2   1   1   1   1   1   1   2   1   1   1   2   1   2   1   1   1   1   1   1   1   1   2   1   1   1   2   1   2   1   2   2   2   2   1   2   2   2   2   2   1   2   1   1   1   1   2   2   2   2   1   2   2   1   2   2   2
 MK-3-16                2   1   2   1   2   2   1   1   1   2   2   2   1   2   1   2   2   2   2   1   1   2   2   1   2   1   1   2   1   1   1   2   1   1   2   1   2   2   2   2   2   1   2   2   2   2   1   2   2   1   2   2   2   2   2   2   2   1   1   2   2   1   1   1   2   2   2   1   1   1   2   1   1   1   1   2   2   2   1   1   1   1   1   2   2   2   1   2   2   1   1   1   1   2   2   1   1   1   2   2   2   1   2   2   1   2   1   1   2   1   1   2   1   1   2   1   1   2   1   1   1   2   2   2   1   2   1   1   2   2   2   1   2   2   2   1   1   2   1   2   2   2   1   2   1   1   1   1   1   1   1   1   1   1   2   1   1   1   1   1   1   1   1   1   1   2   1   1   1   2   1   2   2   2   2   2   2   1   2   2   2   2   2   1   2   1   1   1   1   2   2   2   2   1   2   2   1   2   2   2
 MK-4-1                 2   1   2   1   1   1   2   2   2   2   1   1   1   1   2   2   2   1   2   2   2   1   1   2   1   1   1   1   2   2   1   2   1   1   1   2   2   1   1   2   2   1   2   1   2   2   2   1   1   2   2   1   1   1   2   2   2   1   2   2   2   2   1   2   1   2   1   2   2   2   1   1   2   1   1   2   2   1   1   1   1   2   1   2   2   2   2   1   2   2   1   2   2   2   1   1   1   1   2   1   2   2   2   1   2   2   2   1   1   2   2   2   1   1   2   2   2   1   1   2   1   2   2   2   2   2   1   2   1   2   2   2   2   1   2   2   1   2   1   1   2   2   2   1   1   2   2   1   1   2   1   1   2   2   2   1   1   2   2   2   1   2   2   1   1   2   1   1   1   2   2   2   2   1   1   2   1   1   2   2   1   1   2   1   2   2   2   2   1   2   2   2   2   2   1   1   1   1   1   2
 MK-4-2                 1   1   2   1   1   1   2   2   2   2   1   1   1   1   2   2   2   1   2   2   2   1   1   2   1   1   1   1   2   2   1   2   1   1   1   2   2   1   1   2   2   2   2   2   2   2   2   2   1   2   2   2   2   1   1   1   2   1   2   2   2   2   1   2   1   2   1   2   2   2   1   1   2   1   1   2   1   1   1   1   1   2   1   2   2   2   2   1   2   2   1   1   2   2   1   2   1   1   2   1   1   2   2   1   2   2   2   1   2   2   1   2   1   1   2   2   2   1   1   2   1   2   2   2   1   2   1   2   1   2   1   2   2   1   2   2   1   2   1   2   2   2   2   1   1   2   2   1   1   2   1   1   2   2   2   1   1   2   2   2   1   2   2   1   1   2   1   1   1   2   2   2   2   1   2   2   1   2   2   2   1   1   2   1   2   2   1   2   1   2   2   2   1   1   1   1   1   1   1   2
 MK-4-3                 1   1   2   1   1   2   2   2   2   2   1   1   1   1   2   2   2   1   1   2   2   1   2   2   1   1   1   1   1   2   1   2   1   1   1   2   2   1   1   2   2   2   2   1   2   2   2   2   1   2   2   2   2   1   1   1   2   1   2   2   2   2   1   2   2   2   1   1   1   2   1   1   1   1   1   2   1   1   1   1   1   2   2   2   2   2   2   1   2   1   1   1   2   2   1   2   2   1   2   1   1   1   2   1   1   2   2   1   2   2   1   2   1   1   2   2   2   1   1   2   1   2   2   2   1   2   1   2   1   2   1   1   2   1   2   2   1   2   1   2   2   2   2   1   1   2   2   1   1   2   1   1   2   2   2   1   1   2   2   2   1   2   2   1   1   2   1   1   1   2   2   1   2   1   2   2   1   2   1   1   1   1   1   2   2   2   1   2   1   2   2   2   1   1   2   1   1   1   2   2
 MK-4-4                 1   1   2   1   1   2   2   2   1   2   1   1   1   1   2   2   2   1   1   2   2   1   2   2   1   1   1   1   1   2   1   2   1   2   1   2   2   1   1   2   2   2   1   2   2   1   2   2   1   2   2   2   1   1   1   1   2   1   2   2   2   2   1   1   1   2   1   1   1   2   1   1   1   1   1   2   2   2   1   1   2   2   2   2   1   2   2   1   2   1   1   2   2   2   1   2   2   1   2   1   1   1   2   1   1   2   2   2   2   2   1   2   1   1   2   2   2   1   1   2   1   2   2   1   1   2   1   2   1   2   1   1   2   1   2   2   1   2   1   1   2   2   2   1   1   2   2   1   1   1   1   1   2   2   2   1   1   2   2   2   1   2   2   1   1   2   1   1   1   2   2   1   2   1   2   2   1   2   1   1   1   1   1   2   2   2   1   2   2   2   1   2   1   1   2   1   1   1   2   1
 MK-4-5                 1   1   2   2   1   2   2   2   1   2   1   1   1   1   2   2   2   1   1   2   1   1   2   2   1   1   1   1   2   2   1   2   2   2   1   2   2   1   1   2   2   2   1   2   2   1   2   2   1   2   1   1   1   1   1   1   2   1   2   2   2   2   1   1   1   2   1   1   1   2   1   1   1   1   2   2   2   2   1   1   1   2   2   1   1   2   2   1   2   1   1   2   2   2   1   2   1   1   2   1   1   1   2   1   1   2   2   2   2   2   1   2   1   2   2   2   2   1   1   2   2   2   2   2   1   2   1   2   1   2   1   1   2   1   2   1   1   2   1   1   2   2   2   2   1   2   2   1   1   1   1   1   2   2   2   1   1   2   2   2   1   2   2   1   1   2   1   1   1   2   2   1   2   1   2   2   1   2   1   2   1   1   1   1   2   2   1   1   2   2   1   2   1   1   2   1   1   1   2   2
 MK-4-6                 1   1   2   2   1   2   2   2   1   2   2   1   1   1   2   2   2   1   1   2   1   1   2   2   1   1   1   1   2   2   1   2   2   2   1   2   2   1   1   2   2   2   1   2   1   1   2   2   1   1   1   1   1   1   1   1   2   1   2   2   2   2   1   1   1   2   1   1   1   2   1   1   1   1   2   2   2   2   1   1   1   2   2   1   1   2   2   1   2   1   1   2   2   2   1   2   1   1   2   2   1   1   1   1   2   2   2   2   2   2   1   2   1   2   2   1   2   1   2   2   2   2   2   2   1   2   1   2   1   2   1   1   2   1   2   1   1   2   1   1   2   2   2   2   1   2   2   1   1   1   1   1   2   2   2   1   1   2   2   2   1   2   2   1   2   2   1   1   1   2   2   1   2   1   2   1   2   2   1   2   1   1   1   1   2   1   1   2   2   2   2   2   1   1   2   1   1   1   2   2
 MK-4-7                 1   2   2   2   1   2   2   1   1   2   2   1   1   1   2   2   2   1   1   2   1   1   2   2   1   1   2   1   2   1   1   1   2   2   2   2   2   1   1   2   2   2   2   2   1   1   2   2   1   1   1   1   1   1   1   1   2   1   2   2   2   2   1   1   1   2   1   1   1   2   1   2   1   1   2   1   2   2   1   1   1   2   2   1   1   2   2   2   2   1   1   2   2   2   1   2   1   1   2   2   1   1   1   1   2   2   2   2   2   1   1   2   1   2   2   1   2   1   2   1   2   2   2   1   1   2   1   2   1   1   1   1   2   1   2   1   1   2   1   1   2   2   2   2   1   2   2   1   2   1   1   1   2   2   2   1   1   1   2   2   2   2   2   1   2   2   1   2   1   2   2   1   2   1   2   1   2   2   1   2   1   1   1   1   2   1   1   2   2   1   2   2   1   1   2   1   2   1   1   2
 MK-4-8                 1   2   1   2   1   2   2   1   1   2   2   1   1   1   2   2   2   1   1   2   1   1   2   2   1   1   2   1   2   1   1   1   2   1   2   2   2   1   1   2   2   2   2   2   1   1   2   1   1   1   1   1   2   1   1   1   2   1   2   2   2   2   1   1   1   2   1   1   1   2   1   2   1   1   1   1   2   2   1   1   1   1   2   1   1   2   2   2   1   1   1   2   2   2   1   1   1   1   2   2   1   1   1   1   2   2   2   2   2   2   1   2   1   2   2   2   2   2   2   1   2   2   2   1   1   2   1   2   1   1   2   1   2   1   2   1   1   2   1   1   2   1   2   2   1   1   2   1   2   1   1   1   2   2   2   1   1   1   2   2   2   2   1   1   2   2   1   2   1   2   2   1   2   1   1   1   2   2   1   2   1   1   2   2   2   1   1   2   2   1   2   2   1   1   2   1   2   1   1   2
 MK-4-9                 1   2   1   2   1   2   2   1   1   2   2   2   1   1   2   2   2   1   1   2   1   1   2   2   1   1   2   1   2   1   1   1   1   2   2   2   2   1   1   2   2   2   2   2   1   2   2   1   1   1   1   2   2   1   1   1   2   1   2   2   2   2   1   1   1   2   1   1   1   2   1   2   1   1   1   1   2   2   1   1   1   1   2   1   1   2   2   2   1   1   1   2   2   2   1   1   1   1   2   2   1   1   1   1   2   2   2   2   2   2   1   2   1   2   2   2   2   2   2   1   2   1   2   1   1   2   1   2   2   1   2   2   1   1   2   1   1   2   1   1   2   1   2   2   1   1   2   1   2   1   1   1   2   2   2   1   1   1   2   2   2   2   1   1   2   2   1   2   1   1   2   1   2   1   2   1   2   2   1   2   1   1   2   2   2   2   1   2   2   1   2   2   1   1   2   1   2   1   1   2
 MK-4-10                1   2   2   2   1   2   2   1   1   2   2   2   1   1   2   2   1   1   1   2   1   1   2   2   1   1   2   1   1   1   1   1   1   2   2   2   2   1   1   2   2   2   2   2   1   2   2   1   1   2   1   2   2   1   1   1   2   1   2   2   2   2   1   1   1   2   1   1   1   2   1   2   1   1   1   1   2   2   1   1   1   2   2   1   1   2   2   2   2   2   1   2   2   2   1   1   1   1   2   2   1   1   1   1   2   2   2   1   2   2   1   2   1   2   2   2   2   2   2   1   2   2   2   2   1   1   1   2   2   1   2   2   1   2   1   1   1   2   1   1   1   1   2   2   1   1   2   1   2   1   1   2   2   2   2   1   1   1   2   2   2   2   1   1   2   2   1   2   1   1   2   1   2   1   1   2   2   2   1   2   1   2   2   2   2   2   2   2   2   1   1   2   1   1   2   1   2   1   1   2
 MK-4-11                1   2   2   2   1   2   2   1   1   2   2   2   1   1   2   2   1   1   1   1   1   2   2   2   1   1   2   1   1   1   1   1   2   2   2   1   2   1   1   2   2   2   2   2   1   2   2   1   1   1   1   2   2   1   1   1   2   1   2   2   2   2   1   1   1   2   1   1   1   2   1   2   1   1   1   1   2   2   1   1   1   2   2   1   1   2   2   2   2   2   2   2   2   2   1   1   1   1   2   2   1   1   1   2   2   2   2   1   2   1   1   2   2   2   2   2   2   2   2   1   2   2   2   2   1   2   1   1   2   1   2   2   1   2   1   1   1   2   1   1   1   1   2   2   1   1   1   1   2   1   1   2   2   2   2   2   1   1   1   2   2   2   2   1   2   2   1   2   1   1   2   1   2   1   1   2   2   2   1   2   1   2   2   2   2   2   2   2   2   2   1   2   2   1   2   1   2   2   1   2
 MK-4-12                1   2   2   1   1   2   2   1   1   2   2   2   1   1   2   2   2   1   1   1   1   1   2   2   1   1   2   2   1   1   1   1   2   2   2   1   2   1   2   2   2   2   2   2   1   2   2   1   1   1   1   2   2   1   1   1   2   1   2   2   2   1   1   1   1   2   1   2   2   1   1   2   1   1   1   1   2   2   1   1   1   2   2   2   1   2   2   2   2   2   2   2   2   2   1   1   1   1   2   2   1   1   1   2   1   2   2   1   2   1   1   2   2   2   2   2   2   2   1   1   2   2   2   2   1   2   1   1   2   1   2   2   1   2   1   1   1   2   1   1   1   1   2   2   1   1   1   1   2   1   1   2   2   2   2   1   1   1   1   1   2   2   2   1   2   2   1   2   1   1   1   1   2   2   1   2   2   2   1   2   1   2   2   2   2   1   2   2   2   2   2   2   2   1   2   1   2   1   2   1
 MK-4-13                1   2   2   1   1   2   2   1   1   2   2   2   1   1   2   2   2   1   1   1   1   1   2   2   1   1   2   2   1   1   1   1   2   2   2   1   2   1   2   2   2   2   1   2   1   2   2   1   1   1   1   1   2   1   1   1   2   1   2   1   1   1   1   1   1   2   2   2   2   1   1   2   1   1   1   1   2   2   1   1   1   2   2   2   1   2   2   2   2   2   2   1   2   2   1   1   1   1   2   2   1   1   1   2   2   2   2   1   2   1   1   2   2   2   2   2   2   2   1   2   2   1   2   2   1   1   1   1   1   1   2   2   1   2   1   1   1   2   1   1   1   2   2   2   1   2   1   1   2   1   1   1   2   2   2   1   2   1   1   1   2   2   2   1   2   2   1   2   1   1   1   1   2   2   1   2   2   2   1   2   2   2   2   2   2   1   2   1   2   2   2   2   2   1   2   1   2   2   2   1
 MK-4-14                1   2   2   1   1   2   2   1   1   2   2   2   1   1   2   1   2   1   1   1   1   1   2   2   1   1   2   2   1   2   1   1   2   2   2   1   1   1   2   2   2   2   1   2   1   2   2   1   1   1   1   1   2   1   1   1   2   1   2   1   1   1   1   1   1   2   1   2   1   1   1   2   1   1   1   1   2   2   1   1   1   2   2   2   1   1   2   2   2   2   2   1   2   2   1   1   1   1   2   1   1   1   1   2   2   2   2   1   2   1   1   2   2   2   2   2   2   2   1   2   2   1   2   2   1   1   1   1   1   1   2   2   1   2   1   1   1   2   1   1   1   2   2   1   1   2   1   1   2   1   1   1   2   2   2   2   2   2   1   1   2   2   2   1   2   2   1   2   2   2   1   2   2   2   1   2   2   1   2   2   2   2   2   2   2   1   2   1   2   2   2   2   2   1   1   1   2   2   2   1
 MK-4-15                1   2   2   1   1   2   2   1   1   2   2   2   1   1   2   1   2   1   2   1   1   1   2   2   1   1   2   2   1   2   1   1   2   2   2   1   1   1   2   2   2   2   1   2   1   2   2   1   1   1   1   1   2   1   1   1   2   1   2   1   1   1   1   1   1   2   1   2   1   1   1   2   1   1   1   1   2   2   1   1   1   1   2   2   1   1   2   2   2   2   2   1   2   2   1   1   1   1   2   2   1   1   1   2   2   1   2   1   2   1   1   2   2   2   2   2   2   2   1   2   2   2   2   2   1   1   1   1   1   2   2   2   1   2   1   1   1   2   1   2   1   2   2   1   2   2   1   1   2   1   1   1   2   2   2   2   2   2   1   2   2   2   2   1   2   2   1   2   1   1   1   2   2   2   1   2   2   2   2   2   2   2   2   2   2   2   2   1   2   1   2   2   2   1   1   1   2   2   2   1
 MK-4-16                1   2   2   1   1   2   2   1   2   2   2   2   2   1   2   1   1   1   2   1   1   1   2   2   1   1   2   2   1   2   2   1   2   2   2   1   1   1   2   2   2   2   1   2   1   1   1   1   1   2   1   2   2   1   1   1   2   1   2   1   1   1   1   1   1   2   1   2   1   1   1   2   1   1   1   1   2   2   1   1   1   1   2   2   1   2   2   2   2   2   2   1   2   2   1   1   1   1   2   2   1   1   1   2   2   1   2   1   2   1   1   2   2   2   1   2   2   2   1   2   2   2   2   2   1   2   1   1   1   1   2   2   1   2   1   1   1   2   1   2   1   2   2   1   2   2   1   1   2   1   2   1   2   2   2   1   2   2   2   2   2   2   2   1   2   2   1   2   1   1   1   2   2   2   1   1   2   2   2   2   2   2   2   2   2   2   2   1   2   2   2   2   1   1   1   1   2   2   2   1
 MK-5-1                 1   2   1   1   1   1   2   2   2   2   1   1   2   1   1   2   1   2   1   2   1   1   2   1   1   2   1   2   1   2   1   1   2   1   1   2   1   2   1   1   1   2   1   1   1   2   2   2   2   2   1   1   1   2   2   2   2   2   2   1   1   1   1   1   1   2   1   1   2   1   1   2   1   2   1   2   2   2   1   2   1   1   2   2   1   2   1   2   2   2   1   2   1   1   2   1   2   2   2   1   1   1   1   1   2   2   2   1   2   1   1   1   2   1   1   2   2   2   1   1   2   1   2   2   1   1   1   1   1   2   1   1   1   2   2   1   1   1   2   2   1   1   1   1   2   1   1   1   1   1   2   1   1   1   2   2   2   2   1   1   2   2   2   1   1   2   2   1   2   1   1   2   1   1   1   1   1   1   1   1   2   1   2   2   2   2   1   2   1   2   1   2   1   2   2   2   1   2   2   1
 MK-5-2                 1   2   1   1   1   1   2   2   2   2   1   1   2   1   1   2   1   2   1   2   1   1   2   1   1   2   1   2   2   2   1   1   2   1   1   2   1   2   1   1   1   2   1   1   1   1   2   2   2   2   1   1   1   2   2   2   2   2   2   1   1   1   1   1   1   2   1   1   2   1   1   2   2   2   1   2   2   2   1   2   1   1   2   2   1   1   1   2   2   2   1   2   1   1   2   1   2   2   2   1   1   1   1   1   2   1   2   1   2   1   1   1   2   1   1   2   2   2   1   1   2   1   2   2   1   1   1   1   2   2   1   1   1   2   2   1   1   1   2   2   1   1   1   1   2   1   1   1   1   1   2   1   1   1   2   1   2   2   1   2   2   2   2   1   1   2   2   1   2   1   1   2   1   1   1   1   1   1   1   1   2   2   2   2   2   2   1   2   1   2   1   2   1   2   2   2   1   2   2   1
 MK-5-3                 1   2   1   1   1   2   1   2   2   2   1   1   2   1   1   2   1   2   1   2   1   1   2   1   1   2   1   2   2   2   2   2   2   1   1   2   1   2   1   1   1   1   1   1   1   1   2   2   2   2   1   1   1   2   2   2   2   2   2   1   1   1   1   1   1   2   1   1   2   1   1   2   2   2   1   2   2   2   1   2   1   1   2   2   1   1   1   2   2   2   1   2   1   1   2   1   2   2   2   1   1   1   1   1   2   1   1   1   2   1   2   1   2   2   1   2   2   2   1   1   2   1   2   2   1   2   1   1   1   2   1   1   1   2   2   1   1   1   2   2   1   1   2   1   2   1   1   1   1   1   2   1   1   1   2   1   2   1   1   1   2   2   2   1   1   2   2   1   2   1   1   2   1   1   1   2   1   1   1   1   1   2   2   1   1   1   1   2   1   2   1   2   2   2   2   2   1   2   2   1
 MK-5-4                 1   2   1   1   1   2   1   2   2   2   1   1   2   1   1   2   2   2   1   2   1   1   2   1   1   1   1   1   2   1   2   2   2   1   1   2   1   2   1   1   1   1   1   1   2   1   2   2   2   2   1   1   1   2   2   2   2   2   2   1   1   1   1   1   1   2   2   2   2   1   1   2   2   2   1   2   2   2   1   2   1   1   1   2   1   1   1   2   2   1   1   1   1   1   2   1   2   2   2   1   1   1   1   1   2   1   1   1   2   1   2   1   2   2   1   2   2   2   1   1   2   1   2   2   1   2   1   1   1   2   1   1   1   2   2   1   1   1   2   2   1   1   1   1   1   1   1   1   2   1   2   1   1   1   1   1   2   1   1   1   2   2   2   1   1   2   2   1   2   1   1   1   1   1   1   2   1   1   1   1   1   2   2   1   1   1   1   2   1   2   1   2   2   2   2   2   1   2   2   1
 MK-5-5                 1   2   1   1   1   2   1   2   2   2   1   1   2   1   1   2   2   2   1   2   1   1   2   1   1   1   1   1   2   1   2   2   2   1   1   2   1   2   1   2   1   1   1   1   2   1   2   2   2   2   1   1   1   2   2   2   2   2   2   2   1   1   1   1   2   2   2   2   2   1   1   1   2   2   1   2   2   2   1   2   1   1   2   2   1   1   1   2   2   1   1   1   1   1   2   1   2   2   2   1   1   2   2   1   2   1   1   1   2   1   2   1   2   2   1   2   2   2   1   2   2   1   2   2   1   1   1   1   2   2   1   1   1   2   2   1   1   1   2   2   1   1   1   1   1   1   1   1   2   1   2   1   1   1   1   2   2   1   1   1   1   2   2   1   1   2   2   1   2   2   1   1   1   1   1   2   1   2   1   1   1   2   2   1   1   1   1   2   1   2   2   2   2   2   2   2   1   2   2   1
 MK-5-6                 1   2   1   1   1   1   1   2   2   2   1   1   1   1   1   2   2   2   1   2   1   1   2   1   1   1   1   1   2   1   2   2   2   1   1   2   1   2   1   2   1   1   1   1   2   1   2   2   2   2   1   1   1   2   2   2   2   2   2   1   1   1   1   1   2   2   2   1   2   1   2   1   2   2   1   2   2   2   2   2   1   1   2   2   1   1   1   2   2   2   1   1   1   2   2   1   2   2   2   1   2   2   2   2   2   1   1   1   2   1   2   1   2   2   1   2   2   2   1   2   2   1   2   2   1   2   2   1   1   2   1   1   1   2   2   1   1   1   2   2   1   1   1   1   1   1   1   1   2   1   2   1   1   1   1   2   2   1   1   1   1   2   2   1   1   1   2   1   2   2   1   1   1   1   1   2   1   2   1   1   1   2   2   1   1   1   1   2   1   2   1   2   1   2   2   2   1   2   2   1
 MK-5-7                 1   2   1   1   1   1   1   2   1   2   1   1   1   1   1   2   2   2   1   2   1   1   2   1   1   1   1   1   2   1   2   2   2   1   1   2   1   2   1   2   1   2   1   1   2   1   2   2   2   2   1   1   1   2   2   2   2   1   2   1   1   1   1   1   2   2   2   1   2   1   2   1   2   2   1   2   2   2   2   2   2   1   2   2   1   1   1   2   2   1   2   1   1   2   1   1   2   2   2   1   2   2   2   2   2   1   1   1   2   1   2   1   2   2   1   2   2   2   1   1   2   1   2   2   1   2   2   1   1   2   1   2   1   2   2   1   1   1   2   2   1   1   1   1   1   1   1   1   2   2   2   1   1   1   1   2   2   2   1   1   2   2   2   2   1   1   2   1   2   2   1   1   1   1   1   2   1   2   1   1   1   2   2   1   1   1   1   2   1   1   1   2   1   2   2   2   1   2   2   1
 MK-5-8                 1   2   1   1   1   1   1   2   1   2   1   1   1   1   1   2   2   2   1   2   1   2   1   1   1   1   1   2   2   1   2   2   2   2   1   2   1   2   1   2   1   1   1   2   2   2   2   2   2   2   1   1   1   2   2   2   2   1   2   1   1   1   1   1   1   2   2   1   2   1   2   1   2   2   1   2   2   1   2   2   1   1   2   1   1   1   1   2   1   2   2   1   1   2   2   1   2   2   2   1   2   2   2   2   1   1   2   1   2   1   2   2   2   2   1   2   2   2   1   1   2   1   2   2   1   2   2   1   1   1   2   2   1   2   2   1   2   2   2   2   1   1   1   1   1   1   1   1   2   2   2   1   1   1   1   2   2   2   1   1   2   2   2   2   2   2   2   2   2   2   1   2   1   1   2   2   1   2   1   1   1   2   2   1   2   2   1   2   2   1   1   2   1   2   2   2   2   1   2   1
 MK-5-9                 1   2   1   1   1   1   1   2   1   1   1   1   1   1   1   1   2   2   1   2   1   2   1   2   1   1   1   2   2   1   2   2   2   1   1   2   1   2   1   2   2   1   1   2   2   1   2   1   2   2   1   1   1   2   2   1   1   1   2   1   1   2   1   1   2   2   2   1   2   1   2   1   1   2   2   2   2   1   2   1   1   1   2   1   1   1   1   2   2   2   2   1   1   2   2   1   2   2   2   1   2   2   1   2   1   1   2   1   2   1   2   2   1   2   1   2   2   2   1   1   2   2   2   2   1   2   2   1   1   1   2   2   1   2   2   1   2   2   2   2   1   1   1   2   1   1   1   1   2   2   2   1   1   1   1   2   2   2   1   1   2   2   2   2   2   2   2   2   2   2   2   2   1   1   2   2   1   2   1   2   1   1   2   1   2   2   1   2   1   1   1   2   1   2   2   2   2   1   2   1
 MK-5-10                1   2   2   1   1   2   1   2   1   1   1   1   1   1   1   1   2   2   1   2   1   2   1   2   1   1   1   2   2   1   2   2   2   1   1   1   1   2   1   2   2   1   1   2   2   1   2   1   2   2   1   1   1   1   2   1   1   1   2   1   1   2   1   1   1   2   2   1   2   1   2   1   1   2   2   2   2   1   2   1   1   1   2   1   1   1   2   2   2   2   2   1   1   2   2   1   2   2   2   2   2   2   2   2   1   1   2   1   2   1   2   1   1   2   1   2   2   2   1   1   2   2   2   2   1   2   2   1   1   1   2   1   1   2   2   1   2   2   2   2   1   1   1   2   1   1   1   1   2   2   2   1   1   1   1   2   1   2   1   1   2   2   2   2   2   1   2   2   2   2   2   2   1   1   2   2   1   2   1   2   1   1   2   2   2   1   1   2   1   1   1   2   1   2   2   2   2   1   2   1
 MK-5-11                1   2   2   1   1   2   1   2   1   1   1   1   1   1   2   1   2   2   1   2   1   2   1   1   1   1   2   1   2   1   2   2   2   1   1   1   1   2   1   2   2   1   1   2   1   1   2   1   2   2   1   1   1   1   2   1   1   2   2   1   1   2   1   1   1   2   2   1   2   1   2   1   1   2   2   2   2   1   2   1   1   1   2   1   1   1   1   2   2   2   2   1   1   2   2   1   2   2   2   2   2   2   2   2   1   1   2   1   2   1   2   1   1   2   1   2   2   2   1   1   2   2   2   2   1   2   2   1   1   1   2   1   1   1   2   1   2   2   2   2   1   2   1   2   1   1   1   1   2   2   2   1   1   1   1   2   1   1   2   1   2   2   2   2   2   1   2   1   2   2   2   2   1   1   2   2   1   2   1   2   1   1   2   2   2   1   1   2   1   1   1   2   2   2   2   2   2   1   2   1
 MK-5-12                1   2   2   1   1   2   1   2   1   1   1   1   1   1   2   1   2   2   1   2   1   2   1   1   1   1   2   1   2   1   2   2   2   1   1   1   1   2   1   2   2   1   1   2   1   2   2   1   2   2   1   1   1   1   2   1   1   2   2   1   1   2   2   1   1   2   2   1   1   1   2   1   1   1   2   2   2   1   2   1   1   1   2   1   1   1   1   2   2   1   2   2   1   2   2   1   2   1   2   2   2   2   2   2   1   1   2   1   2   1   2   1   1   2   1   1   2   2   1   1   2   2   2   2   1   2   2   1   1   1   2   1   1   1   1   1   2   2   2   2   1   2   1   2   1   1   1   2   2   1   2   1   1   1   1   2   1   1   2   1   2   2   2   1   2   1   2   1   2   1   2   2   1   1   2   2   1   2   1   1   1   1   2   2   2   1   1   2   1   1   2   2   2   2   1   2   2   1   2   1
 MK-5-13                1   2   2   1   1   2   1   2   1   1   1   1   2   1   1   1   2   2   1   2   1   2   1   1   1   1   2   1   2   1   2   2   2   1   1   1   1   2   1   2   2   1   1   2   2   2   2   2   2   2   1   1   1   1   2   1   1   2   2   1   1   2   2   1   1   2   2   1   1   1   2   1   1   1   2   1   2   1   2   1   1   1   2   1   1   1   1   2   2   1   2   2   1   2   2   1   2   1   2   2   2   2   2   2   1   1   2   1   1   1   2   1   1   2   1   1   1   2   2   1   2   2   2   2   1   2   2   2   1   2   2   1   2   1   2   1   2   2   2   2   1   2   1   2   2   1   1   2   2   1   2   2   1   1   1   2   1   2   2   1   2   2   2   1   1   1   2   1   2   1   2   2   2   1   2   2   1   2   1   1   1   1   2   2   2   1   1   2   1   1   2   1   2   2   1   2   2   1   2   1
 MK-5-14                1   2   2   1   1   2   1   2   1   1   1   1   2   1   1   1   2   2   1   2   1   2   1   1   1   1   2   1   2   1   2   2   2   1   1   1   1   2   1   2   2   1   1   2   2   2   2   1   1   2   1   1   1   1   2   1   1   2   2   1   1   2   2   1   1   1   2   1   1   1   2   1   1   1   2   1   2   2   2   1   1   1   2   1   1   1   1   2   2   1   2   2   1   2   2   1   1   1   2   2   2   2   2   2   1   1   2   2   2   1   2   1   1   2   1   1   1   2   2   1   2   2   2   2   1   2   2   2   1   1   2   2   1   1   2   1   2   2   2   2   1   2   1   2   1   1   1   2   2   1   2   1   1   1   1   2   1   2   2   1   2   2   2   1   1   2   2   1   2   1   2   2   2   1   1   2   1   2   1   1   1   1   2   2   2   1   1   2   1   1   2   1   2   2   1   2   2   1   2   1
 MK-5-15                1   2   2   1   1   2   2   2   1   2   1   1   2   1   1   1   1   2   2   1   1   2   1   1   1   1   2   1   2   1   1   2   2   1   1   1   1   2   1   2   2   1   1   1   2   2   2   1   1   2   1   1   1   2   2   1   1   2   2   1   1   2   2   1   1   1   1   1   1   1   2   1   1   1   2   1   2   2   2   1   1   1   2   1   1   1   2   2   1   1   2   2   1   2   2   1   1   1   2   2   2   2   2   2   1   1   1   2   2   2   2   2   1   1   1   1   1   2   2   1   2   2   2   2   1   2   2   2   1   1   2   2   1   1   2   1   2   2   2   1   2   2   1   2   1   1   1   2   2   1   2   1   1   1   1   2   1   1   2   1   2   2   2   1   1   2   1   1   2   1   1   2   2   2   1   2   1   1   1   1   1   1   2   2   2   1   1   2   1   1   2   2   2   2   1   2   2   1   2   1
 MK-5-16                1   2   1   1   1   2   2   2   1   2   1   1   1   2   1   1   1   2   2   1   1   2   1   1   1   1   2   1   2   1   1   2   2   1   2   1   1   1   1   1   1   1   1   1   2   2   2   1   1   2   2   1   1   2   2   1   1   2   2   1   1   2   2   1   1   1   1   1   1   1   2   1   1   1   2   2   2   2   2   1   1   1   2   1   1   1   2   2   1   1   2   2   1   2   2   1   1   1   2   2   2   2   2   2   1   1   1   2   2   2   2   2   1   1   1   1   1   2   2   1   2   2   2   2   1   2   1   2   1   2   2   2   1   1   2   2   2   2   1   1   1   2   1   2   1   1   1   2   2   1   2   1   1   1   1   1   1   1   2   1   2   2   2   1   1   2   1   1   2   1   1   2   2   2   2   2   1   1   1   1   1   1   2   1   1   1   1   2   1   1   2   2   2   2   1   2   2   1   2   1
 MK-6-1                 2   1   1   2   2   2   1   2   2   1   1   1   2   1   2   2   2   1   2   1   2   2   2   2   2   1   1   2   2   2   2   2   1   2   1   2   1   1   1   2   1   1   1   2   1   1   1   1   1   2   2   2   1   1   2   2   2   2   1   1   2   1   2   1   2   1   1   1   1   2   2   2   1   1   2   2   1   2   1   1   2   1   2   1   2   1   1   1   2   2   1   2   1   1   2   1   2   1   1   2   1   1   2   1   2   2   1   1   2   1   2   1   2   2   1   1   1   2   1   2   1   2   2   2   1   2   1   2   1   1   2   2   1   2   1   2   2   2   1   1   1   2   1   2   1   1   1   2   2   2   1   1   1   2   1   1   2   2   1   1   2   1   2   2   2   2   1   1   2   2   1   2   1   1   1   1   2   2   1   1   1   1   1   2   2   2   2   2   1   1   1   2   2   1   1   2   1   2   1   2
 MK-6-2                 2   1   1   2   2   2   1   2   1   1   1   1   2   1   2   2   1   1   1   1   2   2   2   1   2   1   1   2   2   2   2   2   1   1   1   2   2   1   1   2   1   1   1   2   1   1   1   1   1   2   2   2   2   1   1   2   1   2   1   1   1   1   2   1   1   1   1   2   1   2   1   2   1   1   2   1   2   2   1   1   2   1   2   1   2   2   1   2   2   2   1   2   1   2   2   1   2   1   1   2   1   1   2   1   1   2   1   1   2   1   2   1   2   1   1   1   1   2   1   2   1   2   2   2   1   2   1   2   1   2   2   2   1   2   1   2   1   2   2   1   1   2   1   2   1   1   1   2   1   2   1   1   1   2   1   2   2   2   1   1   2   1   2   2   2   2   2   1   2   2   1   2   1   1   1   1   2   2   1   1   1   1   1   2   2   2   1   2   1   1   1   1   2   1   1   2   1   2   1   1
 MK-6-3                 2   1   1   2   1   2   1   2   1   1   1   1   2   1   2   2   1   1   1   1   2   2   2   1   2   2   1   2   2   2   2   2   1   1   1   1   2   1   1   2   2   1   1   2   1   1   1   1   1   2   2   2   2   1   1   2   1   2   1   1   1   1   2   1   1   2   1   2   1   1   1   2   1   1   2   1   2   2   1   1   2   1   2   1   2   2   1   2   2   2   1   2   1   2   2   1   2   1   1   2   1   1   2   1   1   1   1   2   2   1   2   2   2   1   1   1   2   2   1   2   1   2   2   2   1   2   1   2   1   2   2   2   1   2   1   2   1   2   2   1   1   2   1   2   1   1   1   2   1   1   1   1   1   2   1   2   2   2   1   1   1   1   2   2   2   2   2   1   2   2   1   2   1   1   1   1   2   2   1   1   1   1   1   2   2   2   1   2   1   1   1   1   2   1   1   2   1   2   1   1
 MK-6-4                 2   1   1   2   1   2   1   2   1   1   1   1   2   1   2   2   2   1   1   1   2   2   2   1   2   2   1   2   2   2   2   2   1   1   1   1   2   1   1   1   1   1   1   2   1   1   1   1   1   2   2   2   2   1   1   2   1   2   2   1   1   1   2   1   1   2   1   2   1   1   1   2   1   1   1   2   2   2   1   1   2   1   2   1   2   2   1   2   2   2   1   2   1   2   2   1   2   2   1   2   1   1   2   1   1   1   1   2   2   1   2   2   2   1   1   1   2   2   1   2   1   2   2   1   1   2   1   2   1   2   2   2   1   2   1   2   1   1   2   1   1   2   1   2   1   1   1   2   1   1   1   2   1   2   1   2   1   2   1   1   1   2   2   2   2   2   2   1   2   2   1   2   1   1   1   1   2   2   2   1   1   1   1   2   2   2   1   1   1   1   1   1   2   1   2   2   1   2   2   1
 MK-6-5                 2   1   1   2   1   2   1   2   1   1   1   1   2   1   2   2   2   2   1   2   2   2   2   2   2   1   1   2   2   2   2   2   1   2   1   1   2   1   1   1   1   1   2   2   1   1   1   1   2   2   2   2   2   1   1   1   1   2   2   1   1   1   2   1   1   2   1   2   1   1   1   2   1   1   1   2   2   2   1   1   2   1   2   1   2   2   1   2   2   2   1   2   1   1   2   1   2   2   1   2   1   1   2   1   1   1   1   2   2   1   2   2   2   1   1   1   2   1   2   2   1   2   2   1   1   2   2   2   1   2   2   2   2   2   1   2   1   1   2   1   1   2   1   2   1   1   1   2   1   1   1   2   1   2   1   1   1   2   1   1   1   2   1   1   2   2   2   1   2   2   1   1   1   1   1   1   2   2   2   2   1   1   1   2   2   2   1   1   1   1   2   2   2   1   2   2   2   2   2   1
 MK-6-6                 2   1   1   2   2   2   1   2   1   1   1   1   1   1   2   2   2   2   1   2   2   2   1   2   2   1   1   2   2   2   2   2   1   2   1   1   2   1   2   1   1   1   2   2   1   1   1   1   2   2   1   2   2   1   1   1   1   2   2   1   1   1   2   1   1   2   1   2   1   1   1   1   1   1   1   2   2   2   1   1   2   1   2   2   2   2   1   2   2   2   1   2   1   1   1   1   2   2   1   1   1   1   2   1   1   1   1   2   2   1   2   2   2   1   1   2   2   1   2   2   1   2   2   1   1   1   2   2   1   2   2   2   2   2   1   2   1   1   2   1   1   2   1   2   1   1   1   2   1   1   1   2   1   2   1   1   1   2   1   1   1   2   1   1   2   2   2   1   2   2   1   2   1   1   1   1   2   2   2   2   1   1   1   2   1   2   1   1   1   1   2   2   2   2   2   2   2   2   2   2
 MK-6-7                 2   1   1   2   2   2   1   2   1   1   1   1   1   1   2   2   2   2   1   2   2   2   1   2   2   1   1   2   2   1   2   2   1   2   1   1   2   1   2   1   1   2   2   2   1   1   1   1   2   2   1   2   2   1   1   1   1   2   2   1   1   2   2   1   1   2   1   2   1   1   1   1   1   1   1   2   2   2   1   1   2   1   2   2   2   2   1   2   2   2   1   2   1   1   2   1   2   2   2   1   1   1   1   1   1   2   1   2   1   1   2   2   2   1   2   2   2   1   2   2   1   2   2   1   1   1   2   2   1   1   2   2   2   2   1   2   1   1   2   1   1   2   1   2   1   1   1   2   1   1   1   2   1   2   1   1   1   2   1   1   1   2   1   1   2   2   2   1   2   2   1   2   1   1   1   1   2   2   2   2   1   2   1   2   1   2   1   1   1   1   2   2   2   1   2   1   2   2   2   2
 MK-6-8                 2   1   1   2   2   2   1   2   1   1   1   1   1   1   2   1   2   2   1   2   2   2   1   2   2   1   1   2   2   1   2   2   1   1   1   2   2   1   2   1   2   2   2   2   1   1   1   1   2   2   2   1   2   1   1   1   1   2   2   1   1   2   2   1   1   2   1   2   1   1   1   1   1   2   1   2   1   2   1   1   2   1   2   2   2   2   1   2   2   2   1   2   1   1   2   1   2   2   2   1   1   1   2   1   1   2   1   2   1   1   2   2   2   2   2   2   2   1   2   2   1   2   2   1   1   1   2   2   2   1   2   2   2   2   1   2   1   1   2   2   2   2   1   1   1   1   1   2   1   1   1   2   1   2   1   1   1   2   1   1   1   2   1   1   2   1   2   1   2   2   1   2   1   1   1   1   2   2   2   2   1   2   1   2   1   2   1   1   2   1   2   2   2   1   2   1   2   2   2   2
 MK-6-9                 2   1   1   1   2   1   1   2   1   1   1   1   1   1   2   1   2   2   1   2   2   2   2   2   1   1   1   2   2   1   2   2   1   1   1   2   2   1   2   1   2   2   2   2   1   1   2   1   2   2   1   1   2   1   1   1   1   2   2   2   2   2   2   1   1   1   1   2   1   1   1   1   1   2   1   2   1   2   1   1   1   1   2   2   2   2   1   2   2   2   2   2   1   1   2   1   2   1   1   2   1   1   2   1   1   2   1   2   1   1   2   2   2   2   2   1   2   1   2   1   1   2   2   1   1   1   2   2   1   1   2   2   2   2   1   1   1   2   2   2   2   2   1   1   1   1   1   2   1   1   1   2   1   2   1   1   1   2   1   1   1   2   1   1   2   1   2   2   2   2   1   2   1   1   1   1   2   2   2   2   1   2   1   2   2   2   1   1   2   1   2   2   2   1   2   1   2   2   2   2
 MK-6-10                2   1   1   1   2   1   1   2   1   1   1   2   1   1   2   1   1   1   1   2   2   2   2   2   1   1   2   2   1   2   2   2   1   1   1   2   1   1   1   1   2   2   2   2   1   1   2   1   2   2   1   1   2   1   1   1   2   2   2   1   2   2   2   1   1   1   1   2   1   1   1   1   1   2   1   2   1   2   1   1   1   1   2   2   2   2   1   2   2   2   2   2   1   1   2   1   2   1   1   2   1   1   1   1   1   2   1   2   1   2   2   2   2   2   2   1   1   1   2   1   1   2   2   1   1   1   2   2   1   1   2   2   2   2   1   1   1   2   2   2   2   2   1   1   1   2   2   2   2   1   2   2   1   2   1   1   1   2   1   2   1   2   1   1   2   1   2   2   2   2   1   2   1   1   1   1   2   2   2   2   1   2   1   2   1   2   1   1   2   1   2   2   2   1   2   1   2   1   2   2
 MK-6-11                2   1   1   1   2   1   1   1   1   1   1   2   1   1   2   1   1   1   1   2   2   2   2   2   2   2   1   2   1   2   2   2   1   1   2   2   1   1   2   1   2   2   2   1   1   1   2   1   2   2   1   1   2   1   2   1   2   2   2   1   2   2   2   2   1   1   1   2   1   1   1   1   1   2   2   2   1   2   1   1   1   1   2   2   2   2   1   2   2   2   2   2   1   1   2   1   2   1   1   2   1   2   1   1   1   2   1   2   1   2   2   2   2   2   2   1   1   1   1   1   1   2   2   1   1   1   2   2   1   1   2   2   2   2   1   1   1   2   2   2   2   2   1   1   1   1   2   2   1   1   2   2   1   2   1   2   1   2   1   2   1   2   1   1   2   1   2   1   2   2   1   2   1   1   1   1   2   2   2   2   1   2   1   2   1   2   2   1   2   1   2   2   2   1   2   1   2   1   1   2
 MK-6-12                2   1   1   1   2   1   1   1   1   1   1   2   1   1   2   1   1   1   1   2   2   2   2   2   2   2   1   2   1   1   2   2   1   1   2   1   1   1   1   2   2   2   1   1   1   1   2   1   2   2   1   1   2   1   2   1   1   2   2   1   2   2   2   2   1   1   2   2   1   1   1   1   2   1   2   2   1   2   1   1   1   1   2   2   2   2   1   2   2   2   1   2   1   1   2   1   2   1   1   2   1   2   1   1   1   1   1   2   1   2   2   2   2   2   2   2   1   1   1   1   1   2   2   1   1   2   2   1   1   1   2   2   2   2   1   1   1   2   2   2   2   2   2   2   1   1   2   2   1   1   2   2   2   1   1   2   2   2   1   2   1   2   1   1   1   2   2   1   2   2   1   2   1   2   2   2   2   2   2   2   1   2   1   2   1   2   2   1   1   2   2   2   2   1   2   1   2   1   1   2
 MK-6-13                1   1   1   2   2   1   1   1   1   2   1   2   1   1   2   1   1   2   1   2   2   2   2   2   2   2   1   2   1   1   2   2   1   1   2   1   1   1   1   2   2   2   1   1   1   1   2   1   2   2   1   1   2   2   2   1   1   2   2   1   2   2   2   2   1   1   2   2   1   1   1   1   2   1   2   2   1   2   1   1   1   1   2   2   2   2   1   2   2   2   1   2   1   1   2   1   2   1   1   2   1   1   1   1   1   1   1   2   1   2   2   2   2   2   2   2   2   1   2   1   1   2   2   1   1   2   2   2   2   1   2   2   2   2   1   1   1   2   2   2   2   2   2   2   1   2   2   2   1   1   2   2   2   1   1   2   2   1   1   2   1   2   1   1   1   2   2   1   2   2   1   2   1   2   2   2   2   2   2   2   2   2   1   2   1   2   2   1   1   2   2   2   2   1   2   1   2   2   1   1
 MK-6-14                1   1   1   2   2   1   1   1   1   2   1   2   2   1   2   1   1   2   1   2   2   2   2   2   2   1   1   2   1   1   2   2   1   1   2   1   1   1   1   2   2   2   1   1   1   1   2   1   1   2   1   1   2   1   2   1   1   1   2   1   2   1   2   2   1   1   2   2   1   1   1   1   2   1   2   1   1   2   1   1   1   1   2   1   2   2   2   2   2   2   1   1   1   1   2   1   2   1   1   2   1   1   1   1   1   1   1   2   1   2   2   2   2   1   2   2   2   1   2   1   1   2   2   1   1   2   2   2   1   2   2   2   2   2   1   1   1   2   2   2   2   2   2   2   1   2   2   2   2   2   2   2   2   1   1   1   2   1   1   2   1   2   1   1   1   2   2   1   2   2   2   2   1   2   2   2   2   2   2   2   2   2   1   2   1   2   2   1   1   2   2   2   2   1   2   1   2   2   1   1
 MK-6-15                1   1   1   2   2   2   1   1   1   2   1   1   1   1   2   1   1   2   1   2   2   2   2   2   2   1   1   2   1   2   2   2   1   1   2   1   1   1   1   2   2   1   1   1   1   1   2   1   1   2   1   2   2   1   2   1   1   1   2   1   2   1   1   2   1   1   1   2   1   1   1   1   2   1   2   1   1   2   1   2   1   1   2   1   2   2   2   2   1   2   1   1   1   1   1   1   2   1   1   2   1   1   1   2   1   1   1   2   1   1   2   2   2   1   2   2   2   1   2   1   1   2   2   1   1   2   1   2   1   2   2   2   2   2   1   1   1   2   2   2   2   2   2   2   1   2   2   2   2   2   2   2   2   1   2   1   1   1   1   1   1   1   1   1   1   1   2   2   1   2   1   2   1   2   2   2   2   2   2   2   2   2   1   2   1   2   1   1   1   2   2   2   2   1   2   2   2   2   1   1
 MK-6-16                1   1   1   2   2   2   1   1   1   2   1   1   1   1   2   1   1   2   1   2   2   2   2   2   1   1   1   2   1   2   2   2   1   1   2   2   1   1   1   1   2   1   1   1   1   1   2   1   1   2   1   2   2   1   2   1   1   1   2   1   2   1   1   2   1   1   1   2   1   1   2   1   2   2   2   2   1   2   1   2   1   1   1   1   2   2   2   2   1   2   1   1   1   1   1   2   2   1   1   2   1   1   1   2   1   1   1   2   1   1   2   2   2   1   2   2   2   1   2   1   1   2   2   1   1   2   1   2   1   2   2   2   2   2   1   1   1   2   2   2   2   2   2   1   1   2   1   2   1   2   2   2   2   1   2   2   1   1   1   1   1   1   1   1   1   1   2   2   1   2   1   2   1   2   2   2   2   2   2   2   2   2   1   2   2   2   1   2   1   2   2   2   2   1   1   2   2   2   1   1
 
!****************************************** Phenotypic Data **********************************************************
!-100.0 is resevred for missing phenotype
SimulatedTrait1        10.9360    9.3961    9.7906   10.6946   10.1892    7.9661    9.2944    9.0206   10.4441   11.0944    9.9543   10.2989   10.9946    9.2287    8.8942    8.6095   10.3737   10.8934    9.7509    7.3433   10.0506    9.5335   11.7946    9.4979   10.0497   11.5688    9.9715    9.2130    9.6099    9.9676    9.8846    9.5099    9.4594   10.5832    8.3877    9.4652   11.2231    9.0612    8.5512    9.8778    9.0259    8.8798    9.4660   10.2073   10.0142    8.9265   10.1228    9.9799    8.9680    9.9281   10.1477   10.0512   10.4215    8.1496   10.9270    9.4102    9.6200    7.1147    9.3935    8.9125   11.2892   12.0078   10.7064   10.7309   11.0695    9.7312   10.0161   10.3567    9.4624   11.8139    8.4223   10.1187    9.7044    9.8461    8.7750   11.3143   11.1201    8.1922   10.5070    9.8421    9.0281   11.4897    9.6219   10.8053    9.4897   10.8631    8.6336    7.7730    9.7932    9.3083   10.5847   11.3275    8.8571    9.7855   10.4133    9.2370    8.5330    9.5823    9.8060   10.3959    8.5442   11.1416   12.2903    8.6612    9.0576   10.0291   10.6976   10.8605   10.2258    9.0185   11.9578    8.3739    8.2024    9.2327    9.1074    9.2186   11.0608    8.9503    8.5718   10.8479    9.4690   12.7608    9.5216    9.7863    8.4866   10.0962    9.9213    8.3840    9.1699    7.7869   10.0229   11.1469   11.2385   11.6777   10.1808    9.7274   11.1002    8.7866   10.4235    9.7235    8.5408   10.4403    9.5314   10.8572    8.8565   11.6842   11.6325    8.9100   10.8186    9.3387    9.2065    9.1436    8.1243   10.9586   10.2364   10.1874    8.6081   10.8117   10.6367    9.4027    8.7935   11.0816    9.2552    9.0555   10.4421   10.0789   11.7288   10.0439    9.7833   11.2802   10.4332    9.5619   11.3816    9.9715    8.9554   11.8204    9.8860   11.5493   10.6009   11.0160    9.4427   11.0736   11.5741    9.3855    9.1275   10.5856   11.0319    9.0739   10.1713    9.2767    8.3528   10.3645    9.7813   10.5306   10.7083    8.8669    9.3066   10.6782    9.4996   10.4706
 
