# Supplementary material for: Inclusive Composite Interval Mapping of QTL by Environment Interactions in Biparental Populations
Source: PLoS One. 2015 Jul 10;10(7):e0132414. doi: 10.1371/journal.pone.0132414 (PMC4498613; doi:10.1371/journal.pone.0132414)
Supplement: S1 File — (ZIP) [file pone.0132414.s001.zip › BC1 population/e=1/run_00113.met]

!**********************Note: lines staring with "!" are remarks and will be ignored in the program********************
!*********************************General Information**********************************
!Assuming F1 = P1 x P2, populations available in QTL IciMapping are: 
!  1, P1BC1F1 = P1 x F1, the first backcrossing where P1 is used as the recurrent parent;
!  2, P2BC1F1 = P2 x F1, the first backcrossing where P2 is used as the recurrent parent;
!  3, F1DH, F1-derived doubled haploids; 
!  4, RIL or F1RIL, recombination inbred lines through the repeated selfing of F1;
!  5, P1BC1RIL, recombination inbred lines through the repeated selfing of P1BC1F1;
!  6, P2BC1RIL, recombination inbred lines through the repeated selfing of P2BC1F1;
!  7, F2, the selfing generation of F1;
!  8, F3, the selfing generation of F2;
!  9, P1BC2F1, the second backcrossing where P1 is used as the recurrent parent; 
! 10, P2BC2F1, the second backcrossing where P2 is used as the recurrent parent;
! 11, P1BC2RIL, recombination inred lines through the repeated selfing of P1BC2F1; 
! 12, P2BC2RIL, recombination inred lines through the repeated selfing of P2BC2F1; 
! 13, P1BC1F2, the selfing generation of P1BC1F1; 
! 14, P2BC1F2, the selfing generation of P2BC1F1; 
! 15, P1BC2F2, the selfing generation of P1BC2F1; 
! 16, P2BC2F2, the selfing generation of P2BC2F1; 
! 17, P1BC1DH, P1BC1F1-derived doubled haploids; 
! 18, P2BC1DH, P2BC1F1-derived doubled haploids; 
! 19, P1BC2DH, P1BC2F1-derived doubled haploids; 
! 20, P2BC2DH, P2BC2F1-derived doubled haploids; 
   1      !Mapping Population (see remarks above)
   2      !Mapping Function (1 for Kosambi; 2 for Haldane; 3 for Morgan)
   2      !Marker Space Type (1 for intervals; 2 for positions)
   1      !Marker Space Unit(1 for centiMorgans; 2 for Morgan)
   6      !Number of Chromosomes (or Linkage Groups)
 200      !Size of the mapping population
   1      !Number of environments
 
!***************************************** Chromosomes and Linkage Maps **********************************************
!Chromosome                 NumMarkers
-CH1                        16
-CH2                        16
-CH3                        16
-CH4                        16
-CH5                        16
-CH6                        16
!Linkage map (Marker name followed by position or the interval length)
 MK-1-1                1     0.000
 MK-1-2                1    10.000
 MK-1-3                1    20.000
 MK-1-4                1    30.000
 MK-1-5                1    40.000
 MK-1-6                1    50.000
 MK-1-7                1    60.000
 MK-1-8                1    70.000
 MK-1-9                1    80.000
 MK-1-10               1    90.000
 MK-1-11               1   100.000
 MK-1-12               1   110.000
 MK-1-13               1   120.000
 MK-1-14               1   130.000
 MK-1-15               1   140.000
 MK-1-16               1   150.000
 MK-2-1                2     0.000
 MK-2-2                2    10.000
 MK-2-3                2    20.000
 MK-2-4                2    30.000
 MK-2-5                2    40.000
 MK-2-6                2    50.000
 MK-2-7                2    60.000
 MK-2-8                2    70.000
 MK-2-9                2    80.000
 MK-2-10               2    90.000
 MK-2-11               2   100.000
 MK-2-12               2   110.000
 MK-2-13               2   120.000
 MK-2-14               2   130.000
 MK-2-15               2   140.000
 MK-2-16               2   150.000
 MK-3-1                3     0.000
 MK-3-2                3    10.000
 MK-3-3                3    20.000
 MK-3-4                3    30.000
 MK-3-5                3    40.000
 MK-3-6                3    50.000
 MK-3-7                3    60.000
 MK-3-8                3    70.000
 MK-3-9                3    80.000
 MK-3-10               3    90.000
 MK-3-11               3   100.000
 MK-3-12               3   110.000
 MK-3-13               3   120.000
 MK-3-14               3   130.000
 MK-3-15               3   140.000
 MK-3-16               3   150.000
 MK-4-1                4     0.000
 MK-4-2                4    10.000
 MK-4-3                4    20.000
 MK-4-4                4    30.000
 MK-4-5                4    40.000
 MK-4-6                4    50.000
 MK-4-7                4    60.000
 MK-4-8                4    70.000
 MK-4-9                4    80.000
 MK-4-10               4    90.000
 MK-4-11               4   100.000
 MK-4-12               4   110.000
 MK-4-13               4   120.000
 MK-4-14               4   130.000
 MK-4-15               4   140.000
 MK-4-16               4   150.000
 MK-5-1                5     0.000
 MK-5-2                5    10.000
 MK-5-3                5    20.000
 MK-5-4                5    30.000
 MK-5-5                5    40.000
 MK-5-6                5    50.000
 MK-5-7                5    60.000
 MK-5-8                5    70.000
 MK-5-9                5    80.000
 MK-5-10               5    90.000
 MK-5-11               5   100.000
 MK-5-12               5   110.000
 MK-5-13               5   120.000
 MK-5-14               5   130.000
 MK-5-15               5   140.000
 MK-5-16               5   150.000
 MK-6-1                6     0.000
 MK-6-2                6    10.000
 MK-6-3                6    20.000
 MK-6-4                6    30.000
 MK-6-5                6    40.000
 MK-6-6                6    50.000
 MK-6-7                6    60.000
 MK-6-8                6    70.000
 MK-6-9                6    80.000
 MK-6-10               6    90.000
 MK-6-11               6   100.000
 MK-6-12               6   110.000
 MK-6-13               6   120.000
 MK-6-14               6   130.000
 MK-6-15               6   140.000
 MK-6-16               6   150.000
!*********************************** Marker Types ********************************************************************
!Co-dominant marker: When heterozygote F1 is present, P1 is coded as 2, F1 is coded as 1, and P2 is coded as 0; Otherwise, P1 is coded as 2, and P2 is coded as 0. 
!Dominant marker: When heterozygote F1 is present, P1 and F1 are coded as 12, and P2 is coded as 0; Otherwise, P1 is coded as 2, and P2 is coded as 0.  
!Recessive markers: When heterozygote F1 is present, P1 is coded as 2, and F1 and P2 are coded as 10; Otherwise, P1 is coded as 2, and P2 is coded as 0. 
!Missing marker is coded as -1. 
 MK-1-1                 2   2   2   1   1   1   1   1   2   2   1   2   1   1   1   2   1   1   1   1   2   1   1   1   1   1   2   1   2   1   1   2   2   1   1   1   2   1   2   2   1   1   1   2   2   1   2   2   1   1   1   2   2   1   2   2   2   2   2   1   2   2   1   1   1   1   2   2   1   1   2   1   1   2   2   2   1   1   1   2   2   2   2   2   2   1   1   2   1   2   2   2   1   1   1   1   1   1   2   2   1   1   1   1   1   2   2   1   1   1   1   2   2   2   1   1   2   2   1   2   2   2   1   1   2   1   1   2   2   2   1   2   1   2   1   2   2   1   1   2   1   1   2   2   2   1   2   1   1   1   2   1   1   1   2   2   1   1   1   1   2   1   2   2   2   1   1   1   2   1   1   1   1   2   2   2   1   1   2   1   1   2   2   1   1   2   2   2   1   2   1   2   1   1   1   1   2   1   1   1
 MK-1-2                 2   2   2   1   1   1   1   1   2   2   1   2   1   1   1   2   1   1   1   1   1   1   1   2   1   1   2   1   2   1   1   2   2   2   1   1   2   1   2   2   2   1   1   2   2   1   2   2   1   1   1   2   1   1   2   2   2   2   2   1   2   2   2   1   1   1   2   2   1   1   1   2   1   2   2   2   1   2   1   2   2   2   2   2   2   1   1   2   1   2   2   2   1   1   1   1   1   1   2   2   1   1   1   1   1   2   1   1   1   2   1   2   2   2   1   1   2   2   1   2   2   2   1   1   2   1   1   2   2   2   1   2   1   2   2   2   2   1   2   2   1   1   2   2   2   1   2   1   1   1   1   1   1   1   2   2   1   1   1   1   2   2   2   2   2   2   2   2   2   1   1   1   1   2   2   2   1   1   2   1   1   2   2   1   1   2   2   2   1   2   1   2   1   1   1   2   2   1   1   1
 MK-1-3                 2   2   2   1   1   1   1   1   2   2   1   1   2   1   1   2   2   1   1   1   1   1   1   2   1   1   2   1   2   1   2   2   2   2   1   2   2   1   2   2   2   1   1   2   2   1   2   1   1   1   2   2   1   1   2   2   2   2   2   1   2   2   2   2   1   1   1   1   2   2   1   2   1   2   2   2   1   2   1   2   2   2   2   2   2   1   1   2   1   2   2   2   1   1   1   1   1   1   2   2   1   1   2   1   1   2   1   1   2   2   2   2   2   2   1   1   2   2   1   2   2   2   1   1   2   1   1   2   2   2   1   2   1   2   2   2   2   1   2   2   1   1   2   2   2   1   2   1   1   1   1   2   1   1   2   2   1   1   1   1   1   2   2   2   2   2   2   2   2   1   1   1   1   2   2   2   1   2   2   1   1   2   2   1   1   1   2   2   1   2   1   2   1   1   1   1   2   1   1   1
 MK-1-4                 2   2   2   1   2   1   1   1   2   2   1   2   2   1   1   2   2   1   1   1   1   1   1   2   1   1   2   1   1   1   2   2   2   2   1   2   2   1   2   2   1   1   1   2   2   1   2   1   1   1   2   2   1   1   1   2   2   2   2   1   2   2   2   2   1   1   1   1   2   2   1   2   1   2   2   2   1   2   1   2   2   2   2   2   2   1   1   2   1   2   2   2   2   1   1   1   2   2   2   2   1   1   2   1   1   2   1   1   2   2   2   2   2   2   2   1   2   2   1   2   2   2   1   2   2   1   2   2   2   2   1   1   1   2   2   2   2   1   2   2   1   2   2   2   2   1   2   1   1   1   1   2   1   1   2   2   1   1   1   1   1   2   2   2   1   2   2   2   2   1   1   1   1   2   2   2   1   2   1   1   1   2   2   1   1   2   2   2   1   2   1   2   1   2   2   1   2   1   1   1
 MK-1-5                 2   2   2   1   2   1   1   1   2   2   2   2   2   1   2   2   2   1   1   1   2   1   1   2   1   1   2   1   1   1   2   2   2   2   1   2   2   1   2   2   1   1   1   2   2   1   1   2   1   1   2   2   1   2   2   2   1   2   2   1   2   2   2   2   1   1   1   1   2   2   1   2   1   2   2   1   1   2   1   2   2   2   2   1   2   1   1   1   1   1   2   1   2   1   1   1   2   2   2   2   1   2   2   1   1   2   1   1   2   2   2   2   2   2   2   1   2   2   2   2   2   2   1   2   2   1   2   2   2   2   1   1   1   1   2   2   2   1   2   2   2   2   1   2   2   2   1   1   1   1   1   2   1   1   2   2   1   1   1   1   1   2   2   2   1   2   2   2   2   1   2   1   1   1   2   2   2   2   1   1   1   2   2   1   1   2   2   2   1   2   1   2   1   2   2   1   2   1   1   1
 MK-1-6                 2   2   1   1   2   1   1   1   2   2   2   2   1   1   2   2   2   1   1   2   2   1   1   2   1   1   2   1   1   1   2   2   2   1   1   2   2   1   2   2   1   1   1   2   2   1   1   2   1   1   2   2   1   2   2   2   1   2   2   1   2   2   2   1   1   1   1   1   2   2   1   2   1   2   2   1   1   1   1   2   2   2   2   1   2   1   2   1   1   1   1   1   2   1   1   2   2   2   2   2   1   2   2   1   1   2   1   1   2   2   2   2   2   2   2   1   2   2   2   2   2   2   1   2   2   1   2   2   2   2   2   1   1   1   2   1   2   1   2   2   2   2   1   2   2   1   1   2   1   1   2   2   1   2   2   2   1   1   1   1   1   2   2   2   1   2   2   2   2   1   2   1   1   1   2   1   2   2   1   1   1   1   2   1   1   2   2   2   1   2   1   2   1   2   2   1   2   1   1   1
 MK-1-7                 2   2   1   1   2   1   1   2   2   2   2   2   1   1   1   2   1   1   1   2   2   1   1   2   2   1   2   1   1   1   2   2   2   1   1   2   2   1   2   2   1   2   1   2   2   1   1   2   1   1   2   2   1   2   2   2   1   1   2   1   2   2   2   1   2   1   2   1   2   2   1   2   1   2   2   1   1   1   1   2   2   2   2   1   2   2   2   1   2   1   1   1   1   1   1   2   2   2   2   2   1   2   2   1   1   2   1   1   2   2   2   2   2   2   2   1   2   2   2   2   2   2   2   2   2   2   2   2   2   2   2   1   1   1   2   1   2   1   2   2   2   2   1   2   2   1   1   1   1   1   2   2   1   2   2   2   1   1   1   1   1   2   2   2   1   2   2   2   2   1   2   1   1   1   2   1   2   2   2   1   1   1   1   1   1   2   2   2   1   2   1   1   1   2   2   1   2   1   1   1
 MK-1-8                 2   2   2   1   2   1   1   2   2   1   2   2   1   1   1   2   1   1   1   2   2   1   1   2   2   1   2   1   1   2   2   2   2   1   1   2   2   1   2   2   1   2   2   2   2   1   1   1   1   1   2   2   1   2   2   2   1   1   2   1   2   1   2   1   2   1   1   1   2   1   1   2   1   2   2   1   1   2   1   2   2   2   2   2   2   2   2   1   2   1   1   1   1   1   1   2   2   1   2   2   1   2   2   1   1   2   1   1   2   2   2   2   1   2   2   1   2   2   2   2   2   2   2   2   2   2   2   1   2   2   2   2   1   1   2   1   2   1   2   2   2   2   1   2   2   1   1   1   1   1   2   2   1   2   2   1   2   1   1   2   1   2   2   2   1   2   1   2   2   1   2   1   1   1   2   1   2   2   2   1   1   1   1   1   1   2   2   2   1   2   1   1   1   2   2   1   2   1   1   2
 MK-1-9                 2   2   2   2   2   1   2   2   2   1   2   2   1   1   1   1   1   2   1   2   2   1   1   2   2   1   2   1   1   2   1   2   1   1   1   2   1   1   2   2   1   2   2   2   2   1   2   1   1   1   2   1   1   2   2   2   1   1   2   1   2   1   2   1   2   2   1   1   2   1   1   2   1   2   2   2   1   2   1   2   2   2   2   2   2   2   2   1   2   2   1   1   1   2   1   2   2   1   2   2   1   2   2   1   1   1   1   1   2   1   2   2   1   2   1   1   2   2   2   2   2   2   2   2   2   2   2   2   2   2   2   2   1   1   2   1   2   1   2   2   2   2   1   2   2   2   1   1   1   1   2   2   1   1   2   1   2   1   1   2   1   2   2   2   1   2   1   2   2   1   2   2   1   1   2   1   2   2   2   1   1   1   1   2   2   2   2   2   1   1   2   1   1   2   2   1   2   1   1   2
 MK-1-10                2   2   2   2   2   1   2   2   2   1   2   2   2   1   2   1   1   2   2   2   2   1   1   2   2   1   2   1   1   2   1   2   1   1   1   2   1   1   2   2   1   2   2   2   1   1   2   1   1   1   1   1   1   1   2   2   1   1   2   1   2   2   2   1   2   2   1   1   2   1   1   2   1   1   2   2   1   2   2   2   2   1   2   2   2   2   2   1   2   2   1   1   1   1   1   2   2   1   2   2   1   2   2   1   1   1   1   1   2   1   2   1   1   2   1   1   2   2   2   2   2   2   2   2   2   2   2   2   2   2   2   2   2   1   2   1   2   1   2   2   2   2   1   2   2   2   1   1   1   1   2   2   1   1   2   1   1   1   1   2   1   2   2   2   1   2   1   2   2   1   2   2   1   2   2   1   2   2   2   1   1   2   1   2   2   2   2   2   1   2   2   1   1   2   2   1   2   1   1   1
 MK-1-11                2   2   2   2   2   2   2   2   2   1   2   2   2   1   2   1   1   2   2   2   2   1   1   2   2   1   2   1   1   2   1   2   2   1   1   2   1   1   2   2   2   2   2   2   2   1   2   1   1   1   1   1   1   1   2   2   1   2   2   2   2   2   2   1   2   1   1   1   2   1   1   2   1   1   2   2   1   2   2   1   2   1   2   2   2   2   2   1   2   2   1   1   1   1   1   2   2   1   1   2   1   2   2   1   1   1   1   1   2   2   2   1   1   2   1   1   2   2   2   2   2   2   2   2   2   1   2   2   2   2   2   2   2   1   2   1   2   1   2   2   2   2   1   1   2   2   1   1   1   2   2   2   2   1   2   1   1   1   1   2   1   2   2   2   1   2   1   2   2   1   2   2   1   2   2   2   1   2   2   1   1   2   1   2   2   2   2   2   1   2   2   1   1   1   2   1   2   2   1   1
 MK-1-12                2   2   2   2   2   2   2   2   1   1   2   2   2   1   2   1   1   2   2   2   2   1   1   2   2   1   2   1   1   2   1   2   2   1   1   2   1   1   2   1   2   2   2   2   2   1   2   1   1   1   1   1   1   1   2   1   1   2   1   2   1   2   2   1   2   1   1   1   2   1   1   2   1   1   2   2   1   2   2   1   2   2   2   2   2   1   2   1   2   2   1   1   1   1   1   2   2   1   1   2   1   2   2   1   2   1   2   1   2   1   2   1   1   2   1   1   2   2   2   1   2   2   2   2   2   2   2   2   1   2   2   2   2   2   2   1   2   2   2   2   2   1   1   1   2   2   1   1   1   2   2   2   2   1   2   1   1   1   1   2   1   2   2   2   1   2   1   2   2   1   2   2   2   2   2   2   1   2   2   1   1   2   1   2   2   2   2   2   1   2   2   1   1   1   2   1   2   2   1   1
 MK-1-13                2   1   2   2   2   2   2   2   2   1   2   2   2   1   2   1   1   2   2   2   2   1   1   2   2   1   2   1   1   2   1   2   2   1   1   2   1   1   2   1   2   2   2   2   2   2   2   1   1   1   1   1   1   1   2   1   2   2   2   1   1   2   2   1   2   1   1   1   2   1   1   2   1   1   2   2   1   2   2   1   2   2   2   2   2   1   2   1   2   2   1   1   1   1   2   2   2   1   1   2   1   2   2   1   2   1   2   1   2   1   2   1   1   2   1   1   2   2   2   1   2   2   2   2   2   2   2   2   1   2   2   2   2   2   2   2   2   2   2   1   2   1   1   1   2   2   1   1   1   2   2   2   2   1   2   2   1   2   1   2   1   2   1   2   1   2   1   2   2   1   2   2   2   2   2   2   1   1   2   1   1   2   1   2   2   2   2   2   1   2   2   1   1   1   2   1   2   2   1   2
 MK-1-14                2   1   2   2   2   2   2   2   2   1   1   2   2   1   2   1   1   2   2   2   1   1   1   2   2   1   2   1   1   2   2   2   1   1   1   2   1   1   2   1   2   2   2   2   2   2   1   1   1   1   1   2   1   1   2   2   2   2   2   1   1   1   2   1   1   1   1   1   2   1   1   2   2   2   2   2   1   2   2   1   2   2   2   2   2   1   2   1   2   2   1   1   1   1   2   2   2   1   1   2   1   2   2   2   2   1   1   1   2   1   2   1   1   2   1   1   1   2   2   1   2   2   2   2   2   2   2   2   1   2   2   2   2   2   2   2   1   2   2   2   2   1   1   1   2   2   1   1   1   2   2   2   2   1   2   2   1   2   1   2   1   2   1   2   1   2   1   2   2   1   2   2   2   2   2   2   1   1   2   1   1   2   2   2   2   2   2   1   1   2   2   1   1   1   2   2   2   1   1   1
 MK-1-15                1   2   2   2   2   2   1   2   2   1   2   2   2   1   2   1   1   2   2   1   1   1   1   2   1   1   2   1   1   2   2   2   1   1   1   2   1   1   2   1   2   2   2   2   2   2   1   1   1   1   1   2   1   1   2   2   2   2   2   1   1   1   2   1   1   1   1   1   1   1   1   2   2   2   2   2   1   2   1   1   2   2   2   2   2   1   2   1   2   2   1   2   1   1   2   2   2   1   2   2   1   2   2   2   2   1   1   1   2   1   2   1   1   2   1   1   1   2   2   1   2   2   2   2   1   2   2   2   1   1   2   2   2   2   1   2   1   1   2   2   2   1   1   2   2   2   1   1   1   2   2   2   2   1   2   2   1   2   1   2   1   2   1   2   1   2   1   2   2   1   2   2   2   2   2   1   1   1   2   2   1   2   2   2   2   2   1   1   1   2   1   1   1   1   2   2   2   1   1   1
 MK-1-16                1   2   2   1   2   2   1   2   2   1   2   2   2   1   2   1   1   2   2   1   1   1   1   2   1   1   2   1   1   2   2   2   1   1   2   2   1   1   2   1   2   2   2   2   2   2   1   1   1   1   1   2   1   1   2   2   2   2   2   1   2   1   2   2   1   2   1   1   1   1   1   2   2   2   2   2   1   2   2   1   2   2   1   2   2   1   2   1   2   2   2   2   1   1   2   2   2   1   2   2   1   2   2   2   2   1   1   1   2   1   2   1   1   2   1   1   1   2   2   1   2   2   2   2   1   2   2   2   2   1   2   2   2   2   1   1   1   1   1   2   2   1   1   2   2   2   1   1   1   2   2   2   2   1   1   2   1   1   1   2   1   2   2   2   1   2   1   2   2   1   2   1   2   2   1   1   1   1   2   2   1   2   1   2   2   2   1   1   1   2   1   1   1   1   2   2   2   1   1   1
 MK-2-1                 1   2   2   1   2   2   1   2   1   1   1   1   2   2   1   2   1   1   1   1   2   2   2   2   1   1   1   2   2   2   2   2   2   1   2   1   1   2   1   2   1   2   1   2   2   2   1   2   1   2   1   1   2   2   1   1   2   2   2   2   1   2   1   2   2   2   2   2   2   1   1   1   1   2   2   2   2   1   2   1   1   2   2   1   1   1   1   1   1   1   2   1   1   1   1   2   2   1   1   1   2   2   1   1   2   1   2   2   2   1   1   2   1   2   1   1   2   1   1   2   2   1   2   1   1   1   1   1   1   2   1   2   1   2   2   2   2   2   2   2   2   1   1   2   2   2   1   2   1   2   1   2   1   1   2   1   2   2   2   1   1   2   2   1   1   1   1   2   1   1   2   1   1   1   1   2   2   2   2   1   1   2   1   1   2   2   2   2   2   2   2   2   2   2   2   1   1   1   2   1
 MK-2-2                 1   2   2   1   2   2   1   2   1   1   1   1   2   2   1   2   1   1   1   1   2   2   2   2   1   1   1   2   2   2   2   2   2   1   2   1   1   2   1   2   1   2   1   2   2   2   1   2   1   2   1   1   1   2   1   1   2   2   2   2   1   2   1   2   1   2   2   2   2   1   1   1   1   2   2   2   2   2   2   1   1   2   2   1   1   1   1   1   1   1   1   1   1   2   1   1   2   2   1   1   2   2   2   1   2   1   2   2   2   1   1   2   1   2   1   1   2   1   2   2   2   1   2   1   1   1   1   1   1   2   1   2   1   2   2   2   2   2   2   2   2   1   1   1   2   2   1   2   1   2   2   2   2   1   2   2   2   2   2   1   1   2   2   1   1   1   1   2   1   2   2   1   1   1   1   2   2   2   2   2   1   2   1   1   2   1   2   1   2   2   2   2   2   2   2   1   1   1   1   1
 MK-2-3                 1   2   2   1   2   2   1   2   1   1   1   1   2   2   2   2   1   1   1   1   2   2   2   2   1   1   1   2   2   2   2   2   2   1   2   1   1   2   1   2   1   2   1   2   1   2   1   2   1   2   1   1   1   2   1   1   2   2   2   2   1   1   2   2   2   2   2   2   1   1   1   1   1   2   1   2   2   2   1   1   1   2   1   1   1   1   1   1   1   1   1   1   1   2   1   1   2   2   1   1   2   2   2   2   2   2   2   2   2   1   1   2   1   2   1   1   2   1   2   2   2   1   2   1   1   1   1   1   1   2   1   2   1   2   2   2   2   2   2   2   2   1   1   2   2   2   1   2   1   2   1   2   1   1   2   2   2   2   2   1   2   2   2   2   2   1   2   2   1   2   2   1   1   2   1   2   1   2   2   2   1   2   1   1   2   1   2   1   2   2   2   2   2   2   2   1   2   1   1   2
 MK-2-4                 1   2   1   1   2   2   1   2   1   1   2   1   2   1   2   2   1   1   1   2   2   2   1   2   1   1   1   2   2   2   2   2   2   1   2   2   1   2   1   2   1   2   1   2   1   2   1   2   1   2   1   2   1   2   2   1   2   2   2   2   2   2   2   2   2   2   2   2   1   1   1   2   1   2   1   2   1   2   1   1   1   2   1   1   1   1   1   1   1   1   1   1   1   2   2   1   2   2   1   1   2   2   2   2   2   2   2   2   1   2   1   2   1   2   1   1   2   1   2   2   2   1   2   1   1   1   1   1   1   2   1   2   1   1   2   2   2   2   2   2   2   2   1   2   2   2   1   2   1   2   2   2   1   1   2   2   2   2   2   1   2   2   2   2   2   1   2   2   1   2   2   1   1   2   1   2   1   2   2   2   1   2   1   1   2   1   2   1   2   2   2   2   2   2   2   1   2   1   1   2
 MK-2-5                 2   2   1   2   2   2   1   2   1   1   2   1   2   1   2   2   1   1   1   2   2   2   1   2   2   1   1   2   2   2   2   2   2   1   2   1   1   2   1   1   1   2   1   2   1   2   1   2   1   2   1   2   1   2   2   1   2   2   2   2   1   2   2   2   2   2   1   2   1   1   1   2   1   2   1   2   2   2   1   1   1   2   1   1   2   1   1   2   1   2   1   1   1   2   2   1   2   2   1   1   2   2   2   2   2   2   2   2   1   2   1   2   1   2   1   1   2   1   1   2   2   1   2   1   1   1   1   1   1   2   1   2   1   1   1   2   2   2   2   2   2   2   1   2   2   2   1   2   1   2   2   2   1   1   2   2   2   2   2   1   2   2   2   2   2   1   2   2   1   2   2   1   1   2   1   2   1   1   2   2   1   2   1   1   2   1   2   1   2   2   2   2   2   2   2   1   2   1   1   2
 MK-2-6                 1   2   2   2   2   1   1   2   1   1   2   1   2   1   2   2   1   1   1   2   2   2   2   2   2   1   1   2   2   2   2   1   2   1   2   1   2   2   1   1   1   2   1   2   2   1   1   2   1   2   1   2   2   2   2   1   2   2   2   2   1   2   2   2   2   2   1   2   1   1   2   2   1   2   1   2   1   2   1   1   1   2   1   1   2   1   1   2   1   2   1   1   2   1   2   1   2   2   1   1   1   2   2   1   2   2   1   2   1   2   1   2   1   2   1   1   2   1   1   2   2   1   2   2   1   1   1   1   1   2   1   2   1   1   1   1   2   2   2   2   2   2   1   2   2   1   1   2   1   2   2   2   1   1   2   2   2   2   2   1   2   2   2   2   2   1   2   2   1   1   2   1   1   2   1   2   1   1   2   2   1   1   1   1   1   1   1   2   2   2   2   2   1   2   2   1   2   1   1   2
 MK-2-7                 1   2   2   2   2   2   1   1   1   1   2   1   1   1   2   2   1   1   1   2   2   2   2   2   2   1   2   2   2   2   1   2   2   1   2   1   2   2   1   1   1   2   1   2   2   2   1   2   1   2   1   2   2   2   2   1   2   2   2   2   1   2   2   2   1   2   1   1   1   1   2   1   1   2   1   1   1   2   1   1   2   1   1   1   2   1   1   2   1   2   1   1   2   1   2   1   2   2   1   1   1   2   2   1   2   2   2   1   1   2   1   2   1   2   1   1   2   1   1   2   2   1   1   2   1   1   2   2   1   2   1   1   1   1   1   2   2   2   2   2   2   2   1   2   2   1   1   2   1   2   2   1   1   1   2   2   2   1   2   1   2   2   2   2   2   1   2   2   1   1   2   2   1   2   1   2   1   1   1   1   1   1   1   1   1   1   1   1   2   2   2   2   1   2   2   1   2   1   1   2
 MK-2-8                 1   2   2   2   1   2   2   1   1   1   2   1   2   1   2   2   1   1   1   2   2   2   2   1   2   1   1   2   2   2   1   2   2   1   2   1   2   2   1   1   1   2   1   2   2   2   1   2   1   2   2   2   2   2   2   1   2   2   2   2   2   2   2   2   1   2   1   2   1   1   1   1   1   2   1   1   1   2   1   1   2   1   1   1   2   1   1   2   1   2   1   1   2   1   2   1   2   2   1   1   1   2   2   1   2   1   2   1   1   2   1   1   1   2   1   1   2   1   1   2   2   1   1   2   1   1   2   2   1   2   1   1   1   1   1   2   2   2   2   2   2   2   2   2   2   2   2   2   1   2   2   2   1   1   1   2   2   1   2   1   2   2   2   2   2   1   2   2   1   1   2   2   1   2   1   2   1   1   1   2   1   1   1   1   1   1   1   1   2   2   2   2   1   2   2   1   1   1   1   2
 MK-2-9                 1   2   2   2   1   2   2   1   1   1   2   1   2   1   2   2   1   2   2   1   2   2   2   2   2   1   2   2   2   2   1   2   2   1   1   1   2   2   2   1   1   2   2   2   2   2   1   2   1   2   2   2   2   1   2   1   2   2   2   2   2   2   2   1   1   2   2   2   1   1   1   1   1   2   1   1   1   2   1   1   1   1   1   1   2   1   1   2   1   1   1   1   2   1   2   1   2   2   2   1   1   2   2   1   1   2   2   1   2   2   1   1   1   2   1   1   2   1   1   1   1   1   1   2   1   1   2   2   1   2   1   1   1   1   1   2   2   2   2   2   2   2   2   2   2   2   2   2   1   2   2   2   2   2   1   2   2   1   2   1   2   2   2   2   2   1   2   2   1   1   2   2   1   2   1   2   1   1   1   2   2   2   1   1   1   1   1   2   1   2   2   1   1   2   2   2   2   1   1   2
 MK-2-10                1   2   2   2   1   1   2   1   1   1   2   1   2   1   2   2   1   2   2   1   2   2   2   2   2   1   2   2   2   2   1   2   2   1   2   1   2   2   2   1   1   2   2   2   2   1   1   2   1   2   2   2   2   1   2   1   2   1   1   2   2   2   2   1   1   2   2   2   2   1   1   1   1   2   1   1   1   2   1   1   1   1   1   2   2   1   1   2   1   1   1   1   2   2   2   1   1   2   2   1   1   2   2   1   1   2   2   1   2   2   1   1   1   2   1   1   2   1   2   1   1   1   1   2   1   1   2   2   1   2   1   1   2   1   1   2   2   2   2   2   2   2   2   2   2   2   2   2   1   2   2   2   2   2   1   2   1   1   2   1   2   2   2   2   2   1   2   2   1   1   2   2   1   1   1   1   1   1   2   2   2   2   1   1   1   2   1   2   1   2   2   1   1   2   2   2   2   1   1   2
 MK-2-11                1   2   2   2   1   2   2   1   1   1   2   1   2   1   2   2   1   2   2   1   2   2   2   2   2   1   2   2   2   2   1   2   2   1   2   1   2   2   2   1   1   2   2   1   2   2   1   2   1   2   2   2   2   1   1   1   2   1   1   2   2   2   2   1   1   2   2   2   2   1   2   1   1   2   1   1   1   1   1   1   1   1   1   1   2   1   2   2   1   1   1   1   2   2   2   1   1   2   2   1   1   2   2   1   1   2   2   1   2   2   1   1   1   2   1   1   2   1   1   1   1   1   1   2   1   2   2   2   1   1   1   1   2   1   1   2   2   2   2   2   2   2   2   2   1   2   2   2   1   2   2   2   2   1   1   1   1   1   2   1   2   2   2   2   2   1   2   2   1   1   2   1   1   1   1   1   1   1   2   2   2   2   1   1   1   2   1   2   1   2   2   1   1   1   2   1   2   1   1   2
 MK-2-12                1   2   1   2   1   2   2   1   1   1   2   1   2   1   2   2   1   2   2   1   2   2   2   1   2   2   2   2   2   2   1   2   2   2   2   1   1   2   2   1   1   2   2   2   2   2   1   2   1   2   2   1   2   1   1   1   2   2   1   2   2   1   2   1   1   2   1   2   2   1   1   1   2   2   1   1   2   1   1   1   1   1   2   1   2   1   2   2   2   1   2   1   2   2   2   2   1   2   2   1   1   1   2   1   1   2   2   1   2   2   1   1   1   2   1   1   2   1   1   1   1   1   1   2   2   2   2   2   2   1   1   1   2   1   1   2   2   2   2   2   2   2   2   2   1   2   2   2   1   2   1   2   2   1   1   1   1   1   2   1   2   2   1   1   2   1   2   2   1   1   1   2   1   1   1   1   1   1   1   1   2   2   1   2   1   2   1   2   1   2   2   1   1   1   2   1   2   1   1   2
 MK-2-13                1   2   1   2   1   2   2   1   1   1   2   1   2   1   2   2   1   2   2   1   2   2   2   1   2   2   2   2   2   2   1   2   2   2   2   1   1   2   2   1   1   2   2   2   2   2   1   2   2   2   1   1   2   2   1   1   2   2   2   2   1   1   2   1   1   2   1   2   2   1   1   1   2   2   1   1   2   1   1   1   1   1   2   1   2   2   2   1   2   1   2   1   2   2   1   2   1   2   2   1   1   1   2   1   1   2   2   2   2   2   1   1   1   2   1   1   2   1   1   1   1   1   1   2   2   2   2   2   2   1   1   1   2   1   1   2   2   2   2   2   2   2   2   2   1   2   2   2   1   2   1   2   2   1   1   1   1   1   2   1   2   2   1   1   2   1   2   2   1   2   1   2   1   1   1   1   1   1   1   2   2   2   1   2   1   2   1   1   1   2   2   2   1   1   2   1   2   1   1   2
 MK-2-14                1   2   1   2   1   2   1   1   1   1   2   1   2   1   2   2   1   2   2   1   2   2   2   1   2   2   2   2   2   2   1   2   1   2   2   2   1   2   2   1   1   2   2   1   2   2   2   2   2   2   1   1   2   1   1   1   2   1   2   2   1   1   2   1   1   2   1   2   2   2   1   1   1   2   1   1   2   1   1   2   1   1   2   2   2   2   2   1   1   2   2   1   2   2   1   2   1   2   1   1   1   1   2   1   1   2   2   2   2   2   1   1   1   2   1   1   2   1   1   1   1   1   1   2   2   2   2   2   2   1   1   1   1   2   1   2   2   2   2   2   2   1   2   2   1   2   2   2   1   2   1   2   2   1   1   1   1   1   1   1   2   2   1   1   2   2   2   2   1   2   1   2   2   1   2   1   1   1   1   2   2   2   1   2   1   1   1   1   1   2   2   1   1   1   2   2   1   1   1   2
 MK-2-15                1   2   1   2   1   2   1   1   1   2   2   1   2   1   1   2   1   2   2   1   2   2   2   1   2   2   2   2   2   2   1   2   1   2   2   2   1   2   2   1   1   2   2   1   2   1   2   2   2   2   1   1   2   2   1   1   2   1   2   2   1   1   2   1   1   2   1   2   2   2   1   1   1   2   1   2   2   1   1   1   1   1   2   1   2   2   2   1   1   2   2   1   1   2   2   2   1   1   1   1   2   1   2   1   2   2   2   2   2   2   1   1   1   2   1   1   2   1   1   1   1   1   1   2   2   2   2   2   2   1   1   1   1   2   1   2   2   2   2   2   2   1   2   2   1   2   2   2   1   2   1   2   2   1   1   1   1   1   1   1   2   2   1   1   2   2   1   2   1   2   1   2   2   1   2   1   2   1   1   2   2   2   1   2   1   1   1   1   1   2   2   2   1   2   2   2   1   1   2   2
 MK-2-16                2   2   1   2   1   2   1   1   1   2   2   1   2   1   2   2   1   1   2   1   2   2   2   1   2   2   2   2   2   2   1   2   1   2   2   2   1   2   2   1   1   2   2   1   2   1   2   2   2   1   1   1   1   2   1   1   2   1   2   2   1   2   1   1   1   2   1   2   2   2   1   1   1   2   2   2   2   1   1   1   1   1   1   1   2   2   2   1   1   2   2   2   1   2   2   2   1   1   1   1   2   1   2   2   2   2   2   2   2   2   1   1   1   2   1   1   2   1   1   1   1   1   1   2   2   2   1   2   2   1   1   1   2   2   1   2   2   2   2   1   2   1   2   2   1   2   2   2   1   2   1   2   2   1   1   1   1   1   1   1   2   2   1   1   2   2   2   2   1   2   1   2   2   1   2   1   2   1   1   2   2   2   1   1   1   1   1   1   1   2   1   2   2   2   2   2   1   1   2   2
 MK-3-1                 1   2   2   2   2   1   2   2   2   2   2   1   1   2   2   1   1   1   1   1   2   2   2   2   2   1   2   2   2   2   2   2   2   2   2   1   1   2   1   1   1   2   1   2   2   2   1   2   2   2   2   1   1   1   2   2   2   1   1   2   1   2   2   1   1   1   2   1   1   2   1   2   1   1   2   2   2   2   2   2   1   2   1   2   1   2   1   2   1   2   2   1   1   1   1   1   2   2   2   2   1   1   2   1   1   2   2   1   2   1   1   2   2   1   1   1   1   1   2   2   2   2   1   1   2   1   2   2   1   1   1   1   1   1   2   1   1   1   1   2   2   2   2   2   1   2   1   2   2   2   1   1   2   2   1   2   1   2   1   2   2   1   2   2   2   2   2   2   1   1   1   2   2   1   1   1   2   2   2   2   1   1   2   2   1   2   1   2   2   2   1   2   1   2   2   2   2   2   1   2
 MK-3-2                 1   2   2   2   2   1   2   2   2   2   2   1   1   2   2   1   1   1   1   1   2   1   2   2   2   1   2   2   2   2   2   2   2   2   2   1   1   2   1   1   1   2   1   2   2   2   1   2   2   2   2   1   1   1   2   2   2   1   2   2   1   2   2   1   1   1   2   1   1   2   1   2   1   2   2   2   2   2   2   2   2   2   1   2   1   2   1   2   1   2   2   1   1   1   1   1   1   2   2   2   1   1   2   1   1   2   2   1   2   1   1   2   2   1   1   1   1   1   1   2   2   2   1   1   2   1   1   2   1   1   1   2   1   1   2   1   1   1   1   2   2   2   2   2   1   2   1   2   2   2   1   1   2   2   1   1   1   2   1   2   2   2   2   2   2   2   2   2   1   1   1   2   2   2   1   1   2   1   2   2   1   1   2   2   1   2   2   2   1   1   1   2   1   2   2   2   2   2   1   1
 MK-3-3                 1   2   2   1   2   1   2   2   2   2   2   1   1   2   2   1   1   1   1   1   2   1   2   2   2   1   2   2   2   2   2   2   2   2   2   1   1   2   1   1   1   1   1   2   2   2   1   2   2   2   1   1   1   1   2   2   1   1   2   2   1   2   2   1   1   2   2   1   1   2   2   2   1   2   2   1   2   2   2   2   2   2   2   2   1   2   1   2   1   2   2   2   1   1   1   1   1   2   2   2   2   1   2   1   1   2   2   1   1   1   1   2   2   1   1   1   1   1   1   2   2   2   1   1   2   1   1   1   1   1   1   2   1   1   2   1   1   1   1   2   2   2   2   2   1   2   1   2   2   2   1   1   2   2   1   2   1   2   1   2   2   2   1   2   2   2   2   2   2   1   1   2   2   2   1   2   2   1   1   2   1   1   2   2   1   2   2   2   1   1   1   2   1   2   2   2   2   2   2   1
 MK-3-4                 1   2   2   1   2   1   1   2   2   2   2   2   1   2   2   1   1   2   1   1   2   1   1   2   2   1   2   2   2   2   2   2   2   2   2   1   1   2   1   1   1   1   2   2   2   2   1   2   2   2   2   1   1   1   2   2   1   2   2   2   1   2   2   1   1   2   2   1   1   2   2   2   1   2   2   1   2   2   1   2   2   2   2   2   1   2   1   2   1   2   2   2   1   1   1   1   1   2   2   2   2   1   2   1   1   2   2   1   1   1   1   2   2   1   1   1   1   1   1   2   2   2   1   1   2   1   1   1   1   1   1   2   1   1   2   1   1   1   1   2   2   2   2   2   1   2   1   2   2   2   1   1   2   2   1   2   1   2   1   2   2   2   1   2   2   2   2   2   1   1   1   2   1   2   1   2   2   2   1   2   1   1   2   2   2   2   2   2   1   1   1   2   1   2   2   2   2   2   2   1
 MK-3-5                 1   2   1   1   2   1   1   1   1   2   1   2   2   2   2   1   1   2   1   1   2   1   1   2   2   2   2   2   2   2   2   2   2   2   2   1   1   2   1   1   1   1   2   2   2   1   2   1   1   2   2   1   1   1   2   2   1   2   1   2   1   2   2   1   1   1   2   1   1   2   2   2   1   1   2   1   2   2   1   2   2   2   2   2   1   2   1   2   2   2   2   2   1   2   1   1   1   2   2   2   2   1   2   1   1   2   2   1   1   2   1   2   1   1   1   1   1   1   1   2   1   2   1   1   2   2   1   1   1   1   2   2   1   1   2   1   1   1   1   2   2   2   2   2   1   2   1   1   2   2   1   1   2   2   2   2   1   2   1   2   2   2   1   2   2   2   2   2   1   1   1   2   1   2   1   2   2   2   1   2   1   1   2   2   2   2   2   2   1   1   1   2   1   2   2   2   1   1   2   1
 MK-3-6                 1   2   1   1   2   1   1   1   1   1   1   2   2   2   2   1   1   1   1   1   2   1   1   2   2   2   2   2   2   2   2   2   2   2   2   1   1   2   1   1   1   1   2   1   1   1   1   1   1   2   2   1   2   1   2   1   2   2   1   2   2   2   2   1   1   1   2   1   1   2   2   2   1   1   2   1   2   2   1   2   2   2   2   2   1   2   2   2   2   2   2   2   1   2   1   1   1   2   2   2   2   1   2   1   1   2   2   1   1   2   1   2   1   1   1   1   1   1   2   1   1   2   1   1   2   2   1   2   1   1   2   1   1   1   2   1   1   1   1   2   2   2   2   2   1   2   1   1   2   2   1   1   2   2   2   2   1   1   1   2   2   2   1   2   2   2   2   2   1   1   1   2   2   2   1   2   2   1   1   2   1   1   2   2   2   1   2   2   1   1   1   2   1   2   2   1   1   1   1   1
 MK-3-7                 1   2   1   1   2   1   1   1   1   1   2   2   2   2   2   1   1   2   1   2   2   1   1   2   2   2   2   2   1   2   2   2   2   2   2   1   2   2   1   1   1   1   2   1   1   1   1   1   1   2   2   1   2   1   2   1   2   2   1   2   2   2   2   1   1   1   2   1   1   2   2   2   1   1   2   2   2   2   2   2   2   2   2   2   1   2   2   2   2   2   2   2   1   2   1   1   1   2   2   2   2   1   2   1   1   2   1   1   2   2   1   2   1   1   1   1   1   1   2   1   1   2   1   1   2   2   1   2   1   1   2   1   1   1   2   1   1   2   1   2   2   2   2   2   1   2   1   1   2   2   1   2   2   2   2   2   1   1   2   2   2   2   1   2   2   2   1   2   1   1   1   2   2   2   1   2   1   1   1   2   1   1   2   2   2   1   2   2   2   2   1   2   1   1   2   1   1   1   2   1
 MK-3-8                 1   2   1   1   2   1   1   1   1   1   2   2   1   2   2   1   1   1   1   2   2   1   1   2   2   2   2   2   1   2   2   2   1   2   1   1   1   2   1   1   1   1   2   1   1   1   1   1   1   2   2   1   2   2   1   1   2   2   1   2   2   2   2   1   1   1   2   1   1   2   2   2   1   1   2   2   2   2   2   2   2   2   2   2   1   1   2   2   2   2   2   1   1   2   1   1   1   2   2   2   2   1   2   1   1   1   1   1   1   2   1   2   1   1   1   1   1   1   2   1   1   2   1   1   2   2   2   2   1   1   1   1   1   1   2   1   1   2   1   2   1   2   2   1   1   2   1   1   1   2   2   2   2   2   2   2   1   1   2   2   2   2   1   2   2   2   1   2   2   1   1   2   1   2   1   2   1   1   1   1   1   1   2   2   2   1   2   2   2   1   1   2   2   2   1   1   1   1   2   1
 MK-3-9                 1   2   1   1   2   1   1   1   1   1   2   2   1   2   1   1   1   2   1   2   2   1   1   1   1   2   2   2   1   2   2   2   1   2   1   1   1   2   1   1   1   1   2   1   1   1   2   1   1   2   2   1   2   2   1   1   2   2   1   2   2   2   2   1   1   1   2   1   1   2   2   2   1   1   2   2   2   2   2   2   2   2   2   2   1   1   2   2   2   2   2   1   1   2   1   1   1   2   2   2   2   1   2   1   1   1   1   1   1   1   1   2   1   1   1   1   1   1   2   1   1   1   1   1   2   2   1   2   1   1   1   1   1   1   2   1   1   2   1   2   1   2   1   2   2   2   1   1   1   2   2   2   1   2   2   2   2   2   2   2   2   2   1   2   2   2   1   2   2   2   1   2   1   2   1   2   1   1   1   1   1   1   2   2   2   1   2   2   2   1   1   2   2   2   1   1   1   1   2   1
 MK-3-10                1   2   1   1   2   1   1   1   1   1   2   2   1   2   1   1   1   2   1   2   2   1   1   1   2   2   2   2   2   2   2   2   1   2   2   1   1   1   1   1   1   1   2   1   1   1   2   1   1   2   2   1   2   2   1   1   2   2   2   2   2   2   2   1   2   1   2   1   1   2   2   2   1   1   2   2   2   2   2   2   2   1   2   2   1   1   1   2   2   2   2   1   1   1   1   1   2   2   2   1   2   1   2   1   1   1   2   1   2   1   1   2   1   1   1   1   1   2   2   1   1   1   1   2   2   2   1   2   1   1   1   1   1   1   2   1   1   2   2   2   1   2   2   2   2   2   1   1   2   2   1   2   2   2   2   2   2   1   2   2   2   2   1   2   2   2   1   2   2   1   1   2   1   2   1   2   1   1   1   1   1   1   2   2   2   1   2   2   2   1   1   2   2   2   1   1   1   1   2   1
 MK-3-11                2   2   1   2   2   1   1   1   1   2   2   2   1   1   1   1   1   2   1   2   2   1   1   1   2   2   2   2   2   2   2   2   2   2   2   1   1   1   1   1   1   1   2   1   1   2   2   1   1   2   2   1   2   2   1   1   2   2   2   2   2   2   2   1   1   1   2   1   1   2   2   2   1   1   2   2   2   2   2   2   2   1   2   2   1   1   1   2   2   2   2   1   1   1   1   1   2   2   2   1   2   1   2   1   1   1   2   1   2   1   1   2   1   1   1   1   1   2   2   1   1   1   2   2   2   2   1   2   1   1   1   1   1   1   2   1   1   2   2   2   1   1   2   1   2   2   1   1   2   2   1   2   2   2   2   2   2   1   2   2   2   2   1   1   2   2   1   2   2   1   1   2   1   2   1   2   1   1   1   1   1   1   2   2   2   1   2   2   2   1   1   2   2   2   1   2   1   1   2   1
 MK-3-12                2   2   1   2   2   1   1   1   1   2   2   1   1   1   1   1   1   2   1   2   2   1   1   1   2   2   2   2   2   2   2   2   2   2   2   1   1   1   1   1   1   1   2   1   1   2   2   1   1   2   2   1   1   2   1   1   2   2   1   2   2   2   2   1   2   1   2   1   1   2   2   2   1   1   2   2   2   2   2   2   2   1   2   2   1   1   1   2   2   2   2   1   1   2   1   1   2   2   2   1   2   1   2   1   1   1   2   1   2   1   2   2   1   1   1   1   1   2   2   1   1   1   2   2   2   2   1   2   1   1   1   1   1   1   2   1   1   2   1   2   1   1   2   2   2   2   2   1   2   2   1   2   2   2   2   2   2   1   2   2   2   2   1   1   2   2   1   2   2   1   1   2   2   2   1   2   1   1   1   1   1   1   2   2   2   1   2   2   2   2   1   2   2   2   1   2   1   1   1   1
 MK-3-13                2   2   1   2   2   1   1   1   1   2   2   1   1   1   2   1   1   2   1   2   2   1   1   1   2   2   2   2   2   2   2   2   2   2   2   1   1   1   1   2   1   1   2   1   1   2   2   1   1   2   2   1   1   2   2   1   2   2   2   2   2   2   2   1   2   1   2   1   1   1   2   2   1   1   2   2   2   2   2   2   1   1   2   2   1   1   1   2   1   2   2   1   1   2   1   1   2   2   2   2   2   1   2   1   1   1   2   1   2   1   1   2   1   1   1   1   2   2   2   1   1   1   2   2   2   2   1   2   2   1   1   1   1   1   2   1   1   2   1   2   1   1   2   2   2   2   2   1   2   2   1   2   2   2   2   2   2   2   1   2   2   2   1   1   2   2   1   2   2   1   2   1   2   2   1   2   1   2   1   1   1   1   2   2   2   1   2   2   2   2   1   2   1   2   1   2   1   1   2   1
 MK-3-14                2   2   1   2   2   1   1   1   1   2   2   1   1   1   2   1   1   2   1   2   2   1   1   1   2   2   2   2   2   2   2   2   2   2   1   1   1   1   1   2   1   1   1   1   1   2   2   1   2   2   2   2   1   2   2   1   2   2   2   2   2   2   2   1   2   1   2   1   1   1   2   2   1   1   2   2   2   2   2   2   1   1   2   1   1   1   1   2   1   2   2   1   1   2   2   1   2   2   2   2   2   1   2   1   1   1   2   1   2   2   1   2   1   1   2   1   2   2   2   1   1   1   2   2   2   2   1   2   1   1   1   1   1   1   2   1   1   2   1   2   1   1   2   2   2   2   2   1   2   1   1   2   1   2   2   2   2   2   1   2   2   2   1   1   2   2   1   2   2   2   2   1   2   2   1   2   1   2   1   1   1   1   2   2   1   1   2   2   2   2   2   2   1   2   1   2   1   1   2   1
 MK-3-15                2   2   1   2   2   1   1   1   1   1   2   1   1   1   2   1   1   2   1   2   2   1   1   1   2   1   2   2   2   2   2   2   2   1   1   1   1   1   1   2   1   2   1   1   1   1   2   1   2   1   2   2   2   1   2   1   2   2   2   2   2   2   2   1   2   2   2   1   1   1   2   2   1   1   2   2   2   1   2   2   1   1   2   1   1   1   1   2   1   2   2   1   1   2   2   1   2   2   1   2   1   2   2   1   1   1   2   1   2   2   1   2   1   1   2   1   2   2   2   1   1   1   2   2   2   2   1   2   1   1   1   1   1   2   2   1   1   2   1   2   1   1   2   1   1   1   2   1   2   1   1   2   1   2   2   2   2   2   1   2   2   2   1   1   2   2   1   1   2   2   2   1   2   2   1   2   1   2   1   1   1   1   2   2   1   1   2   2   2   2   2   2   1   1   1   2   1   1   2   1
 MK-3-16                2   2   1   2   2   1   1   1   1   1   2   1   1   1   2   1   1   2   1   2   2   2   1   1   2   1   2   2   2   2   2   2   2   2   1   1   2   1   2   2   1   2   1   1   1   1   2   1   2   1   2   2   2   1   1   2   1   2   2   2   2   2   2   1   2   2   2   1   1   1   2   2   1   1   2   2   2   1   2   2   1   1   2   1   2   1   2   2   1   2   2   1   1   2   2   1   2   2   1   1   1   2   1   1   2   1   2   1   2   2   1   2   1   1   2   1   2   2   2   1   1   1   2   2   2   2   1   2   1   1   1   1   1   1   2   1   1   2   2   2   1   1   2   1   1   1   2   1   2   1   1   2   1   2   2   2   2   2   1   2   2   2   1   1   2   2   1   1   2   2   2   1   2   2   1   2   1   2   1   1   1   1   2   2   1   1   2   2   2   2   2   1   1   1   1   2   1   1   2   1
 MK-4-1                 2   2   1   2   2   2   2   2   1   2   2   2   2   1   2   2   2   1   1   1   1   1   2   2   2   2   2   1   1   2   2   2   1   1   1   1   1   2   2   2   2   2   2   1   1   1   2   1   1   2   2   1   1   2   1   2   1   1   1   2   1   1   1   1   1   1   1   2   2   1   1   1   1   2   1   2   2   2   2   2   1   1   1   2   1   1   2   2   2   1   1   1   1   2   2   2   1   2   1   2   1   2   1   1   2   1   1   2   2   1   1   1   1   2   1   1   2   1   1   1   2   1   1   2   2   2   1   2   2   2   2   2   1   1   2   1   1   2   1   2   2   1   1   2   1   1   2   1   2   2   2   1   2   1   2   2   1   1   1   1   1   2   1   1   2   2   1   2   1   2   2   1   2   1   2   2   1   2   2   1   2   2   1   1   2   2   2   1   1   1   1   1   2   2   2   1   1   1   2   1
 MK-4-2                 2   2   1   2   2   2   2   2   1   2   2   2   2   1   2   2   2   1   1   1   2   1   2   2   2   2   2   1   1   2   2   2   1   1   1   1   1   2   2   2   2   2   2   1   1   1   2   1   1   2   2   1   1   2   1   2   1   1   1   2   1   1   1   1   2   1   1   2   2   1   1   1   1   2   1   2   2   2   2   2   1   1   1   2   1   1   2   2   2   1   1   1   1   2   2   2   1   2   1   2   1   2   1   1   2   2   1   2   2   1   1   1   2   2   1   1   2   1   2   1   2   1   1   2   2   2   1   2   2   2   2   2   1   1   2   1   1   2   1   2   2   1   1   2   1   1   2   1   2   2   2   1   2   1   2   2   1   1   1   1   1   2   1   1   2   2   1   2   1   2   2   1   2   1   2   2   1   2   2   1   2   1   1   1   1   2   1   1   1   1   1   1   1   2   2   1   1   1   2   1
 MK-4-3                 2   2   2   2   2   1   2   2   1   1   2   2   2   1   2   2   2   1   1   1   2   1   2   2   2   2   1   1   1   2   1   2   1   1   1   1   1   2   2   2   1   1   2   1   1   1   2   1   1   1   2   2   1   2   1   2   1   1   1   2   1   1   1   1   2   1   1   2   2   1   1   1   1   2   1   2   2   1   2   2   1   1   1   2   1   1   2   2   2   1   1   1   2   2   2   2   2   2   1   2   1   2   1   2   2   2   2   2   2   1   2   1   2   2   1   1   2   1   2   1   1   1   1   2   2   2   1   2   2   2   2   2   2   2   2   2   1   2   1   2   2   1   1   2   1   1   2   1   2   2   2   1   2   2   2   2   1   1   1   1   1   2   1   1   1   2   1   1   1   1   2   1   2   1   2   2   1   2   2   1   2   1   1   1   1   2   1   1   1   1   1   1   1   2   2   1   1   1   2   1
 MK-4-4                 2   2   2   2   2   1   2   2   1   1   2   2   2   1   2   2   2   1   1   1   1   1   2   2   2   2   1   1   1   2   1   2   1   1   1   1   1   2   2   2   1   1   1   1   1   1   2   1   1   1   1   1   1   2   2   2   1   1   2   1   1   2   1   1   1   1   1   2   2   1   1   1   1   2   1   2   2   1   2   2   1   1   1   2   1   1   2   2   2   1   1   1   2   2   2   2   2   2   1   1   1   2   1   2   2   2   2   2   2   1   2   1   2   2   1   1   1   1   2   1   1   1   1   2   2   2   1   2   2   2   2   2   2   2   2   2   1   2   1   2   2   1   1   2   1   1   2   1   2   2   2   1   1   2   2   2   1   1   1   1   1   2   1   2   1   2   1   1   1   2   2   1   1   1   2   2   1   1   2   1   2   1   1   1   1   2   1   1   1   1   1   1   1   2   2   1   1   1   2   1
 MK-4-5                 2   1   2   2   2   1   2   2   1   2   2   2   2   1   2   2   2   2   1   1   1   1   2   2   2   2   1   2   1   2   1   2   1   1   1   1   1   2   2   2   1   1   1   1   1   1   1   1   1   1   2   1   1   1   2   2   1   1   2   1   2   2   1   2   1   1   1   2   2   1   1   1   1   2   1   2   2   1   1   2   1   1   1   1   1   1   1   2   2   1   1   2   2   2   2   1   2   2   1   1   2   2   1   2   1   2   2   2   2   1   2   1   2   2   1   2   1   1   2   1   1   1   1   2   2   2   1   2   2   1   2   2   2   2   2   2   1   2   1   2   2   1   1   2   1   1   2   1   2   2   2   1   1   2   2   1   1   1   1   1   1   2   1   2   1   2   1   1   1   2   2   1   1   1   2   2   2   1   2   1   2   2   1   2   1   2   1   1   2   1   1   1   1   1   2   1   1   1   2   1
 MK-4-6                 2   1   2   2   2   1   2   2   1   2   2   2   2   1   2   2   2   2   1   2   1   1   2   2   2   2   1   2   1   2   1   2   1   1   1   1   1   2   2   2   1   1   1   1   1   1   1   1   2   1   2   1   1   1   2   2   1   1   2   1   2   2   1   2   1   1   1   2   2   1   1   1   1   2   1   2   2   1   2   2   1   1   1   1   1   2   2   2   2   1   1   2   2   2   2   1   2   1   1   1   2   2   1   2   1   2   2   2   2   1   2   2   2   2   1   2   1   1   2   1   1   1   1   2   2   2   1   2   2   1   2   2   2   2   2   2   1   2   1   2   1   1   1   2   1   2   2   1   2   2   2   1   1   2   2   1   1   1   1   1   1   2   1   2   1   2   1   2   1   2   2   1   1   1   2   2   2   1   1   1   2   2   1   1   1   2   1   1   2   1   1   1   1   2   2   1   1   1   2   2
 MK-4-7                 2   2   2   2   2   1   2   2   1   2   2   2   2   1   2   2   2   2   2   2   1   1   2   2   1   2   1   2   1   1   1   2   1   1   1   1   1   2   2   2   1   1   1   1   1   1   1   1   2   1   2   1   1   1   2   2   1   1   1   1   2   2   1   2   1   1   1   2   2   1   1   1   1   2   1   2   2   1   2   2   2   1   1   1   1   2   2   2   2   1   1   2   2   2   1   1   2   1   1   1   2   2   1   2   1   2   1   2   2   1   2   2   2   2   1   2   1   1   2   1   1   1   1   1   2   1   1   1   2   1   2   2   2   2   2   1   2   2   1   1   1   1   1   2   1   2   2   1   2   2   2   1   1   2   2   1   1   1   1   1   1   2   1   2   1   2   1   2   1   2   2   1   1   1   2   2   2   1   1   1   2   2   1   1   1   2   1   2   2   1   1   2   1   2   2   1   1   1   2   2
 MK-4-8                 2   2   2   2   2   1   2   2   1   2   2   2   2   1   2   2   2   2   2   2   1   1   2   2   1   2   1   2   1   2   1   2   1   1   1   1   1   2   2   2   1   2   1   1   1   1   2   1   2   1   2   1   1   1   2   2   1   1   1   1   2   2   1   2   1   1   1   2   2   1   2   1   1   2   1   2   2   1   2   2   2   1   1   1   1   2   2   2   2   1   2   2   2   2   1   1   2   1   1   1   2   2   1   2   1   2   1   2   2   1   2   2   1   2   1   2   2   1   2   2   1   1   1   1   2   1   2   2   2   1   2   1   2   2   2   1   2   2   1   1   1   1   1   2   1   2   2   1   2   2   2   1   1   2   1   1   1   1   1   1   1   2   1   2   1   2   1   2   1   2   2   1   1   1   2   2   2   1   2   1   2   2   1   1   1   1   1   2   2   1   1   2   1   2   2   1   1   2   2   2
 MK-4-9                 2   2   2   2   2   1   2   2   1   2   2   2   2   1   2   2   2   2   2   1   1   1   2   2   2   2   1   2   1   2   1   1   1   1   1   1   1   2   2   2   1   2   1   1   1   2   2   1   2   1   2   1   1   1   2   2   1   1   1   1   2   2   1   2   1   1   1   2   2   1   1   1   1   2   1   2   2   1   2   2   2   1   1   1   1   2   2   2   2   1   2   2   2   2   1   1   2   1   1   1   1   2   1   2   1   1   1   2   2   1   2   2   1   2   1   2   2   1   2   1   1   1   1   1   2   2   2   2   2   1   2   2   2   2   2   1   2   2   1   1   2   1   1   1   1   2   2   1   2   2   2   1   1   2   1   1   2   1   1   1   1   2   1   2   1   2   1   1   1   2   1   1   1   1   2   2   2   1   2   1   2   2   1   1   1   1   1   1   2   1   1   2   1   2   2   1   1   2   2   2
 MK-4-10                2   1   2   2   2   1   2   2   1   2   2   2   2   1   2   2   2   2   1   1   1   1   2   2   2   2   1   2   1   2   1   2   1   1   1   1   1   2   2   2   1   2   1   1   1   2   2   1   2   1   2   1   1   1   2   1   1   1   1   1   2   2   1   2   1   1   1   2   2   1   1   1   1   2   1   2   2   1   2   2   2   1   1   2   1   2   2   2   2   1   2   2   2   2   1   1   2   1   2   1   1   2   1   2   1   1   1   2   2   1   2   2   1   2   1   2   2   1   2   1   1   1   1   1   2   2   2   2   2   2   2   2   2   2   2   1   2   2   1   1   2   2   1   1   1   2   2   1   2   1   2   1   1   2   1   1   2   1   2   1   1   2   1   2   1   2   1   1   2   2   1   1   1   1   2   2   2   1   2   1   2   2   1   1   1   1   1   1   2   1   1   2   2   2   2   1   1   2   1   2
 MK-4-11                2   1   2   2   1   1   2   2   1   2   2   2   2   1   1   1   1   2   1   1   1   2   2   2   2   2   1   2   1   2   1   2   1   1   1   1   1   1   2   2   1   2   1   1   1   2   2   1   2   1   2   2   1   1   2   1   1   1   1   1   2   2   1   2   1   1   1   2   2   1   1   1   1   2   1   2   2   2   1   2   2   1   1   2   1   2   2   2   2   2   2   1   2   2   1   1   2   1   2   1   1   2   1   2   1   1   1   1   2   1   2   1   1   2   1   2   2   1   2   2   1   1   1   1   2   2   1   2   2   2   2   2   2   2   2   1   2   2   1   1   2   2   1   1   1   2   2   1   2   1   2   1   1   2   2   1   2   1   2   1   1   1   1   2   1   2   1   1   2   2   1   1   1   1   2   2   2   1   2   1   2   2   1   1   2   1   1   1   2   1   1   2   2   2   2   1   1   2   1   2
 MK-4-12                2   1   2   2   1   1   2   1   1   2   2   2   2   1   1   1   1   2   1   1   1   2   2   2   2   2   2   2   1   2   1   2   1   1   1   1   1   2   2   2   1   2   1   1   1   2   2   1   2   1   2   2   1   1   2   1   1   1   1   2   2   1   1   2   1   1   1   2   2   1   1   1   1   2   2   2   2   2   1   2   2   1   1   2   1   2   1   2   2   2   2   1   2   2   1   1   2   1   2   1   1   2   1   2   1   1   2   2   2   1   2   1   1   2   1   2   2   1   2   2   1   1   1   1   2   2   1   2   2   2   2   2   1   2   2   1   2   2   1   1   2   1   2   1   1   1   2   2   2   1   2   1   2   2   2   2   2   1   2   2   1   1   1   2   1   2   1   1   2   2   1   1   1   1   2   2   2   1   2   1   1   2   1   2   2   1   1   1   2   2   1   2   2   2   1   1   1   2   1   2
 MK-4-13                2   1   1   2   1   1   2   1   1   2   1   2   2   2   1   1   1   2   1   1   1   2   2   2   2   2   2   2   1   2   2   2   1   1   1   1   1   2   2   2   1   2   1   1   1   2   2   1   1   1   2   2   1   1   2   1   1   1   1   2   2   1   1   2   1   1   1   2   2   1   1   1   1   2   2   2   2   2   1   2   2   1   1   2   1   1   1   2   2   2   1   1   2   2   2   1   2   1   2   2   1   2   1   2   1   1   2   2   2   1   2   1   1   1   1   2   2   1   2   2   1   1   1   1   2   1   1   1   2   2   2   2   1   2   2   1   2   2   1   1   2   2   2   1   1   1   1   2   2   1   2   1   2   2   2   2   2   1   2   2   1   1   1   1   1   2   1   1   2   2   1   1   1   1   2   2   2   1   2   1   1   2   1   2   2   1   1   1   2   2   1   2   2   2   1   1   1   2   1   2
 MK-4-14                2   1   1   1   1   1   1   1   1   2   1   1   2   1   1   1   1   2   1   1   1   2   2   2   2   2   2   2   1   2   2   2   1   1   1   1   1   2   1   2   1   2   1   1   1   1   1   1   1   1   2   2   1   2   2   1   2   1   1   2   2   1   1   2   1   1   1   2   2   1   1   1   1   2   2   2   2   2   1   2   2   1   1   2   1   1   1   2   2   2   1   1   2   2   2   1   2   1   2   2   1   2   1   2   1   1   2   2   2   1   2   1   1   1   1   2   2   1   2   2   1   1   1   1   2   1   1   1   2   2   2   2   1   2   2   1   2   2   2   1   2   2   2   2   1   2   1   2   2   1   2   1   2   1   2   2   2   1   2   2   1   1   1   1   1   1   1   1   2   1   1   2   1   1   2   2   2   1   2   1   2   2   1   2   2   1   1   1   2   2   1   2   2   2   1   1   1   2   1   2
 MK-4-15                2   1   1   2   1   1   1   1   1   1   1   1   2   1   1   1   1   2   1   1   1   2   2   2   2   2   2   2   1   2   2   2   1   1   1   1   1   1   1   2   1   2   1   1   1   1   2   1   1   1   2   2   1   2   2   1   2   1   1   2   2   1   2   2   1   1   1   2   2   1   1   1   1   2   2   2   2   2   1   2   2   1   1   2   1   1   1   2   2   2   1   1   2   2   2   2   2   1   2   2   1   2   1   2   1   2   2   1   2   1   2   1   1   1   1   2   2   1   2   2   1   1   1   1   2   1   2   1   2   2   2   2   1   2   2   1   1   2   2   1   2   2   2   2   1   2   1   2   2   2   2   1   2   1   2   1   1   1   2   2   1   1   1   1   1   1   1   1   2   1   2   2   1   1   2   2   2   1   2   1   2   2   1   2   2   1   1   1   2   2   1   2   2   2   1   1   1   2   1   2
 MK-4-16                2   1   1   2   1   1   2   1   1   1   2   1   2   1   1   1   1   2   1   1   1   2   2   2   2   1   2   2   1   2   2   2   1   1   2   1   1   1   1   2   1   2   1   1   1   1   2   1   1   1   2   2   1   2   2   1   2   1   1   2   2   1   2   2   1   1   1   2   1   1   1   1   1   2   2   2   2   2   1   2   2   1   1   2   1   1   1   2   2   2   1   1   2   2   2   2   1   1   2   2   1   1   2   2   1   2   2   2   2   1   2   1   1   1   1   2   2   1   2   2   1   1   1   1   2   1   2   2   2   2   2   2   1   2   2   1   1   2   2   1   2   2   2   2   1   2   1   2   2   2   2   1   1   1   1   1   1   1   2   2   1   1   1   1   2   2   1   1   2   1   2   2   1   1   2   2   2   1   2   1   2   1   1   2   2   1   1   1   2   2   1   2   2   2   1   1   1   2   1   2
 MK-5-1                 1   2   2   2   2   2   2   2   2   1   2   2   1   2   2   2   2   2   1   1   1   1   2   2   2   2   1   1   1   2   1   1   1   1   1   1   1   1   1   1   2   1   2   2   1   2   1   1   2   1   1   1   1   2   1   1   2   2   1   2   2   1   1   1   1   2   1   2   2   2   2   1   1   2   1   2   1   1   2   1   1   1   2   2   1   1   2   2   2   2   1   2   2   1   2   1   1   1   2   2   2   1   1   1   2   2   2   1   1   1   1   2   1   2   1   1   1   1   1   1   2   2   1   1   1   1   2   1   1   1   2   2   2   2   2   1   2   2   1   2   1   2   2   2   1   1   1   2   1   2   2   2   2   2   1   2   1   1   1   2   2   1   1   2   1   1   2   2   2   2   1   1   2   2   1   1   2   2   1   2   1   1   2   1   2   2   2   2   2   2   1   1   1   2   2   2   2   2   2   1
 MK-5-2                 1   2   2   2   2   2   2   2   2   1   2   2   1   2   2   2   2   2   1   1   1   1   2   2   1   2   1   1   1   2   1   1   1   1   1   1   1   1   2   1   2   1   2   2   1   2   1   1   2   2   1   1   1   1   1   1   2   2   1   2   2   1   1   1   2   2   1   2   2   2   2   1   1   2   1   2   1   1   2   1   1   1   2   2   1   1   2   2   2   2   1   2   2   1   2   1   1   1   2   2   2   1   1   1   2   2   2   1   1   1   1   2   1   2   1   1   1   1   1   1   2   2   1   1   1   2   2   1   1   1   2   2   2   2   2   1   1   2   1   2   1   2   2   2   1   1   1   1   1   2   2   2   2   2   1   2   1   1   1   2   2   1   1   2   1   2   2   2   2   2   1   1   2   2   1   1   1   2   1   2   1   1   2   1   2   2   2   1   2   1   1   1   1   2   2   2   2   2   2   1
 MK-5-3                 1   2   2   2   2   2   1   2   2   1   2   2   1   2   2   2   2   1   1   1   1   1   2   2   1   2   2   1   1   2   1   1   1   1   1   1   1   2   2   1   2   1   2   2   1   2   1   1   2   2   1   1   1   1   1   1   2   2   1   2   2   1   1   1   2   2   1   2   2   2   2   1   2   2   1   2   1   1   2   1   1   1   2   2   1   1   2   2   2   2   1   2   2   1   2   1   1   1   2   2   2   1   1   1   2   2   1   2   1   1   1   2   1   1   1   1   1   1   1   1   2   1   1   1   1   2   1   1   1   1   2   2   2   1   1   1   1   2   1   2   1   2   2   2   1   1   1   1   2   1   2   2   2   2   2   2   1   1   2   2   2   1   1   2   1   2   2   2   2   2   1   1   2   2   1   2   1   1   1   2   1   1   2   1   2   2   2   1   2   1   1   1   1   2   2   2   2   2   2   1
 MK-5-4                 1   2   2   2   2   2   1   2   2   1   2   2   1   1   2   1   2   1   1   1   1   1   2   2   1   2   1   2   1   2   1   1   1   1   2   2   2   2   2   1   2   1   1   2   1   2   1   2   2   2   1   1   1   1   1   1   2   2   1   2   2   1   2   1   2   2   1   2   2   2   2   1   2   1   1   1   1   1   2   1   1   1   2   2   1   1   2   1   2   2   1   2   2   1   2   1   1   1   2   2   2   2   1   1   2   2   1   2   1   2   1   2   1   1   1   1   1   1   1   1   2   1   1   1   1   2   1   1   2   1   2   2   2   1   1   1   1   2   1   2   1   2   2   1   1   1   1   1   2   1   2   1   2   2   2   2   1   1   2   2   2   1   1   2   1   2   2   2   1   2   1   2   1   2   1   1   1   1   1   1   1   1   2   1   2   2   2   1   2   1   1   1   1   2   2   2   1   2   2   1
 MK-5-5                 1   2   2   2   2   2   1   2   2   1   2   2   1   1   2   1   2   1   1   1   1   2   2   2   1   2   1   2   1   2   1   1   1   2   2   2   2   2   2   1   2   1   1   2   2   2   2   2   2   2   1   1   1   1   1   1   2   2   1   1   2   1   2   1   2   1   1   2   2   2   2   1   1   1   1   1   1   1   2   1   1   1   2   2   1   1   2   1   2   2   1   2   2   2   2   1   1   1   1   2   2   2   1   1   2   2   1   2   1   2   1   2   1   1   1   1   2   1   1   1   2   1   1   1   1   2   1   1   2   1   2   2   2   1   1   1   1   2   1   2   1   2   2   1   2   1   1   1   2   1   1   1   2   2   2   2   1   1   2   2   2   1   1   2   1   2   2   2   2   1   1   2   1   2   1   1   1   1   1   1   2   1   2   1   2   2   2   2   2   1   1   1   1   2   2   2   1   2   1   1
 MK-5-6                 1   2   2   2   2   1   1   2   1   1   2   2   1   2   2   1   2   1   1   1   1   2   2   2   1   2   1   2   1   2   1   1   1   2   2   2   2   2   2   1   2   1   1   2   2   2   2   2   2   2   1   2   1   1   1   1   1   1   1   1   2   1   2   1   2   1   1   2   2   2   2   1   1   1   1   1   1   1   2   1   1   1   1   2   1   1   1   1   2   2   1   2   2   2   2   1   1   1   1   2   2   2   1   1   2   2   1   2   1   2   1   2   2   1   2   1   2   1   1   1   1   1   1   1   1   2   1   1   1   1   2   2   2   1   1   2   1   2   1   2   1   2   2   1   2   1   1   1   2   1   1   1   2   2   2   2   1   1   2   2   1   1   1   2   1   2   2   2   2   1   1   2   1   1   1   1   1   1   2   1   2   2   2   1   2   1   2   2   2   1   1   1   1   1   2   2   1   2   1   1
 MK-5-7                 1   2   2   1   2   1   2   1   1   1   2   1   1   2   2   1   2   1   1   2   1   2   2   2   2   1   1   2   1   2   1   1   1   1   2   2   1   2   2   1   2   1   1   2   2   2   1   2   1   2   1   1   1   1   1   1   1   1   1   1   2   1   2   1   2   1   1   2   2   2   2   1   1   1   1   1   1   1   2   1   1   1   1   2   1   1   1   1   2   2   1   2   2   2   1   1   2   1   1   2   2   2   1   1   2   1   1   2   1   2   1   2   2   1   1   1   2   1   1   1   1   1   2   1   1   2   1   1   1   1   2   2   2   2   1   1   1   2   1   2   1   2   2   1   2   1   1   1   2   2   1   1   2   2   2   2   1   1   2   2   2   1   1   2   1   2   2   2   2   1   1   2   1   1   1   1   1   1   2   1   2   2   2   1   2   1   2   2   2   1   1   2   1   1   2   2   1   2   1   1
 MK-5-8                 1   2   2   1   1   1   2   2   1   1   2   1   2   2   2   1   1   1   1   2   1   2   2   2   2   1   1   2   1   2   1   1   1   1   2   2   1   2   2   1   2   1   1   2   2   2   1   2   1   1   1   1   2   2   1   1   1   1   1   1   2   1   2   1   2   1   1   2   2   2   2   1   1   1   2   1   1   1   2   1   1   2   1   2   1   1   1   1   2   2   1   2   2   2   1   1   2   1   1   2   2   2   1   1   2   1   2   2   1   2   1   2   2   1   1   1   2   1   1   1   2   1   2   1   1   2   1   1   1   1   2   2   2   2   1   1   1   2   1   2   1   2   2   1   2   1   1   1   2   2   1   1   2   2   2   2   1   1   1   2   2   1   1   2   1   2   2   2   1   1   1   2   1   1   1   1   1   1   2   1   2   2   2   1   2   1   2   2   1   1   1   2   1   1   2   2   1   2   1   1
 MK-5-9                 1   2   1   1   1   1   2   2   1   1   2   1   2   2   2   1   1   1   1   2   1   2   2   2   2   1   1   2   1   2   1   1   1   1   2   2   1   2   2   1   2   2   2   2   2   2   1   2   1   1   1   1   2   2   1   1   1   1   1   1   2   1   2   1   2   1   1   2   2   2   2   1   2   1   1   1   1   1   1   1   1   2   2   2   1   1   1   1   2   2   1   2   2   2   1   1   1   1   1   2   2   2   1   1   2   1   2   2   2   2   1   2   2   1   1   1   2   1   1   1   1   1   2   1   2   2   1   1   1   2   1   2   2   2   1   1   1   2   1   2   1   2   2   1   2   1   2   1   2   2   1   1   2   2   2   2   1   2   1   2   2   1   1   2   1   2   2   2   1   1   1   2   2   1   1   1   1   1   2   1   2   1   2   1   2   1   2   2   1   1   1   2   1   1   2   2   2   2   1   2
 MK-5-10                1   2   1   1   1   1   2   2   1   1   2   1   2   2   2   1   1   1   2   2   1   2   2   2   1   1   1   2   1   2   1   1   1   1   2   1   1   2   2   1   1   2   2   2   2   2   1   1   1   2   1   2   2   2   1   1   1   1   1   1   2   1   2   1   2   1   1   1   2   2   2   1   2   1   1   2   1   1   2   1   1   1   2   2   1   1   1   1   2   2   1   2   2   2   1   1   1   1   1   2   2   2   1   1   1   1   2   2   2   2   1   2   2   2   1   1   2   1   1   1   1   1   2   1   2   2   1   1   1   2   1   2   2   2   2   1   1   2   1   1   1   2   2   2   2   1   2   1   2   1   1   1   2   2   2   1   1   2   1   2   2   1   1   2   2   2   2   2   1   1   1   2   2   1   1   1   1   1   2   1   1   1   2   2   2   1   2   2   1   1   1   2   1   2   2   2   2   2   1   2
 MK-5-11                1   2   1   2   1   1   2   2   1   1   2   1   2   2   2   1   1   1   2   2   2   2   2   2   1   1   1   2   1   2   1   1   1   1   2   1   1   2   2   1   2   2   1   2   2   2   1   1   1   2   1   2   2   2   2   1   2   1   1   1   2   1   2   1   2   1   2   1   2   2   2   1   2   1   1   2   2   1   2   1   1   1   1   2   1   1   1   2   2   2   1   2   2   1   1   1   1   1   1   2   2   2   1   1   1   1   2   2   2   2   1   2   2   2   1   1   1   1   1   1   1   1   2   1   2   2   1   1   1   1   1   2   2   2   1   1   1   2   1   1   1   2   2   2   2   1   2   1   2   1   1   1   2   2   2   1   1   2   1   2   1   1   1   2   2   2   2   2   1   2   1   2   2   1   1   1   1   1   2   1   1   1   2   2   2   1   2   2   1   1   1   1   2   2   2   2   2   2   1   2
 MK-5-12                1   2   1   2   1   1   2   1   1   1   2   1   2   2   2   1   1   1   2   2   2   2   2   2   2   2   1   2   1   2   1   1   1   1   2   1   1   2   2   1   2   2   1   2   1   2   1   1   1   2   1   2   2   2   2   1   2   2   1   1   2   1   2   1   2   1   2   1   2   2   2   1   2   1   2   2   2   1   2   1   1   1   1   1   1   1   1   2   2   2   1   2   2   1   1   1   1   1   1   2   2   2   1   1   1   1   2   2   2   2   1   2   2   2   1   1   1   1   1   1   1   1   2   2   2   2   1   1   1   1   2   2   1   2   1   1   1   2   1   1   1   2   2   2   2   2   2   1   2   1   1   1   2   2   1   2   1   2   1   2   1   1   2   2   2   1   2   2   1   2   1   2   2   1   1   1   1   1   2   2   1   1   2   2   2   1   2   2   1   1   1   1   2   2   2   2   1   2   1   2
 MK-5-13                1   2   1   2   1   1   2   1   1   1   2   1   1   2   2   1   1   1   2   2   2   2   2   2   1   2   1   2   1   2   1   1   1   1   2   1   1   2   2   1   2   2   1   2   1   2   1   1   2   2   2   2   2   2   2   1   2   2   1   1   2   1   2   1   2   1   1   1   2   2   2   2   2   1   2   2   2   1   2   1   1   1   1   1   1   1   1   2   2   2   1   2   2   1   1   1   1   1   1   2   2   2   1   1   1   1   2   2   2   2   1   2   2   2   1   1   1   1   1   1   1   1   2   2   2   2   1   1   1   1   2   2   1   2   1   2   1   2   1   1   1   2   2   2   2   1   2   1   2   1   1   1   2   2   1   2   1   2   1   2   1   1   1   1   2   1   2   2   2   2   1   2   2   1   1   1   1   1   2   2   1   1   2   2   2   1   2   2   1   1   1   1   1   2   2   2   1   2   1   2
 MK-5-14                1   2   1   2   1   1   2   1   1   1   2   1   1   2   2   1   1   2   2   2   2   2   2   2   1   2   1   2   1   2   1   1   1   1   1   1   1   2   2   1   2   2   1   2   1   2   1   1   2   1   2   2   2   2   2   1   2   2   1   1   2   1   2   1   2   1   2   2   2   2   2   2   2   1   2   2   2   1   2   1   1   1   1   1   1   1   1   2   2   2   1   2   2   1   1   1   1   1   1   2   2   2   1   1   1   1   2   2   1   2   1   2   2   2   1   1   1   1   1   1   1   1   1   2   2   2   1   1   1   1   2   2   1   2   2   2   1   2   1   1   1   2   1   2   2   1   2   1   2   1   1   1   1   2   1   1   1   2   1   2   1   1   1   1   2   1   2   2   1   2   1   1   2   1   1   1   1   1   2   2   1   1   2   2   2   1   2   2   1   1   1   1   1   1   2   2   1   1   1   2
 MK-5-15                1   2   2   2   1   1   2   1   1   1   2   2   1   1   1   1   1   1   2   1   2   2   2   2   1   2   1   2   1   2   1   2   1   1   1   1   1   2   2   1   2   1   1   2   1   2   1   1   2   1   2   2   2   2   1   1   2   2   1   1   2   1   2   1   2   1   2   2   2   2   2   2   2   1   1   2   2   1   2   1   1   1   1   1   1   1   1   1   2   1   1   2   2   1   1   1   1   1   1   2   2   2   1   1   1   1   1   2   2   2   1   2   2   2   1   1   1   1   1   1   1   1   1   2   2   2   1   1   1   1   2   2   1   2   2   2   1   2   1   2   1   2   1   2   2   1   2   1   2   1   2   2   1   2   1   1   2   2   1   2   2   1   1   1   2   1   2   2   1   1   1   1   2   1   1   1   1   2   2   2   1   1   2   2   2   1   2   2   1   1   1   1   1   1   2   2   1   1   1   2
 MK-5-16                1   2   1   2   1   1   2   1   1   1   2   1   1   1   1   1   1   1   2   1   2   2   2   2   1   1   1   2   1   2   1   2   2   2   1   2   1   2   2   1   2   1   1   2   1   2   1   1   2   1   2   2   2   2   1   1   2   2   1   1   2   1   2   1   2   1   2   2   2   2   2   2   1   1   1   2   1   1   2   1   1   1   1   2   1   1   1   1   2   1   1   2   2   2   1   1   1   1   1   2   2   2   1   1   1   1   1   2   2   2   1   2   2   2   1   2   1   1   1   1   1   1   1   2   2   1   1   1   1   1   1   2   1   2   2   2   1   1   1   2   1   2   2   2   2   1   2   2   2   1   2   1   1   1   1   1   2   2   1   2   2   1   1   1   1   1   2   2   1   1   1   1   2   1   2   2   1   1   2   2   1   1   2   2   2   1   1   2   1   1   2   1   1   1   2   2   1   1   1   2
 MK-6-1                 1   2   2   1   1   2   1   2   2   1   2   1   2   2   2   2   2   2   1   2   1   2   2   1   1   2   1   2   2   1   2   1   1   2   2   1   2   1   2   1   2   2   1   1   2   2   2   1   1   1   2   1   2   1   2   2   2   1   1   1   1   2   1   2   1   2   2   2   2   1   1   2   1   2   1   1   2   2   2   2   1   1   1   2   2   2   2   2   2   1   1   2   2   2   2   2   2   1   1   2   2   2   1   1   1   1   2   1   1   2   1   1   1   1   2   1   1   2   2   1   2   2   1   1   2   1   2   2   2   1   2   1   1   1   2   2   2   2   1   2   1   2   1   2   2   1   1   1   1   1   1   2   2   1   1   2   1   1   1   1   1   2   1   1   2   2   2   2   1   1   1   1   1   2   1   2   2   2   1   1   1   2   1   2   1   2   2   1   2   2   2   2   2   2   1   2   2   2   1   2
 MK-6-2                 1   2   2   1   1   2   1   2   2   1   1   2   2   2   2   2   2   1   1   2   1   2   2   1   1   2   1   2   1   1   2   1   1   2   2   1   1   1   1   1   1   2   1   1   2   2   2   1   1   1   2   1   2   1   2   2   2   1   1   1   1   2   1   2   1   2   1   2   2   1   1   2   1   2   1   2   2   2   2   2   1   1   1   2   2   2   1   2   2   1   1   2   2   2   2   2   2   1   1   2   2   1   1   2   2   1   2   1   1   2   2   1   1   1   2   1   1   2   2   1   2   2   1   1   2   1   2   2   2   1   2   1   1   1   1   2   2   1   1   2   1   2   1   2   2   1   1   1   1   1   1   2   2   1   1   1   1   1   1   1   1   2   2   1   2   2   2   1   1   1   1   1   1   2   1   1   2   2   1   1   1   2   1   2   1   2   1   1   2   2   2   2   2   2   1   2   2   2   1   2
 MK-6-3                 1   2   2   1   1   2   1   2   2   1   1   2   2   2   2   2   2   1   1   2   2   2   2   1   1   2   1   2   1   1   1   1   1   2   2   1   1   1   1   1   1   2   2   1   1   2   2   1   2   1   2   1   1   1   1   2   2   1   1   2   1   2   1   2   1   2   1   2   2   1   1   2   2   1   1   2   2   2   2   2   1   1   2   2   2   2   1   2   2   1   1   2   2   2   1   1   2   1   1   2   2   1   2   2   2   1   2   1   1   2   2   1   1   2   2   1   1   2   2   2   2   2   1   2   2   1   2   2   2   2   2   1   1   1   1   1   2   1   1   2   1   2   1   2   2   1   1   1   1   1   1   1   2   1   1   1   1   1   1   1   1   2   2   1   2   1   2   1   1   1   1   1   1   2   1   1   2   2   1   1   1   2   1   2   1   2   1   1   2   2   2   2   2   2   1   2   2   2   1   2
 MK-6-4                 1   2   2   1   1   2   1   2   2   1   1   2   2   1   2   2   2   1   1   2   2   2   2   1   1   1   2   2   1   1   1   1   1   2   2   1   1   1   1   1   1   2   2   1   1   2   2   1   2   1   2   1   1   1   2   2   2   1   1   2   1   2   1   2   1   1   1   2   2   1   1   2   2   1   1   2   2   2   2   2   1   1   2   2   2   2   1   2   2   1   1   2   1   2   1   1   2   1   1   1   2   1   2   2   2   1   2   1   1   2   2   1   1   2   2   2   1   2   2   2   2   2   1   2   2   1   2   2   2   2   2   1   1   1   1   1   2   1   1   2   1   2   2   2   2   1   1   1   1   1   1   1   2   1   1   1   1   1   1   1   2   1   2   1   2   1   2   2   1   1   1   1   1   2   1   1   2   2   1   2   1   2   1   2   1   2   1   1   2   2   2   2   2   1   1   2   2   2   1   2
 MK-6-5                 2   2   2   1   1   2   1   2   2   1   1   1   2   1   2   2   2   1   1   2   2   2   1   1   1   1   1   2   1   1   1   1   1   2   2   1   1   1   1   1   1   2   2   1   1   2   2   1   2   1   2   1   2   1   2   2   2   1   1   2   1   2   1   2   1   1   1   2   1   1   1   2   2   1   1   2   2   2   2   2   1   2   2   2   1   2   1   1   2   1   1   2   1   2   1   1   2   1   1   2   2   2   2   2   2   1   2   1   2   2   2   1   1   2   1   2   1   2   2   2   2   2   2   2   2   1   2   1   2   2   2   1   1   1   1   1   2   1   1   2   1   2   2   2   2   1   1   1   1   1   1   1   2   1   2   1   1   1   1   1   2   1   2   1   1   1   2   2   1   1   1   1   1   2   1   1   2   2   1   2   1   2   1   2   1   2   1   1   2   1   2   2   2   1   1   2   2   2   1   2
 MK-6-6                 2   2   2   1   1   2   2   2   2   1   1   1   2   2   2   2   2   1   1   2   2   2   2   1   1   1   1   2   1   2   1   1   1   1   2   1   2   1   1   1   1   2   2   1   1   2   2   1   2   1   2   1   2   1   2   2   2   1   1   2   1   2   1   2   1   1   2   2   1   1   1   2   2   1   2   2   2   2   2   2   1   2   2   2   1   2   1   1   2   1   1   1   1   2   1   1   2   1   1   2   2   2   2   2   2   1   2   1   2   2   2   1   1   2   2   2   1   2   2   2   1   2   2   2   2   1   2   1   1   2   2   1   1   1   1   1   2   1   1   2   1   2   2   2   2   2   2   1   1   1   1   1   2   1   2   1   1   1   1   1   2   1   2   1   1   2   2   2   1   1   1   1   1   2   1   2   2   2   1   2   1   2   1   2   2   2   2   1   2   1   2   2   1   1   1   2   2   2   1   2
 MK-6-7                 2   2   2   1   1   2   2   2   2   1   1   2   2   2   2   2   2   1   1   2   2   2   2   1   1   2   1   2   1   2   1   1   2   1   2   1   2   1   1   1   1   2   2   1   1   2   2   1   2   1   2   1   2   1   2   1   2   2   1   2   1   2   1   2   1   2   2   1   1   1   2   1   2   1   2   2   2   2   2   2   2   1   2   2   1   1   1   1   2   1   1   1   1   2   1   2   2   1   1   2   2   2   2   2   2   2   2   1   2   1   2   1   1   2   2   2   1   1   2   2   1   2   2   1   2   1   2   2   1   2   2   1   1   1   1   1   2   2   1   2   1   2   2   2   2   2   2   1   1   1   2   1   2   1   2   2   1   1   1   1   2   1   2   1   2   2   2   2   1   1   1   1   1   2   1   2   2   2   2   2   1   2   1   2   2   2   2   1   2   1   2   2   1   1   1   2   2   2   1   2
 MK-6-8                 2   2   2   1   1   2   2   2   2   1   1   2   2   2   2   2   2   1   1   2   2   2   2   1   1   2   1   2   1   2   1   1   2   1   2   1   2   1   1   1   1   2   2   1   1   2   2   2   2   1   2   1   2   1   2   1   2   2   1   2   1   2   1   2   1   2   2   1   1   1   2   1   2   1   2   2   2   2   2   2   2   1   2   2   1   1   1   1   2   1   1   1   1   2   1   2   2   1   2   2   2   2   2   2   2   2   2   1   2   2   2   1   1   2   1   2   1   1   2   2   1   2   2   1   2   2   2   2   1   2   2   1   1   1   1   1   2   2   2   2   1   2   2   2   2   2   2   1   2   1   2   1   2   1   2   2   1   1   1   1   2   1   2   1   2   2   2   2   1   1   1   1   1   2   1   2   2   1   2   2   2   2   1   2   1   2   2   1   2   1   2   1   1   1   1   2   2   2   1   2
 MK-6-9                 2   2   2   1   1   1   2   2   2   1   1   2   2   2   2   2   2   1   1   2   2   2   2   1   1   2   1   2   1   2   1   1   2   1   2   1   2   2   1   1   1   2   2   2   1   2   2   2   2   1   2   1   2   1   2   1   2   2   1   2   1   1   1   2   1   2   2   1   1   1   2   1   2   1   2   2   2   2   2   2   2   1   2   2   1   1   1   1   2   1   1   1   1   2   1   2   2   1   2   1   2   1   2   2   2   2   2   1   2   2   2   1   1   2   1   2   1   1   2   2   2   2   2   1   2   1   2   2   1   2   1   1   1   1   2   1   2   2   2   2   1   1   1   2   2   2   2   1   2   1   2   1   2   2   2   2   1   1   1   1   2   2   2   1   2   2   2   2   1   2   1   1   1   2   1   2   2   1   2   2   2   1   1   2   1   2   2   1   2   1   1   1   1   1   2   2   2   2   1   2
 MK-6-10                2   2   2   1   1   1   2   2   2   1   1   1   2   2   1   1   2   1   1   2   2   2   2   1   1   2   1   2   1   2   1   1   2   1   2   1   2   2   1   1   1   2   2   2   1   2   2   2   2   1   1   1   2   1   1   1   2   2   1   2   1   1   2   2   1   1   2   1   1   1   2   1   2   1   2   2   2   2   2   2   2   1   1   2   1   1   1   1   1   1   1   1   1   2   1   2   2   1   2   1   2   1   2   2   2   2   2   1   2   2   2   2   1   2   1   2   1   1   2   2   2   2   1   1   2   1   2   2   1   2   1   1   1   1   2   1   2   2   2   2   1   1   1   2   2   2   2   1   2   1   2   2   2   2   2   2   1   1   1   1   2   2   2   1   2   2   2   2   1   2   1   1   1   2   1   2   2   1   2   2   2   1   1   2   1   2   2   1   2   1   1   1   1   1   2   2   2   2   2   2
 MK-6-11                2   2   2   1   1   1   2   1   2   1   1   1   2   2   1   1   2   1   1   2   2   2   2   1   1   2   2   2   1   2   2   1   2   1   2   1   1   2   1   2   1   2   1   1   1   2   2   2   2   1   1   1   2   1   1   1   2   2   1   2   1   2   2   1   1   1   2   2   1   1   2   1   2   1   2   2   1   2   1   2   1   1   1   2   1   1   1   1   1   1   2   1   1   2   1   2   2   1   2   1   2   1   2   2   2   2   2   1   2   2   2   1   1   1   1   2   1   2   2   2   2   2   1   1   2   1   2   2   1   1   1   1   1   1   1   1   2   2   2   2   1   1   1   2   2   2   2   1   2   1   2   2   2   2   2   2   1   1   1   1   2   2   2   1   2   2   2   2   1   2   1   1   1   2   1   2   2   1   2   2   2   1   1   2   2   2   2   1   2   1   1   1   1   1   2   2   2   1   2   1
 MK-6-12                2   2   2   1   2   1   2   1   2   1   2   1   2   2   1   1   2   1   1   2   2   2   1   1   2   2   2   2   2   2   2   1   2   1   1   1   1   2   1   2   1   2   2   1   1   2   2   2   2   2   1   1   2   1   1   1   2   2   1   2   2   2   2   1   1   1   2   1   1   1   2   1   2   1   2   2   1   2   1   2   1   2   1   2   2   1   1   1   2   1   2   1   1   2   1   2   2   1   2   2   2   1   2   2   2   2   2   1   1   2   2   2   1   1   1   2   1   2   2   2   2   2   1   1   2   2   2   2   1   1   1   1   1   1   1   2   2   2   2   2   1   1   1   2   2   2   2   1   2   1   2   2   1   2   2   2   1   2   1   1   1   2   2   1   2   2   2   2   1   2   1   1   1   2   1   2   2   1   2   2   2   2   2   2   2   1   2   1   2   1   1   1   2   1   2   2   2   1   1   1
 MK-6-13                2   2   2   1   2   1   2   1   2   1   2   1   2   2   2   1   2   1   1   2   1   2   1   1   2   2   2   2   2   2   2   1   2   1   1   1   1   2   1   2   1   2   1   1   1   2   2   1   2   1   1   1   1   1   1   1   2   2   1   2   1   2   2   1   1   1   2   1   1   1   2   1   2   1   2   2   1   2   1   2   1   1   1   2   2   1   1   1   2   1   2   2   2   2   1   2   2   1   2   2   1   1   2   2   2   2   1   1   1   2   2   2   1   1   1   2   1   1   2   2   2   2   1   1   2   2   2   2   1   1   1   1   1   2   2   2   2   1   2   2   1   1   1   2   2   2   2   1   2   1   2   2   1   2   2   2   1   2   1   1   1   2   2   1   2   1   2   2   1   2   1   1   1   2   1   2   2   1   2   1   2   2   1   2   1   1   2   1   2   1   1   1   2   1   2   2   2   1   2   1
 MK-6-14                2   2   2   1   1   1   2   1   1   1   2   1   2   2   2   1   2   1   2   2   1   1   1   1   2   2   2   2   2   2   1   1   2   1   1   1   1   2   1   2   1   2   2   1   1   2   2   1   2   1   1   1   1   1   1   1   2   2   1   1   2   2   2   1   1   1   2   2   1   1   2   1   2   2   2   2   1   2   1   2   1   2   1   2   2   1   1   1   2   1   2   2   2   2   1   1   2   1   2   1   1   1   2   2   2   2   1   1   1   2   2   1   1   1   1   2   1   1   2   2   2   2   1   1   2   2   2   2   1   1   1   1   1   1   2   2   2   1   2   2   1   1   1   2   1   2   2   1   2   1   1   2   1   2   2   2   1   2   1   1   1   1   2   1   2   1   2   2   1   2   1   1   1   2   1   2   2   1   2   1   2   2   1   2   1   2   1   1   2   1   1   2   1   1   2   1   2   1   2   1
 MK-6-15                2   2   2   1   2   1   1   1   1   1   2   1   2   2   2   1   2   1   2   2   1   1   1   2   1   2   2   1   2   2   1   1   2   1   2   1   1   2   1   1   1   2   2   1   1   2   2   1   2   1   1   1   1   1   1   1   2   2   1   1   1   2   2   1   1   1   2   2   1   1   1   1   2   2   2   2   1   2   1   2   2   2   1   2   2   1   1   1   2   1   2   2   2   2   1   1   1   1   2   1   1   1   2   2   2   2   2   1   1   2   2   1   1   1   2   2   1   1   1   2   2   2   1   1   2   2   2   2   1   2   1   1   1   1   2   2   2   1   2   2   1   1   1   2   1   2   1   1   2   2   1   2   1   1   2   2   1   2   1   1   1   1   2   1   2   1   2   2   2   2   1   1   1   1   1   2   2   1   2   1   2   2   1   2   2   2   1   1   2   1   1   2   1   1   2   1   2   1   2   1
 MK-6-16                2   2   2   1   2   1   1   1   1   1   2   1   2   2   2   1   1   1   2   2   1   1   2   2   1   2   2   1   2   2   1   1   2   1   2   1   1   2   1   1   1   2   2   1   1   2   2   1   2   1   1   1   1   1   1   1   2   2   1   2   1   1   2   1   1   1   2   2   1   1   1   1   2   2   2   2   1   2   1   2   2   2   1   2   2   1   1   1   2   1   2   2   2   2   1   1   1   1   2   1   1   1   2   2   2   2   2   1   1   2   2   1   1   1   2   2   1   1   1   2   2   2   1   1   2   2   2   2   1   2   1   1   1   1   1   2   2   1   2   2   1   1   1   1   1   2   1   1   1   2   2   2   2   1   2   1   1   2   1   1   1   1   2   1   2   1   2   2   2   2   1   1   1   1   1   2   2   1   2   1   2   2   1   2   2   2   1   1   2   1   1   2   1   2   2   1   2   1   2   2
 
!****************************************** Phenotypic Data **********************************************************
!-100.0 is resevred for missing phenotype
SimulatedTrait1         9.6880    9.5539    8.6360    9.9774   10.2994    9.8826   11.7955   10.4936    9.7745    8.9954   10.0689   11.0068    9.6835   11.2140    9.2413    8.6083   10.7497    7.9735   11.0604   11.6631   10.4599   10.1330    7.6416   10.1301    8.8490   10.1254   10.5411    8.8988    9.4750   11.1854   11.2626    6.9569   10.2953   11.3935    8.5978   12.0247   11.4945    9.7930   10.0927   10.2416    9.1297    9.4825    9.5084   10.6164    9.5271   10.1684   11.4918   11.2210   11.0517    9.7868    8.7947   10.2595   11.2111   10.6765   11.9672   11.0911    9.6930   10.0393    9.2374    9.9093   10.8529    9.9724   10.4334   10.7519    8.5150    9.8368    8.5957    9.1216   10.0356    8.6770   10.7439    9.6266    9.2684   10.1553   10.4668    9.6875    9.0058   11.7523    8.8755   10.1177    8.8497    8.2819    9.5622    9.3105   10.0368   10.3021    9.5982   10.1096    9.6135    8.8374   11.7452   10.7827    9.8905   11.5876    9.3928   11.1562   10.2835    9.8453    9.2642    9.1039   10.4030   11.8486    9.9902    9.3967    9.2565    9.2555   10.0532    9.5970    9.7061    8.9905   10.6228   10.1034    9.6905    9.2661    8.9592    9.8576    8.4850   10.5889    9.3700    9.5318    9.3524    8.3238   11.5154    8.4969   10.2720   10.5445   12.0483    7.7992    8.7258    8.3384    9.1938    9.3415    7.0508    9.6683   11.4030   11.3781    8.7371   11.3979    9.4023    9.4545   10.4902    9.7025   10.8792    9.9283    9.8676   11.2102    9.6848    8.1593    8.9806   10.3421   11.7724   10.6045    9.2030    9.9746    9.6186    9.0800    9.4413    8.9375   10.1579   11.3714   10.4968    9.5893   10.4047   10.8897   10.5340   10.2990   11.0250   11.2460    7.9025    9.9192   11.2230    9.6305   11.3350   10.0890    9.0684    9.1067    9.4331   11.3233   11.3575   11.2005    9.2668    9.5770    9.7219   10.5048    9.8418   11.4360   10.8504   11.6227   10.4347    8.8184    8.7453    8.4349   10.7441    7.7358   11.0727   10.9986    8.9853   12.0424   11.0627    8.4918
 
